# Supplementary material for: Uncovering receptor-ligand interactions using a high-avidity CRISPR activation screening platform
Source: Sci Adv. 2024 Feb 14;10(7):eadj2445. doi: 10.1126/sciadv.adj2445 (PMC10866537; doi:10.1126/sciadv.adj2445)
Supplement: Supplementary file 2 — Tables S1 to S14 [file sciadv.adj2445_tables_s1_to_s14.zip]

Archive with 14 entries (14 files):
- adj2445_Table_S1.csv
- adj2445_Table_S10.csv
- adj2445_Table_S11.csv
- adj2445_Table_S12.csv
- adj2445_Table_S13.csv
- adj2445_Table_S14.csv
- adj2445_Table_S2.xlsx
- adj2445_Table_S3.xlsx
- adj2445_Table_S4.xlsx
- adj2445_Table_S5.csv
- adj2445_Table_S6.csv
- adj2445_Table_S7.csv
- adj2445_Table_S8.csv
- adj2445_Table_S9.csv
