# Supplementary material for: Uncovering receptor-ligand interactions using a high-avidity CRISPR activation screening platform
Source: Sci Adv. 2024 Feb 14;10(7):eadj2445. doi: 10.1126/sciadv.adj2445 (PMC10866537; doi:10.1126/sciadv.adj2445)
Supplement: Supplementary file 2 — Tables S1 to S14 [file sciadv.adj2445_tables_s1_to_s14.zip › adj2445_Table_S1.csv]

sgRNA	Gene	Transdued	Plasmid
A2M-1	A2M	986.9850479	839.6634531
A2M-2	A2M	520.4995775	451.9468099
A2M-3	A2M	777.475784	1102.423226
A2M-4	A2M	1221.046179	1243.729593
A2M-5	A2M	725.098468	536.0299374
A2M-6	A2M	833.1266822	868.8589834
A3GALT2-1	A3GALT2	774.2022017	774.2654651
A3GALT2-2	A3GALT2	1193.22073	936.5926139
A3GALT2-3	A3GALT2	980.4378834	1220.373169
A3GALT2-4	A3GALT2	667.8107787	614.2739587
A3GALT2-5	A3GALT2	127.6697077	134.2994396
A3GALT2-6	A3GALT2	307.7167313	404.0661401
A3GALT2-7	A3GALT2	671.0843609	450.7789887
A4GALT-1	A4GALT	1052.456693	1213.366242
A4GALT-2	A4GALT	679.2683165	746.2377559
A4GALT-3	A4GALT	1870.852255	1904.716401
A4GALT-4	A4GALT	613.7966716	479.9745191
A4GALT-5	A4GALT	198.051726	85.25094864
A4GALT-6	A4GALT	1543.49403	1737.717967
A4GALT-7	A4GALT	29.46224024	22.18860307
A4GNT-1	A4GNT	549.9618177	860.6842349
A4GNT-2	A4GNT	86.74992958	109.7751941
A4GNT-3	A4GNT	139.1272456	166.9984336
A4GNT-4	A4GNT	346.9997183	372.5349674
A4GNT-5	A4GNT	522.1363686	677.3363043
A4GNT-6	A4GNT	1160.484907	957.6133957
A4GNT-7	A4GNT	1464.928056	1139.793505
AADAC-1	AADAC	45.83015148	56.05541829
AADAC-2	AADAC	2610.681843	2494.466114
AADAC-3	AADAC	739.8295881	769.5941802
AADAC-4	AADAC	1379.814918	1159.646466
AADAC-5	AADAC	595.7919692	463.6250221
AADACL4-1	AADACL4	430.4760657	458.9537372
AADACL4-2	AADACL4	1633.517542	1074.395517
AADACL4-3	AADACL4	459.9383059	282.6127339
AADACL4-4	AADACL4	833.1266822	707.6996559
AADACL4-5	AADACL4	806.9380242	649.3085951
AADACL4-6	AADACL4	256.9762065	198.5296064
AADACL4-7	AADACL4	1500.937461	1372.189927
AARS-1	AARS	0	0
AARS-2	AARS	1450.196936	1159.646466
AARS-3	AARS	2055.809652	1658.306124
AARS-4	AARS	995.1690035	805.7966379
AARS-5	AARS	214.4196373	268.5988793
AARS-6	AARS	1276.697077	1550.866573
AARS-7	AARS	613.7966716	400.5626765
AASDH-1	AASDH	854.4049668	1070.892054
AASDH-2	AASDH	677.6315254	985.6411049
AASDH-3	AASDH	587.6080136	791.7827833
AASDH-4	AASDH	752.9239171	781.2723924
AASDH-5	AASDH	256.9762065	609.6026739
AASDH-6	AASDH	1206.315059	1183.00289
AASDH-7	AASDH	1201.404685	1272.925124
AATK-1	AATK	549.9618177	917.9074744
AATK-10	AATK	721.8248858	983.3054624
AATK-11	AATK	1006.626541	958.7812169
AATK-12	AATK	1304.522526	1139.793505
AATK-13	AATK	553.2354	753.2446832
AATK-14	AATK	296.2591935	152.9845791
AATK-2	AATK	852.7681757	941.2638987
AATK-3	AATK	134.2168722	145.9776518
AATK-4	AATK	216.0564284	204.3687125
AATK-5	AATK	986.9850479	771.9298226
AATK-6	AATK	932.9709408	583.9106071
AATK-7	AATK	1608.965675	985.6411049
AATK-8	AATK	2086.908683	1560.209142
AATK-9	AATK	1167.032072	1392.042887
ABCA1-1	ABCA1	75.29239171	162.3271488
ABCA1-2	ABCA1	1230.866925	1114.101438
ABCA1-3	ABCA1	775.8389929	539.533401
ABCA1-4	ABCA1	216.0564284	159.9915064
ABCA1-5	ABCA1	346.9997183	449.6111675
ABCA1-6	ABCA1	795.4804863	874.6980895
ABCA1-7	ABCA1	0	0
ABCA10-1	ABCA10	2047.625696	1888.366904
ABCA10-2	ABCA10	1774.281579	1611.593276
ABCA10-3	ABCA10	365.0044207	423.9191008
ABCA10-4	ABCA10	1379.814918	951.7742896
ABCA10-5	ABCA10	520.4995775	454.2824524
ABCA12-1	ABCA12	770.9286195	659.8189861
ABCA12-2	ABCA12	1065.551022	1140.961326
ABCA12-3	ABCA12	440.2968124	471.7997706
ABCA12-4	ABCA12	1504.211043	1355.84043
ABCA12-5	ABCA12	4.910373373	38.53810007
ABCA12-6	ABCA12	2045.988905	1605.75417
ABCA12-7	ABCA12	1870.852255	1790.269922
ABCA12-8	ABCA12	1491.116714	957.6133957
ABCA13-1	ABCA13	1813.564566	1713.193721
ABCA13-2	ABCA13	88.38672071	127.2925124
ABCA13-3	ABCA13	1641.701498	1705.018973
ABCA13-4	ABCA13	710.3673479	467.1284857
ABCA13-5	ABCA13	1230.866925	1197.016745
ABCA13-6	ABCA13	1199.767894	1598.747242
ABCA13-7	ABCA13	250.429042	329.3255824
ABCA13-8	ABCA13	1867.578673	1869.681764
ABCA13-9	ABCA13	1551.677986	1244.897414
ABCA2-1	ABCA2	1294.701779	886.3763016
ABCA2-10	ABCA2	430.4760657	545.3725071
ABCA2-11	ABCA2	242.2450864	311.8082642
ABCA2-12	ABCA2	628.5277917	505.6665858
ABCA2-2	ABCA2	1248.871628	1131.618757
ABCA2-3	ABCA2	1667.890156	1108.262332
ABCA2-4	ABCA2	1572.95627	1448.098306
ABCA2-5	ABCA2	728.3720503	902.7257986
ABCA2-6	ABCA2	1062.27744	1087.241551
ABCA2-7	ABCA2	415.7449455	345.6750794
ABCA2-8	ABCA2	638.3485384	755.5803256
ABCA2-9	ABCA2	4.910373373	14.01385457
ABCA3-1	ABCA3	258.6129976	500.9953009
ABCA3-2	ABCA3	4.910373373	35.03463643
ABCA3-3	ABCA3	813.4851887	774.2654651
ABCA3-4	ABCA3	1599.144928	1221.54099
ABCA3-5	ABCA3	335.5421805	430.9260281
ABCA3-6	ABCA3	358.4572562	540.7012222
ABCA3-7	ABCA3	371.5515852	478.8066979
ABCA4-1	ABCA4	1499.30067	1039.360881
ABCA4-2	ABCA4	494.3109195	418.0799947
ABCA4-3	ABCA4	1954.328602	1647.795733
ABCA4-4	ABCA4	698.90981	282.6127339
ABCA4-5	ABCA4	237.334713	335.1646885
ABCA4-6	ABCA4	337.1789716	206.7043549
ABCA4-7	ABCA4	937.8813142	979.8019988
ABCA5-1	ABCA5	746.3767526	838.4956319
ABCA5-2	ABCA5	247.1554598	247.5780974
ABCA5-3	ABCA5	602.3391337	260.4241308
ABCA5-4	ABCA5	2026.347412	1729.543218
ABCA5-5	ABCA5	245.5186686	415.7443523
ABCA5-6	ABCA5	1142.480205	1179.499426
ABCA5-7	ABCA5	1283.244241	1331.316184
ABCA5-8	ABCA5	39.28298698	99.26480321
ABCA6-1	ABCA6	1831.569268	1581.229924
ABCA6-2	ABCA6	928.0605674	956.4455745
ABCA6-3	ABCA6	856.0417579	639.9660254
ABCA6-4	ABCA6	1396.182829	1213.366242
ABCA6-5	ABCA6	597.4287603	530.1908313
ABCA6-6	ABCA6	1176.852818	1147.968254
ABCA7-1	ABCA7	2152.380328	2350.824104
ABCA7-10	ABCA7	1088.466098	1167.821214
ABCA7-11	ABCA7	864.2257136	609.6026739
ABCA7-12	ABCA7	1338.89514	1174.828142
ABCA7-13	ABCA7	548.3250266	559.3863616
ABCA7-14	ABCA7	345.3629272	587.4140708
ABCA7-2	ABCA7	1049.183111	1115.26926
ABCA7-3	ABCA7	178.4102325	81.747485
ABCA7-4	ABCA7	718.5513035	560.5541829
ABCA7-5	ABCA7	700.5466011	773.0976439
ABCA7-6	ABCA7	0	0
ABCA7-7	ABCA7	708.7305568	536.0299374
ABCA7-8	ABCA7	1541.857239	1200.520208
ABCA7-9	ABCA7	374.8251674	413.4087099
ABCA8-1	ABCA8	32.73582248	73.5727365
ABCA8-2	ABCA8	1196.494312	1773.920425
ABCA8-3	ABCA8	343.7261361	219.5503883
ABCA8-4	ABCA8	155.4951568	331.6612249
ABCA8-5	ABCA8	1080.282142	1311.463224
ABCA8-6	ABCA8	332.2685982	421.5834584
ABCA9-1	ABCA9	9.820746745	14.01385457
ABCA9-2	ABCA9	2352.068845	2294.768686
ABCA9-3	ABCA9	0	0
ABCA9-4	ABCA9	2026.347412	2090.399974
ABCA9-5	ABCA9	780.7493662	1130.450935
ABCB1-1	ABCB1	960.7963899	854.8451289
ABCB1-2	ABCB1	1497.663879	1504.153724
ABCB1-3	ABCB1	792.2069041	1276.428587
ABCB1-4	ABCB1	1008.263332	713.5387619
ABCB1-5	ABCB1	1353.62626	1605.75417
ABCB1-6	ABCB1	574.5136846	575.7358586
ABCB10-1	ABCB10	2009.9795	1631.446236
ABCB10-2	ABCB10	1185.036774	1073.227696
ABCB10-3	ABCB10	839.6738467	952.9421109
ABCB10-4	ABCB10	11.45753787	12.84603336
ABCB10-5	ABCB10	216.0564284	232.3964216
ABCB10-6	ABCB10	1522.215745	1471.45473
ABCB10-7	ABCB10	348.6365094	227.7251368
ABCB10-8	ABCB10	1939.597482	1328.980542
ABCB10-9	ABCB10	152.2215745	189.1870367
ABCB11-1	ABCB11	0	0
ABCB11-2	ABCB11	533.5939065	325.8221188
ABCB11-3	ABCB11	802.0276508	817.47485
ABCB11-4	ABCB11	42.55656923	80.57966379
ABCB11-5	ABCB11	101.4810497	128.4603336
ABCB11-6	ABCB11	790.570113	1129.283114
ABCB11-7	ABCB11	1615.51284	1762.242212
ABCB11-8	ABCB11	366.6412118	265.0954156
ABCB11-9	ABCB11	874.0464603	818.6426712
ABCB4-1	ABCB4	162.0423213	183.3479306
ABCB4-2	ABCB4	499.2212929	391.2201068
ABCB4-3	ABCB4	153.8583657	295.4587672
ABCB4-4	ABCB4	924.7869852	409.9052462
ABCB4-5	ABCB4	346.9997183	348.0107219
ABCB4-6	ABCB4	1443.649772	887.5441229
ABCB4-7	ABCB4	1731.725009	1359.343893
ABCB5-1	ABCB5	2160.564284	1533.349254
ABCB5-2	ABCB5	754.5607082	1185.338533
ABCB5-3	ABCB5	474.669426	643.4694891
ABCB5-4	ABCB5	481.2165905	811.6357439
ABCB5-5	ABCB5	248.7922509	290.7874824
ABCB5-6	ABCB5	1340.531931	1247.233057
ABCB5-7	ABCB5	836.4002645	1316.134509
ABCB6-1	ABCB6	129.3064988	269.7667005
ABCB6-2	ABCB6	376.4619586	379.5418946
ABCB6-3	ABCB6	456.6647236	390.0522856
ABCB6-4	ABCB6	0	0
ABCB6-5	ABCB6	826.5795177	773.0976439
ABCB6-6	ABCB6	343.7261361	493.9883736
ABCB6-7	ABCB6	202.9620994	321.1508339
ABCB7-1	ABCB7	1397.81962	1135.12222
ABCB7-2	ABCB7	224.240384	289.6196611
ABCB7-3	ABCB7	715.2777213	1193.513281
ABCB7-4	ABCB7	1374.904544	1655.970482
ABCB7-5	ABCB7	667.8107787	564.0576465
ABCB7-6	ABCB7	772.5654106	956.4455745
ABCB7-7	ABCB7	202.9620994	392.387928
ABCB8-1	ABCB8	153.8583657	297.7944096
ABCB8-10	ABCB8	0	0
ABCB8-11	ABCB8	374.8251674	464.7928433
ABCB8-12	ABCB8	108.0282142	223.0538519
ABCB8-13	ABCB8	584.3344313	645.8051315
ABCB8-14	ABCB8	1106.4708	725.2169741
ABCB8-2	ABCB8	592.518387	795.2862469
ABCB8-3	ABCB8	1965.78614	2462.934941
ABCB8-4	ABCB8	338.8157627	498.6596585
ABCB8-5	ABCB8	563.0561467	457.785916
ABCB8-6	ABCB8	0	14.01385457
ABCB8-7	ABCB8	52.37731597	66.56580921
ABCB8-8	ABCB8	0	0
ABCB8-9	ABCB8	1073.734977	783.6080348
ABCB9-1	ABCB9	206.2356816	457.785916
ABCB9-10	ABCB9	369.9147941	307.1369794
ABCB9-11	ABCB9	793.8436952	728.7204377
ABCB9-12	ABCB9	216.0564284	189.1870367
ABCB9-13	ABCB9	1744.819338	1574.222997
ABCB9-14	ABCB9	440.2968124	490.48491
ABCB9-2	ABCB9	530.3203242	731.0560801
ABCB9-3	ABCB9	91.66030295	66.56580921
ABCB9-4	ABCB9	456.6647236	256.9206671
ABCB9-5	ABCB9	975.52751	1112.933617
ABCB9-6	ABCB9	2268.592498	2392.865668
ABCB9-7	ABCB9	551.5986088	419.2478159
ABCB9-8	ABCB9	2643.417666	2090.399974
ABCB9-9	ABCB9	666.1739875	879.3693744
ABCC1-1	ABCC1	191.5045615	161.1593276
ABCC1-2	ABCC1	1149.027369	798.7897106
ABCC1-3	ABCC1	512.3156219	642.3016679
ABCC1-4	ABCC1	1753.003294	1241.393951
ABCC1-5	ABCC1	1021.357661	646.9729527
ABCC1-6	ABCC1	1083.555724	1200.520208
ABCC1-7	ABCC1	90.02351183	178.6766458
ABCC10-1	ABCC10	572.8768935	580.4071435
ABCC10-10	ABCC10	1631.880751	873.5302683
ABCC10-11	ABCC10	36.00940473	94.59351836
ABCC10-12	ABCC10	502.4948751	610.7704951
ABCC10-13	ABCC10	1065.551022	820.9783136
ABCC10-14	ABCC10	437.0232302	573.4002162
ABCC10-2	ABCC10	1122.838711	1126.947472
ABCC10-3	ABCC10	163.6791124	228.892958
ABCC10-4	ABCC10	991.8954212	1175.995963
ABCC10-5	ABCC10	877.3200426	673.8328406
ABCC10-6	ABCC10	191.5045615	337.5003309
ABCC10-7	ABCC10	258.6129976	463.6250221
ABCC10-8	ABCC10	903.5087005	964.620323
ABCC10-9	ABCC10	1281.60745	1634.9497
ABCC11-1	ABCC11	545.0514443	506.834407
ABCC11-2	ABCC11	874.0464603	587.4140708
ABCC11-3	ABCC11	1337.258348	1126.947472
ABCC11-4	ABCC11	155.4951568	171.6697185
ABCC11-5	ABCC11	679.2683165	579.2393223
ABCC11-6	ABCC11	463.2118881	488.1492676
ABCC11-7	ABCC11	122.7593343	99.26480321
ABCC11-8	ABCC11	1356.899842	1154.975181
ABCC12-1	ABCC12	220.9668018	213.7112822
ABCC12-10	ABCC12	1319.253646	1052.206914
ABCC12-11	ABCC12	42.55656923	122.6212275
ABCC12-12	ABCC12	811.8483976	701.8605498
ABCC12-13	ABCC12	175.1366503	252.2493823
ABCC12-14	ABCC12	50.74052485	87.58659107
ABCC12-2	ABCC12	648.1692852	655.1477012
ABCC12-3	ABCC12	978.8010923	827.9852409
ABCC12-4	ABCC12	193.1413527	249.9137399
ABCC12-5	ABCC12	384.6459142	240.5711701
ABCC12-6	ABCC12	0	0
ABCC12-7	ABCC12	646.532494	372.5349674
ABCC12-8	ABCC12	2903.667454	903.8936199
ABCC12-9	ABCC12	1957.602185	1575.390818
ABCC2-1	ABCC2	67.10843609	119.1177639
ABCC2-2	ABCC2	1263.602748	1177.163784
ABCC2-3	ABCC2	777.475784	1010.16535
ABCC2-4	ABCC2	1157.211325	968.1237866
ABCC2-5	ABCC2	695.6362278	481.1423403
ABCC2-6	ABCC2	1613.876048	810.4679227
ABCC2-7	ABCC2	358.4572562	394.7235704
ABCC3-1	ABCC3	1150.66416	794.1184257
ABCC3-10	ABCC3	484.4901728	646.9729527
ABCC3-11	ABCC3	22.91507574	57.2232395
ABCC3-12	ABCC3	479.5797994	351.5141855
ABCC3-13	ABCC3	592.518387	472.9675918
ABCC3-14	ABCC3	320.8110603	469.4641281
ABCC3-2	ABCC3	929.6973585	1018.340099
ABCC3-3	ABCC3	589.2448047	491.6527312
ABCC3-4	ABCC3	527.046742	637.630383
ABCC3-5	ABCC3	42.55656923	42.04156371
ABCC3-6	ABCC3	469.7590526	537.1977586
ABCC3-7	ABCC3	386.2827053	350.3463643
ABCC3-8	ABCC3	271.7073266	279.1092702
ABCC3-9	ABCC3	456.6647236	639.9660254
ABCC4-1	ABCC4	1212.862223	863.0198774
ABCC4-2	ABCC4	276.6177	273.2701641
ABCC4-3	ABCC4	1499.30067	1467.951266
ABCC4-4	ABCC4	361.7308384	475.3032342
ABCC4-5	ABCC4	201.3253083	263.9275944
ABCC4-6	ABCC4	0	0
ABCC4-7	ABCC4	921.5134029	642.3016679
ABCC5-1	ABCC5	432.1128568	288.4518399
ABCC5-10	ABCC5	0	0
ABCC5-11	ABCC5	1333.984766	857.1807713
ABCC5-12	ABCC5	1651.522244	1680.494727
ABCC5-13	ABCC5	522.1363686	559.3863616
ABCC5-2	ABCC5	260.2497887	174.0053609
ABCC5-3	ABCC5	70.38201834	100.4326244
ABCC5-4	ABCC5	1450.196936	829.1530621
ABCC5-5	ABCC5	461.575097	311.8082642
ABCC5-6	ABCC5	361.7308384	326.98994
ABCC5-7	ABCC5	150.5847834	296.6265884
ABCC5-8	ABCC5	1379.814918	1471.45473
ABCC5-9	ABCC5	1042.635946	140.1385457
ABCC6-1	ABCC6	355.1836739	308.3048006
ABCC6-2	ABCC6	720.1880946	621.280886
ABCC6-3	ABCC6	1037.725573	1156.143002
ABCC6-4	ABCC6	1116.291547	899.222335
ABCC6-5	ABCC6	458.3015148	310.640443
ABCC6-6	ABCC6	101.4810497	172.8375397
ABCC6-7	ABCC6	980.4378834	642.3016679
ABCC6-8	ABCC6	178.4102325	294.290946
ABCC8-1	ABCC8	939.5181053	945.9351836
ABCC8-2	ABCC8	584.3344313	471.7997706
ABCC8-3	ABCC8	767.6550372	788.2793196
ABCC8-4	ABCC8	13.09432899	21.02078186
ABCC8-5	ABCC8	2098.366221	1707.354615
ABCC8-6	ABCC8	1445.286563	1500.65026
ABCC8-7	ABCC8	844.5842201	603.7635678
ABCC9-1	ABCC9	1901.951286	1695.676403
ABCC9-10	ABCC9	620.3438361	888.7119441
ABCC9-11	ABCC9	617.0702538	921.4109381
ABCC9-2	ABCC9	116.2121698	95.76133957
ABCC9-3	ABCC9	924.7869852	694.8536225
ABCC9-4	ABCC9	936.244523	581.5749647
ABCC9-5	ABCC9	860.9521313	645.8051315
ABCC9-6	ABCC9	628.5277917	538.3655798
ABCC9-7	ABCC9	55.65089822	186.8513943
ABCC9-8	ABCC9	0	4.671284857
ABCC9-9	ABCC9	81.83955621	181.0122882
ABCD1-1	ABCD1	545.0514443	559.3863616
ABCD1-2	ABCD1	443.5703947	836.1599894
ABCD1-3	ABCD1	27.82544911	39.70592129
ABCD1-4	ABCD1	2253.861378	1728.375397
ABCD1-5	ABCD1	230.7875485	157.6558639
ABCD1-6	ABCD1	777.475784	787.1114984
ABCD1-7	ABCD1	821.6691443	1124.611829
ABCD2-1	ABCD2	189.8677704	127.2925124
ABCD2-2	ABCD2	76.92918284	110.9430154
ABCD2-3	ABCD2	1404.366785	1202.855851
ABCD2-4	ABCD2	685.815481	534.8621161
ABCD2-5	ABCD2	1836.479641	1686.333833
ABCD2-6	ABCD2	1227.593343	1140.961326
ABCD2-7	ABCD2	135.8536633	163.49497
ABCD3-1	ABCD3	265.1601621	358.5211128
ABCD3-2	ABCD3	466.4854704	624.7843496
ABCD3-3	ABCD3	2748.172297	2778.246669
ABCD3-4	ABCD3	1103.197218	1140.961326
ABCD3-5	ABCD3	492.6741284	585.0784284
ABCD3-6	ABCD3	1479.659176	1664.14523
ABCD3-7	ABCD3	1093.376471	1376.861212
ABCD4-1	ABCD4	543.4146532	683.1754104
ABCD4-2	ABCD4	54.0141071	64.23016679
ABCD4-3	ABCD4	942.7916875	958.7812169
ABCD4-4	ABCD4	1708.809934	1324.309257
ABCD4-5	ABCD4	170.2262769	275.6058066
ABCD4-6	ABCD4	857.6785491	678.5041255
ABCD4-7	ABCD4	188.2309793	365.5280401
ABCG1-1	ABCG1	479.5797994	638.7982042
ABCG1-10	ABCG1	1299.612153	889.8797653
ABCG1-11	ABCG1	129.3064988	152.9845791
ABCG1-12	ABCG1	1.636791124	8.1747485
ABCG1-13	ABCG1	1163.758489	994.9836746
ABCG1-14	ABCG1	356.8204651	412.2408886
ABCG1-2	ABCG1	1698.989187	1065.052947
ABCG1-3	ABCG1	111.3017964	123.7890487
ABCG1-4	ABCG1	130.9432899	209.0399974
ABCG1-5	ABCG1	315.900687	323.4864764
ABCG1-6	ABCG1	455.0279325	529.0230101
ABCG1-7	ABCG1	1458.380892	996.1514958
ABCG1-8	ABCG1	613.7966716	1024.179205
ABCG1-9	ABCG1	517.2259952	312.9760854
ABCG2-1	ABCG2	312.6271047	274.4379854
ABCG2-10	ABCG2	2273.502871	1323.141436
ABCG2-2	ABCG2	577.7872668	788.2793196
ABCG2-3	ABCG2	415.7449455	401.7304977
ABCG2-4	ABCG2	422.29211	499.8274797
ABCG2-5	ABCG2	24.55186686	96.92916079
ABCG2-6	ABCG2	0	0
ABCG2-7	ABCG2	175.1366503	376.038431
ABCG2-8	ABCG2	1674.43732	1999.309919
ABCG2-9	ABCG2	348.6365094	242.9068126
ABCG4-1	ABCG4	1042.635946	858.3485925
ABCG4-10	ABCG4	36.00940473	45.54502736
ABCG4-11	ABCG4	2244.040631	2140.616286
ABCG4-12	ABCG4	96.57067633	171.6697185
ABCG4-13	ABCG4	296.2591935	407.5696038
ABCG4-2	ABCG4	536.8674887	485.8136251
ABCG4-3	ABCG4	710.3673479	636.4625618
ABCG4-4	ABCG4	965.7067633	1054.542557
ABCG4-5	ABCG4	137.4904544	280.2770914
ABCG4-6	ABCG4	0	0
ABCG4-7	ABCG4	1874.125837	984.4732836
ABCG4-8	ABCG4	713.6409301	711.2031195
ABCG4-9	ABCG4	160.4055302	209.0399974
ABCG5-1	ABCG5	101.4810497	169.3340761
ABCG5-2	ABCG5	497.5845017	398.2270341
ABCG5-3	ABCG5	1816.838148	1631.446236
ABCG5-4	ABCG5	175.1366503	273.2701641
ABCG5-5	ABCG5	1409.277158	893.3832289
ABCG5-6	ABCG5	731.6456325	727.5526165
ABCG8-1	ABCG8	188.2309793	216.0469246
ABCG8-2	ABCG8	605.6127159	910.9005471
ABCG8-3	ABCG8	523.7731597	537.1977586
ABCG8-4	ABCG8	1042.635946	973.9628927
ABCG8-5	ABCG8	31.09903136	73.5727365
ABCG8-6	ABCG8	878.9568337	887.5441229
ABCG8-7	ABCG8	289.712029	183.3479306
ABHD1-1	ABHD1	648.1692852	789.4471409
ABHD1-2	ABHD1	779.1125751	920.2431169
ABHD1-3	ABHD1	882.2304159	799.9575318
ABHD1-4	ABHD1	0	0
ABHD1-5	ABHD1	1424.008278	815.1392076
ABHD1-6	ABHD1	1838.116432	1054.542557
ABHD1-7	ABHD1	0	0
ABHD12-1	ABHD12	549.9618177	324.6542976
ABHD12-10	ABHD12	507.4052485	585.0784284
ABHD12-11	ABHD12	553.2354	435.5973129
ABHD12-12	ABHD12	1083.555724	763.7550741
ABHD12-13	ABHD12	86.74992958	63.06234557
ABHD12-14	ABHD12	1734.998592	2202.51081
ABHD12-2	ABHD12	695.6362278	798.7897106
ABHD12-3	ABHD12	2505.927211	1166.653393
ABHD12-4	ABHD12	296.2591935	279.1092702
ABHD12-5	ABHD12	515.5892041	532.5264737
ABHD12-6	ABHD12	535.2306976	428.5903856
ABHD12-7	ABHD12	1248.871628	774.2654651
ABHD12-8	ABHD12	0	0
ABHD12-9	ABHD12	993.5322124	850.173844
ABHD13-1	ABHD13	121.1225432	260.4241308
ABHD13-2	ABHD13	166.9526947	179.844467
ABHD13-3	ABHD13	810.2116065	908.5649047
ABHD13-4	ABHD13	389.5562876	343.339437
ABHD13-5	ABHD13	708.7305568	651.6442376
ABHD13-6	ABHD13	401.0138254	533.6942949
ABHD13-7	ABHD13	530.3203242	435.5973129
ABHD14A-1	ABHD14A	828.2163088	902.7257986
ABHD14A-2	ABHD14A	65.47164497	108.6073729
ABHD14A-3	ABHD14A	407.5609899	301.2978733
ABHD14A-4	ABHD14A	119.4857521	162.3271488
ABHD14A-5	ABHD14A	0	0
ABHD14A-6	ABHD14A	774.2022017	649.3085951
ABHD14A-7	ABHD14A	317.5374781	569.8967526
ABHD15-1	ABHD15	60.56127159	91.09005471
ABHD15-2	ABHD15	1186.673565	965.7881442
ABHD15-3	ABHD15	666.1739875	729.8882589
ABHD15-4	ABHD15	356.8204651	456.6180948
ABHD15-5	ABHD15	240.6082953	159.9915064
ABHD15-6	ABHD15	1343.805513	1424.741881
ABHD16A-1	ABHD16A	1474.748803	1288.106799
ABHD16A-10	ABHD16A	468.1222615	258.0884884
ABHD16A-11	ABHD16A	1057.367066	1097.751941
ABHD16A-2	ABHD16A	13.09432899	84.08312743
ABHD16A-3	ABHD16A	712.004139	621.280886
ABHD16A-4	ABHD16A	633.4381651	518.5126191
ABHD16A-5	ABHD16A	1365.083798	1609.257633
ABHD16A-6	ABHD16A	1260.329166	1230.88356
ABHD16A-7	ABHD16A	52.37731597	99.26480321
ABHD16A-8	ABHD16A	268.4337444	301.2978733
ABHD16A-9	ABHD16A	29.46224024	98.096982
ABHD2-1	ABHD2	600.7023426	443.7720614
ABHD2-10	ABHD2	1767.734414	1804.283776
ABHD2-11	ABHD2	1029.541617	1083.738087
ABHD2-12	ABHD2	797.1172775	722.8813316
ABHD2-13	ABHD2	893.6879538	907.3970835
ABHD2-14	ABHD2	2270.229289	1415.399312
ABHD2-2	ABHD2	91.66030295	108.6073729
ABHD2-3	ABHD2	114.5753787	61.89452436
ABHD2-4	ABHD2	882.2304159	910.9005471
ABHD2-5	ABHD2	414.1081544	47.88066979
ABHD2-6	ABHD2	0	0
ABHD2-7	ABHD2	823.3059355	847.8382016
ABHD2-8	ABHD2	471.3958438	505.6665858
ABHD2-9	ABHD2	1140.843414	1561.376964
ABHD3-1	ABHD3	633.4381651	635.2947406
ABHD3-10	ABHD3	1520.578954	2022.666343
ABHD3-11	ABHD3	492.6741284	672.6650194
ABHD3-12	ABHD3	0	0
ABHD3-13	ABHD3	227.5139663	337.5003309
ABHD3-2	ABHD3	253.7026242	477.6388766
ABHD3-3	ABHD3	2494.469673	2158.133604
ABHD3-4	ABHD3	1777.555161	1216.869705
ABHD3-5	ABHD3	2050.899279	1493.643333
ABHD3-6	ABHD3	94.9338852	73.5727365
ABHD3-7	ABHD3	401.0138254	457.785916
ABHD3-8	ABHD3	178.4102325	113.2786578
ABHD3-9	ABHD3	468.1222615	478.8066979
ABHD6-1	ABHD6	99.84425857	161.1593276
ABHD6-10	ABHD6	459.9383059	551.2116131
ABHD6-11	ABHD6	482.8533816	358.5211128
ABHD6-12	ABHD6	1075.371769	1137.457863
ABHD6-13	ABHD6	18.00470237	51.38413343
ABHD6-14	ABHD6	631.8013739	774.2654651
ABHD6-2	ABHD6	75.29239171	66.56580921
ABHD6-3	ABHD6	253.7026242	216.0469246
ABHD6-4	ABHD6	252.0658331	537.1977586
ABHD6-5	ABHD6	1036.088782	472.9675918
ABHD6-6	ABHD6	675.9947343	699.5249074
ABHD6-7	ABHD6	748.0135437	636.4625618
ABHD6-8	ABHD6	1188.310356	1020.675741
ABHD6-9	ABHD6	230.7875485	252.2493823
ABI3BP-1	ABI3BP	304.4431491	302.4656945
ABI3BP-2	ABI3BP	779.1125751	1069.724232
ABI3BP-3	ABI3BP	111.3017964	238.2355277
ABO-1	ABO	1034.45199	913.2361896
ABO-2	ABO	1607.328884	1334.819648
ABO-3	ABO	410.8345722	435.5973129
ABO-4	ABO	1013.173706	952.9421109
ABO-5	ABO	728.3720503	777.7689287
ABO-6	ABO	748.0135437	691.3501589
ABO-7	ABO	595.7919692	479.9745191
AC002365.1-1	AC002365.1	487.763755	310.640443
AC002365.1-2	AC002365.1	315.900687	601.4279254
AC002365.1-3	AC002365.1	3587.846144	2771.239742
AC002365.1-4	AC002365.1	322.4478515	400.5626765
AC002365.1-5	AC002365.1	181.6838148	300.1300521
AC002365.1-6	AC002365.1	142.4008278	191.5226791
AC002365.1-7	AC002365.1	1198.131103	1305.624118
AC005013.1-1	AC005013.1	1962.512558	1716.697185
AC005013.1-2	AC005013.1	767.6550372	407.5696038
AC005013.1-3	AC005013.1	1369.994171	1079.066802
AC005013.1-4	AC005013.1	682.5418988	374.8706098
AC005013.1-5	AC005013.1	911.6926562	656.3155224
AC005013.1-6	AC005013.1	247.1554598	196.193964
AC005013.1-7	AC005013.1	1428.918651	1713.193721
AC006538.4-1	AC006538.4	1816.838148	1239.058308
AC006538.4-2	AC006538.4	455.0279325	376.038431
AC006538.4-3	AC006538.4	1918.319198	2035.512377
AC006538.4-4	AC006538.4	736.5560059	838.4956319
AC006538.4-5	AC006538.4	232.4243396	373.7027886
AC006538.4-6	AC006538.4	0	0
AC006538.4-7	AC006538.4	553.2354	706.5318346
AC006547.14-1	AC006547.14	204.5988905	273.2701641
AC006547.14-2	AC006547.14	374.8251674	331.6612249
AC006547.14-3	AC006547.14	739.8295881	740.3986499
AC006547.14-4	AC006547.14	703.8201834	764.9228954
AC006547.14-5	AC006547.14	705.4569745	530.1908313
AC006547.14-6	AC006547.14	1088.466098	1119.940545
AC006547.14-7	AC006547.14	2920.035366	2485.123544
AC007040.11-1	AC007040.11	541.7778621	787.1114984
AC007040.11-2	AC007040.11	391.1930787	594.4209981
AC007040.11-3	AC007040.11	569.6033112	575.7358586
AC007040.11-4	AC007040.11	1386.362082	1272.925124
AC007040.11-5	AC007040.11	2042.715323	1290.442442
AC007040.11-6	AC007040.11	139.1272456	214.8791034
AC007040.11-7	AC007040.11	1016.447288	1477.293836
AC012313.1-1	AC012313.1	603.9759248	405.2339614
AC012313.1-2	AC012313.1	1144.116996	1297.449369
AC012313.1-3	AC012313.1	441.9336035	461.2893796
AC012313.1-4	AC012313.1	415.7449455	429.7582069
AC012313.1-5	AC012313.1	132.5800811	176.3410034
AC012313.1-6	AC012313.1	1131.022667	1372.189927
AC024592.12-1	AC024592.12	374.8251674	402.8983189
AC024592.12-2	AC024592.12	620.3438361	548.8759707
AC024592.12-3	AC024592.12	3.273582248	15.18167579
AC024592.12-4	AC024592.12	301.1695668	378.3740734
AC024592.12-5	AC024592.12	666.1739875	423.9191008
AC024592.12-6	AC024592.12	387.9194964	346.8429006
AC024592.12-7	AC024592.12	90.02351183	124.9568699
AC092653.5-1	AC092653.5	959.1595988	894.5510501
AC092653.5-2	AC092653.5	581.0608491	454.2824524
AC092653.5-3	AC092653.5	258.6129976	269.7667005
AC092653.5-4	AC092653.5	0	0
AC092653.5-5	AC092653.5	1214.499014	1352.336966
AC092653.5-6	AC092653.5	261.8865799	196.193964
AC092653.5-7	AC092653.5	554.8721911	597.9244617
AC109829.1-1	AC109829.1	356.8204651	485.8136251
AC109829.1-2	AC109829.1	448.480768	363.1923976
AC109829.1-3	AC109829.1	1327.437602	1318.470151
AC109829.1-4	AC109829.1	0	0
AC109829.1-5	AC109829.1	0	0
AC109829.1-6	AC109829.1	1093.376471	866.523341
AC211429.1-1	AC211429.1	1189.947147	1027.682669
AC211429.1-2	AC211429.1	2792.365658	2620.590805
AC211429.1-3	AC211429.1	0	0
AC211429.1-4	AC211429.1	1831.569268	1566.048248
AC211429.1-5	AC211429.1	826.5795177	1131.618757
AC211429.1-6	AC211429.1	81.83955621	150.6489366
AC211429.1-7	AC211429.1	0	0
AC244102.1-1	AC244102.1	173.4998592	303.6335157
AC244102.1-2	AC244102.1	1135.93304	1115.26926
AC244102.1-3	AC244102.1	147.3112012	240.5711701
AC244102.1-4	AC244102.1	86.74992958	98.096982
AC244102.1-5	AC244102.1	8.183955621	7.006927286
AC244102.1-6	AC244102.1	654.7164497	621.280886
AC244102.1-7	AC244102.1	237.334713	295.4587672
AC244517.1-1	AC244517.1	1775.91837	1275.260766
AC244517.1-2	AC244517.1	690.7258544	962.2846806
AC244517.1-3	AC244517.1	137.4904544	175.1731821
AC244517.1-4	AC244517.1	874.0464603	993.8158534
AC244517.1-5	AC244517.1	184.957397	314.1439066
AC244517.1-6	AC244517.1	754.5607082	740.3986499
AC244517.1-7	AC244517.1	322.4478515	359.688934
ACAA1-1	ACAA1	1491.116714	1042.864344
ACAA1-2	ACAA1	1016.447288	801.125353
ACAA1-3	ACAA1	1450.196936	1037.025238
ACAA1-4	ACAA1	869.1360869	903.8936199
ACAA1-5	ACAA1	274.9809089	268.5988793
ACAA1-6	ACAA1	325.7214337	508.0022282
ACAA1-7	ACAA1	0	0
ACACB-1	ACACB	85.11313846	106.2717305
ACACB-10	ACACB	360.0940473	149.4811154
ACACB-11	ACACB	1351.989469	682.0075891
ACACB-12	ACACB	1077.00856	1042.864344
ACACB-13	ACACB	667.8107787	705.3640134
ACACB-14	ACACB	484.4901728	342.1716158
ACACB-15	ACACB	327.3582248	482.3101615
ACACB-2	ACACB	276.6177	286.1161975
ACACB-3	ACACB	620.3438361	604.931389
ACACB-4	ACACB	39.28298698	115.6143002
ACACB-5	ACACB	410.8345722	432.0938493
ACACB-6	ACACB	160.4055302	252.2493823
ACACB-7	ACACB	237.334713	242.9068126
ACACB-8	ACACB	592.518387	463.6250221
ACACB-9	ACACB	1823.385312	1736.550146
ACBD4-1	ACBD4	181.6838148	476.4710554
ACBD4-10	ACBD4	3199.926648	2738.540748
ACBD4-11	ACBD4	1171.942445	1073.227696
ACBD4-12	ACBD4	1029.541617	1049.871272
ACBD4-13	ACBD4	1221.046179	1244.897414
ACBD4-14	ACBD4	62.19806272	39.70592129
ACBD4-2	ACBD4	1541.857239	1133.954399
ACBD4-3	ACBD4	1551.677986	2267.908798
ACBD4-4	ACBD4	1021.357661	1267.086018
ACBD4-5	ACBD4	874.0464603	760.2516105
ACBD4-6	ACBD4	0	0
ACBD4-7	ACBD4	258.6129976	502.1631221
ACBD4-8	ACBD4	3502.733006	2987.286666
ACBD4-9	ACBD4	2630.323337	2847.14812
ACBD5-1	ACBD5	112.9385876	237.0677065
ACBD5-10	ACBD5	1288.154615	1249.568699
ACBD5-11	ACBD5	150.5847834	414.5765311
ACBD5-12	ACBD5	1163.758489	1402.553278
ACBD5-13	ACBD5	301.1695668	351.5141855
ACBD5-2	ACBD5	561.4193556	621.280886
ACBD5-3	ACBD5	1805.38061	2419.725556
ACBD5-4	ACBD5	761.1078727	374.8706098
ACBD5-5	ACBD5	52.37731597	123.7890487
ACBD5-6	ACBD5	782.3861574	915.571832
ACBD5-7	ACBD5	348.6365094	128.4603336
ACBD5-8	ACBD5	104.7546319	206.7043549
ACBD5-9	ACBD5	371.5515852	479.9745191
ACE-1	ACE	459.9383059	642.3016679
ACE-10	ACE	0	0
ACE-11	ACE	1027.904826	671.4971982
ACE-12	ACE	420.6553189	559.3863616
ACE-13	ACE	417.3817367	290.7874824
ACE-2	ACE	815.1219798	594.4209981
ACE-3	ACE	859.3153402	1094.248478
ACE-4	ACE	0	1.167821214
ACE-5	ACE	397.7402432	202.0330701
ACE-6	ACE	749.6503349	329.3255824
ACE-7	ACE	0	0
ACE-8	ACE	1330.711184	884.0406592
ACE-9	ACE	2018.163456	1215.701884
ACE2-1	ACE2	216.0564284	238.2355277
ACE2-2	ACE2	119.4857521	82.91530621
ACE2-3	ACE2	905.1454917	1226.212275
ACE2-4	ACE2	263.523371	493.9883736
ACER1-1	ACER1	130.9432899	182.1801094
ACER1-2	ACER1	993.5322124	620.1130648
ACER1-3	ACER1	1676.074111	1582.397745
ACER1-4	ACER1	147.3112012	223.0538519
ACER1-5	ACER1	1193.22073	787.1114984
ACER1-6	ACER1	842.9474289	562.8898253
ACER1-7	ACER1	693.9994366	787.1114984
ACER2-1	ACER2	81.83955621	106.2717305
ACER2-10	ACER2	3.273582248	8.1747485
ACER2-11	ACER2	1356.899842	1989.967349
ACER2-12	ACER2	615.4334627	567.5611101
ACER2-2	ACER2	698.90981	515.0091555
ACER2-3	ACER2	867.4992958	685.5110528
ACER2-4	ACER2	0	0
ACER2-5	ACER2	148.9479923	294.290946
ACER2-6	ACER2	1171.942445	662.1546285
ACER2-7	ACER2	1284.881032	1209.862778
ACER2-8	ACER2	1432.192234	1473.790372
ACER2-9	ACER2	1170.305654	1024.179205
ACER3-1	ACER3	129.3064988	247.5780974
ACER3-2	ACER3	1214.499014	1484.300763
ACER3-3	ACER3	571.2401023	714.7065831
ACER3-4	ACER3	256.9762065	372.5349674
ACER3-5	ACER3	466.4854704	265.0954156
ACER3-6	ACER3	0	0
ACER3-7	ACER3	821.6691443	731.0560801
ACHE-1	ACHE	2404.446161	3000.1327
ACHE-10	ACHE	741.4663793	666.8259134
ACHE-11	ACHE	1479.659176	1418.902775
ACHE-12	ACHE	202.9620994	158.8236851
ACHE-13	ACHE	615.4334627	693.6858013
ACHE-14	ACHE	1879.036211	1738.885788
ACHE-2	ACHE	142.4008278	177.5088246
ACHE-3	ACHE	1191.583938	1154.975181
ACHE-4	ACHE	2052.53607	1923.40154
ACHE-5	ACHE	712.004139	659.8189861
ACHE-6	ACHE	533.5939065	405.2339614
ACHE-7	ACHE	531.9571154	581.5749647
ACHE-8	ACHE	955.8860165	886.3763016
ACHE-9	ACHE	361.7308384	317.6473703
ACKR2-1	ACKR2	787.2965307	803.4609954
ACKR2-10	ACKR2	698.90981	639.9660254
ACKR2-11	ACKR2	566.329729	703.028371
ACKR2-12	ACKR2	646.532494	970.4594291
ACKR2-13	ACKR2	1247.234837	1053.374735
ACKR2-14	ACKR2	250.429042	333.9968673
ACKR2-2	ACKR2	255.3394154	526.6873676
ACKR2-3	ACKR2	679.2683165	442.6042402
ACKR2-4	ACKR2	310.9903136	418.0799947
ACKR2-5	ACKR2	415.7449455	614.2739587
ACKR2-6	ACKR2	800.3908597	990.3123897
ACKR2-7	ACKR2	589.2448047	462.4572009
ACKR2-8	ACKR2	1222.68297	892.2154077
ACKR2-9	ACKR2	166.9526947	267.4310581
ACKR3-1	ACKR3	458.3015148	274.4379854
ACKR3-2	ACKR3	361.7308384	308.3048006
ACKR3-3	ACKR3	566.329729	678.5041255
ACKR3-4	ACKR3	0	0
ACKR3-5	ACKR3	425.5656923	558.2185404
ACKR3-6	ACKR3	533.5939065	526.6873676
ACKR3-7	ACKR3	145.6744101	307.1369794
ACKR4-1	ACKR4	1152.300951	1624.439309
ACKR4-2	ACKR4	396.1034521	326.98994
ACKR4-3	ACKR4	78.56597396	203.2008913
ACKR4-4	ACKR4	278.2544911	332.8290461
ACKR4-5	ACKR4	780.7493662	704.1961922
ACKR4-6	ACKR4	1252.14521	796.4540681
ACKR4-7	ACKR4	2077.087937	1696.844224
ACMSD-1	ACMSD	2270.229289	1173.66032
ACMSD-2	ACMSD	1514.03179	979.8019988
ACMSD-3	ACMSD	340.4525538	315.3117279
ACMSD-4	ACMSD	679.2683165	750.9090408
ACMSD-5	ACMSD	85.11313846	155.3202215
ACMSD-6	ACMSD	603.9759248	481.1423403
ACP1-1	ACP1	476.3062171	468.2963069
ACP1-10	ACP1	378.0987497	551.2116131
ACP1-11	ACP1	1365.083798	1613.928918
ACP1-12	ACP1	166.9526947	276.7736278
ACP1-13	ACP1	1170.305654	1079.066802
ACP1-14	ACP1	270.0705355	101.6004456
ACP1-2	ACP1	700.5466011	492.8205524
ACP1-3	ACP1	337.1789716	339.8359734
ACP1-4	ACP1	777.475784	1021.843563
ACP1-5	ACP1	450.1175591	270.9345217
ACP1-6	ACP1	240.6082953	251.0815611
ACP1-7	ACP1	1044.272737	808.1322803
ACP1-8	ACP1	1134.296249	1633.781879
ACP1-9	ACP1	155.4951568	212.543461
ACP2-1	ACP2	376.4619586	341.0037946
ACP2-2	ACP2	193.1413527	260.4241308
ACP2-3	ACP2	962.433181	1159.646466
ACP2-4	ACP2	132.5800811	204.3687125
ACP2-5	ACP2	0	0
ACP2-6	ACP2	0	0
ACP2-7	ACP2	0	4.671284857
ACPL2-1	ACPL2	489.4005461	442.6042402
ACPL2-2	ACPL2	952.6124343	1128.115293
ACPL2-3	ACPL2	793.8436952	653.97988
ACPL2-4	ACPL2	646.532494	524.3517252
ACPL2-5	ACPL2	80.20276508	121.4534063
ACPL2-6	ACPL2	644.8957029	458.9537372
ACPL2-7	ACPL2	0	0
ACPL2-8	ACPL2	1011.536915	1183.00289
ACPP-1	ACPP	1918.319198	1534.517076
ACPP-2	ACPP	446.8439769	355.0176491
ACPP-3	ACPP	68.74522722	169.3340761
ACPP-4	ACPP	0	0
ACPP-5	ACPP	1018.084079	1188.841996
ACPT-1	ACPT	204.5988905	196.193964
ACPT-2	ACPT	0	40.8737425
ACPT-3	ACPT	427.2024834	419.2478159
ACPT-4	ACPT	1222.68297	1034.689596
ACPT-5	ACPT	661.2636142	699.5249074
ACPT-6	ACPT	1021.357661	1200.520208
ACPT-7	ACPT	1360.173424	878.2015531
ACSL1-1	ACSL1	199.6885171	383.0453583
ACSL1-10	ACSL1	1407.640367	1534.517076
ACSL1-11	ACSL1	261.8865799	209.0399974
ACSL1-12	ACSL1	975.52751	1096.58412
ACSL1-13	ACSL1	1222.68297	1451.601769
ACSL1-14	ACSL1	1512.394999	1477.293836
ACSL1-2	ACSL1	405.9241988	456.6180948
ACSL1-3	ACSL1	823.3059355	761.4194317
ACSL1-4	ACSL1	250.429042	195.0261428
ACSL1-5	ACSL1	682.5418988	545.3725071
ACSL1-6	ACSL1	1492.753505	1442.2592
ACSL1-7	ACSL1	14.73112012	30.36335157
ACSL1-8	ACSL1	1167.032072	824.4817773
ACSL1-9	ACSL1	746.3767526	829.1530621
ACSL3-1	ACSL3	1793.923072	1474.958194
ACSL3-10	ACSL3	214.4196373	141.3063669
ACSL3-2	ACSL3	207.8724728	145.9776518
ACSL3-3	ACSL3	188.2309793	100.4326244
ACSL3-4	ACSL3	270.0705355	244.0746338
ACSL3-5	ACSL3	546.6882355	962.2846806
ACSL3-6	ACSL3	137.4904544	241.7389914
ACSL3-7	ACSL3	383.0091231	508.0022282
ACSL3-8	ACSL3	2327.516979	2273.747904
ACSL3-9	ACSL3	1284.881032	1033.521775
ACSL4-1	ACSL4	2920.035366	1346.49786
ACSL4-2	ACSL4	790.570113	910.9005471
ACSL4-3	ACSL4	245.5186686	248.7459186
ACSL4-4	ACSL4	659.626823	620.1130648
ACSL4-5	ACSL4	517.2259952	949.4386472
ACSL4-6	ACSL4	620.3438361	537.1977586
ACSL4-7	ACSL4	738.192797	796.4540681
ACSL5-1	ACSL5	19.64149349	29.19553036
ACSL5-2	ACSL5	1348.715886	1111.765796
ACSL5-3	ACSL5	389.5562876	726.3847953
ACSL5-4	ACSL5	707.0937656	469.4641281
ACSL5-5	ACSL5	1635.154333	1255.407805
ACSL6-1	ACSL6	1764.460832	1659.473946
ACSL6-10	ACSL6	1284.881032	1339.490933
ACSL6-11	ACSL6	2023.073829	1408.392384
ACSL6-12	ACSL6	486.1269639	482.3101615
ACSL6-13	ACSL6	949.338852	924.9144017
ACSL6-14	ACSL6	0	0
ACSL6-2	ACSL6	456.6647236	363.1923976
ACSL6-3	ACSL6	47.4669426	42.04156371
ACSL6-4	ACSL6	499.2212929	288.4518399
ACSL6-5	ACSL6	209.5092639	154.1524003
ACSL6-6	ACSL6	183.3206059	186.8513943
ACSL6-7	ACSL6	31.09903136	52.55195464
ACSL6-8	ACSL6	83.47634733	108.6073729
ACSL6-9	ACSL6	1319.253646	1097.751941
ACTB-1	ACTB	22.91507574	35.03463643
ACTB-10	ACTB	201.3253083	206.7043549
ACTB-11	ACTB	14.73112012	17.51731821
ACTB-12	ACTB	1748.092921	1283.435515
ACTB-13	ACTB	1152.300951	1172.492499
ACTB-2	ACTB	127.6697077	200.8652489
ACTB-3	ACTB	1721.904263	1417.734954
ACTB-4	ACTB	37.64619586	52.55195464
ACTB-5	ACTB	1496.027087	1404.888921
ACTB-6	ACTB	675.9947343	712.3709407
ACTB-7	ACTB	1530.399701	1367.518642
ACTB-8	ACTB	438.6600213	356.1854704
ACTB-9	ACTB	135.8536633	314.1439066
ACTN1-1	ACTN1	0	0
ACTN1-10	ACTN1	846.2210112	788.2793196
ACTN1-11	ACTN1	582.6976402	418.0799947
ACTN1-12	ACTN1	319.1742692	337.5003309
ACTN1-13	ACTN1	1186.673565	836.1599894
ACTN1-14	ACTN1	1500.937461	1416.567133
ACTN1-2	ACTN1	769.2918284	940.0960775
ACTN1-3	ACTN1	333.9053893	355.0176491
ACTN1-4	ACTN1	2702.342146	2128.938074
ACTN1-5	ACTN1	1222.68297	1435.252272
ACTN1-6	ACTN1	641.6221207	362.0245764
ACTN1-7	ACTN1	302.806358	246.4102762
ACTN1-8	ACTN1	523.7731597	348.0107219
ACTN1-9	ACTN1	797.1172775	849.0060228
ACTN4-1	ACTN4	720.1880946	853.6773076
ACTN4-10	ACTN4	813.4851887	843.1669167
ACTN4-11	ACTN4	854.4049668	415.7443523
ACTN4-12	ACTN4	378.0987497	450.7789887
ACTN4-13	ACTN4	802.0276508	1260.07909
ACTN4-14	ACTN4	1283.244241	958.7812169
ACTN4-15	ACTN4	381.3723319	274.4379854
ACTN4-16	ACTN4	330.6318071	367.8636825
ACTN4-2	ACTN4	57.28768935	51.38413343
ACTN4-3	ACTN4	137.4904544	205.5365337
ACTN4-4	ACTN4	191.5045615	305.9691581
ACTN4-5	ACTN4	1157.211325	1328.980542
ACTN4-6	ACTN4	1181.763192	1075.563338
ACTN4-7	ACTN4	42.55656923	140.1385457
ACTN4-8	ACTN4	563.0561467	611.9383163
ACTN4-9	ACTN4	198.051726	213.7112822
ACVR1-1	ACVR1	576.1504757	544.2046859
ACVR1-10	ACVR1	941.1548964	930.7535078
ACVR1-11	ACVR1	1057.367066	707.6996559
ACVR1-12	ACVR1	972.2539278	1059.213841
ACVR1-13	ACVR1	548.3250266	573.4002162
ACVR1-14	ACVR1	541.7778621	538.3655798
ACVR1-2	ACVR1	464.8486793	458.9537372
ACVR1-3	ACVR1	306.0799402	338.6681521
ACVR1-4	ACVR1	921.5134029	914.4040108
ACVR1-5	ACVR1	1093.376471	1121.108366
ACVR1-6	ACVR1	1473.112012	846.6703804
ACVR1-7	ACVR1	1181.763192	703.028371
ACVR1-8	ACVR1	306.0799402	364.3602189
ACVR1-9	ACVR1	929.6973585	781.2723924
ACVR1B-1	ACVR1B	1661.342991	2123.098968
ACVR1B-2	ACVR1B	860.9521313	1020.675741
ACVR1B-3	ACVR1B	1870.852255	1289.274621
ACVR1B-4	ACVR1B	1294.701779	1368.686463
ACVR1B-5	ACVR1B	582.6976402	675.0006619
ACVR1B-6	ACVR1B	42.55656923	141.3063669
ACVR1B-7	ACVR1B	489.4005461	465.9606645
ACVR1C-1	ACVR1C	216.0564284	378.3740734
ACVR1C-10	ACVR1C	615.4334627	495.1561949
ACVR1C-2	ACVR1C	788.9333219	889.8797653
ACVR1C-3	ACVR1C	188.2309793	157.6558639
ACVR1C-4	ACVR1C	0	0
ACVR1C-5	ACVR1C	998.4425857	569.8967526
ACVR1C-6	ACVR1C	1626.970377	557.0507192
ACVR1C-7	ACVR1C	412.4713633	346.8429006
ACVR1C-8	ACVR1C	1528.76291	1849.828803
ACVR1C-9	ACVR1C	173.4998592	405.2339614
ACVR2A-1	ACVR2A	135.8536633	143.6420094
ACVR2A-10	ACVR2A	1067.187813	1102.423226
ACVR2A-11	ACVR2A	464.8486793	576.9036799
ACVR2A-12	ACVR2A	0	0
ACVR2A-13	ACVR2A	9.820746745	36.20245764
ACVR2A-14	ACVR2A	828.2163088	972.7950715
ACVR2A-2	ACVR2A	199.6885171	127.2925124
ACVR2A-3	ACVR2A	595.7919692	533.6942949
ACVR2A-4	ACVR2A	543.4146532	477.6388766
ACVR2A-5	ACVR2A	81.83955621	149.4811154
ACVR2A-6	ACVR2A	509.0420396	768.426359
ACVR2A-7	ACVR2A	2088.545474	2128.938074
ACVR2A-8	ACVR2A	75.29239171	96.92916079
ACVR2A-9	ACVR2A	476.3062171	701.8605498
ACVR2B-1	ACVR2B	158.768739	246.4102762
ACVR2B-2	ACVR2B	638.3485384	504.4987646
ACVR2B-3	ACVR2B	476.3062171	597.9244617
ACVR2B-4	ACVR2B	561.4193556	864.1876986
ACVR2B-5	ACVR2B	952.6124343	625.9521709
ACVR2B-6	ACVR2B	104.7546319	169.3340761
ACVR2B-7	ACVR2B	1757.913667	1386.203781
ACVRL1-1	ACVRL1	851.1313846	841.9990955
ACVRL1-10	ACVRL1	299.5327757	444.9398826
ACVRL1-11	ACVRL1	0	0
ACVRL1-12	ACVRL1	445.2071858	284.9483763
ACVRL1-13	ACVRL1	85.11313846	94.59351836
ACVRL1-14	ACVRL1	1186.673565	1037.025238
ACVRL1-2	ACVRL1	222.6035929	303.6335157
ACVRL1-3	ACVRL1	75.29239171	202.0330701
ACVRL1-4	ACVRL1	1397.81962	1375.69339
ACVRL1-5	ACVRL1	443.5703947	510.3378706
ACVRL1-6	ACVRL1	664.5371964	677.3363043
ACVRL1-7	ACVRL1	685.815481	263.9275944
ACVRL1-8	ACVRL1	428.8392745	277.941449
ACVRL1-9	ACVRL1	333.9053893	241.7389914
ADAM10-1	ADAM10	477.9430083	587.4140708
ADAM10-10	ADAM10	756.1974994	437.9329554
ADAM10-11	ADAM10	209.5092639	179.844467
ADAM10-12	ADAM10	188.2309793	265.0954156
ADAM10-13	ADAM10	1738.272174	1306.791939
ADAM10-14	ADAM10	0	0
ADAM10-15	ADAM10	220.9668018	230.0607792
ADAM10-16	ADAM10	186.5941882	237.0677065
ADAM10-2	ADAM10	243.8818775	330.4934036
ADAM10-3	ADAM10	288.0752379	280.2770914
ADAM10-4	ADAM10	446.8439769	698.3570861
ADAM10-5	ADAM10	1224.319761	968.1237866
ADAM10-6	ADAM10	1044.272737	1059.213841
ADAM10-7	ADAM10	625.2542094	291.9553036
ADAM10-8	ADAM10	1988.701216	2196.671704
ADAM10-9	ADAM10	0	0
ADAM11-1	ADAM11	1402.729993	1211.030599
ADAM11-10	ADAM11	602.3391337	380.7097159
ADAM11-2	ADAM11	88.38672071	142.4741881
ADAM11-3	ADAM11	0	0
ADAM11-4	ADAM11	587.6080136	651.6442376
ADAM11-5	ADAM11	589.2448047	820.9783136
ADAM11-6	ADAM11	712.004139	815.1392076
ADAM11-7	ADAM11	2252.224587	1734.214503
ADAM11-8	ADAM11	703.8201834	857.1807713
ADAM11-9	ADAM11	1486.206341	1075.563338
ADAM12-1	ADAM12	574.5136846	328.1577612
ADAM12-2	ADAM12	263.523371	198.5296064
ADAM12-3	ADAM12	0	0
ADAM12-4	ADAM12	1502.574252	1288.106799
ADAM12-5	ADAM12	106.3914231	344.5072582
ADAM12-6	ADAM12	327.3582248	621.280886
ADAM12-7	ADAM12	1805.38061	1930.408467
ADAM15-1	ADAM15	229.1507574	165.8306124
ADAM15-10	ADAM15	721.8248858	532.5264737
ADAM15-11	ADAM15	240.6082953	219.5503883
ADAM15-12	ADAM15	1252.14521	727.5526165
ADAM15-13	ADAM15	1240.687672	763.7550741
ADAM15-14	ADAM15	235.6979219	280.2770914
ADAM15-2	ADAM15	211.146055	120.2855851
ADAM15-3	ADAM15	856.0417579	572.232395
ADAM15-4	ADAM15	1330.711184	1132.786578
ADAM15-5	ADAM15	517.2259952	455.4502736
ADAM15-6	ADAM15	212.7828461	178.6766458
ADAM15-7	ADAM15	1600.781719	1163.149929
ADAM15-8	ADAM15	1203.041476	1431.748809
ADAM15-9	ADAM15	998.4425857	1079.066802
ADAM17-1	ADAM17	1296.33857	1047.535629
ADAM17-2	ADAM17	972.2539278	910.9005471
ADAM17-3	ADAM17	363.3676296	428.5903856
ADAM17-4	ADAM17	0	0
ADAM17-5	ADAM17	464.8486793	435.5973129
ADAM17-6	ADAM17	1353.62626	950.6064684
ADAM17-7	ADAM17	222.6035929	262.7597732
ADAM18-1	ADAM18	198.051726	259.2563096
ADAM18-10	ADAM18	455.0279325	496.3240161
ADAM18-2	ADAM18	0	0
ADAM18-3	ADAM18	1941.234273	1937.415395
ADAM18-4	ADAM18	499.2212929	664.4902709
ADAM18-5	ADAM18	895.3247449	825.6495985
ADAM18-6	ADAM18	541.7778621	449.6111675
ADAM18-7	ADAM18	1167.032072	899.222335
ADAM18-8	ADAM18	530.3203242	171.6697185
ADAM18-9	ADAM18	2011.616292	2316.957289
ADAM19-1	ADAM19	191.5045615	207.8721761
ADAM19-2	ADAM19	1072.098186	1302.120654
ADAM19-3	ADAM19	2550.120571	2675.478402
ADAM19-4	ADAM19	1297.975361	1204.023672
ADAM19-5	ADAM19	106.3914231	169.3340761
ADAM19-6	ADAM19	309.3535225	321.1508339
ADAM19-7	ADAM19	0	0
ADAM2-1	ADAM2	1185.036774	1194.681102
ADAM2-2	ADAM2	1450.196936	816.3070288
ADAM2-3	ADAM2	756.1974994	908.5649047
ADAM2-4	ADAM2	147.3112012	80.57966379
ADAM2-5	ADAM2	278.2544911	283.7805551
ADAM2-6	ADAM2	108.0282142	122.6212275
ADAM2-7	ADAM2	1248.871628	859.5164137
ADAM20-1	ADAM20	291.3488201	544.2046859
ADAM20-2	ADAM20	680.9051077	753.2446832
ADAM20-3	ADAM20	587.6080136	623.6165284
ADAM20-4	ADAM20	710.3673479	698.3570861
ADAM20-5	ADAM20	718.5513035	1242.561772
ADAM20-6	ADAM20	595.7919692	642.3016679
ADAM20-7	ADAM20	2208.031227	2703.506111
ADAM21-1	ADAM21	1419.097905	1261.246911
ADAM21-2	ADAM21	1751.366503	1653.634839
ADAM21-3	ADAM21	369.9147941	458.9537372
ADAM21-4	ADAM21	2145.833164	1810.122882
ADAM21-5	ADAM21	304.4431491	477.6388766
ADAM21-6	ADAM21	248.7922509	169.3340761
ADAM22-1	ADAM22	279.8912822	198.5296064
ADAM22-10	ADAM22	939.5181053	957.6133957
ADAM22-11	ADAM22	692.3626455	541.8690434
ADAM22-12	ADAM22	389.5562876	407.5696038
ADAM22-2	ADAM22	342.089345	258.0884884
ADAM22-3	ADAM22	1751.366503	1483.132942
ADAM22-4	ADAM22	255.3394154	212.543461
ADAM22-5	ADAM22	153.8583657	179.844467
ADAM22-6	ADAM22	473.0326349	511.5056919
ADAM22-7	ADAM22	567.9665201	690.1823376
ADAM22-8	ADAM22	1083.555724	638.7982042
ADAM22-9	ADAM22	854.4049668	592.0853556
ADAM23-1	ADAM23	0	0
ADAM23-10	ADAM23	748.0135437	941.2638987
ADAM23-11	ADAM23	234.0611308	261.591952
ADAM23-12	ADAM23	615.4334627	686.678874
ADAM23-13	ADAM23	1052.456693	1061.549484
ADAM23-14	ADAM23	116.2121698	141.3063669
ADAM23-2	ADAM23	111.3017964	92.25787593
ADAM23-3	ADAM23	865.8625047	699.5249074
ADAM23-4	ADAM23	594.1551781	455.4502736
ADAM23-5	ADAM23	531.9571154	543.0368646
ADAM23-6	ADAM23	985.3482568	566.3932889
ADAM23-7	ADAM23	327.3582248	269.7667005
ADAM23-8	ADAM23	553.2354	453.1146311
ADAM23-9	ADAM23	782.3861574	611.9383163
ADAM28-1	ADAM28	671.0843609	568.7289314
ADAM28-2	ADAM28	1926.503153	1736.550146
ADAM28-3	ADAM28	824.9427266	778.9367499
ADAM28-4	ADAM28	1363.447006	1045.199987
ADAM28-5	ADAM28	527.046742	690.1823376
ADAM28-6	ADAM28	455.0279325	394.7235704
ADAM28-7	ADAM28	358.4572562	395.8913916
ADAM29-1	ADAM29	1026.268035	985.6411049
ADAM29-2	ADAM29	108.0282142	49.048491
ADAM29-3	ADAM29	415.7449455	513.8413343
ADAM29-4	ADAM29	1523.852537	1680.494727
ADAM29-5	ADAM29	1487.843132	1052.206914
ADAM29-6	ADAM29	121.1225432	133.1316184
ADAM29-7	ADAM29	931.3341497	973.9628927
ADAM30-1	ADAM30	1438.739398	1966.610925
ADAM30-2	ADAM30	1759.550458	1427.077524
ADAM30-3	ADAM30	1075.371769	595.5888193
ADAM30-4	ADAM30	648.1692852	706.5318346
ADAM30-5	ADAM30	2836.559018	2272.580083
ADAM30-6	ADAM30	1237.41409	935.4247926
ADAM30-7	ADAM30	895.3247449	742.7342923
ADAM32-1	ADAM32	679.2683165	756.7481469
ADAM32-10	ADAM32	0	0
ADAM32-11	ADAM32	1062.27744	1487.804227
ADAM32-12	ADAM32	94.9338852	119.1177639
ADAM32-2	ADAM32	1734.998592	1124.611829
ADAM32-3	ADAM32	589.2448047	105.1039093
ADAM32-4	ADAM32	1569.682688	1048.70345
ADAM32-5	ADAM32	230.7875485	454.2824524
ADAM32-6	ADAM32	1227.593343	1243.729593
ADAM32-7	ADAM32	214.4196373	315.3117279
ADAM32-8	ADAM32	903.5087005	831.4887046
ADAM32-9	ADAM32	1381.451709	1216.869705
ADAM33-1	ADAM33	114.5753787	152.9845791
ADAM33-10	ADAM33	657.9900319	738.0630074
ADAM33-11	ADAM33	312.6271047	460.1215584
ADAM33-12	ADAM33	687.4522722	436.7651341
ADAM33-2	ADAM33	286.4384467	377.2062522
ADAM33-3	ADAM33	2103.276595	1634.9497
ADAM33-4	ADAM33	725.098468	660.9868073
ADAM33-5	ADAM33	473.0326349	649.3085951
ADAM33-6	ADAM33	1024.631244	1160.814287
ADAM33-7	ADAM33	1003.352959	917.9074744
ADAM33-8	ADAM33	127.6697077	183.3479306
ADAM33-9	ADAM33	1032.815199	1880.192155
ADAM7-1	ADAM7	1692.442022	1675.823443
ADAM7-2	ADAM7	955.8860165	852.5094864
ADAM7-3	ADAM7	40.9197781	33.86681521
ADAM7-4	ADAM7	610.5230893	705.3640134
ADAM8-1	ADAM8	567.9665201	533.6942949
ADAM8-10	ADAM8	111.3017964	112.1108366
ADAM8-11	ADAM8	11.45753787	10.51039093
ADAM8-12	ADAM8	774.2022017	705.3640134
ADAM8-13	ADAM8	1203.041476	1341.826575
ADAM8-14	ADAM8	576.1504757	214.8791034
ADAM8-2	ADAM8	306.0799402	477.6388766
ADAM8-3	ADAM8	407.5609899	498.6596585
ADAM8-4	ADAM8	1839.753224	1331.316184
ADAM8-5	ADAM8	410.8345722	589.7497132
ADAM8-6	ADAM8	487.763755	223.0538519
ADAM8-7	ADAM8	895.3247449	834.9921682
ADAM8-8	ADAM8	1044.272737	1170.156857
ADAM8-9	ADAM8	779.1125751	662.1546285
ADAM9-1	ADAM9	103.1178408	142.4741881
ADAM9-10	ADAM9	443.5703947	512.6735131
ADAM9-11	ADAM9	1142.480205	1257.743448
ADAM9-2	ADAM9	273.3441177	287.2840187
ADAM9-3	ADAM9	83.47634733	70.06927286
ADAM9-4	ADAM9	338.8157627	644.6373103
ADAM9-5	ADAM9	636.7117473	486.9814464
ADAM9-6	ADAM9	795.4804863	646.9729527
ADAM9-7	ADAM9	1157.211325	1819.465452
ADAM9-8	ADAM9	1081.918933	1087.241551
ADAM9-9	ADAM9	414.1081544	453.1146311
ADAMTS1-1	ADAMTS1	554.8721911	414.5765311
ADAMTS1-2	ADAMTS1	723.4616769	986.8089261
ADAMTS1-3	ADAMTS1	520.4995775	655.1477012
ADAMTS1-4	ADAMTS1	1329.074393	1223.876633
ADAMTS1-5	ADAMTS1	1527.126119	1550.866573
ADAMTS1-6	ADAMTS1	70.38201834	66.56580921
ADAMTS1-7	ADAMTS1	412.4713633	448.4433463
ADAMTS1-8	ADAMTS1	229.1507574	329.3255824
ADAMTS1-9	ADAMTS1	152.2215745	126.1246911
ADAMTS13-1	ADAMTS13	392.8298698	898.0545138
ADAMTS13-2	ADAMTS13	140.7640367	275.6058066
ADAMTS13-3	ADAMTS13	348.6365094	579.2393223
ADAMTS13-4	ADAMTS13	525.4099509	646.9729527
ADAMTS13-5	ADAMTS13	332.2685982	346.8429006
ADAMTS13-6	ADAMTS13	34.37261361	78.24402136
ADAMTS13-7	ADAMTS13	26.18865799	14.01385457
ADAMTS15-1	ADAMTS15	342.089345	265.0954156
ADAMTS15-2	ADAMTS15	378.0987497	436.7651341
ADAMTS15-3	ADAMTS15	337.1789716	485.8136251
ADAMTS15-4	ADAMTS15	162.0423213	329.3255824
ADAMTS15-5	ADAMTS15	170.2262769	273.2701641
ADAMTS15-6	ADAMTS15	294.6224024	343.339437
ADAMTS15-7	ADAMTS15	0	0
ADAMTS4-1	ADAMTS4	294.6224024	267.4310581
ADAMTS4-2	ADAMTS4	148.9479923	189.1870367
ADAMTS4-3	ADAMTS4	8.183955621	26.85988793
ADAMTS4-4	ADAMTS4	1820.11173	1679.326906
ADAMTS4-5	ADAMTS4	754.5607082	649.3085951
ADAMTS4-6	ADAMTS4	749.6503349	615.4417799
ADAMTS4-7	ADAMTS4	510.6788307	595.5888193
ADAMTSL4-1	ADAMTSL4	911.6926562	1409.560206
ADAMTSL4-10	ADAMTSL4	621.9806272	704.1961922
ADAMTSL4-11	ADAMTSL4	633.4381651	673.8328406
ADAMTSL4-12	ADAMTSL4	821.6691443	849.0060228
ADAMTSL4-13	ADAMTSL4	746.3767526	701.8605498
ADAMTSL4-14	ADAMTSL4	1257.055583	1302.120654
ADAMTSL4-15	ADAMTSL4	37.64619586	43.20938493
ADAMTSL4-2	ADAMTSL4	577.7872668	580.4071435
ADAMTSL4-3	ADAMTSL4	211.146055	140.1385457
ADAMTSL4-4	ADAMTSL4	4.910373373	12.84603336
ADAMTSL4-5	ADAMTSL4	831.4898911	687.8466952
ADAMTSL4-6	ADAMTSL4	538.5042799	336.3325097
ADAMTSL4-7	ADAMTSL4	292.9856112	432.0938493
ADAMTSL4-8	ADAMTSL4	1402.729993	1271.757302
ADAMTSL4-9	ADAMTSL4	250.429042	433.2616705
ADCK2-1	ADCK2	743.1031704	696.0214437
ADCK2-2	ADCK2	14.73112012	11.67821214
ADCK2-3	ADCK2	522.1363686	503.3309434
ADCK2-4	ADCK2	649.8060763	720.5456892
ADCK2-5	ADCK2	0	0
ADCK2-6	ADCK2	216.0564284	245.242455
ADCK2-7	ADCK2	820.0323532	1327.812721
ADCK2-8	ADCK2	278.2544911	481.1423403
ADCK5-1	ADCK5	918.2398207	1034.689596
ADCK5-10	ADCK5	738.192797	1054.542557
ADCK5-11	ADCK5	1861.031508	1512.328473
ADCK5-12	ADCK5	502.4948751	554.7150768
ADCK5-13	ADCK5	1923.229571	2098.574722
ADCK5-14	ADCK5	420.6553189	474.135413
ADCK5-2	ADCK5	741.4663793	718.2100468
ADCK5-3	ADCK5	194.7781438	149.4811154
ADCK5-4	ADCK5	653.0796585	1122.276187
ADCK5-5	ADCK5	937.8813142	1207.527136
ADCK5-6	ADCK5	1425.645069	1159.646466
ADCK5-7	ADCK5	967.3435544	894.5510501
ADCK5-8	ADCK5	1113.017964	824.4817773
ADCK5-9	ADCK5	1546.767612	941.2638987
ADCY1-1	ADCY1	1016.447288	1694.508582
ADCY1-2	ADCY1	116.2121698	157.6558639
ADCY1-3	ADCY1	198.051726	149.4811154
ADCY1-4	ADCY1	40.9197781	66.56580921
ADCY1-5	ADCY1	255.3394154	214.8791034
ADCY1-6	ADCY1	466.4854704	502.1631221
ADCY1-7	ADCY1	512.3156219	491.6527312
ADCY10-1	ADCY10	746.3767526	544.2046859
ADCY10-2	ADCY10	955.8860165	1034.689596
ADCY10-3	ADCY10	181.6838148	91.09005471
ADCY10-4	ADCY10	446.8439769	333.9968673
ADCY10-5	ADCY10	1198.131103	659.8189861
ADCY10-6	ADCY10	1144.116996	1067.38859
ADCY10-7	ADCY10	726.7352591	704.1961922
ADCY10-8	ADCY10	522.1363686	465.9606645
ADCY2-1	ADCY2	872.4096692	1320.805793
ADCY2-10	ADCY2	366.6412118	484.6458039
ADCY2-11	ADCY2	32.73582248	100.4326244
ADCY2-2	ADCY2	2018.163456	908.5649047
ADCY2-3	ADCY2	491.0373373	558.2185404
ADCY2-4	ADCY2	0	0
ADCY2-5	ADCY2	2753.082671	1895.373831
ADCY2-6	ADCY2	964.0699721	713.5387619
ADCY2-7	ADCY2	581.0608491	761.4194317
ADCY2-8	ADCY2	982.0746745	1076.73116
ADCY2-9	ADCY2	712.004139	832.6565258
ADCY3-1	ADCY3	720.1880946	567.5611101
ADCY3-2	ADCY3	60.56127159	114.446479
ADCY3-3	ADCY3	854.4049668	832.6565258
ADCY3-4	ADCY3	1261.965957	941.2638987
ADCY3-5	ADCY3	1335.621557	841.9990955
ADCY3-6	ADCY3	774.2022017	672.6650194
ADCY3-7	ADCY3	328.995016	420.4156371
ADCY3-8	ADCY3	366.6412118	255.7528459
ADCY4-1	ADCY4	85.11313846	130.795976
ADCY4-2	ADCY4	1456.744101	2003.981204
ADCY4-3	ADCY4	310.9903136	252.2493823
ADCY4-4	ADCY4	1371.630962	1423.57406
ADCY4-5	ADCY4	527.046742	649.3085951
ADCY4-6	ADCY4	1252.14521	1019.50792
ADCY4-7	ADCY4	252.0658331	337.5003309
ADCY5-1	ADCY5	1019.72087	884.0406592
ADCY5-10	ADCY5	1574.593061	1554.370036
ADCY5-11	ADCY5	99.84425857	228.892958
ADCY5-12	ADCY5	1808.654192	1337.15529
ADCY5-13	ADCY5	417.3817367	221.8860307
ADCY5-14	ADCY5	40.9197781	130.795976
ADCY5-2	ADCY5	502.4948751	752.076862
ADCY5-3	ADCY5	119.4857521	124.9568699
ADCY5-4	ADCY5	306.0799402	462.4572009
ADCY5-5	ADCY5	0	0
ADCY5-6	ADCY5	919.8766118	999.6549594
ADCY5-7	ADCY5	356.8204651	468.2963069
ADCY5-8	ADCY5	950.9756431	721.7135104
ADCY5-9	ADCY5	1641.701498	1107.094511
ADCY6-1	ADCY6	1366.720589	885.2084804
ADCY6-2	ADCY6	1635.154333	1325.477078
ADCY6-3	ADCY6	585.9712225	630.6234557
ADCY6-4	ADCY6	296.2591935	316.4795491
ADCY6-5	ADCY6	389.5562876	329.3255824
ADCY6-6	ADCY6	520.4995775	769.5941802
ADCY6-7	ADCY6	509.0420396	328.1577612
ADCY7-1	ADCY7	256.9762065	129.6281548
ADCY7-10	ADCY7	0	0
ADCY7-11	ADCY7	419.0185278	351.5141855
ADCY7-12	ADCY7	98.20746745	45.54502736
ADCY7-13	ADCY7	756.1974994	752.076862
ADCY7-14	ADCY7	0	0
ADCY7-2	ADCY7	878.9568337	1208.694957
ADCY7-3	ADCY7	1090.102889	973.9628927
ADCY7-4	ADCY7	101.4810497	212.543461
ADCY7-5	ADCY7	438.6600213	550.0437919
ADCY7-6	ADCY7	759.4710816	610.7704951
ADCY7-7	ADCY7	507.4052485	690.1823376
ADCY7-8	ADCY7	712.004139	708.8674771
ADCY7-9	ADCY7	1414.187531	1413.063669
ADCY8-1	ADCY8	394.4666609	293.1231248
ADCY8-10	ADCY8	279.8912822	155.3202215
ADCY8-11	ADCY8	1325.800811	802.2931742
ADCY8-12	ADCY8	93.29709408	89.9222335
ADCY8-13	ADCY8	589.2448047	857.1807713
ADCY8-14	ADCY8	165.3159035	159.9915064
ADCY8-2	ADCY8	689.0890633	478.8066979
ADCY8-3	ADCY8	1705.536351	1865.010479
ADCY8-4	ADCY8	1748.092921	1397.881994
ADCY8-5	ADCY8	111.3017964	200.8652489
ADCY8-6	ADCY8	662.9004053	680.8397679
ADCY8-7	ADCY8	265.1601621	269.7667005
ADCY8-8	ADCY8	383.0091231	401.7304977
ADCY8-9	ADCY8	139.1272456	169.3340761
ADCY9-1	ADCY9	1360.173424	1681.662549
ADCY9-2	ADCY9	217.6932195	491.6527312
ADCY9-3	ADCY9	142.4008278	280.2770914
ADCY9-4	ADCY9	662.9004053	907.3970835
ADCY9-5	ADCY9	775.8389929	774.2654651
ADCY9-6	ADCY9	1612.239257	1430.580988
ADCY9-7	ADCY9	265.1601621	174.0053609
ADCY9-8	ADCY9	695.6362278	603.7635678
ADCYAP1R1-1	ADCYAP1R1	273.3441177	337.5003309
ADCYAP1R1-2	ADCYAP1R1	176.7734414	506.834407
ADCYAP1R1-3	ADCYAP1R1	784.0229485	796.4540681
ADCYAP1R1-4	ADCYAP1R1	646.532494	764.9228954
ADCYAP1R1-5	ADCYAP1R1	0	0
ADCYAP1R1-6	ADCYAP1R1	513.952413	620.1130648
ADCYAP1R1-7	ADCYAP1R1	219.3300106	241.7389914
ADIG-1	ADIG	0	1.167821214
ADIG-2	ADIG	40.9197781	45.54502736
ADIG-3	ADIG	355.1836739	562.8898253
ADIG-4	ADIG	252.0658331	275.6058066
ADIG-5	ADIG	376.4619586	261.591952
ADIG-6	ADIG	422.29211	871.1946259
ADIG-7	ADIG	1042.635946	954.1099321
ADIPOR1-1	ADIPOR1	734.9192148	607.2670314
ADIPOR1-2	ADIPOR1	366.6412118	330.4934036
ADIPOR1-3	ADIPOR1	1941.234273	1296.281548
ADIPOR1-4	ADIPOR1	320.8110603	404.0661401
ADIPOR1-5	ADIPOR1	258.6129976	276.7736278
ADIPOR1-6	ADIPOR1	356.8204651	400.5626765
ADIPOR1-7	ADIPOR1	559.7825645	526.6873676
ADIPOR2-1	ADIPOR2	238.9715041	238.2355277
ADIPOR2-2	ADIPOR2	291.3488201	623.6165284
ADIPOR2-3	ADIPOR2	1487.843132	969.2916079
ADIPOR2-4	ADIPOR2	86.74992958	70.06927286
ADIPOR2-5	ADIPOR2	39.28298698	234.7320641
ADIPOR2-6	ADIPOR2	1392.909247	1531.013612
ADIPOR2-7	ADIPOR2	518.8627864	621.280886
ADORA1-1	ADORA1	0	0
ADORA1-10	ADORA1	887.1407893	854.8451289
ADORA1-11	ADORA1	793.8436952	667.9937346
ADORA1-12	ADORA1	21.27828461	64.23016679
ADORA1-13	ADORA1	883.8672071	795.2862469
ADORA1-14	ADORA1	73.65560059	54.88759707
ADORA1-2	ADORA1	224.240384	432.0938493
ADORA1-3	ADORA1	11.45753787	115.6143002
ADORA1-4	ADORA1	240.6082953	262.7597732
ADORA1-5	ADORA1	548.3250266	491.6527312
ADORA1-6	ADORA1	1633.517542	1721.36847
ADORA1-7	ADORA1	1050.819902	1166.653393
ADORA1-8	ADORA1	340.4525538	367.8636825
ADORA1-9	ADORA1	127.6697077	63.06234557
ADORA2A-1	ADORA2A	116.2121698	232.3964216
ADORA2A-10	ADORA2A	0	0
ADORA2A-11	ADORA2A	374.8251674	358.5211128
ADORA2A-12	ADORA2A	806.9380242	515.0091555
ADORA2A-13	ADORA2A	492.6741284	599.0922829
ADORA2A-14	ADORA2A	96.57067633	172.8375397
ADORA2A-2	ADORA2A	294.6224024	491.6527312
ADORA2A-3	ADORA2A	1091.73968	990.3123897
ADORA2A-4	ADORA2A	505.7684574	565.2254677
ADORA2A-5	ADORA2A	1315.980064	1314.966687
ADORA2A-6	ADORA2A	1951.05502	1679.326906
ADORA2A-7	ADORA2A	692.3626455	952.9421109
ADORA2A-8	ADORA2A	955.8860165	803.4609954
ADORA2A-9	ADORA2A	630.1645828	790.6149621
ADORA2B-1	ADORA2B	0	0
ADORA2B-2	ADORA2B	0	1.167821214
ADORA2B-3	ADORA2B	0	0
ADORA2B-4	ADORA2B	558.1457733	372.5349674
ADORA2B-5	ADORA2B	505.7684574	846.6703804
ADORA2B-6	ADORA2B	0	0
ADORA2B-7	ADORA2B	564.6929378	719.377868
ADORA3-1	ADORA3	335.5421805	412.2408886
ADORA3-10	ADORA3	510.6788307	260.4241308
ADORA3-11	ADORA3	3083.714478	1147.968254
ADORA3-2	ADORA3	328.995016	454.2824524
ADORA3-3	ADORA3	962.433181	1172.492499
ADORA3-4	ADORA3	0	0
ADORA3-5	ADORA3	923.150194	632.9590981
ADORA3-6	ADORA3	967.3435544	1167.821214
ADORA3-7	ADORA3	0	0
ADORA3-8	ADORA3	322.4478515	401.7304977
ADORA3-9	ADORA3	0	0
ADPRM-1	ADPRM	0	0
ADPRM-2	ADPRM	739.8295881	485.8136251
ADPRM-3	ADPRM	0	0
ADPRM-4	ADPRM	1175.216027	841.9990955
ADPRM-5	ADPRM	366.6412118	339.8359734
ADPRM-6	ADPRM	2037.80495	1425.909703
ADPRM-7	ADPRM	57.28768935	175.1731821
ADRA1A-1	ADRA1A	93.29709408	80.57966379
ADRA1A-2	ADRA1A	1309.432899	962.2846806
ADRA1A-3	ADRA1A	947.7020609	690.1823376
ADRA1A-4	ADRA1A	1042.635946	721.7135104
ADRA1A-5	ADRA1A	721.8248858	580.4071435
ADRA1A-6	ADRA1A	99.84425857	217.2147459
ADRA1A-7	ADRA1A	1270.149912	998.4871382
ADRA1A-8	ADRA1A	186.5941882	335.1646885
ADRA1B-1	ADRA1B	422.29211	418.0799947
ADRA1B-2	ADRA1B	1564.772315	1319.637972
ADRA1B-3	ADRA1B	0	0
ADRA1B-4	ADRA1B	749.6503349	886.3763016
ADRA1B-5	ADRA1B	1432.192234	1056.878199
ADRA1B-6	ADRA1B	0	0
ADRA1B-7	ADRA1B	985.3482568	892.2154077
ADRA1D-1	ADRA1D	1608.965675	1194.681102
ADRA1D-2	ADRA1D	1068.824604	1268.253839
ADRA1D-3	ADRA1D	378.0987497	492.8205524
ADRA1D-4	ADRA1D	211.146055	226.5573156
ADRA1D-5	ADRA1D	171.863068	321.1508339
ADRA1D-6	ADRA1D	265.1601621	200.8652489
ADRA1D-7	ADRA1D	222.6035929	164.6627912
ADRA2A-1	ADRA2A	271.7073266	364.3602189
ADRA2A-2	ADRA2A	983.7114656	697.1892649
ADRA2A-3	ADRA2A	274.9809089	178.6766458
ADRA2A-4	ADRA2A	1045.909528	962.2846806
ADRA2A-5	ADRA2A	698.90981	566.3932889
ADRA2A-6	ADRA2A	1173.579236	1146.800432
ADRA2A-7	ADRA2A	990.2586301	811.6357439
ADRA2B-1	ADRA2B	685.815481	714.7065831
ADRA2B-2	ADRA2B	1178.489609	770.7620014
ADRA2B-3	ADRA2B	702.1833923	784.775856
ADRA2B-4	ADRA2B	955.8860165	1271.757302
ADRA2B-5	ADRA2B	978.8010923	839.6634531
ADRA2B-6	ADRA2B	1001.716168	686.678874
ADRA2B-7	ADRA2B	865.8625047	1096.58412
ADRA2B-8	ADRA2B	430.4760657	200.8652489
ADRA2C-1	ADRA2C	50.74052485	75.90837893
ADRA2C-2	ADRA2C	52.37731597	70.06927286
ADRA2C-3	ADRA2C	733.2824236	580.4071435
ADRA2C-4	ADRA2C	448.480768	350.3463643
ADRA2C-5	ADRA2C	49.10373373	63.06234557
ADRA2C-6	ADRA2C	510.6788307	446.1077039
ADRA2C-7	ADRA2C	0	0
ADRB1-1	ADRB1	1355.263051	1031.186132
ADRB1-2	ADRB1	528.6835331	472.9675918
ADRB1-3	ADRB1	865.8625047	237.0677065
ADRB1-4	ADRB1	266.7969532	392.387928
ADRB1-5	ADRB1	528.6835331	373.7027886
ADRB1-6	ADRB1	0	0
ADRB1-7	ADRB1	171.863068	221.8860307
ADRB2-1	ADRB2	1414.187531	1518.167579
ADRB2-2	ADRB2	0	0
ADRB2-3	ADRB2	409.197781	631.7912769
ADRB2-4	ADRB2	0	35.03463643
ADRB2-5	ADRB2	474.669426	463.6250221
ADRB2-6	ADRB2	964.0699721	912.0683684
ADRB2-7	ADRB2	117.8489609	95.76133957
ADRB3-1	ADRB3	772.5654106	1020.675741
ADRB3-10	ADRB3	2460.09706	2013.323773
ADRB3-11	ADRB3	862.5889224	1401.385457
ADRB3-12	ADRB3	181.6838148	226.5573156
ADRB3-13	ADRB3	795.4804863	833.824347
ADRB3-14	ADRB3	322.4478515	122.6212275
ADRB3-2	ADRB3	993.5322124	1004.326244
ADRB3-3	ADRB3	291.3488201	440.2685978
ADRB3-4	ADRB3	757.8342905	316.4795491
ADRB3-5	ADRB3	145.6744101	120.2855851
ADRB3-6	ADRB3	847.8578023	676.1684831
ADRB3-7	ADRB3	964.0699721	656.3155224
ADRB3-8	ADRB3	67.10843609	61.89452436
ADRB3-9	ADRB3	1224.319761	1024.179205
ADTRP-1	ADTRP	1410.913949	915.571832
ADTRP-2	ADTRP	887.1407893	753.2446832
ADTRP-3	ADTRP	1600.781719	1044.032166
ADTRP-4	ADTRP	782.3861574	475.3032342
ADTRP-5	ADTRP	103.1178408	138.9707245
ADTRP-6	ADTRP	266.7969532	126.1246911
ADTRP-7	ADTRP	396.1034521	342.1716158
ADTRP-8	ADTRP	512.3156219	383.0453583
ADTRP-9	ADTRP	1550.041195	1695.676403
AEBP1-1	AEBP1	2211.304809	1608.089812
AEBP1-2	AEBP1	328.995016	422.7512796
AEBP1-3	AEBP1	332.2685982	604.931389
AEBP1-4	AEBP1	618.7070449	759.0837893
AEBP1-5	AEBP1	582.6976402	558.2185404
AEBP1-6	AEBP1	1366.720589	1052.206914
AEBP1-7	AEBP1	199.6885171	154.1524003
AFG3L2-1	AFG3L2	597.4287603	660.9868073
AFG3L2-2	AFG3L2	654.7164497	720.5456892
AFG3L2-3	AFG3L2	291.3488201	281.4449126
AFG3L2-4	AFG3L2	806.9380242	1021.843563
AFG3L2-5	AFG3L2	1019.72087	949.4386472
AFG3L2-6	AFG3L2	88.38672071	189.1870367
AFG3L2-7	AFG3L2	111.3017964	177.5088246
AGER-1	AGER	155.4951568	87.58659107
AGER-10	AGER	566.329729	565.2254677
AGER-11	AGER	0	0
AGER-12	AGER	358.4572562	245.242455
AGER-2	AGER	26.18865799	46.71284857
AGER-3	AGER	306.0799402	420.4156371
AGER-4	AGER	638.3485384	649.3085951
AGER-5	AGER	350.2733006	337.5003309
AGER-6	AGER	492.6741284	253.4172035
AGER-7	AGER	437.0232302	169.3340761
AGER-8	AGER	1705.536351	1119.940545
AGER-9	AGER	170.2262769	279.1092702
AGL-1	AGL	99.84425857	114.446479
AGL-10	AGL	389.5562876	316.4795491
AGL-11	AGL	363.3676296	467.1284857
AGL-12	AGL	1566.409106	1095.416299
AGL-13	AGL	1021.357661	572.232395
AGL-14	AGL	0	0
AGL-2	AGL	147.3112012	199.6974276
AGL-3	AGL	659.626823	451.9468099
AGL-4	AGL	713.6409301	812.8035651
AGL-5	AGL	1106.4708	1340.658754
AGL-6	AGL	941.1548964	884.0406592
AGL-7	AGL	787.2965307	818.6426712
AGL-8	AGL	2044.352114	1842.821876
AGL-9	AGL	3011.695668	2750.21896
AGMO-1	AGMO	649.8060763	615.4417799
AGMO-2	AGMO	990.2586301	927.2500441
AGMO-3	AGMO	292.9856112	294.290946
AGMO-4	AGMO	612.1598804	916.7396532
AGMO-5	AGMO	0	4.671284857
AGMO-6	AGMO	1140.843414	920.2431169
AGMO-7	AGMO	895.3247449	836.1599894
AGPAT1-1	AGPAT1	3645.133834	3108.740072
AGPAT1-10	AGPAT1	502.4948751	422.7512796
AGPAT1-11	AGPAT1	1157.211325	665.6580921
AGPAT1-12	AGPAT1	941.1548964	840.8312743
AGPAT1-13	AGPAT1	0	0
AGPAT1-2	AGPAT1	1278.333868	1040.528702
AGPAT1-3	AGPAT1	253.7026242	241.7389914
AGPAT1-4	AGPAT1	227.5139663	233.5642429
AGPAT1-5	AGPAT1	1566.409106	1606.921991
AGPAT1-6	AGPAT1	3281.766204	2416.222092
AGPAT1-7	AGPAT1	1117.928338	1495.978976
AGPAT1-8	AGPAT1	736.5560059	791.7827833
AGPAT1-9	AGPAT1	373.1883763	317.6473703
AGPAT2-1	AGPAT2	1242.324463	1564.880427
AGPAT2-2	AGPAT2	618.7070449	441.436419
AGPAT2-3	AGPAT2	1969.059722	1529.845791
AGPAT2-4	AGPAT2	0	0
AGPAT2-5	AGPAT2	1329.074393	849.0060228
AGPAT2-6	AGPAT2	1.636791124	10.51039093
AGPAT2-7	AGPAT2	2083.635101	1582.397745
AGPAT3-1	AGPAT3	990.2586301	977.4663564
AGPAT3-2	AGPAT3	1590.960973	394.7235704
AGPAT3-3	AGPAT3	324.0846426	261.591952
AGPAT3-4	AGPAT3	0	0
AGPAT3-5	AGPAT3	857.6785491	854.8451289
AGPAT3-6	AGPAT3	229.1507574	267.4310581
AGPAT3-7	AGPAT3	856.0417579	614.2739587
AGPAT3-8	AGPAT3	368.2780029	446.1077039
AGPAT3-9	AGPAT3	137.4904544	100.4326244
AGPAT4-1	AGPAT4	1291.428197	1157.310823
AGPAT4-2	AGPAT4	451.7543503	581.5749647
AGPAT4-3	AGPAT4	1756.276876	1281.099872
AGPAT4-4	AGPAT4	368.2780029	479.9745191
AGPAT4-5	AGPAT4	1468.201638	1140.961326
AGPAT4-6	AGPAT4	304.4431491	448.4433463
AGPAT4-7	AGPAT4	995.1690035	944.7673624
AGPAT5-1	AGPAT5	1135.93304	1039.360881
AGPAT5-10	AGPAT5	127.6697077	197.3617852
AGPAT5-11	AGPAT5	669.4475698	547.7081495
AGPAT5-12	AGPAT5	301.1695668	362.0245764
AGPAT5-13	AGPAT5	507.4052485	497.4918373
AGPAT5-14	AGPAT5	687.4522722	350.3463643
AGPAT5-2	AGPAT5	307.7167313	193.8583216
AGPAT5-3	AGPAT5	918.2398207	1091.912835
AGPAT5-4	AGPAT5	561.4193556	530.1908313
AGPAT5-5	AGPAT5	163.6791124	53.71977586
AGPAT5-6	AGPAT5	11.45753787	8.1747485
AGPAT5-7	AGPAT5	256.9762065	371.3671461
AGPAT5-8	AGPAT5	1252.14521	1181.835069
AGPAT5-9	AGPAT5	806.9380242	958.7812169
AGPAT6-1	AGPAT6	1029.541617	841.9990955
AGPAT6-10	AGPAT6	335.5421805	310.640443
AGPAT6-11	AGPAT6	268.4337444	339.8359734
AGPAT6-12	AGPAT6	378.0987497	296.6265884
AGPAT6-13	AGPAT6	702.1833923	551.2116131
AGPAT6-2	AGPAT6	2132.738835	1801.948134
AGPAT6-3	AGPAT6	1054.093484	781.2723924
AGPAT6-4	AGPAT6	415.7449455	341.0037946
AGPAT6-5	AGPAT6	438.6600213	551.2116131
AGPAT6-6	AGPAT6	199.6885171	245.242455
AGPAT6-7	AGPAT6	342.089345	412.2408886
AGPAT6-8	AGPAT6	147.3112012	433.2616705
AGPAT6-9	AGPAT6	502.4948751	595.5888193
AGPAT9-1	AGPAT9	1838.116432	1522.838863
AGPAT9-10	AGPAT9	713.6409301	653.97988
AGPAT9-11	AGPAT9	644.8957029	865.3555198
AGPAT9-12	AGPAT9	474.669426	207.8721761
AGPAT9-13	AGPAT9	1134.296249	1115.26926
AGPAT9-2	AGPAT9	1514.03179	1378.029033
AGPAT9-3	AGPAT9	1284.881032	1289.274621
AGPAT9-4	AGPAT9	621.9806272	490.48491
AGPAT9-5	AGPAT9	900.2351183	1003.158423
AGPAT9-6	AGPAT9	914.9662384	1081.402444
AGPAT9-7	AGPAT9	1253.782001	1285.771157
AGPAT9-8	AGPAT9	1291.428197	1367.518642
AGPAT9-9	AGPAT9	315.900687	395.8913916
AGPS-1	AGPS	1694.078814	996.1514958
AGPS-2	AGPS	317.5374781	440.2685978
AGPS-3	AGPS	3104.992763	1512.328473
AGPS-4	AGPS	867.4992958	653.97988
AGPS-5	AGPS	563.0561467	564.0576465
AGPS-6	AGPS	425.5656923	428.5903856
AGPS-7	AGPS	1217.772596	1822.968916
AGRN-1	AGRN	896.961536	823.3139561
AGRN-10	AGRN	649.8060763	540.7012222
AGRN-11	AGRN	0	5.839106071
AGRN-12	AGRN	1744.819338	1868.513943
AGRN-2	AGRN	425.5656923	339.8359734
AGRN-3	AGRN	1004.98975	1128.115293
AGRN-4	AGRN	898.5983272	1011.333172
AGRN-5	AGRN	237.334713	234.7320641
AGRN-6	AGRN	332.2685982	316.4795491
AGRN-7	AGRN	1288.154615	1397.881994
AGRN-8	AGRN	2230.946302	1953.764892
AGRN-9	AGRN	130.9432899	204.3687125
AGTR1-1	AGTR1	37.64619586	157.6558639
AGTR1-2	AGTR1	423.9289012	381.8775371
AGTR1-3	AGTR1	44.19336035	142.4741881
AGTR1-4	AGTR1	0	2.335642429
AGTR1-5	AGTR1	4.910373373	37.37027886
AGTR1-6	AGTR1	1237.41409	1328.980542
AGTR1-7	AGTR1	407.5609899	418.0799947
AGTR2-1	AGTR2	1401.093202	1261.246911
AGTR2-2	AGTR2	453.3911414	391.2201068
AGTR2-3	AGTR2	1487.843132	1234.387024
AGTR2-4	AGTR2	3.273582248	4.671284857
AGTR2-5	AGTR2	756.1974994	852.5094864
AGTR2-6	AGTR2	1068.824604	1325.477078
AGTRAP-1	AGTRAP	0	0
AGTRAP-2	AGTRAP	86.74992958	148.3132942
AGTRAP-3	AGTRAP	0	0
AGTRAP-4	AGTRAP	383.0091231	756.7481469
AGTRAP-5	AGTRAP	263.523371	253.4172035
AGTRAP-6	AGTRAP	962.433181	1088.409372
AGTRAP-7	AGTRAP	1207.95185	1191.177639
AHSG-1	AHSG	1414.187531	1712.0259
AHSG-2	AHSG	1.636791124	46.71284857
AHSG-3	AHSG	68.74522722	213.7112822
AHSG-4	AHSG	1425.645069	1318.470151
AHSG-5	AHSG	430.4760657	321.1508339
AHSG-6	AHSG	160.4055302	115.6143002
AIFM1-1	AIFM1	684.1786899	624.7843496
AIFM1-10	AIFM1	2592.677141	2422.061198
AIFM1-11	AIFM1	661.2636142	689.0145164
AIFM1-2	AIFM1	0	0
AIFM1-3	AIFM1	914.9662384	1026.514847
AIFM1-4	AIFM1	2070.540772	2300.607792
AIFM1-5	AIFM1	635.0749562	484.6458039
AIFM1-6	AIFM1	391.1930787	381.8775371
AIFM1-7	AIFM1	291.3488201	376.038431
AIFM1-8	AIFM1	1014.810497	1358.176072
AIFM1-9	AIFM1	2122.918088	2153.462319
AIFM2-1	AIFM2	1716.993889	1251.904342
AIFM2-2	AIFM2	834.7634733	920.2431169
AIFM2-3	AIFM2	684.1786899	763.7550741
AIFM2-4	AIFM2	1887.220166	1657.138303
AIFM2-5	AIFM2	448.480768	634.1269194
AIFM2-6	AIFM2	856.0417579	614.2739587
AIFM2-7	AIFM2	1728.451427	1841.654055
AIG1-1	AIG1	371.5515852	664.4902709
AIG1-10	AIG1	761.1078727	927.2500441
AIG1-2	AIG1	923.150194	1109.430154
AIG1-3	AIG1	918.2398207	594.4209981
AIG1-4	AIG1	582.6976402	534.8621161
AIG1-5	AIG1	1500.937461	1282.267693
AIG1-6	AIG1	271.7073266	353.8498279
AIG1-7	AIG1	2424.087655	1430.580988
AIG1-8	AIG1	1338.89514	1229.715739
AIG1-9	AIG1	849.4945934	671.4971982
AJAP1-1	AJAP1	284.8016556	379.5418946
AJAP1-10	AJAP1	397.7402432	293.1231248
AJAP1-11	AJAP1	361.7308384	366.6958613
AJAP1-12	AJAP1	1419.097905	1277.596408
AJAP1-2	AJAP1	497.5845017	607.2670314
AJAP1-3	AJAP1	914.9662384	878.2015531
AJAP1-4	AJAP1	700.5466011	586.2462496
AJAP1-5	AJAP1	661.2636142	721.7135104
AJAP1-6	AJAP1	698.90981	755.5803256
AJAP1-7	AJAP1	1771.007996	1900.045116
AJAP1-8	AJAP1	782.3861574	945.9351836
AJAP1-9	AJAP1	0	0
AKAP1-1	AKAP1	242.2450864	247.5780974
AKAP1-10	AKAP1	60.56127159	123.7890487
AKAP1-11	AKAP1	67.10843609	85.25094864
AKAP1-12	AKAP1	774.2022017	724.0491529
AKAP1-13	AKAP1	2410.993326	1645.460091
AKAP1-14	AKAP1	438.6600213	346.8429006
AKAP1-2	AKAP1	954.2492254	606.0992102
AKAP1-3	AKAP1	148.9479923	136.6350821
AKAP1-4	AKAP1	1006.626541	1111.765796
AKAP1-5	AKAP1	124.3961254	198.5296064
AKAP1-6	AKAP1	36.00940473	107.4395517
AKAP1-7	AKAP1	730.0088414	795.2862469
AKAP1-8	AKAP1	1892.13054	1763.410034
AKAP1-9	AKAP1	306.0799402	530.1908313
AKAP11-1	AKAP11	834.7634733	637.630383
AKAP11-2	AKAP11	481.2165905	409.9052462
AKAP11-3	AKAP11	486.1269639	558.2185404
AKAP11-4	AKAP11	1036.088782	1086.073729
AKAP11-5	AKAP11	238.9715041	440.2685978
AKAP11-6	AKAP11	1748.092921	1556.705679
AKAP11-7	AKAP11	1203.041476	1471.45473
AKAP6-1	AKAP6	476.3062171	631.7912769
AKAP6-2	AKAP6	715.2777213	616.6096011
AKAP6-3	AKAP6	870.7728781	856.0129501
AKAP6-4	AKAP6	1050.819902	534.8621161
AKAP6-5	AKAP6	613.7966716	763.7550741
AKAP6-6	AKAP6	240.6082953	225.3894944
AKAP6-7	AKAP6	549.9618177	575.7358586
AKAP9-1	AKAP9	910.055865	767.2585378
AKAP9-10	AKAP9	3.273582248	40.8737425
AKAP9-11	AKAP9	0	0
AKAP9-2	AKAP9	312.6271047	232.3964216
AKAP9-3	AKAP9	798.7540686	773.0976439
AKAP9-4	AKAP9	324.0846426	453.1146311
AKAP9-5	AKAP9	50.74052485	175.1731821
AKAP9-6	AKAP9	284.8016556	393.5557492
AKAP9-7	AKAP9	1212.862223	794.1184257
AKAP9-8	AKAP9	479.5797994	715.8744044
AKAP9-9	AKAP9	0	0
ALCAM-1	ALCAM	1045.909528	1019.50792
ALCAM-10	ALCAM	852.7681757	741.5664711
ALCAM-11	ALCAM	132.5800811	214.8791034
ALCAM-12	ALCAM	585.9712225	574.5680374
ALCAM-13	ALCAM	1183.399983	548.8759707
ALCAM-14	ALCAM	288.0752379	426.2547432
ALCAM-2	ALCAM	1368.35738	1282.267693
ALCAM-3	ALCAM	247.1554598	218.3825671
ALCAM-4	ALCAM	641.6221207	284.9483763
ALCAM-5	ALCAM	389.5562876	696.0214437
ALCAM-6	ALCAM	469.7590526	581.5749647
ALCAM-7	ALCAM	0	0
ALCAM-8	ALCAM	148.9479923	85.25094864
ALCAM-9	ALCAM	44.19336035	128.4603336
ALDH16A1-1	ALDH16A1	1162.121698	1195.848923
ALDH16A1-2	ALDH16A1	1869.215464	1787.934279
ALDH16A1-3	ALDH16A1	0	0
ALDH16A1-4	ALDH16A1	340.4525538	543.0368646
ALDH16A1-5	ALDH16A1	495.9477106	415.7443523
ALDH16A1-6	ALDH16A1	0	10.51039093
ALDH3A2-1	ALDH3A2	201.3253083	145.9776518
ALDH3A2-10	ALDH3A2	1589.324182	1318.470151
ALDH3A2-11	ALDH3A2	119.4857521	154.1524003
ALDH3A2-12	ALDH3A2	1240.687672	1347.665681
ALDH3A2-13	ALDH3A2	363.3676296	495.1561949
ALDH3A2-14	ALDH3A2	292.9856112	380.7097159
ALDH3A2-15	ALDH3A2	135.8536633	245.242455
ALDH3A2-2	ALDH3A2	1351.989469	1096.58412
ALDH3A2-3	ALDH3A2	276.6177	189.1870367
ALDH3A2-4	ALDH3A2	1221.046179	1269.42166
ALDH3A2-5	ALDH3A2	338.8157627	471.7997706
ALDH3A2-6	ALDH3A2	754.5607082	641.1338466
ALDH3A2-7	ALDH3A2	721.8248858	740.3986499
ALDH3A2-8	ALDH3A2	649.8060763	724.0491529
ALDH3A2-9	ALDH3A2	134.2168722	145.9776518
ALDH3B2-1	ALDH3B2	252.0658331	142.4741881
ALDH3B2-2	ALDH3B2	950.9756431	593.2531769
ALDH3B2-3	ALDH3B2	232.4243396	311.8082642
ALDH3B2-4	ALDH3B2	0	0
ALDH3B2-5	ALDH3B2	191.5045615	138.9707245
ALDH3B2-6	ALDH3B2	571.2401023	355.0176491
ALDH3B2-7	ALDH3B2	944.4284786	1175.995963
ALDH6A1-1	ALDH6A1	566.329729	710.0352983
ALDH6A1-2	ALDH6A1	234.0611308	314.1439066
ALDH6A1-3	ALDH6A1	882.2304159	806.9644591
ALDH6A1-4	ALDH6A1	1315.980064	1387.371603
ALG1-1	ALG1	936.244523	917.9074744
ALG1-10	ALG1	2190.026524	1827.6402
ALG1-11	ALG1	1329.074393	874.6980895
ALG1-12	ALG1	0	0
ALG1-13	ALG1	1158.848116	907.3970835
ALG1-14	ALG1	232.4243396	203.2008913
ALG1-2	ALG1	1473.112012	822.1461349
ALG1-3	ALG1	633.4381651	808.1322803
ALG1-4	ALG1	919.8766118	977.4663564
ALG1-5	ALG1	132.5800811	143.6420094
ALG1-6	ALG1	566.329729	720.5456892
ALG1-7	ALG1	820.0323532	599.0922829
ALG1-8	ALG1	58.92448047	77.07620014
ALG1-9	ALG1	21.27828461	67.73363043
ALG10-1	ALG10	2219.488764	2105.581649
ALG10-2	ALG10	1397.81962	1082.570266
ALG10-3	ALG10	973.8907189	955.2777533
ALG10-4	ALG10	417.3817367	663.3224497
ALG10-5	ALG10	608.8862982	440.2685978
ALG10-6	ALG10	2162.201075	1534.517076
ALG10B-1	ALG10B	1221.046179	1368.686463
ALG10B-2	ALG10B	188.2309793	356.1854704
ALG10B-3	ALG10B	638.3485384	338.6681521
ALG10B-4	ALG10B	2564.851692	2582.052705
ALG10B-5	ALG10B	60.56127159	235.8998853
ALG10B-6	ALG10B	1039.362364	1102.423226
ALG10B-7	ALG10B	921.5134029	724.0491529
ALG11-1	ALG11	1171.942445	927.2500441
ALG11-2	ALG11	615.4334627	823.3139561
ALG11-3	ALG11	410.8345722	468.2963069
ALG11-4	ALG11	1955.965393	2206.014274
ALG11-5	ALG11	468.1222615	423.9191008
ALG11-6	ALG11	1327.437602	1360.511715
ALG11-7	ALG11	57.28768935	87.58659107
ALG12-1	ALG12	520.4995775	554.7150768
ALG12-2	ALG12	818.3955621	509.1700494
ALG12-3	ALG12	1425.645069	1427.077524
ALG12-4	ALG12	715.2777213	1136.290042
ALG12-5	ALG12	549.9618177	478.8066979
ALG12-6	ALG12	45.83015148	105.1039093
ALG12-7	ALG12	932.9709408	719.377868
ALG14-1	ALG14	564.6929378	664.4902709
ALG14-2	ALG14	841.3106378	880.5371956
ALG14-3	ALG14	836.4002645	856.0129501
ALG14-4	ALG14	821.6691443	742.7342923
ALG14-5	ALG14	1879.036211	1284.603336
ALG14-6	ALG14	522.1363686	506.834407
ALG14-7	ALG14	839.6738467	682.0075891
ALG1L2-1	ALG1L2	180.0470237	141.3063669
ALG1L2-2	ALG1L2	618.7070449	608.4348526
ALG1L2-3	ALG1L2	307.7167313	130.795976
ALG1L2-4	ALG1L2	21.27828461	46.71284857
ALG1L2-5	ALG1L2	993.5322124	710.0352983
ALG1L2-6	ALG1L2	828.2163088	916.7396532
ALG1L2-7	ALG1L2	746.3767526	859.5164137
ALG2-1	ALG2	1435.465816	857.1807713
ALG2-2	ALG2	292.9856112	248.7459186
ALG2-3	ALG2	211.146055	356.1854704
ALG2-4	ALG2	500.858084	447.2755251
ALG2-5	ALG2	1803.743819	1402.553278
ALG2-6	ALG2	1469.83843	1350.001324
ALG2-7	ALG2	304.4431491	717.0422256
ALG3-1	ALG3	1322.527228	1313.798866
ALG3-10	ALG3	476.3062171	498.6596585
ALG3-11	ALG3	1147.390578	1056.878199
ALG3-12	ALG3	24.55186686	78.24402136
ALG3-13	ALG3	1330.711184	948.270826
ALG3-14	ALG3	1828.295686	771.9298226
ALG3-2	ALG3	1592.597764	1208.694957
ALG3-3	ALG3	1857.757926	2193.16824
ALG3-4	ALG3	1536.946866	1142.129148
ALG3-5	ALG3	2555.030945	2023.834164
ALG3-6	ALG3	302.806358	433.2616705
ALG3-7	ALG3	394.4666609	496.3240161
ALG3-8	ALG3	1638.427915	1298.61719
ALG3-9	ALG3	675.9947343	462.4572009
ALG5-1	ALG5	893.6879538	1146.800432
ALG5-2	ALG5	536.8674887	463.6250221
ALG5-3	ALG5	628.5277917	618.9452436
ALG5-4	ALG5	157.1319479	78.24402136
ALG5-5	ALG5	2193.300106	1703.851152
ALG5-6	ALG5	1212.862223	1081.402444
ALG5-7	ALG5	376.4619586	322.3186551
ALG6-1	ALG6	440.2968124	421.5834584
ALG6-2	ALG6	353.5468828	529.0230101
ALG6-3	ALG6	633.4381651	357.3532916
ALG6-4	ALG6	310.9903136	523.183904
ALG6-5	ALG6	101.4810497	127.2925124
ALG6-6	ALG6	440.2968124	277.941449
ALG6-7	ALG6	286.4384467	80.57966379
ALG8-1	ALG8	983.7114656	1074.395517
ALG8-2	ALG8	752.9239171	680.8397679
ALG8-3	ALG8	1962.512558	1594.075958
ALG8-4	ALG8	803.664442	961.1168594
ALG8-5	ALG8	1366.720589	1456.273054
ALG8-6	ALG8	463.2118881	419.2478159
ALG8-7	ALG8	453.3911414	443.7720614
ALG9-1	ALG9	1605.692093	1852.164446
ALG9-10	ALG9	1225.956552	1107.094511
ALG9-11	ALG9	636.7117473	538.3655798
ALG9-12	ALG9	343.7261361	350.3463643
ALG9-13	ALG9	664.5371964	756.7481469
ALG9-14	ALG9	767.6550372	512.6735131
ALG9-2	ALG9	198.051726	228.892958
ALG9-3	ALG9	194.7781438	186.8513943
ALG9-4	ALG9	34.37261361	130.795976
ALG9-5	ALG9	705.4569745	677.3363043
ALG9-6	ALG9	343.7261361	432.0938493
ALG9-7	ALG9	22.91507574	52.55195464
ALG9-8	ALG9	1533.673283	1448.098306
ALG9-9	ALG9	497.5845017	492.8205524
ALK-1	ALK	328.995016	287.2840187
ALK-10	ALK	117.8489609	88.75441229
ALK-11	ALK	62.19806272	149.4811154
ALK-12	ALK	240.6082953	311.8082642
ALK-13	ALK	1733.361801	1519.3354
ALK-14	ALK	733.2824236	682.0075891
ALK-2	ALK	978.8010923	707.6996559
ALK-3	ALK	823.3059355	624.7843496
ALK-4	ALK	243.8818775	190.3548579
ALK-5	ALK	581.0608491	455.4502736
ALK-6	ALK	666.1739875	332.8290461
ALK-7	ALK	577.7872668	446.1077039
ALK-8	ALK	672.721152	401.7304977
ALK-9	ALK	184.957397	175.1731821
ALKBH5-1	ALKBH5	2109.823759	1668.816515
ALKBH5-2	ALKBH5	0	0
ALKBH5-3	ALKBH5	106.3914231	108.6073729
ALKBH5-4	ALKBH5	45.83015148	91.09005471
ALKBH5-5	ALKBH5	605.6127159	622.4487072
ALKBH5-6	ALKBH5	256.9762065	366.6958613
ALKBH5-7	ALKBH5	0	0
ALOX5AP-1	ALOX5AP	85.11313846	114.446479
ALOX5AP-2	ALOX5AP	162.0423213	293.1231248
ALOX5AP-3	ALOX5AP	62.19806272	74.74055771
ALOX5AP-4	ALOX5AP	1340.531931	1014.836635
ALOX5AP-5	ALOX5AP	265.1601621	342.1716158
ALOX5AP-6	ALOX5AP	1032.815199	764.9228954
ALOX5AP-7	ALOX5AP	1659.7062	1826.472379
ALPI-1	ALPI	134.2168722	164.6627912
ALPI-2	ALPI	2535.389451	3016.482197
ALPI-3	ALPI	944.4284786	1025.347026
ALPI-4	ALPI	445.2071858	137.8029033
ALPI-5	ALPI	0	0
ALPI-6	ALPI	615.4334627	478.8066979
ALPI-7	ALPI	405.9241988	251.0815611
ALPK1-1	ALPK1	1153.937743	1075.563338
ALPK1-2	ALPK1	838.0370556	746.2377559
ALPK1-3	ALPK1	258.6129976	391.2201068
ALPK1-4	ALPK1	114.5753787	158.8236851
ALPL-1	ALPL	0	0
ALPL-10	ALPL	504.1316662	267.4310581
ALPL-11	ALPL	248.7922509	262.7597732
ALPL-12	ALPL	191.5045615	117.9499426
ALPL-13	ALPL	515.5892041	430.9260281
ALPL-14	ALPL	333.9053893	595.5888193
ALPL-15	ALPL	0	0
ALPL-2	ALPL	75.29239171	100.4326244
ALPL-3	ALPL	795.4804863	978.6341776
ALPL-4	ALPL	242.2450864	461.2893796
ALPL-5	ALPL	888.7775804	986.8089261
ALPL-6	ALPL	788.9333219	1153.80736
ALPL-7	ALPL	407.5609899	279.1092702
ALPL-8	ALPL	1921.59278	1710.858079
ALPL-9	ALPL	420.6553189	304.8013369
ALPP-1	ALPP	0	0
ALPP-10	ALPP	554.8721911	328.1577612
ALPP-11	ALPP	1355.263051	1234.387024
ALPP-12	ALPP	404.2874077	485.8136251
ALPP-13	ALPP	1402.729993	1403.7211
ALPP-14	ALPP	0	0
ALPP-2	ALPP	173.4998592	202.0330701
ALPP-3	ALPP	913.3294473	1007.829708
ALPP-4	ALPP	98.20746745	240.5711701
ALPP-5	ALPP	1165.39528	678.5041255
ALPP-6	ALPP	667.8107787	509.1700494
ALPP-7	ALPP	1263.602748	1183.00289
ALPP-8	ALPP	672.721152	498.6596585
ALPP-9	ALPP	0	0
ALPPL2-1	ALPPL2	1160.484907	1281.099872
ALPPL2-2	ALPPL2	432.1128568	847.8382016
ALPPL2-3	ALPPL2	268.4337444	188.0192155
ALPPL2-4	ALPPL2	946.0652698	1056.878199
ALPPL2-5	ALPPL2	1743.182547	1485.468585
ALPPL2-6	ALPPL2	1137.569831	1495.978976
ALPPL2-7	ALPPL2	1131.022667	1352.336966
AMBP-1	AMBP	78.56597396	95.76133957
AMBP-2	AMBP	617.0702538	731.0560801
AMBP-3	AMBP	772.5654106	660.9868073
AMBP-4	AMBP	207.8724728	199.6974276
AMBP-5	AMBP	0	0
AMBP-6	AMBP	1060.640648	922.5787593
AMBP-7	AMBP	749.6503349	519.6804404
AMELX-1	AMELX	162.0423213	185.6835731
AMELX-2	AMELX	328.995016	392.387928
AMELX-3	AMELX	301.1695668	425.086922
AMELX-4	AMELX	1036.088782	858.3485925
AMELX-5	AMELX	1073.734977	1311.463224
AMFR-1	AMFR	0	3.503463643
AMFR-10	AMFR	602.3391337	429.7582069
AMFR-11	AMFR	582.6976402	617.7774224
AMFR-12	AMFR	558.1457733	609.6026739
AMFR-13	AMFR	621.9806272	611.9383163
AMFR-14	AMFR	479.5797994	352.6820067
AMFR-15	AMFR	0	0
AMFR-16	AMFR	818.3955621	775.4332863
AMFR-2	AMFR	1941.234273	1181.835069
AMFR-3	AMFR	399.3770343	455.4502736
AMFR-4	AMFR	1456.744101	1401.385457
AMFR-5	AMFR	0	0
AMFR-6	AMFR	759.4710816	783.6080348
AMFR-7	AMFR	1022.994453	1098.919763
AMFR-8	AMFR	1127.749085	966.9559654
AMFR-9	AMFR	882.2304159	900.3901562
AMHR2-1	AMHR2	471.3958438	408.737425
AMHR2-2	AMHR2	1892.13054	1696.844224
AMHR2-3	AMHR2	990.2586301	978.6341776
AMHR2-4	AMHR2	296.2591935	287.2840187
AMHR2-5	AMHR2	1332.347975	2084.560868
AMHR2-6	AMHR2	297.8959846	379.5418946
AMHR2-7	AMHR2	725.098468	414.5765311
AMHR2-8	AMHR2	258.6129976	346.8429006
AMHR2-9	AMHR2	829.8531	896.8866926
AMICA1-1	AMICA1	1821.748521	1119.940545
AMICA1-10	AMICA1	75.29239171	161.1593276
AMICA1-11	AMICA1	1520.578954	1660.641767
AMICA1-12	AMICA1	1428.918651	801.125353
AMICA1-13	AMICA1	317.5374781	218.3825671
AMICA1-14	AMICA1	216.0564284	256.9206671
AMICA1-15	AMICA1	1052.456693	1261.246911
AMICA1-16	AMICA1	515.5892041	468.2963069
AMICA1-17	AMICA1	2880.752379	3283.913255
AMICA1-18	AMICA1	346.9997183	378.3740734
AMICA1-2	AMICA1	716.9145124	562.8898253
[truncated: 56,553 more rows]
