# Supplementary material for: Uncovering receptor-ligand interactions using a high-avidity CRISPR activation screening platform
Source: Sci Adv. 2024 Feb 14;10(7):eadj2445. doi: 10.1126/sciadv.adj2445 (PMC10866537; doi:10.1126/sciadv.adj2445)
Supplement: Supplementary file 2 — Tables S1 to S14 [file sciadv.adj2445_tables_s1_to_s14.zip › adj2445_Table_S10.csv]

Gene	NumGuides	SA-PDL1-1st.pos|score	SA-PDL1-1st.pos|p-value	SA-PDL1-1st.pos|fdr	SA-PDL1-1st.pos|rank	SA-PDL1-1st.pos|goodsgrna	SA-PDL1-1st.pos|lfc	SA-PDL1-2nd.pos|score	SA-PDL1-2nd.pos|p-value	SA-PDL1-2nd.pos|fdr	SA-PDL1-2nd.pos|rank	SA-PDL1-2nd.pos|goodsgrna	SA-PDL1-2nd.pos|lfc	SA-PDL1-3rd.pos|score	SA-PDL1-3rd.pos|p-value	SA-PDL1-3rd.pos|fdr	SA-PDL1-3rd.pos|rank	SA-PDL1-3rd.pos|goodsgrna	SA-PDL1-3rd.pos|lfc	aHIS-PDL1-3rd.pos|score	aHIS-PDL1-3rd.pos|p-value	aHIS-PDL1-3rd.pos|fdr	aHIS-PDL1-3rd.pos|rank	aHIS-PDL1-3rd.pos|goodsgrna	aHIS-PDL1-3rd.pos|lfc
A2M	6	0.94772	0.91176	0.958415	5924	0	0.3983	0.90322	0.87171	0.966981	5749	1	1.2632	0.7316	0.73978	0.977294	4505	0	-5.7737	0.38679	0.35139	0.766567	2975	1	-0.33054
A3GALT2	7	0.85933	0.78564	0.901924	5489	1	1.4342	0.92635	0.90257	0.973304	5848	1	-1.4825	0.73652	0.72899	0.977294	4546	0	-5.5075	0.063024	0.076917	0.525265	897	2	0.88926
A4GALT	7	0.047459	0.059921	0.485422	881	2	3.5384	0.0016445	0.0043561	0.379128	64	3	7.422	0.22387	0.19853	0.914344	1545	1	-0.53181	0.10044	0.1105	0.561833	1252	2	1.3533
A4GNT	7	0.59318	0.58984	0.814011	4520	1	1.5715	0.17929	0.32511	0.803335	2472	3	4.346	0.49225	0.48326	0.957968	3069	0	-4.9006	0.24432	0.23306	0.668516	2260	2	0.86697
AADAC	5	0.064318	0.089412	0.497778	1112	3	2.0606	0.36903	0.45871	0.84638	3728	2	2.1918	0.48571	0.478	0.957968	3024	0	-2.8665	0.76116	0.6706	0.874378	4813	0	-3.6792
AADACL4	7	0.41404	0.4334	0.750897	3722	2	1.8561	0.043436	0.088125	0.666095	906	5	3.4298	0.27051	0.27228	0.957968	1777	1	-5.8229	0.08681	0.10232	0.552789	1145	2	1.7739
AARS	6	0.83359	0.74412	0.885351	5373	1	1.5341	0.33847	0.46	0.84638	3561	2	3.3324	0.42417	0.4254	0.957968	2648	0	-6.3259	0.13074	0.15139	0.625581	1488	2	0.79271
AASDH	7	0.25055	0.30579	0.674966	2812	3	2.367	0.016797	0.047343	0.632442	461	5	4.2991	0.22233	0.19853	0.914344	1535	1	0.75062	0.92302	0.86	0.932213	5748	0	-1.6549
AATK	14	0.50128	0.58386	0.809047	4145	3	2.7176	0.29129	0.49336	0.859226	3262	3	4.7405	0.14686	0.2373	0.957968	1162	1	-0.56851	0.30727	0.37019	0.776271	2595	2	1.5419
ABCA1	6	0.85817	0.78198	0.901924	5484	0	0.92163	0.63858	0.71663	0.916895	4931	2	1.4355	0.82529	0.79883	0.977294	5113	0	-5.4584	0.61756	0.52767	0.831396	4071	0	-0.801
ABCA10	5	0.72841	0.63783	0.837628	4966	1	1.5415	0.43917	0.52	0.868877	4088	1	0.85345	0.29682	0.30953	0.957968	1932	0	-7.531	0.36261	0.31311	0.750642	2860	1	-0.48631
ABCA12	8	0.19204	0.25441	0.645418	2410	3	2.8729	0.19591	0.34665	0.809248	2621	4	3.3697	0.70138	0.67864	0.977294	4329	0	-2.6969	0.12623	0.13759	0.609168	1447	2	1.9205
ABCA13	9	0.019106	0.040003	0.485422	421	5	3.059	0.12822	0.23009	0.753051	1988	5	3.3283	0.70528	0.69476	0.977294	4340	0	-1.834	0.047947	0.059263	0.525265	727	1	-0.7099
ABCA2	11	0.24087	0.33462	0.697656	2744	4	3.2681	0.15622	0.28635	0.792323	2243	4	5.4779	0.034661	0.060718	0.88021	399	2	1.8908	0.72033	0.65297	0.871514	4556	1	-0.15879
ABCA3	7	0.97792	0.95869	0.98127	6070	0	0.30777	0.94894	0.93094	0.983824	5941	0	1.3613	0.79105	0.7932	0.977294	4906	0	-7.7312	0.67524	0.58177	0.851486	4347	0	-0.96402
ABCA4	7	0.35722	0.39247	0.727447	3445	1	1.483	0.40869	0.52545	0.868877	3928	3	2.7173	0.44743	0.43105	0.957968	2795	0	-3.7426	0.23338	0.22913	0.665321	2187	1	0.35514
ABCA5	8	0.118	0.16265	0.572335	1728	2	3.6487	0.042045	0.09729	0.678407	882	2	6.2388	0.1352	0.15712	0.905978	1098	1	0.34573	0.13147	0.14758	0.625581	1498	2	1.2802
ABCA6	6	0.3624	0.38301	0.721629	3481	2	2.3647	0.21025	0.34008	0.809248	2736	3	2.9954	0.90987	0.87544	0.979674	5641	0	-7.2157	0.70827	0.60893	0.86199	4497	0	-0.22675
ABCA7	13	0.24646	0.31794	0.685372	2785	3	2.6805	0.093947	0.20122	0.732804	1613	4	3.9352	0.34191	0.33709	0.957968	2171	1	-1.9285	0.21633	0.24103	0.670671	2086	1	0.37451
ABCA8	6	0.51378	0.51284	0.783838	4215	1	1.4874	0.32002	0.44484	0.84638	3445	3	1.8376	0.49661	0.45581	0.957968	3103	0	-3.3784	0.3805	0.34432	0.765558	2946	1	-0.57156
ABCA9	3	0.53381	0.44374	0.758236	4305	1	1.8858	0.23751	0.30456	0.800531	2919	2	1.8979	0.28745	0.26354	0.957968	1876	0	-8.844	0.032066	0.033208	0.457103	513	2	0.94751
ABCB1	6	0.30758	0.33782	0.698687	3170	2	2.3263	0.28497	0.41085	0.832822	3226	3	1.8157	0.47396	0.44068	0.957968	2952	0	-2.3312	0.1937	0.19603	0.658	1939	1	-0.74273
ABCB10	9	0.1685	0.23077	0.62945	2213	2	3.5128	0.10512	0.20473	0.735546	1731	3	5.6169	0.4288	0.44246	0.957968	2677	0	-0.9071	0.023954	0.04018	0.475726	418	1	-1.6391
ABCB11	8	0.23047	0.30587	0.674966	2687	3	2.1136	0.094335	0.19314	0.725531	1620	3	5.156	0.35313	0.36087	0.957968	2239	1	0.85683	0.47356	0.439	0.804336	3358	1	0.3913
ABCB4	7	0.052834	0.074077	0.496099	957	2	1.8148	0.073957	0.14501	0.682261	1350	3	5.2929	0.28212	0.29277	0.957968	1848	1	0.056157	0.69404	0.61522	0.86773	4432	0	-2.1443
ABCB5	7	0.38552	0.4144	0.736458	3588	1	0.83506	0.24067	0.38237	0.812573	2938	2	3.6188	0.28844	0.29277	0.957968	1883	1	-3.09	0.099197	0.1105	0.561833	1240	2	1.3847
ABCB6	6	0.16473	0.21314	0.614241	2180	2	2.4562	0.26965	0.4043	0.828414	3125	3	2.331	0.51927	0.49219	0.957968	3263	0	-5.9719	0.31995	0.28813	0.726225	2664	1	-2.5197
ABCB7	7	0.038201	0.05348	0.485422	712	3	3.7808	0.090908	0.17194	0.706062	1574	4	5.0842	0.13357	0.14656	0.905978	1086	1	0.3804	0.48586	0.45831	0.808583	3419	1	0.23685
ABCB8	12	0.45767	0.52872	0.795389	3936	1	0.67928	0.67866	0.81359	0.946602	5095	3	2.6957	0.86238	0.85531	0.977627	5334	0	-3.4965	0.88701	0.82803	0.9223	5507	0	-0.381
ABCB9	14	0.031151	0.06206	0.492438	599	6	3.0416	0.013119	0.032276	0.577895	368	8	6.0488	0.01159	0.042169	0.88021	166	3	1.7543	0.28394	0.34706	0.766567	2478	2	0.81782
ABCC1	7	0.34621	0.37903	0.719941	3391	2	2.3663	0.47013	0.60268	0.895352	4248	2	2.6889	0.89293	0.87174	0.979674	5534	0	-5.5439	0.060761	0.072949	0.525265	869	3	0.82422
ABCC10	14	0.74779	0.78462	0.901924	5033	1	1.8383	0.58874	0.75435	0.925161	4740	1	1.1399	0.9959	0.9919	0.99627	6186	0	-6.4307	0.51391	0.49841	0.820291	3566	2	1.0913
ABCC11	8	0.06178	0.086595	0.496099	1080	3	3.4892	0.068265	0.14952	0.683399	1269	4	4.5293	0.7897	0.78374	0.977294	4896	0	-5.1931	0.47564	0.439	0.804336	3371	1	-0.93253
ABCC12	13	0.54261	0.60294	0.821621	4343	2	2.5099	0.79718	0.8801	0.968485	5445	3	2.696	0.98035	0.96993	0.990615	6088	0	-5.4584	0.97793	0.94618	0.970842	6073	0	-1.2354
ABCC2	7	0.39305	0.42265	0.742064	3615	1	-0.74965	0.70549	0.77196	0.930228	5173	1	0.48936	0.94664	0.91909	0.983881	5869	0	-7.2611	0.98914	0.97673	0.985154	6150	0	-3.635
ABCC3	13	0.0096877	0.036387	0.485422	257	7	3.9349	0.0044238	0.010767	0.404863	148	7	5.9459	0.00064699	0.0013824	0.476046	14	4	1.9654	0.031153	0.059499	0.525265	501	4	2.6577
ABCC4	6	0.027908	0.040339	0.485422	547	2	3.8873	0.014413	0.041182	0.602038	405	3	4.2501	0.10671	0.12391	0.905978	911	1	0.39584	0.73576	0.64218	0.871514	4660	0	-1.1183
ABCC5	12	0.52294	0.57785	0.809047	4259	3	2.4748	0.071961	0.15383	0.683639	1324	7	5.178	0.78311	0.76951	0.977294	4861	0	-1.6065	0.035919	0.058975	0.525265	567	3	1.7343
ABCC6	8	0.14543	0.18785	0.588957	1996	1	1.3262	0.25723	0.42272	0.842049	3042	2	2.3431	0.73103	0.72518	0.977294	4503	0	-3.6084	0.94867	0.89746	0.948345	5903	0	-2.1846
ABCC8	7	0.826	0.74884	0.885351	5340	1	0.56227	0.98198	0.98164	0.997863	6104	0	0.68185	0.84461	0.82176	0.977294	5232	0	-7.7312	0.68204	0.59539	0.85715	4370	0	-0.040639
ABCC9	11	0.25859	0.3492	0.698928	2859	4	2.4708	0.22101	0.374	0.812573	2819	5	4.2288	0.70016	0.65438	0.977294	4322	0	-0.93475	0.71925	0.65297	0.871514	4554	1	-2.3139
ABCD1	7	0.47852	0.50302	0.783838	4041	2	1.7337	0.11685	0.22186	0.753051	1862	2	4.6894	0.61358	0.603	0.977294	3811	0	-5.5645	0.59176	0.50214	0.821221	3954	1	0.65667
ABCD2	7	0.82753	0.74884	0.885351	5345	1	1.6236	0.73498	0.79964	0.940721	5252	2	1.7767	0.43939	0.43105	0.957968	2741	0	-1.3763	0.73064	0.64661	0.871514	4625	0	-1.1681
ABCD3	7	0.042611	0.057031	0.485422	799	3	3.4918	0.029622	0.06578	0.658029	673	4	5.7033	0.18633	0.18821	0.905978	1354	1	-0.8424	0.71648	0.64041	0.871514	4538	0	-0.76467
ABCD4	7	0.045988	0.059921	0.485422	852	2	2.4979	0.016166	0.044671	0.620495	449	2	3.3064	0.39546	0.40351	0.957968	2468	0	-2.3865	0.79043	0.70292	0.886083	4955	0	-5.7085
ABCG1	13	0.1468	0.20175	0.607905	2005	3	3.8392	0.38714	0.6024	0.895352	3809	2	3.9287	0.43846	0.44772	0.957968	2734	1	-4.7646	0.19411	0.21301	0.665321	1941	2	1.6145
ABCG2	9	0.0053224	0.0070779	0.285554	156	5	4.6308	0.0011174	0.0028326	0.350925	45	5	8.1884	0.0063317	0.028402	0.88021	96	3	2.0633	0.040852	0.057588	0.525265	638	3	1.2327
ABCG4	12	0.086127	0.13272	0.54908	1373	5	3.48	0.29671	0.50081	0.859226	3301	5	4.0093	0.16422	0.21737	0.937217	1252	1	-1.1119	0.23091	0.29241	0.728876	2173	3	0.8579
ABCG5	6	0.19505	0.23925	0.62945	2431	2	3.1004	0.089465	0.16516	0.700347	1550	3	3.3061	0.058441	0.076535	0.88021	601	1	-6.0175	0.55273	0.46432	0.808583	3772	1	-0.81224
ABCG8	7	0.80304	0.72289	0.878063	5247	1	1.5033	0.36479	0.48927	0.856048	3706	3	2.617	0.45749	0.4489	0.957968	2849	0	-0.05031	0.032481	0.038862	0.475726	521	3	2.1248
ABHD1	5	0.79089	0.69626	0.863352	5204	0	1.602	0.037162	0.070818	0.658029	814	4	3.8013	0.41641	0.38416	0.957968	2590	0	-2.0112	0.03227	0.034316	0.457103	517	2	1.4779
ABHD12	13	0.82674	0.81589	0.918075	5343	2	2.0041	0.71568	0.84836	0.958339	5199	1	0.96713	0.61835	0.62822	0.977294	3837	0	-1.083	0.99396	0.98011	0.986782	6178	0	-2.1721
ABHD13	7	0.81892	0.74883	0.885351	5314	1	0.90669	0.72651	0.79406	0.938104	5230	1	-1.4594	0.98386	0.97498	0.991328	6119	0	-7.6467	0.13405	0.15824	0.638418	1522	2	1.3468
ABHD14A	6	0.83683	0.74797	0.885351	5387	0	0.76331	0.053956	0.11332	0.680798	1061	1	1.2873	0.89617	0.86989	0.979674	5551	0	-6.4307	0.8237	0.7404	0.888961	5160	0	-1.5189
ABHD15	6	0.080802	0.10816	0.517283	1311	1	1.782	0.030307	0.062334	0.658029	687	1	0.0087223	0.027531	0.050422	0.88021	330	1	-4.3554	0.97146	0.95265	0.975462	6046	0	-4.0212
ABHD16A	11	0.17341	0.23358	0.62945	2254	2	3.4795	0.033939	0.085438	0.661054	753	5	6.2885	0.10016	0.17005	0.905978	861	1	0.80232	0.95852	0.91597	0.956297	5964	0	-1.2649
ABHD2	13	0.10988	0.16282	0.572335	1631	5	2.6663	0.2346	0.40985	0.832822	2895	3	5.1209	0.59675	0.60585	0.977294	3717	0	-0.68549	0.32009	0.3703	0.776271	2667	2	1.2583
ABHD3	12	0.15133	0.21371	0.614241	2037	3	3.0884	0.072854	0.15749	0.695246	1337	6	3.3114	0.56472	0.57643	0.973196	3549	0	-0.51912	0.021223	0.022144	0.395343	368	3	2.4099
ABHD6	13	0.16052	0.23034	0.62945	2136	5	2.9601	0.62194	0.76195	0.927876	4863	4	2.3412	0.33185	0.33709	0.957968	2110	1	-0.63689	0.0047945	0.0063385	0.287426	111	6	2.4795
ABI3BP	3	0.075721	0.088415	0.496099	1243	2	2.4325	0.042912	0.07768	0.658029	898	2	4.1602	0.1016	0.087792	0.88021	877	1	0.13525	0.21948	0.18778	0.654843	2103	1	-8.1555
ABO	7	0.36172	0.39812	0.730946	3473	2	2.5317	0.13605	0.24506	0.774062	2048	4	4.3666	0.38139	0.39399	0.957968	2389	0	-0.060272	0.0033734	0.003094	0.227665	88	4	1.8338
AC002365.1	7	0.00091643	0.00091393	0.182885	37	5	3.5886	0.00060223	0.0013378	0.350925	24	5	4.8081	0.073598	0.093702	0.88021	714	1	0.35329	0.0018764	0.0020502	0.216172	46	4	2.3934
AC005013.1	7	0.028314	0.044419	0.485422	555	2	3.2538	0.047214	0.10182	0.680798	966	3	2.4282	0.90957	0.88629	0.979919	5639	0	-6.1866	0.53291	0.48024	0.815332	3667	1	-1.6756
AC006538.4	6	0.050929	0.068014	0.496099	929	3	2.7965	0.068216	0.12701	0.682261	1268	4	5.3345	0.35754	0.36721	0.957968	2267	0	-6.3966	0.093039	0.1016	0.552789	1192	2	1.1698
AC006547.14	7	0.13051	0.17503	0.57968	1869	2	3.1526	0.24758	0.39008	0.814399	2980	2	4.0298	0.4183	0.41288	0.957968	2607	0	-2.8696	0.24066	0.23306	0.668516	2232	2	0.60688
AC007040.11	7	0.2481	0.30579	0.674966	2794	1	1.8493	0.13605	0.24506	0.774062	2047	4	2.1456	0.36738	0.3746	0.957968	2321	0	-7.5152	0.23347	0.22913	0.665321	2188	2	0.61295
AC012313.1	6	0.016587	0.028544	0.485422	389	3	3.6995	0.11257	0.21368	0.745837	1823	1	1.2074	0.023139	0.034099	0.88021	282	1	-3.782	0.73618	0.64218	0.871514	4661	0	-0.71207
AC024592.12	6	0.038931	0.047307	0.485422	727	4	2.364	0.11574	0.22121	0.753051	1851	3	4.4054	0.35799	0.36721	0.957968	2272	0	-6.3617	0.89732	0.82434	0.92122	5586	0	-1.3165
AC092653.5	6	0.70733	0.62796	0.831883	4886	1	0.47472	0.95501	0.9477	0.990426	5973	0	-1.6314	0.91759	0.88205	0.979674	5691	0	-6.7605	0.72304	0.62029	0.869949	4574	0	-2.4997
AC109829.1	4	0.03347	0.044	0.485422	649	3	2.539	0.015464	0.034112	0.587079	428	3	5.2197	0.35672	0.3331	0.957968	2263	0	-1.2825	0.20828	0.17994	0.645985	2044	1	0.054282
AC211429.1	5	0.21628	0.24533	0.634568	2571	2	2.311	0.073651	0.12962	0.682261	1346	2	3.6667	0.11493	0.11921	0.905978	970	1	-1.6946	0.58217	0.51386	0.821753	3913	0	-0.79968
AC244102.1	6	0.99722	0.99562	0.998751	6190	0	-5.1179	0.92903	0.9104	0.975719	5853	0	1.0824	0.75271	0.75192	0.977294	4657	0	-6.0175	0.98206	0.96498	0.980522	6101	0	-6.066
AC244517.1	7	0.96588	0.93639	0.968019	6012	0	0.97855	0.93784	0.91584	0.978014	5886	1	-3.541	0.97358	0.95803	0.990186	6036	0	-7.129	0.15223	0.17874	0.645985	1650	2	1.3719
ACAA1	6	0.66307	0.58839	0.813281	4744	1	0.13057	0.28518	0.41258	0.833888	3228	2	3.629	0.67242	0.6515	0.977294	4146	0	-3.0064	0.26923	0.22408	0.665321	2402	1	-0.0091202
ACACB	15	0.55697	0.6335	0.835291	4394	3	2.6392	0.21962	0.4129	0.833888	2811	7	3.6036	0.5802	0.58256	0.976388	3629	0	-2.816	0.25812	0.29593	0.729968	2335	1	0.63615
ACBD4	13	0.80489	0.80592	0.912112	5256	2	2.2281	0.91711	0.9484	0.990535	5803	2	2.4988	0.35595	0.33709	0.957968	2260	1	-3.809	0.93307	0.87696	0.939727	5808	0	-0.1472
ACBD5	13	0.55014	0.61438	0.825685	4368	3	2.2798	0.47162	0.68517	0.912895	4257	3	2.8237	0.93327	0.93163	0.986138	5787	0	-4.0393	0.64384	0.62727	0.870778	4201	1	-0.030997
ACE	10	0.34214	0.41063	0.73467	3366	2	2.8005	0.23711	0.42819	0.846188	2914	5	4.8634	0.30599	0.27727	0.957968	1976	1	-0.45384	0.012424	0.011159	0.3275	229	4	1.6206
ACE2	4	0.823	0.77098	0.899387	5327	0	-4.5242	0.91412	0.91872	0.980211	5785	0	-0.2272	0.72236	0.6926	0.977294	4436	0	-5.8762	0.93466	0.89756	0.948345	5816	0	-5.4618
ACER1	7	0.26074	0.31891	0.685372	2872	3	2.2504	0.33764	0.47795	0.853111	3553	3	3.2887	0.57751	0.56836	0.972547	3617	0	-2.5397	0.22838	0.22913	0.665321	2155	1	0.23603
ACER2	10	0.059867	0.087774	0.496099	1057	5	3.0627	0.15338	0.27236	0.792323	2216	5	4.5064	0.58736	0.57341	0.972871	3673	0	-0.80043	0.29346	0.32061	0.751965	2536	2	0.88454
ACER3	6	0.004765	0.016353	0.485422	141	5	3.4593	0.028492	0.061447	0.658029	651	3	4.0573	0.21603	0.20976	0.93288	1498	1	-1.7882	0.97823	0.96004	0.978472	6075	0	-4.1434
ACHE	14	0.48264	0.57589	0.809047	4061	4	2.2677	0.7721	0.88991	0.972899	5368	3	2.9275	0.85037	0.84274	0.977627	5268	0	-5.0909	0.022708	0.019886	0.381828	392	2	2.8299
ACKR2	14	0.0047646	0.0063226	0.270887	140	7	3.5523	0.021875	0.076436	0.658029	532	9	5.5665	0.62632	0.64557	0.977294	3874	0	-3.8545	0.021863	0.019884	0.381828	374	2	1.7499
ACKR3	6	0.80952	0.7279	0.880191	5275	1	1.7292	0.28016	0.40921	0.832822	3195	3	2.1751	0.82941	0.79883	0.977294	5135	0	-5.1391	0.020452	0.027675	0.436435	357	1	-0.34968
ACKR4	7	0.46884	0.49389	0.782963	3989	2	2.0488	0.14558	0.26295	0.787343	2136	4	3.8419	0.7355	0.72399	0.977294	4538	0	-4.2575	0.033597	0.040051	0.475726	536	3	1.2788
ACMSD	6	0.077123	0.10457	0.5068	1264	1	0.86216	0.18387	0.30786	0.800531	2512	2	2.398	0.21969	0.2193	0.939447	1519	1	-5.1391	0.75257	0.65776	0.871514	4753	0	-1.8667
ACP1	14	0.13254	0.18587	0.587959	1894	3	3.6578	0.13733	0.3001	0.800531	2055	4	5.939	0.58773	0.59784	0.977294	3676	0	-2.6715	0.00051244	0.0007211	0.216172	16	6	2.3059
ACP2	5	0.039444	0.053617	0.485422	738	2	1.1906	0.063356	0.1234	0.682261	1192	3	2.7551	0.28036	0.28562	0.957968	1837	0	-4.4463	0.78842	0.69569	0.883713	4946	0	-1.6248
ACPL2	7	0.19897	0.25647	0.648016	2456	3	2.8484	0.024257	0.059925	0.658029	586	3	4.7366	0.87733	0.84699	0.977627	5427	0	-6.8131	0.94383	0.89382	0.947182	5872	0	-3.9837
ACPP	4	0.060483	0.078104	0.496099	1062	2	2.2183	0.0030243	0.0047609	0.379128	109	4	1.8821	0.01202	0.020367	0.88021	172	1	-2.014	0.76214	0.67605	0.875249	4817	0	-1.1449
ACPT	7	0.078674	0.10014	0.505557	1289	3	2.8039	0.17933	0.32511	0.803335	2473	4	3.2142	0.55211	0.50786	0.957968	3483	0	-4.4702	0.19761	0.20624	0.660201	1965	1	0.5104
ACSL1	14	0.29362	0.39633	0.730946	3086	2	3.0152	0.13637	0.29829	0.800531	2051	4	5.7485	0.74899	0.7341	0.977294	4627	0	-5.3674	0.76966	0.72413	0.886083	4859	1	-0.42155
ACSL3	10	0.015241	0.035567	0.485422	368	5	3.0997	0.06168	0.13553	0.682261	1166	6	3.5813	0.52128	0.53259	0.96394	3271	0	-0.047198	0.0022031	0.0022733	0.216172	56	5	2.1733
ACSL4	7	0.055039	0.077813	0.496099	989	3	3.6328	0.15419	0.28162	0.792323	2227	3	4.7133	0.49652	0.48326	0.957968	3101	0	-0.7916	0.17645	0.19425	0.654843	1816	2	0.94749
ACSL5	5	0.020198	0.029925	0.485422	436	3	2.9434	0.041151	0.081908	0.659203	868	3	4.2288	0.28811	0.30155	0.957968	1881	0	-1.8818	0.45168	0.37887	0.777497	3253	1	-0.24202
ACSL6	13	0.26424	0.34025	0.698928	2903	2	3.3581	0.39775	0.61242	0.895352	3867	4	4.7362	0.84095	0.82597	0.977294	5208	0	-3.3784	0.17848	0.20118	0.658	1837	2	2.1164
ACTB	13	0.019372	0.046894	0.485422	425	5	3.7099	0.43475	0.65552	0.906884	4063	4	4.6207	0.89077	0.88068	0.979674	5525	0	-3.9163	0.86732	0.77775	0.903646	5400	1	-1.5955
ACTN1	13	0.99601	0.99106	0.996744	6183	0	1.0429	0.66014	0.79899	0.940721	5031	3	2.5966	0.99189	0.9861	0.994007	6165	0	-5.8087	0.23283	0.27476	0.706569	2183	1	-0.41996
ACTN4	16	0.17311	0.23445	0.62945	2251	6	3.2068	0.11456	0.24506	0.774062	1840	8	4.2215	0.58091	0.59161	0.977294	3635	1	-3.7098	0.93799	0.90037	0.949258	5844	0	-0.67781
ACVR1	14	0.82528	0.82723	0.924005	5333	1	1.6936	0.90815	0.95228	0.990876	5768	2	2.0575	0.86585	0.85299	0.977627	5357	0	-5.4584	0.83431	0.75653	0.893384	5218	1	-1.4345
ACVR1B	7	0.41797	0.43857	0.754797	3744	2	2.0957	0.60898	0.69747	0.912895	4814	2	2.2014	0.38544	0.39399	0.957968	2406	0	-4.7061	0.63493	0.53128	0.832496	4155	1	0.46238
ACVR1C	9	0.36612	0.43071	0.750835	3500	3	2.3768	0.29186	0.46419	0.84638	3267	2	4.5014	0.53006	0.51626	0.957968	3328	0	-1.9228	0.65995	0.57835	0.851486	4277	1	-0.45724
ACVR2A	13	0.41569	0.51061	0.783838	3734	4	2.7132	0.18431	0.33141	0.803335	2517	5	4.8299	0.18902	0.23963	0.957968	1374	1	0.22394	0.15089	0.19021	0.654843	1645	1	0.46085
ACVR2B	7	0.16106	0.21717	0.616626	2140	2	3.0936	0.16996	0.30846	0.800531	2390	4	3.0977	0.29196	0.29277	0.957968	1905	1	-3.8507	0.90416	0.84026	0.927927	5629	0	-1.7374
ACVRL1	14	0.0062833	0.0082317	0.300844	184	5	5.2224	0.00061755	0.0020565	0.350925	25	6	7.4866	0.08336	0.13472	0.905978	764	2	1.5396	0.15825	0.19708	0.658	1694	3	0.99812
ADAM10	14	0.99507	0.98874	0.995634	6177	0	1.1849	0.99235	0.98956	0.998626	6163	1	1.1402	0.91737	0.90249	0.982209	5688	0	-5.2193	0.83402	0.75653	0.893384	5216	1	0.087459
ADAM11	9	0.70467	0.70245	0.866199	4872	2	1.7235	0.59938	0.72446	0.921729	4788	2	2.6321	0.35358	0.35983	0.957968	2242	1	-6.0616	0.85466	0.76555	0.897263	5329	0	-1.2212
ADAM12	6	0.77104	0.69215	0.863352	5113	1	0.15072	0.58554	0.6585	0.906884	4726	1	1.3869	0.61142	0.5959	0.977294	3793	0	-2.6333	0.10332	0.11844	0.574888	1280	1	-0.50319
ADAM15	14	0.011303	0.03848	0.485422	302	2	2.0941	0.03923	0.10338	0.680798	844	1	0.4327	0.87067	0.85787	0.977627	5393	0	-5.0248	0.89601	0.83824	0.927179	5576	0	-1.8463
ADAM17	6	0.046514	0.064221	0.496099	864	3	3.6221	0.05343	0.11242	0.680798	1052	4	4.5227	0.28493	0.28571	0.957968	1864	1	-1.9544	0.90583	0.83856	0.927202	5641	0	-1.9872
ADAM18	9	0.87569	0.80788	0.912112	5570	1	1.5037	0.97915	0.9689	0.994839	6087	0	0.97219	0.97205	0.95588	0.990108	6023	0	-6.6872	0.95603	0.91006	0.953491	5949	0	-2.4084
ADAM19	6	0.055731	0.070148	0.496099	1003	3	3.1004	0.024488	0.058016	0.658029	591	3	6.1788	0.052702	0.076535	0.88021	564	1	-0.75269	0.037962	0.041849	0.475726	599	1	0.06914
ADAM2	7	0.032351	0.048564	0.485422	627	3	3.379	0.038188	0.079486	0.658029	829	5	4.118	0.1032	0.11473	0.902275	888	1	-0.23911	0.31518	0.30405	0.737052	2634	1	-0.15395
ADAM20	7	0.84208	0.76717	0.897627	5408	1	1.4611	0.89217	0.877	0.966981	5701	1	0.17258	0.53959	0.50785	0.957968	3396	0	-6.8044	0.24399	0.23306	0.668516	2256	1	-0.27652
ADAM21	6	0.038809	0.047307	0.485422	724	2	2.371	0.54478	0.62425	0.900927	4566	2	2.3869	0.9189	0.88308	0.979674	5700	0	-6.8722	0.5207	0.44296	0.804336	3602	1	0.22023
ADAM22	12	0.40568	0.49557	0.782963	3687	1	1.3117	0.56922	0.71733	0.917223	4660	3	2.6128	0.2508	0.28552	0.957968	1680	1	-2.6911	0.013178	0.012002	0.336433	237	3	2.4816
ADAM23	13	0.10775	0.16154	0.572335	1601	4	3.2291	0.058693	0.13492	0.682261	1125	6	4.1445	0.022177	0.056149	0.88021	273	1	-4.428	0.35315	0.3978	0.790612	2826	2	1.1939
ADAM28	7	0.16813	0.22423	0.62631	2210	3	2.0771	0.98883	0.98959	0.998626	6148	0	-0.84065	0.63244	0.61636	0.977294	3915	0	-4.8931	0.75719	0.66438	0.871514	4787	0	-0.68653
ADAM29	7	0.3463	0.38154	0.721629	3393	2	2.5786	0.11973	0.22588	0.753051	1896	4	2.7411	0.68176	0.67683	0.977294	4209	0	-1.9638	0.12938	0.14581	0.625581	1478	1	0.19106
ADAM30	7	0.010307	0.023983	0.485422	276	4	3.4777	0.027896	0.064683	0.658029	642	4	4.1228	0.1625	0.16732	0.905978	1247	1	0.68108	0.0022322	0.0022318	0.216172	57	3	2.8303
ADAM32	10	0.11025	0.13964	0.563376	1634	3	3.0449	0.15867	0.28922	0.794369	2269	5	4.332	0.69197	0.64578	0.977294	4280	0	-2.0595	0.0010572	0.0011896	0.216172	27	5	2.957
ADAM33	12	0.033085	0.060012	0.485422	638	5	3.4636	0.023107	0.074315	0.658029	560	4	6.9873	0.0083942	0.034285	0.88021	119	2	2.3313	0.032286	0.056817	0.525265	518	4	1.6492
ADAM7	4	0.9143	0.88142	0.948161	5747	0	-3.7469	0.88879	0.88083	0.968721	5687	0	-0.56929	0.6358	0.62193	0.977294	3935	0	-4.7286	0.94148	0.9062	0.952341	5863	0	-3.1887
ADAM8	14	0.11321	0.164	0.572752	1659	2	1.875	0.61084	0.76689	0.929091	4820	4	3.1265	0.90788	0.89906	0.981906	5623	0	-5.1931	0.1004	0.13196	0.603272	1251	2	2.3087
ADAM9	11	0.19367	0.25338	0.643858	2424	2	2.8751	0.098517	0.22476	0.753051	1656	2	1.8585	0.96562	0.95162	0.989408	5987	0	-5.7379	0.32809	0.34992	0.766567	2715	1	-1.0897
ADAMTS1	9	0.11679	0.15823	0.572335	1704	3	3.0138	0.1077	0.20546	0.736159	1768	3	4.6898	0.37606	0.39582	0.957968	2368	1	-2.8614	0.23928	0.27051	0.704978	2223	2	1.1905
ADAMTS13	7	0.64181	0.60448	0.821621	4675	1	1.324	0.25836	0.41339	0.833888	3049	3	3.6147	0.35748	0.36473	0.957968	2266	0	-0.88491	0.043287	0.043501	0.475726	672	1	-1.0676
ADAMTS15	6	0.94703	0.91176	0.958415	5919	0	0.20237	0.6177	0.69089	0.912895	4846	2	1.389	0.75899	0.75576	0.977294	4709	0	-5.4584	0.062804	0.070782	0.525265	895	1	-1.366
ADAMTS4	7	0.013347	0.029191	0.485422	331	3	4.2305	0.17991	0.32511	0.803335	2475	3	3.8996	0.74236	0.73377	0.977294	4586	0	-4.7054	0.0094732	0.010619	0.32183	193	1	-1.1142
ADAMTSL4	15	0.10927	0.16596	0.573326	1626	4	3.7495	0.071358	0.16214	0.697013	1317	5	6.1644	0.12014	0.19583	0.914344	999	2	1.3728	0.56643	0.57192	0.849467	3834	2	0.6611
ADCK2	6	0.88944	0.84651	0.932814	5633	0	0.93628	0.78831	0.78231	0.933775	5419	1	1.1702	0.82656	0.79883	0.977294	5121	0	-6.0471	0.0031165	0.0028183	0.22177	83	4	2.0844
ADCK5	14	0.026052	0.055102	0.485422	519	6	4.2776	0.0035712	0.008662	0.379128	121	8	6.1433	0.0069994	0.013986	0.88021	105	1	0.68815	0.002718	0.0028007	0.22177	72	5	1.8428
ADCY1	7	0.026363	0.042684	0.485422	526	2	4.1053	0.067843	0.13983	0.682261	1262	3	5.3162	0.019654	0.028693	0.88021	251	2	1.6928	0.5769	0.49487	0.815332	3884	1	-0.25998
ADCY10	8	0.038319	0.058567	0.485422	715	4	3.1323	0.015394	0.043547	0.620495	426	5	5.3205	0.050851	0.10104	0.901011	550	1	0.37341	0.39861	0.37892	0.777497	3033	1	-2.0502
ADCY2	10	0.029069	0.051482	0.485422	573	4	4.0976	0.024875	0.072122	0.658029	600	5	6.9606	0.022955	0.046381	0.88021	281	2	2.2543	0.85877	0.78415	0.908786	5348	0	-0.92659
ADCY3	8	0.045871	0.065736	0.496099	850	3	3.4497	0.13441	0.2526	0.783054	2035	4	3.8975	0.84478	0.84499	0.977627	5233	0	-6.1998	0.38967	0.37162	0.777497	2990	1	0.03171
ADCY4	7	0.49225	0.5121	0.783838	4108	2	2.0044	0.10625	0.19548	0.725531	1751	4	4.6832	0.31472	0.32384	0.957968	2023	1	-4.4908	0.84434	0.75983	0.894226	5282	0	-0.52582
ADCY5	13	0.15695	0.22292	0.624725	2095	5	3.4332	0.14846	0.30872	0.800874	2166	5	5.7332	0.029552	0.065676	0.88021	350	2	2.1995	0.096973	0.12346	0.588676	1219	2	0.6124
ADCY6	7	0.26621	0.3212	0.685723	2918	2	1.9489	0.23491	0.37498	0.812573	2898	3	4.0987	0.48085	0.47491	0.957968	2990	0	-0.60093	0.78979	0.70292	0.886083	4954	0	-0.37789
ADCY7	12	0.59131	0.64817	0.839845	4514	1	-0.19977	0.33136	0.55574	0.879304	3510	4	2.1308	0.1644	0.21737	0.937217	1254	1	-4.4471	0.42784	0.42877	0.804336	3158	2	0.71571
ADCY8	13	0.066	0.10332	0.505613	1132	5	3.5272	0.18792	0.34493	0.809248	2552	4	5.1052	0.55567	0.56934	0.972547	3500	0	-1.3446	0.018687	0.015428	0.348569	328	3	1.39
ADCY9	8	0.92772	0.8689	0.943114	5814	0	1.2974	0.18723	0.34536	0.809248	2544	3	3.5224	0.72415	0.72517	0.977294	4448	0	-2.6608	0.93079	0.87529	0.939508	5795	0	-1.0969
ADCYAP1R1	6	0.35565	0.37514	0.715179	3436	1	1.7614	0.15773	0.27409	0.792323	2260	3	2.6404	0.20534	0.18121	0.905978	1448	1	-1.7952	0.94666	0.90546	0.951885	5891	0	-2.0491
ADIG	5	0.58713	0.51218	0.783838	4502	1	0.31344	0.7212	0.70754	0.913852	5212	1	0.97116	0.83495	0.80216	0.977294	5170	0	-6.9835	0.49481	0.40529	0.795968	3471	1	-0.020912
ADIPOR1	7	0.22074	0.28168	0.664673	2603	3	1.9726	0.017156	0.04891	0.645103	465	5	4.8396	0.39852	0.40351	0.957968	2482	0	-0.16546	0.83424	0.74201	0.888961	5217	0	-0.47905
ADIPOR2	7	0.16504	0.22046	0.619502	2186	2	2.4517	0.40395	0.51886	0.868217	3900	2	1.6877	0.21115	0.18821	0.905978	1476	1	-3.9163	0.86713	0.78849	0.910282	5399	0	-3.9624
ADORA1	13	0.025007	0.053037	0.485422	503	4	3.8344	0.14167	0.29294	0.796928	2092	6	5.4051	0.096541	0.1639	0.905978	843	1	-0.52072	0.90011	0.84676	0.9294	5607	0	-0.6372
ADORA2A	13	0.057766	0.088091	0.496099	1027	5	3.1252	0.044013	0.11418	0.680798	921	6	6.4649	0.025748	0.065674	0.88021	310	3	2.2143	0.63233	0.61355	0.865967	4142	1	0.45983
ADORA2B	3	0.60593	0.50728	0.783838	4562	0	-7.1051	0.77006	0.74484	0.924881	5360	0	-0.84816	0.91394	0.89386	0.981906	5670	0	-8.0194	0.18154	0.1483	0.625581	1861	1	-7.4937
ADORA3	8	0.079159	0.10277	0.505557	1294	3	3.6239	0.19294	0.34665	0.809248	2600	1	0.30061	0.15593	0.16851	0.905978	1219	1	-5.7559	0.94529	0.89516	0.947271	5883	0	-1.3833
ADPRM	4	0.78495	0.72908	0.880935	5180	0	0.28386	0.77927	0.73299	0.924881	5386	1	-0.62889	0.84393	0.81525	0.977294	5228	0	-7.2862	0.41495	0.34047	0.764059	3103	1	-1.0766
ADRA1A	8	0.016857	0.034145	0.485422	392	5	3.6765	0.0023965	0.0063114	0.379128	90	5	6.4649	0.0056572	0.02569	0.88021	86	2	2.7236	0.2096	0.23888	0.670214	2052	1	-0.19377
ADRA1B	5	0.98703	0.98013	0.992914	6121	0	-1.4802	0.98705	0.98536	0.99834	6135	0	-0.66952	0.8994	0.87486	0.979674	5576	0	-7.9816	0.29192	0.24635	0.678134	2525	1	-0.44036
ADRA1D	7	0.5274	0.55369	0.802069	4275	2	1.7888	0.61396	0.69747	0.912895	4831	2	2.1661	0.8183	0.80791	0.977294	5075	0	-5.7379	0.26196	0.24881	0.680082	2357	2	0.63488
ADRA2A	7	0.94769	0.91929	0.962316	5923	0	1.1335	0.64556	0.71654	0.916895	4963	1	0.7071	0.9013	0.88401	0.979674	5587	0	-5.7011	0.59928	0.50214	0.821221	3990	1	-1.8906
ADRA2B	8	0.2279	0.29373	0.671426	2663	3	2.0286	0.51455	0.64702	0.906884	4451	3	1.7594	0.95841	0.93776	0.986926	5947	0	-6.2259	0.98115	0.95931	0.978472	6090	0	-3.518
ADRA2C	6	0.36791	0.39149	0.727447	3511	2	1.676	0.59927	0.67465	0.912895	4787	1	0.61777	0.51179	0.48143	0.957968	3225	0	-2.1233	0.87459	0.79769	0.911546	5433	0	-1.9179
ADRB1	6	0.17757	0.22727	0.62945	2301	2	1.934	0.13415	0.23987	0.76957	2032	2	2.6294	0.16766	0.16218	0.905978	1271	1	-5.4584	0.11354	0.12659	0.594048	1355	2	1.4194
ADRB2	6	0.28004	0.31293	0.679184	3006	2	2.1327	0.15412	0.27071	0.792323	2226	3	2.5166	0.54185	0.5269	0.96394	3406	0	-2.1922	0.75893	0.66797	0.871873	4795	0	-1.941
ADRB3	14	0.10836	0.16189	0.572335	1614	6	2.7884	0.24708	0.42819	0.846188	2974	6	3.03	0.62724	0.64557	0.977294	3878	0	-5.6441	0.3008	0.36655	0.776271	2569	1	-0.35496
ADTRP	9	0.27803	0.3421	0.698928	2990	3	2.3646	0.20143	0.3676	0.812573	2651	4	3.0947	0.66309	0.63848	0.977294	4096	0	-1.8066	0.97528	0.94426	0.969866	6061	0	-1.5651
AEBP1	7	0.74104	0.67823	0.859003	5012	1	1.1467	0.63862	0.70779	0.913852	4932	2	1.3867	0.66821	0.6536	0.977294	4125	0	-2.1044	0.13965	0.16669	0.643641	1563	1	-1.8822
AFG3L2	7	0.9905	0.98466	0.994588	6145	0	-0.44119	0.47187	0.60268	0.895352	4258	2	2.6506	0.87948	0.84985	0.977627	5444	0	-6.7425	0.60955	0.51662	0.821753	4039	1	-5.2673
AGER	11	0.084807	0.13165	0.54908	1354	4	3.1211	0.014082	0.051023	0.658029	397	5	6.2912	0.14539	0.1965	0.914344	1153	1	0.8286	0.074495	0.089554	0.537544	1018	1	0.26495
AGL	13	0.21214	0.2838	0.665195	2545	5	2.9701	0.32958	0.55118	0.876969	3504	4	3.8795	0.62271	0.62822	0.977294	3860	0	-1.4029	0.33552	0.39179	0.785604	2745	2	1.1972
AGMO	6	0.36011	0.37514	0.715179	3464	1	-1.3582	0.44613	0.54414	0.872226	4126	1	-0.1862	0.8884	0.86162	0.977686	5504	0	-7.3588	0.27293	0.23834	0.670214	2427	1	-2.1351
AGPAT1	12	0.33595	0.43997	0.75637	3331	3	2.9832	0.39387	0.60964	0.895352	3848	4	4.2853	0.74403	0.7033	0.977294	4595	0	-2.3212	0.82167	0.72877	0.886083	5148	1	0.53374
AGPAT2	5	0.7724	0.67982	0.859003	5124	1	1.8806	0.028607	0.053469	0.658029	652	4	4.1263	0.50762	0.49028	0.957968	3193	0	-1.4609	0.040756	0.044223	0.478642	637	2	1.3749
AGPAT3	8	0.30927	0.37429	0.715179	3181	3	2.0124	0.18472	0.34302	0.809248	2521	3	4.5159	0.87467	0.85754	0.977627	5415	0	-4.7472	0.62273	0.54418	0.834155	4103	1	0.035065
AGPAT4	7	0.30476	0.35503	0.698928	3151	2	2.5452	0.21585	0.36794	0.812573	2776	3	4.1707	0.16491	0.16732	0.905978	1258	1	-0.091873	0.025653	0.034947	0.457103	433	3	1.5619
AGPAT5	13	0.054982	0.085872	0.496099	988	6	2.8353	0.13885	0.29185	0.796928	2075	6	3.719	0.52573	0.51715	0.957968	3303	0	-2.4389	0.3794	0.40667	0.795968	2939	2	0.99765
AGPAT6	13	0.18592	0.25292	0.643741	2370	3	3.5223	0.1225	0.27851	0.792323	1928	5	5.7374	0.22593	0.28116	0.957968	1559	1	-1.2282	0.96803	0.92816	0.962957	6018	0	-0.73637
AGPAT9	13	0.55753	0.61895	0.828399	4400	3	2.6629	0.22626	0.38835	0.814399	2860	4	5.3295	0.79081	0.76233	0.977294	4904	0	-1.7153	0.49328	0.46847	0.81207	3459	2	0.79416
AGPS	7	0.10514	0.13911	0.561587	1577	3	2.4837	0.21062	0.36519	0.812573	2743	3	4.3879	0.99787	0.99666	0.998373	6198	0	-7.6272	0.62749	0.52385	0.826275	4125	1	-0.77944
AGRN	11	0.051615	0.078396	0.496099	941	3	3.1308	0.068317	0.14122	0.682261	1272	4	5.2961	0.12233	0.18343	0.905978	1017	1	-3.2543	0.28154	0.32984	0.760206	2469	1	0.58514
AGTR1	6	0.12589	0.15733	0.572335	1817	3	2.0453	0.95292	0.94185	0.987026	5959	0	-2.6874	0.75693	0.75384	0.977294	4691	0	-4.6916	0.45325	0.41481	0.795968	3260	1	-4.4023
AGTR2	5	0.012533	0.02427	0.485422	320	4	2.5226	0.0021888	0.0040358	0.379128	79	5	4.2914	0.27931	0.28562	0.957968	1828	0	-1.8658	0.060191	0.068446	0.525265	861	1	-4.0223
AGTRAP	5	0.5139	0.46226	0.76915	4216	1	1.8797	0.099385	0.17133	0.706062	1666	3	3.4156	0.41695	0.38416	0.957968	2595	0	-5.7559	0.34823	0.29972	0.731979	2802	1	-2.353
AHSG	6	0.090638	0.1146	0.526897	1427	3	3.4325	0.078368	0.147	0.682261	1412	4	5.1847	0.29456	0.29514	0.957968	1918	0	0.16285	0.14207	0.15924	0.640534	1587	1	0.49856
AIFM1	10	0.15179	0.19945	0.603601	2041	4	2.5693	0.22177	0.40814	0.832822	2827	5	2.7645	0.65039	0.62005	0.977294	4017	0	-2.2059	0.9194	0.85153	0.931565	5725	0	-1.7604
AIFM2	7	0.91268	0.86624	0.942146	5739	0	1.2656	0.29144	0.44825	0.84638	3264	3	3.106	0.61397	0.603	0.977294	3812	0	-2.0813	0.85314	0.77626	0.902469	5322	0	-1.298
AIG1	10	0.1422	0.19089	0.593581	1962	3	2.5113	0.059012	0.12548	0.682261	1134	6	5.2161	0.85735	0.85235	0.977627	5309	0	-2.8106	0.17819	0.20075	0.658	1833	2	1.4052
AJAP1	11	0.46327	0.51094	0.783838	3959	3	2.4148	0.82019	0.8894	0.972704	5487	2	1.5846	0.89944	0.89977	0.981944	5577	0	-2.9107	0.74918	0.66042	0.871514	4725	1	0.22525
AKAP1	14	0.16231	0.245	0.634516	2155	3	3.2429	0.32335	0.54894	0.876944	3463	3	3.8801	0.75306	0.7341	0.977294	4661	0	-2.7759	0.028738	0.025755	0.426414	469	4	2.0687
AKAP11	7	0.66397	0.61186	0.823492	4750	1	1.4199	0.1056	0.19548	0.725531	1737	3	3.6508	0.39288	0.4035	0.957968	2454	0	-0.55917	0.41629	0.37748	0.777497	3113	1	-0.75388
AKAP6	7	0.9815	0.96813	0.987032	6086	0	-1.1749	0.86179	0.85309	0.961061	5610	1	-0.68549	0.51549	0.48326	0.957968	3241	0	-3.4686	0.61507	0.51662	0.821753	4061	1	0.35946
AKAP9	9	0.10696	0.15704	0.572335	1593	3	3.4842	0.52211	0.65484	0.906884	4490	2	1.9455	0.72449	0.7078	0.977294	4457	0	-2.52	0.094987	0.10711	0.561833	1206	2	1.6844
ALCAM	13	0.11962	0.17089	0.57743	1748	4	3.3552	0.022642	0.071246	0.658029	553	2	6.8565	0.1002	0.16969	0.905978	862	1	-5.5645	0.50779	0.51433	0.821753	3533	2	0.98091
ALDH16A1	4	0.004435	0.01313	0.418355	136	4	2.5631	0.091944	0.16043	0.69594	1589	3	4.2997	0.32094	0.31458	0.957968	2057	0	-0.70202	0.00025458	0.00015059	0.187129	6	3	2.2602
ALDH3A2	15	0.70941	0.75461	0.889139	4899	2	2.2454	0.882	0.93369	0.984024	5661	3	1.6376	0.9223	0.91347	0.983112	5719	0	-3.0678	0.59826	0.59799	0.858641	3985	2	0.71982
ALDH3B2	6	0.62809	0.56436	0.806877	4631	1	1.7901	0.48955	0.58336	0.886162	4332	2	1.9878	0.83897	0.8084	0.977294	5200	0	-5.7011	0.11178	0.11844	0.574888	1343	2	0.58786
ALDH6A1	4	0.22173	0.24491	0.634516	2614	1	0.82976	0.27283	0.322	0.803335	3151	1	0.54383	0.53313	0.52457	0.96394	3346	0	-7.5258	0.91057	0.87452	0.939508	5662	0	-7.5748
ALG1	13	0.74759	0.77156	0.899555	5031	2	2.4036	0.31896	0.53291	0.870755	3440	5	3.4986	0.81216	0.79644	0.977294	5033	0	-1.1324	0.23164	0.27476	0.706569	2180	2	1.3608
ALG10	6	0.56856	0.53258	0.797213	4444	1	1.882	0.10416	0.19796	0.729084	1713	3	3.5125	0.33776	0.34979	0.957968	2147	0	-2.576	0.7374	0.64747	0.871514	4667	0	-0.38511
ALG10B	7	0.089739	0.12669	0.545883	1421	3	2.8656	0.18237	0.32679	0.803335	2498	3	4.0868	0.034897	0.05752	0.88021	401	1	-1.6317	0.36643	0.33357	0.760529	2882	1	0.64209
ALG11	7	0.0075526	0.021213	0.485422	213	5	4.3678	0.007137	0.013989	0.421922	235	4	5.3856	0.034194	0.057518	0.88021	397	2	1.3697	0.82702	0.73279	0.887693	5180	0	-1.1618
ALG12	7	0.21632	0.27774	0.663258	2572	3	2.3978	0.10541	0.19548	0.725531	1735	3	3.5318	0.38879	0.4035	0.957968	2427	0	-6.0903	0.8519	0.77626	0.902469	5313	0	-0.89133
ALG14	7	0.2293	0.29255	0.669716	2674	3	2.596	0.61387	0.69747	0.912895	4830	2	2.1627	0.7043	0.68782	0.977294	4338	0	-6.9129	0.69013	0.60201	0.859797	4413	0	-1.6866
ALG1L2	7	0.21769	0.27979	0.664673	2583	2	2.6479	0.21686	0.36794	0.812573	2786	2	2.6393	0.1158	0.13594	0.905978	976	1	-4.206	0.84022	0.75105	0.890512	5254	0	-3.5742
ALG2	7	0.72287	0.6557	0.844904	4950	1	1.9067	0.31234	0.45554	0.84638	3394	2	3.8954	0.40982	0.41288	0.957968	2552	0	-2.9896	0.97036	0.93827	0.96546	6041	0	-2.2769
ALG3	14	0.49295	0.57941	0.809047	4115	4	2.4	0.65424	0.79098	0.93803	5003	3	3.9484	0.87533	0.85787	0.977627	5419	0	-2.0124	0.0062282	0.0079034	0.293872	139	3	2.5992
ALG5	7	0.047091	0.059921	0.485422	872	1	1.7573	0.41247	0.52545	0.868877	3939	3	1.7514	0.65454	0.62927	0.977294	4041	0	-2.816	0.12643	0.14581	0.625581	1451	1	-1.2244
ALG6	7	0.12506	0.16336	0.572335	1808	2	2.299	0.015032	0.042802	0.618432	423	5	4.5916	0.4223	0.41288	0.957968	2636	0	-2.6715	0.87161	0.79228	0.910334	5422	0	-0.78513
ALG8	7	0.48481	0.50749	0.783838	4073	2	1.9959	0.3384	0.47958	0.853111	3560	2	3.4471	0.38358	0.39399	0.957968	2401	0	0.36332	0.16268	0.18226	0.645985	1720	2	1.026
ALG9	14	0.34686	0.44624	0.759735	3394	4	2.829	0.17175	0.3493	0.812198	2405	6	4.2821	0.46713	0.47228	0.957968	2901	1	0.22432	0.15904	0.19708	0.658	1698	3	1.6602
ALK	14	0.047234	0.082689	0.496099	874	5	3.9069	0.010051	0.026966	0.562045	300	5	6.5391	0.018839	0.052	0.88021	241	3	1.7495	0.27925	0.33851	0.764059	2460	2	0.77036
ALKBH5	4	0.038345	0.048374	0.485422	716	3	2.7643	0.035167	0.065692	0.658029	776	3	3.9901	0.49676	0.47982	0.957968	3104	0	-2.7637	0.86672	0.80069	0.912949	5396	0	-3.1065
ALOX5AP	6	0.39562	0.41795	0.740227	3631	2	1.918	0.20922	0.34008	0.809248	2727	2	2.6857	0.10032	0.11433	0.902275	864	1	-0.34832	0.02394	0.029151	0.441741	416	2	2.0629
ALPI	6	0.58238	0.53652	0.797213	4487	1	1.1656	0.34886	0.46562	0.84638	3620	2	1.676	0.27394	0.28571	0.957968	1791	1	-6.0616	0.010784	0.010184	0.313621	209	3	1.5185
ALPK1	4	0.82876	0.77099	0.899387	5352	0	0.41135	0.8391	0.80936	0.944303	5547	0	0.23836	0.74672	0.70954	0.977294	4614	0	-7.6515	0.69435	0.59748	0.858295	4434	0	-0.78999
ALPL	13	0.0056121	0.0070126	0.284831	161	5	4.5035	0.010031	0.026757	0.562045	299	6	7.0912	0.42708	0.43376	0.957968	2664	1	-0.37183	0.50297	0.50647	0.821555	3510	1	0.71391
ALPP	11	0.32599	0.41255	0.736091	3282	3	2.5232	0.11186	0.23238	0.755129	1815	5	5.6761	0.5591	0.56706	0.972547	3521	0	0.32527	0.045671	0.064282	0.525265	707	2	1.4683
ALPPL2	7	0.17817	0.24153	0.62945	2305	2	2.3537	0.014023	0.040359	0.599898	396	3	2.9447	0.071803	0.093702	0.88021	700	1	-3.7379	0.12187	0.13866	0.610371	1418	1	-0.6554
AMBP	6	0.80001	0.71992	0.875711	5237	1	-0.33549	0.92207	0.89795	0.973304	5819	0	0.88931	0.87834	0.85282	0.977627	5436	0	-5.9719	0.81176	0.72362	0.886083	5084	0	-3.1404
AMELX	5	0.7679	0.67566	0.858431	5097	1	0.79223	0.92112	0.90521	0.973304	5814	0	0.72906	0.98066	0.96974	0.990615	6090	0	-8.1028	0.75448	0.66626	0.871835	4765	0	-1.171
AMFR	13	0.034468	0.060784	0.485422	668	5	4.1754	0.047999	0.12215	0.682261	975	6	6.4239	0.07142	0.12206	0.905978	698	2	1.6505	0.049665	0.069763	0.525265	747	3	1.852
AMHR2	9	0.40188	0.4546	0.763102	3664	3	2.4384	0.20824	0.37937	0.812573	2718	3	3.8104	0.5319	0.51626	0.957968	3340	0	-0.45802	0.00093962	0.0011291	0.216172	24	3	4.1719
AMICA1	18	0.25859	0.34203	0.698928	2858	6	2.6139	0.1466	0.3286	0.803335	2145	7	4.8387	0.7249	0.73572	0.977294	4462	0	-1.6381	0.011703	0.012522	0.344474	222	3	3.5118
AMIGO1	7	0.52842	0.55369	0.802069	4281	2	1.9165	0.28029	0.44187	0.84638	3197	1	-0.43599	0.84461	0.82176	0.977294	5230	0	-7.6025	0.25873	0.2488	0.680082	2340	1	0.18091
AMIGO2	14	0.018606	0.046757	0.485422	412	3	1.9142	0.0064919	0.019178	0.49237	212	3	4.7511	0.02011	0.054024	0.88021	254	1	-1.8023	0.077102	0.10063	0.551317	1040	2	2.3457
AMIGO3	7	0.11038	0.14304	0.565461	1635	2	3.1558	0.21125	0.36519	0.812573	2753	3	3.5218	0.32189	0.32385	0.957968	2062	1	0.0042953	0.043533	0.043501	0.475726	676	1	0.099294
AMN	14	0.96022	0.9275	0.965418	5975	1	0.38012	0.54156	0.73457	0.924881	4556	5	2.2103	0.90684	0.89906	0.981906	5620	0	-3.9163	0.35191	0.40412	0.795968	2819	1	0.086049
AMOT	12	0.14943	0.21371	0.614241	2026	4	2.9432	0.065174	0.14165	0.682261	1229	5	4.6578	0.047785	0.070524	0.88021	524	2	1.8044	0.006235	0.0058493	0.28626	140	3	2.3055
ANAPC1	7	0.38658	0.4144	0.736458	3593	2	2.4209	0.4951	0.61972	0.898233	4358	2	2.7789	0.60462	0.59625	0.977294	3760	0	-6.0024	0.25854	0.2488	0.680082	2336	1	-0.4263
ANG	8	0.056773	0.083679	0.496099	1015	4	3.0302	0.11442	0.21214	0.745068	1838	4	4.5583	0.33425	0.36087	0.957968	2120	1	-3.4368	0.2543	0.25607	0.688714	2314	1	0.096518
ANGPT1	7	0.93329	0.8987	0.954016	5846	0	0.56446	0.96524	0.95785	0.991746	6023	0	0.83745	0.73737	0.72899	0.977294	4550	0	-4.7646	0.097602	0.10763	0.561833	1224	1	-3.1075
ANGPTL1	4	0.030576	0.041579	0.485422	590	2	3.3099	0.06712	0.11937	0.682261	1252	3	4.2975	0.34128	0.32073	0.957968	2165	0	-7.1081	0.4738	0.39325	0.787133	3360	0	-0.26522
ANGPTL2	13	0.12542	0.17746	0.580229	1813	3	3.8369	0.4854	0.69219	0.912895	4310	3	2.1463	0.75386	0.71506	0.977294	4669	0	-5.523	0.84307	0.75054	0.890512	5273	1	0.065393
ANGPTL4	7	0.057041	0.078508	0.496099	1017	4	2.1367	0.041114	0.083395	0.659203	867	5	3.5855	0.7273	0.70892	0.977294	4477	0	-7.0213	0.13537	0.16668	0.643641	1535	1	0.14648
ANGPTL7	7	0.12507	0.16336	0.572335	1809	3	2.7161	0.060052	0.13284	0.682261	1145	4	4.9038	0.60692	0.59625	0.977294	3769	0	-1.5154	0.066279	0.07808	0.525265	943	2	1.5187
ANKH	6	0.21335	0.25593	0.647177	2552	1	1.4579	0.20809	0.3383	0.809248	2716	2	3.5769	0.24636	0.25749	0.957968	1660	1	-5.8596	0.91472	0.85178	0.931565	5687	0	-5.9081
ANKLE1	13	0.41851	0.52007	0.789557	3747	2	2.5044	0.18387	0.33141	0.803335	2513	5	4.6111	0.54306	0.54405	0.96394	3417	0	-0.35361	0.92821	0.86889	0.936735	5782	0	-0.084506
ANKLE2	12	0.040486	0.067564	0.496099	755	1	1.516	0.31095	0.51735	0.868217	3378	3	4.4917	0.42177	0.43449	0.957968	2633	1	0.84144	0.99557	0.98691	0.991062	6189	0	-2.8757
ANKRD22	3	0.45672	0.38019	0.721336	3929	1	1.7405	0.094238	0.15284	0.683399	1617	2	3.2876	0.79523	0.74998	0.977294	4933	0	-8.2212	0.27184	0.23255	0.668516	2421	1	-1.7192
ANKRD29	7	0.18527	0.24153	0.62945	2365	2	3.1989	0.18733	0.33307	0.803335	2545	2	4.4978	0.63223	0.60968	0.977294	3913	0	-1.8513	0.74621	0.65863	0.871514	4707	0	0.096431
ANKRD32	12	0.68468	0.72114	0.876315	4811	2	2.0263	0.89437	0.93347	0.984024	5709	2	2.2729	0.99765	0.99478	0.998318	6193	0	-6.8471	0.79365	0.70761	0.886083	4974	1	-0.94581
ANKRD46	6	0.48312	0.49761	0.782963	4064	1	1.4625	0.0070581	0.023559	0.551087	232	4	5.5272	0.19334	0.17173	0.905978	1393	1	-1.9172	0.55009	0.45712	0.808583	3758	1	0.43549
ANO1	12	0.2861	0.38375	0.721629	3043	4	2.1976	0.26181	0.46047	0.84638	3081	3	4.731	0.68132	0.66853	0.977294	4206	0	-4.4471	0.01609	0.014381	0.346324	280	3	2.7011
ANO10	8	0.65118	0.64988	0.841183	4703	2	1.7812	0.93893	0.92223	0.980953	5892	1	1.1241	0.68012	0.6593	0.977294	4198	0	-5.7196	0.76091	0.68533	0.879854	4810	0	-4.7203
ANO2	7	0.17871	0.24153	0.62945	2311	1	1.2894	0.80966	0.82909	0.95133	5470	1	1.101	0.67582	0.67683	0.977294	4172	0	-5.9872	0.79484	0.70817	0.886083	4984	0	-1.4346
ANO3	11	0.2763	0.36586	0.709908	2974	4	2.5515	0.41752	0.60588	0.895352	3971	4	2.4615	0.39996	0.41996	0.957968	2490	1	-1.4689	0.19351	0.2182	0.665321	1938	2	1.3132
ANO4	20	0.0041145	0.0048597	0.239628	123	10	4.179	0.002936	0.0079592	0.379128	107	9	6.7523	0.091958	0.17663	0.905978	819	3	1.0941	0.13116	0.16619	0.643641	1494	4	1.9991
ANO5	6	0.019116	0.030888	0.485422	422	3	3.7483	0.41629	0.52715	0.868877	3964	2	2.4178	0.93693	0.9188	0.983881	5811	0	-6.3617	0.028956	0.033297	0.457103	473	2	2.4336
ANO6	9	0.54599	0.5758	0.809047	4352	2	2.3744	0.10101	0.1924	0.725531	1680	4	3.5029	0.26845	0.25177	0.957968	1762	1	-0.68997	0.013871	0.014241	0.344474	246	4	3.3313
ANO7	12	0.41765	0.50465	0.783838	3742	1	1.3045	0.14501	0.28514	0.792323	2129	4	3.5932	0.17493	0.21737	0.937217	1302	1	0.54116	0.49553	0.50778	0.821555	3473	2	0.64479
ANO8	7	0.55359	0.5688	0.809047	4377	1	1.477	0.10415	0.1851	0.714289	1712	3	4.2447	0.50209	0.48326	0.957968	3146	0	-0.60385	0.52332	0.46552	0.808583	3619	1	-1.2932
ANO9	5	0.77326	0.67982	0.859003	5128	1	1.711	0.028942	0.053888	0.658029	658	4	5.1974	0.014829	0.02398	0.88021	201	2	1.2331	0.44971	0.37887	0.777497	3246	1	-0.50014
ANPEP	11	0.043939	0.071297	0.496099	826	1	1.7724	0.11911	0.2403	0.76957	1887	3	2.3532	0.76712	0.75892	0.977294	4756	0	-2.816	0.043168	0.061964	0.525265	670	1	-1.3075
ANTXR1	11	0.13752	0.19979	0.604045	1926	4	3.632	0.02542	0.071644	0.658029	609	6	5.6434	0.4875	0.48572	0.957968	3041	0	-0.86544	0.051646	0.069829	0.525265	765	3	2.1406
ANTXR2	13	0.11795	0.1673	0.573326	1724	4	2.9811	0.3564	0.5806	0.884138	3662	5	4.3452	0.50681	0.51715	0.957968	3184	1	-0.57853	0.12116	0.15214	0.625581	1413	3	2.0528
ANTXRL	6	0.88556	0.83558	0.926049	5615	0	0.86074	0.96211	0.95669	0.991746	6005	0	-0.32525	0.9739	0.96208	0.990186	6038	0	-7.6321	0.082535	0.086262	0.525339	1106	2	1.221
AOC2	5	0.083246	0.11243	0.524307	1338	2	3.0545	0.25196	0.36417	0.812573	3012	1	-4.2911	0.15973	0.14415	0.905978	1237	1	-6.0761	0.75096	0.65756	0.871514	4738	0	-0.66387
AOC3	15	0.019653	0.05193	0.485422	430	5	3.3938	0.090637	0.19716	0.729084	1569	7	3.9971	0.72625	0.70227	0.977294	4470	0	-0.2438	0.1483	0.19073	0.654843	1630	3	2.3254
AP000322.53	7	0.028599	0.044421	0.485422	561	4	3.1942	0.071503	0.14294	0.682261	1320	3	4.3351	0.50125	0.48326	0.957968	3141	0	-3.8807	0.72592	0.64041	0.871514	4590	0	-1.0753
AP000350.10	6	0.11875	0.15589	0.572335	1737	3	2.5403	0.3658	0.46744	0.84638	3711	2	3.0561	0.76114	0.75576	0.977294	4724	0	-4.402	0.17701	0.1822	0.645985	1823	1	-0.09312
AP5S1	5	0.32585	0.35305	0.698928	3280	2	2.0509	0.55901	0.65009	0.906884	4616	2	1.5535	0.63063	0.62496	0.977294	3904	0	-8.5938	0.83382	0.75501	0.893384	5215	0	-1.2009
APCDD1	9	0.0022139	0.0029011	0.209659	70	3	3.5544	0.00073846	0.0017856	0.350925	31	2	4.3284	0.0012305	0.0028246	0.530431	24	1	0.043344	0.058873	0.066087	0.525265	843	3	2.5378
APCDD1L	11	0.016175	0.039957	0.485422	382	5	3.3412	0.0017647	0.0044629	0.379128	66	9	4.8322	0.75816	0.73947	0.977294	4697	0	-1.3712	0.91946	0.85536	0.932213	5726	0	-0.39186
APH1A	8	0.26246	0.32643	0.692701	2885	3	2.1256	0.34632	0.50889	0.86128	3604	3	2.0274	0.48779	0.47611	0.957968	3044	0	-7.811	0.017832	0.019664	0.381828	312	2	2.3975
APH1B	5	0.71319	0.62525	0.830993	4915	1	0.24775	0.69916	0.69853	0.912895	5154	1	0.59111	0.42031	0.38416	0.957968	2622	0	-7.8281	0.94811	0.91937	0.957751	5898	0	-3.031
APLF	6	0.38424	0.4132	0.736091	3579	1	-4.8245	0.68373	0.75056	0.924881	5110	1	1.1612	0.8833	0.85658	0.977627	5474	0	-6.6198	0.12135	0.14047	0.615485	1415	1	0.19738
APLNR	6	0.90466	0.86413	0.941239	5694	0	1.1132	0.9166	0.89414	0.973304	5799	1	-2.8836	0.77656	0.76335	0.977294	4817	0	-6.6587	0.63801	0.56705	0.846687	4167	0	-0.28054
APLP1	13	0.85708	0.84665	0.932814	5478	2	1.8508	0.42538	0.6415	0.906884	4012	2	3.8085	0.47764	0.50312	0.957968	2978	1	-1.5917	0.24259	0.29164	0.728876	2243	3	0.79836
APLP2	15	0.28178	0.36783	0.711938	3021	3	2.479	0.12224	0.26268	0.787343	1926	3	2.3277	0.23863	0.31031	0.957968	1630	1	-3.1824	0.65016	0.63545	0.871514	4220	1	0.068849
APMAP	7	0.10726	0.14105	0.565004	1598	1	1.4764	0.79329	0.8261	0.951136	5439	1	0.69113	0.56678	0.53516	0.96394	3564	0	-5.643	0.89208	0.81417	0.91734	5543	0	-1.9179
APOB	9	0.11195	0.15823	0.572335	1648	1	1.4703	0.12923	0.23196	0.754536	1996	1	0.42189	0.99101	0.98386	0.993516	6160	0	-6.8217	0.33071	0.32515	0.75755	2729	2	0.87641
APOC4-APOC2	6	0.5982	0.54459	0.798507	4536	1	0.59336	0.21987	0.34508	0.809248	2814	2	1.9133	0.20136	0.18121	0.905978	1429	1	-3.446	0.035947	0.039629	0.475726	569	2	1.6896
APOD	7	0.58083	0.58228	0.809047	4482	1	1.6309	0.70395	0.77196	0.930228	5171	2	2.032	0.4333	0.43105	0.957968	2706	0	-2.6616	0.92725	0.86533	0.935172	5776	0	-1.6533
APOH	5	0.77573	0.67982	0.859003	5139	1	0.77595	0.95364	0.95739	0.991746	5967	0	-0.049768	0.68581	0.68748	0.977294	4241	0	-6.4749	0.87365	0.7987	0.912144	5430	0	-2.5185
APOL1	6	0.071891	0.10209	0.505557	1195	1	1.6243	0.98327	0.98134	0.99772	6111	0	-0.35045	0.64776	0.63011	0.977294	4000	0	-5.2953	0.91493	0.85428	0.932213	5688	0	-2.4604
APOL2	14	0.50911	0.59458	0.816566	4189	4	2.0417	0.37771	0.61047	0.895352	3764	4	3.5484	0.13987	0.20645	0.929455	1116	2	1.082	0.26875	0.33345	0.760529	2395	3	0.75054
APOL4	13	0.2167	0.28836	0.66605	2577	3	3.3289	0.061824	0.1462	0.682261	1170	6	5.3551	0.4914	0.51714	0.957968	3063	1	0.69421	0.6421	0.62727	0.870778	4190	1	0.57811
APOL6	7	0.42275	0.4465	0.759735	3766	2	2.0891	0.89577	0.877	0.966981	5714	1	0.28561	0.22192	0.19853	0.914344	1529	1	-7.3822	0.75969	0.66438	0.871514	4804	0	-2.3736
APOLD1	7	0.02357	0.039849	0.485422	489	1	0.39075	0.32063	0.4625	0.84638	3449	2	2.5993	0.21323	0.18821	0.905978	1488	1	-3.2821	0.58442	0.49487	0.815332	3922	1	-3.3264
APOO	7	0.052578	0.074077	0.496099	953	3	3.3683	0.049932	0.10397	0.680798	1003	4	5.6457	0.22428	0.19853	0.914344	1550	1	0.6522	0.87819	0.79609	0.910334	5457	0	-2.3875
APP	10	0.31911	0.3899	0.727447	3241	2	2.9375	0.40435	0.57669	0.880621	3905	3	3.9581	0.38122	0.39034	0.957968	2388	1	-5.4732	0.79533	0.69181	0.882713	4989	0	-0.37855
AQP1	19	0.87051	0.8929	0.952052	5546	3	2.524	0.51618	0.74693	0.924881	4456	3	3.0346	0.4524	0.46653	0.957968	2822	1	-1.5917	0.74565	0.74297	0.888961	4705	1	0.26314
AQP10	7	0.88971	0.81842	0.918839	5635	0	1.3576	0.38246	0.50291	0.859226	3787	3	2.5671	0.8196	0.80791	0.977294	5083	0	-7.1833	0.93881	0.88506	0.942557	5853	0	-1.7927
AQP11	8	0.54574	0.57284	0.809047	4351	2	2.2962	0.12976	0.24879	0.777713	1998	4	4.4827	0.33108	0.34964	0.957968	2101	1	-0.20687	0.0037171	0.0042668	0.261662	92	4	1.4964
AQP12A	7	0.03341	0.049032	0.485422	648	3	3.1566	0.26679	0.42975	0.84638	3110	2	3.6602	0.33478	0.33428	0.957968	2124	0	-7.129	0.048306	0.051853	0.516605	733	2	2.1712
AQP12B	5	0.10671	0.13391	0.549904	1592	2	2.3567	0.17079	0.28264	0.792323	2398	2	3.934	0.65324	0.66618	0.977294	4034	0	-5.1114	0.84418	0.75833	0.894226	5279	0	-5.1592
AQP2	6	0.25719	0.28818	0.66605	2850	2	2.5009	0.22298	0.36436	0.812573	2834	2	2.5417	0.18387	0.16218	0.905978	1346	1	-0.56235	0.031125	0.033299	0.457103	500	2	2.1148
AQP3	7	0.22585	0.28363	0.665195	2648	3	2.5409	0.0018354	0.0048947	0.379128	68	5	5.5652	0.16404	0.16732	0.905978	1251	1	0.58001	0.63466	0.53128	0.832496	4152	1	-0.78624
AQP4	3	0.43205	0.35633	0.700382	3813	1	1.3433	0.30935	0.37014	0.812573	3366	1	-2.4707	0.72595	0.672	0.977294	4469	0	-7.2292	0.46527	0.38371	0.782474	3311	0	-6.2484
AQP5	14	0.087551	0.12285	0.542063	1396	6	3.176	0.29254	0.49626	0.859226	3271	4	4.1526	0.53542	0.5439	0.96394	3364	1	-0.62143	0.24409	0.27829	0.710363	2258	2	1.4457
AQP6	13	0.28217	0.37678	0.716543	3023	4	2.7015	0.81808	0.89303	0.973304	5484	3	2.0222	0.51173	0.51715	0.957968	3222	1	-5.2451	0.50211	0.50647	0.821555	3506	2	0.76874
AQP7	7	0.99047	0.98466	0.994588	6144	0	-0.4738	0.95765	0.9446	0.988351	5983	0	-3.3761	0.87048	0.84699	0.977627	5389	0	-6.2642	0.99326	0.9843	0.989552	6175	0	-5.1592
AQP8	7	0.085896	0.12494	0.542468	1369	2	3.4648	0.18066	0.32511	0.803335	2482	3	4.5279	0.42047	0.41288	0.957968	2624	0	-7.0287	0.097719	0.10763	0.561833	1225	2	1.1078
AQP9	6	0.0082338	0.019247	0.485422	224	4	2.7777	0.058012	0.116	0.682261	1118	4	3.8224	0.17998	0.16218	0.905978	1326	1	0.10533	0.72101	0.62029	0.869949	4559	0	-7.5853
AQPEP	7	0.97093	0.9491	0.975154	6040	0	0.13662	0.89605	0.877	0.966981	5715	1	-0.3259	0.87173	0.84699	0.977627	5398	0	-4.6228	0.83506	0.74659	0.889981	5223	0	-1.6857
AQR	13	0.015428	0.043402	0.485422	370	6	4	0.0088794	0.023516	0.551087	273	5	5.835	0.63599	0.62822	0.977294	3937	0	0.061037	0.14813	0.19021	0.654843	1628	2	1.8804
AREG	7	0.76687	0.6966	0.863352	5090	1	1.5046	0.2066	0.36519	0.812573	2705	3	2.9753	0.53351	0.49149	0.957968	3351	0	-4.9117	0.60294	0.50949	0.821555	4010	1	-0.6825
AREL1	6	0.3865	0.4132	0.736091	3591	2	1.9505	0.57523	0.64856	0.906884	4682	2	1.9211	0.66245	0.6463	0.977294	4086	0	-3.9676	0.81237	0.72362	0.886083	5086	0	-1.8519
ARHGAP1	7	0.046356	0.059921	0.485422	858	2	2.075	0.32663	0.46601	0.84638	3483	2	3.5583	0.39885	0.40351	0.957968	2486	0	-3.0126	0.070245	0.08027	0.525265	981	1	-0.32888
ARHGAP26	14	0.13194	0.18587	0.587959	1885	4	3.9755	0.070725	0.16853	0.701792	1306	3	6.1018	0.25824	0.30228	0.957968	1713	1	0.17863	0.16605	0.21481	0.665321	1744	1	0.31773
ARHGAP36	11	0.38697	0.46939	0.773262	3597	2	2.5034	0.29239	0.51136	0.864507	3269	5	4.0359	0.66514	0.64536	0.977294	4105	0	-6.0616	0.66051	0.63122	0.870778	4282	1	-0.28698
ARIH2OS	7	0.24319	0.30354	0.674966	2763	1	0.37761	0.61386	0.69747	0.912895	4829	1	0.79215	0.74627	0.7407	0.977294	4609	0	-6.2892	0.98134	0.96556	0.980522	6092	0	-6.3379
ARL10	7	0.99002	0.98298	0.994343	6140	0	-0.064698	0.81868	0.83212	0.951819	5485	1	1.0625	0.8196	0.80791	0.977294	5086	0	-5.9719	0.7777	0.67568	0.875249	4892	0	-3.3337
ARL6IP1	9	0.6953	0.69248	0.863352	4847	2	2.2037	0.095529	0.19066	0.725413	1629	5	4.4618	0.49622	0.49621	0.957968	3096	0	-0.83836	0.77884	0.695	0.883713	4898	0	-0.058602
ARL6IP5	7	0.77703	0.6966	0.863352	5146	1	1.3399	0.89685	0.877	0.966981	5718	1	1.2573	0.87515	0.84699	0.977627	5417	0	-7.2611	0.76074	0.66438	0.871514	4808	0	-0.97848
ARL6IP6	6	0.47344	0.4944	0.782963	4005	1	0.31651	0.21458	0.3419	0.809248	2768	3	2.4532	0.27469	0.28571	0.957968	1799	1	-1.1667	0.56616	0.47146	0.814109	3831	1	-0.63496
ARMC10	12	0.16873	0.23335	0.62945	2216	3	3.2841	0.053186	0.12524	0.682261	1050	3	6.494	0.17162	0.21737	0.937217	1291	1	0.4017	0.31545	0.36449	0.776271	2636	1	-2.3737
ARMCX1	7	0.22221	0.28168	0.664673	2619	3	1.9964	0.2153	0.36794	0.812573	2772	1	0.28626	0.12915	0.14656	0.905978	1065	1	-5.5645	0.71678	0.64041	0.871514	4542	0	-3.4709
ARMCX2	15	0.049793	0.083301	0.496099	907	4	3.4383	0.05406	0.14153	0.682261	1064	5	6.396	0.046954	0.094034	0.88021	513	1	-1.4836	0.62699	0.62994	0.870778	4122	1	0.18581
ARMCX3	14	0.12332	0.18109	0.583461	1787	6	3.2767	0.0065882	0.019258	0.492381	215	8	4.4609	0.64316	0.65674	0.977294	3972	0	-0.63365	0.035918	0.068793	0.525265	566	3	2.9753
ARMCX6	6	0.012452	0.024627	0.485422	316	2	3.9038	0.2535	0.39387	0.818433	3022	1	0.4008	0.27528	0.28571	0.957968	1802	1	0.84398	0.49938	0.43575	0.804336	3491	1	-0.75487
ARSB	10	0.91008	0.86001	0.939512	5721	1	1.5124	0.4075	0.5819	0.885036	3921	4	2.739	0.32876	0.30255	0.957968	2091	1	-2.5631	0.2265	0.2822	0.716034	2144	2	1.2688
ARSD	7	0.89098	0.82183	0.920834	5643	0	1.4668	0.77673	0.82313	0.951105	5384	1	-3.8776	0.76186	0.76056	0.977294	4728	0	-5.6441	0.66136	0.54601	0.834155	4287	1	-5.6924
ARSE	12	0.09968	0.1508	0.572335	1524	5	3.0767	0.33409	0.55859	0.879942	3532	5	3.4785	0.88437	0.87166	0.979674	5479	0	-3.5128	0.91835	0.8557	0.932213	5717	0	-0.50296
ARSF	7	0.084836	0.12494	0.542468	1355	3	3.0288	0.0045081	0.0090142	0.379128	151	5	4.7476	0.17243	0.18821	0.905978	1293	1	-4.9947	0.99584	0.98936	0.992559	6191	0	-5.0425
ARSH	7	0.27876	0.33161	0.695112	2996	2	2.9329	0.03595	0.077418	0.658029	792	5	4.624	0.077656	0.10427	0.902275	736	1	-0.31545	0.15565	0.18226	0.645985	1675	2	0.92467
ARSK	6	0.061559	0.073869	0.496099	1077	3	2.4468	0.10889	0.20982	0.740681	1784	4	3.6141	0.51808	0.49219	0.957968	3255	0	-6.6872	0.11258	0.12659	0.594048	1348	2	1.0874
ART1	7	0.058319	0.079282	0.496099	1035	4	2.6866	0.57788	0.66864	0.910285	4698	2	2.1133	0.73554	0.72399	0.977294	4539	0	-4.9006	0.48448	0.45831	0.808583	3412	1	-0.51972
ART3	12	0.032756	0.057302	0.485422	632	5	2.9871	0.25835	0.44668	0.84638	3048	5	4.8856	0.33634	0.31255	0.957968	2138	1	-6.5388	0.32223	0.36449	0.776271	2682	2	1.1654
ART4	8	0.076888	0.099726	0.505557	1263	4	3.1544	0.0091838	0.018225	0.475768	283	5	4.9804	0.3368	0.36087	0.957968	2141	1	-4.0035	0.49434	0.44646	0.807765	3468	1	-0.11024
ARV1	6	0.031191	0.042578	0.485422	602	4	3.884	0.0083518	0.027922	0.562045	262	4	6.6204	0.14755	0.15263	0.905978	1166	1	0.042951	0.57862	0.47843	0.815332	3892	1	-4.0431
ASAH1	10	0.39874	0.45961	0.767751	3645	3	2.1703	0.78581	0.86177	0.964975	5409	2	1.9411	0.97856	0.96783	0.990304	6069	0	-7.0337	0.62487	0.59523	0.85715	4114	1	0.39053
ASAH2	6	0.77539	0.69215	0.863352	5137	1	-0.52531	0.89101	0.85867	0.963503	5699	1	1.336	0.74632	0.74791	0.977294	4611	0	-5.5018	0.63965	0.56705	0.846687	4176	0	-0.15647
ASB11	8	0.10321	0.14513	0.566381	1561	2	2.2277	0.058491	0.12095	0.682261	1122	3	2.0958	0.04666	0.085763	0.88021	510	1	-2.5133	0.50666	0.46119	0.808583	3527	1	-0.50417
ASB18	7	0.078133	0.10014	0.505557	1279	2	2.9692	0.042084	0.085052	0.660814	883	5	4.5159	0.36062	0.36473	0.957968	2290	0	-0.6916	0.72253	0.64041	0.871514	4572	0	-4.7719
ASB5	7	0.46614	0.49062	0.782963	3975	2	2.0717	0.13392	0.24284	0.771743	2030	4	2.8864	0.40411	0.41288	0.957968	2515	0	-0.16968	0.74639	0.65863	0.871514	4708	0	-2.7404
ASGR1	5	0.78144	0.68801	0.863352	5166	0	1.3155	0.43508	0.51785	0.868217	4065	2	2.2388	0.52957	0.50809	0.957968	3324	0	-2.3115	0.18366	0.16079	0.641832	1874	1	0.48655
ASGR2	14	0.032787	0.063733	0.496099	634	6	4.1013	0.086414	0.1804	0.712553	1510	5	4.3793	0.613	0.6342	0.977294	3805	0	0.22324	0.60722	0.60764	0.86199	4027	2	0.75107
ASIC1	11	0.81135	0.79569	0.908289	5281	2	1.9211	0.51893	0.68065	0.912895	4471	4	2.6041	0.84811	0.83438	0.977627	5252	0	-4.4471	0.025252	0.028599	0.441741	430	2	2.9013
ASIC2	7	0.067288	0.088432	0.496099	1153	4	2.3082	0.086669	0.16768	0.700347	1515	4	3.8226	0.57733	0.56836	0.972547	3614	0	-1.0873	0.11664	0.12569	0.594048	1376	2	1.2193
ASIC3	13	0.40406	0.50577	0.783838	3676	4	2.5276	0.15394	0.31497	0.803335	2223	2	2.2026	0.74904	0.71506	0.977294	4631	0	-1.5917	0.75092	0.70331	0.886083	4737	1	0.55359
ASIC4	7	0.040774	0.056393	0.485422	760	4	3.3705	0.011436	0.035571	0.593126	338	5	4.9954	0.37842	0.39399	0.957968	2376	0	-2.263	0.3594	0.33356	0.760529	2842	1	0.35013
ASIC5	6	0.90695	0.86648	0.942146	5703	0	-0.26369	0.75832	0.76925	0.929586	5329	1	-0.50529	0.54185	0.5269	0.96394	3408	0	-2.1233	0.83779	0.74453	0.888961	5238	0	-0.67165
ASPH	12	0.91592	0.87806	0.946926	5758	1	1.665	0.89082	0.93231	0.983824	5698	2	2.0057	0.97407	0.96338	0.990186	6040	0	-6.5595	0.91918	0.8557	0.932213	5724	0	0.05776
ASPHD1	13	0.34271	0.44316	0.758236	3371	3	2.4541	0.64671	0.78232	0.933775	4971	3	3.3768	0.98351	0.97702	0.991442	6116	0	-5.3674	0.24573	0.29494	0.728876	2267	2	0.90839
ASPHD2	9	0.83153	0.77804	0.901924	5366	1	1.5123	0.16212	0.29665	0.799034	2304	5	3.3473	0.68472	0.66784	0.977294	4229	0	-3.4282	0.32872	0.32515	0.75755	2720	2	0.77061
ASPN	6	0.92845	0.8901	0.950477	5822	0	0.78776	0.96533	0.9626	0.992488	6024	0	-2.9897	0.78735	0.76698	0.977294	4888	0	-7.4992	0.3497	0.30925	0.745577	2809	1	-2.5573
ASPRV1	5	0.85763	0.80554	0.912112	5483	0	0.28283	0.91644	0.89863	0.973304	5798	0	-1.149	0.83706	0.80496	0.977294	5185	0	-5.7559	0.2922	0.24635	0.678134	2527	1	-3.463
ASTL	7	0.96481	0.93502	0.967404	6003	0	0.56894	0.29291	0.44826	0.84638	3272	1	1.1885	0.73035	0.70892	0.977294	4498	0	-5.1663	0.5467	0.48742	0.815332	3740	1	-0.60666
ASTN1	13	0.060093	0.094764	0.505557	1058	5	3.7304	0.010189	0.027031	0.562045	303	6	5.9539	0.56113	0.56934	0.972547	3531	0	0.022739	0.1468	0.18665	0.654843	1622	3	1.4424
ASTN2	13	0.23629	0.31308	0.679184	2718	4	2.8499	0.24737	0.42186	0.840601	2977	5	2.6871	0.33884	0.33709	0.957968	2151	1	-2.6141	0.50409	0.50647	0.821555	3516	1	0.45559
ASZ1	6	0.96001	0.93259	0.967146	5974	0	-0.95308	0.34994	0.46562	0.84638	3626	2	2.8431	0.76959	0.75576	0.977294	4779	0	-6.9835	0.985	0.97064	0.983465	6123	0	-7.0324
ATAD1	12	0.62757	0.67006	0.854648	4629	3	2.0153	0.44839	0.64445	0.906884	4143	4	3.0419	0.77738	0.76291	0.977294	4823	0	-2.7747	0.019844	0.019945	0.381828	346	3	2.1264
ATCAY	7	0.98751	0.97851	0.992249	6127	0	-1.4393	0.9552	0.9407	0.986597	5976	0	-1.0118	0.79566	0.79877	0.977294	4936	0	-6.2768	0.93578	0.87804	0.940078	5825	0	-4.2526
ATF6	4	0.042204	0.05373	0.485422	792	3	2.5881	0.081625	0.14121	0.682261	1449	2	4.2631	0.01674	0.030924	0.88021	218	2	0.79057	0.31777	0.29308	0.728876	2651	1	-1.2815
ATF6B	11	0.30296	0.40681	0.73467	3137	3	2.6762	0.17247	0.31181	0.803335	2414	5	3.5513	0.72594	0.67983	0.977294	4468	0	-1.8519	0.48695	0.4853	0.815332	3427	1	0.04974
ATF7	10	0.7716	0.75603	0.889139	5118	1	1.8643	0.28322	0.48347	0.855967	3215	3	3.3708	0.41853	0.42838	0.957968	2612	1	-0.29547	0.31811	0.32061	0.751965	2653	1	-0.62777
ATG9A	12	0.81367	0.8076	0.912112	5288	2	2.0629	0.74918	0.84555	0.956557	5291	3	2.027	0.56767	0.57643	0.973196	3569	0	-0.64158	0.69515	0.66545	0.871514	4436	1	0.37937
ATG9B	16	0.041139	0.075607	0.496099	771	5	3.1694	0.14956	0.33241	0.803335	2174	8	4.8384	0.44544	0.41774	0.957968	2783	1	-0.54211	0.69556	0.70122	0.886083	4439	1	0.3318
ATL1	13	0.20027	0.27508	0.661651	2468	5	3.4205	0.22403	0.38442	0.812573	2846	4	5.361	0.53517	0.54405	0.96394	3363	0	-0.47816	0.19801	0.21638	0.665321	1968	3	1.2567
ATL2	13	0.97896	0.94816	0.974672	6074	1	1.2456	0.99819	0.99715	0.99975	6200	0	1.151	0.94313	0.94591	0.988887	5855	0	-5.4802	0.73103	0.69624	0.883713	4626	1	-0.77504
ATL3	13	0.13157	0.18341	0.586168	1880	5	3.9864	0.042791	0.11384	0.680798	897	5	5.9923	0.4309	0.43376	0.957968	2696	1	-0.11326	0.28019	0.32677	0.75755	2464	3	0.80359
ATM	13	0.71413	0.7522	0.887297	4921	2	2.3852	0.50032	0.69476	0.912895	4380	4	4.4742	0.36754	0.3509	0.957968	2323	1	-0.5551	0.36117	0.40667	0.795968	2850	2	0.99876
ATP10A	15	0.16485	0.21484	0.614241	2183	5	3.9756	0.041046	0.10849	0.680798	864	8	6.492	0.013418	0.047358	0.88021	186	3	3.155	0.029922	0.028034	0.439831	487	5	2.9829
ATP10B	7	6.38E-05	0.00014581	0.182885	4	2	3.3621	0.9231	0.89659	0.973304	5827	1	1.2478	0.37472	0.3843	0.957968	2356	0	-7.1359	0.36962	0.34096	0.764059	2898	1	-0.76102
ATP10D	8	0.3031	0.37234	0.713639	3139	3	2.4637	0.18699	0.34536	0.809248	2539	4	3.6206	0.81678	0.82753	0.977294	5066	0	-3.632	0.52002	0.46875	0.81207	3597	1	-1.1266
ATP11A	11	0.96798	0.92632	0.964344	6020	0	0.16191	0.47648	0.64205	0.906884	4284	4	2.9783	0.59222	0.5882	0.977294	3694	0	-6.5072	0.99507	0.98541	0.990343	6188	0	-2.2789
ATP11B	7	0.13227	0.17503	0.57968	1890	3	2.57	0.058768	0.123	0.682261	1130	3	5.8006	0.48823	0.47492	0.957968	3047	0	-0.6085	0.18437	0.19425	0.654843	1880	2	1.0992
ATP11C	11	0.15317	0.20625	0.614241	2055	3	2.9317	0.71629	0.8175	0.948134	5201	3	2.0963	0.7314	0.69947	0.977294	4504	0	-1.8818	0.89197	0.82016	0.920102	5542	0	-0.53254
ATP12A	14	0.10313	0.16034	0.572335	1559	6	2.5612	0.14038	0.30316	0.800531	2086	5	4.9019	0.53316	0.5439	0.96394	3347	1	-0.13368	0.04531	0.071512	0.525265	700	3	2.8932
ATP13A1	13	0.46527	0.5466	0.799067	3971	2	1.679	0.27392	0.48108	0.85472	3157	3	3.1516	0.25083	0.29525	0.957968	1681	1	-1.5917	0.32758	0.39178	0.785604	2713	1	0.527
ATP13A2	5	0.60588	0.52512	0.792456	4561	1	-1.0648	0.95579	0.95739	0.991746	5977	0	-0.10087	0.95444	0.93518	0.986138	5921	0	-6.9447	0.73563	0.64403	0.871514	4659	0	-6.9936
ATP13A3	9	0.055301	0.080675	0.496099	994	3	3.9689	0.15524	0.29434	0.796928	2235	3	4.7839	0.45322	0.46447	0.957968	2828	0	-0.74102	0.070397	0.083472	0.525265	985	2	1.838
ATP13A4	12	0.97299	0.93626	0.968019	6051	0	-0.07629	0.89319	0.93287	0.983824	5704	2	1.8568	0.93427	0.93568	0.986317	5795	0	-5.6634	0.33675	0.37396	0.777497	2753	2	1.4155
ATP13A5	5	0.5043	0.45801	0.767212	4164	1	-0.098924	0.03856	0.071835	0.658029	834	1	0.82462	0.12743	0.13597	0.905978	1052	1	-6.5388	0.91543	0.85939	0.932213	5691	0	-3.0721
ATP1A1	13	0.085128	0.11849	0.532316	1357	6	2.981	0.034744	0.096072	0.673429	771	5	5.3021	0.11562	0.18882	0.905978	973	2	1.2375	0.54957	0.55405	0.839596	3756	2	0.6109
ATP1A2	13	0.022409	0.050073	0.485422	472	3	2.7905	0.94008	0.95795	0.991746	5900	2	1.364	0.83386	0.82037	0.977294	5164	0	-3.1789	0.016836	0.015427	0.348569	295	5	1.4815
ATP1A3	12	0.053728	0.083867	0.496099	966	6	2.7764	0.27477	0.4777	0.853111	3159	5	3.1712	0.99379	0.98649	0.994007	6173	0	-6.59	0.53243	0.53884	0.834155	3663	1	0.19618
ATP1A4	7	0.31788	0.35503	0.698928	3234	2	2.4636	0.29357	0.44826	0.84638	3276	2	2.6558	0.22089	0.19853	0.914344	1525	1	-2.6764	0.079589	0.095	0.54659	1070	2	1.7655
ATP1B1	10	0.28792	0.37077	0.713639	3054	3	2.3104	0.90782	0.93029	0.983824	5767	1	1.1506	0.93346	0.91685	0.983881	5789	0	-5.8087	0.34812	0.33981	0.764059	2800	1	-0.48033
ATP1B2	7	0.033222	0.049032	0.485422	644	4	2.5186	0.20202	0.36251	0.812573	2658	3	4.5025	0.54986	0.50786	0.957968	3464	0	-7.2611	0.36531	0.33357	0.760529	2878	1	-0.38408
ATP1B3	14	0.025609	0.05487	0.485422	513	3	2.3947	0.063543	0.14654	0.682261	1194	7	5.9802	0.55855	0.55786	0.972226	3516	0	-1.3076	0.90319	0.84353	0.9294	5627	0	0.38302
ATP1B4	7	0.00068889	0.00075935	0.182885	29	6	2.5276	0.15855	0.29202	0.796928	2267	3	4.2097	0.38156	0.39399	0.957968	2393	0	-0.79058	0.081635	0.099766	0.549518	1095	2	1.7757
ATP2A1	14	0.3638	0.46809	0.77285	3490	3	3.279	0.07402	0.17026	0.706062	1352	7	4.777	0.57372	0.57137	0.972547	3598	0	0.093678	0.077382	0.10063	0.551317	1046	1	-0.16018
ATP2A2	14	0.44616	0.54315	0.798507	3883	3	3.1406	0.10483	0.2143	0.747053	1724	5	6.16	0.038782	0.078447	0.88021	437	2	2.0576	0.041113	0.07151	0.525265	641	4	1.8699
ATP2A3	6	0.46518	0.49117	0.782963	3970	2	1.7832	0.42985	0.53919	0.872226	4038	2	2.7699	0.18884	0.17173	0.905978	1371	1	-5.0542	0.044408	0.056028	0.525265	690	1	-0.29245
ATP2B1	9	0.59122	0.61581	0.825784	4513	1	1.9339	0.013703	0.044942	0.620495	386	6	4.4083	0.26907	0.25177	0.957968	1766	1	-0.98203	0.033584	0.047957	0.497421	534	3	1.5699
ATP2B2	13	0.99128	0.98212	0.993954	6151	0	0.74115	0.70725	0.84322	0.956557	5178	3	2.4114	0.1219	0.18882	0.905978	1016	1	-3.0338	0.23949	0.29163	0.728876	2224	1	-0.75656
ATP2B3	6	0.047985	0.066167	0.496099	891	1	-0.05466	0.011382	0.03367	0.581532	336	2	1.8612	0.027851	0.050422	0.88021	335	1	-1.0643	0.1286	0.15139	0.625581	1466	1	-1.1896
ATP2B4	14	0.094789	0.13168	0.54908	1478	4	3.6473	0.072388	0.16853	0.701792	1329	6	6.3459	0.13237	0.20644	0.929455	1080	2	1.088	0.40426	0.44148	0.804336	3059	2	1.4874
ATP2C1	9	0.62699	0.63968	0.838644	4625	2	1.9074	0.76512	0.83352	0.952811	5347	2	1.8513	0.86259	0.867	0.979674	5336	0	-5.7011	0.90942	0.84408	0.9294	5657	0	-0.91023
ATP2C2	6	0.95341	0.92261	0.963105	5948	0	-0.49305	0.28363	0.41085	0.832822	3217	2	3.1214	0.78577	0.76698	0.977294	4874	0	-6.4965	0.99896	0.99674	0.997395	6208	0	-6.5453
ATP4A	7	0.11499	0.15317	0.572335	1680	2	2.9398	0.050534	0.10397	0.680798	1011	4	5.6466	0.15025	0.15696	0.905978	1185	1	-5.3907	0.074901	0.080272	0.525265	1024	2	1.7598
ATP4B	6	0.75397	0.67619	0.858431	5048	1	1.9622	0.46049	0.57142	0.880621	4197	1	0.37099	0.23505	0.23838	0.957968	1611	1	-6.5388	0.9224	0.86651	0.936094	5744	0	-2.0197
ATP5G1	7	0.88988	0.81842	0.918839	5636	0	0.79594	0.92845	0.90404	0.973304	5852	1	0.32445	0.94048	0.91299	0.983087	5837	0	-5.6409	0.68905	0.60201	0.859797	4407	0	0.35698
ATP5G2	14	0.68284	0.7315	0.881097	4803	3	2.1684	0.33363	0.55804	0.879304	3525	6	2.502	0.94725	0.94924	0.989408	5876	0	-3.8893	0.17431	0.21481	0.665321	1799	3	1.1931
ATP5G3	6	0.78242	0.69215	0.863352	5170	1	-1.6364	0.97042	0.97002	0.994839	6046	0	-1.5906	0.90921	0.87544	0.979674	5635	0	-6.0175	0.1969	0.19931	0.658	1960	1	-3.1594
ATP5J2	7	0.25002	0.30579	0.674966	2806	3	2.0295	0.28346	0.44503	0.84638	3216	1	0.11979	0.25567	0.26164	0.957968	1700	1	-4.5131	0.71321	0.6342	0.870778	4523	0	-1.2694
ATP6AP1	6	0.44371	0.47257	0.773262	3871	2	-1.0461	0.32532	0.45327	0.84638	3476	1	0.11524	0.47168	0.44067	0.957968	2936	0	-1.5917	0.12939	0.15139	0.625581	1479	2	0.97844
ATP6AP1L	12	0.05613	0.090235	0.500171	1009	3	3.6786	0.028338	0.078617	0.658029	649	5	5.5795	0.51434	0.51571	0.957968	3236	0	-0.50514	0.199	0.22609	0.665321	1980	1	0.23724
ATP6AP2	7	0.07661	0.099275	0.505557	1262	2	3.7213	0.33384	0.47474	0.853111	3528	3	3.6232	0.29877	0.32384	0.957968	1940	1	-4.2575	0.79239	0.70293	0.886083	4966	0	-2.0126
ATP6V0A1	12	0.17744	0.23757	0.62945	2299	5	3.272	0.061059	0.13449	0.682261	1161	4	5.7679	0.48392	0.48917	0.957968	3014	1	0.58391	0.60151	0.58129	0.851486	4004	1	-0.64984
ATP6V0A2	7	0.34292	0.37088	0.713639	3373	1	1.7802	0.29537	0.45021	0.84638	3294	2	3.4273	0.57513	0.54653	0.96394	3604	0	-4.5332	0.1808	0.19425	0.654843	1858	2	0.96397
ATP6V0A4	11	0.33773	0.43194	0.750897	3343	3	2.9029	0.90868	0.93076	0.983824	5773	2	1.58	0.7732	0.76511	0.977294	4802	0	-4.097	0.89555	0.82017	0.920102	5573	0	-0.54145
ATP6V0B	13	0.88145	0.86368	0.941239	5593	1	1.6559	0.96596	0.97533	0.997083	6030	1	0.9621	0.98885	0.98223	0.993099	6144	0	-6.5697	0.65054	0.62727	0.870778	4223	1	-0.80068
ATP6V0C	10	0.18338	0.24543	0.634572	2351	3	2.7353	0.16666	0.29773	0.800531	2356	3	4.0811	0.8291	0.81021	0.977294	5126	0	-5.3674	0.036684	0.053847	0.525265	578	2	2.4139
ATP6V0E1	6	0.15214	0.19927	0.603601	2044	1	1.1506	0.056357	0.11392	0.680798	1095	2	1.5253	0.020022	0.025368	0.88021	253	1	-4.7286	0.98793	0.97259	0.984477	6145	0	-4.776
ATP6V0E2	13	0.028829	0.055808	0.485422	567	5	3.8586	0.0028321	0.0067592	0.379128	103	8	5.5099	0.096878	0.1639	0.905978	845	2	1.2022	0.0048499	0.0063385	0.287426	113	1	0.16783
ATP7A	7	0.052231	0.074076	0.496099	948	4	2.4861	0.17995	0.32511	0.803335	2476	3	4.3694	0.21312	0.18821	0.905978	1487	1	-6.1866	0.23552	0.22913	0.665321	2206	2	0.81967
ATP7B	6	0.66799	0.59236	0.815534	4761	1	0.90766	0.16794	0.28625	0.792323	2371	2	4.2087	0.53313	0.52025	0.960571	3345	0	-4.3554	0.00099957	0.0010637	0.216172	25	3	2.8831
ATP8A1	7	0.2423	0.3014	0.674966	2754	3	2.7347	0.20499	0.36519	0.812573	2688	2	4.3161	0.34701	0.34461	0.957968	2199	0	0.15222	0.0071382	0.0064469	0.287426	153	3	3.254
ATP8A2	13	0.18941	0.25804	0.648652	2395	3	3.3663	0.055774	0.12785	0.682261	1088	6	5.1436	0.084812	0.14458	0.905978	781	1	-1.2282	0.18373	0.21301	0.665321	1875	2	1.5761
ATP8B1	6	0.69221	0.61605	0.825784	4838	1	0.95543	0.65736	0.73798	0.924881	5014	2	1.5283	0.87253	0.84375	0.977627	5403	0	-6.9526	0.83949	0.74854	0.890512	5249	0	-1.8362
ATP8B2	14	0.054093	0.088552	0.496099	976	5	3.6629	0.095634	0.20701	0.737213	1631	4	5.4989	0.38766	0.37334	0.957968	2419	1	-2.8268	0.023458	0.021033	0.387799	405	5	1.3667
ATP8B3	5	0.35938	0.38333	0.721629	3459	2	1.7659	0.14667	0.25754	0.786729	2147	3	3.3003	0.92617	0.89861	0.981906	5739	0	-6.9835	0.00042669	0.00038167	0.216172	10	2	4.1643
ATP8B4	12	0.28484	0.38375	0.721629	3034	2	2.5303	0.17924	0.3316	0.803335	2471	4	5.3042	0.61985	0.5989	0.977294	3852	0	0.076027	0.39868	0.39105	0.785604	3034	2	1.0568
ATP9A	8	0.93558	0.88967	0.950477	5854	0	1.0398	0.92489	0.91043	0.975719	5835	1	0.38404	0.5805	0.53952	0.96394	3633	0	-5.0542	0.68071	0.57416	0.850353	4367	1	0.089153
ATP9B	11	0.0089727	0.032301	0.485422	241	6	3.8337	0.00042936	0.0011514	0.350925	15	8	7.0078	0.0057728	0.0076755	0.722547	88	3	1.9152	0.046633	0.064282	0.525265	715	3	1.3981
ATR	6	0.7667	0.68814	0.863352	5088	1	1.898	0.93151	0.91381	0.977869	5871	0	0.54141	0.5588	0.54674	0.96394	3517	0	-5.5848	0.93488	0.88443	0.942112	5819	0	-3.192
ATRAID	12	0.92773	0.88395	0.948775	5815	1	0.30096	0.66239	0.80516	0.943005	5042	3	3.0657	0.75607	0.71152	0.977294	4682	0	-2.0101	0.085029	0.11703	0.574888	1131	2	0.78435
ATRIP	13	0.70809	0.74869	0.885351	4892	1	0.17342	0.72294	0.85004	0.95971	5218	2	2.1137	0.8157	0.80267	0.977294	5057	0	-5.4362	0.73117	0.69624	0.883713	4628	1	0.33417
ATRN	6	0.34009	0.35376	0.698928	3360	2	1.6992	0.25676	0.39754	0.821395	3040	3	2.9752	0.69734	0.69129	0.977294	4305	0	-6.7605	0.80672	0.72361	0.886083	5050	0	-3.7554
ATRNL1	14	0.81744	0.81956	0.919624	5309	2	2.1467	0.15367	0.33757	0.809248	2220	4	2.3743	0.9319	0.92752	0.985767	5779	0	-5.0831	0.16302	0.20753	0.660202	1723	2	0.70338
ATRX	8	0.71406	0.67018	0.854648	4920	1	0.65404	0.69099	0.76728	0.929091	5134	2	0.711	0.68926	0.67239	0.977294	4257	0	-6.0323	0.18575	0.2184	0.665321	1890	2	1.1322
ATXN3	5	0.48721	0.44956	0.760647	4091	1	0.74333	0.55202	0.6455	0.906884	4591	1	-1.0881	0.4986	0.48421	0.957968	3117	0	-3.161	0.57697	0.50785	0.821555	3885	0	0.37483
AUP1	13	0.85708	0.84665	0.932814	5479	2	1.9752	0.28544	0.49605	0.859226	3229	5	2.7625	0.74904	0.71506	0.977294	4629	0	-3.1596	0.89196	0.84191	0.929257	5541	0	0.1529
AVL9	7	0.070564	0.090646	0.500171	1184	2	3.4856	0.0014338	0.0034031	0.378624	56	4	6.1635	0.22869	0.19853	0.914344	1577	1	0.56053	0.74451	0.65863	0.871514	4700	0	-0.23898
AVPR1A	6	0.1628	0.21314	0.614241	2163	3	2.1696	0.061132	0.1184	0.682261	1163	4	3.7885	0.27545	0.28571	0.957968	1804	1	-3.8197	0.16916	0.17888	0.645985	1764	1	-0.36289
AVPR1B	6	0.77728	0.69215	0.863352	5148	1	1.3931	0.59969	0.67713	0.912895	4789	2	1.8472	0.81949	0.79883	0.977294	5082	0	-7.3588	0.65105	0.57924	0.851486	4230	0	-2.2993
AVPR2	7	0.21021	0.27349	0.660141	2535	2	2.8048	0.040287	0.083393	0.659203	856	4	5.7944	0.47441	0.47491	0.957968	2954	0	-0.98731	0.46193	0.41445	0.795968	3293	1	-0.94893
AWAT1	7	0.91339	0.86882	0.943114	5742	0	1.3167	0.4747	0.606	0.895352	4275	2	2.8941	0.76212	0.76504	0.977294	4731	0	-3.0277	0.91836	0.85452	0.932213	5718	0	-2.0884
AWAT2	7	0.5398	0.55705	0.802472	4330	2	2.0286	0.42214	0.54399	0.872226	3994	2	2.867	0.50089	0.48326	0.957968	3136	0	-6.5518	0.43518	0.39982	0.790612	3181	1	0.2796
AXL	13	0.043103	0.076865	0.496099	807	3	3.4397	0.06829	0.14899	0.682668	1270	5	5.7128	0.037833	0.072318	0.88021	431	2	2.2101	0.016238	0.015022	0.348569	286	3	3.2375
B2M	12	0.55581	0.60666	0.822604	4388	3	2.4226	0.5472	0.70466	0.913852	4579	4	3.3479	0.79407	0.78232	0.977294	4931	0	-3.5257	0.19573	0.21797	0.665321	1952	2	1.5526
B3GALNT1	13	0.79386	0.79894	0.909605	5216	1	1.9759	0.06018	0.14426	0.682261	1147	7	3.4282	0.89077	0.88068	0.979674	5522	0	-2.3326	0.90238	0.84676	0.9294	5620	0	0.03417
B3GALT1	6	0.43738	0.47257	0.773262	3830	1	-6.459	0.92341	0.90173	0.973304	5828	0	0.65097	0.99095	0.98413	0.993565	6159	0	-7.6989	0.19805	0.19931	0.658	1969	2	0.66642
B3GALT2	3	0.27916	0.25252	0.643741	2999	1	-5.3616	0.24666	0.31841	0.803335	2970	1	-4.4727	0.34868	0.33279	0.957968	2213	0	-6.2642	0.95917	0.93033	0.962957	5968	0	-6.9537
B3GALT4	7	0.94637	0.91754	0.961327	5914	0	0.45152	0.74637	0.80974	0.944303	5281	2	1.671	0.80606	0.80423	0.977294	5000	0	-6.1732	0.67757	0.59539	0.85715	4353	0	0.065601
B3GALT5	11	0.53837	0.59828	0.819298	4324	2	2.6707	0.46178	0.62918	0.904046	4207	4	3.4326	0.6735	0.64536	0.977294	4161	0	-2.2887	0.42722	0.40964	0.795968	3154	2	0.69754
B3GALT6	6	0.42633	0.4498	0.760647	3787	2	1.9016	0.041276	0.080507	0.659203	870	3	4.3095	0.88401	0.85658	0.977627	5478	0	-7.6563	0.1085	0.11844	0.574888	1324	1	0.15652
B3GALTL	7	0.72764	0.6595	0.847128	4962	1	0.89302	0.37486	0.49899	0.859226	3755	2	3.2967	0.73586	0.72399	0.977294	4542	0	-4.2575	0.036817	0.041122	0.475726	580	3	1.6289
B3GAT1	7	0.31768	0.35503	0.698928	3232	2	2.5197	0.54469	0.65133	0.906884	4564	1	0.92984	0.50174	0.48326	0.957968	3144	0	-4.3073	0.24547	0.23306	0.668516	2264	2	0.73946
B3GAT2	5	0.61017	0.53359	0.797213	4575	1	1.6187	0.022369	0.044857	0.620495	542	1	0.90434	0.73186	0.7037	0.977294	4506	0	-5.9142	0.17243	0.16079	0.641832	1785	1	-0.40515
B3GAT3	14	0.9555	0.92305	0.963105	5957	1	1.4172	0.55544	0.74014	0.924881	4606	3	3.3796	0.40838	0.38757	0.957968	2539	1	-1.9613	0.21092	0.23929	0.670214	2057	3	1.0283
B3GNT1	7	0.83309	0.75257	0.887566	5371	1	1.6687	0.21398	0.36623	0.812573	2764	2	4.5065	0.34719	0.34461	0.957968	2201	0	-0.32577	0.2468	0.23715	0.670214	2278	1	-0.32273
B3GNT2	6	0.87672	0.82422	0.922631	5574	0	1.1469	0.33741	0.46	0.84638	3551	3	1.6633	0.71345	0.70978	0.977294	4390	0	-8.0636	0.081923	0.086262	0.525339	1100	1	0.13645
B3GNT3	12	0.43423	0.51143	0.783838	3821	3	2.2085	0.24432	0.42834	0.846188	2956	4	4.0664	0.72254	0.68641	0.977294	4437	0	-5.5777	0.75959	0.68657	0.879854	4801	1	0.022568
B3GNT5	12	0.9191	0.88004	0.947747	5774	1	1.0965	0.78171	0.864	0.965036	5395	1	0.99949	0.99321	0.98597	0.994007	6171	0	-6.464	0.71446	0.66545	0.871514	4529	1	-0.055029
B3GNT7	6	0.26873	0.29857	0.674966	2929	1	1.4699	0.34433	0.46397	0.84638	3594	1	-4.2056	0.35184	0.35863	0.957968	2232	0	-5.9872	0.8802	0.80891	0.916715	5468	0	-1.1846
B4GALNT1	13	0.58477	0.62649	0.830993	4497	3	2.3932	0.42877	0.64824	0.906884	4030	4	4.3376	0.74634	0.71506	0.977294	4612	0	-2.169	0.8013	0.7237	0.886083	5016	1	0.22698
B4GALNT2	13	0.19873	0.26241	0.651099	2454	3	3.6362	0.0714	0.15227	0.683399	1319	6	5.8474	0.17006	0.23963	0.957968	1282	1	-1.7452	0.012143	0.011953	0.336433	225	2	3.1039
B4GALNT3	12	0.17859	0.23917	0.62945	2310	1	1.7387	0.79692	0.87345	0.966981	5444	3	2.3377	0.967	0.95818	0.990186	5995	0	-5.3674	0.37081	0.39105	0.785604	2903	2	0.96576
B4GALNT4	6	0.002713	0.0030701	0.209659	92	5	3.6602	0.0047849	0.0086078	0.379128	163	4	6.8792	0.01024	0.022593	0.88021	146	2	2.0266	0.1039	0.11844	0.574888	1283	2	0.97307
B4GALT1	7	0.58098	0.58228	0.809047	4483	1	1.6531	0.1662	0.30539	0.800531	2345	3	4.6065	0.57205	0.54653	0.96394	3591	0	-1.4343	0.0091685	0.0096516	0.308313	187	4	1.6025
B4GALT2	13	0.96785	0.93406	0.967215	6019	1	1.6084	0.75882	0.86631	0.965036	5330	3	2.2304	0.89729	0.88444	0.979678	5556	0	-3.1789	0.39731	0.41862	0.798807	3023	2	1.1143
B4GALT3	12	0.9824	0.95809	0.98127	6089	0	1.4654	0.96543	0.96976	0.994839	6026	1	0.58345	0.98599	0.97934	0.992048	6131	0	-5.8596	0.39506	0.39105	0.785604	3014	2	0.93605
B4GALT4	15	0.30473	0.39647	0.730946	3150	3	2.6871	0.24728	0.43983	0.84638	2976	5	4.076	0.93369	0.92542	0.985767	5790	0	-2.4273	0.76435	0.74166	0.888961	4828	1	0.049332
B4GALT5	7	0.1676	0.22423	0.62631	2202	2	2.9362	0.061371	0.13409	0.682261	1165	3	5.4562	0.010247	0.024306	0.88021	147	2	2.0449	0.9155	0.8518	0.931565	5692	0	-4.0434
B4GALT6	11	0.058998	0.087887	0.496099	1041	3	3.4082	0.019212	0.059762	0.658029	499	4	7.102	0.053334	0.08093	0.88021	572	1	-0.55152	0.01227	0.012547	0.344474	227	2	0.95779
B4GALT7	4	0.85113	0.78996	0.905536	5445	0	-2.9913	0.89019	0.88573	0.970558	5696	0	-2.2488	0.56218	0.56176	0.972547	3534	0	-4.4471	0.12918	0.12059	0.58244	1474	1	-1.0742
BACE1	13	0.56444	0.62649	0.830993	4431	2	2.8476	0.16251	0.32137	0.803335	2308	5	5.7315	0.38168	0.3509	0.957968	2394	1	-3.8307	0.76318	0.70994	0.886083	4825	1	0.059839
BACE2	14	0.67194	0.72379	0.87813	4774	2	2.0446	0.86559	0.9219	0.980953	5621	2	2.1656	0.75202	0.7341	0.977294	4653	0	-4.3073	0.17703	0.21875	0.665321	1824	3	1.4715
BAI1	12	0.91859	0.88004	0.947747	5770	1	1.6868	0.52393	0.6883	0.912895	4498	4	2.7549	0.57811	0.58785	0.977294	3619	0	-6.1045	0.77516	0.69367	0.88348	4886	1	-0.18684
BAI2	11	0.1708	0.22168	0.62236	2236	3	3.5479	0.69028	0.80812	0.943889	5130	3	2.5133	0.94925	0.93489	0.986138	5895	0	-5.8259	0.37189	0.36114	0.775053	2908	1	0.13803
BAI3	12	0.026179	0.051444	0.485422	522	4	4.0868	0.043819	0.10426	0.680798	915	5	4.9779	0.27496	0.31255	0.957968	1800	1	0.022377	0.54694	0.54603	0.834155	3745	1	0.065966
BAK1	7	0.35011	0.39247	0.727447	3409	1	1.7944	0.45559	0.58658	0.888012	4174	2	0.4971	0.30906	0.32384	0.957968	1990	1	-3.0678	0.25544	0.24148	0.670671	2321	2	0.64448
BAMBI	12	0.14565	0.21371	0.614241	2000	2	2.5481	0.062382	0.13997	0.682261	1180	5	2.6031	0.94856	0.94224	0.987869	5890	0	-4.5332	0.78627	0.70056	0.886083	4935	1	0.31015
BAX	13	0.16779	0.23692	0.62945	2204	4	2.6263	0.63404	0.76857	0.929586	4912	3	2.6212	0.54236	0.54405	0.96394	3415	0	-2.5108	0.79408	0.72369	0.886083	4977	1	-0.29519
BCAM	7	0.44686	0.4719	0.773262	3888	2	1.843	0.54579	0.65133	0.906884	4572	1	1.02	0.45975	0.4489	0.957968	2862	0	-0.63445	0.5476	0.48742	0.815332	3750	1	-0.72342
BCAN	16	0.053937	0.08813	0.496099	972	7	3.8025	0.11304	0.24215	0.771133	1828	6	3.5861	0.20758	0.30135	0.957968	1459	1	-0.72564	0.1247	0.16344	0.643641	1436	1	0.2198
BCAP29	15	0.47681	0.57455	0.809047	4023	3	2.9274	0.16266	0.32848	0.803335	2309	3	6.0036	0.23031	0.31031	0.957968	1589	1	0.45738	0.79429	0.7479	0.890512	4979	1	-0.28095
BCAP31	14	0.35394	0.45725	0.766771	3426	4	2.6002	0.077797	0.1723	0.706154	1406	6	4.2891	0.31243	0.3591	0.957968	2007	1	-0.024293	0.17531	0.21481	0.665321	1807	3	1.7215
BCHE	5	0.14546	0.1799	0.583461	1997	2	2.7631	0.56287	0.65464	0.906884	4639	2	1.2438	0.66386	0.67488	0.977294	4101	0	-6.3015	0.37241	0.33998	0.764059	2910	1	-2.6144
BCL2	13	0.19283	0.25936	0.648652	2415	5	2.0946	0.12986	0.28826	0.792989	1999	2	2.2551	0.28182	0.3093	0.957968	1845	1	-1.5917	0.883	0.81511	0.91734	5488	0	-1.2594
BCL2L1	11	0.30841	0.40682	0.73467	3173	3	2.5609	0.17118	0.31181	0.803335	2402	4	3.8368	0.14051	0.1965	0.914344	1122	1	-0.54004	0.44124	0.42562	0.804336	3204	2	0.7885
BCL2L10	7	0.014923	0.031732	0.485422	363	3	4.4179	0.071257	0.14294	0.682261	1315	4	4.5163	0.032169	0.054948	0.88021	374	1	-2.667	0.6898	0.60201	0.859797	4411	0	0.38203
BCL2L13	13	0.095185	0.14428	0.565461	1484	5	3.7536	0.12367	0.28016	0.792323	1938	4	4.8554	0.15646	0.23963	0.957968	1223	2	0.98656	0.50085	0.50647	0.821555	3501	1	-0.22597
BCL2L2	11	0.44906	0.50862	0.783838	3897	3	2.8539	0.3662	0.55663	0.879304	3716	2	4.5069	0.42178	0.44673	0.957968	2634	1	-2.9582	0.74775	0.66042	0.871514	4718	1	0.41085
BDKRB1	8	0.28391	0.34704	0.698928	3029	2	2.3898	0.13336	0.25259	0.783054	2024	4	3.9153	0.18357	0.1913	0.905978	1344	1	-2.4672	0.45805	0.42391	0.804336	3276	1	-0.33131
BDKRB2	8	0.33091	0.3856	0.724524	3307	3	2.6214	0.10797	0.20499	0.735546	1773	3	5.3416	0.22677	0.21378	0.937217	1564	1	-0.83894	0.8462	0.76104	0.894839	5294	0	-1.1895
BDNF	13	0.17687	0.24966	0.639655	2291	4	3.1517	0.066673	0.14764	0.682261	1250	5	5.3659	0.56146	0.56934	0.972547	3532	0	0.53954	0.074049	0.092067	0.541168	1015	2	1.0327
BEAN1	13	0.51434	0.57732	0.809047	4218	3	2.4612	0.014719	0.036414	0.593126	413	6	3.9599	0.012612	0.04109	0.88021	177	1	-0.67984	0.0068335	0.0075353	0.293224	149	4	2.5593
BEST1	13	0.064168	0.1014	0.505557	1110	6	2.7724	0.051383	0.1233	0.682261	1023	6	4.3902	0.074163	0.12206	0.905978	717	2	1.429	0.30654	0.35045	0.766567	2592	2	1.564
BEST2	7	0.11806	0.15515	0.572335	1729	3	2.7331	0.062783	0.13409	0.682261	1186	2	2.6696	0.14334	0.15696	0.905978	1141	1	-4.674	0.86078	0.78449	0.908786	5362	0	-2.7164
BEST3	9	0.38695	0.44233	0.757712	3596	3	2.261	0.20156	0.3676	0.812573	2653	4	3.4556	0.47661	0.48589	0.957968	2970	0	-4.9947	0.75266	0.64592	0.871514	4755	1	-1.7622
BEST4	6	0.47616	0.4944	0.782963	4018	2	1.6004	0.094521	0.17979	0.711947	1621	3	3.5243	0.53821	0.52025	0.960571	3383	0	-3.6195	0.56117	0.46433	0.808583	3808	1	-0.92553
BET1	7	0.40404	0.42265	0.742064	3675	2	2.3944	0.051239	0.10562	0.680798	1021	3	4.7418	0.16425	0.16732	0.905978	1253	1	-0.32003	0.71018	0.6342	0.870778	4506	0	-0.19329
BET1L	14	0.39426	0.49635	0.782963	3622	4	2.7122	0.016901	0.062298	0.658029	463	9	3.5611	0.42341	0.40181	0.957968	2644	1	-0.31128	0.32246	0.37019	0.776271	2684	2	0.57662
BFAR	13	0.00020085	0.00049003	0.182885	10	7	6.3797	4.79E-05	0.00014422	0.283416	3	7	9.0871	0.00035865	0.0010972	0.476046	11	3	4.8325	0.36396	0.40667	0.795968	2868	2	0.99443
BGN	13	0.84511	0.83701	0.926953	5417	2	1.7952	0.86713	0.928	0.983172	5629	3	2.4991	0.66895	0.64936	0.977294	4131	0	-0.86413	0.037624	0.062704	0.525265	595	3	1.4807
BIK	6	0.23784	0.28818	0.66605	2728	2	2.5952	0.014212	0.041181	0.602038	401	4	3.3703	0.15109	0.16218	0.905978	1191	1	-4.6536	0.92344	0.86883	0.936735	5754	0	-4.7009
BIRC6	13	0.76996	0.78057	0.901924	5106	2	2.0221	0.042746	0.11384	0.680798	895	8	4.0702	0.67672	0.66951	0.977294	4182	0	-0.73984	0.38569	0.41248	0.795968	2971	2	1.0502
BLCAP	11	0.30953	0.40682	0.73467	3183	4	2.585	0.18609	0.32243	0.803335	2534	5	4.184	0.31895	0.30132	0.957968	2046	1	0.059857	0.41435	0.40372	0.795968	3100	2	0.78328
BMP1	14	0.021376	0.050105	0.485422	450	7	2.5881	0.26479	0.43541	0.84638	3096	6	2.6868	0.75994	0.7341	0.977294	4714	0	-2.0296	0.13198	0.17094	0.645985	1501	2	0.84024
BMP10	7	0.89696	0.83155	0.924549	5671	0	0.98689	0.24439	0.3865	0.812573	2958	1	0.5458	0.24539	0.23006	0.957968	1656	1	-4.2925	0.16217	0.18226	0.645985	1715	1	0.41163
BMP2	7	0.05879	0.080069	0.496099	1040	2	2.0502	0.7911	0.82462	0.951136	5431	1	1.2432	0.85817	0.82991	0.977294	5316	0	-6.59	0.62109	0.52385	0.826275	4090	1	-0.012972
BMPR1A	7	0.18601	0.24153	0.62945	2371	2	2.768	0.84527	0.844	0.956557	5560	1	-3.7015	0.89743	0.88042	0.979674	5560	0	-5.4584	0.94602	0.89808	0.948345	5884	0	-2.7918
BMPR1B	8	0.8826	0.81442	0.917332	5602	1	1.2787	0.35812	0.52431	0.868877	3670	3	3.5265	0.80446	0.80489	0.977294	4990	0	-6.464	0.56426	0.51403	0.821753	3825	1	0.40382
BMPR2	13	0.12116	0.17582	0.580229	1769	3	3.9954	0.20422	0.37051	0.812573	2681	3	5.4556	0.10477	0.17567	0.905978	895	2	1.2021	0.84482	0.75721	0.893384	5283	1	0.16499
BNIP1	7	0.41629	0.43857	0.754797	3735	1	0.75718	0.63852	0.70779	0.913852	4930	2	1.3985	0.4963	0.48326	0.957968	3097	0	-1.5561	0.038285	0.042419	0.475726	606	2	2.1687
BNIP2	11	0.0047705	0.0059608	0.264015	142	2	5.2372	0.011026	0.028048	0.562045	323	3	7.3073	0.011897	0.038529	0.88021	168	2	2.6533	0.36236	0.35555	0.768834	2857	1	-1.1298
BNIP3	6	0.027493	0.039938	0.485422	541	2	3.9184	0.10744	0.20629	0.736793	1765	2	4.6747	0.56845	0.5531	0.96964	3572	0	-1.7789	0.7105	0.60893	0.86199	4508	0	-1.6675
BNIP3L	14	0.011145	0.038478	0.485422	299	6	4.7582	0.022118	0.076437	0.658029	538	7	6.6811	0.00023778	0.00090755	0.476046	7	3	3.458	0.047849	0.078149	0.525265	726	3	2.3455
BNIPL	7	0.42968	0.45209	0.762241	3801	1	1.5269	0.22356	0.36893	0.812573	2841	1	1.4494	0.28077	0.29277	0.957968	1840	1	-6.5072	0.87152	0.79228	0.910334	5421	0	-0.93388
BOC	14	0.10918	0.16189	0.572335	1625	6	3.223	0.043649	0.11667	0.682261	911	5	5.3856	0.025359	0.063875	0.88021	303	1	-1.3613	0.49384	0.49204	0.815332	3461	2	0.86136
BOK	7	0.99146	0.98585	0.994793	6154	0	-0.14165	0.99929	0.9992	1	6205	0	-4.3	0.91971	0.89739	0.981906	5704	0	-7.329	0.056045	0.070549	0.525265	818	2	1.8809
BPI	15	0.083308	0.12635	0.545883	1340	6	2.4676	0.39195	0.635	0.906884	3837	5	3.588	0.83832	0.81651	0.977294	5195	0	-2.5122	0.15446	0.19073	0.654843	1668	3	1.9857
BPIFB1	14	0.072083	0.1034	0.505613	1198	4	3.4278	0.15798	0.34008	0.809248	2263	3	4.6061	0.52158	0.5439	0.96394	3274	1	-2.7498	0.22285	0.25775	0.69085	2124	2	0.63369
BPIFB2	5	0.91586	0.87127	0.94316	5756	0	0.37578	0.91501	0.89862	0.973304	5789	0	0.46275	0.87815	0.83438	0.977627	5431	0	-6.6872	0.96272	0.93499	0.964688	5993	0	-6.1947
BRI3	10	0.94517	0.8942	0.952558	5912	1	1.5047	0.39561	0.56924	0.880621	3857	3	3.3858	0.78117	0.75752	0.977294	4851	0	-1.8049	0.034111	0.053845	0.525265	538	2	2.3803
BRI3BP	7	0.97186	0.95024	0.975359	6044	0	-0.019679	0.53318	0.64545	0.906884	4529	2	2.5324	0.79566	0.79877	0.977294	4937	0	-4.206	0.36071	0.33357	0.760529	2845	1	-0.31712
BRICD5	3	0.20684	0.20897	0.614241	2516	1	-0.79202	0.23645	0.30456	0.800531	2909	2	1.6285	0.41216	0.39392	0.957968	2568	0	-7.1699	0.031536	0.033208	0.457103	506	1	-2.7329
BRINP2	7	0.54362	0.55705	0.802472	4346	2	2.0841	0.34275	0.48566	0.855967	3586	3	2.0274	0.2492	0.25099	0.957968	1672	1	-0.11256	0.053528	0.069465	0.525265	787	3	1.7266
BRS3	6	0.19822	0.2475	0.636213	2453	2	2.5456	0.30615	0.43564	0.84638	3352	3	2.3853	0.67662	0.65413	0.977294	4180	0	-7.3108	0.0011255	0.0010637	0.216172	28	2	3.7448
BRSK1	10	0.29342	0.37327	0.714284	3085	3	2.4817	0.024339	0.071623	0.658029	588	6	4.8865	0.32081	0.28987	0.957968	2054	1	0.43565	0.066234	0.077701	0.525265	942	2	2.2041
BRSK2	12	0.27433	0.36044	0.704826	2961	3	3.1369	0.046799	0.10726	0.680798	960	6	5.9845	0.44759	0.44835	0.957968	2796	1	-0.21273	0.010638	0.010197	0.313621	205	4	3.286
BSCL2	13	0.19695	0.26241	0.651099	2447	5	2.1898	0.27078	0.47094	0.849981	3132	6	3.6668	0.50284	0.51714	0.957968	3153	1	-2.6715	0.96384	0.91672	0.956679	5997	0	-2.5434
BSG	10	0.24273	0.3253	0.691209	2758	3	3.0059	0.014718	0.049579	0.648494	412	7	4.5886	0.44592	0.45321	0.957968	2788	0	-0.58624	0.65089	0.59523	0.85715	4229	1	-0.73731
BSND	7	0.92399	0.88802	0.950477	5796	0	1.1526	0.65164	0.72419	0.921729	4990	2	2.3064	0.77558	0.78739	0.977294	4809	0	-4.261	0.68414	0.59539	0.85715	4377	0	-0.73264
BST1	7	0.0067074	0.021113	0.485422	196	3	4.2563	0.0092199	0.029841	0.562045	284	4	4.6073	0.0049149	0.020456	0.88021	79	3	1.9705	0.56989	0.48743	0.815332	3852	1	0.50293
BST2	6	0.25024	0.28818	0.66605	2810	2	1.8636	0.70995	0.75623	0.925811	5184	1	0.41727	0.4158	0.40497	0.957968	2586	0	-6.5072	0.55836	0.46433	0.808583	3798	1	-1.2566
BTC	7	0.51485	0.53976	0.798003	4221	2	2.1671	0.15282	0.28162	0.792323	2212	3	4.8076	0.3149	0.32384	0.957968	2026	1	-5.9872	0.99902	0.9968	0.997395	6211	0	-6.0358
BTD	13	0.33433	0.43728	0.754797	3321	3	2.7982	0.21766	0.37944	0.812573	2794	2	3.2133	0.2186	0.28116	0.957968	1512	1	-1.2866	0.40983	0.42485	0.804336	3088	1	-0.53634
BTLA	7	0.5244	0.55369	0.802069	4267	2	1.6787	0.95347	0.9407	0.986597	5965	0	-0.15095	0.95916	0.9407	0.987092	5951	0	-6.7243	0.95558	0.91367	0.954542	5948	0	-1.6442
BTN1A1	7	0.37142	0.40079	0.731529	3526	2	2.0923	0.12595	0.23003	0.753051	1963	4	3.6201	0.70638	0.68782	0.977294	4350	0	-7.2097	0.21427	0.22524	0.665321	2078	1	0.50754
BTN2A1	7	0.81098	0.74158	0.885193	5280	1	1.0357	0.15021	0.2722	0.792323	2181	3	3.4933	0.40991	0.41288	0.957968	2554	0	-4.5745	0.51501	0.46552	0.808583	3572	1	-3.4818
BTN2A2	7	0.049095	0.071478	0.496099	901	3	3.3038	0.12682	0.23003	0.753051	1979	3	3.9311	0.31545	0.32385	0.957968	2029	1	-1.3917	0.26376	0.2564	0.688714	2364	1	-0.35616
BTN2A3P	7	0.053639	0.074825	0.496099	965	4	2.7155	0.12791	0.23003	0.753051	1985	3	3.8605	0.36893	0.3746	0.957968	2329	0	-3.699	0.52891	0.48024	0.815332	3643	1	0.3988
BTN3A1	7	0.91693	0.87634	0.945753	5762	0	1.4325	0.65649	0.73462	0.924881	5010	2	1.8976	0.85565	0.82833	0.977294	5301	0	-7.2485	0.63804	0.53128	0.832496	4168	1	-2.1314
BTN3A2	5	0.062445	0.085475	0.496099	1086	1	0.16312	0.034134	0.067601	0.658029	757	1	0.53475	0.018062	0.028333	0.88021	230	1	-5.5645	0.74822	0.65756	0.871514	4719	0	-3.0564
BTN3A3	3	0.73315	0.67015	0.854648	4983	0	-3.1391	0.83824	0.8451	0.956557	5542	0	-4.3048	0.47291	0.48591	0.957968	2942	0	-6.0903	0.47793	0.3883	0.785604	3384	0	-4.447
BTNL2	7	0.44433	0.46573	0.771761	3875	2	2.0912	0.13809	0.24923	0.777974	2067	4	3.2661	0.25398	0.25099	0.957968	1694	1	-7.7761	0.78334	0.68697	0.879854	4925	0	-3.311
BTNL3	7	0.54786	0.56105	0.805886	4359	1	1.4848	0.12859	0.23003	0.753051	1990	2	2.5166	0.024445	0.030496	0.88021	297	1	-0.49727	0.048805	0.05367	0.525265	738	2	1.1118
BTNL8	7	0.16896	0.22602	0.628839	2219	3	2.767	0.080006	0.16128	0.697013	1432	4	3.0992	0.14133	0.15696	0.905978	1128	1	0.17637	0.84011	0.75105	0.890512	5253	0	-0.69707
BTNL9	13	0.50409	0.57069	0.809047	4163	3	2.0701	0.3108	0.52666	0.868877	3377	4	3.0833	0.51099	0.51715	0.957968	3216	1	-2.33	0.65942	0.63397	0.870778	4274	1	-0.80308
BVES	15	0.12367	0.18397	0.587356	1791	6	3.4469	0.058605	0.14441	0.682261	1124	8	5.2663	0.40891	0.39621	0.957968	2543	1	0.21169	0.47551	0.49266	0.815332	3369	2	1.0898
C10orf111	6	0.78141	0.69215	0.863352	5165	1	1.2589	0.59834	0.67015	0.911683	4783	2	1.9864	0.46836	0.44067	0.957968	2910	0	-6.0761	0.052672	0.060997	0.525265	779	2	1.5866
C10orf128	11	0.15577	0.20761	0.614241	2087	4	3.0582	0.55905	0.71324	0.91614	4618	4	2.533	0.37947	0.38043	0.957968	2381	1	-0.7338	0.014685	0.014756	0.347716	259	4	1.9249
C10orf35	9	0.31365	0.38186	0.721629	3210	1	2.1328	0.36021	0.5432	0.872226	3682	3	4.4655	0.43614	0.44246	0.957968	2728	0	-0.93773	0.69669	0.60075	0.859797	4443	1	0.60464
C10orf54	13	0.0021593	0.0024884	0.209659	68	7	3.6615	0.011737	0.029344	0.562045	346	7	5.5896	0.0034715	0.010222	0.814229	63	4	1.4391	0.56588	0.56684	0.846687	3830	2	0.56139
C10orf76	6	0.68365	0.61605	0.825784	4806	1	0.48066	0.9025	0.87171	0.966981	5745	1	0.39638	0.82105	0.79883	0.977294	5090	0	-7.5723	0.60511	0.49264	0.815332	4020	1	-1.6679
C10orf99	7	0.77907	0.70419	0.866199	5153	1	0.63698	0.75689	0.81718	0.947932	5317	1	0.95169	0.72579	0.70892	0.977294	4465	0	-6.408	0.56964	0.48743	0.815332	3849	1	-2.4215
C11orf24	9	0.33252	0.40578	0.73467	3315	2	2.733	0.22768	0.40213	0.826744	2869	2	1.7712	0.16973	0.19157	0.905978	1280	1	-3.8953	0.12405	0.14163	0.619673	1430	3	1.0515
C11orf80	13	0.33119	0.42555	0.744753	3310	2	3.0345	0.27021	0.47007	0.84925	3129	6	4.2185	0.021969	0.056149	0.88021	270	2	2.3388	0.28618	0.34114	0.764059	2489	1	0.29941
C11orf83	6	0.048904	0.066726	0.496099	899	3	3.1499	0.0047016	0.0084532	0.379128	160	3	7.0626	0.26772	0.28571	0.957968	1756	1	-1.9096	0.13035	0.15139	0.625581	1485	1	0.055385
C11orf87	7	0.77879	0.70419	0.866199	5151	1	1.2035	0.15709	0.28979	0.794568	2257	4	2.7387	0.85291	0.82674	0.977294	5284	0	-5.4802	0.22889	0.22913	0.665321	2159	1	-0.76113
C12orf23	11	0.11876	0.15576	0.572335	1738	4	2.9154	0.035381	0.090008	0.668358	780	7	5.3524	0.054191	0.08093	0.88021	579	2	1.5233	0.80985	0.71113	0.886083	5070	1	-0.027192
C12orf39	12	0.95954	0.92038	0.962722	5972	1	1.0493	0.65423	0.79968	0.940721	5002	1	1.3363	0.73192	0.68641	0.977294	4508	0	-4.7646	0.93474	0.87946	0.940828	5818	0	-0.39594
C12orf49	7	0.13605	0.17503	0.57968	1920	3	2.508	0.054538	0.10784	0.680798	1074	4	4.7736	0.6076	0.59625	0.977294	3772	0	-2.1275	0.6724	0.57488	0.851222	4336	0	-0.62041
C12orf55	7	0.23602	0.29458	0.671645	2717	2	2.0793	0.44189	0.57343	0.880621	4104	3	2.4727	0.61958	0.603	0.977294	3850	0	-2.33	0.43581	0.39982	0.790612	3183	1	-0.2632
C12orf76	12	0.025419	0.050825	0.485422	509	5	4.1776	0.014848	0.05567	0.658029	419	7	5.176	0.0030197	0.0081456	0.733462	57	3	3.8481	0.69464	0.66545	0.871514	4435	1	0.48035
C14orf1	6	0.96945	0.95009	0.975359	6030	0	-0.9101	0.91237	0.88759	0.971567	5780	1	0.093052	0.66855	0.6489	0.977294	4129	0	-5.4584	0.9596	0.93131	0.962957	5969	0	-2.8009
C14orf132	7	0.47845	0.50302	0.783838	4040	2	1.1189	0.38694	0.50484	0.859226	3808	2	3.1683	0.4705	0.46642	0.957968	2928	0	-1.5917	0.62275	0.52385	0.826275	4104	1	-1.6248
C14orf180	6	0.16399	0.21314	0.614241	2173	1	0.53139	0.39281	0.49522	0.859226	3844	2	2.1971	0.60923	0.5959	0.977294	3783	0	-6.464	0.14313	0.15924	0.640534	1593	1	0.50685
C14orf2	11	0.87261	0.83411	0.925415	5555	1	1.6427	0.64306	0.77528	0.930612	4951	2	2.266	0.34057	0.31447	0.957968	2160	1	-6.7782	0.41578	0.40372	0.795968	3107	1	0.50123
C14orf37	13	0.02148	0.049855	0.485422	452	3	2.6354	0.005086	0.01208	0.419085	171	4	5.3944	0.020783	0.056149	0.88021	264	2	0.91413	0.88258	0.81511	0.91734	5483	0	0.20178
C15orf27	8	0.089517	0.11195	0.52375	1418	4	2.2964	0.029925	0.0746	0.658029	679	5	5.5231	0.10281	0.13424	0.905978	887	1	-4.6536	0.82126	0.72558	0.886083	5144	0	-3.2241
C15orf48	7	0.41701	0.43857	0.754797	3739	2	2.0603	0.99621	0.9958	0.99975	6180	0	-3.2956	0.86328	0.84399	0.977627	5340	0	-6.3015	0.18097	0.19425	0.654843	1859	1	-2.2694
C15orf54	7	0.94021	0.90862	0.958415	5879	0	-0.75059	0.96045	0.95038	0.990535	5998	0	0.79386	0.89743	0.88042	0.979674	5559	0	-6.2516	0.6367	0.53128	0.832496	4161	1	0.27807
C15orf61	14	0.20265	0.27164	0.660112	2487	5	3.2643	0.33243	0.55612	0.879304	3516	4	4.3517	0.40476	0.37334	0.957968	2520	1	-2.33	0.8405	0.76308	0.895545	5259	1	-1.3692
C16orf52	14	0.65298	0.69971	0.86565	4710	3	2.0415	0.5768	0.74953	0.924881	4689	2	4.2311	0.63121	0.64557	0.977294	3910	0	-1.6993	0.99245	0.97624	0.985154	6171	0	-1.8848
C16orf54	6	0.081991	0.11087	0.52375	1324	3	3.432	0.32206	0.44759	0.84638	3458	3	3.0542	0.21746	0.20976	0.93288	1504	1	-1.4122	0.095395	0.10758	0.561833	1210	1	-1.8274
C16orf58	13	0.10214	0.1529	0.572335	1555	3	2.6248	0.034341	0.096071	0.673429	762	5	6.8891	0.30624	0.33709	0.957968	1978	1	0.62607	0.023994	0.025243	0.426213	419	4	1.6696
C16orf62	13	0.041801	0.075878	0.496099	781	5	3.8492	0.0022402	0.0059353	0.379128	81	3	7.0618	0.06721	0.099235	0.890911	669	2	1.6374	0.40206	0.41862	0.798807	3047	1	0.31278
C16orf91	7	0.083082	0.12319	0.542063	1336	3	2.8894	0.011949	0.037692	0.599719	350	4	6.7343	0.25992	0.26164	0.957968	1720	1	0.7052	0.54031	0.48024	0.815332	3712	1	-0.61039
C16orf92	5	0.82972	0.77278	0.900636	5355	0	1.3268	0.16661	0.28108	0.792323	2352	3	2.5996	0.61225	0.59567	0.977294	3799	0	-4.8983	0.80494	0.71516	0.886083	5035	0	-1.9865
C17orf62	11	0.50794	0.5694	0.809047	4186	3	1.8762	0.65456	0.78243	0.933775	5005	2	2.7511	0.97897	0.97039	0.990693	6075	0	-6.0616	0.74002	0.66042	0.871514	4682	1	-1.118
C17orf74	7	0.1614	0.21717	0.616626	2148	2	2.5494	0.23477	0.37498	0.812573	2896	3	4.2013	0.38577	0.39399	0.957968	2410	0	-1.5551	0.53258	0.48024	0.815332	3664	1	-0.87387
C17orf78	7	0.14304	0.18209	0.583461	1973	2	3.0116	0.41258	0.52545	0.868877	3941	1	0.34187	0.40714	0.41288	0.957968	2532	0	-3.8507	0.5407	0.48024	0.815332	3713	1	-1.5386
C17orf80	14	0.15651	0.22534	0.627668	2092	4	3.2684	0.0036737	0.0095655	0.391057	126	6	7.0241	0.0075466	0.013986	0.88021	110	3	3.0427	0.16744	0.21481	0.665321	1752	3	1.7982
C18orf32	7	0.23419	0.29255	0.669716	2711	2	2.2944	0.013721	0.040206	0.599898	388	4	4.9618	0.15965	0.16732	0.905978	1236	1	-4.3554	0.94902	0.90421	0.951475	5906	0	-2.9997
C19orf12	13	0.94915	0.91143	0.958415	5932	1	1.722	0.98975	0.98611	0.998494	6150	1	1.053	0.94442	0.94591	0.988887	5861	0	-4.7646	0.043558	0.068473	0.525265	679	3	2.1816
C19orf18	6	0.074305	0.10209	0.505557	1229	1	1.2879	0.14582	0.25908	0.786729	2140	1	1.2769	0.090754	0.095345	0.88021	813	1	-5.4136	0.90129	0.82731	0.9223	5614	0	-1.3937
C19orf24	10	0.71264	0.71281	0.871572	4911	2	1.9287	0.96357	0.95388	0.991746	6014	1	1.0637	0.95442	0.94047	0.987092	5920	0	-6.3015	0.016776	0.017605	0.365792	294	3	2.2099
C19orf26	9	0.078074	0.10659	0.513382	1276	3	3.5165	0.53524	0.65976	0.906884	4536	1	1.2734	0.45322	0.46447	0.957968	2827	0	-5.6824	0.48668	0.46657	0.809941	3425	1	-0.75299
C19orf38	10	0.23843	0.32208	0.686246	2732	2	3.1161	0.46535	0.63924	0.906884	4222	3	2.7414	0.90954	0.90493	0.982555	5636	0	-5.5645	0.066881	0.077701	0.525265	948	2	2.1052
C19orf59	7	0.87091	0.79311	0.906566	5549	1	1.3925	0.737	0.80256	0.942765	5256	2	-1.8588	0.72427	0.70632	0.977294	4449	0	-3.3784	0.97634	0.95552	0.977103	6066	0	-6.051
C19orf77	7	0.017687	0.032982	0.485422	403	3	3.7147	0.21634	0.36794	0.812573	2780	3	3.5428	0.10099	0.11473	0.902275	872	1	-0.80392	0.26003	0.2488	0.680082	2346	2	0.53053
C1GALT1C1	7	0.28054	0.33349	0.696594	3008	2	2.4745	0.20193	0.36251	0.812573	2656	1	0.37956	0.61684	0.603	0.977294	3827	0	-6.1998	0.44342	0.39982	0.790612	3215	1	0.53668
C1QTNF1	13	0.44648	0.54226	0.798507	3884	3	3.1495	0.64991	0.78598	0.935233	4984	4	3.0459	0.72733	0.70641	0.977294	4478	0	-1.7387	0.096529	0.12346	0.588676	1217	4	0.82577
C1QTNF2	7	0.9572	0.9242	0.963105	5962	0	0.8564	0.8383	0.84106	0.956001	5543	1	1.0493	0.66292	0.63553	0.977294	4093	0	-4.7199	0.71513	0.6342	0.870778	4535	0	-1.0241
C1QTNF6	14	0.1085	0.16189	0.572335	1615	4	3.6245	0.55604	0.74014	0.924881	4608	2	3.5914	0.85731	0.84274	0.977627	5308	0	-1.4265	0.76505	0.72413	0.886083	4833	1	0.38595
C1orf101	7	0.2351	0.29458	0.671645	2715	1	1.6983	0.40083	0.51483	0.86661	3887	2	2.1295	0.18698	0.18821	0.905978	1358	1	-4.5745	0.86492	0.78849	0.910282	5388	0	-0.90403
C1orf115	6	0.021957	0.03481	0.485422	463	2	2.1054	0.01571	0.043914	0.620495	435	2	5.5997	0.19325	0.17173	0.905978	1391	1	-6.9209	0.41869	0.3656	0.776271	3121	1	-1.1356
C1orf159	12	0.21649	0.28383	0.665195	2575	2	3.2751	0.062904	0.14048	0.682261	1188	4	5.2393	0.10104	0.17028	0.905978	874	2	0.82429	0.65066	0.61643	0.86845	4227	1	-1.1092
C1orf162	6	0.86409	0.78889	0.904818	5518	0	1.6408	0.946	0.93299	0.983824	5926	0	1.0065	0.5041	0.46346	0.957968	3159	0	-6.7605	0.64226	0.57314	0.849865	4193	0	-0.90038
C1orf185	7	0.88361	0.80779	0.912112	5605	0	1.7446	0.52213	0.64398	0.906884	4491	2	2.5063	0.51425	0.48326	0.957968	3234	0	-0.54165	0.25761	0.24148	0.670671	2331	2	0.55168
C1orf186	16	0.52326	0.6151	0.825784	4260	3	2.3087	0.18113	0.37362	0.812573	2488	5	4.5677	0.8902	0.87881	0.979674	5517	0	-2.33	0.86324	0.79549	0.910334	5380	1	-0.099654
C1orf210	6	0.62433	0.56034	0.805691	4618	1	1.4825	0.59218	0.66102	0.906946	4750	2	2.1009	0.51503	0.49219	0.957968	3238	0	-6.7782	0.3752	0.34432	0.765558	2920	1	0.2942
C1orf233	8	0.19201	0.25441	0.645418	2409	3	3.0527	0.057516	0.11924	0.682261	1110	3	5.5417	0.058005	0.112	0.902275	600	2	0.92041	0.96483	0.92739	0.962879	6000	0	-5.116
C1orf27	7	0.11871	0.15515	0.572335	1735	3	2.7311	0.083369	0.16609	0.700347	1473	4	4.1236	0.16097	0.16732	0.905978	1240	1	-0.53437	0.92491	0.86	0.932213	5759	0	-1.8431
C1orf43	9	0.0073392	0.026338	0.485422	210	3	4.1436	0.084114	0.17849	0.711947	1484	4	3.808	0.60902	0.58155	0.97636	3782	0	-3.8711	0.032786	0.045976	0.483331	523	2	2.9805
C1orf85	14	0.68023	0.7289	0.880935	4794	3	2.1497	0.55251	0.73917	0.924881	4595	5	2.3148	0.73312	0.72528	0.977294	4518	0	-0.86503	0.85613	0.77639	0.902469	5337	1	-0.19226
C1orf95	7	0.0079495	0.021943	0.485422	220	5	2.9515	0.015661	0.04396	0.620495	434	5	4.9462	0.16982	0.1778	0.905978	1281	1	-0.054056	0.31665	0.30405	0.737052	2644	1	-0.21334
C20orf141	3	0.89453	0.87792	0.946926	5661	0	-0.39917	0.62562	0.57913	0.882335	4879	1	-4.8084	0.79061	0.74618	0.977294	4901	0	-7.1699	0.001176	0.00095695	0.216172	30	1	-7.2189
C20orf24	7	0.50006	0.52154	0.789557	4139	2	2.2975	0.048641	0.10321	0.680798	985	4	4.3873	0.049663	0.093701	0.88021	538	2	0.79513	0.021059	0.034091	0.457103	364	3	1.8815
C20orf26	14	0.90708	0.89758	0.954016	5704	2	1.8281	0.91045	0.95501	0.991746	5777	3	1.9147	0.94629	0.94635	0.989174	5867	0	-3.1664	0.49191	0.49204	0.815332	3452	2	1.1216
C22orf24	14	0.19078	0.25532	0.647177	2406	4	3.1832	0.32491	0.55083	0.876969	3474	5	4.1599	0.37639	0.3591	0.957968	2369	1	-0.5873	0.59192	0.59513	0.85715	3956	2	0.6208
C2CD2	11	0.55841	0.60407	0.821621	4403	2	2.4899	0.38877	0.59106	0.890687	3819	4	3.7619	0.15834	0.1965	0.914344	1229	1	-2.816	0.60757	0.56502	0.846687	4028	1	-0.97216
C2CD2L	12	0.0042539	0.0054557	0.251155	130	7	3.4184	0.090226	0.20646	0.736793	1564	5	4.9177	0.67962	0.66853	0.977294	4194	0	-0.72819	0.85734	0.7894	0.910282	5341	0	-0.59678
C2orf40	7	0.8887	0.81139	0.91508	5629	0	0.5727	0.63608	0.70779	0.913852	4918	2	1.8678	0.85817	0.82991	0.977294	5313	0	-6.5799	0.98449	0.97153	0.983558	6121	0	-4.6446
C2orf43	8	0.16473	0.21208	0.614241	2181	3	2.27	0.50245	0.62634	0.902047	4394	3	2.0517	0.27437	0.2479	0.957968	1794	1	-4.7646	0.038997	0.046432	0.485657	615	2	2.3118
C2orf66	4	0.27226	0.29614	0.672983	2952	2	1.9812	0.043323	0.07766	0.658029	905	3	3.3371	0.4307	0.4151	0.957968	2693	0	-2.3618	0.2662	0.23973	0.670214	2382	1	-1.8234
C2orf74	7	0.12592	0.16336	0.572335	1818	2	3.0698	0.029061	0.065778	0.658029	661	4	4.8911	0.041811	0.07719	0.88021	465	1	0.0099092	0.15264	0.17874	0.645985	1655	2	1.0636
C2orf82	12	0.074817	0.10288	0.505557	1238	5	3.5499	0.057351	0.12873	0.682261	1108	4	5.2138	0.3058	0.31255	0.957968	1975	1	0.75781	0.17818	0.19844	0.658	1832	3	1.7561
C2orf83	7	0.46776	0.49388	0.782963	3984	2	2.0416	0.3598	0.48927	0.856048	3676	3	2.1909	0.76435	0.76504	0.977294	4740	0	-5.7379	0.40722	0.37748	0.777497	3071	1	0.22947
C3	13	0.34836	0.45416	0.763102	3402	4	2.5925	0.32834	0.55118	0.876969	3493	5	3.1919	0.57425	0.5819	0.97636	3603	0	0.34391	0.63887	0.62727	0.870778	4172	1	0.35759
C3AR1	6	0.042615	0.059405	0.485422	800	1	1.1753	0.58506	0.65592	0.906884	4725	2	1.6925	0.84524	0.81477	0.977294	5236	0	-5.5645	0.07261	0.084018	0.525265	1004	1	-4.1059
C3orf17	7	0.013567	0.029191	0.485422	334	5	2.6802	0.013631	0.040206	0.599898	381	5	5.3851	0.17925	0.18821	0.905978	1323	1	0.38682	0.24302	0.23306	0.668516	2248	2	0.59498
C3orf18	7	0.11741	0.15515	0.572335	1713	3	2.917	0.1683	0.30846	0.800531	2374	3	4.2031	0.34373	0.34461	0.957968	2184	0	-2.9779	0.96613	0.93143	0.962957	6009	0	-7.2053
C3orf33	7	0.11786	0.15515	0.572335	1720	2	1.8498	0.29914	0.45219	0.84638	3317	2	2.0824	0.29452	0.31336	0.957968	1917	1	-7.3169	0.90631	0.84026	0.927927	5645	0	-1.0854
C3orf52	7	0.87332	0.79311	0.906566	5558	1	0.12099	0.51069	0.63958	0.906884	4432	2	2.4965	0.83263	0.81836	0.977294	5154	0	-6.1185	0.041175	0.043499	0.475726	642	2	1.8396
C3orf55	5	0.3378	0.36432	0.709239	3344	1	-0.19564	0.45669	0.53937	0.872226	4179	2	1.9934	0.88716	0.85217	0.977627	5497	0	-6.59	0.99063	0.98051	0.986868	6161	0	-6.2746
C3orf80	7	0.20033	0.25847	0.648652	2469	3	2.5821	0.10274	0.1851	0.714289	1701	3	4.3374	0.17514	0.18821	0.905978	1303	1	-4.6443	0.71031	0.6342	0.870778	4507	0	-1.7242
C4A	7	0.070964	0.090648	0.500171	1187	2	2.5752	0.10134	0.18509	0.714289	1684	2	5.2271	0.49438	0.48326	0.957968	3083	0	-0.31494	0.57623	0.49487	0.815332	3880	1	0.0082583
C4BPA	6	0.46464	0.48805	0.782963	3968	2	1.9825	0.46453	0.57469	0.880621	4217	2	2.4035	0.42934	0.4254	0.957968	2682	0	-5.1931	0.077225	0.08626	0.525339	1044	2	1.3147
C4BPB	8	0.025432	0.046393	0.485422	511	3	3.9144	0.017994	0.050384	0.654884	480	4	6.2762	0.052524	0.10104	0.901011	561	2	1.181	0.28867	0.27784	0.710363	2508	2	0.69243
C4orf3	6	0.87901	0.82423	0.922631	5584	0	1.3745	0.44907	0.54414	0.872226	4147	1	1.4139	0.64467	0.62472	0.977294	3982	0	-5.4584	0.60848	0.50693	0.821555	4033	0	-0.058669
C4orf32	6	0.35855	0.37514	0.715179	3451	2	2.1295	0.14071	0.25747	0.786729	2089	3	3.692	0.85166	0.82679	0.977294	5276	0	-6.3138	0.93131	0.87999	0.940835	5799	0	-2.1004
C5AR1	7	0.40239	0.42265	0.742064	3668	1	-1.077	0.47421	0.60599	0.895352	4270	2	2.4939	0.74627	0.7407	0.977294	4608	0	-4.6536	0.35293	0.33356	0.760529	2824	1	-1.9512
C5AR2	12	0.45038	0.52	0.789557	3902	3	2.5138	0.33262	0.55646	0.879304	3517	4	3.8044	0.38554	0.38046	0.957968	2407	1	0.60285	0.64136	0.60226	0.859797	4183	1	-0.54564
C5orf15	12	0.035957	0.065242	0.496099	688	6	4.0746	0.016666	0.059294	0.658029	458	5	5.743	0.14451	0.21737	0.937217	1149	1	-3.1097	0.0023498	0.0021043	0.216172	64	5	2.6424
C5orf28	7	0.76402	0.69307	0.863352	5081	1	0.9693	0.16326	0.30295	0.800531	2318	3	3.315	0.539	0.50785	0.957968	3387	0	-3.8507	0.10302	0.1105	0.561833	1278	2	1.6297
C5orf42	14	0.0048644	0.0063656	0.270887	144	7	3.6977	0.00073151	0.0026446	0.350925	30	10	6.1185	0.60902	0.62227	0.977294	3781	0	0.096113	0.049268	0.079441	0.525265	742	3	1.2654
C5orf46	7	0.56383	0.57544	0.809047	4427	2	2.0815	0.74725	0.80974	0.944303	5285	2	1.7199	0.74332	0.73377	0.977294	4589	0	-3.1607	0.21403	0.22524	0.665321	2077	2	0.68742
C6orf10	7	0.18315	0.24153	0.62945	2349	3	2.7107	0.045428	0.089428	0.668358	946	4	4.5767	0.19443	0.18821	0.905978	1397	1	0.11029	0.16965	0.19425	0.654843	1768	2	1.0232
C6orf120	6	0.025497	0.038045	0.485422	512	3	3.3161	0.0007254	0.0017474	0.350925	29	4	6.3023	0.25659	0.25749	0.957968	1703	1	-0.22453	0.0019057	0.0013745	0.216172	47	3	3.3661
C6orf136	14	0.0097048	0.011779	0.383158	259	7	4.0164	0.002483	0.0066254	0.379128	92	6	7.0395	0.002176	0.0052071	0.660234	44	3	3.7992	0.30239	0.36655	0.776271	2574	2	1.4092
C6orf25	7	0.84693	0.7745	0.901137	5430	1	1.7095	0.18024	0.32511	0.803335	2477	4	2.8897	0.94008	0.91299	0.983087	5835	0	-7.4885	0.83663	0.74659	0.889981	5230	0	-0.49651
C6orf47	6	0.63886	0.58442	0.809047	4668	1	1.1018	0.48065	0.57636	0.880621	4299	2	1.6626	0.46965	0.44067	0.957968	2922	0	-5.7379	0.72203	0.62029	0.869949	4567	0	-1.5702
C6orf89	10	0.38026	0.45055	0.761494	3565	3	2.791	0.10561	0.21829	0.753051	1738	3	2.3456	0.20248	0.22611	0.955678	1435	1	-1.6596	0.84785	0.77352	0.902469	5300	0	-2.2085
C7orf34	7	0.91504	0.86882	0.943114	5752	0	1.5645	0.56688	0.65918	0.906884	4647	2	2.452	0.69176	0.68239	0.977294	4279	0	-5.5439	0.1458	0.17532	0.645985	1610	1	-1.1869
C7orf60	7	0.60881	0.59357	0.815534	4569	1	-0.94702	0.88447	0.87399	0.966981	5670	1	-3.6592	0.89381	0.8743	0.979674	5544	0	-6.3259	0.75399	0.66438	0.871514	4764	0	-0.45376
C8B	6	0.54699	0.52467	0.792429	4356	1	0.057452	0.49643	0.59294	0.891939	4365	2	2.2943	0.50629	0.46346	0.957968	3178	0	-7.7583	0.30465	0.274	0.706569	2586	1	0.50003
C9orf57	7	0.84035	0.76344	0.894788	5401	1	0.818	0.67687	0.7509	0.924881	5091	2	2.0235	0.56678	0.53516	0.96394	3560	0	-2.6486	0.91127	0.84461	0.9294	5665	0	-1.9179
C9orf69	13	0.47998	0.55771	0.802472	4046	3	2.4996	0.86435	0.92591	0.982189	5619	2	2.0943	0.92844	0.92816	0.985767	5752	0	-3.782	0.94238	0.88449	0.942112	5867	0	-0.25026
C9orf84	6	0.093077	0.11744	0.529114	1453	2	2.119	0.45833	0.56804	0.880621	4185	1	-2.1907	0.21764	0.2193	0.939447	1507	1	-3.782	0.48513	0.42867	0.804336	3416	1	-2.3635
C9orf89	14	0.019693	0.048181	0.485422	432	7	3.6596	0.0010825	0.0028932	0.350925	44	8	5.5752	0.068524	0.11104	0.902275	679	2	1.5897	0.29232	0.34706	0.766567	2528	2	1.3775
C9orf91	11	0.75029	0.74466	0.885351	5039	2	2.2558	0.35483	0.55339	0.878442	3653	4	3.3438	0.67452	0.64536	0.977294	4165	0	-2.7521	0.38658	0.38391	0.782474	2973	1	-0.69599
C9orf92	8	0.2749	0.34267	0.698928	2966	3	2.4499	0.12895	0.24652	0.777487	1993	4	4.2035	0.16157	0.17992	0.905978	1244	1	-0.26479	0.99072	0.98006	0.986782	6162	0	-3.0124
C9orf96	14	0.05084	0.085322	0.496099	926	6	2.6046	0.28184	0.47144	0.849981	3209	6	4.4635	0.55206	0.5439	0.96394	3482	0	-1.2542	0.90799	0.85836	0.932213	5650	0	-0.091782
CA12	8	0.64999	0.64988	0.841183	4698	2	1.7208	0.33904	0.5024	0.859226	3568	2	3.4674	0.59587	0.55624	0.971858	3712	0	-4.1157	0.54184	0.50647	0.821555	3717	1	-0.80178
CA14	14	0.39991	0.49851	0.782963	3654	3	3.2686	0.74219	0.86603	0.965036	5270	3	1.8713	0.50999	0.5439	0.96394	3208	1	-2.9474	0.53551	0.54352	0.834155	3687	2	0.76463
CA4	7	0.65196	0.60824	0.823049	4707	1	0.87387	0.36948	0.49523	0.859226	3730	3	2.0215	0.82756	0.81836	0.977294	5125	0	-5.0831	0.16923	0.19425	0.654843	1765	2	0.99294
CA9	7	0.18676	0.24153	0.62945	2376	2	2.7426	0.057253	0.11917	0.682261	1107	3	5.4697	0.051316	0.093701	0.88021	554	2	0.86882	0.031299	0.037771	0.475726	503	2	1.5893
CABLES2	7	0.17443	0.23181	0.62945	2266	2	3.1123	0.25259	0.39585	0.820621	3017	2	1.7486	0.17914	0.18821	0.905978	1321	1	-3.471	0.010436	0.011609	0.330888	202	3	2.6879
CABP7	6	0.14352	0.19442	0.599467	1976	2	2.3351	0.68436	0.75056	0.924881	5113	1	0.88875	0.72218	0.73353	0.977294	4434	0	-4.755	0.73419	0.63677	0.871514	4654	0	-1.2825
CACFD1	7	0.95151	0.9242	0.963105	5944	0	1.0227	0.97753	0.97326	0.995861	6075	0	-1.1445	0.90449	0.88402	0.979674	5604	0	-5.5439	0.48881	0.45831	0.808583	3436	1	-0.35559
CACHD1	7	0.22705	0.29048	0.669172	2656	2	1.6559	0.067964	0.13983	0.682261	1265	2	3.4828	0.06411	0.093702	0.88021	649	1	-5.3438	0.010984	0.01161	0.330888	212	3	2.3583
CACNA1A	14	0.00031944	0.00066054	0.182885	14	7	6.172	0.014481	0.036187	0.593126	406	9	5.5654	0.10978	0.17899	0.905978	936	1	0.028103	0.0090368	0.0094428	0.308313	184	2	3.4538
CACNA1B	17	0.32117	0.40269	0.733348	3256	5	2.8021	0.71495	0.84998	0.95971	5196	5	2.0423	0.98091	0.98067	0.99249	6094	0	-6.2642	0.52309	0.53916	0.834155	3618	2	1.2857
CACNA1C	14	0.1461	0.19504	0.600679	2001	5	3.5275	0.89774	0.94694	0.989957	5722	3	1.9699	0.83818	0.82636	0.977294	5193	0	-3.2398	0.079749	0.10063	0.551317	1072	2	0.48353
CACNA1D	12	0.045951	0.076578	0.496099	851	3	3.3774	0.019844	0.066689	0.658029	508	4	3.6506	0.03584	0.063309	0.88021	408	1	-0.56492	0.68717	0.65846	0.871514	4393	1	-3.4977
CACNA1E	11	0.23978	0.33462	0.697656	2739	3	2.6273	0.48026	0.64828	0.906884	4298	4	2.8889	0.30984	0.28794	0.957968	1999	1	-2.7601	0.456	0.45991	0.808583	3268	2	0.67209
CACNA1F	7	0.082034	0.11335	0.524307	1325	3	3.0112	0.22463	0.36893	0.812573	2849	2	4.0136	0.75655	0.75633	0.977294	4683	0	-5.6246	0.52366	0.46552	0.808583	3620	1	-1.3518
CACNA1G	13	0.56069	0.6245	0.830993	4417	2	1.9915	0.36342	0.58786	0.888298	3699	3	4.8801	0.081002	0.12636	0.905978	750	2	1.4683	0.98424	0.956	0.977103	6117	0	-1.1731
CACNA1H	6	0.49407	0.50483	0.783838	4121	1	1.3826	0.054491	0.11332	0.680798	1073	4	2.7044	0.48425	0.45581	0.957968	3016	0	-1.1801	0.63815	0.56705	0.846687	4169	0	-0.31583
CACNA1I	7	0.29629	0.34193	0.698928	3102	2	2.4326	0.11917	0.22477	0.753051	1888	2	4.7061	0.043295	0.080195	0.88021	481	2	1.0726	0.69551	0.62161	0.870778	4437	0	0.30929
CACNA1S	12	0.33664	0.43997	0.75637	3336	4	2.705	0.58912	0.73375	0.924881	4743	2	3.8252	0.35092	0.32608	0.957968	2226	1	-0.96969	0.8374	0.74309	0.888961	5237	1	0.37103
CACNA2D1	7	0.21877	0.27979	0.664673	2588	2	1.8407	0.07826	0.14942	0.683399	1411	3	5.3678	0.38661	0.39399	0.957968	2415	0	-1.6538	0.42135	0.39236	0.785604	3131	1	0.45534
CACNA2D2	12	0.65843	0.69743	0.863823	4726	2	2.4482	0.4295	0.63799	0.906884	4033	3	4.3143	0.54884	0.55293	0.96964	3459	0	-5.4802	0.93097	0.87587	0.939508	5796	0	-0.38147
CACNA2D3	10	0.46964	0.53174	0.797213	3993	3	2.2891	0.82511	0.87986	0.968485	5504	1	1.2439	0.7486	0.7331	0.977294	4623	0	-5.6145	0.82995	0.76236	0.895545	5191	0	0.077089
CACNA2D4	12	0.044483	0.07559	0.496099	832	2	4.2134	0.087518	0.2004	0.730677	1527	4	6.0599	0.061978	0.092542	0.88021	633	2	1.5606	0.11445	0.13458	0.608104	1363	2	0.91295
CACNG1	6	0.093178	0.11744	0.529114	1455	2	2.9129	0.93845	0.92471	0.981611	5890	0	0.53693	0.91639	0.88205	0.979674	5681	0	-6.3734	0.50805	0.43575	0.804336	3534	1	-1.7921
CACNG2	7	0.0057512	0.019954	0.485422	168	3	4.3461	0.0095109	0.030034	0.562045	289	3	5.4352	0.086318	0.11473	0.902275	791	1	-0.16426	0.026194	0.034947	0.457103	439	3	1.7544
CACNG3	6	0.75718	0.67619	0.858431	5056	1	1.4154	0.7131	0.75624	0.925811	5191	1	0.94261	0.76268	0.75576	0.977294	4732	0	-5.2193	0.13947	0.15139	0.625581	1561	1	-2.5743
CACNG4	3	0.93079	0.90894	0.958415	5831	0	-6.9809	0.8299	0.82817	0.95133	5515	0	0.54923	0.96073	0.95315	0.989408	5959	0	-8.2628	0.02383	0.029535	0.44431	413	2	1.2028
CACNG5	6	0.1081	0.13854	0.560834	1611	1	1.2143	0.022709	0.055552	0.658029	554	1	1.163	0.0095376	0.021329	0.88021	136	1	-4.9006	0.47728	0.42867	0.804336	3381	1	-1.3653
CACNG6	6	0.88639	0.8383	0.926974	5622	0	1.1092	0.85211	0.83021	0.95133	5588	1	-2.3728	0.85166	0.82679	0.977294	5277	0	-6.0616	0.99416	0.98741	0.991383	6179	0	-6.1102
CACNG7	6	0.7537	0.6721	0.855684	5047	1	0.54987	0.72033	0.75813	0.925972	5209	1	0.090032	0.72787	0.73768	0.977294	4488	0	-7.3108	0.43704	0.40779	0.795968	3187	1	0.43155
CACNG8	6	0.13123	0.16311	0.572335	1877	1	1.5085	0.62594	0.70158	0.912895	4881	2	1.7118	0.78394	0.76698	0.977294	4866	0	-4.84	0.98705	0.97133	0.983558	6136	0	-4.9154
CADM1	12	0.35459	0.45116	0.762241	3429	3	2.4666	0.19273	0.35945	0.812573	2596	4	3.3449	0.58118	0.58785	0.977294	3636	0	-0.34264	0.83835	0.74309	0.888961	5243	1	0.39225
CADM2	12	0.2965	0.39348	0.728673	3103	2	3.0721	0.37282	0.58618	0.888012	3745	4	3.4648	0.85727	0.8553	0.977627	5307	0	-4.0393	0.49234	0.49996	0.821221	3453	1	0.26817
CADM3	6	0.021633	0.034808	0.485422	456	4	2.971	0.17206	0.29449	0.796928	2409	2	4.1395	0.12302	0.13354	0.905978	1022	1	-0.84811	0.70242	0.60893	0.86199	4473	0	-4.1991
CADM4	7	0.47248	0.49853	0.782963	4000	2	1.9246	0.32825	0.46601	0.84638	3491	2	3.1579	0.0013398	0.0022191	0.476046	25	1	-5.0542	0.1333	0.15824	0.638418	1512	2	1.5729
CALCR	7	0.049294	0.071478	0.496099	903	3	3.0967	0.19336	0.34122	0.809248	2603	3	4.3835	0.76737	0.76504	0.977294	4760	0	-4.097	0.15225	0.17874	0.645985	1651	1	-0.63109
CALCRL	3	0.0041075	0.0097137	0.340969	122	2	3.8038	0.50554	0.47894	0.853111	4414	1	1.2648	0.78618	0.73709	0.977294	4876	0	-6.6491	0.92069	0.87881	0.940414	5732	0	-6.6286
CALHM1	4	0.12691	0.15024	0.572335	1826	2	2.1226	0.69882	0.66117	0.906946	5151	1	-3.7626	0.68378	0.65684	0.977294	4222	0	-5.523	0.40942	0.33461	0.762636	3085	1	-5.5712
CALHM2	13	0.70907	0.75219	0.887297	4897	1	1.64	0.40547	0.61508	0.895391	3916	4	3.8139	0.33462	0.33709	0.957968	2123	1	-2.8918	0.22948	0.27138	0.706026	2164	1	-0.81449
CALHM3	6	0.75137	0.66006	0.847128	5043	1	0.091622	0.77627	0.77499	0.930612	5382	1	-0.099638	0.94183	0.92636	0.985767	5844	0	-7.0213	0.86123	0.7858	0.909835	5368	0	-1.7498
CALN1	13	0.12379	0.17661	0.580229	1794	4	3.2251	0.015801	0.060878	0.658029	437	3	7.0747	0.13173	0.20371	0.925645	1074	1	0.12431	0.42164	0.42485	0.804336	3134	2	1.032
CALR	6	0.032683	0.044825	0.485422	631	3	3.2568	0.0052055	0.00885	0.379128	177	5	4.7169	0.070759	0.095344	0.88021	693	1	-0.112	0.20363	0.19931	0.658	2008	2	0.59911
CALU	7	0.092445	0.12865	0.54908	1444	3	2.6021	0.087145	0.16768	0.700347	1520	1	0.81287	0.10227	0.11473	0.902275	883	1	-6.4749	0.11292	0.11657	0.574888	1350	1	-6.5236
CALY	13	0.4185	0.51743	0.788613	3746	4	2.1492	0.49747	0.69475	0.912895	4371	4	1.645	0.77798	0.73982	0.977294	4824	0	-2.5358	0.85795	0.77092	0.901177	5346	1	-0.9284
CAMK1	7	0.0058701	0.019956	0.485422	172	4	3.4568	0.0069623	0.013693	0.419085	226	4	5.1779	0.051473	0.093701	0.88021	555	2	0.73798	0.10484	0.1105	0.561833	1291	2	1.2265
CAMK1D	8	0.15088	0.2035	0.611379	2033	3	3.2071	0.68125	0.76118	0.927876	5101	2	2.2998	0.9816	0.96978	0.990615	6100	0	-7.8493	0.77199	0.69128	0.882713	4868	0	-1.5883
CAMK1G	7	0.17113	0.23181	0.62945	2240	1	-0.65301	0.23592	0.38067	0.812573	2905	2	2.486	0.15302	0.16732	0.905978	1203	1	-4.206	0.93761	0.88273	0.942013	5838	0	-4.2526
CAMK2A	13	0.39871	0.50577	0.783838	3644	3	2.7825	0.11725	0.27156	0.792323	1866	7	5.0659	0.28287	0.3093	0.957968	1853	1	-3.1789	0.020771	0.017572	0.365792	360	2	3.3304
CAMK2B	11	0.66141	0.68736	0.863352	4742	2	2.2758	0.55843	0.70836	0.91403	4614	2	1.7869	0.98383	0.97486	0.991328	6117	0	-5.8428	0.02859	0.047111	0.491104	467	4	2.5266
CAMK2D	13	0.14212	0.187	0.587959	1961	4	3.785	0.10478	0.24768	0.777713	1723	5	5.9595	0.40102	0.37856	0.957968	2496	1	-0.3338	0.17444	0.20118	0.658	1800	2	1.7159
CAMK2G	7	0.54954	0.56105	0.805886	4362	1	1.3213	0.37365	0.49899	0.859226	3749	3	3.0599	0.74911	0.74292	0.977294	4632	0	-2.7397	0.88017	0.79609	0.910334	5467	0	-0.72926
CAMK4	16	0.47154	0.58403	0.809047	3998	2	2.9851	0.39414	0.61149	0.895352	3851	4	3.8345	0.39995	0.40301	0.957968	2489	1	-1.4667	0.11616	0.1584	0.63862	1374	3	1.3106
CAMKK2	14	0.97424	0.94525	0.973775	6054	1	1.0163	0.9022	0.94992	0.990535	5744	3	1.6974	0.96604	0.96275	0.990186	5991	0	-5.0844	0.38432	0.44148	0.804336	2962	2	1.1638
CAMLG	7	0.8784	0.80049	0.909605	5579	0	1.6709	0.35226	0.48743	0.855967	3639	3	2.5607	0.52156	0.49149	0.957968	3273	0	-4.4216	0.87806	0.79609	0.910334	5454	0	-1.479
CAMP	6	0.5445	0.52467	0.792429	4348	1	1.5807	0.28427	0.41085	0.832822	3221	2	2.2278	0.98198	0.97443	0.991328	6105	0	-7.6896	0.93796	0.89432	0.947182	5843	0	-7.1429
CANT1	5	0.1271	0.16222	0.572335	1831	1	0.88251	0.17329	0.28563	0.792323	2421	2	3.0641	0.46575	0.45233	0.957968	2891	0	-2.6757	0.066423	0.076286	0.525265	945	1	0.32198
CANX	14	0.27678	0.35281	0.698928	2979	5	2.6745	0.42172	0.64658	0.906884	3992	4	4.679	0.38863	0.37334	0.957968	2425	1	-2.533	0.075722	0.09751	0.549518	1030	3	1.7125
CAPNS1	13	0.68826	0.73367	0.882238	4824	2	2.0225	0.44345	0.65971	0.906884	4114	1	1.3651	0.43679	0.44772	0.957968	2729	1	-1.8779	0.96699	0.92449	0.962028	6013	0	-0.90673
CARKD	7	0.12643	0.16336	0.572335	1822	1	1.7673	0.031424	0.071528	0.658029	700	2	2.0817	0.053687	0.093701	0.88021	576	1	-1.0322	0.17265	0.19425	0.654843	1787	2	0.94538
CASC4	8	0.029922	0.049326	0.485422	583	4	3.1844	0.16172	0.28495	0.792323	2299	3	4.7661	0.27998	0.28169	0.957968	1833	1	0.32764	0.85269	0.77042	0.901099	5317	0	-0.96559
CASD1	12	0.047099	0.076579	0.496099	873	4	4.5706	0.030728	0.085194	0.660814	694	4	6.6392	0.049509	0.088649	0.88021	535	1	0.14929	0.22296	0.2736	0.706569	2125	2	0.70393
CASK	14	0.50056	0.58385	0.809047	4141	4	2.5439	0.11946	0.27763	0.792323	1892	6	5.617	0.099842	0.16259	0.905978	858	2	1.3114	0.77977	0.7372	0.888961	4906	1	-0.62349
CASP7	12	0.74813	0.76598	0.89675	5034	2	2.0606	0.7322	0.84248	0.956557	5243	3	2.727	0.92063	0.92571	0.985767	5711	0	-5.1114	0.094267	0.12935	0.600649	1200	1	0.16102
CASR	9	0.12464	0.16774	0.574162	1804	3	3.2526	0.034188	0.083389	0.659203	759	5	5.7578	0.15501	0.19156	0.905978	1213	1	0.0077786	0.039269	0.054591	0.525265	620	2	0.82405
CATSPER1	11	0.031402	0.057708	0.485422	606	5	4.2046	0.0068854	0.015467	0.434815	222	7	4.9291	0.07543	0.13719	0.905978	724	1	0.73682	0.31965	0.34992	0.766567	2661	2	1.2022
CATSPER2	7	0.033149	0.049031	0.485422	639	4	2.8319	0.052834	0.10687	0.680798	1045	3	4.6837	0.08478	0.11473	0.902275	780	1	-1.0872	0.65325	0.54601	0.834155	4242	1	-1.7195
CATSPER3	7	0.83541	0.7598	0.892014	5381	1	1.5111	0.28834	0.44641	0.84638	3246	3	2.4598	0.70894	0.68782	0.977294	4361	0	-3.821	0.58819	0.50214	0.821221	3939	1	-1.9983
CATSPER4	6	0.09356	0.11744	0.529114	1465	3	2.8074	0.20508	0.333	0.803335	2689	3	3.813	0.12283	0.13354	0.905978	1021	1	-3.1608	0.51065	0.43575	0.804336	3551	1	-1.0185
CATSPERB	6	0.37364	0.40223	0.732858	3535	2	1.5862	0.40399	0.50403	0.859226	3901	2	1.2039	0.54829	0.54031	0.96394	3455	0	-3.1789	0.064047	0.070782	0.525265	914	1	-0.53465
CATSPERD	6	0.108	0.13854	0.560834	1608	1	0.57307	0.29991	0.42356	0.843111	3320	2	3.0527	0.73372	0.73978	0.977294	4525	0	-4.964	0.84596	0.76023	0.894226	5291	0	-2.6528
CATSPERG	10	0.033578	0.056447	0.485422	650	4	3.6703	0.03382	0.079534	0.658029	751	5	5.3003	0.094612	0.15053	0.905978	836	2	0.91463	0.39829	0.37802	0.777497	3030	1	-0.52979
CAV1	12	0.031839	0.0573	0.485422	618	5	3.6702	0.03362	0.090668	0.668358	745	5	6.8503	0.02803	0.060137	0.88021	337	2	2.0683	0.00038683	0.00062708	0.216172	9	4	3.0293
CAV2	13	0.00028477	0.00057768	0.182885	12	5	5.9766	0.015887	0.060878	0.658029	438	4	6.5685	0.011908	0.040233	0.88021	169	1	0.60553	0.04393	0.068473	0.525265	686	3	2.4281
CAV3	9	0.36001	0.42095	0.742064	3463	1	1.8608	0.42123	0.58805	0.888298	3989	3	3.4263	0.6338	0.59856	0.977294	3925	0	-6.59	0.56028	0.51108	0.821753	3806	1	-0.56834
CCDC107	8	0.95761	0.92999	0.966877	5964	0	0.68185	0.99236	0.99277	0.999369	6164	0	0.41632	0.89621	0.87723	0.979674	5552	0	-7.4777	0.42753	0.38661	0.7842	3156	1	-0.82843
CCDC108	6	0.095113	0.11927	0.533495	1482	3	2.6547	0.013637	0.039669	0.599898	383	4	4.8886	0.37549	0.36721	0.957968	2364	0	-0.60263	0.57229	0.47146	0.814109	3863	1	-0.26092
CCDC109B	5	0.98236	0.97552	0.990915	6088	0	-0.74653	0.92252	0.9084	0.974973	5822	0	0.79581	0.83495	0.80216	0.977294	5171	0	-5.8762	0.020486	0.023784	0.416246	358	2	0.95236
CCDC112	12	0.26591	0.35601	0.69997	2915	4	2.532	0.47853	0.65335	0.906884	4288	3	3.9619	0.73368	0.7033	0.977294	4524	0	-1.6277	0.5543	0.54603	0.834155	3780	1	0.33915
CCDC126	14	0.35921	0.46667	0.772563	3457	4	2.3708	0.18359	0.35506	0.812573	2508	5	3.9781	0.55072	0.5439	0.96394	3470	0	-0.85452	0.51073	0.49841	0.820291	3553	2	0.89748
CCDC136	13	0.48155	0.55771	0.802472	4056	3	2.6131	0.83598	0.90156	0.973304	5534	3	2.4936	0.9034	0.89153	0.981585	5598	0	-3.9879	0.30624	0.35045	0.766567	2590	2	1.0608
CCDC141	6	0.7174	0.63617	0.836866	4930	1	1.233	0.76026	0.76925	0.929586	5337	1	1.1069	0.26094	0.27621	0.957968	1726	1	-7.1833	0.16229	0.17573	0.645985	1719	1	-0.99848
CCDC144A	5	0.31647	0.33825	0.698928	3227	2	2.4155	0.3814	0.4679	0.84638	3784	2	1.9262	0.41972	0.38416	0.957968	2617	0	-4.8397	0.088905	0.094721	0.54659	1153	1	-0.75603
CCDC155	7	0.1198	0.15643	0.572335	1750	3	2.6518	0.022381	0.055488	0.658029	543	3	5.1763	0.71808	0.70371	0.977294	4415	0	-3.7481	0.15468	0.18226	0.645985	1670	2	0.62972
CCDC167	7	0.11639	0.15318	0.572335	1696	3	2.5159	0.56899	0.65919	0.906884	4659	2	2.3729	0.68319	0.67683	0.977294	4217	0	-6.0024	0.91872	0.85999	0.932213	5721	0	-6.051
CCDC168	4	0.74326	0.66392	0.850678	5015	0	0.73272	0.32757	0.39922	0.822976	3486	2	2.0112	0.71721	0.6875	0.977294	4414	0	-7.919	0.04119	0.043568	0.475726	643	1	-5.4155
CCDC180	11	0.52595	0.5811	0.809047	4269	3	2.1708	0.57724	0.72804	0.9235	4694	3	3.2845	0.92386	0.92239	0.984898	5728	0	-4.5332	0.92322	0.85939	0.932213	5752	0	-1.0566
CCDC47	14	0.67516	0.72629	0.880191	4783	3	2.2093	0.18046	0.35368	0.812573	2480	5	4.4972	0.81776	0.79506	0.977294	5073	0	-0.91792	0.49046	0.49204	0.815332	3445	2	0.95489
CCDC51	7	0.57448	0.5788	0.809047	4463	2	2.0203	0.17504	0.31349	0.803335	2437	3	3.1626	0.12267	0.14656	0.905978	1019	1	-0.22492	0.71656	0.64041	0.871514	4539	0	-1.1916
CCDC67	10	0.36849	0.44573	0.759735	3516	3	1.9946	0.61502	0.74275	0.924881	4834	2	2.3835	0.44173	0.44082	0.957968	2755	0	-5.3907	0.62585	0.59523	0.85715	4116	1	-0.62421
CCDC80	9	0.043103	0.066941	0.496099	808	4	2.961	0.036732	0.08914	0.668358	803	4	2.7179	0.026201	0.043737	0.88021	313	1	-5.7196	0.20792	0.25189	0.684195	2039	2	1.2258
CCDC90B	13	0.62961	0.68681	0.863352	4633	3	2	0.96538	0.97505	0.997083	6025	2	1.5914	0.93173	0.93163	0.986138	5778	0	-4.8342	0.86495	0.77093	0.901177	5389	1	0.56056
CCKAR	8	0.9953	0.99158	0.996939	6180	0	-0.49274	0.78607	0.8361	0.953504	5412	2	1.4401	0.73344	0.72518	0.977294	4520	0	-5.4127	0.50057	0.44646	0.807765	3499	1	0.38866
CCKBR	6	0.12104	0.15733	0.572335	1767	3	2.0891	0.0049714	0.0086094	0.379128	168	4	5.3114	0.17924	0.16218	0.905978	1322	1	-1.7441	0.72127	0.62029	0.869949	4562	0	-0.13837
CCL11	7	0.32825	0.35754	0.701206	3295	2	2.8123	0.21222	0.36519	0.812573	2756	2	4.5374	0.024925	0.032325	0.88021	301	2	1.331	0.88833	0.81063	0.916715	5515	0	-1.0074
CCL15	7	0.95669	0.9242	0.963105	5960	0	-0.5189	0.98623	0.98738	0.998547	6123	0	0.25754	0.78093	0.79124	0.977294	4842	0	-5.3907	0.71268	0.6342	0.870778	4519	0	-2.579
CCL22	7	0.1197	0.15643	0.572335	1749	3	2.7373	0.074196	0.14501	0.682261	1355	3	3.1869	0.13965	0.14656	0.905978	1115	1	-7.341	0.23063	0.22913	0.665321	2171	2	0.61579
CCL24	14	0.26095	0.34211	0.698928	2874	3	2.5187	0.56218	0.7436	0.924881	4636	4	2.5378	0.97988	0.97076	0.990693	6084	0	-6.0323	0.53442	0.54352	0.834155	3680	2	0.68773
CCL4	7	0.77458	0.6966	0.863352	5134	1	1.6036	0.1719	0.3094	0.801305	2407	3	4.6288	0.21219	0.18821	0.905978	1481	1	-0.73077	0.3014	0.2676	0.699465	2572	1	0.22927
CCL5	9	0.2925	0.36499	0.709908	3079	3	2.9921	0.28291	0.44826	0.84638	3214	4	4.3217	0.26795	0.25177	0.957968	1758	1	0.5716	0.0082594	0.0069393	0.287426	175	2	0.95858
CCL7	6	0.23029	0.27481	0.661651	2686	2	1.515	0.25273	0.39387	0.818433	3018	2	2.5065	0.10102	0.11433	0.902275	873	1	-1.2282	0.124	0.14844	0.625581	1429	1	-1.2566
CCPG1	11	0.52407	0.5811	0.809047	4265	1	1.2508	0.28104	0.48044	0.854067	3203	2	4.4291	0.86352	0.85162	0.977627	5342	0	-6.1866	0.051931	0.069829	0.525265	768	4	1.8333
CCR1	7	0.76538	0.69307	0.863352	5086	1	0.72394	0.91507	0.89506	0.973304	5790	1	-0.17106	0.82925	0.81836	0.977294	5127	0	-5.4296	0.37399	0.34096	0.764059	2915	1	-0.78594
CCR10	7	0.087613	0.12494	0.542468	1398	3	2.8348	0.25836	0.41339	0.833888	3052	3	2.612	0.65913	0.62927	0.977294	4065	0	-2.816	0.016248	0.01642	0.360477	287	3	2.6625
CCR2	7	0.69241	0.64108	0.839596	4840	1	1.0002	0.97125	0.96342	0.992488	6052	0	-2.3023	0.8682	0.84699	0.977627	5372	0	-5.4136	0.092092	0.10763	0.561833	1187	1	-0.95727
CCR3	7	0.43372	0.45209	0.762241	3818	2	2.5418	0.81466	0.8306	0.951421	5478	1	1.3606	0.75829	0.75845	0.977294	4701	0	-4.4908	0.89744	0.8244	0.92122	5588	0	-1.1965
CCR4	7	0.79434	0.71535	0.873012	5220	1	1.1464	0.64261	0.71654	0.916895	4950	2	1.4284	0.3851	0.39399	0.957968	2405	0	-7.0138	0.44226	0.39982	0.790612	3207	1	-0.89903
CCR5	6	0.55677	0.52853	0.795389	4390	1	1.2363	0.077834	0.14609	0.682261	1407	4	2.1172	0.22395	0.22888	0.957968	1546	1	-1.2013	0.74218	0.65258	0.871514	4694	0	-2.3696
CCR6	13	0.65941	0.69795	0.863823	4731	3	2.4877	0.72991	0.85641	0.961832	5239	3	2.6951	0.7687	0.73176	0.977294	4771	0	-2.2065	0.82219	0.73705	0.888961	5153	1	-0.17441
CCR7	7	0.96625	0.9391	0.969791	6014	0	0.75788	0.31183	0.45554	0.84638	3389	3	3.2967	0.63	0.60968	0.977294	3899	0	-5.3438	0.16732	0.19425	0.654843	1750	2	0.93198
CCR8	6	0.66755	0.59236	0.815534	4760	1	0.98118	0.082961	0.15254	0.683399	1466	4	2.9632	0.0069292	0.019143	0.88021	103	1	-0.53753	0.60329	0.49264	0.815332	4011	1	0.50567
CCR9	7	0.87758	0.79689	0.908289	5576	1	1.7759	0.08644	0.16768	0.700347	1511	4	3.693	0.3856	0.39399	0.957968	2409	0	0.36135	0.75055	0.65863	0.871514	4734	0	-6.1531
CCRL2	6	0.93833	0.89966	0.954016	5866	0	1.1167	0.52558	0.60675	0.895352	4507	2	2.515	0.50318	0.46346	0.957968	3155	0	-2.135	0.80149	0.71476	0.886083	5018	0	-0.44459
CCRN4L	6	0.47788	0.4944	0.782963	4035	2	2.2005	0.41753	0.53056	0.868946	3972	2	3.0683	0.55808	0.54674	0.96394	3515	0	-6.1461	0.73113	0.63148	0.870778	4627	0	-0.10251
CCT4	7	0.94146	0.91046	0.958415	5886	0	1.0889	0.92611	0.90257	0.973304	5845	1	-0.89543	0.94664	0.91909	0.983881	5870	0	-7.0508	0.85881	0.78039	0.90593	5350	0	-0.89966
CD101	10	0.0015679	0.0018796	0.20854	56	7	3.2798	0.0083876	0.020451	0.512795	264	5	6.8246	0.065045	0.12583	0.905978	654	2	1.1456	0.0047677	0.0047864	0.265603	108	2	3.6298
CD109	13	0.10941	0.16218	0.572335	1628	5	2.841	0.14639	0.30658	0.800531	2143	4	2.9343	0.58554	0.60584	0.977294	3663	0	-3.1003	0.29361	0.34114	0.764059	2537	2	1.2937
CD14	7	0.08478	0.1232	0.542063	1353	2	2.5638	0.068084	0.13983	0.682261	1266	4	3.3379	0.1383	0.14656	0.905978	1108	1	-6.4965	0.27739	0.2676	0.699465	2444	1	0.10011
CD151	11	0.010542	0.034077	0.485422	279	4	4.05	0.16756	0.30123	0.800531	2365	3	3.8961	0.10162	0.17005	0.905978	878	1	-4.2575	0.075803	0.092053	0.541168	1031	1	-1.4141
CD160	7	0.81705	0.74531	0.885351	5306	1	0.59443	0.85886	0.85155	0.960724	5605	1	0.76485	0.95603	0.93535	0.986138	5929	0	-5.8022	0.16634	0.19425	0.654843	1746	2	1.2546
CD163	9	0.41915	0.47534	0.776564	3749	3	1.9638	0.19476	0.35802	0.812573	2613	4	3.0515	0.78844	0.77059	0.977294	4890	0	-5.0179	0.27686	0.28881	0.727051	2441	1	-2.1936
CD163L1	6	0.16122	0.21314	0.614241	2143	2	2.7347	0.014925	0.043252	0.620495	422	5	4.149	0.45292	0.43312	0.957968	2825	0	-1.2365	0.0040969	0.0034031	0.234057	98	1	-1.9596
CD164	13	0.51553	0.57732	0.809047	4226	3	2.8555	0.15509	0.31497	0.803335	2232	5	4.226	0.3411	0.33709	0.957968	2163	1	0.3721	0.56422	0.56684	0.846687	3824	2	0.60633
CD164L2	7	0.16245	0.21879	0.618083	2156	2	3.2157	0.017647	0.049265	0.645747	474	4	5.1443	0.036653	0.06309	0.88021	415	2	1.1443	0.22929	0.22913	0.665321	2163	2	0.67076
CD177	7	0.88451	0.80779	0.912112	5608	0	1.6266	0.94363	0.92641	0.982318	5919	1	1.0693	0.84725	0.82515	0.977294	5245	0	-6.0616	0.18785	0.20623	0.660201	1902	2	1.1798
CD180	7	0.11837	0.15515	0.572335	1731	2	3.0772	0.18897	0.33307	0.803335	2560	4	2.9362	0.43228	0.42197	0.957968	2704	0	-5.4136	0.96916	0.93827	0.96546	6026	0	-3.1291
CD19	7	0.36893	0.40079	0.731529	3518	2	2.3008	0.11119	0.19966	0.730571	1811	2	2.338	0.20676	0.18821	0.905978	1455	1	-6.4307	0.95015	0.90811	0.952505	5912	0	-2.5465
CD1A	7	0.023432	0.039849	0.485422	485	2	3.6477	0.32306	0.46601	0.84638	3461	2	3.4692	0.88291	0.8555	0.977627	5471	0	-5.5848	0.26089	0.24881	0.680082	2350	2	0.79618
CD1B	6	0.3752	0.41021	0.73467	3545	1	0.87123	0.19233	0.32039	0.803335	2589	2	2.9597	0.1243	0.13354	0.905978	1034	1	-3.9791	0.95038	0.90893	0.952505	5916	0	-4.0253
CD1C	7	0.074196	0.093024	0.503016	1227	2	2.2975	0.024116	0.059925	0.658029	580	2	5.8334	0.11269	0.13594	0.905978	961	1	-4.2575	0.41436	0.37748	0.777497	3101	1	-0.24262
CD1D	7	0.24144	0.3014	0.674966	2746	3	2.0301	0.43729	0.56956	0.880621	4075	2	2.6484	0.49934	0.48326	0.957968	3121	0	-0.36504	0.21202	0.22149	0.665321	2066	2	0.90473
CD1E	13	0.1143	0.1666	0.573326	1668	3	2.5003	0.15342	0.31497	0.803335	2217	6	4.5289	0.44276	0.44772	0.957968	2764	1	-2.0097	0.20551	0.23415	0.670214	2024	3	1.0272
CD2	7	0.021692	0.03848	0.485422	457	3	2.6816	0.85371	0.84693	0.957243	5590	1	0.12082	0.65733	0.62927	0.977294	4054	0	-5.6049	0.61572	0.51662	0.821753	4065	1	-1.7904
CD200	7	0.48078	0.50749	0.783838	4052	2	2.2173	0.03305	0.075091	0.658029	735	5	3.1853	0.61307	0.603	0.977294	3807	0	-2.1266	0.038359	0.042419	0.475726	607	1	-2.0046
CD200R1	7	0.91251	0.86624	0.942146	5737	0	1.521	0.16873	0.30846	0.800531	2379	2	3.286	0.072881	0.093702	0.88021	709	1	-1.8944	0.46463	0.41445	0.795968	3306	1	-4.8474
CD200R1L	4	0.040842	0.051061	0.485422	764	3	2.9191	0.097683	0.17636	0.711947	1648	2	3.9554	0.48798	0.47479	0.957968	3045	0	-2.1997	0.094901	0.10074	0.551325	1205	2	0.64313
CD207	5	0.79387	0.70818	0.868457	5217	0	-0.22752	0.31	0.38387	0.812573	3371	2	0.96798	0.51834	0.50225	0.957968	3259	0	-7.0527	0.87903	0.81009	0.916715	5460	0	-2.6459
CD209	5	0.6031	0.52073	0.789557	4551	1	0.45134	0.19596	0.33084	0.803335	2623	2	3.5262	0.38986	0.37701	0.957968	2432	0	-5.8596	0.91674	0.86375	0.934437	5703	0	-5.9081
CD22	7	0.54629	0.56105	0.805886	4354	2	1.2531	0.95114	0.93523	0.984394	5951	0	-0.30397	0.46586	0.45334	0.957968	2892	0	-3.3044	0.67436	0.58177	0.851486	4340	0	-0.95814
CD226	5	0.10518	0.13391	0.549904	1578	3	1.701	0.038246	0.07082	0.658029	830	4	1.8714	0.47524	0.45882	0.957968	2959	0	-6.1732	0.8107	0.72628	0.886083	5075	0	-4.3041
CD24	12	0.061556	0.09198	0.500913	1076	3	1.8847	0.021991	0.069854	0.658029	535	2	1.7354	0.041961	0.070522	0.88021	467	1	-3.9512	0.51962	0.51877	0.823902	3593	1	-0.17393
CD244	11	0.68341	0.70589	0.867419	4804	2	2.2725	0.85559	0.90524	0.973304	5598	2	2.267	0.79715	0.78295	0.977294	4941	0	-4.8678	0.51624	0.50702	0.821555	3579	1	-1.8293
CD247	12	0.543	0.596	0.818154	4345	2	1.9599	0.5246	0.6883	0.912895	4500	3	3.1888	0.33574	0.31255	0.957968	2130	1	-3.4614	0.055491	0.076702	0.525265	810	3	2.0329
CD248	5	0.79149	0.69626	0.863352	5205	0	1.2175	0.37488	0.46235	0.84638	3757	2	2.6365	0.46889	0.45882	0.957968	2918	0	-1.1632	0.6157	0.53119	0.832496	4064	0	-0.69807
CD27	13	0.00089616	0.0011482	0.182914	35	9	3.9908	0.00067746	0.002039	0.350925	28	10	5.6521	0.025655	0.065674	0.88021	309	1	0.65566	0.01894	0.016918	0.365792	334	5	1.8863
CD274	7	0.43924	0.45494	0.763102	3842	2	2.1699	0.049691	0.10397	0.680798	997	5	3.1118	0.51795	0.49149	0.957968	3254	0	-3.0274	0.30953	0.28227	0.716034	2607	1	-0.34451
CD276	8	0.12825	0.17498	0.57968	1844	3	3.3893	0.21995	0.37384	0.812573	2815	4	3.7208	0.42977	0.44656	0.957968	2687	0	-0.24324	0.44764	0.42391	0.804336	3234	1	-1.8398
CD28	8	0.46052	0.49374	0.782963	3947	1	1.7071	0.4446	0.56776	0.880621	4118	3	2.7865	0.38463	0.38333	0.957968	2402	0	-6.5072	0.86608	0.77973	0.905508	5392	0	-1.4039
CD300A	13	0.96228	0.92536	0.963511	5994	1	0.58263	0.79287	0.8801	0.968485	5437	1	0.90658	0.64802	0.62822	0.977294	4003	0	-4.0393	0.25889	0.31878	0.750642	2341	3	1.6073
CD300C	6	0.69672	0.62006	0.82866	4851	1	0.80055	0.70002	0.75436	0.925161	5161	1	-0.17632	0.66307	0.6463	0.977294	4095	0	-4.8342	0.73241	0.63148	0.870778	4640	0	-2.5689
CD300E	7	0.56585	0.57544	0.809047	4435	2	1.4591	0.64885	0.71654	0.916895	4979	1	-1.0336	0.85565	0.82833	0.977294	5299	0	-5.4802	0.68769	0.60201	0.859797	4394	0	-0.47803
CD300LB	7	0.37991	0.40621	0.73467	3563	2	2.4145	0.16206	0.30151	0.800531	2303	3	3.3182	0.28269	0.29277	0.957968	1851	1	-7.0063	0.034167	0.040051	0.475726	540	3	1.8832
CD300LD	6	0.21371	0.25593	0.647177	2554	1	1.1598	0.12909	0.23132	0.754041	1995	1	1.0915	0.45517	0.43312	0.957968	2836	0	-2.1462	0.1088	0.11844	0.574888	1328	1	0.48664
CD300LF	7	0.57216	0.5788	0.809047	4455	2	1.7647	0.3791	0.50091	0.859226	3772	1	0.77161	0.47837	0.47491	0.957968	2983	0	-6.2768	0.78209	0.68697	0.879854	4918	0	-0.57445
CD300LG	9	0.41089	0.46761	0.772679	3710	2	2.0272	0.75825	0.82898	0.95133	5328	2	2.2322	0.95927	0.94545	0.988887	5955	0	-5.7011	0.8021	0.7325	0.887693	5022	0	0.080448
CD302	7	0.043533	0.05992	0.485422	817	2	3.0531	0.043164	0.088125	0.666095	904	3	4.0185	0.02622	0.032327	0.88021	314	2	1.6454	0.46813	0.41445	0.795968	3326	1	0.45173
CD320	7	0.12632	0.16336	0.572335	1821	1	1.8963	0.21575	0.36794	0.812573	2775	3	4.3743	0.53913	0.50785	0.957968	3390	0	-0.6015	0.58556	0.49487	0.815332	3928	1	0.10357
CD33	7	0.57514	0.5788	0.809047	4466	2	1.8598	0.92209	0.89659	0.973304	5820	1	-0.53953	0.93451	0.91116	0.983087	5798	0	-6.7694	0.88122	0.79609	0.910334	5476	0	-1.2552
CD34	13	0.42523	0.52008	0.789557	3782	4	2.7471	0.33426	0.55232	0.876969	3533	3	4.6559	0.27973	0.3093	0.957968	1830	1	0.51768	0.18985	0.21301	0.665321	1918	3	0.99406
CD36	15	0.45396	0.55486	0.802472	3920	3	3.0521	0.10414	0.22769	0.753051	1711	4	4.4114	0.12732	0.20262	0.924965	1050	1	-0.78495	0.52264	0.51522	0.821753	3614	2	0.88047
CD37	7	0.046478	0.059921	0.485422	863	2	2.1541	0.097206	0.17979	0.711947	1643	2	4.9694	0.40681	0.41288	0.957968	2528	0	-3.5536	0.64218	0.53862	0.834155	4192	1	0.3231
CD38	7	0.088561	0.12494	0.542468	1406	1	0.50524	0.0037604	0.0082588	0.379128	130	3	1.4679	0.0015949	0.0023737	0.476046	28	1	-3.0678	0.023945	0.034947	0.457103	417	2	2.3512
CD3D	7	0.080749	0.1029	0.505557	1310	2	2.7084	0.094323	0.17717	0.711947	1619	4	5.1953	0.13368	0.14656	0.905978	1088	1	-1.9066	0.80449	0.71328	0.886083	5032	0	-0.3235
CD3E	12	0.55695	0.60875	0.823049	4392	3	2.2698	0.15528	0.29605	0.798689	2236	6	3.0443	0.8244	0.81138	0.977294	5110	0	-2.2121	0.35866	0.38523	0.782474	2841	2	1.1677
CD3G	7	0.066761	0.088432	0.496099	1143	2	1.8581	0.029559	0.06578	0.658029	672	3	5.4387	0.03873	0.074257	0.88021	436	1	-5.3438	0.72902	0.64661	0.871514	4613	0	-0.8518
CD4	13	0.12773	0.17746	0.580229	1842	4	3.9598	0.033439	0.09222	0.672031	741	5	6.5653	0.2114	0.26738	0.957968	1478	1	0.32275	0.89906	0.84676	0.9294	5600	0	-1.2477
CD40	7	0.038483	0.054008	0.485422	719	2	2.94	0.026818	0.06431	0.658029	627	3	5.4537	0.020815	0.028693	0.88021	265	1	-1.4836	0.10064	0.1105	0.561833	1254	2	0.91703
CD40LG	7	0.80307	0.72289	0.878063	5248	1	1.8731	0.60772	0.69747	0.912895	4808	1	1.342	0.50657	0.48326	0.957968	3181	0	-3.1521	0.38341	0.34096	0.764059	2957	1	0.073588
CD44	13	0.68614	0.73367	0.882238	4817	2	2.3648	0.29329	0.49957	0.859226	3274	4	4.1191	0.52298	0.51715	0.957968	3283	0	-3.0678	0.78895	0.71676	0.886083	4951	1	0.024266
CD46	8	0.53239	0.56973	0.809047	4299	1	0.299	0.55573	0.6925	0.912895	4607	2	1.501	0.76885	0.75112	0.977294	4773	0	-5.0012	0.59262	0.53671	0.834155	3962	1	0.30036
CD47	7	0.49836	0.52154	0.789557	4129	1	1.3682	0.4381	0.56956	0.880621	4083	3	2.6054	0.62803	0.60968	0.977294	3886	0	-4.2971	0.66151	0.54601	0.834155	4288	1	0.18634
CD48	6	0.078264	0.10457	0.5068	1282	3	2.7207	0.23863	0.37871	0.812573	2925	2	2.7889	0.33551	0.34978	0.957968	2128	0	-1.1774	0.96059	0.93328	0.963841	5976	0	-2.3071
CD5	5	0.90326	0.85376	0.936102	5689	0	0.23411	0.94927	0.95123	0.990755	5942	0	-1.434	0.77093	0.73771	0.977294	4788	0	-6.3138	0.65862	0.55373	0.839512	4272	0	-0.053721
CD52	6	0.55385	0.52467	0.792429	4380	1	1.0343	0.37409	0.47304	0.851392	3753	2	2.8761	0.1701	0.16218	0.905978	1283	1	-0.036412	0.12782	0.15139	0.625581	1460	1	-2.4584
CD53	14	0.68347	0.7315	0.881097	4805	3	2.0383	0.23129	0.40423	0.828414	2882	5	4.3278	0.81037	0.77409	0.977294	5022	0	-1.1016	0.0065693	0.008007	0.293872	144	4	3.8629
CD55	12	0.19309	0.26193	0.651099	2417	4	3.2024	0.040804	0.099707	0.680798	861	4	6.62	0.016073	0.049539	0.88021	213	3	1.8489	0.83954	0.74309	0.888961	5250	1	-0.086712
CD58	7	0.49786	0.52154	0.789557	4125	1	1.7411	0.17838	0.32347	0.803335	2466	2	1.7597	0.76435	0.76504	0.977294	4736	0	-4.0048	0.20037	0.20997	0.660202	1991	2	0.92031
CD59	16	0.1152	0.17968	0.583461	1683	3	4.1349	0.14735	0.32877	0.803335	2151	4	5.6823	0.058866	0.10397	0.902275	605	1	0.3446	0.29107	0.33739	0.764059	2518	2	2.2338
CD6	11	0.021726	0.044103	0.485422	458	4	3.1058	0.27003	0.47001	0.84925	3128	4	4.7061	0.23759	0.2615	0.957968	1621	1	-2.3309	0.3385	0.35555	0.768834	2764	2	0.73164
CD63	11	0.46242	0.50863	0.783838	3958	2	2.6746	0.25989	0.45054	0.84638	3064	4	3.0369	0.73328	0.70332	0.977294	4519	0	-1.9052	0.61941	0.57967	0.851486	4084	1	0.415
CD68	6	0.91377	0.87563	0.945753	5744	0	1.1507	0.5471	0.62425	0.900927	4578	2	1.9804	0.75693	0.75384	0.977294	4694	0	-5.1931	0.25376	0.22407	0.665321	2311	1	-0.05504
CD69	6	0.7712	0.69215	0.863352	5115	1	1.6901	0.74447	0.76558	0.929091	5277	1	1.2808	0.28029	0.28571	0.957968	1836	1	-4.7998	0.082601	0.086262	0.525339	1107	2	1.6614
CD7	7	0.81886	0.74883	0.885351	5313	1	0.99542	0.97711	0.97255	0.99564	6073	0	-2.6448	0.80408	0.80423	0.977294	4988	0	-6.8217	0.95134	0.91188	0.953634	5920	0	-4.3541
CD70	7	0.76656	0.6966	0.863352	5087	1	0.9733	0.7432	0.80764	0.943889	5272	1	1.3922	0.89936	0.8828	0.979674	5575	0	-6.1998	0.21042	0.22148	0.665321	2055	1	-5.5284
CD72	13	0.16204	0.23034	0.62945	2152	2	2.3445	0.30684	0.52666	0.868877	3356	4	4.4755	0.079335	0.12206	0.905978	740	1	0.011702	0.31982	0.3703	0.776271	2662	2	1.1217
CD74	7	0.13826	0.18209	0.583461	1930	3	2.388	0.43201	0.5577	0.879304	4051	3	2.0293	0.74892	0.74292	0.977294	4626	0	-4.8678	0.60629	0.50949	0.821555	4023	1	-1.4254
CD79A	7	0.0088399	0.022982	0.485422	237	2	2.2283	0.0089666	0.029839	0.562045	277	3	5.3039	0.0052866	0.021192	0.88021	82	1	-0.066971	0.39205	0.34096	0.764059	2997	1	0.32148
CD79B	12	0.030365	0.054132	0.485422	589	5	3.128	0.083182	0.18576	0.715759	1471	6	4.7302	0.46795	0.48916	0.957968	2907	1	0.27072	0.31576	0.36449	0.776271	2638	1	-0.218
CD80	14	0.39895	0.49851	0.782963	3648	4	2.0609	4.71E-10	7.97E-07	0.00495	1	7	8.7708	0.85366	0.84274	0.977627	5290	0	-1.5075	0.30299	0.36655	0.776271	2578	2	1.2224
CD81	12	0.3399	0.44148	0.756946	3359	4	2.2906	0.93953	0.95445	0.991746	5894	2	1.738	0.54715	0.55293	0.96964	3446	0	-0.74102	0.51106	0.51877	0.823902	3556	1	0.43423
CD82	7	0.69809	0.6483	0.839845	4855	1	1.1176	0.34575	0.48743	0.855967	3602	3	2.6709	0.91277	0.89085	0.981012	5660	0	-5.6441	0.20927	0.21376	0.665321	2049	1	-1.0753
CD83	9	0.011385	0.029871	0.485422	305	4	4.1394	0.080215	0.17612	0.711947	1433	3	6.0284	0.37282	0.39582	0.957968	2352	1	0.55886	0.25862	0.27521	0.706569	2337	2	0.78141
CD84	6	0.6472	0.58442	0.809047	4688	1	1.5738	0.96189	0.95669	0.991746	6004	0	0.51519	0.96664	0.9534	0.989408	5993	0	-7.1359	0.76917	0.6729	0.875249	4855	0	-2.1355
CD86	7	0.82382	0.74883	0.885351	5330	1	1.0717	0.00094308	0.0022844	0.350925	37	6	7.0194	0.58037	0.56836	0.972547	3632	0	-3.3784	0.48426	0.45831	0.808583	3411	1	-0.71501
CD8A	12	0.0067977	0.0080883	0.300844	200	4	4.3104	0.077839	0.18197	0.714289	1408	4	6.2407	0.83669	0.81685	0.977294	5181	0	-1.7653	0.26429	0.31489	0.750642	2367	1	0.21174
CD8B	6	0.97675	0.96208	0.983506	6064	0	-1.4195	0.74676	0.76558	0.929091	5283	1	0.40551	0.91639	0.88205	0.979674	5680	0	-6.6872	0.87988	0.80573	0.916715	5464	0	-2.1704
CD9	13	0.27575	0.37014	0.713303	2972	3	2.8179	0.20938	0.37502	0.812573	2729	4	4.3037	0.48141	0.50312	0.957968	2993	1	-0.56809	0.27759	0.32677	0.75755	2447	2	1.6185
CD93	7	0.61746	0.59723	0.818577	4602	1	0.30466	0.17454	0.31349	0.803335	2435	4	2.0901	0.72427	0.70632	0.977294	4455	0	-4.7998	0.18183	0.19425	0.654843	1862	1	-1.8122
CD96	6	0.14159	0.19283	0.597543	1955	1	1.4855	0.62728	0.70381	0.913852	4888	2	1.7679	0.35276	0.35863	0.957968	2237	0	-1.8105	0.091765	0.096042	0.54659	1182	1	-0.90016
CD97	13	0.4541	0.5466	0.799067	3921	3	2.629	0.12083	0.27703	0.792323	1909	6	4.7232	0.06138	0.099234	0.890911	628	1	0.47772	0.4363	0.44177	0.804336	3186	2	0.87012
CD99	5	0.29776	0.32812	0.692701	3112	2	1.9044	0.16863	0.28264	0.792323	2377	3	2.5905	0.58328	0.56443	0.972547	3648	0	-5.1114	0.69958	0.60049	0.859797	4455	0	-3.2228
CD99L2	12	0.18252	0.23917	0.62945	2343	4	3.1135	0.62983	0.77886	0.932384	4900	2	3.743	0.84831	0.83691	0.977627	5256	0	-4.3073	0.56899	0.54603	0.834155	3843	1	0.18969
CDAN1	6	0.088832	0.11359	0.524307	1409	1	1.7973	0.082331	0.1511	0.683399	1458	2	4.2719	0.14573	0.15262	0.905978	1155	1	-0.39241	0.81352	0.72783	0.886083	5094	0	-0.85408
CDC14B	12	0.50199	0.56188	0.806223	4150	2	3.0671	0.6594	0.80413	0.943005	5025	3	2.7884	0.43462	0.44834	0.957968	2719	1	-2.6443	0.9404	0.8866	0.944038	5857	0	-0.27777
CDCP1	6	0.40276	0.42269	0.742064	3669	2	2.3807	0.63571	0.71663	0.916895	4916	2	1.4535	0.22572	0.22888	0.957968	1557	1	-7.8866	0.75178	0.65776	0.871514	4744	0	-0.74552
CDH1	12	0.25465	0.32595	0.692124	2836	3	3.4649	0.50396	0.67258	0.912895	4405	3	4.2751	0.4969	0.48917	0.957968	3105	0	-2.1046	0.18074	0.19844	0.658	1856	3	0.78124
CDH10	10	0.65243	0.6759	0.858431	4708	2	2.1578	0.60751	0.74127	0.924881	4806	3	2.9175	0.71351	0.69914	0.977294	4391	0	-5.3438	0.11453	0.13943	0.612193	1365	2	2.0653
CDH11	12	0.82566	0.8154	0.917933	5337	2	2.0467	0.57884	0.72509	0.921729	4703	4	2.1454	0.79652	0.78862	0.977294	4939	0	-1.1818	0.19039	0.20154	0.658	1921	3	1.3556
CDH12	9	0.21202	0.28978	0.668541	2544	3	2.4733	0.15479	0.29278	0.796928	2231	5	3.0566	0.76769	0.76543	0.977294	4762	0	-1.9968	0.89634	0.82118	0.920102	5580	0	-0.65156
CDH13	7	0.11244	0.14304	0.565461	1654	3	2.3233	0.15959	0.29334	0.796928	2274	3	4.4841	0.71268	0.68782	0.977294	4383	0	-3.3485	0.1401	0.16669	0.643641	1569	2	1.0806
CDH15	7	0.90954	0.8556	0.936543	5720	0	-0.22429	0.55995	0.65754	0.906884	4623	2	1.1625	0.64038	0.62287	0.977294	3962	0	-2.8884	0.80809	0.71827	0.886083	5058	0	-2.5516
CDH16	7	0.025054	0.04233	0.485422	505	3	3.7968	0.0034807	0.0081202	0.379128	118	5	6.2533	0.0023916	0.0038429	0.58597	46	3	1.8931	0.00052035	0.00055218	0.216172	17	5	2.2877
CDH17	12	0.12157	0.16342	0.572335	1774	4	3.5595	0.15726	0.29862	0.800531	2258	5	3.9111	0.60113	0.5989	0.977294	3744	0	-1.1523	0.41685	0.41451	0.795968	3114	2	0.85588
CDH18	13	0.31349	0.41079	0.73467	3209	4	2.6513	0.52298	0.70034	0.912895	4493	3	2.8606	0.61107	0.61708	0.977294	3791	0	-1.8818	0.19931	0.22093	0.665321	1984	1	-0.18662
CDH19	3	0.6811	0.62246	0.830791	4797	0	1.5301	0.72587	0.69102	0.912895	5227	0	-0.8163	0.68673	0.64453	0.977294	4246	0	-9.3655	0.43096	0.36056	0.774336	3166	0	-0.61838
CDH2	5	0.62921	0.55052	0.802069	4632	1	0.66077	0.67501	0.69152	0.912895	5084	1	1.1037	0.62752	0.62021	0.977294	3882	0	-5.3907	0.92184	0.87192	0.938162	5739	0	-5.4388
CDH20	13	0.10451	0.15527	0.572335	1571	5	2.7258	0.25101	0.42672	0.844873	2999	4	5.0936	0.68795	0.6743	0.977294	4250	0	-1.7131	0.0017708	0.0017298	0.216172	44	6	1.9183
CDH22	6	0.94769	0.91176	0.958415	5922	0	0.087854	0.91384	0.89037	0.97321	5784	1	-0.49174	0.83446	0.79883	0.977294	5165	0	-5.1931	0.49283	0.43575	0.804336	3454	1	-2.6993
CDH23	12	0.083487	0.12862	0.54908	1342	4	3.6703	0.0164	0.058653	0.658029	453	4	5.6125	0.41565	0.4209	0.957968	2585	1	-0.93904	0.95331	0.89957	0.948899	5928	0	-1.1727
CDH24	7	0.15546	0.19815	0.601713	2082	1	-0.74637	0.55817	0.6546	0.906884	4611	1	-3.9668	0.86917	0.84699	0.977627	5383	0	-5.7379	0.69316	0.60869	0.86199	4427	0	-0.31505
CDH26	10	0.54074	0.5891	0.813535	4337	1	1.8324	0.99002	0.98612	0.998494	6153	0	0.91995	0.9447	0.93153	0.986138	5863	0	-5.0831	0.66512	0.61005	0.862992	4306	1	0.49022
CDH3	8	0.24377	0.3081	0.674966	2768	3	2.7145	0.088725	0.17622	0.711947	1545	4	4.7262	0.6992	0.67239	0.977294	4314	0	-5.3438	0.66057	0.5665	0.846687	4283	1	-2.295
CDH4	6	0.38234	0.41022	0.73467	3573	2	2.132	0.86613	0.83578	0.953312	5623	1	1.1855	0.90391	0.87321	0.979674	5600	0	-6.6872	0.78402	0.68282	0.878332	4929	0	-3.2108
CDH5	14	0.12343	0.18109	0.583461	1790	2	2.372	0.092432	0.2026	0.733981	1596	4	3.2731	0.012566	0.044529	0.88021	175	1	-4.4908	0.011051	0.011081	0.3275	214	2	1.7285
CDH6	7	0.7281	0.6595	0.847128	4965	1	-3.7845	0.68943	0.76273	0.928094	5126	1	-2.9552	0.83263	0.81836	0.977294	5160	0	-4.6916	0.88932	0.81063	0.916715	5524	0	-2.5663
CDH7	14	0.39186	0.49247	0.782963	3610	1	1.6991	0.16367	0.34562	0.809248	2320	5	4.9092	0.63131	0.64557	0.977294	3911	0	-1.5215	0.33116	0.38367	0.782474	2730	2	1.432
CDH8	11	0.43195	0.50377	0.783838	3812	3	2.4298	0.56313	0.71324	0.91614	4640	3	3.5518	0.63855	0.63625	0.977294	3951	0	-3.3784	0.70036	0.64569	0.871514	4462	1	0.25306
CDH9	6	0.16297	0.21314	0.614241	2166	3	2.0439	0.61431	0.68848	0.912895	4833	2	1.9147	0.79392	0.76699	0.977294	4928	0	-7.4502	0.75264	0.65776	0.871514	4754	0	-0.59063
CDHR1	6	0.43777	0.47257	0.773262	3832	2	2.4294	0.066291	0.12429	0.682261	1244	3	4.9304	0.032135	0.057455	0.88021	372	2	1.0607	0.62414	0.54117	0.834155	4111	0	-1.0959
CDHR2	13	0.26022	0.32943	0.693809	2871	2	1.8262	0.19222	0.35212	0.812573	2588	6	3.9252	0.20911	0.26738	0.957968	1469	1	-1.478	0.023802	0.025243	0.426213	412	3	1.5144
CDHR3	13	0.095245	0.14428	0.565461	1485	4	3.3205	0.1191	0.27326	0.792323	1886	7	4.0373	0.34848	0.33709	0.957968	2209	1	-2.007	0.05032	0.069763	0.525265	751	3	1.7516
CDHR4	7	0.21655	0.27774	0.663258	2576	2	2.5403	0.26738	0.43105	0.84638	3115	2	4.1493	0.79342	0.79697	0.977294	4926	0	-5.9719	0.1448	0.17532	0.645985	1607	1	-1.5909
CDHR5	13	0.56981	0.62649	0.830993	4449	1	1.9018	0.13443	0.28947	0.794369	2036	4	3.0003	0.066956	0.099235	0.890911	665	1	-2.5108	0.082392	0.095702	0.54659	1104	3	1.6049
CDIP1	14	0.047805	0.082691	0.496099	889	6	3.2058	0.060415	0.14403	0.682261	1151	5	5.3606	0.44818	0.45808	0.957968	2801	1	0.16856	0.49046	0.49204	0.815332	3444	2	1.2052
CDIPT	9	0.19067	0.25761	0.648652	2404	3	3.0457	0.08491	0.17958	0.711947	1496	5	3.3738	0.43397	0.44246	0.957968	2714	0	-1.3151	0.62907	0.57079	0.848195	4128	1	0.52273
CDKAL1	10	0.98985	0.97629	0.990915	6138	0	-0.0028328	0.99629	0.99578	0.99975	6181	0	0.48843	0.95234	0.93697	0.986584	5910	0	-5.2704	0.32615	0.32589	0.75755	2705	2	1.0861
CDON	14	0.72042	0.76062	0.892494	4940	3	1.9649	0.30885	0.52676	0.868877	3364	4	4.2161	0.92616	0.9152	0.983881	5738	0	-3.3751	0.76123	0.72413	0.886083	4814	1	-0.99814
CDRT15L2	7	0.7173	0.6483	0.839845	4929	1	1.4405	0.65067	0.71895	0.918718	4987	2	1.5501	0.69265	0.68239	0.977294	4285	0	-7.6125	0.4073	0.37748	0.777497	3073	1	0.21718
CDS1	11	0.096453	0.13865	0.560834	1495	4	3.5467	0.20583	0.35914	0.812573	2696	4	4.8698	0.66773	0.64536	0.977294	4118	0	-2.0838	0.5214	0.50702	0.821555	3604	1	0.38954
CDS2	12	0.27411	0.35962	0.703727	2959	3	3.1721	0.069536	0.14885	0.682668	1289	5	5.2787	0.20842	0.25849	0.957968	1465	1	0.58697	0.27054	0.31932	0.750642	2411	2	1.3636
CDSN	11	0.42761	0.50376	0.783838	3792	1	1.322	0.56234	0.71324	0.91614	4638	3	3.6387	0.40922	0.41996	0.957968	2547	1	-0.19814	0.80686	0.71113	0.886083	5051	1	0.30169
CEACAM1	5	0.014462	0.026133	0.485422	354	1	-0.06941	0.0071385	0.023972	0.551377	236	2	1.1282	0.01347	0.01913	0.88021	189	1	-2.6715	0.065473	0.076284	0.525265	931	1	0.10358
CEACAM16	12	0.15119	0.21371	0.614241	2035	3	3.4191	0.10993	0.25283	0.783054	1797	3	4.9636	0.12069	0.19036	0.905978	1010	1	-0.38614	0.33545	0.37396	0.777497	2743	2	1.1529
CEACAM18	7	0.36689	0.40079	0.731529	3505	2	1.9022	0.21034	0.36519	0.812573	2738	3	2.9151	0.4543	0.43105	0.957968	2832	0	-5.2704	0.74735	0.65863	0.871514	4715	0	0.037559
CEACAM19	6	0.34394	0.36716	0.711083	3376	2	2.4603	0.18379	0.30786	0.800531	2511	3	2.3987	0.27678	0.28571	0.957968	1813	1	-0.051529	0.30626	0.274	0.706569	2591	1	-1.2252
CEACAM20	7	0.25358	0.30764	0.674966	2832	2	2.3898	0.066669	0.13983	0.682261	1249	4	5.3024	0.020373	0.028693	0.88021	258	2	1.7062	0.49003	0.45831	0.808583	3440	1	-0.93451
CEACAM21	14	0.35011	0.44624	0.759735	3410	3	2.6597	0.077912	0.1723	0.706154	1409	4	6.362	0.0090978	0.039516	0.88021	129	2	3.0708	0.30777	0.37019	0.776271	2598	3	0.7282
CEACAM3	6	0.08873	0.1119	0.52375	1408	1	1.5725	0.06715	0.12617	0.682261	1253	2	3.3871	0.35123	0.35863	0.957968	2229	0	-6.4403	0.10422	0.11844	0.574888	1288	1	-1.301
CEACAM4	6	0.25582	0.28818	0.66605	2843	2	2.2295	0.053378	0.11242	0.680798	1051	2	5.357	0.012077	0.022593	0.88021	173	2	1.793	0.33877	0.29505	0.728876	2766	1	-1.4717
CEACAM5	4	0.32955	0.33181	0.695295	3301	1	1.3393	0.37636	0.45423	0.84638	3761	1	-0.70981	0.56512	0.56176	0.972547	3552	0	-5.8596	0.60902	0.51064	0.821753	4035	0	-5.9081
CEACAM6	5	0.31238	0.33288	0.696594	3200	2	2.1438	0.42089	0.51386	0.866047	3984	2	2.2875	0.92061	0.88904	0.980405	5710	0	-7.1833	0.79177	0.6957	0.883713	4963	0	-3.1017
CEACAM7	6	0.68378	0.61605	0.825784	4807	1	1.6317	0.7033	0.75436	0.925161	5169	1	-0.95844	0.35177	0.35863	0.957968	2231	0	-4.5332	0.3954	0.35139	0.766567	3016	1	-0.35194
CEACAM8	6	0.12269	0.15733	0.572335	1780	2	2.8501	0.5962	0.66556	0.909306	4768	1	1.2123	0.86641	0.84105	0.977627	5360	0	-5.8087	0.038492	0.042701	0.475726	608	1	-0.2907
CEBPZ-AS1	7	0.10436	0.13679	0.557283	1568	1	-0.47733	0.36565	0.48927	0.856048	3709	1	1.2812	0.13051	0.14656	0.905978	1070	1	-5.8596	0.7791	0.68151	0.878332	4900	0	-0.42673
CECR1	10	0.88878	0.83088	0.924549	5630	1	1.8393	0.34685	0.5409	0.872226	3608	3	4.4608	0.68171	0.63717	0.977294	4208	0	-0.86817	0.36887	0.35886	0.772467	2893	2	0.91834
CECR6	12	0.79246	0.78942	0.905149	5210	2	2.1043	0.61755	0.76652	0.929091	4844	4	2.1227	0.79272	0.77612	0.977294	4923	0	-1.7628	0.28478	0.32855	0.760206	2482	2	1.2962
CELSR1	12	0.41453	0.50281	0.783838	3725	3	2.794	0.51873	0.68284	0.912895	4469	4	2.8715	0.80431	0.79456	0.977294	4989	0	-2.1708	0.90563	0.84231	0.9294	5640	0	-0.43224
CELSR2	7	0.43945	0.45494	0.763102	3843	2	2.5489	0.0050688	0.010362	0.404863	170	6	4.3664	0.32179	0.32385	0.957968	2061	1	-0.89718	0.56265	0.48743	0.815332	3815	1	-0.64526
CELSR3	7	0.14952	0.18696	0.587959	2028	3	2.3643	0.32427	0.46601	0.84638	3470	3	2.6117	0.77168	0.78145	0.977294	4793	0	-6.3966	0.51986	0.46552	0.808583	3595	1	-0.14845
CEND1	7	0.0012909	0.0015793	0.202036	44	6	4.6169	0.0066946	0.013425	0.419085	217	3	6.801	0.017676	0.028693	0.88021	225	2	1.841	0.17221	0.19425	0.654843	1783	2	0.75437
CEP170	8	0.10092	0.14424	0.565461	1536	2	3.4608	0.047991	0.1002	0.680798	974	2	5.6004	0.026138	0.036151	0.88021	311	2	1.5855	0.92393	0.86087	0.932619	5755	0	-2.6433
CEP95	13	0.50988	0.57274	0.809047	4192	3	2.4962	0.77107	0.86862	0.965778	5364	2	2.9795	0.64375	0.62822	0.977294	3973	0	-5.6623	0.12741	0.15214	0.625581	1455	3	2.0594
CEPT1	12	0.03901	0.06674	0.496099	729	3	3.3689	0.045112	0.10612	0.680798	941	3	6.6695	0.0068728	0.0096054	0.79571	101	2	1.6196	0.46425	0.44121	0.804336	3302	1	0.41427
CERCAM	14	0.21102	0.28118	0.664673	2538	5	2.6382	0.6038	0.76105	0.927876	4799	4	2.2371	0.72996	0.72528	0.977294	4495	0	-2.816	0.29578	0.34706	0.766567	2548	3	1.6827
CERS1	5	0.28207	0.30793	0.674966	3022	2	2.2495	0.13517	0.22847	0.753051	2044	3	3.2624	0.04209	0.060334	0.88021	468	1	-0.64314	0.026419	0.029717	0.445963	441	2	1.9084
CERS2	16	0.094422	0.1417	0.565461	1475	3	3.6857	0.21004	0.40127	0.825531	2735	5	4.9752	0.47538	0.46101	0.957968	2960	1	-3.4773	0.90621	0.83061	0.924639	5644	1	0.52503
CERS3	11	0.53187	0.58813	0.813096	4294	1	1.3943	0.46458	0.62918	0.904046	4218	4	2.7077	0.47858	0.48572	0.957968	2984	0	-4.6536	0.78724	0.68969	0.881336	4940	1	-2.1068
CERS4	11	0.020053	0.043079	0.485422	434	3	3.5826	0.039947	0.095808	0.673429	852	7	5.0424	0.23176	0.2615	0.957968	1597	1	-3.5342	0.00010031	5.82E-05	0.120462	3	2	1.9423
CERS5	7	0.88097	0.80416	0.912112	5591	0	-0.0061506	0.88208	0.87101	0.966981	5662	1	-0.016812	0.9707	0.95353	0.989408	6017	0	-7.6515	0.96618	0.93143	0.962957	6010	0	-2.0294
CERS6	13	0.066956	0.10392	0.505613	1148	3	2.9344	0.070065	0.15043	0.683399	1297	5	5.8825	0.093947	0.1639	0.905978	827	1	0.38938	0.10316	0.13627	0.609168	1279	3	2.3181
CES1	16	0.11772	0.17968	0.583461	1716	5	2.1634	0.024662	0.079306	0.658029	594	4	4.6032	0.023521	0.058949	0.88021	286	1	-1.9488	0.57396	0.58343	0.85351	3869	2	1.1008
CES2	12	0.16519	0.23219	0.62945	2188	4	2.3957	0.69932	0.81982	0.949726	5156	3	3.1376	0.91476	0.91621	0.983881	5673	0	-4.7286	0.1657	0.19113	0.654843	1741	2	0.83219
CFC1	7	0.38159	0.40621	0.73467	3570	2	2.5268	0.06388	0.13684	0.682261	1206	2	5.6698	0.012649	0.025688	0.88021	178	2	1.906	0.098918	0.1105	0.561833	1237	2	1.5021
CFH	7	0.23763	0.29458	0.671645	2726	3	1.9748	0.20592	0.36519	0.812573	2697	3	3.0092	0.045865	0.093701	0.88021	502	1	-4.8419	0.65284	0.54601	0.834155	4238	1	-0.39247
CFHR5	5	0.97214	0.9606	0.982481	6045	0	-0.16377	0.84806	0.80995	0.944303	5572	1	0.49255	0.93068	0.90444	0.982555	5768	0	-6.9129	0.74331	0.65314	0.871514	4695	0	-6.7075
CFTR	15	0.014503	0.046374	0.485422	356	7	3.585	0.057732	0.1432	0.682261	1112	7	5.0756	0.59185	0.59629	0.977294	3693	0	-1.1984	0.56651	0.57192	0.849467	3835	2	0.89804
CGN	11	0.16813	0.21893	0.618083	2209	4	2.5567	0.041727	0.10128	0.680798	876	4	4.5115	0.56328	0.56706	0.972547	3543	0	-0.52381	0.017614	0.018412	0.376286	305	2	1.3553
CGRRF1	15	0.78192	0.81697	0.918698	5168	2	2.5831	0.19661	0.38373	0.812573	2626	6	4.8554	0.68085	0.68127	0.977294	4204	0	-0.078519	0.093075	0.11392	0.573083	1193	4	2.0459
CH25H	6	0.7921	0.70803	0.868457	5208	1	1.0986	0.96169	0.9558	0.991746	6003	0	-0.09793	0.97801	0.96637	0.990186	6064	0	-7.8067	0.15442	0.16509	0.643641	1667	1	-1.3735
CHEK2	11	0.61715	0.65733	0.845898	4601	2	1.8902	0.16245	0.29944	0.800531	2306	4	2.4056	0.50472	0.51016	0.957968	3164	0	-3.3793	0.69851	0.64569	0.871514	4449	1	-0.13048
CHGA	13	0.34175	0.44316	0.758236	3364	2	1.7268	0.33397	0.55232	0.876969	3530	4	3.3695	0.43497	0.44772	0.957968	2720	1	-0.16239	0.11755	0.15214	0.625581	1388	3	1.6499
CHIC1	8	0.0030728	0.0036692	0.219202	102	6	3.0483	0.039387	0.089835	0.668358	845	4	4.9222	0.25045	0.22509	0.95498	1679	1	-0.061296	0.80129	0.71436	0.886083	5015	0	-1.2566
CHIC2	7	0.22433	0.28168	0.664673	2636	1	1.0242	0.9463	0.92942	0.98356	5929	1	1.3316	0.73905	0.73138	0.977294	4565	0	-4.0393	0.21955	0.22524	0.665321	2105	1	-1.6168
CHIT1	6	0.43166	0.46202	0.76915	3809	1	0.94572	0.13142	0.23806	0.767967	2009	1	0.66866	0.078044	0.095344	0.88021	737	1	-6.6394	0.96285	0.93959	0.966665	5994	0	-2.9814
CHL1	12	0.77187	0.77597	0.901137	5121	2	2.2373	0.47157	0.65056	0.906884	4256	4	2.9197	0.96597	0.95464	0.989723	5990	0	-4.9947	0.4035	0.39982	0.790612	3055	2	0.77839
CHODL	7	0.51925	0.54716	0.799126	4243	1	0.24113	0.66146	0.73834	0.924881	5035	2	1.8189	0.98073	0.97099	0.990767	6092	0	-6.7782	0.81649	0.72321	0.886083	5116	0	-6.8271
CHPF2	7	0.24008	0.3014	0.674966	2741	3	2.0301	0.88853	0.87546	0.966981	5685	1	0.86574	0.48723	0.47492	0.957968	3040	0	-4.3554	0.98736	0.97558	0.985154	6139	0	-3.6107
CHPT1	8	0.50396	0.52761	0.794685	4160	2	2.3988	0.11138	0.20638	0.736793	1812	4	2.7805	0.63335	0.61819	0.977294	3920	0	-5.4674	0.061148	0.077714	0.525265	873	3	1.1937
CHRFAM7A	6	0.73686	0.64812	0.839845	4994	1	1.2182	0.73043	0.76194	0.927876	5240	1	1.2077	0.88233	0.85658	0.977627	5462	0	-5.9088	0.64881	0.57924	0.851486	4216	0	-2.1013
CHRM1	12	0.90868	0.87213	0.943668	5714	1	1.8926	0.22956	0.39031	0.814399	2875	5	4.2476	0.3809	0.35351	0.957968	2386	1	-5.4802	0.29856	0.35906	0.772467	2556	1	0.19238
CHRM2	13	0.029814	0.057435	0.485422	582	3	2.0525	0.065398	0.14677	0.682261	1233	5	3.9099	0.21292	0.26738	0.957968	1485	1	0.48542	0.88375	0.81511	0.91734	5492	0	-0.5449
CHRM3	12	0.074005	0.10288	0.505557	1224	4	2.8973	0.62561	0.77886	0.932384	4878	3	3.6051	0.7139	0.68641	0.977294	4394	0	-3.4686	0.49398	0.50778	0.821555	3463	1	0.30234
CHRM4	7	0.53647	0.55705	0.802472	4320	2	1.6813	0.095464	0.17862	0.711947	1627	3	3.9543	0.28977	0.29277	0.957968	1890	1	-0.9835	0.2501	0.23715	0.670214	2295	1	0.095281
CHRM5	8	0.12657	0.16385	0.572567	1824	3	3.0927	0.25142	0.4198	0.839187	3008	3	3.7619	0.47878	0.47611	0.957968	2986	0	0.13628	0.27623	0.26517	0.699465	2435	2	0.9179
CHRNA1	6	0.82583	0.74006	0.884402	5338	1	1.4223	0.35196	0.46562	0.84638	3636	2	2.9319	0.17356	0.16218	0.905978	1296	1	-6.8555	0.050922	0.059236	0.525265	755	1	-1.6001
CHRNA10	6	0.30468	0.32389	0.689151	3149	2	2.465	0.11603	0.22121	0.753051	1855	2	1.7094	0.091159	0.095345	0.88021	815	1	-1.731	0.47652	0.42867	0.804336	3376	1	0.3047
CHRNA2	12	0.26284	0.35467	0.698928	2893	3	2.7065	0.34752	0.56308	0.880621	3610	4	3.4098	0.48129	0.48917	0.957968	2992	1	-0.057212	0.98772	0.96625	0.980613	6144	0	-1.7629
CHRNA3	9	0.27921	0.3421	0.698928	3000	3	2.5833	0.53407	0.65976	0.906884	4531	1	1.4004	0.63894	0.59856	0.977294	3952	0	-4.964	0.37657	0.36421	0.776271	2927	2	0.66487
CHRNA4	13	0.25938	0.32943	0.693809	2864	4	2.7319	0.067507	0.14832	0.682668	1257	7	3.4924	0.61796	0.62822	0.977294	3835	0	-0.14269	0.22883	0.27137	0.706026	2158	3	0.95731
CHRNA5	9	0.0056133	0.0074285	0.289373	162	5	5.0498	0.0034858	0.008101	0.379128	119	6	7.166	0.020179	0.038942	0.88021	255	2	1.9644	0.032921	0.045976	0.483331	525	3	2.5777
CHRNA6	8	0.78585	0.73086	0.881097	5186	1	0.22749	0.73457	0.80401	0.943005	5250	1	0.76543	0.96414	0.94202	0.987869	5975	0	-6.7515	0.14121	0.15441	0.631831	1579	2	1.2949
CHRNA7	7	0.069045	0.089094	0.497638	1172	2	2.7944	0.0070064	0.013693	0.419085	230	4	7.3541	0.0041296	0.0073249	0.700152	71	2	2.8108	0.011468	0.012123	0.33723	218	2	2.9008
CHRNA9	6	0.9466	0.91176	0.958415	5916	0	0.69082	0.87218	0.83776	0.953647	5639	1	1.0148	0.35024	0.35863	0.957968	2223	0	-6.3015	0.7063	0.60893	0.86199	4489	0	-1.2165
CHRNB1	13	0.01897	0.046892	0.485422	420	4	4.361	0.076466	0.15853	0.695287	1383	6	5.8287	0.46006	0.47547	0.957968	2863	1	0.43093	0.15333	0.19369	0.654843	1658	3	1.0534
CHRNB2	7	0.40197	0.42265	0.742064	3665	2	2.5234	0.25206	0.39008	0.814399	3013	2	4.2087	0.49396	0.48326	0.957968	3078	0	-0.5037	0.23587	0.22913	0.665321	2209	2	0.64115
CHRNB3	7	0.034736	0.051464	0.485422	672	4	2.9443	0.0029973	0.0076405	0.379128	108	5	5.9914	0.042419	0.080194	0.88021	472	2	0.99072	0.13368	0.15824	0.638418	1516	1	0.46392
CHRNB4	7	0.94861	0.92094	0.962722	5929	0	0.57749	0.7856	0.82313	0.951105	5408	1	0.84012	0.95122	0.9264	0.985767	5906	0	-6.385	0.028547	0.036849	0.473048	465	3	2.6185
CHRND	11	0.061131	0.087889	0.496099	1070	3	2.8401	0.1132	0.23339	0.756429	1829	4	3.2389	0.11104	0.17005	0.905978	948	1	-0.93323	0.0078552	0.0081536	0.293872	165	3	2.9805
CHRNE	7	0.26935	0.32797	0.692701	2931	2	2.7433	0.18442	0.32949	0.803335	2519	3	4.4667	0.21	0.18821	0.905978	1473	1	-0.43301	0.13153	0.15459	0.631831	1499	2	0.98667
CHRNG	6	0.64844	0.58442	0.809047	4693	1	0.31335	0.52518	0.60675	0.895352	4505	1	-0.1046	0.78614	0.76698	0.977294	4875	0	-6.4419	0.025069	0.030113	0.448667	427	1	-0.16036
CHST1	12	0.0066902	0.0080883	0.300844	194	6	5.0292	0.025188	0.076155	0.658029	604	6	4.915	0.16366	0.21737	0.937217	1250	1	-0.34061	0.12622	0.14928	0.625581	1446	3	1.663
CHST10	9	0.76129	0.72724	0.880191	5069	1	1.4903	0.34532	0.52919	0.868946	3600	3	4.0534	0.33759	0.34777	0.957968	2146	1	-2.0112	0.84003	0.7549	0.893384	5251	0	-0.074181
CHST11	12	0.20139	0.26342	0.651176	2476	4	3.2927	0.70642	0.83194	0.951819	5175	2	3.063	0.66819	0.66853	0.977294	4123	0	-4.4908	0.2186	0.25456	0.686743	2098	2	1.4024
CHST12	13	0.12765	0.17746	0.580229	1839	3	3.7923	0.093349	0.20027	0.730677	1605	5	5.9116	0.23931	0.28116	0.957968	1635	1	-1.9961	0.39209	0.41862	0.798807	2998	2	1.0108
CHST13	7	0.068687	0.088432	0.496099	1164	4	2.3269	0.034661	0.076559	0.658029	770	5	4.6671	0.27672	0.29277	0.957968	1812	1	-1.5265	0.76231	0.66438	0.871514	4819	0	0.020081
CHST14	7	0.20861	0.27349	0.660141	2527	3	1.9797	0.21127	0.36519	0.812573	2754	3	2.8536	0.18097	0.18821	0.905978	1331	1	-5.1391	0.01843	0.031463	0.457103	323	2	1.105
CHST15	14	0.011892	0.038978	0.485422	310	5	4.8385	0.0014294	0.003741	0.379128	55	7	5.0196	0.03923	0.078447	0.88021	442	1	0.16576	0.035286	0.066419	0.525265	559	2	1.6159
CHST2	7	0.88204	0.80779	0.912112	5598	0	1.5436	0.89705	0.877	0.966981	5719	1	1.2532	0.9669	0.95352	0.989408	5994	0	-8.1099	0.74911	0.65863	0.871514	4723	0	-0.82407
CHST3	7	0.08942	0.12669	0.545883	1417	3	3.3748	0.10355	0.1851	0.714289	1705	1	-0.10087	0.18	0.18821	0.905978	1328	1	-4.7286	0.72478	0.64041	0.871514	4584	0	-4.776
CHST5	7	0.41339	0.4334	0.750897	3717	2	1.9661	0.63622	0.70779	0.913852	4920	2	1.7058	0.93595	0.91117	0.983087	5807	0	-5.9719	0.72726	0.64661	0.871514	4600	0	0.094878
CHST6	7	0.44133	0.45985	0.767751	3854	1	1.5345	0.28192	0.44187	0.84638	3211	1	1.2341	0.34834	0.35465	0.957968	2208	0	-7.5258	0.70943	0.6342	0.870778	4502	0	-0.29221
CHST7	7	0.50803	0.53661	0.797213	4187	2	2.2391	0.5025	0.62266	0.899923	4395	2	3.0503	0.27662	0.29277	0.957968	1811	1	-0.85194	0.57372	0.49487	0.815332	3868	1	0.077796
CHST8	7	0.9271	0.89023	0.950477	5810	0	0.57893	0.048155	0.10321	0.680798	980	4	4.2421	0.58544	0.56836	0.972547	3662	0	-2.2206	0.0019773	0.0020518	0.216172	49	1	-0.54501
CHST9	9	0.88465	0.82894	0.924467	5610	1	1.1853	0.56115	0.69328	0.912895	4630	2	2.0006	0.25415	0.23979	0.957968	1695	1	-1.9168	0.44758	0.42925	0.804336	3233	1	0.55739
CHSY1	12	0.10124	0.1508	0.572335	1545	5	2.2122	0.017908	0.062937	0.658029	478	5	4.3115	0.55288	0.56468	0.972547	3487	0	-5.5645	0.8675	0.79546	0.910334	5405	0	0.32837
CHSY3	6	0.0090005	0.021294	0.485422	242	4	3.5685	0.13199	0.23807	0.767967	2013	3	3.7798	0.352	0.35863	0.957968	2234	0	-5.0248	0.48495	0.42867	0.804336	3415	1	0.39579
CISD1	7	0.0055621	0.019314	0.485422	159	5	3.6077	0.022995	0.057377	0.658029	558	4	5.8534	0.20791	0.18821	0.905978	1460	1	0.45483	0.21344	0.22149	0.665321	2075	1	0.17936
CISD2	14	0.011104	0.038478	0.485422	296	5	4.403	0.0036168	0.0088835	0.379128	123	6	6.8245	0.035422	0.078445	0.88021	405	2	2.2335	0.44083	0.45379	0.808583	3199	2	0.95464
CKAP4	6	0.01008	0.022345	0.485422	271	2	2.646	0.033928	0.063241	0.658029	752	2	2.4191	0.60888	0.58995	0.977294	3779	0	-6.9835	0.90497	0.83567	0.927144	5637	0	-2.6822
CKLF	6	0.8388	0.75211	0.887297	5395	0	-0.41813	0.51796	0.60675	0.895352	4462	2	2.2211	0.63253	0.61906	0.977294	3916	0	-4.6916	0.47754	0.42867	0.804336	3383	1	-1.1935
CKLF-CMTM1	6	0.017523	0.029216	0.485422	399	4	2.9809	0.057244	0.11392	0.680798	1105	3	4.5425	0.25881	0.27621	0.957968	1715	1	-0.41758	0.20443	0.19931	0.658	2015	2	0.42512
CLCA2	7	0.41806	0.43857	0.754797	3745	1	-0.67561	0.28967	0.44825	0.84638	3251	2	2.2518	0.92882	0.9083	0.983087	5756	0	-5.9719	0.74833	0.65863	0.871514	4720	0	-0.74034
CLCA4	3	0.085252	0.10088	0.505557	1360	1	0.98	0.42379	0.45261	0.84638	4002	1	-1.8131	0.90856	0.88591	0.979919	5630	0	-7.7357	0.22411	0.18779	0.654843	2130	1	0.13569
CLCC1	6	0.25453	0.28818	0.66605	2834	1	1.233	0.59145	0.66102	0.906946	4749	1	1.065	0.67388	0.6515	0.977294	4163	0	-4.1555	0.94654	0.90546	0.951885	5887	0	-3.259
CLCN1	6	0.16446	0.21314	0.614241	2178	1	1.5174	0.10252	0.19676	0.729084	1698	3	3.0029	0.29823	0.30463	0.957968	1939	0	0.12122	0.88707	0.81522	0.91734	5508	0	-3.423
CLCN2	6	0.70872	0.63213	0.834915	4894	1	0.9685	0.62672	0.70158	0.912895	4886	2	1.6403	0.81833	0.79545	0.977294	5076	0	-6.1045	0.93458	0.88443	0.942112	5815	0	-5.0726
CLCN3	13	0.53229	0.59487	0.816775	4298	3	2.4483	0.18818	0.34493	0.809248	2555	6	3.0347	0.53901	0.54405	0.96394	3388	0	-1.8818	0.23097	0.27476	0.706569	2175	1	0.49102
CLCN4	8	0.61212	0.62578	0.830993	4583	2	1.6571	0.081902	0.16378	0.699476	1451	2	1.4335	0.89189	0.86632	0.979674	5529	0	-6.5799	0.3319	0.31188	0.749914	2737	1	-0.72812
CLCN5	12	0.39236	0.48626	0.782963	3612	3	2.7759	0.022474	0.070884	0.658029	546	5	6.0039	0.060065	0.088651	0.88021	616	2	1.451	0.76318	0.68657	0.879854	4824	1	-1.1939
CLCN6	14	0.006238	0.0080357	0.300844	181	4	2.4549	0.19219	0.36045	0.812573	2587	3	3.8013	0.76661	0.74263	0.977294	4752	0	-2.33	0.27149	0.33345	0.760529	2419	1	0.62548
CLCN7	7	0.9434	0.91229	0.958415	5899	0	0.92866	0.26585	0.42852	0.846264	3100	3	3.0908	0.62858	0.60968	0.977294	3888	0	-3.2478	0.016646	0.028885	0.441741	291	3	1.5069
CLCNKA	6	0.12449	0.15733	0.572335	1801	3	3.2952	0.1067	0.20505	0.735546	1758	2	4.9265	0.020659	0.02696	0.88021	262	2	1.2807	0.71706	0.62029	0.869949	4546	0	-0.10548
CLCNKB	11	0.43815	0.5065	0.783838	3834	2	2.5631	0.18792	0.32243	0.803335	2551	5	4.0795	0.18888	0.23545	0.957968	1372	1	-2.4736	0.037564	0.056355	0.525265	593	3	0.86375
CLDN1	8	0.53887	0.56973	0.809047	4326	2	2.0885	0.49465	0.61206	0.895352	4357	3	3.2815	0.85402	0.84818	0.977627	5293	0	-5.0248	0.022466	0.036373	0.473048	387	1	0.097221
CLDN10	11	0.056003	0.082115	0.496099	1007	2	2.51	0.87782	0.91707	0.978996	5653	2	1.2498	0.8616	0.84742	0.977627	5330	0	-3.7098	0.87701	0.81038	0.916715	5448	0	-0.097394
CLDN11	11	0.0082926	0.031807	0.485422	225	6	3.2955	0.036296	0.091605	0.669965	799	4	6.6376	0.092809	0.15234	0.905978	823	2	1.039	0.053887	0.070881	0.525265	793	4	1.3315
CLDN12	7	0.00075241	0.0007705	0.182885	31	4	3.5902	0.099098	0.18422	0.714289	1664	4	4.3002	0.020523	0.028693	0.88021	259	2	1.7033	0.038817	0.042421	0.475726	614	3	2.0884
CLDN14	14	0.35608	0.46018	0.767751	3440	2	3.445	0.34531	0.56989	0.880621	3599	4	3.9732	0.6515	0.65674	0.977294	4023	0	-0.64383	0.27808	0.33345	0.760529	2451	3	1.089
CLDN15	11	0.11222	0.15256	0.572335	1652	4	3.1783	0.042948	0.10435	0.680798	900	7	4.97	0.17044	0.22252	0.948888	1286	1	-4.5332	0.22479	0.26738	0.699465	2137	1	-2.9622
CLDN16	14	0.020528	0.048403	0.485422	439	4	3.8414	0.18555	0.35742	0.812573	2529	6	5.1648	0.46527	0.47228	0.957968	2889	1	0.59171	0.54363	0.5492	0.835288	3726	2	0.67124
CLDN17	3	0.097013	0.11498	0.526897	1502	2	2.2108	0.73624	0.70235	0.913483	5254	0	-0.80071	0.377	0.36629	0.957968	2371	0	-7.8825	0.42739	0.36056	0.774336	3155	0	-7.9316
CLDN18	14	0.86945	0.85991	0.939512	5542	1	1.6978	0.61748	0.76988	0.929586	4843	3	3.4788	0.66957	0.65674	0.977294	4132	0	-4.8342	0.38098	0.44148	0.804336	2950	2	1.1106
CLDN19	9	0.53399	0.56112	0.805886	4307	1	1.4522	0.19377	0.35802	0.812573	2608	3	4.3138	0.25529	0.23979	0.957968	1699	1	0.67094	0.70639	0.60838	0.86199	4490	1	0.50428
CLDN2	7	0.92993	0.8946	0.952558	5826	0	0.66447	0.69654	0.76649	0.929091	5146	2	1.8462	0.85291	0.82674	0.977294	5283	0	-4.9502	0.11837	0.12569	0.594048	1394	2	1.1487
CLDN20	7	0.11863	0.15515	0.572335	1733	3	2.7036	0.38622	0.50484	0.859226	3807	3	1.9631	0.63011	0.60968	0.977294	3901	0	-3.5515	0.22715	0.22913	0.665321	2146	1	-0.072689
CLDN22	6	0.15333	0.20093	0.606604	2057	3	2.105	0.31517	0.44163	0.84638	3413	1	1.0745	0.39598	0.38432	0.957968	2471	0	-1.4463	0.62704	0.54117	0.834155	4123	0	-3.2112
CLDN23	6	0.96844	0.95009	0.975359	6024	0	0.47665	0.39711	0.4986	0.859226	3863	2	2.9353	0.53325	0.52025	0.960571	3348	0	-1.3568	0.38955	0.35139	0.766567	2989	1	-0.33895
CLDN24	7	0.25969	0.31891	0.685372	2865	3	1.9722	0.40378	0.51886	0.868217	3899	3	2.2122	0.78093	0.79124	0.977294	4839	0	-4.0393	0.12138	0.13521	0.608735	1416	2	1.239
CLDN25	9	0.1808	0.23759	0.62945	2328	3	2.0555	0.08561	0.17958	0.711947	1498	4	3.8942	0.065866	0.11802	0.905978	660	1	-0.43346	0.96348	0.92077	0.958726	5996	0	-1.2193
CLDN3	7	0.80914	0.73424	0.882238	5274	1	1.301	0.81163	0.82909	0.95133	5473	1	1.1111	0.77882	0.78929	0.977294	4829	0	-6.0471	0.57861	0.49487	0.815332	3891	1	0.49046
CLDN4	5	0.019679	0.029924	0.485422	431	1	-0.21313	0.068406	0.12687	0.682261	1273	2	1.4865	0.15552	0.13597	0.905978	1216	1	-5.7559	0.1323	0.13743	0.609168	1503	2	0.8319
CLDN5	7	0.91898	0.87634	0.945753	5773	0	1.4236	0.093581	0.17574	0.711947	1609	4	3.9584	0.66747	0.6536	0.977294	4117	0	-4.206	0.89854	0.8278	0.9223	5593	0	-1.5218
CLDN6	7	0.94147	0.91046	0.958415	5887	0	0.094685	0.7952	0.8261	0.951136	5441	1	1.2048	0.74391	0.73849	0.977294	4593	0	-3.7156	0.21816	0.22524	0.665321	2094	2	0.98427
CLDN7	14	0.14534	0.19407	0.599273	1994	4	3.5275	0.037727	0.098427	0.680798	826	6	6.0582	0.55891	0.55786	0.972226	3519	0	0.54875	0.96222	0.91788	0.956683	5990	0	-0.73352
CLDN8	7	0.062058	0.085668	0.496099	1081	1	1.3948	0.0070646	0.013836	0.419778	233	2	2.9829	0.015914	0.028692	0.88021	211	1	-3.5536	0.056798	0.070551	0.525265	826	3	1.1959
CLDN9	6	0.050709	0.068014	0.496099	919	3	3.045	0.17387	0.30064	0.800531	2429	2	4.3659	0.48318	0.44828	0.957968	3010	0	-1.7852	0.76235	0.66797	0.871873	4820	0	-0.47312
CLDND1	9	0.22695	0.30549	0.674966	2654	3	2.3941	0.49371	0.61731	0.896735	4352	2	3.4964	0.93912	0.92006	0.983881	5830	0	-5.6824	0.44017	0.42173	0.802804	3197	1	-0.96054
CLDND2	7	0.0098973	0.023667	0.485422	265	3	3.8055	0.2033	0.36519	0.812573	2667	3	2.8274	0.24228	0.21946	0.939447	1647	1	-4.6146	0.71967	0.64041	0.871514	4555	0	-2.671
CLEC10A	7	0.95394	0.9242	0.963105	5951	0	-1.6462	0.9744	0.96898	0.994839	6066	0	0.53678	0.61958	0.603	0.977294	3848	0	-2.33	0.7502	0.65863	0.871514	4732	0	-0.84108
CLEC12A	6	0.92134	0.88403	0.948775	5784	0	1.2126	0.33379	0.46	0.84638	3527	1	1.0389	0.94286	0.9271	0.985767	5851	0	-7.1081	0.064772	0.070782	0.525265	922	1	-3.1032
CLEC12B	8	0.32068	0.37885	0.719941	3254	3	2.473	0.054431	0.11752	0.682261	1070	4	3.7128	0.038965	0.064412	0.88021	438	2	1.2736	0.085821	0.09691	0.549518	1137	3	0.77473
CLEC14A	7	0.23784	0.29458	0.671645	2727	2	2.165	0.82978	0.83665	0.953609	5513	1	0.71546	0.66392	0.64162	0.977294	4102	0	-4.9326	0.3327	0.31891	0.750642	2738	1	0.40495
CLEC17A	6	0.78806	0.70413	0.866199	5195	1	1.1058	0.4313	0.53919	0.872226	4044	2	2.5129	0.90657	0.87432	0.979674	5617	0	-6.0903	0.54852	0.45712	0.808583	3753	1	-0.7851
CLEC1A	7	0.61256	0.59723	0.818577	4584	1	1.661	0.31978	0.46053	0.84638	3443	2	3.3283	0.19591	0.18821	0.905978	1406	1	-4.0393	0.2349	0.22913	0.665321	2202	1	-1.2915
CLEC1B	5	0.38484	0.40891	0.73467	3586	2	2.063	0.13746	0.23105	0.754041	2057	3	3.9075	0.62135	0.61062	0.977294	3858	0	-7.6174	0.81586	0.73005	0.887172	5113	0	-2.8897
CLEC2A	7	0.29006	0.33968	0.698928	3069	2	1.8201	0.6502	0.71894	0.918718	4985	2	1.8855	0.95446	0.93535	0.986138	5923	0	-6.453	0.7592	0.66438	0.871514	4798	0	-1.601
CLEC2B	7	0.48122	0.50749	0.783838	4054	2	2.2185	0.098822	0.18422	0.714289	1661	3	4.0708	0.52844	0.49149	0.957968	3315	0	-3.7426	0.26509	0.2564	0.688714	2372	2	0.58622
CLEC2D	7	0.30338	0.35503	0.698928	3140	2	2.1009	0.26662	0.42975	0.84638	3108	2	4.0747	0.74479	0.73849	0.977294	4598	0	-5.4584	0.92119	0.85999	0.932213	5735	0	-2.3063
CLEC2L	7	0.932	0.8987	0.954016	5839	0	0.99573	0.7749	0.82163	0.950787	5377	1	1.4125	0.98193	0.97303	0.991328	6104	0	-6.9777	0.01478	0.014171	0.344474	261	2	1.9806
CLEC4A	7	0.33595	0.36598	0.709908	3330	1	1.3428	0.13965	0.25432	0.784181	2083	3	1.892	0.23946	0.20908	0.931869	1636	1	-4.964	0.33053	0.31891	0.750642	2728	1	-0.91285
CLEC4C	7	0.030802	0.045705	0.485422	594	1	1.7492	0.022193	0.055232	0.658029	539	4	4.127	0.049783	0.093701	0.88021	541	1	-1.9442	0.17537	0.19425	0.654843	1810	2	0.74465
CLEC4D	8	0.30179	0.36977	0.713303	3134	2	2.7248	0.18624	0.34535	0.809248	2536	3	3.8874	0.35809	0.36087	0.957968	2274	1	-1.4493	0.19124	0.22229	0.665321	1926	1	-0.99812
CLEC4E	7	0.037682	0.052409	0.485422	707	4	2.7666	0.048521	0.10321	0.680798	984	4	6.0908	0.15214	0.16732	0.905978	1195	1	0.10882	0.063516	0.076917	0.525265	903	3	1.0356
CLEC4F	7	0.92733	0.89023	0.950477	5813	0	-1.3302	0.69986	0.77024	0.929586	5158	1	-0.96577	0.75437	0.74738	0.977294	4673	0	-5.5439	0.55102	0.48742	0.815332	3765	1	-1.5942
CLEC4G	7	0.22686	0.29048	0.669172	2653	2	2.941	0.39392	0.50685	0.859226	3849	3	2.2163	0.7678	0.76927	0.977294	4764	0	-3.9163	0.59952	0.50214	0.821221	3993	1	-1.3676
CLEC4M	5	0.61101	0.53359	0.797213	4577	1	-1.0854	0.2184	0.35153	0.812573	2801	1	-0.041332	0.96302	0.95022	0.989408	5969	0	-7.5152	0.24674	0.22649	0.665321	2276	1	0.45384
CLEC5A	7	0.70186	0.6483	0.839845	4868	1	1.7689	0.33766	0.47795	0.853111	3554	3	2.8108	0.67607	0.67683	0.977294	4174	0	-2.9271	0.66014	0.54601	0.834155	4279	1	-1.7421
CLEC6A	7	0.76975	0.6966	0.863352	5105	1	0.52059	0.58037	0.66864	0.910285	4707	2	2.058	0.6455	0.62287	0.977294	3986	0	-2.6726	0.90145	0.83715	0.927179	5615	0	-0.85095
CLEC7A	4	0.74993	0.6784	0.859003	5038	0	0.11281	0.9601	0.9577	0.991746	5995	0	-0.41214	0.98156	0.97787	0.991758	6099	0	-7.9893	0.55745	0.46499	0.808583	3792	0	-2.4451
CLEC9A	8	0.83926	0.76789	0.898136	5396	1	0.86179	0.13904	0.25958	0.787343	2078	3	3.7936	0.48682	0.47611	0.957968	3033	0	-5.3674	0.93472	0.88057	0.940835	5817	0	-2.6429
CLECL1	6	0.085575	0.1119	0.52375	1365	3	3.4943	0.10638	0.20505	0.735546	1754	3	4.594	0.20922	0.18121	0.905978	1470	1	0.53363	0.071426	0.084018	0.525265	996	2	1.4386
CLGN	6	0.46831	0.4944	0.782963	3988	2	2.0326	0.1932	0.32342	0.803335	2601	3	3.0685	0.50379	0.46346	0.957968	3158	0	-6.6394	0.2767	0.25282	0.684724	2440	1	-0.39776
CLIC1	11	0.18563	0.24263	0.630741	2366	4	2.4927	0.31461	0.53013	0.868946	3406	3	4.2716	0.71241	0.67152	0.977294	4381	0	-4.5286	0.00050147	0.00055537	0.216172	15	3	3.3544
CLIC4	6	0.65723	0.58442	0.809047	4724	1	0.69523	0.33353	0.46	0.84638	3524	3	2.9064	0.93021	0.90372	0.982555	5765	0	-6.4857	0.80597	0.72361	0.886083	5045	0	-1.4386
CLK1	10	0.57856	0.61766	0.827413	4474	2	2.4463	0.075785	0.17181	0.706062	1371	6	4.1351	0.61902	0.61116	0.977294	3839	0	-1.6631	0.32565	0.32589	0.75755	2704	2	0.87274
CLK4	6	0.14813	0.1976	0.601713	2015	2	2.5576	0.96429	0.9626	0.992488	6018	0	0.67543	0.92002	0.88412	0.979674	5706	0	-7.3529	0.50208	0.43575	0.804336	3505	1	-0.67105
CLMN	5	0.63884	0.55877	0.803613	4667	1	1.6397	0.679	0.69152	0.912895	5096	1	0.8102	0.83916	0.80776	0.977294	5201	0	-7.6125	0.65309	0.55373	0.839512	4239	0	-0.3116
CLMP	6	0.1207	0.15733	0.572335	1760	3	2.3557	0.23136	0.37518	0.812573	2883	2	3.5981	0.42776	0.4254	0.957968	2668	0	-0.1829	0.82132	0.73635	0.888961	5145	0	-6.3746
CLN3	7	0.39893	0.42265	0.742064	3647	2	1.7395	0.1256	0.23003	0.753051	1959	4	3.3757	0.41193	0.41288	0.957968	2566	0	-1.2181	0.023445	0.034945	0.457103	404	1	-1.2949
CLN5	6	0.87995	0.8272	0.924005	5586	0	-0.57388	0.53057	0.61266	0.895352	4524	2	0.73049	0.58381	0.56597	0.972547	3652	0	-6.0471	0.82728	0.7404	0.888961	5181	0	-2.5516
CLN6	11	0.020584	0.043079	0.485422	440	5	3.8818	0.0099294	0.025827	0.562045	297	6	6.3267	0.68496	0.65438	0.977294	4230	0	-1.4623	0.82166	0.72572	0.886083	5147	0	-0.5101
CLN8	7	0.63092	0.60448	0.821621	4638	1	0.84696	0.16415	0.30295	0.800531	2324	4	2.8613	0.87296	0.84699	0.977627	5407	0	-5.6441	0.099877	0.1105	0.561833	1249	2	1.8783
CLPS	7	0.28116	0.33349	0.696594	3015	2	2.4443	0.1564	0.28289	0.792323	2248	4	4.4266	0.20309	0.18821	0.905978	1438	1	-1.3842	0.21178	0.22149	0.665321	2064	2	0.86036
CLPSL1	8	0.02892	0.048712	0.485422	571	3	3.5305	0.15219	0.27932	0.792323	2206	3	4.4773	0.062497	0.112	0.902275	638	1	-2.2744	0.68647	0.5814	0.851486	4387	1	-1.592
CLPSL2	7	0.99511	0.99293	0.997585	6178	0	-2.5777	0.9416	0.9226	0.980953	5908	1	-0.73656	0.72427	0.70632	0.977294	4453	0	-5.4584	0.067001	0.07808	0.525265	951	1	0.28046
CLPTM1	13	0.0081496	0.0095974	0.3388	223	5	3.9598	0.0021783	0.0057839	0.379128	78	9	5.4186	0.15696	0.23963	0.957968	1224	2	0.84209	0.11142	0.14619	0.625581	1342	3	1.6436
CLPTM1L	13	0.010131	0.036505	0.485422	272	6	3.8374	0.089825	0.19066	0.725413	1556	5	4.0142	0.068068	0.099235	0.890911	674	1	0.61395	0.53855	0.54105	0.834155	3701	1	-0.32465
CLRN1	9	0.97757	0.9602	0.982481	6066	0	1.0897	0.16932	0.31353	0.803335	2384	2	2.1387	0.76895	0.76543	0.977294	4775	0	-4.6146	0.016215	0.017369	0.365792	285	2	2.1535
CLRN2	6	0.090107	0.11359	0.524307	1423	2	3.3483	0.28369	0.41085	0.832822	3219	2	2.8965	0.14582	0.15262	0.905978	1156	1	-4.4471	0.23321	0.21695	0.665321	2184	1	-1.4793
CLRN3	7	0.43406	0.45209	0.762241	3820	2	1.923	0.45673	0.58658	0.888012	4180	1	0.92287	0.55887	0.51583	0.957968	3518	0	-6.0323	0.88577	0.81063	0.916715	5503	0	-2.2882
CLSTN1	12	0.20795	0.26765	0.657791	2525	3	2.581	0.13303	0.27894	0.792323	2020	4	5.5484	0.37009	0.33975	0.957968	2336	1	-3.4686	0.31188	0.36449	0.776271	2616	1	0.53068
CLSTN2	7	0.062552	0.085668	0.496099	1089	3	2.8821	0.051662	0.10562	0.680798	1028	2	5.64	0.016133	0.028692	0.88021	214	2	1.7597	0.86769	0.79228	0.910334	5409	0	-2.0853
CLSTN3	14	0.0016585	0.0021012	0.209659	60	5	5.0532	0.0049654	0.013682	0.419085	167	5	8.0439	0.13489	0.20644	0.929455	1096	2	1.1257	0.29571	0.34706	0.766567	2547	3	1.1889
CLTC	6	0.071794	0.10209	0.505557	1194	3	2.7851	0.077111	0.14533	0.682261	1392	3	5.4213	0.035868	0.067112	0.88021	409	2	0.77789	0.38021	0.34432	0.765558	2945	1	0.431
CLU	13	0.57738	0.62649	0.830993	4471	3	2.2865	0.52203	0.69938	0.912895	4489	3	2.9846	0.80321	0.79004	0.977294	4978	0	-1.9194	0.064284	0.082751	0.525265	918	2	2.0857
CLYBL	7	0.034297	0.051052	0.485422	663	4	3.1487	0.21254	0.36622	0.812573	2757	3	3.5338	0.65969	0.63553	0.977294	4066	0	-6.8217	0.062625	0.076917	0.525265	892	3	1.0041
CMKLR1	14	0.46184	0.56234	0.806332	3954	3	2.4564	0.43932	0.65052	0.906884	4089	5	3.5551	0.34626	0.3591	0.957968	2197	1	-1.0506	0.8509	0.76961	0.900316	5311	1	0.3156
CMTM1	6	0.99135	0.98743	0.994793	6153	0	-1.3096	0.65967	0.74223	0.924881	5028	1	-0.18567	0.75063	0.75192	0.977294	4641	0	-6.0616	0.89673	0.82434	0.92122	5582	0	-1.2127
CMTM2	15	0.039372	0.072438	0.496099	737	6	4.6659	0.024174	0.083648	0.660366	581	7	7.258	0.050426	0.094034	0.88021	544	2	2.2547	0.22752	0.26037	0.693038	2149	2	0.84494
CMTM3	12	0.0049934	0.0059672	0.264015	149	7	4.7605	0.011214	0.024944	0.553483	330	7	5.0475	0.0066553	0.0090157	0.756957	99	1	0.26939	0.058454	0.080256	0.525265	837	3	2.2762
CMTM4	8	0.13095	0.17724	0.580229	1875	1	1.4773	0.12526	0.23582	0.762307	1956	3	3.1586	0.040204	0.067537	0.88021	452	2	0.87125	0.0019486	0.0021219	0.216172	48	5	2.2226
CMTM5	12	0.1283	0.1665	0.573326	1846	5	2.8306	0.099758	0.24005	0.76957	1670	6	3.5802	0.78354	0.76951	0.977294	4862	0	-4.206	0.030071	0.053958	0.525265	489	4	2.4017
CMTM6	7	0.20927	0.27349	0.660141	2530	2	2.1451	0.15457	0.28162	0.792323	2230	3	3.6709	0.083478	0.11473	0.902275	765	1	-6.2892	0.0059706	0.0050047	0.270383	132	3	2.2758
CMTM7	12	0.011647	0.036644	0.485422	307	4	2.5925	0.088252	0.20434	0.735546	1537	5	4.6256	0.016482	0.049539	0.88021	216	3	1.1305	0.0011412	0.0010542	0.216172	29	4	2.8952
CMTM8	5	0.91252	0.86919	0.943114	5738	0	0.76364	0.84073	0.80072	0.9415	5549	1	0.41184	0.66195	0.6727	0.977294	4081	0	-8.0815	0.22957	0.18035	0.645985	2167	1	-1.0767
CMTR2	10	0.11166	0.14097	0.565004	1645	3	3.3426	0.03796	0.094361	0.673429	828	5	5.4384	0.0025223	0.0054828	0.664985	48	3	2.1816	0.03816	0.055781	0.525265	602	2	2.4341
CNGA1	10	0.033727	0.056449	0.485422	653	4	4.1172	0.07701	0.17277	0.707608	1390	2	5.7032	0.26586	0.26451	0.957968	1752	1	-2.33	0.35208	0.3452	0.766567	2820	1	0.79413
CNGA2	6	0.11998	0.15733	0.572335	1753	2	2.677	0.051132	0.11156	0.680798	1019	2	4.3567	0.021339	0.0303	0.88021	266	2	1.2041	0.40775	0.35847	0.772467	3076	1	-0.20761
CNGA3	6	0.59134	0.54062	0.798003	4515	1	1.6393	0.4687	0.57469	0.880621	4245	2	2.2396	0.62079	0.61906	0.977294	3856	0	-2.6445	0.94894	0.90726	0.952505	5905	0	-3.1554
CNGA4	13	0.11493	0.1673	0.573326	1679	4	3.6345	0.56035	0.72435	0.921729	4628	3	3.4974	0.83731	0.82597	0.977294	5189	0	-2.2562	0.46806	0.4563	0.808583	3325	1	0.59778
CNGB1	6	0.039021	0.047308	0.485422	731	2	2.2839	0.14744	0.26004	0.787343	2152	3	4.7733	0.42466	0.4254	0.957968	2652	0	-0.97745	0.21173	0.20275	0.658261	2062	1	0.27959
CNGB3	5	0.18296	0.21735	0.616626	2346	1	0.80283	0.27594	0.37333	0.812573	3168	2	2.4511	0.093973	0.10229	0.902275	829	1	-3.3461	0.084919	0.094719	0.54659	1129	1	-0.19413
CNIH1	7	0.83819	0.75981	0.892014	5391	1	-0.94566	0.97037	0.96341	0.992488	6045	0	-0.23821	0.81797	0.80791	0.977294	5074	0	-5.6246	0.49906	0.46552	0.808583	3489	1	-0.21111
CNIH2	14	0.90565	0.89257	0.95192	5697	1	1.9253	0.45656	0.67694	0.912895	4178	3	4.7161	0.2436	0.30228	0.957968	1651	1	0.1948	0.41433	0.44148	0.804336	3099	2	1.4203
CNIH3	12	0.5131	0.56404	0.806877	4211	1	0.401	0.95184	0.96482	0.992983	5955	2	0.19885	0.87764	0.86382	0.978034	5429	0	-3.9791	0.0077424	0.0075018	0.293224	162	2	1.8651
CNIH4	6	0.93002	0.89011	0.950477	5827	0	0.64879	0.91796	0.896	0.973304	5805	1	-0.050094	0.80967	0.7782	0.977294	5014	0	-5.4227	0.46108	0.41481	0.795968	3290	1	-0.15478
CNNM1	12	0.005567	0.006866	0.284389	160	4	2.6991	0.010997	0.024719	0.553483	322	5	5.3416	0.32375	0.31255	0.957968	2070	1	-0.98132	0.55063	0.54603	0.834155	3761	1	0.40768
CNNM2	7	0.51994	0.55039	0.802069	4248	2	1.9384	0.10704	0.19548	0.725531	1761	4	2.8937	0.571	0.54653	0.96394	3584	0	-3.6673	0.42174	0.39236	0.785604	3135	1	0.51107
CNNM3	6	0.88547	0.83558	0.926049	5614	0	1.3495	0.92295	0.90079	0.973304	5825	0	1.1587	0.67662	0.65413	0.977294	4176	0	-5.7011	0.96227	0.93777	0.96546	5991	0	-3.5135
CNNM4	12	0.25281	0.32595	0.692124	2827	4	2.2816	0.28	0.48081	0.854474	3194	3	3.2503	0.74177	0.7033	0.977294	4582	0	-1.7258	0.20791	0.23511	0.670214	2038	3	1.0283
CNOT1	7	0.21697	0.27774	0.663258	2578	3	2.2065	0.041222	0.083395	0.659203	869	5	3.8188	0.68554	0.67683	0.977294	4240	0	-5.9872	0.13976	0.16669	0.643641	1565	2	1.1791
CNPPD1	11	0.29319	0.39056	0.727447	3083	1	1.386	0.22749	0.39631	0.821315	2868	1	1.102	0.27002	0.28794	0.957968	1774	1	-1.6936	0.10893	0.1307	0.603272	1329	3	0.97909
CNR1	11	0.082991	0.1308	0.54908	1333	3	3.2637	0.40473	0.59759	0.894875	3909	4	2.9521	0.50238	0.51016	0.957968	3149	0	-5.3907	0.95704	0.91342	0.954542	5955	0	-1.182
CNR2	12	0.055758	0.089236	0.497638	1004	4	2.5538	0.72828	0.8405	0.955545	5235	3	3.184	0.65871	0.64515	0.977294	4063	0	-1.2282	0.19483	0.21453	0.665321	1949	3	0.88845
CNST	6	0.22413	0.26329	0.651176	2634	1	1.5331	0.077341	0.14609	0.682261	1398	4	3.2369	0.33566	0.34978	0.957968	2129	0	-3.1917	0.97033	0.94748	0.971558	6040	0	-4.3521
CNTD1	6	0.28607	0.31293	0.679184	3042	2	2.2161	0.12808	0.23132	0.754041	1987	2	4.2996	0.84323	0.81477	0.977294	5225	0	-6.0515	0.15975	0.16509	0.643641	1700	2	1.0493
CNTFR	14	0.55903	0.62198	0.830327	4408	2	2.4379	0.27266	0.44315	0.84638	3149	6	4.5174	0.53917	0.5439	0.96394	3391	1	-0.39706	0.11252	0.13891	0.610371	1347	1	-1.7438
CNTN1	6	0.43289	0.46515	0.771761	3815	1	0.97205	0.11059	0.21169	0.743904	1803	1	0.47538	0.1089	0.12391	0.905978	930	1	-6.1597	0.40014	0.35139	0.766567	3040	1	-1.1529
CNTN2	13	0.028479	0.055808	0.485422	558	4	3.358	0.11742	0.27272	0.792323	1868	5	5.6593	0.85993	0.84171	0.977627	5322	0	-3.0905	0.18332	0.21301	0.665321	1872	2	2.0237
CNTN3	3	0.84045	0.79644	0.908289	5402	0	-0.12194	0.88815	0.88312	0.968721	5683	0	-2.3333	0.5273	0.51551	0.957968	3307	0	-8.1064	0.48745	0.40632	0.795968	3430	0	-0.048247
CNTN4	13	0.53947	0.59748	0.818737	4327	3	2.806	0.032609	0.091449	0.669965	727	6	4.5801	0.47294	0.47547	0.957968	2943	1	0.14707	0.4872	0.46846	0.81207	3428	2	0.85269
CNTN5	11	0.99024	0.98071	0.993179	6142	0	0.31335	0.76633	0.85624	0.961822	5348	3	1.5566	0.86794	0.85365	0.977627	5369	0	-4.097	0.10197	0.11727	0.574888	1271	2	2.4284
CNTN6	6	0.041135	0.049668	0.485422	770	2	3.5916	0.11277	0.21368	0.745837	1826	2	3.8372	0.23601	0.23838	0.957968	1615	1	-3.6338	0.035492	0.039627	0.475726	562	3	1.8198
CNTNAP1	5	0.91335	0.86919	0.943114	5741	0	0.82409	0.18711	0.30262	0.800531	2542	2	3.709	0.40795	0.38416	0.957968	2536	0	-3.5605	0.416	0.37236	0.777497	3109	1	-0.46026
CNTNAP2	8	0.42578	0.45879	0.767751	3784	2	2.1573	0.25034	0.41875	0.837914	2990	3	2.7031	0.46052	0.45655	0.957968	2866	0	-2.1584	0.054191	0.05629	0.525265	796	1	0.2924
CNTNAP3	7	0.7845	0.7042	0.866199	5178	1	1.6932	0.21683	0.36794	0.812573	2784	2	3.5847	0.69977	0.6824	0.977294	4319	0	-5.0542	0.98205	0.966	0.980522	6100	0	-3.7569
CNTNAP3B	13	0.41673	0.51319	0.784174	3737	4	2.4648	0.062746	0.1462	0.682261	1185	7	3.4947	0.80368	0.79004	0.977294	4980	0	-1.5546	0.031427	0.060471	0.525265	505	2	1.2284
CNTNAP4	12	0.014639	0.039995	0.485422	357	5	4.3501	0.02106	0.067662	0.658029	524	6	5.3514	0.0018588	0.0038669	0.58597	38	2	1.373	0.026912	0.032705	0.457103	445	4	1.9248
CNTNAP5	7	0.91398	0.86882	0.943114	5745	0	0.49831	0.94311	0.92489	0.981611	5917	1	1.3771	0.84162	0.81836	0.977294	5219	0	-4.9006	0.40852	0.37748	0.777497	3083	1	-4.8121
COA1	10	0.085953	0.12746	0.548418	1372	3	2.8739	0.29466	0.48467	0.855967	3286	3	4.3563	0.51873	0.522	0.961967	3261	0	-4.2575	0.8291	0.76236	0.895545	5189	0	-0.81293
COA3	7	0.19708	0.25264	0.643741	2448	3	2.2117	0.15197	0.28042	0.792323	2199	4	2.2413	0.71591	0.69849	0.977294	4407	0	-5.3674	0.53238	0.48024	0.815332	3662	1	-3.3264
COL11A1	7	0.1648	0.22046	0.619502	2182	3	2.3357	0.18147	0.32679	0.803335	2490	4	4.2781	0.57224	0.54653	0.96394	3592	0	-2.33	0.35722	0.33356	0.760529	2837	1	-0.54142
COL11A2	6	0.89291	0.84912	0.934068	5652	0	0.51682	0.65225	0.73384	0.924881	4993	2	1.3867	0.95678	0.93659	0.986584	5935	0	-7.4335	0.72074	0.62029	0.869949	4557	0	-0.13069
COL12A1	11	0.11318	0.15256	0.572335	1658	4	3.3495	0.21851	0.37214	0.812573	2802	3	5.3044	0.37162	0.38043	0.957968	2344	1	-0.8435	0.48212	0.47997	0.815332	3402	1	-0.32215
COL13A1	14	0.11406	0.16788	0.574162	1667	6	3.2915	0.082089	0.17704	0.711947	1453	7	5.3581	0.33411	0.3591	0.957968	2119	1	0.71655	0.27849	0.33345	0.760529	2454	3	2.0095
COL14A1	7	0.29724	0.34421	0.698928	3110	2	2.7978	0.7536	0.81503	0.947388	5310	2	1.1946	0.50216	0.48326	0.957968	3147	0	-4.6524	0.12529	0.14581	0.625581	1439	1	-0.60242
COL17A1	15	0.083458	0.12635	0.545883	1341	4	3.9115	0.051758	0.13518	0.682261	1029	5	5.5217	0.2604	0.32424	0.957968	1723	1	0.6871	0.63161	0.62994	0.870778	4138	2	0.51987
COL1A1	12	0.85542	0.83744	0.926953	5467	2	1.6443	0.66221	0.80516	0.943005	5040	3	3.1063	0.57242	0.58784	0.977294	3593	0	-3.0892	0.022634	0.025804	0.426414	390	1	-0.42632
COL1A2	12	0.12041	0.16222	0.572335	1758	4	3.458	0.024194	0.075969	0.658029	582	7	5.6924	0.093966	0.15836	0.905978	828	2	1.107	0.20473	0.23511	0.670214	2017	3	0.87728
COL24A1	14	0.47818	0.5732	0.809047	4037	3	2.7339	0.88321	0.93602	0.984505	5666	3	1.9804	0.99133	0.98693	0.99429	6161	0	-6.3083	0.55081	0.56416	0.846687	3763	2	0.76034
COL25A1	17	0.016606	0.051423	0.485422	390	6	3.6129	0.036293	0.11308	0.680798	798	7	6.1305	0.057849	0.11048	0.902275	599	2	2.3569	0.19807	0.25142	0.684195	1970	4	1.1011
COL26A1	7	0.50489	0.53338	0.797213	4169	2	2.1692	0.47449	0.60599	0.895352	4272	2	1.8639	0.19326	0.18821	0.905978	1392	1	-4.1691	0.083478	0.099768	0.549518	1114	2	1.098
COL2A1	13	0.45992	0.5466	0.799067	3945	2	2.3371	0.27092	0.47094	0.849981	3134	5	4.9217	0.20394	0.26738	0.957968	1446	1	-0.069048	0.30772	0.35045	0.766567	2597	2	1.2493
COL3A1	3	0.15924	0.17802	0.581211	2124	2	2.139	0.1218	0.18387	0.714289	1920	2	3.0481	0.26192	0.24798	0.957968	1732	0	-1.9366	0.48615	0.40177	0.794213	3421	0	-0.37948
COL4A2	10	0.74749	0.74081	0.884714	5029	2	1.8887	0.40312	0.57669	0.880621	3896	3	2.5687	0.60573	0.60193	0.977294	3762	0	-3.8397	0.29338	0.32061	0.751965	2535	2	0.89421
COL5A1	14	0.34419	0.44184	0.757078	3378	4	2.5147	0.20918	0.3866	0.812573	2725	6	3.0292	0.15922	0.25981	0.957968	1234	2	1.0501	0.14488	0.17461	0.645985	1608	1	0.075522
COL5A2	6	0.83153	0.74412	0.885351	5365	1	1.5135	0.96828	0.968	0.994671	6039	0	-0.17314	0.54648	0.53368	0.96394	3441	0	-2.5182	0.82601	0.7404	0.888961	5176	0	-1.1612
COL5A3	7	0.72499	0.6557	0.844904	4960	1	1.7333	0.74148	0.80564	0.943005	5268	2	1.4027	0.83263	0.81836	0.977294	5159	0	-6.8471	0.80612	0.71328	0.886083	5047	0	-1.4712
COL6A1	14	0.86185	0.85356	0.936102	5504	2	2.0958	0.3528	0.58404	0.886611	3642	2	4.9317	0.42311	0.38757	0.957968	2642	1	0.047802	0.63191	0.62612	0.870778	4140	1	-0.39098
COL6A2	13	0.43153	0.52751	0.794685	3807	3	2.6113	0.46261	0.67546	0.912895	4212	5	3.6878	0.62741	0.62822	0.977294	3880	0	-5.6441	0.46514	0.4563	0.808583	3309	2	0.93219
COL6A3	12	0.026271	0.051444	0.485422	523	4	2.8737	0.28741	0.49418	0.859226	3241	5	4.7727	0.58314	0.58785	0.977294	3645	0	0.22346	0.45948	0.44121	0.804336	3286	2	0.69968
COL6A5	7	0.79006	0.70784	0.868457	5200	1	0.52744	0.56013	0.65754	0.906884	4626	1	-0.65358	0.84725	0.82515	0.977294	5244	0	-5.8499	0.73283	0.65273	0.871514	4643	0	0.18239
COL6A6	5	0.24395	0.262	0.651099	2769	2	2.3847	0.41485	0.51386	0.866047	3953	2	2.3034	0.44784	0.4125	0.957968	2797	0	-0.90457	0.014462	0.019973	0.381828	255	1	0.22323
COL7A1	12	0.24349	0.30718	0.674966	2766	4	2.7895	0.11102	0.25361	0.78354	1807	5	4.6344	0.2965	0.31255	0.957968	1928	1	0.65249	0.083818	0.11703	0.574888	1118	2	0.73383
COLEC12	7	0.12915	0.16676	0.573326	1855	2	2.2974	0.25873	0.41698	0.836802	3055	1	-1.4738	0.15247	0.16732	0.905978	1197	1	-5.7379	0.96115	0.92688	0.962515	5984	0	-1.8166
COLGALT1	7	0.49765	0.52154	0.789557	4124	1	1.1141	0.18183	0.32679	0.803335	2491	1	0.78508	0.042426	0.080194	0.88021	473	1	-5.0248	0.92925	0.86792	0.936176	5785	0	-5.0726
COLGALT2	12	0.018452	0.043673	0.485422	409	4	4.2996	0.005163	0.015377	0.434815	175	6	6.7981	0.0018345	0.0038669	0.58597	36	3	2.9724	0.30737	0.35906	0.772467	2596	2	1.0049
COLQ	14	0.35311	0.44767	0.760647	3423	2	2.8071	0.65743	0.79262	0.938104	5015	4	3.328	0.88464	0.86722	0.979674	5482	0	-3.0206	0.078092	0.10063	0.551317	1049	4	1.3534
COMT	12	0.11797	0.16107	0.572335	1726	5	3.4838	0.35388	0.56616	0.880621	3647	4	3.441	0.60665	0.5989	0.977294	3766	0	-2.5108	0.0099618	0.0099464	0.310538	201	5	2.4577
COMTD1	14	0.13064	0.18587	0.587959	1872	1	1.1347	0.47406	0.6849	0.912895	4269	4	2.9555	0.20797	0.28814	0.957968	1462	1	-2.5108	0.042793	0.071512	0.525265	665	3	2.5941
COQ2	6	0.064668	0.07621	0.496099	1121	3	3.3293	0.075892	0.14454	0.682261	1373	3	5.1801	0.23915	0.24787	0.957968	1634	1	-6.6198	0.80044	0.71476	0.886083	5012	0	-0.40087
CORIN	9	0.01187	0.030222	0.485422	309	6	3.5967	0.105	0.20473	0.735546	1729	5	3.5139	0.84109	0.84001	0.977627	5210	0	-6.8217	0.10439	0.1269	0.594608	1290	3	0.98724
COX10	6	0.71279	0.63617	0.836866	4912	1	1.5982	0.62284	0.6996	0.912895	4868	2	1.6854	0.66597	0.64631	0.977294	4111	0	-5.1315	0.52794	0.44296	0.804336	3641	1	-2.376
COX11	7	0.28464	0.33555	0.69771	3033	2	2.4423	0.62977	0.70175	0.912895	4898	2	1.8202	0.71308	0.68782	0.977294	4387	0	-5.5848	0.71509	0.6342	0.870778	4534	0	0.4027
COX14	12	0.53247	0.58899	0.813535	4300	3	2.3199	0.35974	0.57123	0.880621	3674	5	4.0583	0.86011	0.85531	0.977627	5323	0	-2.877	0.16366	0.19113	0.654843	1728	2	0.71168
COX15	7	0.11683	0.15318	0.572335	1705	2	1.8936	0.017047	0.047345	0.632442	464	1	1.1401	0.014654	0.028692	0.88021	199	1	-4.1525	0.053565	0.069465	0.525265	789	1	-4.1991
COX16	7	0.77419	0.6966	0.863352	5133	1	1.6228	0.73267	0.79964	0.940721	5244	1	-0.34496	0.86328	0.84399	0.977627	5338	0	-5.0248	0.33639	0.31891	0.750642	2751	1	-1.5611
COX18	7	0.47918	0.50303	0.783838	4044	1	1.0906	0.22336	0.36893	0.812573	2839	3	2.5902	0.6515	0.62287	0.977294	4022	0	-2.6715	0.60167	0.50949	0.821555	4005	1	-0.86029
COX4I1	7	0.28901	0.33759	0.698687	3063	2	1.9844	0.18558	0.3312	0.803335	2531	2	1.9532	0.28202	0.29277	0.957968	1847	1	-5.4136	0.75256	0.66438	0.871514	4752	0	-5.4618
COX4I2	7	0.84516	0.77081	0.899387	5420	1	1.3464	0.96258	0.95688	0.991746	6008	0	0.24459	0.89936	0.8828	0.979674	5574	0	-6.3734	0.16277	0.18226	0.645985	1721	2	1.2251
COX6A1	6	0.70512	0.62796	0.831883	4876	1	1.5755	0.57499	0.64856	0.906884	4681	2	2.2665	0.90262	0.87321	0.979674	5594	0	-7.1428	0.75718	0.66299	0.871514	4786	0	-0.2828
COX6C	6	0.15376	0.20093	0.606604	2061	1	1.522	0.7921	0.78812	0.93715	5434	1	1.4878	0.7802	0.76698	0.977294	4836	0	-5.6246	0.88262	0.80891	0.916715	5484	0	-1.7099
COX7A1	6	0.11212	0.14418	0.565461	1651	3	2.7771	0.217	0.3419	0.809248	2787	3	2.1298	0.50147	0.46346	0.957968	3143	0	-4.0393	0.47594	0.42867	0.804336	3373	1	-0.62936
COX7A2	9	0.89735	0.83192	0.924549	5674	1	0.27411	0.58874	0.71113	0.915595	4739	2	2.4297	0.41773	0.41965	0.957968	2603	0	-5.0542	0.30527	0.29852	0.731979	2588	1	-0.37423
COX8A	6	0.02614	0.038429	0.485422	521	2	2.7187	0.028279	0.061447	0.658029	648	2	4.1088	0.10751	0.12391	0.905978	917	1	-1.3246	0.59326	0.49263	0.815332	3966	1	-0.28614
COX8C	7	0.2707	0.32797	0.692701	2937	1	1.4424	0.9402	0.92036	0.980211	5901	1	-0.23016	0.5361	0.49149	0.957968	3368	0	-5.523	0.025854	0.034947	0.457103	436	3	1.934
CP	4	0.71204	0.6091	0.823049	4907	0	1.2838	0.10204	0.18507	0.714289	1692	2	3.4916	0.19702	0.20134	0.920453	1413	1	-4.6536	0.49304	0.42713	0.804336	3456	0	-0.11472
CPD	12	0.10583	0.15326	0.572335	1583	4	3.7971	0.06615	0.14345	0.682261	1242	6	4.7321	0.012745	0.042142	0.88021	179	3	1.3209	0.8069	0.71456	0.886083	5052	1	-0.52908
CPED1	12	0.0020773	0.0022764	0.209659	64	5	3.2962	0.0022958	0.0054365	0.379128	85	4	3.632	0.011214	0.039659	0.88021	161	1	0.15453	0.82762	0.72878	0.886083	5183	1	0.49155
CPM	12	0.24395	0.30718	0.674966	2770	4	2.9038	0.51443	0.67945	0.912895	4450	4	3.7313	0.94494	0.94051	0.987092	5864	0	-3.8514	0.041003	0.060997	0.525265	640	2	2.5777
CPOX	7	0.92976	0.8946	0.952558	5825	0	0.30763	0.96269	0.95688	0.991746	6009	0	1.1491	0.74627	0.7407	0.977294	4610	0	-5.2953	0.17744	0.19425	0.654843	1826	2	0.93153
CPQ	8	0.97966	0.96087	0.982532	6078	0	0.46133	0.77542	0.83139	0.951819	5378	2	2.0093	0.87917	0.85754	0.977627	5439	0	-6.3259	0.27582	0.26517	0.699465	2432	2	0.6099
CPT1A	13	0.49869	0.56627	0.80797	4131	3	2.7989	0.081291	0.16169	0.697013	1444	7	5.141	0.011211	0.040231	0.88021	160	3	1.7609	0.085837	0.097216	0.549518	1138	3	1.9308
CPT1B	11	0.018853	0.041611	0.485422	418	5	3.5821	0.0062645	0.014592	0.425626	204	8	5.7006	0.084584	0.14694	0.905978	778	2	1.1276	0.0095908	0.0086237	0.302707	196	4	2.1033
CPT1C	14	0.11015	0.16189	0.572335	1632	5	3.3338	0.032001	0.090791	0.668358	714	8	5.4188	0.48202	0.50107	0.957968	2996	1	0.79598	0.20573	0.23549	0.670214	2027	3	1.2342
CPVL	13	0.010735	0.037807	0.485422	284	4	3.7074	0.0031963	0.0077488	0.379128	115	6	4.993	0.0027234	0.0066509	0.700152	55	1	-0.036371	0.0081496	0.0084468	0.298183	171	4	1.73
CPXM2	14	0.40803	0.51188	0.783838	3697	3	2.9899	0.44152	0.65689	0.906884	4101	3	4.7138	0.39539	0.37334	0.957968	2467	1	0.35728	0.65636	0.64564	0.871514	4258	1	0.50114
CPZ	7	0.87791	0.80049	0.909605	5578	1	1.4539	0.68496	0.75515	0.925579	5117	2	1.6743	0.91277	0.89085	0.981012	5662	0	-5.9248	0.02457	0.034947	0.457103	425	1	-2.032
CR1	6	0.13235	0.17067	0.57743	1891	2	2.9042	0.33753	0.46	0.84638	3552	2	2.4943	0.24714	0.25749	0.957968	1663	1	-3.1023	0.34433	0.29505	0.728876	2786	1	-0.1535
CR1L	5	0.030822	0.037385	0.485422	595	3	3.475	0.14809	0.25754	0.786729	2160	2	3.6413	0.4937	0.48421	0.957968	3076	0	-5.5848	0.061669	0.068447	0.525265	877	2	1.2618
CR2	9	0.031638	0.051824	0.485422	612	1	0.99364	0.39164	0.56752	0.880621	3836	1	1.1401	0.95223	0.93709	0.986584	5909	0	-6.2516	0.58802	0.55571	0.841081	3938	1	0.071497
CRB1	8	0.092768	0.12391	0.542468	1450	3	3.6197	0.01517	0.043248	0.620495	425	4	5.7471	0.059598	0.112	0.902275	609	2	0.93218	0.11723	0.13414	0.606558	1385	2	1.5016
CRB2	12	0.27678	0.36044	0.704826	2980	4	2.5603	0.32793	0.55082	0.876969	3487	5	2.9773	0.58344	0.58785	0.977294	3650	0	-2.0469	0.14664	0.17738	0.645985	1618	3	1.0348
CRB3	12	0.023917	0.049155	0.485422	493	6	4.2363	0.017849	0.062784	0.658029	476	5	7.1227	0.071829	0.1136	0.902275	701	1	0.5749	0.16552	0.19113	0.654843	1739	2	1.3609
CREB3	13	0.95374	0.91832	0.961979	5949	1	1.7294	0.43939	0.65774	0.906884	4091	4	3.1841	0.53458	0.53073	0.96394	3360	0	-1.9399	0.095391	0.12346	0.588676	1209	4	1.2577
CREB3L1	13	0.42395	0.52008	0.789557	3773	3	2.6434	0.29047	0.49606	0.859226	3259	5	4.2777	0.82515	0.81458	0.977294	5112	0	-5.1391	0.010737	0.011228	0.3275	207	5	3.1187
CREB3L2	9	0.0041941	0.0049776	0.241607	126	6	3.5831	0.011094	0.04061	0.601308	326	6	6.229	0.030184	0.043739	0.88021	357	2	1.6362	0.034313	0.049541	0.502116	544	3	2.1205
CREB3L3	7	0.053895	0.075532	0.496099	969	4	2.6636	0.057091	0.11917	0.682261	1102	3	4.3461	0.22223	0.19853	0.914344	1533	1	-1.6412	0.15807	0.18226	0.645985	1692	2	1.1695
CREB3L4	11	0.266	0.3611	0.705722	2917	3	2.8599	0.34645	0.54926	0.876944	3605	3	3.6811	0.35512	0.32781	0.957968	2251	1	-3.782	0.72798	0.65297	0.871514	4606	1	0.56246
CREG1	11	0.76341	0.76204	0.893648	5077	1	1.8822	0.64335	0.77528	0.930612	4952	3	2.704	0.99864	0.99725	0.998387	6206	0	-6.9911	0.49939	0.49965	0.821221	3492	1	-0.079458
CRELD1	14	0.54958	0.60973	0.823492	4363	2	2.9118	0.34243	0.56788	0.880621	3585	6	3.8465	0.76438	0.7341	0.977294	4745	0	-0.83248	0.7375	0.71775	0.886083	4668	1	0.36863
CRELD2	11	0.18904	0.24907	0.639182	2394	3	2.5643	0.49191	0.65642	0.906884	4342	2	3.8895	0.42809	0.46006	0.957968	2671	1	-4.6536	0.96575	0.92515	0.96216	6005	0	-2.0528
CRHR1	6	0.79553	0.71592	0.873012	5222	1	-4.1152	0.99115	0.99017	0.998626	6157	0	-3.2678	0.81554	0.78691	0.977294	5054	0	-5.5848	0.53394	0.45012	0.808583	3677	1	-1.8393
CRHR2	14	0.038984	0.067145	0.496099	728	4	3.578	0.1902	0.35742	0.812573	2573	4	5.3038	0.79888	0.7587	0.977294	4954	0	-1.1458	0.12884	0.16638	0.643641	1468	1	0.42329
CRIM1	7	0.050759	0.073432	0.496099	922	3	2.6811	0.088207	0.16768	0.700347	1536	2	4.1642	0.066039	0.093702	0.88021	662	1	-6.6296	0.88106	0.79609	0.910334	5473	0	-1.1455
CRISPLD2	6	0.81053	0.7279	0.880191	5278	1	1.5548	0.13526	0.23987	0.76957	2045	3	3.2735	0.34457	0.35863	0.957968	2187	0	-0.83373	0.58386	0.47843	0.815332	3918	1	-6.7822
CRLF1	4	0.77211	0.71293	0.871572	5123	0	-1.0466	0.85817	0.83697	0.953626	5604	0	-1.5297	0.96795	0.95836	0.990186	6002	0	-7.6896	0.86368	0.79819	0.91195	5384	0	-3.4277
CRLF2	5	0.016364	0.027753	0.485422	387	4	3.5643	0.00053417	0.0010064	0.350925	18	5	5.0973	0.34212	0.33282	0.957968	2174	0	-0.24723	0.15231	0.15166	0.625581	1652	2	0.55976
CRLS1	11	0.092755	0.13585	0.555501	1448	4	2.8739	0.1164	0.23925	0.76957	1858	4	4.0742	0.27573	0.28794	0.957968	1806	1	-1.0931	0.50757	0.49965	0.821221	3531	1	-1.1245
CRTAM	11	0.045286	0.073128	0.496099	847	3	2.9481	0.053525	0.12032	0.682261	1055	4	4.186	0.22749	0.24848	0.957968	1569	1	-2.347	0.35861	0.35555	0.768834	2840	1	0.2802
CRTAP	6	0.041257	0.049668	0.485422	774	3	3.5942	0.058753	0.116	0.682261	1129	3	4.8419	0.05427	0.076535	0.88021	580	1	0.7163	0.0096634	0.0093839	0.308313	197	2	2.7999
CRYAB	14	0.51302	0.59948	0.820392	4210	3	2.4235	0.75976	0.88458	0.970048	5335	4	2.6335	0.69846	0.67767	0.977294	4310	0	-4.0193	0.0029975	0.0029649	0.224644	80	3	3.1169
CS	14	0.75033	0.78463	0.901924	5040	2	2.5381	0.16038	0.34352	0.809248	2282	7	4.3864	0.60902	0.62227	0.977294	3780	0	0.093991	0.38442	0.44148	0.804336	2963	2	0.98215
CSF1	12	0.17063	0.23626	0.62945	2235	4	2.6813	0.12293	0.26127	0.787343	1929	4	4.8902	0.42363	0.43449	0.957968	2645	1	-1.4368	0.23903	0.29241	0.728876	2221	3	0.85675
CSF1R	15	0.38676	0.48805	0.782963	3595	2	2.1397	0.17588	0.36437	0.812573	2444	3	4.3957	0.48763	0.49672	0.957968	3042	1	-2.9158	0.3319	0.39104	0.785604	2736	1	0.16973
CSF2RA	7	0.57989	0.58228	0.809047	4480	1	1.3906	0.5607	0.65754	0.906884	4629	2	2.0641	0.8866	0.86102	0.977686	5491	0	-6.0471	0.035104	0.040053	0.475726	551	2	2.0919
CSF2RB	12	0.011647	0.036644	0.485422	306	7	2.7769	0.11448	0.25643	0.786729	1839	4	5.8155	0.51984	0.52858	0.96394	3266	0	-0.36091	0.037756	0.060043	0.525265	596	3	2.0909
CSF3R	13	0.052842	0.083786	0.496099	958	4	3.6089	0.038997	0.10855	0.680798	840	5	4.8259	0.3891	0.3649	0.957968	2428	1	-3.3406	0.1615	0.20118	0.658	1710	2	1.8208
CSGALNACT2	5	0.82557	0.7662	0.896831	5334	0	1.6002	0.55004	0.64301	0.906884	4587	2	1.4312	0.53897	0.514	0.957968	3386	0	-6.5388	0.47502	0.39216	0.785604	3366	1	-1.3918
CSMD1	10	0.42628	0.48036	0.781272	3786	3	2.1949	0.11919	0.23731	0.766331	1889	5	4.1695	0.68054	0.63717	0.977294	4200	0	-4.8678	0.5707	0.5284	0.83176	3858	1	0.03811
CSMD2	9	0.50163	0.54086	0.798003	4148	2	2.3514	0.11208	0.21163	0.743904	1819	5	3.6454	0.8894	0.87904	0.979674	5513	0	-6.9911	0.0020501	0.0021075	0.216172	50	1	-0.17262
CSMD3	6	0.74735	0.66006	0.847128	5028	1	-0.23507	0.96471	0.9626	0.992488	6022	0	-2.2841	0.85245	0.82679	0.977294	5280	0	-7.4447	0.88141	0.80891	0.916715	5480	0	-2.0102
CSNK1A1	13	0.067192	0.10392	0.505613	1150	5	3.8426	0.043127	0.11384	0.680798	902	5	6.0925	0.026496	0.065674	0.88021	319	3	2.3126	0.55998	0.56684	0.846687	3804	2	0.63064
CSPG4	6	0.6093	0.54459	0.798507	4571	1	1.1676	0.94416	0.93299	0.983824	5920	0	-0.00056136	0.82395	0.79883	0.977294	5105	0	-5.3438	0.19767	0.19931	0.658	1966	2	0.61191
CSPG5	7	0.76795	0.6966	0.863352	5098	1	-0.64096	0.737	0.80256	0.942765	5255	2	-1.8588	0.70389	0.68782	0.977294	4336	0	-3.3784	0.59987	0.50949	0.821555	3995	1	-0.55172
CST11	5	0.027025	0.032869	0.485422	534	2	3.913	0.042178	0.082485	0.659203	885	2	5.3463	0.1102	0.11068	0.902275	938	1	-1.071	0.4479	0.37887	0.777497	3237	1	-1.5791
CST3	10	0.057635	0.086324	0.496099	1025	3	2.3403	0.081733	0.18832	0.721371	1450	1	1.2666	0.028536	0.05177	0.88021	341	1	-2.2428	0.035974	0.053847	0.525265	570	2	1.947
CST9	6	0.73186	0.644	0.839845	4977	1	1.9282	0.1926	0.32039	0.803335	2592	3	3.9751	0.32643	0.3319	0.957968	2081	0	-0.82372	0.88328	0.80891	0.916715	5490	0	-1.4658
CST9L	7	0.18301	0.24153	0.62945	2347	3	2.6901	0.060969	0.13331	0.682261	1159	3	2.8103	0.1957	0.18821	0.905978	1405	1	-1.8746	0.71189	0.6342	0.870778	4515	0	0.067087
CT83	7	0.0091532	0.023226	0.485422	247	5	4.3139	0.02531	0.061271	0.658029	607	4	5.7083	0.0058836	0.022088	0.88021	92	2	2.6288	0.042128	0.043499	0.475726	652	2	1.7287
CTAGE1	7	0.64213	0.60448	0.821621	4678	1	0.79877	0.33466	0.47626	0.853111	3534	2	3.3967	0.94008	0.91299	0.983087	5836	0	-6.0323	0.50747	0.46552	0.808583	3530	1	-1.1525
CTAGE15	5	0.81558	0.74234	0.885351	5296	0	-0.75433	0.97893	0.97636	0.997083	6081	0	-1.0621	0.74068	0.71155	0.977294	4573	0	-4.9326	0.93257	0.89596	0.947668	5806	0	-4.9803
CTAGE4	6	0.35123	0.3725	0.713639	3414	2	2.0818	0.2583	0.39754	0.821395	3047	3	3.467	0.32729	0.3319	0.957968	2087	0	-2.1342	0.022557	0.027677	0.436435	389	2	2.1523
CTAGE5	14	0.94334	0.91722	0.961327	5897	1	1.3814	0.49175	0.69457	0.912895	4341	5	3.0947	0.89657	0.89552	0.981906	5554	0	-3.9791	0.94283	0.8882	0.944787	5869	0	-0.17568
CTAGE6	2	0.021177	0.017175	0.485422	446	2	2.7596	0.05241	0.076664	0.658029	1039	2	2.512	0.26711	0.24974	0.957968	1753	0	-6.9368	0.59329	0.51302	0.821753	3967	0	-3.9613
CTAGE8	3	0.022888	0.030357	0.485422	477	2	3.006	0.075991	0.13237	0.682261	1375	2	1.2633	0.52487	0.51167	0.957968	3297	0	-5.8596	0.15673	0.13345	0.606558	1683	1	0.35842
CTAGE9	6	0.047564	0.06475	0.496099	885	1	0.70566	0.15595	0.27238	0.792323	2242	2	3.3731	0.064358	0.076535	0.88021	650	1	-3.7197	0.70901	0.60893	0.86199	4501	0	-1.4062
CTB-133G6.1	7	0.86151	0.78565	0.901924	5502	1	1.7872	0.25836	0.41339	0.833888	3051	3	3.1764	0.28939	0.29277	0.957968	1889	1	-1.7344	0.21442	0.22524	0.665321	2079	2	0.8903
CTC-260F20.3	7	0.13164	0.17503	0.57968	1882	3	2.5891	0.2499	0.39008	0.814399	2987	3	2.9607	0.60812	0.59625	0.977294	3775	0	-6.1045	0.73717	0.65273	0.871514	4666	0	-0.098124
CTCFL	6	0.0055139	0.016894	0.485422	158	2	3.0314	0.013115	0.036945	0.593126	366	2	4.3843	0.35375	0.35863	0.957968	2245	0	-4.2575	0.79269	0.69691	0.883833	4968	0	-4.3043
CTD-2370N5.3	5	0.77639	0.67982	0.859003	5141	1	1.4097	0.88563	0.86039	0.964193	5675	0	0.69039	0.7913	0.75877	0.977294	4917	0	-7.6754	0.86989	0.79283	0.910334	5415	0	-3.1279
CTD-2521M24.10	7	0.24673	0.30579	0.674966	2787	2	2.7037	0.16622	0.30695	0.800531	2347	2	2.5623	0.10064	0.11473	0.902275	869	1	-4.3554	0.06003	0.071693	0.525265	860	2	1.8605
CTDNEP1	14	0.42917	0.53245	0.797213	3799	2	2.9835	0.56207	0.7436	0.924881	4635	3	3.9064	0.54865	0.5439	0.96394	3456	1	-0.74102	0.36777	0.42667	0.804336	2887	2	1.2004
CTLA4	7	0.010207	0.023981	0.485422	274	4	3.2286	0.0053794	0.010616	0.404863	186	4	6.5554	0.12324	0.14656	0.905978	1024	1	0.64385	0.20812	0.20997	0.660202	2041	1	-0.91938
CTNS	7	0.054977	0.077811	0.496099	987	3	3.9571	0.072058	0.14294	0.682261	1327	4	5.0091	0.27459	0.28243	0.957968	1798	1	-6.2642	0.70086	0.6279	0.870778	4465	0	-0.34104
CTRB1	7	0.55013	0.56493	0.806877	4367	2	2.1177	0.84803	0.84544	0.956557	5570	1	1.1896	0.56678	0.53516	0.96394	3559	0	-6.0903	0.91127	0.84461	0.9294	5669	0	-1.9179
CTRB2	7	0.038853	0.054008	0.485422	725	1	0.48115	0.93791	0.91584	0.978014	5887	1	-0.27659	0.73905	0.73138	0.977294	4564	0	-4.6916	0.59395	0.50214	0.821221	3972	1	0.18173
CTSA	7	0.47446	0.49854	0.782963	4011	2	2.1657	0.30522	0.45423	0.84638	3342	2	3.7704	0.38795	0.4035	0.957968	2422	0	-2.8299	0.99608	0.99066	0.993541	6194	0	-3.7765
CTSC	8	0.3579	0.40807	0.73467	3446	1	1.9598	0.58929	0.71154	0.915595	4744	2	1.7594	0.62951	0.61819	0.977294	3897	0	-1.0343	0.23823	0.25177	0.684195	2218	1	-2.0055
CTSD	14	0.34434	0.44184	0.757078	3380	4	3.0813	0.2375	0.41054	0.832822	2918	6	5.384	0.12849	0.19889	0.914417	1059	2	1.1867	0.32249	0.37019	0.776271	2685	2	1.2612
CTSK	13	0.0063437	0.0074986	0.289373	187	5	3.9696	0.060919	0.14426	0.682261	1158	6	3.7745	0.59562	0.60585	0.977294	3711	0	-1.1172	0.6385	0.62727	0.870778	4170	1	0.35328
CTSL	9	0.036573	0.058887	0.485422	694	2	3.5285	0.0087481	0.021626	0.526907	271	5	4.6592	0.010538	0.033602	0.88021	153	2	0.89779	0.64212	0.57835	0.851486	4191	1	0.17231
CTSV	13	0.987	0.96695	0.986476	6120	0	0.65359	0.75623	0.86558	0.965036	5316	3	2.9273	0.98087	0.972	0.99114	6093	0	-5.8428	0.088084	0.099513	0.549518	1149	2	1.0832
CTXN1	6	0.47702	0.4944	0.782963	4026	2	1.7965	0.61219	0.68627	0.912895	4825	2	1.9623	0.58754	0.56597	0.972547	3674	0	-5.3438	0.97645	0.95825	0.978108	6067	0	-4.3471
CTXN2	10	0.13408	0.18177	0.583461	1907	4	2.9045	0.41505	0.58698	0.888082	3956	3	2.6558	0.41752	0.42837	0.957968	2601	1	-1.4043	0.64411	0.59523	0.85715	4204	1	0.1864
CTXN3	7	0.56039	0.57544	0.809047	4414	1	0.34885	0.17612	0.31513	0.803335	2446	3	4.623	0.042914	0.080195	0.88021	476	2	0.94249	0.36097	0.33357	0.760529	2848	1	-1.4086
CUTA	18	0.68071	0.74819	0.885351	4795	4	3.033	0.066188	0.16473	0.700347	1243	9	5.1256	0.18119	0.2618	0.957968	1334	1	0.04974	0.062692	0.09271	0.543914	894	5	2.593
CUX1	14	0.45082	0.55481	0.802472	3905	3	2.8094	0.56963	0.74722	0.924881	4662	4	3.9761	0.39555	0.37334	0.957968	2469	1	-0.89515	0.29188	0.34706	0.766567	2524	3	0.82982
CUX2	14	0.19331	0.25919	0.648652	2420	3	3.2104	0.28284	0.47233	0.850666	3213	4	5.0702	0.7212	0.71621	0.977294	4432	0	-0.12252	0.13082	0.17094	0.645985	1490	3	1.4958
CUZD1	4	0.46814	0.39078	0.727447	3986	1	1.6516	0.051917	0.09589	0.673429	1031	3	2.485	0.29644	0.2891	0.957968	1927	0	-2.6715	0.0095071	0.014249	0.344474	194	2	2.2425
CWH43	14	0.086815	0.12193	0.539808	1381	4	2.2553	0.34286	0.56989	0.880621	3587	6	2.4451	0.77051	0.74263	0.977294	4786	0	-2.6715	0.05963	0.082412	0.525265	855	3	2.5524
CX3CL1	5	0.18645	0.21735	0.616626	2374	2	2.2913	0.11109	0.19254	0.725531	1808	3	3.1068	0.13257	0.13597	0.905978	1084	1	-2.5689	0.0070479	0.0075178	0.293224	152	3	1.2528
CX3CR1	6	0.092203	0.11567	0.526897	1442	2	3.5302	0.032091	0.063239	0.658029	716	2	5.8841	0.15851	0.16218	0.905978	1230	1	-0.30729	0.62225	0.54117	0.834155	4097	0	0.45588
CXADR	6	0.0086688	0.021009	0.485422	234	1	1.5052	0.4467	0.54414	0.872226	4129	2	2.7373	0.22253	0.22888	0.957968	1536	1	-3.1371	0.65064	0.57924	0.851486	4225	0	-1.6874
CXCL10	6	0.77283	0.69215	0.863352	5125	1	-1.7048	0.86089	0.83212	0.951819	5609	1	-1.8351	0.83695	0.80202	0.977294	5182	0	-5.9088	0.64379	0.57314	0.849865	4200	0	-5.2673
CXCL11	7	0.35466	0.39247	0.727447	3430	2	2.2615	0.12516	0.23003	0.753051	1954	4	3.0022	0.022819	0.030494	0.88021	278	1	-2.2592	0.40575	0.37748	0.777497	3068	1	-2.6688
CXCL14	6	0.11653	0.15589	0.572335	1698	3	2.1515	0.097191	0.19102	0.725531	1642	3	3.5514	0.063529	0.076535	0.88021	645	1	-0.3222	0.064979	0.070782	0.525265	925	2	1.1805
CXCL16	15	0.73929	0.77681	0.901774	5006	3	2.2171	0.68516	0.821	0.950586	5118	4	2.0895	0.90873	0.90501	0.982555	5632	0	-2.816	0.35035	0.39895	0.790612	2814	2	1.2807
CXCL9	7	0.10105	0.13262	0.54908	1540	3	2.7642	0.029103	0.065778	0.658029	663	4	5.2593	0.1365	0.14656	0.905978	1106	1	-0.34896	0.71565	0.6342	0.870778	4537	0	-0.76605
CXCR1	7	0.73447	0.6707	0.85508	4986	1	1.2946	0.17981	0.32511	0.803335	2474	4	2.2272	0.52938	0.49149	0.957968	3322	0	-1.62	0.82252	0.72803	0.886083	5154	0	-1.2597
CXCR2	13	0.39599	0.49452	0.782963	3634	3	2.8657	0.29447	0.50125	0.859226	3282	3	3.8223	0.10706	0.17567	0.905978	913	1	-0.99458	0.17176	0.20118	0.658	1780	3	1.8469
CXCR3	6	0.06911	0.083068	0.496099	1173	1	1.6204	0.062285	0.1184	0.682261	1178	1	0.97965	0.051027	0.076533	0.88021	551	1	-4.2772	0.60768	0.4998	0.821221	4030	0	-4.4528
CXCR4	12	0.29774	0.39849	0.730976	3111	4	2.5658	0.27756	0.47926	0.853111	3183	3	5.0805	0.045324	0.070524	0.88021	496	2	1.7206	0.13444	0.17016	0.645985	1526	2	1.8688
CXCR5	6	0.80423	0.72789	0.880191	5253	1	1.7138	0.82171	0.80368	0.943005	5491	1	1.0531	0.60597	0.5781	0.974948	3764	0	-6.2768	0.0014251	0.001255	0.216172	38	2	3.4512
CXCR6	5	0.11153	0.14454	0.565461	1642	1	-3.404	0.064695	0.12476	0.682261	1221	1	-2.6008	0.50117	0.48421	0.957968	3139	0	-4.2575	0.77371	0.67926	0.877889	4877	0	-4.3043
CXXC11	7	0.06433	0.088431	0.496099	1113	3	3.1424	0.033746	0.076184	0.658029	749	4	4.1983	0.022318	0.030494	0.88021	275	1	0.024424	0.86237	0.78849	0.910282	5375	0	-1.0427
CXorf66	5	0.96181	0.94339	0.972986	5991	0	-0.35994	0.88884	0.86655	0.965036	5689	0	0.31079	0.92151	0.89085	0.981012	5716	0	-6.6965	0.037234	0.044221	0.478642	589	2	0.91717
CYB561	13	0.0088554	0.010531	0.357545	239	6	2.5822	0.026812	0.078915	0.658029	626	4	6.0083	0.037781	0.072318	0.88021	429	2	2.1352	0.46845	0.4563	0.808583	3330	1	-0.58132
CYB561A3	13	0.0086202	0.010007	0.343553	232	3	4.9248	0.090378	0.19305	0.725531	1567	6	5.6114	0.030736	0.068763	0.88021	364	1	-0.51003	0.0058932	0.0069297	0.287426	129	3	3.6609
CYB561D1	7	0.51182	0.53976	0.798003	4204	2	1.6279	0.12218	0.22811	0.753051	1924	4	3.2383	0.13953	0.14656	0.905978	1113	1	-0.05224	0.037951	0.042419	0.475726	598	2	2.0248
CYB561D2	13	0.49835	0.56627	0.80797	4128	1	1.5379	0.25595	0.43439	0.84638	3035	5	4.0415	0.74149	0.71506	0.977294	4580	0	-0.49549	0.53587	0.54105	0.834155	3689	1	0.5378
CYB5A	13	0.16846	0.23692	0.62945	2212	2	3.1828	0.33389	0.55232	0.876969	3529	5	4.9538	0.5094	0.51715	0.957968	3204	1	-4.4471	0.084756	0.097216	0.549518	1127	4	1.0787
CYB5B	14	0.10276	0.15873	0.572335	1558	6	3.788	0.013323	0.032406	0.578568	375	7	5.4769	0.48712	0.50107	0.957968	3039	1	0.81166	0.049251	0.079441	0.525265	741	2	2.4171
CYB5D2	10	0.051318	0.074839	0.496099	932	5	3.8614	0.042727	0.099774	0.680798	894	6	6.4209	0.18944	0.2136	0.937217	1377	1	-0.76972	0.5522	0.52119	0.826275	3771	1	0.41914
CYB5R1	7	0.088112	0.12494	0.542468	1401	3	3.3988	0.032179	0.071947	0.658029	717	4	4.276	0.29063	0.29277	0.957968	1894	1	-1.764	0.0071915	0.0064469	0.287426	155	2	2.6786
CYBA	13	0.38346	0.48728	0.782963	3576	3	3.119	0.29893	0.50642	0.859226	3315	3	3.722	0.14331	0.2258	0.95498	1140	2	0.92381	0.21627	0.24103	0.670671	2084	2	1.574
CYBB	3	0.65937	0.59194	0.815534	4730	0	1.407	0.67519	0.62635	0.902047	5085	1	1.0625	0.48559	0.49195	0.957968	3022	0	-4.1974	0.0023253	0.0017633	0.216172	63	3	1.4208
CYBRD1	6	0.35867	0.37514	0.715179	3453	2	1.9699	0.20218	0.32796	0.803335	2661	3	3.3893	0.36724	0.36721	0.957968	2319	0	-5.4584	0.50871	0.43575	0.804336	3538	1	0.19413
CYHR1	8	0.79853	0.73411	0.882238	5228	1	1.8349	0.72879	0.79918	0.940721	5236	2	2.1542	0.59309	0.55624	0.971858	3700	0	-4.206	0.98435	0.96518	0.980522	6118	0	-4.2526
CYP1A1	7	0.89314	0.82506	0.922793	5653	0	0.66747	0.39015	0.50685	0.859226	3827	3	1.9526	0.83263	0.81836	0.977294	5153	0	-5.7379	0.076107	0.080272	0.525265	1035	1	0.43215
CYP1A2	7	0.045211	0.05992	0.485422	845	4	2.895	0.32089	0.46393	0.84638	3451	3	2.5199	0.34007	0.34461	0.957968	2158	0	-0.49389	0.75594	0.66438	0.871514	4775	0	-1.8116
CYP20A1	6	0.041031	0.049668	0.485422	767	2	3.4148	0.063353	0.12029	0.682261	1191	3	5.0078	0.83695	0.80202	0.977294	5184	0	-6.2892	0.98858	0.97444	0.984962	6148	0	-5.2673
CYP26A1	7	0.17818	0.24153	0.62945	2306	3	2.0538	0.039057	0.079991	0.658029	841	4	3.3092	0.045743	0.093701	0.88021	500	1	-4.1516	0.21217	0.22149	0.665321	2068	2	0.86695
CYP26C1	7	0.73802	0.67823	0.859003	4998	1	1.0289	0.90825	0.88311	0.968721	5771	1	1.0611	0.69648	0.68239	0.977294	4295	0	-5.9407	0.82089	0.72803	0.886083	5142	0	-3.1113
CYP2A13	7	0.2465	0.30579	0.674966	2786	1	-0.27566	0.57245	0.66447	0.909128	4671	2	1.2563	0.6728	0.66818	0.977294	4151	0	-5.7335	0.8889	0.81063	0.916715	5520	0	-2.8584
CYP2A6	6	0.425	0.4498	0.760647	3780	1	1.9004	0.14396	0.25908	0.786729	2116	3	4.3364	0.38153	0.36721	0.957968	2392	0	-0.30897	0.40725	0.35847	0.772467	3072	1	0.51744
CYP2A7	7	0.39869	0.42265	0.742064	3643	2	1.9117	0.1682	0.30846	0.800531	2373	3	2.9947	0.91205	0.88862	0.980224	5653	0	-6.464	0.1142	0.11657	0.574888	1361	2	1.4224
CYP2C8	7	0.44244	0.45985	0.767751	3863	2	2.2866	0.40055	0.51483	0.86661	3884	3	1.9735	0.27206	0.28243	0.957968	1783	1	-8.1883	0.011498	0.012628	0.344474	219	1	-0.33015
CYP2D6	11	0.20401	0.2692	0.659791	2492	3	2.8625	0.03276	0.083084	0.659203	730	6	4.544	0.7676	0.75892	0.977294	4761	0	-1.2938	0.0047348	0.00438	0.261662	106	4	2.0297
CYP2E1	12	0.94454	0.90624	0.957398	5908	1	1.6221	0.3809	0.59135	0.890687	3782	5	2.9805	0.93021	0.93252	0.986138	5766	0	-6.1866	0.17658	0.19844	0.658	1817	2	0.61435
CYP2F1	5	0.65723	0.56717	0.808581	4723	1	-0.49027	0.25051	0.36417	0.812573	2991	1	1.2123	0.21209	0.21985	0.939447	1480	1	-3.7772	0.084699	0.094719	0.54659	1126	2	1.0512
CYP2J2	8	0.92134	0.86005	0.939512	5783	0	0.68252	0.90257	0.89387	0.973304	5746	1	1.4201	0.97126	0.95584	0.990108	6021	0	-6.4749	0.68842	0.5814	0.851486	4401	1	-2.2274
CYP2R1	14	0.52772	0.60355	0.821621	4276	2	1.8128	0.38842	0.61463	0.895352	3815	5	4.9315	0.3875	0.37334	0.957968	2417	1	0.73064	0.72384	0.6915	0.882713	4577	1	0.062115
CYP2S1	12	0.80677	0.80254	0.911274	5263	2	1.8221	0.4681	0.65056	0.906884	4236	4	2.5862	0.92115	0.928	0.985767	5713	0	-5.2094	0.82136	0.72877	0.886083	5146	1	0.019865
CYP2U1	11	0.22862	0.30253	0.674966	2667	3	2.8098	0.52702	0.68924	0.912895	4512	2	3.7641	0.60689	0.58821	0.977294	3768	0	-0.09498	0.26443	0.31524	0.750642	2368	1	-1.2549
CYP39A1	7	0.95519	0.9242	0.963105	5956	0	-4.6106	0.85048	0.84545	0.956557	5579	1	0.21436	0.9013	0.88401	0.979674	5586	0	-5.9407	0.91252	0.84601	0.9294	5678	0	-1.7211
CYP3A4	5	0.13397	0.17184	0.57743	1905	2	2.4427	0.1943	0.33084	0.803335	2610	3	2.6558	0.50138	0.48421	0.957968	3142	0	-4.7889	0.46735	0.38551	0.782474	3318	1	-0.76688
CYP3A43	7	0.98662	0.97628	0.990915	6118	0	-1.0676	0.66508	0.74243	0.924881	5050	1	-0.11432	0.31268	0.32384	0.957968	2011	1	-3.921	0.23971	0.23306	0.668516	2226	2	0.75433
CYP3A5	7	0.89115	0.82183	0.920834	5644	0	1.3678	0.54707	0.65133	0.906884	4577	2	2.7531	0.98922	0.98357	0.993516	6146	0	-7.9506	0.50976	0.46552	0.808583	3545	1	-1.9334
CYP3A7	7	0.17598	0.23181	0.62945	2284	2	2.4556	0.62667	0.70175	0.912895	4885	1	0.96052	0.83096	0.81836	0.977294	5140	0	-3.7256	0.95379	0.91188	0.953634	5934	0	-3.7901
CYP4A11	5	0.19253	0.22334	0.625626	2414	1	1.774	0.35322	0.43051	0.84638	3644	2	2.6752	0.40962	0.38416	0.957968	2551	0	-7.5774	0.37297	0.33998	0.764059	2912	1	-0.25137
CYP4A22	5	0.0019592	0.0020071	0.209488	63	4	2.0683	0.011032	0.029258	0.562045	324	2	3.8382	0.068579	0.077245	0.88021	680	1	-6.8722	0.44426	0.37887	0.777497	3220	1	-0.82431
CYP4B1	6	0.15813	0.21314	0.614241	2107	2	2.129	0.054307	0.11332	0.680798	1068	4	5.1315	0.026675	0.048201	0.88021	322	1	0.45548	0.33629	0.29504	0.728876	2750	1	-1.4135
CYP4F11	7	0.28805	0.33759	0.698687	3056	2	2.1894	0.10002	0.18422	0.714289	1673	4	4.8324	0.44017	0.43105	0.957968	2746	0	-0.39293	0.022444	0.034945	0.457103	386	2	1.128
CYP4F12	7	0.06399	0.086525	0.496099	1108	1	1.7576	0.26924	0.43372	0.84638	3123	1	0.57348	0.65459	0.62927	0.977294	4042	0	-5.2844	0.4593	0.41445	0.795968	3285	1	-0.42439
CYP4F2	8	0.16294	0.21208	0.614241	2165	3	2.0344	0.16282	0.28703	0.792323	2311	3	2.6024	0.11101	0.13424	0.905978	947	1	-1.8818	0.24681	0.25607	0.688714	2279	2	0.86761
CYP4F22	7	0.48156	0.50749	0.783838	4057	2	2.0263	0.41072	0.52545	0.868877	3936	2	2.1125	0.51384	0.48326	0.957968	3231	0	-6.9289	0.10092	0.1105	0.561833	1258	2	1.5385
CYP4F3	13	0.10801	0.16154	0.572335	1609	4	2.8123	0.035811	0.10109	0.680798	787	6	5.8408	0.039045	0.072318	0.88021	439	2	2.1099	0.070384	0.092066	0.541168	984	4	1.9928
CYP4F8	5	0.93809	0.90527	0.957022	5864	0	-0.30216	0.50237	0.5772	0.880621	4392	1	0.57294	0.25722	0.26169	0.957968	1709	0	-5.3197	0.61152	0.53119	0.832496	4048	0	-2.5539
CYP4V2	12	0.086897	0.13273	0.54908	1384	4	3.5304	0.19691	0.36091	0.812573	2628	6	2.9415	0.78046	0.76951	0.977294	4837	0	-2.1712	0.082383	0.095192	0.54659	1103	3	2.0585
CYP4X1	7	0.39571	0.42265	0.742064	3632	1	0.55252	0.68697	0.75693	0.925972	5123	2	1.743	0.59028	0.57545	0.972871	3689	0	-1.426	0.706	0.6342	0.870778	4486	0	0.14301
CYP4Z1	5	0.36856	0.39053	0.727447	3517	1	0.46627	0.52952	0.6118	0.895352	4522	1	0.90319	0.95684	0.93965	0.987092	5936	0	-6.9987	0.44312	0.37887	0.777497	3212	1	-2.5357
CYP51A1	12	0.56727	0.62408	0.830993	4439	3	2.0519	0.29487	0.49959	0.859226	3288	5	3.5247	0.7342	0.7033	0.977294	4532	0	-1.2762	0.38352	0.39105	0.785604	2958	2	1.1433
CYP7A1	6	0.079855	0.10553	0.509455	1302	2	2.6841	0.47274	0.5747	0.880621	4263	1	-0.26703	0.71662	0.72072	0.977294	4411	0	-3.9163	0.67129	0.5854	0.85438	4330	0	-1.5173
CYP8B1	7	0.0070646	0.021212	0.485422	204	1	0.94997	0.0043965	0.0086683	0.379128	147	1	0.19848	0.0046509	0.020455	0.88021	77	1	-5.9407	0.9176	0.85452	0.932213	5710	0	-4.6519
CYSLTR1	7	0.057577	0.07928	0.496099	1024	2	1.9846	0.065316	0.13839	0.682261	1231	3	2.7881	0.037495	0.063091	0.88021	423	1	-1.6352	0.70027	0.6279	0.870778	4460	0	-4.26
CYSLTR2	7	0.12084	0.15644	0.572335	1764	2	2.4905	0.15358	0.28162	0.792323	2219	1	0.1952	0.26719	0.27228	0.957968	1755	1	-4.5332	0.22924	0.22913	0.665321	2162	2	0.79647
CYTH1	15	0.039973	0.072857	0.496099	746	4	3.8787	0.072256	0.16214	0.697013	1328	5	5.6589	0.14697	0.22537	0.95498	1163	2	1.1523	0.53674	0.52149	0.826275	3697	1	0.39944
CYYR1	3	0.23134	0.22499	0.627515	2690	1	-4.7503	0.0924	0.15284	0.683399	1595	1	0.87057	0.64844	0.6122	0.977294	4004	0	-6.3617	0.17986	0.1483	0.625581	1848	1	-5.6924
DAD1	6	0.64771	0.58442	0.809047	4691	1	1.4781	0.88522	0.85491	0.961822	5673	1	0.82428	0.94936	0.92783	0.985767	5899	0	-8.5113	0.75782	0.66299	0.871514	4788	0	-0.37154
DAG1	11	0.13153	0.19083	0.593581	1879	4	2.6201	0.38953	0.59106	0.890687	3824	4	3.8548	0.81662	0.79421	0.977294	5065	0	-2.2529	0.48095	0.47997	0.815332	3395	2	0.52643
DAGLA	5	0.50185	0.458	0.767212	4149	1	1.2856	0.16783	0.28108	0.792323	2368	3	3.5361	0.34791	0.33283	0.957968	2206	0	-1.8248	0.25232	0.22649	0.665321	2308	1	-0.17052
DAGLB	7	0.082459	0.11335	0.524307	1331	2	3.1537	0.91535	0.89506	0.973304	5791	1	-0.91102	0.81571	0.80791	0.977294	5061	0	-4.4471	0.71391	0.6342	0.870778	4526	0	-2.504
DAPK1	11	0.24632	0.33743	0.698687	2783	1	-0.22108	0.29524	0.51949	0.868794	3292	3	2.293	0.82245	0.81026	0.977294	5098	0	-2.9474	0.20515	0.25218	0.684195	2021	2	1.446
DAPK2	7	0.08929	0.12669	0.545883	1415	3	2.8257	0.045709	0.08943	0.668358	949	4	3.89	0.1401	0.14656	0.905978	1117	1	-5.7379	0.53411	0.48024	0.815332	3678	1	0.52258
DAPK3	14	0.25409	0.33513	0.69771	2833	5	2.4079	0.38591	0.61203	0.895352	3803	5	4.1212	0.63921	0.64557	0.977294	3954	0	-0.49954	0.9942	0.98036	0.986868	6180	0	-1.0754
DAPL1	7	0.1843	0.24153	0.62945	2356	2	2.3021	0.32517	0.46601	0.84638	3475	3	2.3178	0.82594	0.81499	0.977294	5116	0	-6.0024	0.083662	0.099768	0.549518	1117	2	1.9137
DARC	6	0.046231	0.064221	0.496099	855	3	3.5082	0.060901	0.1184	0.682261	1157	3	3.5107	0.4909	0.45581	0.957968	3060	0	-0.74052	0.2435	0.22407	0.665321	2252	1	-1.8592
DBH	7	0.93174	0.8987	0.954016	5836	0	0.44806	0.5185	0.64398	0.906884	4466	1	-0.43611	0.40297	0.41288	0.957968	2508	0	-3.8507	0.53919	0.48024	0.815332	3706	1	-1.9356
DCAF17	13	0.044264	0.078103	0.496099	828	5	4.1173	0.11477	0.27046	0.792323	1844	6	6.0791	0.033539	0.068764	0.88021	391	2	2.0933	0.033889	0.060473	0.525265	537	2	2.6304
DCAKD	9	0.9661	0.94107	0.971076	6013	0	1.5081	0.42989	0.5936	0.892343	4039	3	1.6414	0.69986	0.68831	0.977294	4320	0	-1.9405	0.98728	0.96832	0.98239	6137	0	-2.7217
DCBLD1	7	0.45867	0.49062	0.782963	3941	2	2.1549	0.17115	0.30846	0.800531	2401	4	2.1176	0.12893	0.14656	0.905978	1063	1	-7.8153	0.50125	0.46552	0.808583	3504	1	-0.16622
DCBLD2	6	0.85474	0.78198	0.901924	5464	0	-0.25647	0.97097	0.97002	0.994839	6049	0	-0.10534	0.87834	0.85282	0.977627	5435	0	-6.2781	0.719	0.62029	0.869949	4552	0	-5.7117
DCC	9	0.61307	0.63968	0.838644	4586	2	2.0343	0.10798	0.20741	0.737213	1774	5	3.3608	0.41732	0.41965	0.957968	2597	0	-7.2611	0.99483	0.98771	0.991383	6186	0	-2.5369
DCHS1	7	0.034401	0.051464	0.485422	666	4	3.2911	0.15197	0.28042	0.792323	2198	4	3.1484	0.65733	0.62927	0.977294	4053	0	-3.2821	0.014738	0.014171	0.344474	260	3	2.6279
DCHS2	6	0.12481	0.15733	0.572335	1806	3	2.4104	0.041404	0.080507	0.659203	871	2	5.7205	0.22978	0.23838	0.957968	1584	1	0.47626	0.83005	0.74452	0.888961	5192	0	-2.8832
DCLK1	14	0.10103	0.15873	0.572335	1539	4	2.3176	0.14664	0.31321	0.803335	2146	3	4.5622	0.20074	0.25981	0.957968	1424	1	-0.77411	0.68876	0.66536	0.871514	4405	1	-0.40404
DCLK3	7	0.60312	0.59357	0.815534	4552	1	1.5046	0.65724	0.73649	0.924881	5013	2	2.1408	0.60738	0.59625	0.977294	3771	0	-3.4501	0.96152	0.92688	0.962515	5985	0	-2.4772
DCN	3	0.24176	0.22896	0.62945	2750	1	1.8356	0.1306	0.18985	0.724082	2006	2	2.772	0.088342	0.08195	0.88021	801	1	-1.9307	0.47213	0.38371	0.782474	3349	0	-0.31061
DCP1B	7	0.37358	0.40079	0.731529	3534	2	2.2541	0.33783	0.47795	0.853111	3556	2	2.4749	0.9797	0.96732	0.990243	6082	0	-7.1221	0.29754	0.2676	0.699465	2551	1	-1.9339
DCST1	7	0.010725	0.02509	0.485422	283	4	2.9016	0.0036361	0.0081887	0.379128	124	5	5.0368	0.013031	0.027152	0.88021	182	2	1.8631	0.062089	0.074879	0.525265	883	3	1.5494
DCST2	13	0.11451	0.1666	0.573326	1670	5	3.5875	0.62223	0.76195	0.927876	4866	3	3.3182	0.87248	0.86012	0.977686	5402	0	-2.6233	0.88297	0.81511	0.91734	5487	0	-0.29618
DCSTAMP	9	0.066245	0.10128	0.505557	1134	4	3.0093	0.66775	0.77465	0.930612	5059	2	2.5954	0.83001	0.82454	0.977294	5137	0	-5.6824	0.89305	0.81267	0.91734	5553	0	-1.4949
DCT	7	0.22498	0.28363	0.665195	2641	2	2.7957	0.79654	0.8261	0.951136	5443	1	1.0487	0.8136	0.80791	0.977294	5044	0	-6.408	0.73709	0.65273	0.871514	4664	0	-1.3713
DDO	6	0.75829	0.67619	0.858431	5062	1	1.3078	0.9263	0.90877	0.974973	5847	0	0.65068	0.81554	0.78691	0.977294	5055	0	-7.7174	0.7438	0.65258	0.871514	4697	0	-0.053054
DDOST	7	0.077844	0.10014	0.505557	1274	4	2.4165	0.028979	0.065778	0.658029	660	4	4.3396	0.20098	0.18821	0.905978	1427	1	-3.259	0.26616	0.26028	0.693038	2381	2	0.42891
DDR1	20	0.071231	0.11183	0.52375	1189	7	4.264	0.095169	0.22185	0.753051	1624	6	5.4339	0.49084	0.48628	0.957968	3058	1	-1.4309	0.022989	0.026787	0.436171	396	4	2.8984
DDR2	12	0.041123	0.067966	0.496099	769	6	2.9173	0.058714	0.13067	0.682261	1126	7	5.1949	0.14886	0.21737	0.937217	1178	1	-1.1838	0.072152	0.08633	0.525339	999	3	1.5857
DDRGK1	7	0.08111	0.10382	0.505613	1314	3	3.0375	0.087294	0.16768	0.700347	1524	3	4.711	0.048306	0.093701	0.88021	529	2	0.87573	0.046842	0.048701	0.498548	718	3	0.92093
DEAF1	14	0.46507	0.56918	0.809047	3969	4	2.3878	0.91641	0.95731	0.991746	5797	1	1.3076	0.83818	0.82636	0.977294	5194	0	-2.1233	0.42265	0.44733	0.808169	3138	1	-0.74212
DEFB103A	7	0.035876	0.051901	0.485422	685	4	2.9409	0.12359	0.23003	0.753051	1937	3	5.0093	0.05069	0.093701	0.88021	548	2	0.83326	0.87301	0.79228	0.910334	5428	0	-0.69379
DEFB103B	7	0.029242	0.044421	0.485422	576	3	3.9261	0.28184	0.44187	0.84638	3208	3	2.8666	0.43102	0.41288	0.957968	2697	0	-4.1247	0.71071	0.6342	0.870778	4510	0	-0.5035
DEFB105A	7	0.16251	0.21879	0.618083	2159	3	2.413	0.10166	0.18509	0.714289	1690	4	2.6207	0.61679	0.603	0.977294	3826	0	-7.0869	0.74958	0.65863	0.871514	4727	0	-0.5575
DEFB105B	2	0.39154	0.32139	0.685723	3609	1	1.3892	0.49349	0.44003	0.84638	4350	1	1.1277	0.88371	0.86879	0.979674	5476	0	-8.0851	0.19315	0.16544	0.643641	1935	1	-8.1342
DEFB107B	7	0.006471	0.020665	0.485422	190	5	2.9558	0.014	0.040359	0.599898	395	5	4.7837	0.030247	0.052548	0.88021	358	2	1.3123	0.95122	0.91188	0.953634	5919	0	-1.9229
DEFB114	4	0.52077	0.43645	0.754697	4250	1	0.81358	0.9052	0.90273	0.973304	5756	0	-1.0448	0.9545	0.93533	0.986138	5924	0	-7.5046	0.89557	0.85415	0.932213	5574	0	-4.4653
DEFB115	5	0.15502	0.18807	0.588957	2080	2	2.9672	0.093884	0.15985	0.695287	1611	2	4.3637	0.36692	0.36975	0.957968	2316	0	-2.1955	0.022113	0.024818	0.426084	380	2	2.1068
DEFB126	7	0.1162	0.15318	0.572335	1694	3	2.6719	0.32203	0.46601	0.84638	3457	3	2.9916	0.62699	0.60967	0.977294	3877	0	-3.5348	0.98387	0.96967	0.983283	6115	0	-2.9856
DEFB134	5	0.73669	0.65066	0.841674	4992	1	-0.98174	0.98682	0.98499	0.998331	6129	0	-0.59421	0.92573	0.89861	0.981906	5737	0	-7.094	0.49328	0.40529	0.795968	3458	1	-0.55773
DEFB4A	7	0.86101	0.78564	0.901924	5497	1	1.278	0.35608	0.48743	0.855967	3660	1	-0.80783	0.087735	0.11473	0.902275	797	1	-0.32701	0.25507	0.24148	0.670671	2319	1	-1.9179
DEGS1	14	0.99471	0.98777	0.994814	6174	0	1.0422	0.76497	0.88754	0.971567	5346	3	3.0295	0.94809	0.95192	0.989408	5880	0	-3.2759	0.97184	0.93115	0.962957	6047	0	-1.2811
DEGS2	8	0.17744	0.23186	0.62945	2300	2	3.2155	0.047758	0.1002	0.680798	972	5	4.3422	0.30307	0.30452	0.957968	1962	1	0.53696	0.027847	0.042991	0.475726	457	3	1.4037
DENND1A	15	0.042247	0.074444	0.496099	794	4	3.5346	0.26656	0.46312	0.84638	3107	5	4.0421	0.27755	0.33858	0.957968	1818	1	-2.7725	0.26862	0.31348	0.750642	2392	2	1.6589
DENND1B	13	0.30443	0.40496	0.73467	3148	4	2.703	0.31599	0.5311	0.868946	3419	4	3.6902	0.46554	0.47547	0.957968	2890	1	-3.4457	0.77393	0.71676	0.886083	4879	1	0.50285
DENND3	11	0.46214	0.50863	0.783838	3956	2	2.4234	0.4142	0.60342	0.895352	3949	4	4.6454	0.37556	0.38043	0.957968	2365	1	-0.16161	0.49746	0.49965	0.821221	3481	1	-0.69177
DENND4B	12	0.028866	0.05334	0.485422	569	4	4.239	0.054807	0.12693	0.682261	1079	7	4.776	0.40282	0.40742	0.957968	2505	1	-2.9474	0.33965	0.37396	0.777497	2770	2	1.1915
DENND4C	11	0.78495	0.77903	0.901924	5181	2	1.8621	0.51383	0.67465	0.912895	4447	3	3.4719	0.6833	0.65438	0.977294	4219	0	-0.54399	0.93057	0.8671	0.936094	5793	0	-0.59709
DENND5A	12	0.68927	0.72325	0.87813	4826	2	2.3665	0.14489	0.28514	0.792323	2128	2	3.7278	0.088453	0.15296	0.905978	802	1	-4.2575	0.79179	0.70056	0.886083	4964	1	0.050775
DENND5B	5	0.84666	0.79406	0.907322	5428	0	0.61253	0.51317	0.58686	0.888082	4444	2	1.5914	0.76774	0.73771	0.977294	4763	0	-5.6917	0.87523	0.80158	0.913797	5436	0	-2.99
DERL1	12	0.1367	0.19251	0.597445	1922	3	3.287	0.63916	0.78392	0.934353	4937	3	3.3142	0.9726	0.95954	0.990186	6028	0	-6.0323	0.14134	0.17738	0.645985	1580	3	1.4402
DERL2	14	0.2228	0.30339	0.674966	2628	4	3.3665	0.084372	0.17894	0.711947	1486	7	6.1541	0.039698	0.078447	0.88021	447	2	2.1541	0.021983	0.019884	0.381828	377	4	2.3357
DERL3	12	0.134	0.17753	0.580229	1906	3	3.1586	0.58245	0.7285	0.923524	4713	2	1.4869	0.71591	0.68641	0.977294	4401	0	-2.3869	0.86549	0.79546	0.910334	5390	0	0.03327
DEXI	12	0.072171	0.10162	0.505557	1199	3	3.4887	0.49424	0.66592	0.909306	4355	2	3.9566	0.53384	0.54084	0.96394	3354	0	0.62533	0.94524	0.88999	0.945542	5882	0	-0.37283
DFNB31	15	0.28938	0.37161	0.713639	3066	3	3.2742	0.069926	0.16052	0.69594	1294	8	5.3342	0.15858	0.24105	0.957968	1231	1	0.14723	0.73557	0.70439	0.886083	4657	1	0.60827
DGAT1	13	0.95686	0.92351	0.963105	5961	1	1.0507	0.35562	0.57852	0.88176	3656	5	2.6647	0.97155	0.96103	0.990186	6022	0	-5.8762	0.43174	0.43329	0.804336	3169	1	0.17959
DGAT2	13	0.79579	0.80123	0.910229	5223	1	1.4411	0.84383	0.90517	0.973304	5556	3	1.7883	0.76192	0.73176	0.977294	4730	0	-2.1233	0.94822	0.89858	0.948345	5899	0	-2.1614
DGAT2L6	7	0.024403	0.041485	0.485422	496	3	3.3555	0.015951	0.044669	0.620495	441	5	5.5774	0.34931	0.36473	0.957968	2216	0	0.64679	0.1746	0.19425	0.654843	1801	1	0.18526
DGCR2	14	0.21411	0.29797	0.674966	2558	3	2.2292	0.5275	0.72661	0.922431	4516	5	2.8305	0.99008	0.9864	0.994007	6151	0	-5.8926	0.39384	0.44148	0.804336	3010	2	1.3754
DGKE	8	0.24863	0.31231	0.679184	2799	1	1.2187	0.4941	0.61206	0.895352	4354	2	2.0895	0.71265	0.69084	0.977294	4382	0	-2.0083	0.94388	0.89516	0.947271	5873	0	-1.3845
DHCR24	11	0.78793	0.78215	0.901924	5193	1	1.7908	0.291	0.50276	0.859226	3261	3	4.0195	0.83193	0.8298	0.977294	5148	0	-2.3858	0.35002	0.35555	0.768834	2812	2	0.9895
DHCR7	14	0.085898	0.12193	0.539808	1370	6	2.6843	0.58616	0.75196	0.924881	4729	4	3.6858	0.49313	0.50108	0.957968	3071	1	-0.71315	0.46499	0.47725	0.815332	3308	2	1.1847
DHODH	8	0.61681	0.62923	0.832399	4599	2	1.9582	0.37486	0.52937	0.868946	3756	3	2.6537	0.2022	0.21378	0.937217	1433	1	-2.928	0.12305	0.13414	0.606558	1423	1	-0.1308
DHRS11	7	0.86844	0.79311	0.906566	5536	1	-0.2501	0.61718	0.69747	0.912895	4840	1	0.34551	0.94838	0.92	0.983881	5883	0	-7.4335	0.047826	0.051852	0.516605	725	2	1.0095
DHRS3	13	0.84186	0.83481	0.925539	5407	2	1.9777	0.42683	0.64306	0.906884	4020	5	2.3004	0.89077	0.88068	0.979674	5523	0	-4.7286	0.97976	0.94795	0.971727	6086	0	-0.83678
DHRS7	12	0.23331	0.30133	0.674966	2701	2	3.2153	0.24128	0.41757	0.83732	2942	4	5.0269	0.22296	0.25849	0.957968	1540	1	-7.9855	0.84084	0.74309	0.888961	5262	1	0.39661
DHRS7B	12	0.043907	0.075588	0.496099	825	5	3.6237	0.03034	0.084995	0.660814	688	5	6.3293	0.029258	0.060138	0.88021	346	2	1.8598	0.042802	0.060999	0.525265	666	2	1.675
DHRS7C	7	0.9968	0.99516	0.998751	6188	0	-0.72072	0.97716	0.97255	0.99564	6074	0	0.34645	0.87948	0.84985	0.977627	5443	0	-7.6611	0.41363	0.37748	0.777497	3097	1	-0.85617
DHRS9	7	0.94389	0.91407	0.959477	5904	0	0.58617	0.63254	0.70359	0.913852	4904	2	2.0303	0.73905	0.73138	0.977294	4567	0	-5.523	0.70073	0.6279	0.870778	4464	0	0.35999
DHX36	11	0.29689	0.39661	0.730946	3106	4	2.3952	0.2494	0.44184	0.84638	2984	5	3.497	0.22527	0.24848	0.957968	1554	1	-2.6558	0.06481	0.076837	0.525265	923	2	2.1138
DIABLO	14	0.49095	0.57941	0.809047	4103	3	2.4412	0.58694	0.75196	0.924881	4732	4	3.3358	0.72368	0.72528	0.977294	4444	0	-4.5332	0.35684	0.41506	0.795968	2836	1	0.34703
DIO1	5	0.28438	0.30793	0.674966	3031	2	2.2744	0.47477	0.55777	0.879304	4276	2	1.7241	0.65334	0.66618	0.977294	4036	0	-6.1866	0.52415	0.42533	0.804336	3624	1	-1.4309
DIO2	8	0.13043	0.17723	0.580229	1868	3	3.0461	0.28187	0.44905	0.84638	3210	3	4.0159	0.03682	0.056103	0.88021	418	1	-6.464	0.95328	0.90426	0.951475	5927	0	-2.103
DIO3	7	0.28519	0.33555	0.69771	3039	2	2.6082	0.22161	0.36893	0.812573	2825	3	2.9701	0.83725	0.81836	0.977294	5187	0	-7.101	0.67083	0.56087	0.845796	4328	0	0.39346
DIP2A	7	0.52093	0.55039	0.802069	4251	2	2.0032	0.92945	0.90405	0.973304	5856	1	0.33448	0.92633	0.90243	0.982209	5742	0	-6.8639	0.11315	0.11657	0.574888	1354	1	-1.0827
DIP2C	6	0.12534	0.15733	0.572335	1810	2	3.1768	0.099155	0.19265	0.725531	1665	2	4.6601	0.15813	0.16218	0.905978	1226	1	-3.341	0.78092	0.68282	0.878332	4914	0	-2.5994
DIRC2	11	0.29704	0.39661	0.730946	3108	4	2.3983	0.10288	0.22642	0.753051	1702	6	4.0935	0.77551	0.76511	0.977294	4808	0	-1.7078	0.14289	0.16616	0.643641	1591	3	0.87315
DISP1	14	0.56673	0.62198	0.830327	4437	3	2.1013	0.70354	0.83315	0.952765	5170	1	0.69567	0.81849	0.79506	0.977294	5078	0	-3.0409	0.077145	0.10063	0.551317	1043	2	1.6649
DISP2	6	0.092712	0.11744	0.529114	1447	3	2.9138	0.014312	0.041182	0.602038	404	5	3.7746	0.25701	0.25749	0.957968	1706	1	-0.089335	0.14031	0.15139	0.625581	1573	2	0.89261
DKFZP761J1410	6	0.75631	0.67619	0.858431	5053	1	1.6772	0.56231	0.6373	0.906884	4637	2	2.1105	0.42085	0.41722	0.957968	2626	0	-3.8507	0.55217	0.46432	0.808583	3770	1	-3.8966
DKK3	13	0.071952	0.10727	0.515453	1196	4	4.1335	0.070227	0.15094	0.683399	1301	3	6.2475	0.14783	0.23963	0.957968	1170	1	0.21653	0.022641	0.021785	0.395343	391	1	-0.75848
DKKL1	12	0.1755	0.23757	0.62945	2279	3	3.503	0.071009	0.15185	0.683399	1312	5	5.4928	0.19129	0.24499	0.957968	1383	1	-0.60912	0.18604	0.20154	0.658	1891	3	1.0966
DLG4	11	5.06E-05	0.00025577	0.182885	3	7	4.6539	0.0041406	0.012635	0.419085	139	8	4.9226	0.0043052	0.0071576	0.700152	74	1	-0.84633	0.046248	0.064282	0.525265	712	2	3.0805
DLK1	12	0.17914	0.23917	0.62945	2316	3	2.9714	0.088645	0.20434	0.735546	1543	5	4.8988	0.025478	0.057287	0.88021	306	2	2.3377	0.70949	0.66545	0.871514	4503	1	0.42379
DLK2	7	0.96052	0.93206	0.967146	5979	0	-0.040991	0.56351	0.65754	0.906884	4643	2	2.6623	0.84162	0.81836	0.977294	5213	0	-5.6441	0.10541	0.1105	0.561833	1296	1	0.23222
DLL1	6	0.42888	0.45432	0.763102	3798	2	1.6782	0.63897	0.71663	0.916895	4935	2	1.6562	0.72787	0.73768	0.977294	4487	0	-4.8678	0.0075818	0.0078668	0.293872	159	2	1.2788
DLL3	7	0.24499	0.30354	0.674966	2774	2	2.0629	0.1482	0.27118	0.792323	2163	3	4.6131	0.16721	0.1778	0.905978	1267	1	-3.797	0.92217	0.86	0.932213	5742	0	-1.5605
DLL4	12	0.60618	0.65282	0.843061	4564	2	2.3818	0.1875	0.35683	0.812573	2547	3	4.5108	0.47768	0.48917	0.957968	2979	1	-1.4611	0.015837	0.013862	0.344474	278	4	2.3501
DMPK	14	0.030675	0.062058	0.492438	591	7	3.1032	0.0036052	0.0088835	0.379128	122	8	5.9027	0.014902	0.045346	0.88021	203	3	1.3629	0.00091983	0.0012151	0.216172	22	6	2.1412
DMRT2	7	0.28509	0.33555	0.69771	3037	1	0.93215	0.4834	0.61357	0.895352	4306	2	1.6156	0.88849	0.86371	0.978034	5508	0	-7.1359	0.25069	0.23715	0.670214	2298	1	-0.92208
DMTF1	7	0.23693	0.29458	0.671645	2722	1	1.1531	0.36297	0.48927	0.856048	3697	3	2.1915	0.34953	0.36473	0.957968	2219	0	-3.6532	0.13481	0.16668	0.643641	1529	1	-0.024619
DMXL2	12	0.27219	0.3588	0.702566	2951	4	2.6099	0.53525	0.69635	0.912895	4537	3	3.7891	0.80539	0.79456	0.977294	4994	0	-4.9006	0.014242	0.013065	0.344474	252	3	3.0224
DNAH2	10	0.94573	0.8942	0.952558	5913	1	-0.046336	0.82328	0.87986	0.968485	5495	1	1.3375	0.96427	0.95374	0.989408	5976	0	-5.523	0.018718	0.021385	0.391511	329	2	0.76597
DNAJB11	8	0.053774	0.06843	0.496099	967	2	1.8934	0.28641	0.46663	0.84638	3234	1	1.4197	0.58302	0.53952	0.96394	3643	0	-6.1752	0.39232	0.37892	0.777497	2999	1	-0.15659
DNAJB12	16	0.47084	0.58403	0.809047	3996	2	3.0957	0.42319	0.66175	0.906946	4000	4	3.943	0.53293	0.54823	0.965745	3342	1	-0.53254	0.95219	0.91119	0.953634	5923	0	0.15019
DNAJB14	11	0.24325	0.33462	0.697656	2765	3	3.2497	0.17214	0.31181	0.803335	2410	4	3.926	0.19631	0.23545	0.957968	1408	1	-1.2818	0.32998	0.35555	0.768834	2727	2	1.0035
DNAJB9	14	0.089583	0.12842	0.54908	1419	4	3.4611	0.21112	0.38661	0.812573	2751	6	4.7418	0.31746	0.3591	0.957968	2041	1	0.66696	0.050729	0.079443	0.525265	754	3	1.8468
DNAJC1	10	0.0030054	0.0038238	0.226261	101	6	3.9957	0.0013671	0.0034127	0.378624	51	6	5.2512	0.0068188	0.030727	0.88021	100	1	0.1143	0.026936	0.043554	0.475726	446	2	0.4751
DNAJC10	11	0.94041	0.89209	0.951841	5881	1	0.57856	0.42543	0.60741	0.895352	4013	2	3.5824	0.89093	0.8908	0.981012	5526	0	-3.8507	0.81472	0.71113	0.886083	5105	1	0.51493
DNAJC11	7	0.042215	0.057031	0.485422	793	3	3.642	0.19241	0.34122	0.809248	2591	3	4.7812	0.4073	0.41288	0.957968	2533	0	-1.8174	0.19623	0.20624	0.660201	1953	1	-3.1113
DNAJC13	9	0.036956	0.059565	0.485422	700	5	2.7833	0.12681	0.22865	0.753051	1978	4	5.0541	0.28761	0.26386	0.957968	1878	1	-2.9557	0.89918	0.82118	0.920102	5601	0	-1.026
DNAJC14	14	0.59482	0.65707	0.845898	4527	3	2.412	0.94144	0.96321	0.992488	5907	2	1.9032	0.7851	0.74263	0.977294	4871	0	-3.9918	0.027352	0.024894	0.426084	451	2	1.2066
DNAJC15	4	0.098092	0.11917	0.533495	1509	2	2.6798	0.26209	0.30839	0.800531	3083	1	0.37993	0.6013	0.60319	0.977294	3746	0	-7.5046	0.89298	0.85021	0.931457	5552	0	-4.3043
DNAJC16	7	0.69478	0.6483	0.839845	4846	1	1.7703	0.62951	0.70175	0.912895	4897	2	2.2452	0.58724	0.57545	0.972871	3672	0	-1.7488	0.63271	0.53128	0.832496	4145	1	0.031605
DNAJC18	13	0.084637	0.11849	0.532316	1352	5	3.824	0.011205	0.027564	0.562045	329	7	5.1501	0.051266	0.080458	0.88021	553	2	1.5106	0.60286	0.57948	0.851486	4009	1	-1.7972
DNAJC19	10	0.6113	0.6385	0.838157	4578	2	2.2037	0.037443	0.093419	0.673429	820	6	4.1378	0.62728	0.61116	0.977294	3879	0	-1.6948	0.72313	0.63226	0.870778	4575	1	-0.20325
DNAJC22	6	0.026347	0.03908	0.485422	524	3	2.7559	0.16314	0.2784	0.792323	2316	3	2.3294	0.42147	0.41722	0.957968	2630	0	-6.3617	0.14851	0.16209	0.641832	1633	1	-4.5805
DNAJC25	7	0.079561	0.10014	0.505557	1299	3	3.293	0.15332	0.28162	0.792323	2215	3	4.2768	0.017905	0.028693	0.88021	228	2	1.7481	0.31987	0.30405	0.737052	2663	1	-0.055935
DNAJC30	7	0.22929	0.29255	0.669716	2672	2	2.681	0.040669	0.083393	0.659203	860	5	5.2502	0.56995	0.54653	0.96394	3577	0	-7.0213	0.18828	0.20623	0.660201	1905	2	1.0453
DNAJC4	12	0.041329	0.068509	0.496099	777	4	3.1409	0.14866	0.28649	0.792323	2170	4	5.4147	0.60805	0.5989	0.977294	3774	0	-4.0393	0.074686	0.089632	0.537544	1020	1	0.16588
DNAJC5	6	0.1549	0.20977	0.614241	2078	3	2.4508	0.043923	0.085801	0.661395	918	4	4.0398	0.46114	0.43312	0.957968	2871	0	-1.4419	0.72663	0.62598	0.870778	4593	0	-0.50318
DNAJC5B	13	0.066765	0.10392	0.505613	1144	6	2.9299	0.022641	0.071246	0.658029	551	4	4.3414	0.062275	0.099235	0.890911	636	1	-0.94544	0.019105	0.01757	0.365792	337	4	1.8254
DNAJC5G	6	0.86997	0.80568	0.912112	5543	0	1.1213	0.84999	0.83021	0.95133	5575	1	0.56051	0.52946	0.51319	0.957968	3323	0	-6.8131	0.98386	0.96861	0.982523	6114	0	-6.8619
DNASE1	10	0.12736	0.17832	0.581562	1837	2	3.4688	0.33187	0.51067	0.863822	3513	3	3.1905	0.99175	0.98746	0.9946	6163	0	-6.4857	0.0030614	0.0031147	0.227665	82	2	3.8763
DNASE1L1	13	0.20425	0.27788	0.663258	2493	3	3.0534	0.82185	0.89372	0.973304	5492	2	1.6537	0.91032	0.89843	0.981906	5643	0	-5.8596	0.80838	0.73042	0.887172	5061	1	0.45933
DNASE2B	7	0.34479	0.37341	0.714284	3385	2	2.246	0.098744	0.18422	0.714289	1659	3	3.6843	0.17601	0.18821	0.905978	1306	1	-7.0435	0.12904	0.14581	0.625581	1471	1	-7.0924
DNER	6	0.031054	0.042578	0.485422	597	3	2.7122	0.052597	0.11242	0.680798	1042	2	2.9115	0.04851	0.076533	0.88021	530	1	-6.0761	0.34179	0.29505	0.728876	2777	1	-1.3566
DNPEP	13	0.91341	0.88748	0.950477	5743	1	0.9888	0.63903	0.77409	0.930612	4936	4	2.1381	0.91336	0.90001	0.981944	5663	0	-3.4686	0.088825	0.099514	0.549518	1152	3	2.0661
DOK7	13	0.26996	0.3433	0.698928	2933	2	3.4591	0.16022	0.32001	0.803335	2278	2	4.5365	0.026349	0.065674	0.88021	316	2	1.8099	0.23577	0.29163	0.728876	2208	2	1.4817
DOLK	7	0.50496	0.53338	0.797213	4170	1	-1.821	0.61182	0.69747	0.912895	4821	2	1.0151	0.68554	0.67683	0.977294	4237	0	-3.5536	0.1304	0.15459	0.631831	1486	1	-2.0706
DOLPP1	6	0.78414	0.69215	0.863352	5176	1	1.697	0.14062	0.25747	0.786729	2088	2	4.2913	0.93742	0.91965	0.983881	5815	0	-6.8471	0.41569	0.3656	0.776271	3106	1	0.4042
DONSON	7	0.95044	0.92262	0.963105	5937	0	0.37174	0.218	0.36795	0.812573	2797	1	0.44473	0.74919	0.74292	0.977294	4634	0	-5.9872	0.039783	0.042421	0.475726	627	3	1.2372
DOPEY1	7	0.054174	0.075534	0.496099	977	2	2.3888	0.0069377	0.013691	0.419085	225	2	1.7534	0.01478	0.028692	0.88021	200	1	-7.0508	0.51874	0.46552	0.808583	3590	1	0.51826
DPAGT1	12	0.98996	0.98038	0.993007	6139	0	0.57471	0.39354	0.60964	0.895352	3847	2	2.9548	0.84054	0.81686	0.977294	5205	0	-5.3438	0.76718	0.69367	0.88348	4843	1	-1.0414
DPCR1	7	0.53198	0.55369	0.802069	4295	1	1.883	0.46261	0.59603	0.894256	4211	2	3.2268	0.6169	0.603	0.977294	3829	0	-7.0797	0.15725	0.18226	0.645985	1688	2	0.98198
DPEP1	12	0.098057	0.14804	0.572335	1508	3	3.6107	0.030268	0.084995	0.660814	686	5	5.6099	0.23845	0.27212	0.957968	1627	1	-0.26002	0.47466	0.47867	0.815332	3365	1	-0.96384
DPEP2	6	0.12734	0.15733	0.572335	1836	2	2.414	0.46693	0.57469	0.880621	4229	1	-0.12625	0.79726	0.77074	0.977294	4945	0	-7.6272	0.48921	0.42867	0.804336	3438	1	-2.1727
DPEP3	7	0.15933	0.21416	0.614241	2126	3	2.2835	0.99081	0.99015	0.998626	6155	0	-0.68208	0.85291	0.82674	0.977294	5288	0	-5.3907	0.524	0.46552	0.808583	3622	1	0.29335
DPH7	14	0.53505	0.6054	0.821621	4310	3	2.8523	0.18285	0.35368	0.812573	2500	5	4.5969	0.28936	0.33071	0.957968	1888	1	-4.2575	0.84589	0.76961	0.900316	5290	1	0.48759
DPM2	7	0.27342	0.33161	0.695112	2954	2	2.1448	0.28651	0.44641	0.84638	3235	2	3.7092	0.2501	0.25099	0.957968	1676	1	-0.39762	0.34382	0.31892	0.750642	2782	1	-1.4408
DPM3	7	0.41694	0.43857	0.754797	3738	2	2.1169	0.14421	0.26199	0.787343	2122	4	4.499	0.28753	0.29277	0.957968	1877	1	-0.78649	0.24377	0.23306	0.668516	2254	2	0.69573
DPP10	14	0.13217	0.18587	0.587959	1888	4	3.2731	0.33046	0.55611	0.879304	3507	5	3.8123	0.051777	0.091521	0.88021	556	2	1.9118	0.9698	0.92862	0.962957	6033	0	-1.0707
DPP4	14	0.96766	0.93935	0.969791	6017	1	0.90578	0.34333	0.56989	0.880621	3590	6	1.9952	0.96257	0.96139	0.990186	5966	0	-4.6146	0.63603	0.63924	0.871514	4158	1	-0.064843
DPP6	13	0.63398	0.69103	0.863352	4642	3	2.4744	0.45285	0.66868	0.910285	4167	3	3.5734	0.80987	0.79644	0.977294	5019	0	-4.3073	0.59696	0.57948	0.851486	3982	1	-0.24763
DPP7	11	0.033884	0.05949	0.485422	658	5	3.4949	0.0040151	0.011291	0.409423	137	7	5.7526	0.028026	0.054122	0.88021	336	1	0.48205	0.10694	0.12489	0.594048	1313	3	1.5699
DPP8	14	0.80894	0.81759	0.918839	5273	2	2.1238	0.53778	0.73264	0.924881	4548	5	1.844	0.93428	0.92877	0.986138	5796	0	-3.341	0.058727	0.082412	0.525265	841	1	0.41587
DPY19L1	6	0.96543	0.9437	0.972986	6010	0	0.022877	0.89558	0.86437	0.965036	5713	1	1.2756	0.94864	0.92783	0.985767	5892	0	-7.0361	0.77305	0.6729	0.875249	4875	0	-1.9828
DPY19L2	12	0.94315	0.90624	0.957398	5894	1	1.5996	0.60269	0.74583	0.924881	4795	3	2.6458	0.98857	0.98113	0.992795	6143	0	-6.4749	0.054719	0.076702	0.525265	801	1	-1.7822
DPY19L3	10	0.11471	0.15631	0.572335	1673	3	3.7434	0.12435	0.24108	0.770249	1945	4	4.3911	0.28213	0.26451	0.957968	1849	1	-1.8484	0.080381	0.098635	0.549518	1081	2	1.4906
DPY19L4	12	0.87397	0.85429	0.936102	5563	1	1.6026	0.35112	0.56616	0.880621	3629	5	4.3936	0.89014	0.87729	0.979674	5516	0	-3.3784	0.37099	0.39105	0.785604	2905	2	1.007
DQ-A1	2	0.05018	0.062309	0.49294	913	2	2.2074	0.33508	0.31659	0.803335	3536	1	1.3864	0.44717	0.41339	0.957968	2793	0	-9.1675	0.6976	0.64326	0.871514	4446	0	-2.7076
DRAM1	13	0.96302	0.92536	0.963511	5996	1	1.7897	0.26022	0.45155	0.84638	3067	4	4.4637	0.14721	0.23963	0.957968	1164	1	-1.5789	0.64757	0.62727	0.870778	4212	1	0.40193
DRAM2	7	0.089034	0.12669	0.545883	1413	2	3.5728	0.029192	0.065778	0.658029	665	3	6.0605	0.24339	0.21946	0.939447	1649	1	-0.8705	0.25457	0.24148	0.670671	2316	1	-0.51447
DRAXIN	6	0.29677	0.32134	0.685723	3104	2	2.3642	0.039868	0.077907	0.658029	850	3	5.7549	0.018451	0.025366	0.88021	235	2	1.3634	0.80384	0.71476	0.886083	5029	0	-0.42087
DRD1	6	0.023675	0.036481	0.485422	491	1	1.459	0.018407	0.046588	0.630081	487	2	1.9833	0.061974	0.076535	0.88021	632	1	-2.9612	0.093279	0.1016	0.552789	1197	2	0.81653
DRD2	13	0.064454	0.10218	0.505557	1116	5	3.5148	0.10394	0.24681	0.777602	1706	6	6.1221	0.32709	0.33709	0.957968	2086	1	-0.19869	0.00085224	0.0010127	0.216172	21	6	3.1217
DRD3	9	0.12903	0.16902	0.576991	1853	2	3.3182	0.14849	0.28083	0.792323	2167	3	4.1968	0.032755	0.043739	0.88021	382	1	-0.010384	0.39164	0.39191	0.785604	2995	1	0.040988
DRD4	7	0.98451	0.97382	0.990234	6102	0	-0.21002	0.44798	0.57584	0.880621	4141	3	1.5476	0.6728	0.66818	0.977294	4155	0	-2.8673	0.95984	0.92449	0.962028	5971	0	-2.8584
DRD5	6	0.023333	0.035183	0.485422	482	3	3.5231	0.038262	0.068007	0.658029	831	3	4.6162	0.32311	0.3319	0.957968	2066	0	-5.7011	0.018905	0.027675	0.436435	333	2	2.4769
DSC1	6	0.0062762	0.017914	0.485422	183	4	3.5697	0.01422	0.041181	0.602038	403	4	6.0966	0.0018346	0.0033139	0.541819	37	3	3.16	0.010683	0.0097759	0.308313	206	3	2.9189
DSC2	14	0.21511	0.29797	0.674966	2564	4	3.4547	0.033698	0.093221	0.673429	748	8	5.2765	0.44449	0.45808	0.957968	2780	1	0.47271	0.098831	0.13196	0.603272	1236	3	1.4376
DSC3	7	0.14858	0.18696	0.587959	2020	1	0.35968	0.33891	0.47958	0.853111	3565	1	-1.7813	0.87948	0.84985	0.977627	5442	0	-5.7011	0.74032	0.65274	0.871514	4684	0	-0.26821
DSCAM	8	0.32386	0.38152	0.721629	3272	3	2.1079	0.27029	0.44106	0.84638	3130	4	3.6103	0.17634	0.1913	0.905978	1309	1	-0.81938	0.86001	0.77502	0.902469	5359	0	-0.29534
DSCAML1	14	0.93843	0.91294	0.958939	5867	1	1.2194	0.34164	0.56788	0.880621	3582	6	3.6272	0.56579	0.57137	0.972547	3554	0	-0.42117	0.64842	0.64564	0.871514	4215	1	0.188
DSE	13	0.3134	0.41079	0.73467	3207	4	2.3877	0.29708	0.50402	0.859226	3303	3	4.4274	0.41736	0.41979	0.957968	2599	1	-0.82722	0.822	0.73705	0.888961	5149	1	0.19514
DSEL	6	0.24618	0.28818	0.66605	2780	2	2.4988	0.039128	0.068696	0.658029	843	4	4.1254	0.027762	0.050422	0.88021	333	2	1.2414	0.0044917	0.0041728	0.26005	104	3	3.2934
DSG1	7	0.50293	0.52587	0.793042	4155	1	0.93734	0.86291	0.85309	0.961061	5614	1	-0.55399	0.73558	0.72399	0.977294	4540	0	-4.206	0.67945	0.59539	0.85715	4360	0	-0.81108
DSG2	13	0.0034327	0.0042398	0.23517	112	2	2.8955	0.14414	0.30531	0.800531	2120	4	4.343	0.19506	0.26738	0.957968	1401	1	-0.34526	0.3228	0.38068	0.779158	2688	2	0.81586
DSG3	7	0.54565	0.55705	0.802472	4349	2	1.8653	0.025487	0.061273	0.658029	613	2	6.3194	0.26894	0.27228	0.957968	1765	1	0.20558	0.79965	0.70817	0.886083	5005	0	-1.3936
DSG4	5	0.35957	0.38333	0.721629	3460	2	1.9943	0.052443	0.10673	0.680798	1040	2	2.9462	0.040062	0.060334	0.88021	451	1	-2.2403	0.87239	0.7987	0.912144	5425	0	-1.7758
DTNA	10	0.22206	0.30426	0.674966	2616	3	3.2971	0.18344	0.33092	0.803335	2507	4	3.9743	0.78709	0.76329	0.977294	4884	0	-3.3501	0.27826	0.30668	0.741165	2452	2	1.1603
DUOX1	6	0.0822	0.11087	0.52375	1329	3	3.1891	0.022243	0.052113	0.658029	540	3	4.5592	0.12332	0.13354	0.905978	1026	1	0.87534	0.77958	0.68282	0.878332	4903	0	-2.0454
DUOX2	6	0.24771	0.28818	0.66605	2793	2	2.5474	0.08205	0.1511	0.683399	1452	4	3.2483	0.32658	0.3319	0.957968	2082	0	-4.9493	0.08525	0.090952	0.541168	1133	2	1.1779
DUOXA1	6	0.22793	0.27184	0.660112	2664	1	-0.28289	0.34375	0.46397	0.84638	3592	3	1.5863	0.6502	0.63011	0.977294	4016	0	-4.3554	0.80982	0.72362	0.886083	5069	0	-2.8197
DUOXA2	14	0.64202	0.68181	0.860396	4677	2	2.6715	0.90578	0.95228	0.990876	5760	3	1.6077	0.95111	0.95525	0.989986	5905	0	-4.059	0.26375	0.32999	0.760206	2363	3	1.5131
DUSP13	15	0.10892	0.16596	0.573326	1619	6	3.1299	0.022002	0.076367	0.658029	537	7	6.3129	0.083639	0.14399	0.905978	769	2	1.6668	0.052433	0.082294	0.525265	774	4	1.6651
DYM	6	0.43179	0.46202	0.76915	3810	2	1.9971	0.12385	0.222	0.753051	1941	3	3.7011	0.10551	0.12391	0.905978	902	1	-6.5072	0.032934	0.034085	0.457103	526	2	2.0024
DYNAP	7	0.16114	0.21717	0.616626	2142	3	2.427	0.34843	0.48743	0.855967	3611	1	1.0647	0.11672	0.13594	0.905978	977	1	-7.129	0.1733	0.19425	0.654843	1791	2	1.1774
DYNC2H1	6	0.051181	0.068014	0.496099	931	3	2.669	0.70948	0.75623	0.925811	5183	1	0.0033039	0.54546	0.52691	0.96394	3432	0	-5.7737	0.013579	0.01413	0.344474	244	3	1.6397
DYRK2	13	0.0022458	0.00249	0.209659	72	6	3.8617	0.023491	0.072044	0.658029	563	7	5.8572	0.30046	0.33709	0.957968	1947	1	0.19028	0.1851	0.21301	0.665321	1886	2	0.91637
DYSF	13	0.30641	0.40496	0.73467	3162	4	2.9172	0.90067	0.94432	0.988351	5738	2	2.3501	0.9685	0.9589	0.990186	6004	0	-4.8119	0.93647	0.87696	0.939727	5829	0	-0.91659
DZIP3	10	0.055385	0.083946	0.496099	997	3	3.0262	0.1377	0.24782	0.777713	2063	5	3.3018	0.10085	0.15053	0.905978	870	2	0.81039	0.79084	0.69181	0.882713	4956	0	0.06418
E2F5	12	0.36217	0.45921	0.767751	3479	2	2.7402	0.24473	0.42834	0.846188	2961	5	4.9629	0.48702	0.48917	0.957968	3037	1	-1.817	0.072646	0.087648	0.530243	1005	2	1.5862
EBI3	7	0.24819	0.30579	0.674966	2795	2	3.036	0.19135	0.33475	0.805807	2581	2	4.3256	0.21851	0.19853	0.914344	1510	1	-4.3711	0.38062	0.34096	0.764059	2947	1	-0.28186
EBLN1	6	0.02346	0.036481	0.485422	487	2	3.114	0.29198	0.41607	0.836313	3268	3	3.4994	0.365	0.36721	0.957968	2305	0	-5.1663	0.0048972	0.0041744	0.26005	114	3	2.8458
EBP	6	0.17729	0.22727	0.62945	2296	1	1.3077	0.024211	0.057471	0.658029	585	1	0.75975	0.048195	0.076533	0.88021	527	1	-7.9778	0.76681	0.66797	0.871873	4838	0	-1.1064
EBPL	7	0.031218	0.045707	0.485422	603	4	3.6837	0.0057543	0.012329	0.419085	195	3	6.0729	0.17817	0.18821	0.905978	1318	1	0.43627	0.017424	0.028886	0.441741	302	1	-0.4715
ECE1	14	0.6361	0.67981	0.859003	4650	3	2.3765	0.64186	0.78415	0.934353	4947	4	2.2456	0.87739	0.85787	0.977627	5428	0	-1.8819	0.93662	0.8844	0.942112	5831	0	-0.41271
ECE2	14	0.1462	0.19616	0.600679	2002	2	3.0669	0.31833	0.53705	0.872226	3437	4	4.2597	0.55193	0.5439	0.96394	3481	0	-2.5108	0.1654	0.21119	0.663679	1737	2	1.7869
ECEL1	7	0.94235	0.91229	0.958415	5890	0	1.1921	0.63841	0.70779	0.913852	4929	2	2.2012	0.84162	0.81836	0.977294	5215	0	-7.6801	0.899	0.83103	0.924639	5599	0	-4.8121
ECM1	13	0.028878	0.055808	0.485422	570	4	3.371	0.092238	0.19887	0.730571	1593	6	4.7557	0.61757	0.62822	0.977294	3833	0	0.034892	0.038631	0.063772	0.525265	611	4	2.0214
ECSCR	7	0.085288	0.12494	0.542468	1361	2	3.8091	0.045848	0.08943	0.668358	951	2	5.7108	0.065557	0.093702	0.88021	658	1	-1.3381	0.18269	0.19425	0.654843	1869	1	-0.7881
EDA	8	0.71402	0.67018	0.854648	4919	1	-0.13452	0.52065	0.65887	0.906884	4481	3	2.3214	0.59614	0.55624	0.971858	3714	0	-6.1461	0.030164	0.045208	0.482605	490	2	1.4678
EDA2R	13	0.84652	0.83701	0.926953	5427	2	1.9614	0.50414	0.69582	0.912895	4408	3	4.1394	0.76692	0.73176	0.977294	4755	0	-1.7928	0.90658	0.85151	0.931565	5646	0	-0.93594
EDAR	9	0.60206	0.63273	0.834994	4547	1	1.5286	0.75761	0.82732	0.951172	5324	2	2.1379	0.68989	0.67484	0.977294	4261	0	-3.1712	0.072463	0.083472	0.525265	1002	2	2.3867
EDDM3A	5	0.10133	0.13156	0.54908	1548	3	2.6431	0.085969	0.15821	0.695287	1507	3	3.124	0.26972	0.27767	0.957968	1772	0	0.55646	0.56346	0.47732	0.815332	3820	0	0.41296
EDDM3B	7	0.87055	0.79311	0.906566	5547	1	1.1798	0.85035	0.84545	0.956557	5578	1	-3.2093	0.94941	0.92	0.983881	5900	0	-6.7515	0.43737	0.39982	0.790612	3189	1	-0.73535
EDEM1	12	0.99888	0.997	0.999252	6201	0	0.23641	0.59385	0.74126	0.924881	4759	4	1.829	0.86238	0.85531	0.977627	5333	0	-6.2129	0.32818	0.36449	0.776271	2716	1	0.20619
EDEM3	14	0.74089	0.78046	0.901924	5011	3	2.0716	0.20465	0.38403	0.812573	2682	5	3.4753	0.63533	0.64557	0.977294	3934	0	-0.93934	0.89613	0.83824	0.927179	5577	0	-0.73316
EDNRA	7	0.47294	0.49853	0.782963	4001	1	0.86658	0.37893	0.50091	0.859226	3770	1	0.59621	0.48938	0.47492	0.957968	3052	0	-6.1324	0.11308	0.11657	0.574888	1352	2	1.5005
EDNRB	13	0.51361	0.57517	0.809047	4214	3	2.2288	0.12665	0.28706	0.792323	1973	6	5.4292	0.822	0.81458	0.977294	5096	0	-1.6831	0.53505	0.54105	0.834155	3685	1	0.54755
EDRF1	12	0.16985	0.23485	0.62945	2226	5	2.6919	0.095381	0.20952	0.740681	1626	6	4.7298	0.42164	0.43449	0.957968	2631	1	-6.5799	0.060758	0.080257	0.525265	868	2	2.5197
EEF1A1	7	0.84539	0.77081	0.899387	5422	1	0.91094	0.91693	0.89506	0.973304	5801	1	0.97359	0.94188	0.91478	0.98382	5846	0	-7.3469	0.15336	0.17874	0.645985	1659	1	0.45675
EEF1D	13	0.54569	0.60866	0.823049	4350	3	2.4583	0.28666	0.49605	0.859226	3237	5	2.4315	0.85033	0.83665	0.977627	5266	0	-2.5108	0.70862	0.68921	0.881336	4498	1	0.47681
EEF1E1	6	0.043402	0.06	0.485422	815	2	3.3426	0.0578	0.116	0.682261	1113	3	4.4187	0.18691	0.16218	0.905978	1357	1	-0.87192	0.030651	0.033299	0.457103	496	3	0.794
EFCAB14	6	0.27756	0.30795	0.674966	2987	2	2.3124	0.42652	0.5341	0.871184	4019	2	1.6523	0.33885	0.34979	0.957968	2152	0	-5.1931	0.49177	0.43575	0.804336	3451	1	-0.096132
EFEMP1	14	0.98475	0.95847	0.98127	6106	1	0.64965	0.19908	0.37942	0.812573	2643	2	3.0897	0.9319	0.92752	0.985767	5780	0	-4.4471	0.19424	0.22655	0.665321	1944	3	1.8237
EFNA1	15	0.9981	0.99527	0.998751	6196	0	1.2373	0.99729	0.99508	0.99975	6192	1	1.0238	0.87395	0.86186	0.977686	5412	0	-6.7681	0.22924	0.26037	0.693038	2161	2	0.57008
EFNA2	7	0.53364	0.55369	0.802069	4304	2	1.4321	0.68697	0.75693	0.925972	5122	2	1.743	0.38257	0.39399	0.957968	2398	0	-1.4009	0.0040266	0.0035019	0.234057	95	4	2.8386
EFNA3	5	0.10911	0.13391	0.549904	1623	3	2.0697	0.28366	0.37498	0.812573	3218	2	2.9718	0.52857	0.50226	0.957968	3317	0	-2.3089	0.81129	0.72628	0.886083	5079	0	-2.3733
EFNA4	7	0.71656	0.6483	0.839845	4927	1	1.0251	0.5498	0.65133	0.906884	4586	1	1.0905	0.76435	0.76504	0.977294	4739	0	-6.0761	0.51679	0.46552	0.808583	3582	1	-3.279
EFNA5	12	0.28054	0.36702	0.711083	3009	4	2.2223	0.99393	0.98987	0.998626	6173	0	1.3072	0.9084	0.90506	0.982555	5629	0	-3.7098	0.67364	0.64453	0.871514	4338	1	-0.047131
EFNB1	6	0.62675	0.56436	0.806877	4624	1	-0.63252	0.32641	0.45553	0.84638	3481	2	3.055	0.45616	0.43312	0.957968	2840	0	-5.523	0.54142	0.45012	0.808583	3715	1	0.0042476
EFNB2	9	0.72108	0.70883	0.868457	4943	2	1.8623	0.97829	0.96714	0.994671	6078	0	1.4241	0.80577	0.79021	0.977294	4997	0	-5.9719	0.6807	0.59338	0.85715	4366	1	-0.11614
EFNB3	7	0.064472	0.088431	0.496099	1117	1	1.6036	0.43448	0.5672	0.880621	4060	2	3.0296	0.79105	0.7932	0.977294	4911	0	-4.6168	0.33603	0.31891	0.750642	2748	1	-0.4506
EGF	13	0.49864	0.56627	0.80797	4130	3	2.6705	0.74761	0.86414	0.965036	5286	2	1.784	0.76066	0.72344	0.977294	4717	0	-1.0405	0.91452	0.86034	0.932213	5686	0	-3.148
EGFLAM	15	0.18506	0.26782	0.657946	2363	5	2.188	0.56206	0.74314	0.924881	4634	5	2.8792	0.98149	0.97495	0.991328	6097	0	-5.1105	0.36348	0.41948	0.79994	2866	2	0.90424
EGFR	7	0.86564	0.78565	0.901924	5525	1	0.68445	0.99449	0.99366	0.999614	6176	0	-1.2471	0.83865	0.81836	0.977294	5199	0	-7.1632	0.68933	0.60201	0.859797	4410	0	-0.40784
EI24	8	0.83575	0.76467	0.895384	5382	1	1.5545	0.50363	0.62634	0.902047	4402	3	2.1576	0.50893	0.49503	0.957968	3201	0	-6.8886	0.22619	0.23888	0.670214	2143	1	-0.66817
EIF2AK3	7	0.1858	0.24153	0.62945	2368	3	2.8011	0.27708	0.43999	0.84638	3181	2	4.2292	0.65289	0.62927	0.977294	4032	0	-4.2575	0.59665	0.50214	0.821221	3981	1	-0.4938
EIF3L	12	0.22261	0.28848	0.66605	2625	2	2.9294	0.4915	0.66348	0.908572	4338	4	4.0352	0.73935	0.7033	0.977294	4568	0	-0.98102	0.45378	0.4412	0.804336	3261	1	0.40816
ELANE	7	0.10026	0.13159	0.54908	1529	3	2.737	0.40365	0.51886	0.868217	3898	3	2.2895	0.5843	0.56836	0.972547	3659	0	-6.1866	0.66627	0.56087	0.845796	4309	0	-0.06056
ELFN1	12	0.0010318	0.00129	0.195484	39	5	5.0731	0.00012902	0.00058724	0.350925	6	7	7.6846	9.23E-05	0.00053624	0.476046	3	4	3.4461	0.081188	0.092941	0.544251	1092	2	1.4496
ELFN2	12	0.0033484	0.0043529	0.23517	111	8	3.8113	0.011651	0.028728	0.562045	342	6	6.7101	0.03307	0.063308	0.88021	387	2	2.0805	0.084424	0.11703	0.574888	1123	2	2.0544
ELMOD1	14	0.26477	0.34211	0.698928	2907	4	2.6363	0.58762	0.75196	0.924881	4736	4	3.5859	0.44832	0.45808	0.957968	2803	1	-1.2282	0.68336	0.66536	0.871514	4375	1	0.31482
ELN	14	0.69915	0.74212	0.885351	4858	2	2.5576	0.7895	0.89183	0.973304	5424	3	2.2401	0.79848	0.7587	0.977294	4953	0	-2.6715	0.0082671	0.0094412	0.308313	176	2	0.53731
ELOVL1	12	0.0060257	0.0076038	0.291621	175	3	4.7081	0.6664	0.80939	0.944303	5056	3	2.6704	0.61128	0.5989	0.977294	3792	0	-3.7098	0.13938	0.17738	0.645985	1560	1	-0.14826
ELOVL2	6	0.15765	0.21144	0.614241	2105	3	2.6217	0.50944	0.60181	0.895352	4427	1	-0.41173	0.2762	0.28571	0.957968	1810	1	-5.2704	0.64333	0.57314	0.849865	4197	0	-1.0488
ELOVL3	6	0.21747	0.25954	0.648652	2581	2	2.5815	0.25462	0.39387	0.818433	3030	3	2.2562	0.96006	0.94205	0.987869	5956	0	-7.0435	0.045386	0.057585	0.525265	702	2	1.9608
ELOVL4	6	0.98734	0.9811	0.993252	6123	0	-0.31102	0.9363	0.92182	0.980953	5881	0	-2.4977	0.95678	0.93659	0.986584	5934	0	-7.2292	0.42714	0.39351	0.787159	3153	1	0.028283
ELOVL5	12	0.2944	0.39348	0.728673	3091	3	3.21	0.19622	0.36091	0.812573	2624	5	4.1233	0.11123	0.17028	0.905978	951	2	0.96319	0.20948	0.243	0.672793	2051	1	-0.66275
ELOVL6	13	0.09243	0.14281	0.565461	1443	4	2.7354	0.087213	0.18708	0.71882	1521	4	4.8641	0.82372	0.81458	0.977294	5103	0	-2.2432	0.018454	0.015428	0.348569	324	3	2.0681
ELOVL7	15	0.52427	0.61006	0.823492	4266	3	2.8088	0.58906	0.76487	0.929091	4742	4	4.5354	0.34085	0.38178	0.957968	2162	1	-0.74102	0.73326	0.70439	0.886083	4644	1	-0.76102
ELP6	13	0.83449	0.82765	0.924005	5377	2	2.2372	0.67218	0.80799	0.943889	5074	4	2.7164	0.67764	0.66951	0.977294	4186	0	-1.3073	0.13393	0.15214	0.625581	1519	3	1.4731
ELTD1	7	0.4526	0.48127	0.782415	3912	2	2.2397	0.96736	0.95878	0.991986	6037	0	0.76109	0.85817	0.82991	0.977294	5315	0	-6.6477	0.28633	0.2676	0.699465	2492	1	-0.14783
EMB	12	0.25982	0.35161	0.698928	2866	1	1.4698	0.43708	0.64245	0.906884	4074	2	2.521	0.60357	0.5989	0.977294	3755	0	-3.0126	0.13861	0.17738	0.645985	1553	1	0.41109
EMC1	6	0.47586	0.4944	0.782963	4017	2	2.0663	0.054479	0.11332	0.680798	1072	4	5.1404	0.023675	0.0341	0.88021	289	1	-2.1773	0.59922	0.49264	0.815332	3989	1	-0.99228
EMC10	7	0.201	0.25848	0.648652	2474	2	2.7736	0.062519	0.13409	0.682261	1183	4	5.7872	0.47976	0.47491	0.957968	2987	0	-0.44979	0.22109	0.22524	0.665321	2113	2	0.59396
EMC3	11	0.31267	0.40855	0.73467	3202	3	2.4774	0.31202	0.52891	0.868877	3391	3	3.6696	0.32164	0.30132	0.957968	2060	1	-0.0072188	0.26882	0.31524	0.750642	2397	2	1.1983
EMC4	6	0.086718	0.1119	0.52375	1380	3	2.8917	0.087819	0.16257	0.697013	1531	3	4.7538	0.47473	0.44068	0.957968	2956	0	-6.2892	0.75243	0.65776	0.871514	4749	0	-0.35353
EMC6	6	0.8638	0.78889	0.904818	5517	0	-3.1391	0.39105	0.49522	0.859226	3834	2	2.5259	0.4069	0.40093	0.957968	2530	0	-3.9791	0.52271	0.44296	0.804336	3615	1	-4.0253
EMC7	14	0.44072	0.53958	0.798003	3851	4	2.8278	0.14325	0.31035	0.803079	2106	6	4.7985	0.44891	0.45808	0.957968	2806	1	0.51042	0.18502	0.22655	0.665321	1885	3	1.5633
EMCN	7	0.36495	0.40079	0.731529	3496	2	2.4736	0.067603	0.13983	0.682261	1259	3	4.4361	0.12847	0.14656	0.905978	1058	1	0.6312	0.85537	0.77626	0.902469	5334	0	-1.3736
EMD	6	0.67615	0.60021	0.821025	4784	1	-0.52252	0.76655	0.77317	0.930228	5349	1	-0.70644	0.82941	0.79883	0.977294	5133	0	-6.3498	0.52218	0.44296	0.804336	3610	1	-0.64719
EMID1	6	0.0024903	0.0030286	0.209659	82	5	2.9066	0.011736	0.034429	0.589273	345	4	5.6697	0.28294	0.28571	0.957968	1854	1	-3.9313	0.46395	0.41481	0.795968	3301	1	0.39464
EMILIN1	7	0.47397	0.49854	0.782963	4008	1	1.244	0.36005	0.48927	0.856048	3680	3	2.7924	0.55141	0.50786	0.957968	3476	0	-4.1002	0.97946	0.96256	0.980163	6083	0	-5.2457
EMILIN2	12	0.17044	0.23626	0.62945	2234	4	3.0116	0.0019394	0.0043178	0.379128	72	8	4.914	0.062588	0.092542	0.88021	642	1	-1.1871	0.21282	0.25456	0.686743	2072	1	0.49647
EML2	13	0.20131	0.27508	0.661651	2475	3	3.2602	0.18375	0.33141	0.803335	2510	3	5.168	0.85306	0.83665	0.977627	5289	0	-3.1789	0.018736	0.016036	0.355817	330	4	3.4694
EMP1	6	0.073908	0.10209	0.505557	1223	2	3.2385	0.12201	0.222	0.753051	1922	3	4.0643	0.40356	0.38432	0.957968	2509	0	-5.1663	0.58764	0.48553	0.815332	3936	1	-0.951
EMP2	4	0.0057149	0.013906	0.438584	166	2	1.8645	0.01361	0.032628	0.580853	380	2	3.5575	0.020596	0.030926	0.88021	261	1	-2.8449	0.16798	0.13253	0.6048	1757	1	-2.0711
EMP3	14	0.36181	0.46809	0.77285	3474	4	2.8277	0.49318	0.69457	0.912895	4348	4	3.9128	0.51536	0.5439	0.96394	3239	1	0.057406	0.53817	0.54919	0.835288	3700	1	0.14969
EMR1	9	0.67312	0.67919	0.859003	4779	1	1.7324	0.29247	0.46419	0.84638	3270	4	2.1817	0.93912	0.92006	0.983881	5829	0	-6.0903	0.96162	0.92076	0.958726	5986	0	-3.0733
EMR2	7	0.22622	0.28363	0.665195	2650	3	2.1241	0.087932	0.16768	0.700347	1533	3	4.0827	0.31287	0.32384	0.957968	2012	1	-0.67608	0.25045	0.23715	0.670214	2297	2	0.63939
EMR3	7	0.78254	0.70419	0.866199	5172	1	1.6297	0.67157	0.74464	0.924881	5073	2	1.7785	0.75829	0.75845	0.977294	4703	0	-3.782	0.74915	0.65863	0.871514	4724	0	-1.2976
ENDOD1	7	0.5267	0.55369	0.802069	4272	2	1.8422	0.25059	0.39008	0.814399	2992	3	3.1519	0.94089	0.91299	0.983087	5840	0	-6.6872	0.8467	0.76809	0.899141	5297	0	-0.47588
ENG	13	0.29378	0.39161	0.727447	3087	3	1.8828	0.058748	0.13492	0.682261	1128	5	5.5286	0.20124	0.26738	0.957968	1428	1	-0.22271	0.035987	0.061531	0.525265	571	4	1.6842
ENHO	7	0.93608	0.90284	0.955761	5857	0	-0.86998	0.96077	0.95153	0.990755	5999	0	0.2777	0.91705	0.89739	0.981906	5685	0	-6.3259	0.97681	0.95603	0.977103	6068	0	-2.7047
ENO1	13	0.46406	0.5466	0.799067	3966	3	2.4702	0.60549	0.75159	0.924881	4801	4	2.9294	0.77327	0.73177	0.977294	4803	0	-1.5764	0.015699	0.014569	0.347716	275	5	1.6746
ENPEP	7	0.04513	0.05992	0.485422	842	3	3.717	0.0075961	0.014589	0.425626	244	3	6.0235	0.033636	0.057518	0.88021	393	2	1.2671	0.44366	0.39982	0.790612	3216	1	0.58704
ENPP1	7	0.17376	0.23181	0.62945	2259	3	2.7126	0.024937	0.059926	0.658029	602	4	4.1969	0.24529	0.23006	0.957968	1655	1	-0.48824	0.070845	0.08027	0.525265	989	2	1.5398
ENPP2	7	0.19587	0.25264	0.643741	2436	3	2.8645	0.10413	0.1851	0.714289	1710	3	4.5927	0.12518	0.14656	0.905978	1037	1	0.14395	0.80697	0.71827	0.886083	5054	0	-0.61303
ENPP3	5	0.17125	0.20579	0.614241	2241	2	2.338	0.38723	0.4756	0.853111	3810	2	2.3972	0.52102	0.50225	0.957968	3269	0	-2.5805	0.083166	0.085137	0.525339	1111	2	1.1542
ENPP4	7	0.82365	0.74883	0.885351	5329	1	1.0156	0.68185	0.75305	0.924881	5104	1	0.27768	0.54001	0.50785	0.957968	3398	0	-6.385	0.070605	0.08027	0.525265	987	2	1.545
ENPP5	7	0.75784	0.68559	0.863308	5059	1	0.49205	0.88882	0.87546	0.966981	5688	1	-0.0094731	0.98445	0.97615	0.991328	6124	0	-6.8968	0.12912	0.14581	0.625581	1473	2	1.3051
ENPP6	7	0.20721	0.27164	0.660112	2520	3	1.8641	0.70068	0.77024	0.929586	5163	2	1.6644	0.8866	0.86102	0.977686	5490	0	-5.3197	0.45998	0.41445	0.795968	3287	1	-1.8376
ENPP7	7	0.9503	0.92094	0.962722	5936	0	1.1837	0.6003	0.69315	0.912895	4792	2	2.0945	0.96842	0.95353	0.989408	6003	0	-6.787	0.77812	0.67568	0.875249	4896	0	-0.19271
ENTPD1	12	0.35003	0.44886	0.760647	3407	2	3.0452	0.12998	0.26516	0.791668	2002	3	5.8009	0.13616	0.21737	0.937217	1105	2	0.75341	0.11867	0.13762	0.609168	1396	3	2.2449
ENTPD2	5	0.34055	0.37164	0.713639	3361	1	0.65632	0.25232	0.36417	0.812573	3015	1	1.0405	0.15616	0.13597	0.905978	1221	1	-7.3995	0.27854	0.2398	0.670214	2455	1	-0.28758
ENTPD3	10	0.031689	0.054675	0.485422	614	5	3.253	0.032616	0.078825	0.658029	728	4	4.6367	0.047384	0.070469	0.88021	520	1	-1.1326	0.0050263	0.0047879	0.265603	117	2	3.2428
ENTPD4	6	0.8295	0.74006	0.884402	5354	1	1.2421	0.93599	0.92032	0.980211	5880	0	0.75128	0.93551	0.91074	0.983087	5801	0	-7.923	0.43772	0.40779	0.795968	3190	1	0.51103
ENTPD5	5	0.72937	0.64201	0.839845	4972	1	0.24993	0.96371	0.96222	0.992488	6017	0	-0.45617	0.70822	0.69566	0.977294	4358	0	-5.7737	0.94992	0.92487	0.962028	5911	0	-2.7244
ENTPD6	5	0.16099	0.19117	0.593681	2139	2	2.7744	0.22278	0.35619	0.812573	2832	2	3.4809	0.18598	0.18607	0.905978	1352	1	-8.1273	0.016772	0.022117	0.395343	293	2	1.9728
ENTPD7	6	0.1875	0.23925	0.62945	2382	2	2.7475	0.95602	0.94876	0.990535	5979	0	-0.24346	0.49438	0.45581	0.957968	3082	0	-4.9006	0.51808	0.44296	0.804336	3587	1	0.55821
ENTPD8	7	0.30953	0.35503	0.698928	3184	2	2.222	0.33621	0.47627	0.853111	3544	2	2.5584	0.82594	0.81499	0.977294	5117	0	-6.8804	0.80852	0.71827	0.886083	5063	0	-0.98702
EOGT	10	0.056737	0.086323	0.496099	1014	5	2.7549	0.065731	0.15984	0.695287	1238	4	3.1176	0.092153	0.15053	0.905978	820	1	-2.1225	0.40461	0.37802	0.777497	3062	1	-0.50871
EPB41L3	4	0.82218	0.77098	0.899387	5325	0	1.0538	0.49985	0.55973	0.880621	4378	1	0.23784	0.38638	0.36311	0.957968	2412	0	-1.6523	0.29166	0.24568	0.678134	2523	1	-1.3546
EPCAM	13	0.22991	0.30861	0.675852	2681	5	2.2174	0.23495	0.41081	0.832822	2900	6	3.7014	0.86036	0.84171	0.977627	5325	0	-1.8357	0.072486	0.092067	0.541168	1003	3	2.2808
EPDR1	9	0.74335	0.72117	0.876315	5016	1	0.4111	0.15511	0.29434	0.796928	2233	5	3.6027	0.316	0.3238	0.957968	2032	1	-4.4364	0.96632	0.92456	0.962028	6011	0	-1.5086
EPGN	6	0.37667	0.41021	0.73467	3550	2	1.8434	0.51557	0.60378	0.895352	4453	2	1.546	0.29013	0.28571	0.957968	1892	0	-7.0508	0.05224	0.060997	0.525265	771	2	1.7809
EPHA1	12	0.30955	0.40285	0.733348	3185	3	2.9338	0.2151	0.37833	0.812573	2771	4	4.0926	0.23177	0.27212	0.957968	1598	1	-0.1765	0.51749	0.51877	0.823902	3585	1	0.062023
EPHA10	7	0.0013675	0.0017139	0.202036	48	3	5.2128	0.0022571	0.0059863	0.379128	83	3	7.5146	0.00079338	0.00158	0.476046	17	2	3.6854	0.47896	0.44379	0.804336	3390	1	0.34635
EPHA2	6	0.53527	0.5206	0.789557	4312	1	-4.3254	0.86363	0.83395	0.952976	5617	1	1.0669	0.57008	0.5531	0.96964	3580	0	-6.0903	0.059017	0.064651	0.525265	847	2	1.9951
EPHA3	8	0.97163	0.9476	0.974672	6043	0	1.0428	0.86221	0.87546	0.966981	5612	1	0.62886	0.97847	0.96978	0.990615	6068	0	-7.0797	0.05934	0.072508	0.525265	852	3	1.3862
EPHA4	8	0.0091838	0.024995	0.485422	249	4	3.2608	0.0022008	0.0060373	0.379128	80	7	4.9629	0.050291	0.089158	0.88021	543	2	1.0611	0.29964	0.29031	0.728876	2563	2	0.66976
EPHA5	8	0.22914	0.29373	0.671426	2668	2	2.6528	0.26149	0.4246	0.844067	3075	1	1.0399	0.48339	0.47611	0.957968	3011	0	-3.782	0.043752	0.051885	0.516605	683	3	1.1646
EPHA6	11	0.10071	0.14302	0.565461	1532	3	2.5531	0.06887	0.14286	0.682261	1280	2	1.396	0.85423	0.83886	0.977627	5294	0	-3.1789	0.58713	0.55771	0.843489	3933	1	-0.79846
EPHA7	7	0.24204	0.3014	0.674966	2752	3	2.091	0.11258	0.20954	0.740681	1824	2	4.2138	0.094558	0.11473	0.902275	835	1	-6.2516	0.88184	0.80355	0.91537	5481	0	-1.1032
EPHA8	7	0.46649	0.49062	0.782963	3979	2	1.9887	0.34045	0.47958	0.853111	3576	3	2.1826	0.29053	0.29277	0.957968	1893	1	-7.4831	0.92032	0.85999	0.932213	5730	0	-1.8594
EPHB1	14	0.34307	0.43967	0.75637	3374	4	2.5285	0.031785	0.090791	0.668358	710	5	5.9517	0.0026108	0.0055656	0.664985	51	3	2.8876	0.050242	0.079441	0.525265	749	3	1.205
EPHB2	9	0.13343	0.1765	0.580229	1899	3	2.7079	0.090111	0.18408	0.714289	1559	5	3.5164	0.52194	0.51626	0.957968	3276	0	-0.41013	0.73135	0.62352	0.870778	4632	1	0.31578
EPHB3	6	0.45908	0.48396	0.782736	3944	2	1.7604	0.1074	0.20629	0.736793	1764	2	4.5147	0.1286	0.13354	0.905978	1061	1	0.35461	0.5139	0.43575	0.804336	3565	1	0.059966
EPHB4	15	0.040409	0.072858	0.496099	754	5	3.5399	0.14536	0.31452	0.803335	2134	6	5.1038	0.45706	0.45365	0.957968	2846	1	-0.05098	0.028589	0.027406	0.436435	466	3	2.8938
EPHB6	7	0.96985	0.94676	0.974669	6032	0	0.14595	0.67611	0.7509	0.924881	5087	2	1.6335	0.88122	0.8555	0.977627	5456	0	-6.2259	0.79403	0.70817	0.886083	4976	0	-1.0776
EPHX3	9	0.32172	0.39159	0.727447	3259	2	2.6294	0.17838	0.327	0.803335	2465	3	4.7472	0.54225	0.53563	0.96394	3414	0	-5.4621	0.025559	0.042475	0.475726	432	2	1.1765
EPHX4	6	0.0074731	0.0187	0.485422	212	2	2.7543	0.0083428	0.027922	0.562045	261	2	6.1303	0.47168	0.44067	0.957968	2938	0	-4.0393	0.84492	0.76023	0.894226	5284	0	-4.0856
EPO	7	0.4653	0.49062	0.782963	3972	1	1.1999	0.15014	0.2722	0.792323	2179	2	2.0396	0.45854	0.4489	0.957968	2859	0	-1.7796	0.053078	0.069465	0.525265	783	1	-1.762
EPOR	13	0.033839	0.060522	0.485422	657	3	3.6856	0.10149	0.23041	0.753051	1687	2	2.6278	0.93765	0.94319	0.988541	5817	0	-4.097	0.044922	0.068473	0.525265	697	2	1.7831
EPSTI1	8	0.43398	0.47237	0.773262	3819	2	2.59	0.26036	0.4246	0.844067	3069	3	4.421	0.54154	0.5309	0.96394	3404	0	-2.4589	0.4485	0.42391	0.804336	3240	1	-1.0773
EPT1	6	0.91171	0.87116	0.94316	5732	0	1.1564	0.33164	0.45777	0.84638	3512	3	2.6457	0.86029	0.83964	0.977627	5324	0	-5.4802	0.73372	0.63677	0.871514	4647	0	-0.28108
EPX	7	0.10525	0.13911	0.561587	1579	3	2.9351	0.14256	0.25854	0.786729	2098	3	3.7128	0.10238	0.11473	0.902275	884	1	-0.46081	0.23477	0.22913	0.665321	2201	2	0.64062
EQTN	7	0.10668	0.14104	0.565004	1590	3	2.8145	0.0012818	0.0028374	0.350925	49	4	6.3326	0.063145	0.093702	0.88021	643	1	-7.2032	0.15255	0.17874	0.645985	1654	2	1.2201
ERAP1	14	0.15549	0.20933	0.614241	2083	4	3.4941	0.032318	0.090793	0.668358	721	3	6.3547	0.024362	0.063874	0.88021	295	1	-2.6176	0.90172	0.83824	0.927179	5619	0	-0.076865
ERAP2	7	0.41107	0.4334	0.750897	3712	2	1.8626	0.38619	0.50484	0.859226	3806	1	1.2025	0.25328	0.25099	0.957968	1692	1	-2.2956	0.715	0.6342	0.870778	4532	0	-0.29595
ERBB2	10	0.74178	0.74081	0.884714	5013	1	1.4317	0.58766	0.71603	0.916895	4737	3	1.9743	0.30612	0.27727	0.957968	1977	1	-0.59156	0.23822	0.28721	0.726225	2217	2	1.5059
ERBB3	13	0.41027	0.50577	0.783838	3707	3	2.6875	0.30962	0.52666	0.868877	3368	5	3.1924	0.80972	0.79644	0.977294	5018	0	-3.8507	0.31637	0.35533	0.768834	2642	2	1.5652
ERBB4	13	0.060302	0.094764	0.505557	1061	5	3.409	0.20687	0.37248	0.812573	2709	5	5.229	0.48937	0.51714	0.957968	3051	1	0.15964	0.28635	0.34114	0.764059	2493	1	0.12033
EREG	7	0.47757	0.50302	0.783838	4031	1	0.92582	0.82873	0.83665	0.953609	5511	1	-0.78642	0.64038	0.62287	0.977294	3958	0	-6.385	0.17784	0.19425	0.654843	1828	1	-2.2454
ERGIC1	12	0.83452	0.82051	0.920189	5378	1	1.6721	0.9671	0.96976	0.994839	6035	1	1.0435	0.95687	0.94584	0.988887	5941	0	-5.523	0.72683	0.6795	0.877889	4595	1	0.29095
ERGIC2	7	0.013779	0.029586	0.485422	339	4	3.2136	0.058304	0.123	0.682261	1120	4	3.3015	0.81012	0.80791	0.977294	5020	0	-7.19	0.94065	0.88955	0.945393	5859	0	-1.5683
ERGIC3	13	0.017279	0.04494	0.485422	397	6	4.6965	0.00063576	0.0020374	0.350925	26	8	5.1488	0.393	0.3649	0.957968	2455	1	-0.25066	0.048779	0.069762	0.525265	737	2	2.5652
ERLIN1	7	0.91091	0.86102	0.939828	5727	0	1.3575	0.57298	0.66691	0.909662	4673	1	0.68008	0.89128	0.87174	0.979674	5527	0	-6.6965	0.4985	0.46552	0.808583	3487	1	-0.68758
ERMAP	11	0.43191	0.50377	0.783838	3811	2	2.766	0.40085	0.59284	0.891939	3888	3	3.6545	0.26443	0.28794	0.957968	1746	1	-3.8507	0.12804	0.15682	0.635145	1462	3	1.9494
ERMARD	5	0.61642	0.54624	0.799067	4597	1	1.7451	0.26716	0.37168	0.812573	3114	2	2.8284	0.67023	0.67488	0.977294	4136	0	-7.7672	0.67438	0.58014	0.851486	4341	0	-0.41497
ERMP1	14	0.80301	0.81597	0.918075	5246	2	2.1622	0.50011	0.69831	0.912895	4379	5	2.7828	0.97085	0.96663	0.990186	6018	0	-4.6146	0.40888	0.44148	0.804336	3084	2	1.2385
ERN1	15	0.42508	0.54013	0.798003	3781	4	2.474	0.17722	0.36649	0.812573	2455	7	3.728	0.72957	0.72133	0.977294	4494	0	-1.9716	0.3061	0.36054	0.774336	2589	1	0.53116
ERN2	6	0.16439	0.21314	0.614241	2177	3	2.3663	0.43517	0.53919	0.872226	4066	2	2.6461	0.59753	0.57216	0.972547	3722	0	-6.1866	0.62079	0.54117	0.834155	4089	0	-0.19284
ERO1L	12	0.0026503	0.0028151	0.209659	91	5	4.3569	0.051179	0.11525	0.682261	1020	5	5.979	0.048046	0.070524	0.88021	526	1	-0.74102	0.12632	0.14928	0.625581	1448	1	0.15925
ERO1LB	7	0.066881	0.088432	0.496099	1147	2	3.3078	0.50664	0.63343	0.906884	4417	2	2.3928	0.98212	0.97336	0.991328	6106	0	-7.2163	0.80481	0.71328	0.886083	5034	0	-0.31785
ERP29	7	0.99611	0.99401	0.99803	6184	0	-1.4891	0.99067	0.99015	0.998626	6154	0	-1.0154	0.93811	0.91299	0.983087	5821	0	-6.3966	0.93756	0.88273	0.942013	5836	0	-2.1459
ERVFRD-1	7	0.92677	0.89023	0.950477	5808	0	1.2207	0.93969	0.92036	0.980211	5896	1	1.2692	0.89033	0.87044	0.979674	5519	0	-6.0024	0.36461	0.33357	0.760529	2870	1	-5.4155
ERVMER34-1	13	0.60367	0.65582	0.844904	4555	3	2.4723	0.14379	0.30531	0.800531	2114	6	3.1493	0.62155	0.62822	0.977294	3859	0	-2.3326	0.85237	0.76405	0.896087	5315	1	0.064665
ERVV-1	8	0.17634	0.23186	0.62945	2287	3	2.0311	0.10599	0.2043	0.735546	1744	4	3.7976	0.034559	0.053883	0.88021	398	1	-2.9713	0.30363	0.29493	0.728876	2582	2	0.58186
ERVV-2	7	0.63266	0.60448	0.821621	4640	1	0.67676	0.64081	0.71178	0.915595	4942	2	1.8079	0.48231	0.47492	0.957968	3000	0	-6.3138	0.62369	0.52385	0.826275	4109	1	-0.040373
ERVW-1	14	0.06783	0.1029	0.505557	1156	5	3.0516	0.059682	0.14322	0.682261	1142	5	4.9189	0.28637	0.33071	0.957968	1869	1	0.43273	0.27064	0.33345	0.760529	2412	3	1.6901
ESAM	7	0.89725	0.83155	0.924549	5673	0	1.2419	0.57776	0.66864	0.910285	4697	2	2.7539	0.68821	0.67683	0.977294	4252	0	-5.8762	0.75636	0.66438	0.871514	4778	0	-0.47975
ESPL1	13	0.090911	0.14281	0.565461	1431	1	1.0841	0.63882	0.77409	0.930612	4934	3	3.0752	0.65607	0.64936	0.977294	4049	0	-0.043956	0.49759	0.49076	0.815332	3482	1	-0.11984
ESYT1	13	0.21442	0.2838	0.665195	2559	5	3.529	0.17344	0.32725	0.803335	2422	5	4.2572	0.73682	0.70641	0.977294	4547	0	-1.2217	0.0057012	0.0067449	0.287426	127	5	2.1129
ESYT2	6	0.86058	0.78198	0.901924	5494	0	1.6915	0.81642	0.79991	0.940721	5481	1	1.0508	0.81072	0.7782	0.977294	5024	0	-4.6893	0.65036	0.57924	0.851486	4222	0	-0.25069
ESYT3	7	0.78519	0.7042	0.866199	5182	1	-0.16781	0.65268	0.72419	0.921729	4996	2	-0.31026	0.69648	0.68239	0.977294	4293	0	-3.0678	0.72567	0.64041	0.871514	4587	0	0.013974
ETFDH	13	0.39923	0.50577	0.783838	3651	4	2.6343	0.4229	0.64149	0.906884	3998	4	4.2825	0.67218	0.64936	0.977294	4145	0	-0.96809	0.72251	0.69624	0.883713	4571	1	0.10795
ETNK1	6	0.027942	0.040339	0.485422	548	4	2.3864	0.065168	0.12356	0.682261	1228	4	4.4801	0.45826	0.43312	0.957968	2857	0	-1.0814	0.62699	0.54117	0.834155	4121	0	0.23788
EVA1A	14	0.00051955	0.00082468	0.182885	22	8	5.2237	0.03127	0.090455	0.668358	698	8	6.8671	0.086111	0.13472	0.905978	789	1	0.30266	0.022922	0.020408	0.381949	395	4	2.2104
EVA1B	14	0.44549	0.54129	0.798437	3881	4	2.3517	0.24312	0.41697	0.836802	2949	5	5.3407	0.73536	0.72528	0.977294	4535	0	-1.5917	0.29066	0.34706	0.766567	2516	1	0.35965
EVA1C	10	0.098011	0.13173	0.54908	1507	4	2.4197	0.6626	0.77711	0.9319	5044	3	1.9864	0.5881	0.57341	0.972871	3678	0	-5.1114	0.57621	0.5284	0.83176	3879	1	0.18493
EVC	11	0.50136	0.56437	0.806877	4146	3	2.0936	0.59761	0.74458	0.924881	4780	3	3.0291	0.61269	0.58821	0.977294	3804	0	-4.5745	0.98219	0.95497	0.976985	6103	0	-1.8796
EVC2	13	0.49065	0.56426	0.806877	4101	2	3.0568	0.51185	0.69582	0.912895	4437	3	3.7685	0.17998	0.23963	0.957968	1327	1	-0.71692	0.04432	0.068473	0.525265	689	3	2.4547
EVI2A	7	0.051813	0.074076	0.496099	944	4	2.7478	0.32378	0.46601	0.84638	3466	3	2.4108	0.73209	0.71147	0.977294	4512	0	-7.1699	0.31959	0.30405	0.737052	2659	1	0.25383
EVI2B	7	0.16988	0.22978	0.62945	2228	2	2.7576	0.45102	0.57744	0.880621	4157	3	2.1081	0.32508	0.32385	0.957968	2077	1	-2.1233	0.81675	0.72321	0.886083	5117	0	-1.3248
EVI5	10	0.13215	0.18059	0.583461	1887	4	3.2546	0.066051	0.16288	0.697433	1241	6	4.2679	0.060916	0.10334	0.902275	621	1	0.48865	0.071196	0.092614	0.543867	991	3	2.0643
EVI5L	7	0.83706	0.7598	0.892014	5388	1	1.525	0.34503	0.48566	0.855967	3598	3	2.2336	0.43877	0.43105	0.957968	2737	0	-1.2448	0.72751	0.64661	0.871514	4601	0	-0.34714
EXD2	12	0.055135	0.089234	0.497638	992	3	3.2368	0.27807	0.47926	0.853111	3186	5	4.6147	0.63018	0.62002	0.977294	3902	0	-0.18172	0.81785	0.72168	0.886083	5123	1	0.39958
EXOG	7	0.19061	0.24153	0.62945	2403	3	2.444	0.24333	0.3865	0.812573	2950	3	2.5908	0.30664	0.32384	0.957968	1979	1	-1.835	0.22192	0.22524	0.665321	2121	1	-0.39249
EXT1	7	0.41161	0.4334	0.750897	3714	1	2.0092	0.55235	0.65133	0.906884	4592	2	2.1865	0.75016	0.74738	0.977294	4639	0	-5.1391	0.15722	0.18226	0.645985	1687	1	-0.061959
EXT2	9	0.11549	0.15823	0.572335	1684	2	2.3757	0.64562	0.76382	0.928696	4965	2	2.5701	0.90645	0.88718	0.979919	5614	0	-6.6491	0.92531	0.8645	0.934679	5765	0	-1.4004
EXTL1	14	0.18272	0.24818	0.637168	2345	2	2.2482	0.44818	0.67045	0.911692	4142	2	4.3976	0.64745	0.65674	0.977294	3999	0	-0.3385	0.032565	0.03894	0.475726	522	3	2.5812
EXTL2	14	0.42386	0.52739	0.794685	3772	3	2.8868	0.27691	0.45767	0.84638	3178	4	4.664	0.61332	0.6342	0.977294	3808	0	-0.021929	0.16992	0.21481	0.665321	1770	1	0.43954
EXTL3	12	0.63571	0.68027	0.859392	4648	2	2.5537	0.37888	0.59135	0.890687	3769	3	4.6439	0.33874	0.31255	0.957968	2149	1	0.53469	0.82293	0.72877	0.886083	5157	1	0.30369
F10	7	0.31941	0.35503	0.698928	3244	1	1.8994	0.46059	0.59126	0.890687	4199	2	2.3766	0.87048	0.84699	0.977627	5390	0	-5.9973	0.23128	0.22913	0.665321	2179	2	1.0531
F11R	13	0.2293	0.30706	0.674966	2673	4	3.3844	0.35469	0.57852	0.88176	3651	4	4.9968	0.72287	0.70641	0.977294	4441	0	-1.2245	0.059814	0.080866	0.525265	856	1	-0.28716
F13A1	6	0.038786	0.047307	0.485422	723	2	3.8656	0.3766	0.47687	0.853111	3762	2	1.9591	0.44332	0.43312	0.957968	2768	0	-0.78162	0.67701	0.59142	0.85715	4352	0	-2.3088
F2	7	0.036763	0.051903	0.485422	699	2	4.008	0.0090742	0.029841	0.562045	281	4	6.7822	0.084189	0.11473	0.902275	774	1	-2.5108	0.45049	0.39982	0.790612	3247	1	0.039827
F2R	9	0.60538	0.63273	0.834994	4559	1	1.7186	0.16205	0.29665	0.799034	2302	5	3.3224	0.66446	0.63848	0.977294	4103	0	-2.816	0.82596	0.74956	0.890512	5174	0	-0.067982
F2RL1	8	0.1393	0.18416	0.587358	1939	3	2.7718	0.069206	0.15082	0.683399	1285	3	5.9751	0.25992	0.23637	0.957968	1721	1	0.42972	0.95282	0.90208	0.950627	5924	0	-2.3214
F2RL2	3	0.8491	0.80935	0.913441	5439	0	-3.404	0.4698	0.46451	0.84638	4247	1	-0.76487	0.49825	0.50198	0.957968	3113	0	-5.2953	0.86301	0.80742	0.916715	5378	0	-5.3433
F2RL3	12	0.13391	0.17753	0.580229	1904	4	2.7906	0.032245	0.086101	0.662061	719	7	3.9473	0.46979	0.48916	0.957968	2923	1	-0.24571	0.52275	0.52602	0.82907	3616	2	0.65074
F3	14	0.2301	0.30656	0.674966	2682	5	2.6206	0.65235	0.79021	0.937743	4995	4	2.3415	0.69686	0.67767	0.977294	4301	0	-0.27812	0.84426	0.76308	0.895545	5281	1	0.55352
F5	8	0.85351	0.79114	0.906566	5460	1	1.2445	0.44572	0.56776	0.880621	4124	3	1.9194	0.68926	0.67239	0.977294	4258	0	-2.5108	0.96594	0.93066	0.962957	6008	0	-2.5516
FA2H	7	0.01693	0.032312	0.485422	393	2	4.1826	0.050565	0.10397	0.680798	1013	4	5.5535	0.21836	0.19853	0.914344	1508	1	-0.20229	0.74762	0.65863	0.871514	4717	0	-0.10699
FAAH	6	0.99547	0.9923	0.997437	6182	0	-1.6269	0.98524	0.98468	0.998331	6119	0	-2.5087	0.73867	0.73979	0.977294	4557	0	-6.1045	0.049664	0.059236	0.525265	746	1	-4.1991
FAAH2	7	0.47434	0.49854	0.782963	4010	1	1.4423	0.42724	0.54936	0.876944	4023	3	1.4355	0.93913	0.91299	0.983087	5832	0	-6.0175	0.16546	0.19425	0.654843	1738	2	1.1019
FADS1	11	0.7589	0.75935	0.892014	5066	2	2.0116	0.93094	0.94985	0.990535	5865	2	1.4902	0.99199	0.9858	0.994007	6167	0	-6.453	0.76554	0.67507	0.875249	4834	1	0.079104
FADS2	14	0.71995	0.76062	0.892494	4939	2	2.4701	0.72991	0.85846	0.963446	5238	4	2.7889	0.72438	0.72528	0.977294	4456	0	-4.9006	0.28188	0.34364	0.765558	2473	1	0.13083
FADS3	14	0.40305	0.5067	0.783838	3671	4	2.0948	0.50337	0.70109	0.912895	4401	4	2.7033	0.83655	0.82636	0.977294	5180	0	-2.5013	0.89951	0.83824	0.927179	5604	0	-0.75589
FADS6	7	0.079085	0.10014	0.505557	1292	1	0.10748	0.29782	0.45219	0.84638	3306	1	-0.46703	0.11993	0.13594	0.905978	998	1	-6.3734	0.79302	0.70293	0.886083	4970	0	-0.72549
FAF2	7	0.93949	0.90768	0.958267	5875	0	-1.275	0.95711	0.94394	0.98816	5981	0	-0.82497	0.56678	0.53516	0.96394	3563	0	-3.5536	0.91127	0.84461	0.9294	5668	0	-3.5987
FAIM2	13	0.50568	0.57274	0.809047	4175	3	2.7318	0.20987	0.37502	0.812573	2731	4	4.3372	0.27251	0.3093	0.957968	1787	1	-1.4323	0.90457	0.85151	0.931565	5632	0	-0.13574
FAIM3	16	0.27418	0.36319	0.708468	2960	5	3.2416	0.18557	0.37363	0.812573	2530	6	5.538	0.095751	0.15532	0.905978	841	2	1.5174	0.49681	0.5238	0.826275	3478	2	1.1088
FAM105A	6	0.25058	0.28818	0.66605	2813	1	-3.7845	0.19836	0.32342	0.803335	2637	1	0.65674	0.077123	0.095344	0.88021	733	1	-4.6536	0.50629	0.43575	0.804336	3524	1	-1.1042
FAM11A	7	0.66427	0.61186	0.823492	4751	1	1.3222	0.6534	0.72606	0.922121	4998	2	2.3662	0.3774	0.39399	0.957968	2372	0	-0.69177	0.17113	0.19425	0.654843	1776	2	0.79164
FAM122C	14	0.56437	0.62198	0.830327	4430	2	2.6068	0.10962	0.22519	0.753051	1793	6	4.8303	0.82457	0.8143	0.977294	5111	0	-1.2812	0.14175	0.17461	0.645985	1584	3	1.4901
FAM132A	13	0.36933	0.47077	0.773262	3521	4	2.3861	0.066473	0.14764	0.682261	1246	4	5.2184	0.1005	0.16969	0.905978	868	2	1.2458	0.010488	0.011228	0.3275	203	4	2.3587
FAM134A	13	0.20022	0.27508	0.661651	2467	4	3.1547	0.23635	0.41081	0.832822	2908	4	3.9687	0.37848	0.3509	0.957968	2377	1	0.18087	0.53458	0.54105	0.834155	3681	2	0.54559
FAM134B	13	0.062667	0.097055	0.505557	1091	5	3.4005	0.29853	0.50642	0.859226	3314	4	5.2953	0.30234	0.33709	0.957968	1958	1	0.43068	0.76919	0.71676	0.886083	4856	1	-0.29263
FAM134C	12	0.041302	0.068509	0.496099	775	5	4.414	0.06759	0.1454	0.682261	1258	7	4.8356	0.40418	0.40742	0.957968	2516	1	0.62554	0.15489	0.18031	0.645985	1671	1	-0.13274
FAM151A	7	0.45478	0.48428	0.782736	3925	2	2.1147	0.2862	0.44641	0.84638	3231	2	3.8414	0.66211	0.63553	0.977294	4083	0	-3.2914	0.7313	0.64661	0.871514	4630	0	-0.2006
FAM155A	7	0.10124	0.13262	0.54908	1546	2	3.2447	0.098598	0.18422	0.714289	1657	3	4.9441	0.55665	0.51582	0.957968	3506	0	-0.70969	0.84637	0.76385	0.896087	5295	0	-1.0597
FAM155B	7	0.057877	0.07928	0.496099	1031	3	3.6601	0.018172	0.052083	0.658029	484	5	4.6903	0.45711	0.4489	0.957968	2847	0	-1.6984	0.018186	0.030077	0.448667	317	3	1.7876
FAM159A	7	0.8198	0.74883	0.885351	5317	1	1.4065	0.93111	0.90547	0.973304	5868	1	-4.4969	0.95686	0.93535	0.986138	5939	0	-6.8722	0.70177	0.6342	0.870778	4467	0	0.26854
FAM159B	8	0.30911	0.37429	0.715179	3178	1	1.5444	0.20878	0.3586	0.812573	2722	3	3.5633	0.50477	0.49503	0.957968	3165	0	-1.917	0.26732	0.26517	0.699465	2387	2	0.74868
FAM160A2	7	0.26259	0.31891	0.685372	2889	3	1.8252	0.096855	0.17979	0.711947	1638	4	3.4074	0.16742	0.1778	0.905978	1269	1	-2.0121	0.072761	0.08027	0.525265	1007	1	-1.8826
FAM162A	9	0.47716	0.52284	0.791323	4027	2	2.4876	0.73898	0.81639	0.947932	5259	2	2.1833	0.69292	0.67484	0.977294	4286	0	-3.137	0.81351	0.73847	0.888961	5093	0	-0.42499
FAM162B	8	0.10274	0.14424	0.565461	1557	3	2.7855	0.066619	0.13793	0.682261	1248	5	4.4677	0.51671	0.51355	0.957968	3249	0	-1.126	0.29075	0.28236	0.716034	2517	2	0.64184
FAM163A	7	0.2771	0.33161	0.695112	2982	1	1.2518	0.34626	0.48743	0.855967	3603	3	1.9532	0.99389	0.98992	0.995846	6174	0	-7.5825	0.039654	0.042421	0.475726	625	3	1.2719
FAM163B	14	0.21567	0.29797	0.674966	2568	4	3.2516	0.18995	0.35742	0.812573	2571	6	3.5917	0.34125	0.3591	0.957968	2164	1	0.7872	0.17975	0.22301	0.665321	1846	1	0.47869
FAM171A1	6	0.26645	0.29857	0.674966	2920	2	2.0367	0.10842	0.20982	0.740681	1781	3	4.6745	0.09348	0.095345	0.88021	826	1	0.7455	0.01837	0.02702	0.436171	321	3	1.5796
FAM171A2	7	0.17226	0.23181	0.62945	2249	3	2.634	0.2465	0.39008	0.814399	2969	2	1.9611	0.29556	0.31336	0.957968	1924	1	-6.5072	0.42517	0.39236	0.785604	3147	1	-0.56772
FAM171B	9	0.12294	0.16514	0.573326	1782	4	2.9495	0.032339	0.080849	0.659203	723	5	5.8044	0.22533	0.23978	0.957968	1555	1	-1.6824	0.55199	0.50385	0.821555	3769	1	0.55494
FAM173A	12	0.92822	0.88395	0.948775	5820	1	1.1047	0.91918	0.94217	0.987135	5808	1	1.2098	0.95332	0.94584	0.988887	5914	0	-4.6536	0.15964	0.18406	0.65159	1699	3	1.4323
FAM173B	7	0.50631	0.53661	0.797213	4179	2	1.8883	0.2107	0.36519	0.812573	2745	3	2.8453	0.92755	0.90442	0.982555	5747	0	-6.9049	0.052265	0.067547	0.525265	773	3	1.2228
FAM174A	7	0.26356	0.3212	0.685723	2897	2	2.0563	0.27256	0.43676	0.84638	3148	3	2.6642	0.30328	0.32384	0.957968	1964	1	-4.1796	0.61443	0.51662	0.821753	4059	1	-0.15942
FAM174B	15	0.10449	0.16505	0.573326	1570	6	2.8245	0.0064623	0.016947	0.459772	210	8	5.7822	0.3148	0.35293	0.957968	2024	1	-0.62173	0.0028689	0.0028167	0.22177	76	6	2.8292
FAM178A	7	0.11519	0.15317	0.572335	1682	3	2.7419	0.41625	0.53146	0.868946	3963	3	2.9617	0.95916	0.9407	0.987092	5952	0	-7.0287	0.37867	0.34096	0.764059	2935	1	-1.3359
FAM180B	7	0.18083	0.24153	0.62945	2329	3	2.4149	0.35794	0.48743	0.855967	3669	2	3.86	0.48209	0.47492	0.957968	2998	0	-0.99686	0.036708	0.04112	0.475726	579	2	2.1547
FAM187A	7	0.0071774	0.021212	0.485422	207	4	3.3255	0.00043651	0.0010127	0.350925	16	6	6.5956	0.00068517	0.0015785	0.476046	16	3	3.3972	0.48114	0.45831	0.808583	3397	1	0.15287
FAM187B	6	0.86686	0.79231	0.906566	5529	0	-0.013644	0.51854	0.60675	0.895352	4467	2	2.2981	0.39942	0.38432	0.957968	2487	0	-4.6412	0.22093	0.20275	0.658261	2112	1	-1.0398
FAM189A1	6	0.39375	0.41795	0.740227	3619	1	1.6455	0.032332	0.063239	0.658029	722	4	2.6289	0.36694	0.36721	0.957968	2317	0	-3.5716	0.93759	0.89432	0.947182	5837	0	-2.5755
FAM189A2	4	0.89835	0.85942	0.939512	5678	0	-3.404	0.94204	0.94005	0.986597	5912	0	-0.7759	0.6013	0.60319	0.977294	3745	0	-6.9447	0.78868	0.69379	0.88348	4948	0	-4.3043
FAM189B	12	0.56489	0.61693	0.826789	4434	3	2.0058	0.46787	0.65056	0.906884	4235	3	3.0393	0.75822	0.71933	0.977294	4698	0	-4.4471	0.29364	0.34957	0.766567	2538	2	1.1737
FAM198B	9	0.96807	0.9469	0.974669	6021	0	-0.57772	0.99644	0.99683	0.99975	6184	0	-0.66494	0.93656	0.91607	0.983881	5810	0	-5.7559	0.25702	0.27521	0.706569	2327	2	1.0189
FAM19A1	7	0.92334	0.88802	0.950477	5793	0	1.3188	0.93984	0.92036	0.980211	5898	1	0.28738	0.78642	0.7932	0.977294	4877	0	-4.097	0.14829	0.17532	0.645985	1629	2	1.0207
FAM19A3	6	0.9722	0.95594	0.979913	6046	0	-2.057	0.59718	0.66557	0.909306	4774	2	1.6747	0.86641	0.84105	0.977627	5362	0	-6.8722	0.21227	0.20275	0.658261	2069	1	-0.57382
FAM19A4	7	0.1736	0.23181	0.62945	2256	3	2.4092	0.10637	0.19548	0.725531	1753	4	4.03	0.44973	0.43105	0.957968	2808	0	-5.7913	0.79335	0.70293	0.886083	4973	0	-0.92829
FAM19A5	6	0.89359	0.84913	0.934068	5655	0	-3.7845	0.73273	0.76194	0.927876	5245	1	-2.9552	0.49778	0.45581	0.957968	3110	0	-4.6536	0.53469	0.45012	0.808583	3683	1	-3.094
FAM200A	11	0.70773	0.71819	0.875441	4890	1	0.72223	0.99433	0.99277	0.999369	6175	0	1.1741	0.94147	0.93097	0.986138	5841	0	-6.1998	0.61673	0.57249	0.849865	4069	1	-0.19813
FAM205A	5	0.13416	0.17184	0.57743	1908	1	-1.2296	0.97115	0.97021	0.994871	6050	0	-2.5555	0.36105	0.35161	0.957968	2299	0	-4.206	0.734	0.63717	0.871514	4650	0	-4.2133
FAM209A	6	0.16726	0.21314	0.614241	2200	3	3.1029	0.92942	0.9104	0.975719	5855	0	1.3739	0.63077	0.61906	0.977294	3907	0	-8.1308	0.82596	0.7404	0.888961	5173	0	-1.4758
FAM209B	7	0.67245	0.6192	0.828399	4778	1	1.4035	0.3057	0.45423	0.84638	3348	3	2.5019	0.69827	0.6824	0.977294	4309	0	-4.097	0.9885	0.97673	0.985154	6147	0	-4.1434
FAM20A	9	0.19428	0.26469	0.651964	2426	3	2.9085	0.49622	0.61731	0.896735	4363	3	1.8165	0.17376	0.19157	0.905978	1298	1	-2.461	0.09002	0.10514	0.561833	1165	2	1.9079
FAM20B	6	0.98107	0.96978	0.98791	6082	0	-0.4383	0.94237	0.93299	0.983824	5913	0	0.95755	0.33133	0.34084	0.957968	2107	0	-6.2388	0.7117	0.61461	0.867068	4513	0	-6.2874
FAM20C	13	0.21573	0.28836	0.66605	2569	3	3.4521	0.24591	0.42036	0.839784	2965	4	2.8731	0.33283	0.33709	0.957968	2113	1	-4.0356	0.66534	0.63397	0.870778	4307	1	-1.2581
FAM210A	7	0.37365	0.40079	0.731529	3536	1	-0.15491	0.55141	0.65133	0.906884	4590	1	0.67545	0.83865	0.81836	0.977294	5198	0	-6.59	0.89124	0.81063	0.916715	5536	0	-4.776
FAM210B	7	0.54012	0.55705	0.802472	4333	2	2.0037	0.35266	0.48743	0.855967	3641	2	3.5597	0.71093	0.68782	0.977294	4374	0	-2.9949	0.13886	0.16669	0.643641	1556	2	1.1047
FAM213A	8	0.33931	0.39668	0.730946	3356	3	2.1043	0.023087	0.062243	0.658029	559	6	3.4714	0.60998	0.56449	0.972547	3786	0	-1.1659	0.0029505	0.0025681	0.221603	78	4	2.6975
FAM220A	6	0.2577	0.28818	0.66605	2853	2	2.232	0.067873	0.12617	0.682261	1264	1	1.5105	0.084061	0.095345	0.88021	773	1	-4.6536	0.29937	0.274	0.706569	2560	1	0.4022
FAM24A	6	0.11939	0.15589	0.572335	1746	2	2.4805	0.17347	0.30064	0.800531	2423	2	2.0445	0.80022	0.7745	0.977294	4969	0	-6.3138	0.19788	0.19931	0.658	1967	2	0.61877
FAM24B	6	0.45813	0.48396	0.782736	3939	2	1.778	0.30302	0.43198	0.84638	3334	3	2.041	0.40221	0.38432	0.957968	2502	0	-4.1744	0.1479	0.16208	0.641832	1627	2	0.84808
FAM26D	6	0.12225	0.15733	0.572335	1779	2	3.1263	0.098238	0.19265	0.725531	1654	3	4.0057	0.2966	0.29514	0.957968	1930	0	-0.63897	0.57808	0.47843	0.815332	3889	1	0.42402
FAM26E	7	0.70774	0.6483	0.839845	4891	1	0.73096	0.89785	0.877	0.966981	5723	1	1.5946	0.63589	0.61636	0.977294	3936	0	-4.6146	0.75824	0.66438	0.871514	4791	0	-1.2336
FAM26F	8	0.2832	0.34704	0.698928	3025	3	2.1357	0.78841	0.83773	0.953647	5420	1	0.71778	0.4566	0.45655	0.957968	2842	0	-6.1732	0.7192	0.61133	0.864411	4553	0	-1.4031
FAM35A	7	0.27614	0.33161	0.695112	2973	2	2.5117	0.6415	0.71179	0.915595	4945	1	1.1752	0.83747	0.81836	0.977294	5190	0	-7.5518	0.60923	0.51662	0.821753	4038	1	0.40781
FAM3A	14	0.65454	0.70176	0.866199	4715	3	2.0642	0.48344	0.689	0.912895	4307	4	3.9739	0.7912	0.7587	0.977294	4915	0	-1.3924	0.90164	0.83824	0.927179	5618	0	-0.0676
FAM3B	13	0.10132	0.15141	0.572335	1547	2	4.1693	0.25608	0.43439	0.84638	3036	4	4.1058	0.23209	0.28116	0.957968	1599	1	0.67189	0.052679	0.071002	0.525265	780	2	2.9183
FAM3C	7	0.34462	0.37341	0.714284	3383	1	1.682	0.14267	0.25854	0.786729	2100	2	2.0552	0.059759	0.093701	0.88021	612	1	-6.8387	0.023432	0.034945	0.457103	402	2	2.2149
FAM3D	14	0.0026331	0.0031609	0.209659	90	8	3.8024	0.011081	0.02801	0.562045	325	9	6.0706	0.032019	0.075083	0.88021	371	3	1.0557	0.59393	0.59513	0.85715	3971	2	0.58391
FAM47E-STBD1	6	2.84E-05	8.21E-05	0.182885	1	3	4.8939	0.15204	0.26346	0.788111	2203	3	2.7716	0.22828	0.22888	0.957968	1574	1	-3.2821	0.1792	0.18221	0.645985	1841	2	0.80845
FAM57A	7	0.078117	0.10014	0.505557	1278	3	3.2233	0.051406	0.10562	0.680798	1024	3	4.6944	0.18129	0.18821	0.905978	1335	1	-0.20048	0.092056	0.10763	0.561833	1186	2	1.4606
FAM57B	7	0.035733	0.051466	0.485422	684	4	3.6903	0.0046063	0.0090906	0.379128	156	5	3.732	0.58442	0.56836	0.972547	3660	0	-1.6115	0.051694	0.065818	0.525265	766	2	1.9812
FAM69A	8	0.20004	0.25441	0.645418	2465	1	1.4837	0.74771	0.81254	0.946442	5287	1	1.3108	0.90419	0.88231	0.979674	5602	0	-7.3705	0.60184	0.53671	0.834155	4006	1	-0.96017
FAM69B	7	0.54018	0.55705	0.802472	4334	1	1.0986	0.61735	0.69747	0.912895	4842	2	1.1489	0.39071	0.4035	0.957968	2441	0	-3.0678	0.64075	0.53128	0.832496	4180	1	-0.3573
FAM73A	12	0.12301	0.16342	0.572335	1784	3	3.6816	0.72532	0.83765	0.953647	5225	3	2.0728	0.51558	0.51571	0.957968	3242	0	-0.63791	0.36909	0.38524	0.782474	2894	1	-0.84118
FAM73B	6	0.081959	0.11087	0.52375	1323	3	3.3785	0.0057048	0.010643	0.404863	191	3	6.203	0.0098062	0.022593	0.88021	139	2	1.9261	0.62132	0.54117	0.834155	4093	0	0.30341
FAM76B	14	0.98655	0.96277	0.983506	6117	0	1.3971	0.75922	0.88239	0.968721	5332	4	1.8647	0.97301	0.96663	0.990186	6031	0	-6.7058	0.86172	0.77639	0.902469	5371	1	-0.81
FAM8A1	7	0.93063	0.89667	0.953977	5829	0	1.2072	0.99327	0.99303	0.999369	6169	0	-0.41568	0.80408	0.80423	0.977294	4984	0	-6.2892	0.028189	0.036849	0.473048	461	2	1.9837
FAM98B	7	0.16543	0.22046	0.619502	2189	3	2.5428	0.17716	0.32347	0.803335	2454	4	2.5463	0.32963	0.32385	0.957968	2096	0	-3.7637	0.92847	0.86533	0.935172	5784	0	-1.2244
FAM9C	7	0.02357	0.039849	0.485422	488	3	3.3142	0.30748	0.45553	0.84638	3358	3	3.2055	0.42889	0.41288	0.957968	2678	0	-3.9519	0.19742	0.20624	0.660201	1964	2	0.64859
FANCA	14	0.66811	0.72379	0.87813	4762	3	2.6813	0.18359	0.35506	0.812573	2509	6	5.209	0.80014	0.7587	0.977294	4967	0	-2.0065	0.073293	0.096056	0.54659	1011	4	2.1848
FANCM	7	0.38455	0.40904	0.73467	3583	2	2.5259	0.30773	0.45553	0.84638	3363	2	3.6865	0.55339	0.50786	0.957968	3489	0	-6.2892	0.61986	0.51662	0.821753	4086	1	-1.0746
FAP	2	0.72901	0.68163	0.860396	4970	0	-4.7879	0.86948	0.8629	0.965036	5635	0	-3.9139	0.50671	0.47404	0.957968	3183	0	-9.3931	0.84111	0.79023	0.910334	5265	0	-9.4423
FAR1	6	0.093276	0.11744	0.529114	1458	3	2.3254	0.050141	0.10203	0.680798	1007	4	4.59	0.28444	0.28571	0.957968	1861	1	0.24351	0.59388	0.49263	0.815332	3970	1	0.20809
FAR2	10	0.36795	0.44573	0.759735	3512	3	2.5618	0.33376	0.51394	0.866047	3526	4	3.0345	0.6287	0.61116	0.977294	3889	0	-4.097	0.71012	0.62478	0.870778	4505	1	-1.2252
FAS	14	0.035369	0.063958	0.496099	682	7	3.0945	0.040337	0.10923	0.680798	857	6	5.5126	0.22949	0.30228	0.957968	1581	1	-0.023767	0.051459	0.079443	0.525265	760	3	2.4288
FASLG	9	0.56331	0.58302	0.809047	4426	2	2.269	0.24153	0.41601	0.836313	2943	2	4.7188	0.50455	0.49622	0.957968	3162	0	-0.55541	0.05889	0.066087	0.525265	845	2	1.3576
FAT1	14	0.43104	0.53246	0.797213	3806	4	2.6993	0.44906	0.67045	0.911692	4146	4	3.6442	0.77624	0.74263	0.977294	4816	0	-2.8916	0.064128	0.085336	0.525339	916	2	2.5825
FAT2	7	0.061545	0.084981	0.496099	1075	4	2.5008	0.5267	0.64398	0.906884	4511	2	2.6084	0.68783	0.67683	0.977294	4248	0	-2.3126	0.083596	0.099768	0.549518	1116	2	1.1732
FAT3	3	0.5742	0.48311	0.782736	4461	1	0.86407	0.44268	0.45261	0.84638	4111	1	1.2968	0.84941	0.81491	0.977294	5259	0	-8.3924	0.79245	0.72045	0.886083	4967	0	-2.9305
FAT4	9	0.030826	0.050626	0.485422	596	5	2.597	0.44505	0.60222	0.895352	4121	1	0.48452	0.71138	0.69476	0.977294	4378	0	-3.5112	0.14449	0.16098	0.641832	1605	2	1.3782
FATE1	6	0.0032306	0.0034955	0.213599	107	4	3.5425	0.082178	0.1511	0.683399	1456	4	3.939	0.36985	0.36721	0.957968	2335	0	0.093678	0.37386	0.34432	0.765558	2914	1	0.38206
FAXDC2	14	0.77012	0.80053	0.909605	5107	2	2.0045	0.69483	0.82407	0.951136	5144	3	2.4298	0.43254	0.41595	0.957968	2705	1	-1.2049	0.98083	0.95356	0.976021	6089	0	-0.63823
FBLN2	13	0.036708	0.065032	0.496099	697	4	2.2871	0.3921	0.6024	0.895352	3840	3	1.9103	0.14023	0.22579	0.95498	1120	1	-0.74102	0.36302	0.40667	0.795968	2863	1	-0.050233
FBN1	13	0.30505	0.40496	0.73467	3153	3	2.5261	0.20413	0.37051	0.812573	2679	3	3.3693	0.14163	0.2258	0.95498	1130	2	0.90461	0.31915	0.3703	0.776271	2656	2	0.81284
FBN2	12	0.17402	0.23757	0.62945	2261	5	2.6156	0.11715	0.25692	0.786729	1865	4	5.8621	0.30908	0.31255	0.957968	1991	1	-3.4686	0.84523	0.7502	0.890512	5289	1	-0.54207
FBXL17	14	0.50682	0.58578	0.810394	4181	1	1.3354	0.8666	0.92342	0.98122	5625	3	2.3441	0.70642	0.69725	0.977294	4352	0	-2.5135	0.6961	0.66537	0.871514	4441	1	0.18991
FBXO18	6	0.40548	0.42735	0.746459	3686	1	-1.8243	0.61785	0.69089	0.912895	4847	1	-0.17629	0.93834	0.92123	0.98479	5823	0	-7.7174	0.64416	0.57314	0.849865	4205	0	0.12888
FBXW12	7	0.13908	0.18209	0.583461	1937	3	2.3622	0.71518	0.78305	0.934162	5198	2	1.3971	0.80798	0.80607	0.977294	5006	0	-5.3674	0.71806	0.64041	0.871514	4551	0	-0.67045
FBXW7	10	0.40495	0.46477	0.771761	3681	1	1.2391	0.25423	0.45633	0.84638	3028	4	3.5688	0.87994	0.88872	0.980224	5446	0	-3.7928	0.02038	0.02255	0.399495	354	4	1.7233
FCAMR	6	0.056491	0.071585	0.496099	1011	3	3.0126	0.10915	0.21169	0.743904	1788	4	3.1406	0.5315	0.52025	0.960571	3338	0	-6.1324	0.66045	0.5854	0.85438	4280	0	-0.13782
FCAR	7	0.030729	0.045705	0.485422	592	2	4.0514	0.11526	0.21866	0.753051	1846	4	4.5704	0.38846	0.4035	0.957968	2423	0	-1.0002	0.30262	0.2676	0.699465	2576	1	0.17025
FCER1A	6	0.059812	0.073124	0.496099	1056	3	2.9514	0.046013	0.08968	0.668358	952	4	3.2745	0.47754	0.44068	0.957968	2975	0	-2.8325	0.24445	0.22407	0.665321	2262	1	-1.6314
FCER1G	6	0.34192	0.35921	0.70314	3365	2	2.3899	0.077519	0.14609	0.682261	1403	2	5.1889	0.022937	0.034099	0.88021	280	2	1.2239	0.036159	0.041076	0.475726	575	1	-1.5758
FCER2	13	0.6266	0.68404	0.862406	4622	2	2.5561	0.52288	0.70034	0.912895	4492	2	4.1667	0.40778	0.39223	0.957968	2535	1	-2.3691	0.46066	0.4563	0.808583	3289	2	1.249
FCGR1A	2	0.53964	0.47939	0.780309	4328	0	-6.9728	0.89812	0.887	0.971567	5726	0	-5.1432	0.33606	0.33376	0.957968	2132	0	-7.8866	0.93118	0.89878	0.948393	5798	0	-7.9357
FCGR1B	7	0.24168	0.3014	0.674966	2748	2	1.5748	0.94469	0.92796	0.983172	5921	1	-2.4603	0.78642	0.7932	0.977294	4878	0	-4.4471	0.76111	0.66438	0.871514	4812	0	-4.4941
FCGR2A	12	0.091002	0.14084	0.565004	1432	5	2.4646	0.1779	0.32997	0.803335	2459	5	4.6667	0.54609	0.55293	0.96964	3436	0	-0.099001	0.29285	0.34957	0.766567	2531	1	0.55085
FCGR2B	7	0.99778	0.9959	0.998751	6193	0	-1.0872	0.95035	0.93383	0.984024	5948	0	0.81562	0.85565	0.82833	0.977294	5298	0	-5.4136	0.81312	0.72321	0.886083	5090	0	-0.39595
FCGR2C	6	0.18174	0.23592	0.62945	2336	2	1.879	0.16747	0.28624	0.792323	2363	2	2.405	0.29153	0.28571	0.957968	1902	0	-4.964	0.069065	0.084017	0.525265	970	2	1.3371
FCGR3A	12	0.71244	0.73804	0.884368	4908	2	2.3563	0.76957	0.85609	0.961822	5358	3	2.5835	0.62317	0.62002	0.977294	3862	0	-0.95612	0.43773	0.42878	0.804336	3191	1	-0.85742
FCGR3B	10	0.89486	0.83613	0.926498	5664	1	1.1002	0.92298	0.93484	0.984271	5826	1	0.53766	0.85025	0.8407	0.977627	5265	0	-4.7998	0.31435	0.32061	0.751965	2627	1	-0.56647
FCGRT	9	0.021548	0.0412	0.485422	453	5	2.5745	0.57838	0.70611	0.913852	4701	3	3.1294	0.53896	0.51626	0.957968	3385	0	-5.1663	0.82679	0.74956	0.890512	5179	0	-0.80375
FCN1	6	0.33838	0.35376	0.698928	3349	2	2.0164	0.078494	0.14791	0.682261	1415	2	4.984	0.2085	0.18121	0.905978	1466	1	-0.41019	0.50853	0.43575	0.804336	3536	1	-7.0924
FCN2	6	0.23022	0.27381	0.660397	2684	2	2.4833	0.048872	0.092405	0.672264	987	4	4.5349	0.081414	0.095344	0.88021	753	1	-2.2554	0.033199	0.034085	0.457103	530	3	1.1861
FCRL1	7	0.49296	0.51834	0.788916	4116	2	1.9344	0.050027	0.10397	0.680798	1004	4	3.9017	0.039549	0.074257	0.88021	446	2	1.0475	0.14721	0.17532	0.645985	1625	2	1.0663
FCRL2	5	0.8707	0.82462	0.922631	5548	0	1.1187	0.8542	0.81677	0.947932	5593	1	0.92033	0.99767	0.99742	0.998387	6194	0	-8.0744	0.4492	0.37887	0.777497	3245	1	0.53767
FCRL3	7	0.81336	0.74531	0.885351	5284	1	1.7883	0.92565	0.90257	0.973304	5840	1	0.62016	0.99561	0.99194	0.99627	6184	0	-7.6223	0.8573	0.77626	0.902469	5340	0	-7.4019
FCRL4	6	0.88172	0.83288	0.924549	5596	0	1.2608	0.65216	0.73384	0.924881	4992	2	1.4615	0.72529	0.73557	0.977294	4463	0	-4.8243	0.62162	0.54117	0.834155	4096	0	-1.0533
FCRL5	6	0.34828	0.36979	0.713303	3401	2	2.304	0.25983	0.39754	0.821395	3063	3	3.5904	0.25119	0.25749	0.957968	1683	1	-7.9584	0.93861	0.89432	0.947182	5850	0	-1.7917
FCRL6	5	0.35275	0.38333	0.721629	3420	1	-0.052353	0.36762	0.45871	0.84638	3723	1	1.0597	0.27572	0.27768	0.957968	1805	0	-5.0248	0.13363	0.13743	0.609168	1514	1	0.3342
FCRLA	13	0.87526	0.86012	0.939512	5568	2	1.713	0.64466	0.77979	0.933135	4959	3	3.5091	0.38759	0.3649	0.957968	2418	1	-2.0848	0.44387	0.44178	0.804336	3218	2	1.0702
FDCSP	4	0.6644	0.57956	0.809047	4752	1	0.13654	0.79624	0.75428	0.925161	5442	1	0.91022	0.56218	0.56176	0.972547	3535	0	-7.7672	0.87465	0.81056	0.916715	5435	0	-3.8966
FDFT1	13	0.15153	0.21896	0.618083	2039	3	3.7696	0.52418	0.70034	0.912895	4499	2	3.2735	0.76381	0.73176	0.977294	4734	0	-2.3218	0.61854	0.61355	0.865967	4078	1	0.38189
FER1L4	6	0.96034	0.93387	0.96718	5978	0	0.32565	0.88909	0.85491	0.961822	5691	1	-4.8371	0.95807	0.93784	0.986926	5946	0	-7.7403	0.87562	0.79933	0.912144	5441	0	-2.74
FER1L5	6	0.86731	0.79576	0.908289	5530	0	0.81863	0.78288	0.77863	0.932384	5400	1	1.2009	0.92252	0.88412	0.979674	5721	0	-7.4558	0.70591	0.60893	0.86199	4485	0	-0.026158
FER1L6	13	0.24279	0.31793	0.685372	2759	2	3.2148	0.0046432	0.010821	0.404863	158	2	8.0895	0.0020499	0.0046142	0.600969	41	2	3.7906	0.8452	0.75721	0.893384	5288	1	-1.2627
FFAR1	6	0.28172	0.31293	0.679184	3020	2	2.5725	0.091636	0.17704	0.711947	1586	2	4.9491	0.030409	0.050424	0.88021	360	2	0.99129	0.39476	0.35139	0.766567	3012	1	-0.55431
FFAR2	13	0.82006	0.81589	0.918075	5318	2	2.338	0.8133	0.88887	0.972456	5475	3	3.183	0.74006	0.70641	0.977294	4570	0	-3.5172	0.099833	0.1283	0.598456	1248	4	1.0522
FFAR3	6	0.11232	0.14418	0.565461	1653	3	2.2724	0.084718	0.15344	0.683399	1493	3	3.3753	0.34932	0.35863	0.957968	2217	0	-1.1166	0.048227	0.059235	0.525265	730	2	1.8346
FFAR4	6	0.15452	0.20977	0.614241	2073	2	2.0635	0.33586	0.46	0.84638	3541	3	2.4243	0.7103	0.70978	0.977294	4367	0	-3.8507	0.94684	0.90546	0.951885	5893	0	-2.1266
FGA	7	0.84818	0.77817	0.901924	5434	1	1.8406	0.56729	0.65918	0.906884	4650	2	2.1382	0.92882	0.9083	0.983087	5758	0	-6.2769	0.99075	0.98011	0.986782	6164	0	-3.2518
FGB	7	0.021191	0.038478	0.485422	447	2	2.6219	0.08407	0.16691	0.700347	1482	1	0.94989	0.085017	0.11473	0.902275	783	1	-5.7559	0.25988	0.2488	0.680082	2345	2	0.82691
FGF10	13	0.079062	0.11478	0.526897	1291	5	3.294	0.021999	0.071	0.658029	536	7	4.5581	0.095484	0.1639	0.905978	840	2	1.3577	0.5949	0.57948	0.851486	3976	1	0.30929
FGF19	7	0.031538	0.046288	0.485422	611	3	3.4477	0.090209	0.17194	0.706062	1562	4	4.2919	0.12791	0.14656	0.905978	1053	1	-7.927	0.18857	0.20623	0.660201	1907	2	0.84589
FGF4	5	0.59657	0.51645	0.787601	4534	1	1.4603	0.78311	0.75976	0.926837	5402	1	1.0859	0.46398	0.45233	0.957968	2885	0	-3.5536	0.28169	0.24634	0.678134	2472	1	-1.1101
FGF6	7	0.27449	0.33161	0.695112	2962	2	2.2946	0.31362	0.457	0.84638	3400	3	3.0625	0.53311	0.49149	0.957968	3344	0	-1.3528	0.065868	0.076919	0.525265	936	3	1.7191
FGFR1	13	0.013259	0.040739	0.485422	330	5	3.8151	0.014907	0.036416	0.593126	420	5	7.4996	0.0091676	0.037359	0.88021	130	2	2.8698	0.09488	0.12346	0.588676	1204	4	1.7374
FGFR2	15	0.013791	0.044636	0.485422	341	7	3.2763	0.19543	0.38373	0.812573	2616	6	4.8187	0.68941	0.68127	0.977294	4259	0	-0.62418	0.64405	0.63545	0.871514	4202	1	0.40608
FGFR3	12	0.17877	0.23917	0.62945	2312	3	2.7151	0.34856	0.56308	0.880621	3613	5	2.8654	0.72776	0.68641	0.977294	4484	0	-1.3032	0.61786	0.59528	0.85715	4076	1	0.53637
FGFR4	13	0.44198	0.54046	0.798003	3861	2	2.975	0.4246	0.64149	0.906884	4004	4	4.6062	0.60668	0.61708	0.977294	3767	0	0.21377	0.75651	0.70994	0.886083	4781	1	0.42396
FGFRL1	5	0.31988	0.34582	0.698928	3248	2	2.2456	0.29825	0.37844	0.812573	3311	2	3.0725	0.4965	0.48421	0.957968	3100	0	-3.4264	0.54019	0.43867	0.804336	3711	1	-0.69716
FGG	7	0.52393	0.55369	0.802069	4262	2	1.7671	0.71666	0.78484	0.934676	5202	2	1.6471	0.75829	0.75845	0.977294	4704	0	-3.782	0.2192	0.22524	0.665321	2102	2	0.81098
FGL2	7	0.21767	0.27979	0.664673	2582	2	3.0214	0.24127	0.38237	0.812573	2941	2	4.0473	0.10343	0.11473	0.902275	889	1	-0.67407	0.49332	0.45831	0.808583	3460	1	-0.70274
FIBCD1	10	0.75548	0.7469	0.885351	5051	2	1.698	0.58367	0.7102	0.915595	4719	2	3.2825	0.97413	0.96326	0.990186	6041	0	-6.4419	0.032085	0.049318	0.502116	514	1	-1.6413
FICD	12	0.66699	0.70358	0.866199	4759	2	2.1128	0.12851	0.26438	0.790329	1989	3	5.8844	0.13572	0.21737	0.937217	1101	2	0.78884	0.10757	0.13177	0.603272	1318	2	0.6994
FIG4	7	0.1749	0.23181	0.62945	2270	3	3.0212	0.037437	0.078431	0.658029	819	3	4.3814	0.29631	0.31336	0.957968	1926	1	-3.782	0.016191	0.01642	0.360477	284	2	2.5456
FIS1	11	0.63426	0.6682	0.854048	4644	2	2.2012	0.15663	0.28635	0.792323	2252	2	3.8923	0.28362	0.28794	0.957968	1857	1	-3.9163	0.39569	0.38391	0.782474	3020	2	0.83748
FITM1	6	0.47763	0.4944	0.782963	4032	2	2.0232	0.36222	0.46744	0.84638	3692	2	1.6365	0.38766	0.38432	0.957968	2420	0	-1.2515	0.10137	0.11844	0.574888	1263	2	1.192
FITM2	6	0.088456	0.1119	0.52375	1405	3	3.2477	0.01515	0.043455	0.620495	424	4	6.0614	0.010683	0.022593	0.88021	155	2	1.9024	0.52495	0.44296	0.804336	3627	1	-4.8474
FKBP10	13	0.031057	0.058143	0.485422	598	4	4.386	0.020393	0.068726	0.658029	515	6	6.6871	0.018845	0.056148	0.88021	242	3	1.6837	0.065139	0.084034	0.525265	926	3	2.8994
FKBP11	12	0.11208	0.15676	0.572335	1649	4	3.3604	0.22637	0.38673	0.812573	2861	3	4.3504	0.11765	0.19036	0.905978	984	2	0.94978	0.52673	0.53336	0.834155	3634	1	0.53068
FKBP14	6	0.44185	0.47257	0.773262	3858	2	2.2743	0.42769	0.5341	0.871184	4025	2	2.9779	0.54628	0.53368	0.96394	3438	0	-4.706	0.65068	0.57924	0.851486	4228	0	-0.047752
FKBP1A	6	0.58785	0.53652	0.797213	4504	1	1.8006	0.24728	0.39049	0.814399	2975	2	3.5304	0.72218	0.73353	0.977294	4435	0	-7.5415	0.95814	0.92645	0.962515	5960	0	-2.5108
FKBP7	6	0.25196	0.28818	0.66605	2820	2	1.5201	0.084759	0.15344	0.683399	1495	3	2.8892	0.17533	0.16218	0.905978	1304	1	-2.9529	0.81378	0.73213	0.887693	5098	0	-2.3638
FKBP8	13	0.15272	0.22033	0.619502	2050	3	1.8898	0.39255	0.60803	0.895352	3842	4	2.6277	0.9108	0.89843	0.981906	5646	0	-5.5439	0.31749	0.36546	0.776271	2647	1	0.47588
FKBP9	9	0.034347	0.056306	0.485422	665	2	3.1375	0.047475	0.10948	0.680798	968	3	5.3468	0.026522	0.043737	0.88021	320	1	-0.45559	0.065248	0.08347	0.525265	927	1	0.61679
FKRP	6	0.02635	0.03908	0.485422	525	4	3.2721	0.40114	0.50036	0.859226	3891	1	0.47346	0.32066	0.32303	0.957968	2052	0	-4.5332	0.57995	0.47843	0.815332	3902	1	-0.76765
FKTN	6	0.95198	0.92104	0.962722	5945	0	0.23275	0.85404	0.83021	0.95133	5592	1	0.93482	0.73372	0.73978	0.977294	4526	0	-6.3617	0.085586	0.090952	0.541168	1135	2	1.3641
FLG2	7	0.080257	0.10198	0.505557	1308	3	3.2776	0.097978	0.18267	0.714289	1651	4	2.5661	0.21458	0.18821	0.905978	1495	1	-3.586	0.24477	0.23306	0.668516	2263	2	0.91949
FLNA	12	0.39284	0.48626	0.782963	3613	2	2.6744	0.047041	0.10726	0.680798	965	5	4.8975	0.44275	0.44835	0.957968	2763	1	-3.2821	0.026553	0.032703	0.457103	442	4	3.0521
FLRT1	6	0.13181	0.17067	0.57743	1884	3	2.5075	0.5462	0.62425	0.900927	4573	2	1.9949	0.91519	0.88097	0.979674	5674	0	-6.1185	0.87093	0.79605	0.910334	5417	0	-3.2474
FLRT2	7	0.89988	0.83155	0.924549	5683	0	1.5674	0.36745	0.49335	0.859226	3720	2	3.394	0.39844	0.40351	0.957968	2481	0	-6.1732	0.30037	0.2676	0.699465	2564	1	-1.0461
FLRT3	5	0.92934	0.89552	0.953365	5824	0	0.70435	0.51837	0.59439	0.892994	4465	2	1.6777	0.78651	0.75545	0.977294	4881	0	-7.8067	0.48491	0.39869	0.790612	3414	1	-0.6364
FLT1	6	0.48545	0.49762	0.782963	4080	1	-0.67482	0.21111	0.34008	0.809248	2750	1	0.3295	0.24194	0.25749	0.957968	1645	1	-4.6536	0.13065	0.15139	0.625581	1487	1	-3.2058
FLT3	8	0.49962	0.52485	0.792429	4136	1	1.2204	0.58302	0.71154	0.915595	4716	2	3.1047	0.78924	0.78374	0.977294	4895	0	-6.2768	0.17461	0.20968	0.660202	1802	2	0.73973
FLT3LG	7	0.18373	0.24153	0.62945	2353	3	1.878	0.9237	0.89814	0.973304	5831	1	0.97133	0.27192	0.27735	0.957968	1782	1	-6.0471	0.7047	0.6342	0.870778	4481	0	-1.3178
FLT4	13	0.14778	0.20175	0.607905	2013	5	3.1807	0.31882	0.53291	0.870755	3438	5	4.8018	0.36925	0.3509	0.957968	2331	1	0.63979	0.75275	0.70994	0.886083	4756	1	0.38901
FLVCR1	7	0.71872	0.6483	0.839845	4935	1	1.1487	0.3173	0.46053	0.84638	3425	1	1.4201	0.81708	0.80791	0.977294	5068	0	-4.7998	0.28605	0.2676	0.699465	2487	1	-0.85394
FLVCR2	12	0.43086	0.51143	0.783838	3804	3	2.7852	0.3572	0.57123	0.880621	3665	5	4.6339	0.54417	0.55293	0.96964	3424	0	0.31425	0.017822	0.018596	0.37758	311	4	1.8208
FMNL1	12	0.12539	0.16555	0.573326	1811	4	2.843	0.17813	0.33078	0.803335	2462	6	4.4134	0.73087	0.68641	0.977294	4501	0	-3.0678	0.83359	0.74309	0.888961	5214	1	-0.17315
FMO1	6	0.9217	0.88613	0.950477	5787	0	0.53088	0.90471	0.87545	0.966981	5754	1	0.097719	0.90921	0.87544	0.979674	5633	0	-6.0175	0.47094	0.41481	0.795968	3346	1	-0.019243
FMO3	7	0.51025	0.53661	0.797213	4193	1	1.6133	0.38875	0.50685	0.859226	3818	3	3.0018	0.47324	0.47491	0.957968	2946	0	-6.1998	0.85296	0.77626	0.902469	5318	0	-6.2484
FMO4	7	0.86758	0.79311	0.906566	5531	1	1.5897	0.44676	0.57584	0.880621	4131	3	1.5277	0.68554	0.67683	0.977294	4236	0	-6.7782	0.89863	0.8278	0.9223	5595	0	-1.5721
FMO5	5	0.43085	0.42425	0.743338	3803	1	1.5312	0.71899	0.70754	0.913852	5207	1	0.25834	0.53956	0.514	0.957968	3395	0	-7.8023	0.37854	0.35286	0.767892	2932	1	-7.8514
FMR1NB	4	0.20196	0.22429	0.62631	2482	2	2.1443	0.066335	0.11829	0.682261	1245	3	2.5747	0.35788	0.3331	0.957968	2271	0	-0.64744	0.56226	0.46499	0.808583	3814	0	-0.87731
FN1	14	0.55695	0.61997	0.82866	4393	3	2.309	0.5923	0.75765	0.925972	4751	3	3.8485	0.78177	0.74263	0.977294	4853	0	-1.7808	0.94433	0.8882	0.944787	5875	0	-0.91257
FNDC3A	14	0.09732	0.15093	0.572335	1503	5	3.9168	0.29933	0.52181	0.868877	3319	4	4.3707	0.52325	0.5439	0.96394	3285	1	-0.44423	0.80248	0.74365	0.888961	5023	1	0.43427
FNDC3B	16	0.040785	0.075606	0.496099	762	7	4.4106	0.031481	0.09819	0.680798	701	8	6.1439	0.050561	0.099372	0.890911	546	2	1.148	0.15032	0.18073	0.645985	1642	3	1.4607
FNDC4	11	0.18655	0.24435	0.634141	2375	1	1.813	0.29036	0.50276	0.859226	3258	4	4.7297	0.5011	0.51016	0.957968	3138	0	-5.9872	0.098418	0.11727	0.574888	1231	3	1.9919
FNDC5	12	0.15297	0.2148	0.614241	2052	3	3.1774	0.31791	0.53526	0.872169	3431	5	4.904	0.40391	0.40742	0.957968	2511	1	-0.91706	0.99233	0.97763	0.985581	6170	0	-1.396
FNDC9	9	0.12048	0.16514	0.573326	1759	3	3.3162	0.10827	0.20741	0.737213	1778	3	5.4566	0.33736	0.34777	0.957968	2144	1	-1.4034	0.74618	0.63847	0.871514	4706	1	-0.66295
FOCAD	11	0.11841	0.15576	0.572335	1732	3	3.7227	0.17835	0.31605	0.803335	2464	5	4.3273	0.644	0.63625	0.977294	3977	0	-4.4908	0.99805	0.99504	0.996323	6204	0	-2.5259
FOLH1	12	0.052938	0.082434	0.496099	959	4	3.257	0.10925	0.25283	0.783054	1789	3	5.8168	0.44696	0.44835	0.957968	2791	1	-4.7224	0.81325	0.72168	0.886083	5091	1	0.20178
FOLR1	14	0.034994	0.063956	0.496099	677	6	4.0849	0.01065	0.027774	0.562045	311	8	4.5246	0.28282	0.33071	0.957968	1852	1	0.54274	0.27288	0.33345	0.760529	2426	3	1.7076
FOLR2	7	0.38105	0.40621	0.73467	3568	2	1.8429	0.50075	0.61972	0.898233	4382	2	2.3852	0.43181	0.42197	0.957968	2703	0	-4.8342	0.045842	0.044605	0.478642	709	3	0.88719
FOLR4	7	0.5759	0.5788	0.809047	4468	2	1.744	0.5108	0.63958	0.906884	4433	1	0.90308	0.88291	0.8555	0.977627	5470	0	-6.5799	0.31923	0.30405	0.737052	2657	1	-0.24593
FPR1	8	0.0059165	0.022687	0.485422	174	5	3.3011	0.0051213	0.012828	0.419085	172	5	6.4383	0.0052801	0.024392	0.88021	81	2	2.6427	0.011753	0.012021	0.336433	223	3	2.7191
FPR2	13	0.12712	0.17746	0.580229	1832	4	2.9203	0.19101	0.34863	0.811868	2577	6	5.6478	0.48707	0.51714	0.957968	3038	1	0.13093	0.57277	0.56684	0.846687	3864	2	0.53877
FPR3	7	0.02146	0.03848	0.485422	451	4	3.6746	0.13208	0.24175	0.770249	2014	3	4.8889	0.29082	0.29277	0.957968	1897	1	-6.6587	0.83685	0.74659	0.889981	5233	0	-3.0335
FRAS1	6	0.55026	0.52467	0.792429	4369	1	-3.7845	0.34963	0.46562	0.84638	3624	2	2.2672	0.3209	0.32303	0.957968	2055	0	-3.6443	0.95998	0.93196	0.962957	5973	0	-4.2713
FREM1	14	0.37134	0.48156	0.782415	3525	4	2.6037	0.01618	0.03792	0.599719	450	9	5.0045	0.71129	0.69725	0.977294	4376	0	-0.20922	0.96078	0.91788	0.956683	5978	0	-0.28834
FREM2	6	0.75243	0.66801	0.854048	5044	1	1.5438	0.05308	0.11242	0.680798	1048	3	3.9257	0.4196	0.41722	0.957968	2616	0	-1.4459	0.67461	0.59142	0.85715	4345	0	-0.93282
FRMD3	6	0.34433	0.36716	0.711083	3379	2	2.218	0.32892	0.45553	0.84638	3500	2	3.2751	0.23846	0.24787	0.957968	1628	1	-6.9835	0.84406	0.76023	0.894226	5278	0	-2.4094
FRMD5	13	0.11314	0.16461	0.573326	1657	5	3.227	0.12447	0.28158	0.792323	1946	5	5.0986	0.12349	0.18882	0.905978	1027	2	1.0801	0.95805	0.91119	0.953634	5959	0	-1.6248
FRRS1	5	0.29787	0.32812	0.692701	3113	2	2.1399	0.46846	0.55193	0.876969	4240	2	1.9847	0.40398	0.37701	0.957968	2512	0	-5.4802	0.10696	0.12074	0.58244	1314	2	1.028
FRRS1L	4	0.25634	0.27633	0.661682	2846	2	1.846	0.27367	0.32873	0.803335	3156	2	-1.427	0.27249	0.26267	0.957968	1786	0	-2.816	0.84073	0.77317	0.902469	5261	0	-3.1605
FSD1L	7	0.079151	0.10014	0.505557	1293	3	2.9846	0.024092	0.059925	0.658029	578	5	4.9033	0.16922	0.1778	0.905978	1278	1	-2.0956	0.70466	0.6342	0.870778	4480	0	-0.83287
FSHR	7	0.15923	0.21415	0.614241	2123	3	2.669	0.22808	0.37062	0.812573	2871	1	0.1239	0.10529	0.11473	0.902275	899	1	-6.0903	0.76365	0.66438	0.871514	4827	0	-1.0139
FSTL1	12	0.12374	0.16555	0.573326	1793	2	3.7697	0.49737	0.66592	0.909306	4369	3	3.8667	0.91864	0.91867	0.983881	5697	0	-4.7286	0.096474	0.12935	0.600649	1216	3	2.1499
FTHL17	5	0.80298	0.7201	0.875711	5245	0	1.3447	0.48887	0.56512	0.880621	4328	1	-0.86945	0.56017	0.55388	0.96964	3528	0	-5.2704	0.52405	0.42533	0.804336	3623	1	-0.33355
FURIN	14	0.087228	0.12285	0.542063	1389	6	3.3133	0.037057	0.096643	0.674652	813	6	5.8201	0.31117	0.345	0.957968	2003	1	0.71595	0.50015	0.49204	0.815332	3496	1	-0.43396
FUT1	7	0.12713	0.16676	0.573326	1833	2	2.9233	0.65788	0.73649	0.924881	5018	2	2.1318	0.79105	0.7932	0.977294	4907	0	-4.1525	0.26865	0.26028	0.693038	2394	1	-0.43153
FUT10	12	0.075705	0.1076	0.515458	1242	4	2.8563	0.006905	0.018155	0.475768	224	6	5.3372	0.14811	0.21737	0.937217	1173	1	-0.94838	0.96805	0.93062	0.962957	6019	0	-0.69173
FUT11	12	0.83518	0.82051	0.920189	5380	2	1.6615	0.87731	0.92741	0.98294	5652	1	1.0847	0.69018	0.6777	0.977294	4264	0	-6.0024	0.053186	0.073214	0.525265	786	2	2.6501
FUT2	11	0.0027262	0.0034589	0.213599	93	5	3.7013	0.010799	0.027817	0.562045	316	5	6.7274	0.015464	0.046591	0.88021	205	3	1.9621	0.011297	0.010346	0.315157	216	5	1.5287
FUT3	6	0.30084	0.32134	0.685723	3132	2	1.9687	0.17242	0.29449	0.796928	2413	3	4.0235	0.29521	0.29514	0.957968	1922	0	-4.9563	0.56392	0.47146	0.814109	3822	1	-0.27999
FUT4	7	0.8338	0.75608	0.889139	5374	1	1.6187	0.92257	0.89659	0.973304	5823	1	1.1826	0.97665	0.96402	0.990186	6053	0	-7.5099	0.48604	0.45831	0.808583	3420	1	-0.93175
FUT5	6	0.67003	0.59236	0.815534	4769	1	1.7495	0.25103	0.39387	0.818433	3000	2	3.5914	0.44251	0.43312	0.957968	2760	0	-6.2259	0.0098844	0.0097743	0.308313	199	2	2.2406
FUT6	14	0.22578	0.3034	0.674966	2647	5	3.4272	0.2582	0.43406	0.84638	3046	6	3.1931	0.84312	0.8375	0.977627	5222	0	-4.0234	0.62989	0.6131	0.865967	4130	1	0.051527
FUT7	7	0.28977	0.33968	0.698928	3068	2	2.6933	0.12146	0.22588	0.753051	1915	3	3.6109	0.51966	0.49149	0.957968	3264	0	-7.8618	0.61841	0.51662	0.821753	4077	1	-0.60529
FUT8	14	0.22719	0.30495	0.674966	2658	3	3.3114	0.59738	0.75766	0.925972	4778	3	2.509	0.58243	0.59783	0.977294	3641	0	-2.4749	0.72576	0.69808	0.884594	4589	1	0.53548
FUT9	7	0.031299	0.045707	0.485422	605	1	1.2257	0.061937	0.13409	0.682261	1172	3	2.7295	0.31711	0.32385	0.957968	2039	1	-2.816	0.061453	0.074877	0.525265	876	1	-0.072969
FUZ	12	0.14421	0.21371	0.614241	1984	5	3.2323	0.34748	0.56308	0.880621	3609	5	2.4718	0.78263	0.76951	0.977294	4857	0	-2.0379	0.89215	0.83286	0.925599	5544	0	-0.21761
FXYD1	13	0.94675	0.90974	0.958415	5917	1	1.5314	0.46126	0.67546	0.912895	4205	3	4.2514	0.38653	0.3649	0.957968	2414	1	-1.5886	0.4845	0.46236	0.808583	3413	1	-0.33713
FXYD2	12	0.181	0.23917	0.62945	2331	3	3.3975	0.13872	0.2805	0.792323	2074	6	5.4787	0.4439	0.44835	0.957968	2774	1	-2.33	0.4237	0.41451	0.795968	3142	2	1.0166
FXYD3	7	0.012799	0.028838	0.485422	324	5	2.6479	0.008926	0.029839	0.562045	276	4	4.9712	0.045548	0.093701	0.88021	498	2	1.1273	0.32472	0.30405	0.737052	2702	1	-1.1662
FXYD4	5	0.016432	0.027753	0.485422	388	2	3.0241	0.05915	0.11769	0.682261	1136	1	-1.0074	0.10937	0.11068	0.902275	932	1	-3.5536	0.42237	0.37236	0.777497	3137	1	0.45771
FXYD5	11	0.055622	0.08097	0.496099	1000	3	2.4735	0.11856	0.2403	0.76957	1878	5	5.2138	0.69263	0.65438	0.977294	4284	0	-5.6049	0.13267	0.15682	0.635145	1505	3	1.1161
FXYD6	11	0.0044147	0.0050812	0.244723	135	3	4.3066	0.031336	0.08126	0.659203	699	4	5.3415	0.011817	0.038529	0.88021	167	2	2.907	0.0099347	0.0094875	0.308313	200	3	3.4007
FXYD6-FXYD2	7	0.39885	0.42265	0.742064	3646	2	1.9363	0.16033	0.29476	0.796928	2281	3	4.5252	0.59277	0.57546	0.972871	3698	0	-1.3969	0.47559	0.42918	0.804336	3370	1	-0.23817
FXYD7	5	0.050173	0.061754	0.491278	912	3	3.081	0.0015333	0.0029936	0.350925	59	4	5.1449	0.022752	0.043586	0.88021	277	2	0.83776	0.016926	0.022117	0.395343	297	3	1.5599
FZD1	6	0.42714	0.45431	0.763102	3790	1	1.5661	0.30964	0.43564	0.84638	3369	1	1.2931	0.95428	0.93131	0.986138	5919	0	-7.6125	0.96109	0.93456	0.964685	5983	0	-2.692
FZD10	7	0.014859	0.031732	0.485422	361	4	3.6448	0.013709	0.040206	0.599898	387	4	4.9782	0.11038	0.13594	0.905978	940	1	0.70033	0.55576	0.48742	0.815332	3788	1	-0.90781
FZD2	7	0.56455	0.57544	0.809047	4432	2	1.9794	0.92047	0.89659	0.973304	5812	1	1.1522	0.83263	0.81836	0.977294	5158	0	-4.6536	0.60468	0.50949	0.821555	4017	1	0.14949
FZD3	7	0.43471	0.45209	0.762241	3824	1	1.5544	0.52474	0.64398	0.906884	4501	2	1.8977	0.40885	0.41288	0.957968	2542	0	-3.5887	0.96911	0.93827	0.96546	6025	0	-6.2083
FZD4	9	0.35174	0.41821	0.740274	3417	2	2.793	0.26621	0.44384	0.84638	3104	4	4.1519	0.70228	0.68831	0.977294	4332	0	-1.3282	0.80584	0.7325	0.887693	5042	0	-1.0616
FZD5	5	0.58244	0.51218	0.783838	4488	1	1.2023	0.8668	0.83512	0.953312	5627	1	-4.6341	0.67531	0.67488	0.977294	4170	0	-6.4307	0.95391	0.92616	0.962515	5936	0	-6.4794
FZD6	10	0.43089	0.48348	0.782736	3805	3	2.3966	0.062799	0.13812	0.682261	1187	6	3.2629	0.64569	0.61116	0.977294	3987	0	-1.1747	0.18381	0.21571	0.665321	1876	2	1.4468
FZD7	6	0.98609	0.97908	0.992493	6111	0	-2.7779	0.64661	0.72531	0.921729	4969	1	0.39436	0.92252	0.88412	0.979674	5720	0	-6.4749	0.0093205	0.0090349	0.308313	190	2	1.0122
FZD8	5	0.37991	0.40891	0.73467	3562	1	1.1919	0.28479	0.37498	0.812573	3225	2	3.2178	0.3909	0.37701	0.957968	2442	0	-0.35498	0.80693	0.72268	0.886083	5053	0	-6.7075
FZD9	7	0.91996	0.87874	0.947083	5776	0	0.65297	0.45224	0.57744	0.880621	4165	3	1.3735	0.62535	0.60967	0.977294	3870	0	-2.816	0.78811	0.6976	0.884172	4943	0	-2.1913
G0S2	6	0.12782	0.15924	0.572335	1843	2	2.1022	0.1423	0.25747	0.786729	2096	3	4.882	0.38868	0.38432	0.957968	2426	0	-1.8885	0.063237	0.070782	0.525265	898	2	1.6494
G6PC	8	0.83033	0.75461	0.889139	5358	1	1.8113	0.5972	0.71275	0.91614	4775	2	2.7739	0.69162	0.67239	0.977294	4277	0	-6.4194	0.23524	0.24328	0.673265	2204	1	-1.4949
G6PC2	7	0.55592	0.57208	0.809047	4389	2	1.863	0.2957	0.45021	0.84638	3295	2	3.2271	0.26228	0.27228	0.957968	1735	1	-5.4362	0.1083	0.1105	0.561833	1322	1	0.32439
G6PC3	13	0.1629	0.23338	0.62945	2164	5	2.3425	0.58739	0.73938	0.924881	4734	3	3.9299	0.15394	0.23963	0.957968	1207	1	-0.21268	0.65607	0.63397	0.870778	4256	1	-0.045268
GAA	13	0.15481	0.22197	0.622906	2075	5	3.1734	0.019257	0.065223	0.658029	501	5	5.3644	0.15253	0.23963	0.957968	1198	2	0.84238	0.045608	0.069762	0.525265	705	3	2.5592
GABBR1	13	0.068762	0.10392	0.505613	1166	4	3.4197	0.13512	0.29066	0.79658	2042	3	5.6938	0.047482	0.080457	0.88021	521	2	1.9595	0.079994	0.095702	0.54659	1076	1	-1.1023
GABBR2	7	0.027016	0.043013	0.485422	533	3	3.5387	0.12097	0.22588	0.753051	1910	4	3.9937	0.40017	0.40351	0.957968	2492	0	-6.3966	0.037204	0.042419	0.475726	588	3	1.1786
GABRA1	16	0.0098213	0.011626	0.382183	262	7	3.6495	0.043588	0.11735	0.682261	909	4	6.2746	0.18186	0.29201	0.957968	1338	1	0.47991	0.040556	0.066573	0.525265	635	5	2.073
GABRA2	15	0.044334	0.076219	0.496099	830	6	4.206	0.00029176	0.0014701	0.350925	12	9	6.5077	0.0068804	0.017081	0.88021	102	4	1.9713	0.12569	0.15468	0.631831	1443	2	2.2081
GABRA3	7	0.9464	0.91754	0.961327	5915	0	1.2815	0.9655	0.95785	0.991746	6027	0	0.39729	0.6174	0.603	0.977294	3832	0	-5.9407	0.95747	0.9189	0.957425	5958	0	-2.1419
GABRA4	7	0.94909	0.92094	0.962722	5931	0	1.1311	0.40424	0.51886	0.868217	3903	2	3.0296	0.47065	0.46642	0.957968	2931	0	-6.7058	0.23457	0.22913	0.665321	2196	2	0.68796
GABRA5	14	0.012828	0.042905	0.485422	325	6	3.5574	0.01314	0.032276	0.577895	369	6	6.0875	0.0897	0.15357	0.905978	810	2	1.5259	0.0059841	0.0079018	0.293872	133	3	0.99637
GABRA6	8	0.10006	0.14424	0.565461	1528	3	3.4566	0.12062	0.22629	0.753051	1906	4	4.8736	0.35928	0.36087	0.957968	2281	1	0.60201	0.017705	0.019664	0.381828	308	4	1.1542
GABRB1	13	0.15699	0.22292	0.624725	2096	2	1.9463	0.061029	0.14426	0.682261	1160	5	4.6393	0.73696	0.70641	0.977294	4548	0	-4.4908	0.60908	0.60682	0.86199	4036	1	0.50089
GABRB2	13	0.1021	0.1529	0.572335	1553	5	2.9724	0.044762	0.11418	0.680798	934	6	4.4967	0.73039	0.70641	0.977294	4499	0	-0.52516	0.37909	0.40667	0.795968	2937	2	0.96352
GABRB3	14	0.47583	0.57086	0.809047	4016	4	2.5622	0.2301	0.40423	0.828414	2876	6	4.5309	0.48602	0.50107	0.957968	3027	1	0.62533	0.84494	0.76308	0.895545	5286	1	0.37056
GABRD	4	0.264	0.28971	0.668541	2900	1	1.034	0.2618	0.30839	0.800531	3080	1	-0.82262	0.31184	0.30822	0.957968	2004	0	-6.9604	0.20103	0.16798	0.645985	1992	1	0.21202
GABRE	7	0.99134	0.98585	0.994793	6152	0	-2.7054	0.81366	0.8306	0.951421	5477	1	-2.5555	0.48888	0.47492	0.957968	3050	0	-4.206	0.59277	0.50214	0.821221	3963	1	-2.7797
GABRG1	5	0.094225	0.12344	0.542063	1473	1	1.1751	0.20847	0.34309	0.809248	2719	1	-0.26049	0.35211	0.34789	0.957968	2235	0	-4.1082	0.091597	0.096985	0.549518	1178	2	1.1236
GABRG2	13	0.00058569	0.00092667	0.182885	23	3	5.3549	0.12693	0.28706	0.792323	1981	4	5.5837	0.10681	0.17567	0.905978	912	2	1.4978	0.019372	0.01757	0.365792	343	4	2.1596
GABRG3	7	0.51177	0.53976	0.798003	4203	1	1.1785	0.70761	0.77196	0.930228	5179	1	0.4672	0.64577	0.62287	0.977294	3989	0	-6.0616	0.19676	0.20624	0.660201	1957	2	0.71141
GABRP	11	0.56394	0.61211	0.823492	4428	2	1.9805	0.17044	0.30123	0.800531	2395	4	2.5153	0.085838	0.15234	0.905978	787	1	-2.1233	0.14678	0.16879	0.645985	1619	1	0.70142
GABRQ	1	0.5681	0.5354	0.797213	4442	0	0	0.57364	0.56809	0.880621	4675	0	0	0.8926	0.89499	0.981906	5532	0	0	0.97486	0.97932	0.986782	6059	0	0
GABRR1	7	0.77308	0.6966	0.863352	5127	1	1.0235	0.94005	0.92036	0.980211	5899	1	0.68009	0.76078	0.76056	0.977294	4718	0	-6.0024	0.45884	0.41445	0.795968	3280	1	-0.28941
GABRR2	7	0.9727	0.95352	0.978077	6048	0	0.31592	0.74353	0.80764	0.943889	5273	2	1.3295	0.8682	0.84699	0.977627	5377	0	-5.3592	0.96575	0.93002	0.962957	6004	0	-5.1309
GABRR3	5	0.80632	0.7201	0.875711	5262	0	1.168	0.98172	0.98114	0.997719	6103	0	-0.17776	0.79378	0.76702	0.977294	4927	0	-5.3674	0.21705	0.18035	0.645985	2091	1	0.15087
GAL	12	0.14033	0.20956	0.614241	1948	2	2.364	0.51228	0.6777	0.912895	4441	3	3.0902	0.61064	0.5989	0.977294	3790	0	-2.028	0.16047	0.18817	0.654843	1705	2	2.298
GAL3ST1	11	0.43827	0.5065	0.783838	3835	2	2.1097	0.46011	0.62918	0.904046	4196	4	2.9919	0.81873	0.79421	0.977294	5080	0	-3.8507	0.44547	0.44677	0.80786	3224	1	-1.2339
GAL3ST2	6	0.68741	0.61605	0.825784	4822	1	1.8837	0.65938	0.74223	0.924881	5024	1	0.91327	0.28153	0.28571	0.957968	1843	1	-6.8387	0.48116	0.42867	0.804336	3398	1	0.24337
GAL3ST3	6	0.70937	0.63213	0.834915	4898	1	0.10336	0.18989	0.31575	0.803335	2570	3	2.2836	0.70607	0.70524	0.977294	4347	0	-5.5018	0.40242	0.35139	0.766567	3050	1	-1.0672
GAL3ST4	12	0.2807	0.36702	0.711083	3012	3	3.1967	0.41502	0.63495	0.906884	3955	4	4.3401	0.68392	0.66853	0.977294	4225	0	-5.2704	0.96979	0.93277	0.963478	6032	0	-1.4636
GALC	13	0.1586	0.22611	0.628839	2111	3	2.5332	0.083063	0.16237	0.697013	1470	5	4.1811	0.2943	0.33709	0.957968	1916	1	-0.10266	0.56653	0.56684	0.846687	3836	1	0.25646
GALNS	5	0.14471	0.1799	0.583461	1987	1	2.0078	0.057939	0.11588	0.682261	1116	3	5.3412	0.12587	0.13597	0.905978	1039	1	0.036224	0.26787	0.2398	0.670214	2389	1	-0.65348
GALNT1	8	0.0071649	0.023224	0.485422	206	5	3.2297	0.0036632	0.010053	0.404863	125	5	6.9234	0.012119	0.030579	0.88021	174	2	1.9836	0.63794	0.55157	0.838284	4165	1	-2.3073
GALNT10	11	0.0023394	0.002576	0.209659	75	6	3.864	0.010674	0.027482	0.562045	312	6	5.9813	0.0080584	0.032604	0.88021	113	3	2.0506	0.0068499	0.0067688	0.287426	150	5	2.9705
GALNT11	13	0.24496	0.31793	0.685372	2773	3	3.277	0.42504	0.6415	0.906884	4009	2	4.5759	0.19738	0.26738	0.957968	1414	1	-2.3472	0.023746	0.025243	0.426213	410	5	1.8719
GALNT12	7	0.064231	0.088431	0.496099	1111	3	2.3479	0.088679	0.16887	0.702755	1544	4	4.8036	0.020188	0.028693	0.88021	256	2	1.4155	0.058488	0.071692	0.525265	838	3	1.9848
GALNT13	5	0.0093761	0.020727	0.485422	252	3	3.0526	0.064587	0.12476	0.682261	1219	2	4.8624	0.36743	0.36975	0.957968	2322	0	-3.739	0.36124	0.31311	0.750642	2851	1	-0.54117
GALNT14	13	0.10341	0.15527	0.572335	1563	4	3.6273	0.02866	0.081062	0.659203	654	5	6.4242	0.0105	0.039477	0.88021	152	2	1.5208	0.051501	0.069763	0.525265	761	4	1.4549
GALNT15	13	0.41934	0.52007	0.789557	3751	4	2.3088	0.34665	0.57231	0.880621	3606	4	4.657	0.556	0.56934	0.972547	3502	0	-1.1785	0.3081	0.35045	0.766567	2601	1	-1.0123
GALNT16	13	0.0066097	0.0083496	0.301522	193	5	4.5549	0.01892	0.064597	0.658029	494	8	6.1862	0.033726	0.068764	0.88021	395	1	-0.025872	0.95637	0.90816	0.952505	5951	0	-1.6518
GALNT18	7	0.88571	0.80779	0.912112	5616	0	0.89645	0.63369	0.70547	0.913852	4910	2	1.8759	0.35143	0.36473	0.957968	2230	0	-6.9526	0.32005	0.30405	0.737052	2666	1	0.1438
GALNT2	14	0.52802	0.6054	0.821621	4279	3	2.6923	0.011287	0.02814	0.562045	333	8	4.4466	0.65006	0.65674	0.977294	4013	0	-2.5195	0.15112	0.17461	0.645985	1647	3	1.9797
GALNT3	13	0.22437	0.29517	0.671757	2637	5	2.8485	0.24367	0.41853	0.837914	2952	6	3.9313	0.53435	0.53073	0.96394	3359	0	-0.94068	0.28624	0.34114	0.764059	2490	2	1.5454
GALNT5	5	0.18868	0.21735	0.616626	2389	2	2.4049	0.092629	0.15985	0.695287	1599	3	2.7535	0.75551	0.72492	0.977294	4677	0	-6.8886	0.53016	0.43195	0.804336	3651	1	0.59759
GALNT6	12	0.12025	0.16222	0.572335	1757	3	3.8602	0.032297	0.086101	0.662061	720	5	6.8051	0.032251	0.063308	0.88021	376	2	2.079	0.11787	0.13762	0.609168	1390	2	1.7759
GALNT7	6	0.032013	0.043531	0.485422	623	2	1.8926	0.12125	0.222	0.753051	1913	2	1.5803	0.36056	0.36721	0.957968	2289	0	-7.1221	0.68432	0.59733	0.858287	4378	0	-2.0402
GALNT8	6	0.82835	0.74006	0.884402	5349	1	1.4321	0.84665	0.82653	0.951136	5564	1	-3.5479	0.84323	0.81477	0.977294	5226	0	-6.2892	0.028409	0.032571	0.457103	464	2	2.2255
GALNT9	13	0.095123	0.14428	0.565461	1483	5	2.8678	0.18863	0.34493	0.809248	2558	5	3.9215	0.6372	0.62822	0.977294	3943	0	-1.5305	0.00045178	0.00073544	0.216172	11	4	2.7967
GALNTL5	6	0.40907	0.43303	0.750897	3701	2	1.517	0.26374	0.4008	0.825516	3090	2	1.525	0.13415	0.14308	0.905978	1092	1	-4.7646	0.62259	0.54117	0.834155	4102	0	-4.8121
GALNTL6	6	0.052051	0.069445	0.496099	945	2	3.3096	0.031615	0.062336	0.658029	706	3	4.6169	0.20389	0.18121	0.905978	1445	1	-3.4686	0.57197	0.47146	0.814109	3862	1	-0.4788
GALR1	7	0.25814	0.31891	0.685372	2854	1	1.2819	0.91277	0.89211	0.973304	5781	1	1.0094	0.85817	0.82991	0.977294	5314	0	-5.7913	0.19549	0.20624	0.660201	1951	2	0.99189
GALR2	7	0.24469	0.30354	0.674966	2772	3	2.1636	0.081337	0.16337	0.698558	1446	2	5.2057	0.0017224	0.0023752	0.476046	33	1	-2.5488	0.40771	0.37748	0.777497	3075	1	0.031778
GALR3	6	0.98131	0.96978	0.98791	6083	0	0.098294	0.5599	0.62913	0.904046	4622	2	0.37553	0.61618	0.61047	0.977294	3822	0	-2.816	0.41716	0.3656	0.776271	3116	1	0.26576
GANAB	16	0.010048	0.011726	0.383158	270	7	4.2235	0.014782	0.038116	0.599719	418	6	5.7479	0.0040982	0.010369	0.815453	70	3	3.538	0.39736	0.44968	0.808583	3025	3	1.151
GAPDH	14	0.03201	0.062361	0.49294	622	7	3.7051	0.065327	0.15333	0.683399	1232	5	4.7307	0.58796	0.59784	0.977294	3677	0	0.31277	0.99061	0.9734	0.984817	6160	0	-0.88448
GAPDHS	7	0.13897	0.18209	0.583461	1934	3	2.5731	0.40536	0.52099	0.868877	3914	2	2.7773	0.095261	0.11473	0.902275	839	1	-4.6146	0.44118	0.39982	0.790612	3203	1	-2.0205
GAPT	7	0.074069	0.093024	0.503016	1226	2	3.496	0.20239	0.36251	0.812573	2662	3	2.9584	0.30224	0.32384	0.957968	1956	1	-3.9136	0.18526	0.19425	0.654843	1888	1	0.37333
GAS1	6	0.78578	0.70013	0.866004	5185	1	-4.2824	0.6411	0.72315	0.921729	4943	1	0.60563	0.56654	0.54674	0.96394	3558	0	-5.1663	0.73182	0.63148	0.870778	4635	0	-1.0123
GBA	17	0.20934	0.30051	0.674966	2532	5	2.9471	0.77132	0.88957	0.972704	5365	4	3.2126	0.82208	0.79976	0.977294	5097	0	-0.70941	0.97233	0.93547	0.964688	6049	0	0.010158
GBGT1	7	0.4442	0.46573	0.771761	3874	1	1.9774	0.54771	0.65133	0.906884	4581	2	2.7051	0.61634	0.603	0.977294	3825	0	-3.7098	0.7263	0.64041	0.871514	4592	0	-0.68963
GCGR	7	0.47787	0.50302	0.783838	4034	2	2.2502	0.43338	0.56374	0.880621	4056	2	2.3112	0.30943	0.32384	0.957968	1997	1	-3.412	0.53477	0.48024	0.815332	3684	1	-0.70673
GCLC	7	0.94251	0.91229	0.958415	5891	0	1.1184	0.98074	0.97919	0.997489	6098	0	0.36503	1	1	1	6212	0	-8.9555	0.3524	0.32619	0.75755	2823	1	0.10764
GCNT1	7	0.26533	0.3212	0.685723	2911	1	1.6556	0.25507	0.40978	0.832822	3032	1	1.0615	0.98701	0.97919	0.992048	6136	0	-7.1496	0.055026	0.070549	0.525265	804	1	-0.49411
GCNT2	13	0.21983	0.2919	0.669716	2595	2	3.5683	0.42807	0.64824	0.906884	4027	4	3.6039	0.4258	0.43376	0.957968	2659	1	-3.4686	0.1339	0.15214	0.625581	1518	2	1.8396
GCNT3	14	0.088925	0.12842	0.54908	1410	2	2.4103	0.29381	0.49866	0.859226	3279	3	3.4137	0.18102	0.25981	0.957968	1332	1	-4.929	0.46627	0.47725	0.815332	3312	2	0.62084
GCNT4	6	0.89004	0.84651	0.932814	5639	0	1.456	0.052534	0.11242	0.680798	1041	3	4.7421	0.38963	0.38432	0.957968	2429	0	-1.0182	0.12298	0.14844	0.625581	1422	2	1.0013
GDAP1	13	0.087431	0.12363	0.542063	1393	3	3.0451	0.067623	0.14832	0.682668	1260	5	3.8833	0.07449	0.12206	0.905978	718	2	1.0264	0.29961	0.35045	0.766567	2562	2	1.4434
GDAP1L1	7	0.19792	0.25454	0.645494	2450	1	0.7499	0.10958	0.19966	0.730571	1792	3	1.4373	0.051859	0.093701	0.88021	557	1	-2.9474	0.46649	0.41445	0.795968	3315	1	-0.47655
GDE1	9	0.58226	0.60443	0.821621	4486	2	2.0365	0.63661	0.75948	0.926685	4921	2	1.3156	0.55977	0.55446	0.970388	3527	0	-2.9474	0.73389	0.63117	0.870778	4648	1	-1.4865
GDF15	7	0.041442	0.057029	0.485422	779	2	3.3623	0.079478	0.15055	0.683399	1428	3	5.3705	0.27401	0.28243	0.957968	1792	1	0.64505	0.63239	0.52385	0.826275	4143	1	-4.0253
GDF9	6	0.85278	0.77481	0.901137	5455	0	-1.5805	0.21729	0.3419	0.809248	2791	3	2.5564	0.78735	0.76698	0.977294	4887	0	-4.6916	0.58143	0.47843	0.815332	3907	1	-6.6587
GDNF	5	0.53171	0.47057	0.773262	4292	1	-0.10826	0.22742	0.35798	0.812573	2867	3	2.1234	0.2272	0.24507	0.957968	1568	1	-1.3707	0.0161	0.021425	0.391511	281	3	1.1922
GDPD1	12	0.96517	0.9283	0.965688	6007	1	0.89218	0.98087	0.97631	0.997083	6100	1	1.1889	0.96377	0.9508	0.989408	5973	0	-5.8762	0.1826	0.20154	0.658	1868	1	0.17099
GDPD2	8	0.12694	0.16385	0.572567	1829	1	1.2725	0.12018	0.22556	0.753051	1904	2	2.1629	0.033001	0.040794	0.88021	386	1	-5.4584	0.76881	0.69128	0.882713	4852	0	0.0105
GDPD3	7	0.92083	0.88108	0.948161	5780	0	1.0067	0.89663	0.877	0.966981	5717	1	0.60338	0.752	0.74738	0.977294	4649	0	-4.4471	0.73668	0.65273	0.871514	4662	0	0.14802
GDPD4	7	0.27507	0.33161	0.695112	2969	2	2.0869	0.3044	0.45423	0.84638	3340	2	2.3415	0.35914	0.36473	0.957968	2279	0	-4.4254	0.67441	0.58177	0.851486	4342	0	-2.3612
GDPD5	12	0.00058724	0.00081831	0.182885	24	8	3.5755	0.018221	0.063268	0.658029	486	7	4.5742	0.053055	0.088649	0.88021	570	1	0.30574	0.029473	0.053957	0.525265	482	4	1.9514
GFPT1	10	0.96831	0.9397	0.969989	6023	0	1.2226	0.92629	0.93759	0.98554	5846	1	1.1244	0.97939	0.96832	0.990475	6079	0	-6.3498	0.23074	0.2822	0.716034	2172	1	-0.68755
GFPT2	13	0.011137	0.039119	0.485422	298	7	3.8873	0.016848	0.061502	0.658029	462	8	6.5403	0.019325	0.056148	0.88021	247	3	2.6117	0.21804	0.24103	0.670671	2093	2	1.2227
GFRA1	11	0.37647	0.453	0.763102	3549	2	1.7692	0.47334	0.63852	0.906884	4266	4	4.1496	0.60869	0.58821	0.977294	3778	0	-1.7797	0.015768	0.015983	0.355817	277	4	1.497
GFRA2	14	0.0044594	0.0062509	0.269699	137	5	4.5699	0.0059841	0.016765	0.458203	198	7	6.5556	0.015655	0.046295	0.88021	208	3	2.4514	0.95487	0.90888	0.952505	5942	0	-0.11233
GFRA3	6	0.4476	0.47257	0.773262	3892	2	1.7663	0.47081	0.5747	0.880621	4253	2	2.4529	0.27125	0.28571	0.957968	1780	1	-4.0928	0.30779	0.274	0.706569	2599	1	-1.0255
GFRA4	7	0.41374	0.4334	0.750897	3721	2	2.0141	0.28447	0.44503	0.84638	3224	2	3.7474	0.97937	0.96692	0.990186	6077	0	-7.0213	0.91816	0.85452	0.932213	5714	0	-1.3258
GFRAL	6	0.45717	0.48396	0.782736	3932	2	2.0524	0.61763	0.69089	0.912895	4845	2	2.0119	0.61162	0.5959	0.977294	3795	0	-5.5848	0.53861	0.45012	0.808583	3702	1	-0.17129
GGCX	7	0.35845	0.39812	0.730946	3449	2	2.3761	0.35984	0.48927	0.856048	3677	2	1.8239	0.59117	0.57546	0.972871	3690	0	-5.7559	0.53649	0.48024	0.815332	3693	1	-0.42017
GGT1	12	0.85508	0.83744	0.926953	5465	1	1.305	0.92998	0.94825	0.990535	5857	2	1.6418	0.99006	0.98366	0.993516	6150	0	-6.0323	0.11972	0.13762	0.609168	1403	2	1.675
GGT2	10	0.37807	0.45055	0.761494	3554	2	3.0223	0.7827	0.86081	0.964308	5399	2	1.8198	0.53096	0.53259	0.96394	3334	0	-3.7098	0.52661	0.5063	0.821555	3633	1	-0.26904
GGT5	6	0.79883	0.71592	0.873012	5231	1	0.052301	0.35161	0.46562	0.84638	3633	1	1.1641	0.90028	0.87212	0.979674	5582	0	-7.2985	0.85768	0.7752	0.902469	5344	0	-1.9201
GGT6	6	0.075894	0.10302	0.505557	1248	1	0.8422	0.087109	0.16257	0.697013	1519	2	1.0472	0.06653	0.085908	0.88021	663	1	-3.0678	0.40441	0.35139	0.766567	3060	1	-3.1113
GGT7	7	0.0088474	0.022982	0.485422	238	5	4.1708	0.013315	0.039865	0.599898	374	4	4.0306	0.015788	0.028692	0.88021	209	1	-1.8604	0.21246	0.22149	0.665321	2070	2	0.77466
GGTA1P	12	0.9689	0.93226	0.967146	6027	1	1.519	0.40654	0.63075	0.905882	3920	3	4.3665	0.62611	0.62002	0.977294	3873	0	0.034287	0.069987	0.084531	0.525339	977	2	0.50304
GHITM	9	0.024512	0.045501	0.485422	497	4	3.6098	0.0076752	0.019162	0.49237	246	5	5.5145	0.11916	0.15564	0.905978	995	1	-0.4221	0.67001	0.58604	0.854712	4324	1	0.11403
GHR	13	0.16913	0.23692	0.62945	2223	4	3.0359	0.30017	0.50643	0.859226	3322	3	5.1354	0.46274	0.47547	0.957968	2877	1	0.41553	0.78714	0.71676	0.886083	4939	1	-0.34799
GHRHR	14	0.25157	0.33367	0.696594	2818	3	3.0184	0.73214	0.85904	0.963718	5242	3	3.2462	0.95888	0.95991	0.990186	5950	0	-4.9969	0.054503	0.080922	0.525265	799	3	2.0633
GHRL	13	0.26115	0.32943	0.693809	2877	3	2.7497	0.49242	0.69316	0.912895	4344	2	1.5714	0.52964	0.53073	0.96394	3326	0	-3.4686	0.16746	0.20118	0.658	1753	2	0.82267
GHSR	7	0.022711	0.039847	0.485422	476	4	4.0654	0.10754	0.19548	0.725531	1767	3	4.3616	0.081106	0.10427	0.902275	752	1	-2.5152	0.70671	0.6342	0.870778	4491	0	-2.2433
GIMAP1	6	0.01987	0.033893	0.485422	433	4	2.4421	0.010817	0.033189	0.581113	318	5	4.2582	0.13181	0.14308	0.905978	1075	1	-1.5135	0.03733	0.041847	0.475726	591	3	1.4174
GIMAP2	9	0.2334	0.30714	0.674966	2702	2	2.8312	0.6406	0.76382	0.928696	4940	1	0.27191	0.48386	0.49621	0.957968	3013	0	-3.6338	0.0079301	0.0069393	0.287426	167	2	2.8964
GIMAP4	8	0.90523	0.83437	0.925534	5695	1	-0.39499	0.98628	0.9824	0.998141	6124	0	0.68009	0.962	0.9399	0.987092	5962	0	-6.0761	0.97311	0.94388	0.969794	6054	0	-2.0012
GIMAP5	14	0.098725	0.15559	0.572335	1515	3	4.2667	0.053832	0.13438	0.682261	1058	5	6.7516	0.0034363	0.0083464	0.740806	62	2	3.4451	0.00018415	0.00015059	0.187129	4	6	2.9625
GINM1	7	0.10463	0.13679	0.557283	1573	3	2.4295	0.29764	0.45219	0.84638	3305	2	2.232	0.73607	0.72899	0.977294	4543	0	-2.9488	0.15524	0.18226	0.645985	1673	1	0.52593
GIPR	14	0.63452	0.67981	0.859003	4645	2	2.8796	0.11964	0.27763	0.792323	1894	4	6.1815	0.019256	0.052	0.88021	245	3	1.4318	0.12763	0.16638	0.643641	1458	2	2.0244
GJA1	6	0.71248	0.63617	0.836866	4910	1	1.5012	0.067763	0.12617	0.682261	1261	4	2.6551	0.59743	0.57216	0.972547	3721	0	-6.6777	0.35093	0.31624	0.750642	2816	1	-1.7343
GJA10	7	0.87418	0.79689	0.908289	5565	1	0.49835	0.8511	0.84545	0.956557	5584	1	1.024	0.49566	0.48326	0.957968	3093	0	-1.4778	0.60806	0.51662	0.821753	4031	1	-0.26648
GJA3	7	0.47684	0.49854	0.782963	4024	2	2.3418	0.14438	0.26199	0.787343	2124	4	4.2945	0.054661	0.093701	0.88021	582	1	0.193	0.71119	0.6342	0.870778	4511	0	-0.98531
GJA4	6	0.9905	0.98704	0.994793	6146	0	-2.5547	0.31746	0.44163	0.84638	3427	3	1.7739	0.45305	0.43312	0.957968	2826	0	-5.9248	0.035944	0.039629	0.475726	568	3	0.91734
GJA5	13	0.098698	0.14711	0.570353	1514	3	2.3768	0.044695	0.11418	0.680798	932	5	6.1548	0.070952	0.12206	0.905978	694	2	0.93745	0.55319	0.55405	0.839596	3775	1	-0.36404
GJA8	7	0.85638	0.78197	0.901924	5472	1	0.38102	0.65649	0.73462	0.924881	5011	2	1.8976	0.87161	0.84699	0.977627	5397	0	-4.9351	0.71786	0.64041	0.871514	4550	0	-0.61702
GJA9	9	0.91442	0.85872	0.939302	5749	1	1.087	0.948	0.93553	0.984394	5937	1	0.93601	0.85107	0.85734	0.977627	5273	0	-4.964	0.81258	0.73847	0.888961	5087	0	-0.4111
GJB1	6	0.13205	0.17067	0.57743	1886	3	2.8139	0.51342	0.60378	0.895352	4446	1	0.65501	0.9651	0.9482	0.989408	5981	0	-6.8387	0.015494	0.025791	0.426414	272	1	-0.31964
GJB2	7	0.31895	0.35503	0.698928	3238	1	0.52593	0.85466	0.84693	0.957243	5595	1	0.498	0.85291	0.82674	0.977294	5287	0	-7.4279	0.23337	0.22913	0.665321	2186	2	0.80391
GJB3	14	0.61851	0.666	0.852813	4603	3	2.6587	0.3369	0.5635	0.880621	3549	5	3.5662	0.038491	0.078447	0.88021	433	1	0.5641	0.81697	0.74365	0.888961	5118	1	-0.49814
GJB4	5	0.12584	0.16222	0.572335	1816	2	2.9447	0.26816	0.37168	0.812573	3119	2	3.2114	0.5595	0.55388	0.96964	3523	0	-6.5236	0.24812	0.22649	0.665321	2287	1	-3.6808
GJB5	7	0.40085	0.42265	0.742064	3662	2	2.468	0.39213	0.50685	0.859226	3841	2	2.6655	0.35284	0.36473	0.957968	2238	0	-2.5583	0.88921	0.81063	0.916715	5523	0	-2.0515
GJB6	13	0.0061449	0.0074971	0.289373	177	7	4.2655	0.083938	0.18137	0.714289	1479	6	4.0492	0.076475	0.12206	0.905978	730	1	-1.7657	0.022346	0.020985	0.387799	384	2	3.5641
GJB7	4	0.93123	0.90893	0.958415	5834	0	-0.55141	0.95334	0.94922	0.990535	5963	0	-4.911	0.88916	0.85518	0.977627	5510	0	-8.0922	0.86101	0.79313	0.910334	5365	0	-6.7639
GJC1	13	0.40214	0.50577	0.783838	3667	3	2.7388	0.33908	0.57162	0.880621	3569	5	4.468	0.89443	0.88068	0.979674	5546	0	-4.3023	0.062275	0.08275	0.525265	886	1	0.059703
GJC2	5	0.14157	0.17184	0.57743	1954	1	0.67787	0.1198	0.2174	0.752484	1898	1	1.0584	0.088989	0.10229	0.902275	804	1	-7.0213	0.21337	0.18035	0.645985	2074	1	0.56185
GJC3	7	0.78137	0.70419	0.866199	5164	1	1.6384	0.98027	0.97863	0.997083	6097	0	0.13635	0.2499	0.25099	0.957968	1674	1	-6.3015	0.85747	0.77626	0.902469	5343	0	-6.3502
GJD2	7	0.013679	0.029356	0.485422	337	5	2.2508	0.064351	0.13684	0.682261	1214	2	5.2276	0.10749	0.11473	0.902275	916	1	-0.6444	0.33648	0.31891	0.750642	2752	1	-1.2566
GJD3	7	0.37971	0.40621	0.73467	3560	2	2.5431	0.49911	0.61972	0.898233	4375	2	2.9164	0.34595	0.34461	0.957968	2196	0	-6.3259	0.67897	0.59539	0.85715	4357	0	-0.82846
GJD4	6	0.48693	0.49762	0.782963	4090	2	1.9707	0.11881	0.22199	0.753051	1880	3	4.2408	0.41988	0.41722	0.957968	2618	0	-0.21214	0.18235	0.18221	0.645985	1865	2	0.70098
GJE1	7	0.075577	0.095667	0.505557	1241	4	2.8363	0.43871	0.56956	0.880621	4085	3	2.6855	0.39836	0.40351	0.957968	2479	0	-7.388	0.71273	0.6342	0.870778	4520	0	-0.226
GK	6	0.087312	0.1119	0.52375	1392	3	2.3031	0.10034	0.19511	0.725531	1678	4	4.018	0.26051	0.27621	0.957968	1725	1	-2.5108	0.92071	0.86408	0.934479	5733	0	-3.423
GK2	6	0.3345	0.35376	0.698928	3323	2	2.2918	0.23162	0.37518	0.812573	2885	3	2.9797	0.3526	0.35863	0.957968	2236	0	-1.6247	0.58869	0.48554	0.815332	3943	1	-0.19353
GKN1	7	0.19464	0.24153	0.62945	2428	2	2.2631	0.36979	0.49523	0.859226	3732	2	2.1027	0.54883	0.50786	0.957968	3458	0	-5.4584	0.75372	0.66438	0.871514	4762	0	-1.0614
GLA	7	0.55923	0.57544	0.809047	4409	2	2.016	0.025722	0.061612	0.658029	616	4	4.4296	0.2292	0.19853	0.914344	1579	1	0.29529	0.78327	0.68697	0.879854	4924	0	-0.48976
GLB1	12	0.0085498	0.0092962	0.330042	229	6	4.2135	0.096649	0.22386	0.753051	1635	4	5.2974	0.47357	0.48916	0.957968	2950	1	-0.25603	0.38285	0.39105	0.785604	2954	2	1.0954
GLB1L2	10	0.12967	0.18059	0.583461	1860	4	3.3371	0.082944	0.18833	0.721371	1465	5	4.9992	0.85051	0.8407	0.977627	5270	0	-5.8428	0.075888	0.098633	0.549518	1033	3	1.6987
GLCCI1	13	0.80495	0.80592	0.912112	5258	2	0.1655	0.67108	0.80799	0.943889	5071	1	1.0532	0.74904	0.71506	0.977294	4630	0	-2.8005	0.33576	0.39179	0.785604	2747	2	1.0463
GLCE	6	0.33434	0.35376	0.698928	3322	1	1.5784	0.50245	0.59689	0.894465	4393	1	-1.1985	0.52477	0.51318	0.957968	3296	0	-6.0471	0.95362	0.91566	0.956129	5931	0	-2.2526
GLDN	8	0.14243	0.18661	0.587959	1968	2	2.8488	0.19795	0.34665	0.809248	2636	4	3.151	0.16681	0.17993	0.905978	1264	1	-4.402	0.11183	0.12778	0.597836	1344	2	1.9677
GLG1	7	0.5731	0.5788	0.809047	4458	1	1.1126	0.98311	0.98347	0.998249	6109	0	-2.9198	0.82925	0.81836	0.977294	5128	0	-6.9604	0.95853	0.9189	0.957425	5965	0	-2.7734
GLIPR1	10	0.4111	0.46745	0.772679	3713	1	1.3981	0.68469	0.79166	0.938063	5115	2	2.4929	0.89318	0.89445	0.981906	5538	0	-4.5306	0.63619	0.59523	0.85715	4159	1	-2.4791
GLIPR1L2	6	0.020441	0.033895	0.485422	438	3	3.1675	0.13583	0.24814	0.777713	2046	3	2.9898	0.3441	0.35863	0.957968	2186	0	0.15417	0.0013862	0.0012103	0.216172	36	4	2.3052
GLP1R	6	0.78774	0.70413	0.866199	5192	1	-0.31145	0.5355	0.61452	0.895352	4538	1	-2.7691	0.76534	0.75576	0.977294	4748	0	-4.4471	0.020966	0.027677	0.436435	362	3	1.7386
GLP2R	14	0.66032	0.71116	0.871003	4736	2	2.5285	0.57669	0.74953	0.924881	4687	4	3.4762	0.94447	0.9444	0.988887	5862	0	-4.2575	0.9908	0.97435	0.984962	6165	0	-0.93219
[truncated: 4,213 more rows]
