# Supplementary material for: Uncovering receptor-ligand interactions using a high-avidity CRISPR activation screening platform
Source: Sci Adv. 2024 Feb 14;10(7):eadj2445. doi: 10.1126/sciadv.adj2445 (PMC10866537; doi:10.1126/sciadv.adj2445)
Supplement: Supplementary file 2 — Tables S1 to S14 [file sciadv.adj2445_tables_s1_to_s14.zip › adj2445_Table_S11.csv]

Gene	NumGuides	SA-PDL1-1st-new library.pos|score	SA-PDL1-1st-new library.pos|p-value	SA-PDL1-1st-new library.pos|fdr	SA-PDL1-1st-new library.pos|rank	SA-PDL1-1st-new library.pos|goodsgrna	SA-PDL1-1st-new library.pos|lfc	SA-PDL1-2nd-new library.pos|score	SA-PDL1-2nd-new library.pos|p-value	SA-PDL1-2nd-new library.pos|fdr	SA-PDL1-2nd-new library.pos|rank	SA-PDL1-2nd-new library.pos|goodsgrna	SA-PDL1-2nd-new library.pos|lfc	SA-PDL1-3rd-new library.pos|score	SA-PDL1-3rd-new library.pos|p-value	SA-PDL1-3rd-new library.pos|fdr	SA-PDL1-3rd-new library.pos|rank	SA-PDL1-3rd-new library.pos|goodsgrna	SA-PDL1-3rd-new library.pos|lfc
A2M	5	0.42282	0.40108	0.857262	2696	1	-3.9534	0.97543	0.98595	1	5927	0	-6.4989	0.94554	0.9686	1	5731	0	-8.5837
A3GALT2	5	0.43816	0.40108	0.857262	2757	1	-0.20273	0.14563	0.13592	0.657202	1171	1	-1.4862	0.078269	0.032667	0.379176	479	1	-4.4189
A4GALT	5	0.83282	0.76749	0.946253	4955	0	-0.80961	0.78293	0.7674	0.973015	4723	0	-1.4252	0.96405	0.98124	1	5839	0	-7.3068
A4GNT	4	0.71894	0.65327	0.943348	4246	0	-4.7623	0.25167	0.17228	0.668512	1650	1	-4.7351	0.19403	0.1254	0.637547	1155	0	-5.2539
AADAC	3	0.88349	0.88589	0.981765	5284	0	-6.8937	0.81151	0.83634	0.981786	4905	0	-6.8656	0.7072	0.74395	0.975362	4309	0	-7.3975
AADACL4	5	0.0046863	0.005666	0.281937	114	2	2.3135	0.039893	0.037847	0.456644	449	2	1.5838	0.13974	0.085564	0.607986	826	0	-1.5376
AARS	5	0.1858	0.21088	0.75093	1677	1	0.014545	0.069921	0.059242	0.479247	705	1	-4.8036	0.20772	0.14496	0.67943	1236	0	-6.6642
AASDH	5	0.89106	0.84401	0.967781	5341	0	-5.8512	0.74507	0.70088	0.958291	4480	0	-5.8234	0.64653	0.59701	0.928658	3928	0	-6.075
AATK	5	0.86081	0.8028	0.952943	5127	0	-4.4927	0.66536	0.58401	0.899449	3981	0	-3.44	0.78456	0.7676	0.979721	4777	0	-8.2243
ABCA1	5	0.10811	0.11774	0.642219	1131	2	1.3903	0.37359	0.26115	0.70623	2255	1	-1.9857	0.09573	0.053813	0.439332	573	1	-5.5743
ABCA10	5	0.29925	0.30467	0.824286	2189	1	0.29508	0.43579	0.35349	0.795967	2575	1	-4.108	0.77455	0.76251	0.979721	4718	0	-6.0232
ABCA12	5	0.48022	0.42962	0.857262	2954	1	0.47319	0.43913	0.35349	0.795967	2594	1	-0.17902	0.58126	0.50764	0.878309	3520	0	-7.3536
ABCA13	5	0.19818	0.23183	0.78595	1760	1	-6.6911	0.87827	0.86917	0.994226	5339	0	-6.6631	0.95709	0.97761	1	5797	0	-7.5813
ABCA2	5	0.1042	0.11774	0.642219	1100	1	-0.70321	0.39205	0.28435	0.742559	2359	1	-2.8097	0.29616	0.23772	0.750631	1737	0	-5.1929
ABCA3	5	0.50112	0.42962	0.857262	3055	1	0.82059	0.88233	0.88056	0.998807	5360	0	-5.0756	0.79629	0.78573	0.988784	4857	0	-5.598
ABCA4	4	0.51247	0.44917	0.875595	3117	1	-4.364	0.32181	0.22629	0.69049	1988	1	-3.8105	0.35073	0.26618	0.750631	2071	0	-4.919
ABCA5	4	0.1827	0.20275	0.744203	1656	1	-1.0508	0.50397	0.42567	0.855457	2989	0	-1.1806	0.22799	0.16387	0.705384	1352	0	-3.2811
ABCA6	4	0.82665	0.77079	0.948409	4915	0	-4.573	0.65741	0.61239	0.912428	3924	0	-4.5459	0.55896	0.50173	0.878309	3383	0	-5.0624
ABCA7	5	0.53787	0.48694	0.887772	3238	1	-0.035416	0.34709	0.24557	0.690517	2110	1	-0.81672	0.169	0.10569	0.623489	1008	0	-7.4177
ABCA8	5	0.85651	0.8013	0.952943	5097	0	-2.6142	0.6695	0.5867	0.901093	4005	0	-2.3075	0.58266	0.51073	0.878309	3525	0	-7.21
ABCA9	5	0.19344	0.22299	0.772788	1727	1	-0.59935	0.778	0.75324	0.973015	4694	0	-4.251	0.97769	0.98876	1	5929	0	-7.6869
ABCB1	5	0.90537	0.86501	0.973001	5435	0	-5.2992	0.7426	0.69872	0.958291	4461	0	-5.2716	0.82122	0.8214	1	5002	0	-6.25
ABCB10	5	0.67457	0.62528	0.943348	3988	0	-1.3107	0.49769	0.42078	0.851925	2956	0	-5.3315	0.19932	0.12548	0.637547	1189	0	-5.8561
ABCB11	5	0.33288	0.33291	0.847884	2328	1	-0.19497	0.52559	0.44832	0.862861	3126	0	-1.0644	0.30284	0.23772	0.750631	1780	0	-2.7066
ABCB4	4	0.91636	0.9092	0.986093	5518	0	-6.9336	0.97991	0.98799	1	5959	0	-6.9055	0.94112	0.96652	1	5707	0	-7.8959
ABCB5	5	0.9784	0.98057	1	5939	0	-7.089	0.95276	0.96465	1	5789	0	-5.9044	0.89398	0.92236	1	5435	0	-7.2778
ABCB6	5	0.90688	0.86827	0.974679	5441	0	-4.1444	0.7806	0.76032	0.973015	4708	0	-4.1177	0.68375	0.64487	0.945534	4180	0	-4.6275
ABCB7	5	0.073781	0.092224	0.59165	873	2	1.8765	0.45801	0.35349	0.795967	2714	0	-3.9951	0.38224	0.30622	0.750631	2273	0	-1.6666
ABCB8	5	0.004194	0.0051353	0.276483	106	2	2.6527	0.00037935	0.00035896	0.098416	16	2	3.5434	0.0023027	0.00043384	0.075672	21	2	1.0894
ABCB9	5	0.18128	0.20793	0.75093	1648	2	0.60811	0.028105	0.02399	0.426626	348	2	1.4782	0.22025	0.14497	0.67943	1307	0	-3.6033
ABCC1	5	0.063433	0.078685	0.567823	790	2	1.7377	0.083405	0.067289	0.479247	828	2	0.7169	0.3335	0.27275	0.750631	1955	0	-2.2829
ABCC10	5	0.065724	0.078686	0.567823	811	1	-5.6896	0.27219	0.21407	0.671126	1743	1	-4.7539	0.84933	0.85552	1	5182	0	-6.1887
ABCC11	5	0.72	0.67295	0.943348	4252	0	-1.168	0.93592	0.94657	1	5691	0	-3.036	0.51611	0.40625	0.791739	3121	0	-7.7069
ABCC12	5	0.1456	0.17751	0.713945	1402	2	0.91836	0.20018	0.15947	0.667959	1408	1	0.43578	0.14563	0.095765	0.607986	863	0	-2.3295
ABCC2	4	0.0011605	0.0011078	0.134752	47	3	2.8016	0.004579	0.0046876	0.240551	96	2	2.4201	0.076317	0.042962	0.439332	464	1	-2.0272
ABCC3	5	0.89921	0.85599	0.970977	5392	0	-6.752	0.53491	0.46865	0.862861	3185	0	-3.1819	0.45022	0.33812	0.755156	2674	0	-7.2555
ABCC4	4	0.5728	0.52291	0.907183	3412	0	0.23829	0.28961	0.19934	0.671126	1826	1	-2.1657	0.19983	0.13321	0.671253	1192	0	-3.2735
ABCC5	5	0.0078327	0.009962	0.304292	164	3	1.8365	0.3886	0.27664	0.726163	2342	1	-0.31655	0.54136	0.44186	0.825609	3267	0	-3.769
ABCC8	4	0.48771	0.41692	0.857262	2992	1	-1.1327	0.47586	0.40238	0.839829	2829	0	-2.095	0.4039	0.30011	0.750631	2397	0	-3.0335
ABCC9	5	0.65507	0.6047	0.940463	3873	0	0.19699	0.40568	0.29968	0.756603	2430	1	-0.47041	0.2268	0.15461	0.67943	1345	0	-4.43
ABCD1	5	0.0026435	0.0027113	0.208735	76	2	0.98263	0.011471	0.0094899	0.250284	191	1	0.5403	0.017714	0.011479	0.214851	135	1	-2.0923
ABCD2	5	0.027209	0.029359	0.42014	439	2	1.8328	0.42249	0.31509	0.766524	2509	1	0.40401	0.26707	0.1832	0.715602	1570	0	-2.4856
ABCD3	5	0.65309	0.6047	0.940463	3857	0	-6.7668	0.98063	0.9876	1	5963	0	-6.7387	0.94344	0.96712	1	5722	0	-7.2703
ABCD4	5	0.28226	0.29886	0.824286	2138	1	-7.2818	0.23634	0.18298	0.670407	1575	1	-1.093	0.28134	0.2288	0.750631	1649	0	-7.7865
ABCG1	5	0.12163	0.14612	0.689448	1236	2	0.81508	0.66642	0.58401	0.899449	3986	0	-0.82149	0.51621	0.40625	0.791739	3122	0	-5.6403
ABCG2	5	0.99132	0.9935	1	6027	0	-4.7458	0.99987	0.99995	1	6081	0	-6.5948	0.99853	0.99958	1	6070	0	-8.9301
ABCG4	5	0.98929	0.9918	1	6018	0	-6.4184	0.97773	0.98626	1	5939	0	-6.4275	0.93751	0.9634	1	5687	0	-6.9581
ABCG5	5	0.65141	0.60469	0.940463	3846	0	-1.3025	0.088777	0.069342	0.479247	883	1	-1.9261	0.037746	0.011481	0.214851	243	1	-5.6112
ABCG8	3	0.066142	0.070097	0.558649	815	2	0.75078	0.25056	0.17482	0.668512	1648	1	-5.7667	0.30304	0.21934	0.750631	1781	0	-6.2942
ABHD1	5	0.76183	0.71151	0.943348	4513	0	-1.7263	0.92263	0.92765	1	5617	0	-5.5147	0.84933	0.85552	1	5173	0	-6.6066
ABHD12	3	0.18635	0.17643	0.713945	1685	1	-7.4472	0.092514	0.074947	0.507602	912	1	-7.4191	0.1432	0.095302	0.607986	845	0	-7.9523
ABHD13	5	0.25447	0.28159	0.814766	2041	1	0.34236	0.43482	0.35349	0.795967	2570	1	-3.1784	0.33646	0.27275	0.750631	1973	0	-8.3036
ABHD15	5	0.34026	0.34434	0.847884	2359	1	-0.35117	0.59618	0.50761	0.862861	3567	0	-1.7103	0.83416	0.83103	1	5092	0	-7.2777
ABHD16A	5	0.11843	0.13199	0.668456	1211	2	1.0965	0.33523	0.24557	0.690517	2046	1	-0.064751	0.43026	0.32237	0.750631	2553	0	-8.3488
ABHD2	4	0.72831	0.66867	0.943348	4304	0	-2.9272	0.94163	0.96287	1	5727	0	-6.232	0.87414	0.91864	1	5317	0	-7.3702
ABHD3	5	0.1814	0.20793	0.75093	1649	2	0.74663	0.53204	0.46195	0.862861	3168	0	-2.215	0.30309	0.23772	0.750631	1782	0	-4.8012
ABHD6	5	0.1628	0.1867	0.713945	1525	1	0.66873	0.59627	0.50761	0.862861	3568	0	-1.1783	0.98084	0.99059	1	5947	0	-8.5229
ABI3BP	5	0.86176	0.8028	0.952943	5138	0	-1.0332	0.59436	0.50761	0.862861	3553	0	-1.3592	0.66614	0.60995	0.929018	4058	0	-4.5968
ABO	5	0.36486	0.36695	0.857262	2459	1	-0.80834	0.35241	0.24558	0.690517	2136	1	-3.3737	0.55893	0.4557	0.825609	3377	0	-6.9115
AC002365.1	4	0.87978	0.84975	0.967781	5259	0	-4.6063	0.76234	0.73811	0.968068	4587	0	-4.5792	0.66006	0.63922	0.944084	4017	0	-5.6893
AC005013.1	5	0.23964	0.26457	0.796197	1998	1	-5.6422	0.4015	0.29968	0.756603	2407	1	-4.642	0.40534	0.31434	0.750631	2407	0	-6.141
AC006538.4	5	0.66932	0.61497	0.940463	3962	0	0.3852	0.54127	0.46865	0.862861	3222	0	-0.78524	0.50444	0.39166	0.790868	3036	0	-2.7415
AC007040.11	5	0.14593	0.17751	0.713945	1406	1	0.47494	0.50852	0.42783	0.855457	3017	0	-3.391	0.83513	0.83103	1	5097	0	-6.5098
AC024592.12	5	0.17504	0.19603	0.726989	1608	2	1.0831	0.26254	0.21407	0.671126	1705	1	-4.4066	0.47044	0.36162	0.765279	2808	0	-6.7723
AC244102.1	5	0.067179	0.078686	0.567823	822	1	0.25572	0.27661	0.21407	0.671126	1767	1	-0.76651	0.38571	0.30622	0.750631	2293	0	-4.9258
ACAA1	4	0.0051452	0.005119	0.276483	120	3	1.9173	0.0042637	0.0035383	0.206921	90	3	1.2942	0.26596	0.2015	0.750631	1562	0	-1.5644
ACACB	5	0.16741	0.1867	0.713945	1549	2	1.105	0.57518	0.49495	0.862861	3429	0	-0.7942	0.29655	0.23772	0.750631	1740	0	-7.2176
ACBD4	5	0.73889	0.68652	0.943348	4374	0	-0.26204	0.57767	0.49495	0.862861	3441	0	-1.3339	0.40376	0.31434	0.750631	2396	0	-6.0917
ACBD5	5	0.56571	0.49246	0.887772	3376	1	-1.486	0.49116	0.39876	0.834294	2916	0	-5.6144	0.36829	0.28973	0.750631	2189	0	-6.141
ACE	5	0.42753	0.40108	0.857262	2713	1	-1.6715	0.21548	0.17521	0.668512	1487	1	-0.089427	0.1053	0.053813	0.439332	634	1	-1.4456
ACE2	5	0.0021323	0.0024964	0.208124	69	2	1.8922	0.010117	0.007499	0.245206	176	1	-0.33296	0.32444	0.26401	0.750631	1903	0	-7.1709
ACER1	5	0.22875	0.26457	0.796197	1952	1	-1.5568	0.46311	0.36108	0.799079	2742	0	-6.879	0.57972	0.50764	0.878309	3501	0	-7.411
ACER2	5	0.98667	0.99043	1	5996	0	-6.7143	0.97187	0.98374	1	5911	0	-6.2425	0.92619	0.95712	1	5621	0	-7.2176
ACER3	5	0.51792	0.46958	0.887772	3146	1	-5.0312	0.7281	0.65901	0.928014	4364	0	-5.0038	0.53971	0.43484	0.822582	3252	0	-5.5256
ACHE	4	0.65477	0.59831	0.940463	3871	0	-5.7945	0.54023	0.45417	0.862861	3216	0	-5.7667	0.56261	0.51232	0.878309	3406	0	-6.2942
ACKR2	5	0.13077	0.1483	0.690104	1297	1	-0.96496	0.21801	0.17521	0.668512	1497	1	0.038465	0.10327	0.053813	0.439332	619	1	-0.56958
ACKR3	4	0.85369	0.80909	0.952943	5080	0	-4.1891	0.70976	0.69196	0.958291	4271	0	-4.1624	0.60861	0.57608	0.915049	3697	0	-6.5591
ACKR4	3	0.024945	0.032528	0.453776	402	2	1.1263	0.017765	0.020084	0.385342	258	2	1.0086	0.28623	0.20809	0.750631	1679	0	-2.7872
ACMSD	4	0.40116	0.34714	0.851679	2612	1	-4.504	0.22212	0.17228	0.668512	1510	1	-4.477	0.35772	0.26618	0.750631	2117	0	-4.9925
ACP1	5	0.57673	0.49819	0.887772	3434	1	-1.1041	0.72665	0.65901	0.928014	4356	0	-3.0517	0.90605	0.93431	1	5508	0	-7.7232
ACP2	5	0.90951	0.87359	0.977409	5459	0	-6.4827	0.78697	0.7708	0.973015	4755	0	-4.1624	0.69042	0.65916	0.953395	4215	0	-6.9853
ACPL2	5	0.77543	0.72751	0.943348	4603	0	-0.7686	0.80806	0.79047	0.973015	4887	0	-4.3282	0.71315	0.69905	0.970993	4358	0	-7.155
ACPP	5	0.98764	0.99094	1	6007	0	-6.5612	0.97429	0.98541	1	5923	0	-6.5332	0.93045	0.9589	1	5639	0	-7.0642
ACPT	5	0.38479	0.37824	0.857262	2535	1	-4.3551	0.80806	0.79047	0.973015	4886	0	-5.0987	0.71315	0.69905	0.970993	4339	0	-5.6214
ACSL1	5	0.58785	0.51543	0.900562	3499	1	-0.25705	0.43091	0.33796	0.795967	2551	1	-1.5584	0.73895	0.7194	0.970993	4506	0	-5.598
ACSL3	5	0.19011	0.22006	0.772788	1706	2	0.53823	0.42161	0.31509	0.766524	2504	1	-0.90479	0.50376	0.39166	0.790868	3031	0	-2.7319
ACSL4	5	0.21076	0.24984	0.795972	1844	2	0.55849	0.80607	0.79047	0.973015	4875	0	-1.7134	0.97262	0.98689	1	5892	0	-7.9291
ACSL5	5	0.11153	0.12733	0.66194	1152	1	-6.5093	0.11509	0.12015	0.657202	1041	1	-2.6594	0.21012	0.14496	0.67943	1247	0	-0.67595
ACSL6	5	0.023759	0.025769	0.389895	387	1	-0.86609	0.36687	0.25336	0.698886	2219	1	-5.4051	0.93876	0.96377	1	5692	0	-8.3727
ACTB	5	0.28878	0.29886	0.824286	2160	1	-1.0228	0.25905	0.1987	0.671126	1687	1	-1.797	0.4041	0.31434	0.750631	2399	0	-4.1816
ACTN1	4	0.16053	0.18676	0.713945	1514	1	-3.1702	0.17505	0.13862	0.657202	1296	1	-2.8301	0.19066	0.1254	0.637547	1137	0	-7.0642
ACTN4	5	0.43967	0.40108	0.857262	2765	1	0.33985	0.52219	0.44832	0.862861	3103	0	-0.49471	0.58049	0.50764	0.878309	3515	0	-6.141
ACVR1	5	0.76232	0.71151	0.943348	4517	0	-1.3943	0.95955	0.97165	1	5838	0	-7.0251	0.97614	0.98844	1	5919	0	-7.5574
ACVR1B	5	0.78493	0.73132	0.943348	4647	0	-0.85823	0.192	0.1516	0.657202	1369	1	-4.9648	0.021244	0.011479	0.214851	152	1	-6.323
ACVR1C	5	0.32917	0.33291	0.847884	2313	1	-1.361	0.60972	0.51386	0.862861	3649	0	-3.8164	0.64058	0.58344	0.920012	3895	0	-6.5949
ACVR2A	5	0.75376	0.70343	0.943348	4459	0	-4.668	0.95489	0.96687	1	5803	0	-3.5617	0.76619	0.7388	0.971542	4676	0	-6.902
ACVR2B	5	0.75431	0.7075	0.943348	4464	0	-0.63647	0.50249	0.42078	0.851925	2981	0	-0.33795	0.24416	0.17382	0.715602	1431	0	-6.6183
ACVRL1	5	0.76015	0.7075	0.943348	4499	0	-2.1814	0.91286	0.91006	1	5567	0	-5.3775	0.5804	0.50764	0.878309	3514	0	-7.4572
ADAM10	5	0.026439	0.026855	0.390746	427	3	1.2737	0.054188	0.043754	0.462003	573	1	0.61074	0.023424	0.011479	0.214851	164	1	-1.3975
ADAM11	4	0.46952	0.41691	0.857262	2900	1	-1.0764	0.5034	0.42005	0.851925	2984	0	-1.863	0.51652	0.43604	0.822582	3124	0	-4.43
ADAM12	5	0.037819	0.056983	0.548189	564	2	1.7558	0.050489	0.040619	0.456644	542	2	1.6777	0.19746	0.12548	0.637547	1179	0	-3.7763
ADAM15	5	0.088586	0.098544	0.59165	997	2	1.4134	0.05766	0.052356	0.479247	608	2	1.1868	0.38848	0.31434	0.750631	2312	0	-3.0648
ADAM17	5	0.8126	0.75365	0.945101	4824	0	-6.7668	0.98889	0.99347	1	6004	0	-5.6792	0.96183	0.97917	1	5824	0	-7.4284
ADAM18	5	0.27648	0.29886	0.824286	2112	1	-0.069938	0.25892	0.1987	0.671126	1686	1	-1.1056	0.2275	0.15461	0.67943	1349	0	-2.7346
ADAM19	5	0.037187	0.056981	0.548189	555	3	1.0025	0.084172	0.067289	0.479247	839	1	0.2481	0.17018	0.10569	0.623489	1017	0	-5.6893
ADAM2	5	0.22847	0.26457	0.796197	1950	1	0.597	0.60349	0.51386	0.862861	3606	0	-0.35515	0.60972	0.5441	0.893232	3703	0	-6.313
ADAM20	4	0.8779	0.84765	0.967781	5242	0	-6.6113	0.75836	0.73175	0.965547	4552	0	-6.5833	0.65683	0.63518	0.939998	3999	0	-7.1144
ADAM21	4	0.073892	0.072274	0.559248	876	2	1.1324	0.25332	0.17228	0.668512	1659	1	0.41556	0.29803	0.2308	0.750631	1751	0	-5.2237
ADAM22	5	0.60722	0.54384	0.909572	3622	1	-4.6063	0.28147	0.21407	0.671126	1783	1	-4.5792	0.090994	0.043465	0.439332	549	1	-5.0961
ADAM23	5	0.92857	0.9054	0.986093	5590	0	-2.006	0.86153	0.84262	0.987254	5233	0	-2.6106	0.77153	0.75719	0.979721	4700	0	-5.3961
ADAM28	4	0.031105	0.044252	0.536162	482	2	2.1264	0.2808	0.19934	0.671126	1779	1	-5.5654	0.038826	0.0092637	0.214851	251	1	-6.0917
ADAM29	5	0.8377	0.78762	0.952943	4987	0	-4.7623	0.62922	0.5444	0.884365	3755	0	-4.7351	0.5475	0.4557	0.825609	3310	0	-5.2539
ADAM30	5	0.92635	0.90112	0.986093	5579	0	-5.6422	0.82694	0.80408	0.9732	5003	0	-4.5119	0.73327	0.71348	0.970993	4463	0	-6.141
ADAM32	5	0.0074363	0.0096332	0.304292	157	2	1.9564	0.050754	0.040619	0.456644	544	1	0.20828	0.048623	0.011481	0.214851	314	1	-0.21079
ADAM33	5	0.95709	0.95155	1	5779	0	-6.4827	0.81951	0.79047	0.973015	4957	0	-3.9652	0.59825	0.51382	0.878309	3626	0	-5.7958
ADAM7	5	0.063782	0.078685	0.567823	792	1	-2.5052	0.29241	0.21407	0.671126	1844	1	-3.9749	0.35674	0.2812	0.750631	2112	0	-4.482
ADAM8	4	0.70444	0.64917	0.943348	4152	0	-5.0795	0.81631	0.80739	0.9732	4938	0	-5.8234	0.71654	0.70034	0.970993	4370	0	-6.3512
ADAM9	3	0.18295	0.17165	0.713945	1659	1	-4.5389	0.088861	0.074945	0.507602	884	1	-4.5119	0.036776	0.012922	0.239631	234	1	-5.0279
ADAMTS1	5	0.21694	0.25567	0.796197	1888	2	0.4369	0.50454	0.42078	0.851925	2992	0	-0.64125	0.35997	0.28973	0.750631	2128	0	-3.2403
ADAMTS13	5	0.52653	0.47532	0.887772	3191	1	-1.0788	0.36871	0.25336	0.698886	2232	1	-1.064	0.33989	0.27275	0.750631	1994	0	-1.6079
ADAMTS15	5	0.89889	0.85599	0.970977	5391	0	-7.2239	0.99631	0.99794	1	6058	0	-7.3241	0.98271	0.99206	1	5958	0	-7.8571
ADAMTS4	5	0.9326	0.90865	0.986093	5618	0	-5.7945	0.84256	0.81707	0.9732	5112	0	-5.7667	0.7497	0.73119	0.970993	4572	0	-6.2942
ADAMTSL4	5	0.47759	0.41823	0.857262	2938	1	0.19139	0.56615	0.49495	0.862861	3365	0	-3.9471	0.64979	0.59973	0.928658	3954	0	-7.5874
ADCK2	5	0.13914	0.16961	0.713945	1356	2	0.50584	0.19172	0.1516	0.657202	1368	1	-0.12002	0.15373	0.095765	0.607986	914	0	-2.2751
ADCK5	5	0.56685	0.49246	0.887772	3382	1	-0.28103	0.3178	0.22188	0.686414	1971	1	-2.4827	0.21759	0.14497	0.67943	1294	0	-8.8013
ADCY1	5	0.76672	0.71151	0.943348	4546	0	-7.6841	0.64964	0.56748	0.89507	3875	0	-7.656	0.62359	0.55001	0.893232	3789	0	-8.1895
ADCY10	4	0.12989	0.14577	0.689448	1287	2	0.74825	0.23984	0.17228	0.668512	1591	1	-1.6936	0.27502	0.22355	0.750631	1616	0	-7.8019
ADCY2	5	0.78055	0.73132	0.943348	4625	0	-1.2117	0.6073	0.51386	0.862861	3632	0	-7.9481	0.6655	0.60995	0.929018	4054	0	-7.259
ADCY3	5	0.20369	0.23771	0.788728	1788	2	0.94517	0.33078	0.2299	0.69049	2030	1	-1.6213	0.50958	0.40625	0.791739	3077	0	-7.0032
ADCY4	4	0.77444	0.71642	0.943348	4595	0	-3.6114	0.80599	0.79023	0.973015	4874	0	-2.5384	0.91056	0.944	1	5540	0	-7.7177
ADCY5	5	0.61317	0.5496	0.909572	3651	1	-3.7188	0.29874	0.21407	0.671126	1875	1	-3.1185	0.61269	0.5441	0.893232	3713	0	-5.4386
ADCY6	5	0.16	0.18031	0.713945	1511	2	0.89787	0.082053	0.067287	0.479247	807	2	0.74957	0.27265	0.20164	0.750631	1605	0	-1.009
ADCY7	5	0.075546	0.092224	0.59165	894	1	-2.4733	0.021412	0.013316	0.261274	284	1	-3.2921	0.11013	0.053813	0.439332	662	1	-5.6214
ADCY8	5	0.85384	0.7998	0.952943	5085	0	-6.9004	0.78318	0.7674	0.973015	4727	0	-3.4369	0.59411	0.51382	0.878309	3601	0	-7.4043
ADCY9	5	0.2233	0.26457	0.796197	1927	2	0.37846	0.57077	0.49495	0.862861	3400	0	-3.1871	0.31931	0.24656	0.750631	1873	0	-1.4665
ADCYAP1R1	5	0.87763	0.81459	0.952943	5238	0	-1.5872	0.77646	0.74597	0.968917	4688	0	-4.276	0.98985	0.99554	1	6000	0	-7.9751
ADIG	5	0.16043	0.18031	0.713945	1513	1	0.37165	0.95186	0.96465	1	5781	0	-5.8912	0.85402	0.8603	1	5200	0	-6.4194
ADIPOR1	5	0.1138	0.12733	0.66194	1169	2	1.1859	0.26894	0.21407	0.671126	1728	1	-3.8136	0.11494	0.053815	0.439332	685	1	-7.6849
ADIPOR2	5	0.80776	0.75004	0.945101	4791	0	-7.8977	0.9996	0.99985	1	6080	0	-7.8695	0.99655	0.99879	1	6051	0	-8.4101
ADORA1	5	0.63524	0.57797	0.935151	3760	0	-1.659	0.36355	0.24558	0.690517	2193	1	0.045064	0.37195	0.29821	0.750631	2214	0	-3.478
ADORA2A	5	0.186	0.21088	0.75093	1681	2	1.0927	0.70379	0.64005	0.917383	4229	0	-6.2835	0.9296	0.95803	1	5637	0	-6.2375
ADORA2B	5	0.1436	0.17225	0.713945	1383	2	0.64386	0.32731	0.2299	0.69049	2011	1	0.53401	0.32606	0.26401	0.750631	1911	0	-1.7595
ADORA3	5	0.81773	0.75719	0.946253	4861	0	-5.7355	0.93915	0.95176	1	5714	0	-5.7077	0.87249	0.89834	1	5309	0	-7.3702
ADPRM	5	0.96007	0.95392	1	5807	0	-6.5865	0.90899	0.90851	1	5536	0	-5.3509	0.83048	0.83103	1	5058	0	-7.0895
ADRA1A	5	0.84338	0.79369	0.952943	5021	0	-2.9399	0.64141	0.55598	0.888458	3831	0	-3.179	0.55711	0.4557	0.825609	3367	0	-6.323
ADRA1B	5	0.21393	0.24984	0.795972	1866	1	-0.78431	0.63107	0.5444	0.884365	3767	0	-1.9817	0.56352	0.4557	0.825609	3413	0	-4.6482
ADRA1D	3	0.83633	0.8193	0.957363	4980	0	-5.4352	0.72968	0.72724	0.964894	4376	0	-5.4076	0.62248	0.61132	0.929018	3782	0	-5.9328
ADRA2A	5	0.19028	0.22006	0.772788	1707	1	0.50977	0.22402	0.17521	0.668512	1517	1	-2.8873	0.18955	0.12547	0.637547	1129	0	-6.2197
ADRA2B	5	0.51112	0.44655	0.871613	3107	1	-0.83583	0.97967	0.98693	1	5958	0	-7.1687	0.94136	0.96564	1	5709	0	-7.7014
ADRA2C	5	0.21136	0.24984	0.795972	1850	2	0.3796	0.025147	0.023988	0.426626	326	2	1.3623	0.11028	0.053813	0.439332	663	1	0.46452
ADRB1	5	0.070406	0.082766	0.585327	839	2	1.162	0.076631	0.06313	0.479247	760	2	0.75083	0.090203	0.043463	0.439332	545	1	0.2103
ADRB2	5	0.99935	0.99978	1	6072	0	-8.5216	0.99896	0.99967	1	6077	0	-8.4934	0.99306	0.9976	1	6021	0	-9.0279
ADRB3	4	0.89349	0.86408	0.973001	5356	0	-4.903	0.79098	0.75987	0.973015	4780	0	-4.8757	0.68926	0.66321	0.957839	4200	0	-5.3961
ADTRP	5	0.54519	0.49246	0.887772	3265	1	-1.7625	0.24777	0.18298	0.670407	1636	1	-0.74943	0.25609	0.18319	0.715602	1489	0	-3.8333
AEBP1	5	0.74615	0.69514	0.943348	4418	0	-0.33666	0.37676	0.26115	0.70623	2276	1	-0.71823	0.35854	0.2812	0.750631	2121	0	-7.5574
AFG3L2	5	0.69464	0.6449	0.943348	4100	0	-3.7857	0.45012	0.35349	0.795967	2665	0	-0.54155	0.31969	0.24656	0.750631	1876	0	-4.2618
AGER	5	0.97874	0.98103	1	5941	0	-6.8032	0.95363	0.96536	1	5795	0	-5.9175	0.89514	0.92373	1	5444	0	-7.3068
AGL	5	0.30418	0.30467	0.824286	2212	1	-2.9312	0.35566	0.24558	0.690517	2153	1	-0.46015	0.68075	0.63522	0.939998	4151	0	-5.667
AGMO	5	0.88616	0.83643	0.965302	5306	0	-2.179	0.85329	0.82263	0.9732	5177	0	-4.793	0.7618	0.73509	0.970993	4648	0	-7.0811
AGPAT1	5	0.012915	0.012813	0.308016	245	3	1.4467	0.30641	0.21407	0.671126	1918	1	0.03352	0.44192	0.32237	0.750631	2617	0	-2.8015
AGPAT2	5	0.65368	0.6047	0.940463	3862	0	-0.044106	0.42819	0.32257	0.779137	2532	1	-3.137	0.68375	0.64487	0.945534	4170	0	-6.9581
AGPAT3	5	0.56711	0.49246	0.887772	3384	1	-0.94773	0.81535	0.79047	0.973015	4933	0	-2.6085	0.9909	0.99597	1	6006	0	-8.1656
AGPAT4	4	0.34329	0.32587	0.847884	2377	1	-4.0507	0.30502	0.20595	0.671126	1913	1	-4.0241	0.42722	0.31997	0.750631	2529	0	-4.5321
AGPAT5	5	0.65346	0.6047	0.940463	3859	0	0.13122	0.48687	0.38397	0.820844	2892	0	-0.52191	0.29668	0.23772	0.750631	1741	0	-2.6682
AGPAT6	5	0.94258	0.92395	0.991958	5686	0	-6.8801	0.8664	0.85109	0.98767	5261	0	-4.9283	0.77754	0.76424	0.979721	4737	0	-7.3839
AGPAT9	5	0.00066338	0.00070245	0.117315	36	3	2.9478	5.59E-05	3.01E-05	0.034653	5	3	3.9065	0.048131	0.011481	0.214851	311	1	0.39099
AGPS	5	0.27119	0.29886	0.824286	2095	1	0.40008	0.37101	0.26115	0.70623	2242	1	-1.4566	0.36474	0.28973	0.750631	2165	0	-5.9319
AGRN	5	0.70048	0.65914	0.943348	4132	0	-0.9332	0.53621	0.46865	0.862861	3197	0	-0.66901	0.36355	0.28973	0.750631	2154	0	-2.1389
AGTR1	5	0.7211	0.67295	0.943348	4257	0	-0.097622	0.55751	0.48187	0.862861	3321	0	-0.83292	0.39833	0.31434	0.750631	2367	0	-1.8557
AGTR2	4	0.038561	0.048962	0.548189	576	1	-4.0983	0.069478	0.05747	0.479247	703	1	-4.0717	0.2665	0.2015	0.750631	1566	0	-4.5806
AGTRAP	5	0.53556	0.48694	0.887772	3224	1	-2.1534	0.43243	0.34582	0.795967	2560	1	-4.9965	0.26039	0.1832	0.715602	1528	0	-7.8911
AHSG	5	0.9287	0.9054	0.986093	5592	0	-2.4785	0.83265	0.80844	0.9732	5036	0	-1.9416	0.64272	0.5943	0.928658	3911	0	-6.1571
AIFM1	5	0.1907	0.22006	0.772788	1710	2	0.61084	0.6021	0.51386	0.862861	3599	0	-0.45648	0.62918	0.5557	0.894365	3825	0	-7.2738
AIFM2	5	0.075225	0.092224	0.59165	891	1	0.081861	0.31755	0.22188	0.686414	1969	1	0.26643	0.08226	0.032668	0.379176	503	1	-5.3025
AIG1	5	0.66401	0.61496	0.940463	3927	0	0.17863	0.32656	0.2299	0.69049	2008	1	-3.5521	0.48747	0.36163	0.765279	2924	0	-5.542
AJAP1	5	0.11313	0.12733	0.66194	1164	2	0.81207	0.059105	0.052356	0.479247	622	2	0.87404	0.22137	0.14497	0.67943	1315	0	-2.3666
AKAP1	5	0.95003	0.93988	0.999366	5740	0	-8.8309	0.88477	0.88452	0.998807	5382	0	-5.0987	0.79969	0.78891	0.989518	4877	0	-9.3375
AKAP11	5	0.1585	0.18031	0.713945	1504	1	-4.3551	0.066371	0.055651	0.479247	677	1	-4.3282	0.19316	0.12547	0.637547	1151	0	-4.8415
AKAP6	5	0.24634	0.28159	0.814766	2021	1	-5.705	0.93676	0.94819	1	5701	0	-5.6773	0.86922	0.89377	1	5297	0	-7.0384
AKAP9	5	0.22833	0.26457	0.796197	1949	1	0.078231	0.15701	0.13593	0.657202	1219	1	-1.2832	0.90814	0.9367	1	5524	0	-8.8013
ALCAM	4	0.50219	0.43312	0.862723	3061	1	-3.2238	0.3381	0.24672	0.691193	2062	1	-0.11527	0.30543	0.23798	0.750631	1791	0	-3.6847
ALDH16A1	4	0.33599	0.32048	0.847884	2337	1	0.38936	0.34558	0.25361	0.698886	2099	1	0.36377	0.19461	0.1254	0.637547	1159	0	-0.98824
ALDH3A2	3	0.0055725	0.0058776	0.288286	130	1	-0.75348	0.024233	0.022598	0.426626	316	1	-0.68259	0.022216	0.0066557	0.214851	158	1	-7.272
ALDH3B2	5	0.96007	0.95392	1	5804	0	-6.5781	0.90899	0.90851	1	5532	0	-6.5501	0.83048	0.83103	1	5067	0	-7.0811
ALDH6A1	5	0.69656	0.6449	0.943348	4111	0	0.027461	0.45465	0.35349	0.795967	2691	0	-1.737	0.37336	0.29821	0.750631	2219	0	-8.854
ALG1	4	0.2975	0.28319	0.818599	2181	1	-0.55569	0.47156	0.39628	0.834294	2799	0	-1.1685	0.36862	0.26618	0.750631	2191	0	-7.2809
ALG10	5	0.36687	0.36695	0.857262	2470	1	-2.7093	0.20616	0.15947	0.667959	1439	1	-0.74646	0.25959	0.1832	0.715602	1523	0	-5.667
ALG10B	5	0.061142	0.075017	0.567823	773	2	1.4788	0.45518	0.35349	0.795967	2693	0	-1.1089	0.33473	0.27275	0.750631	1963	0	-3.7708
ALG11	4	0.72677	0.66867	0.943348	4295	0	-3.8427	0.65741	0.61239	0.912428	3929	0	-6.4814	0.55896	0.50173	0.878309	3385	0	-7.0121
ALG12	5	0.2906	0.30467	0.824286	2166	1	-0.0355	0.51112	0.42783	0.855457	3032	0	-0.019961	0.83292	0.83103	1	5080	0	-8.1856
ALG14	5	0.48506	0.42962	0.857262	2981	1	-0.49009	0.07211	0.059244	0.479247	722	2	-0.32468	0.29034	0.23772	0.750631	1702	0	-1.368
ALG1L2	5	0.68092	0.63538	0.943348	4029	0	-2.3991	0.93302	0.94224	1	5674	0	-7.1187	0.98006	0.99031	1	5942	0	-7.6512
ALG2	5	0.88078	0.82026	0.957363	5265	0	-4.0015	0.76047	0.72125	0.961352	4566	0	-3.44	0.66208	0.6074	0.928658	4034	0	-5.7112
ALG3	5	0.79047	0.73132	0.943348	4684	0	-3.8976	0.49384	0.39877	0.834294	2933	0	-3.8712	0.36141	0.28973	0.750631	2139	0	-4.3761
ALG5	5	0.99203	0.99421	1	6031	0	-6.5865	0.98368	0.99047	1	5982	0	-6.5585	0.95002	0.97226	1	5751	0	-7.3068
ALG6	5	0.92635	0.90112	0.986093	5577	0	-4.5389	0.82694	0.80408	0.9732	4998	0	-4.5119	0.73327	0.71348	0.970993	4469	0	-6.5223
ALG8	5	0.44747	0.40673	0.857262	2797	1	-4.2745	0.37559	0.26115	0.70623	2267	1	-4.2477	0.26601	0.1832	0.715602	1563	0	-4.7597
ALG9	4	0.60688	0.55694	0.911556	3619	0	-7.1968	0.85443	0.85509	0.98767	5188	0	-6.6416	0.70152	0.68411	0.970993	4267	0	-7.7014
ALK	5	0.19898	0.23183	0.78595	1768	2	0.6919	0.0077857	0.0065369	0.241405	141	3	1.7137	0.12465	0.053815	0.439332	742	0	-1.941
ALKBH5	4	0.58776	0.53265	0.907183	3497	0	-0.65719	0.45684	0.39628	0.834294	2706	0	-1.632	0.38196	0.27983	0.750631	2272	0	-3.7569
ALOX5AP	4	0.71494	0.64918	0.943348	4220	0	-1.3304	0.77662	0.74289	0.968068	4690	0	-4.6524	0.92462	0.9548	1	5613	0	-7.7215
ALPI	4	0.014109	0.014724	0.325105	262	3	0.89838	0.37402	0.29407	0.753073	2258	1	0.61037	0.52821	0.46425	0.838856	3187	0	-6.1084
ALPK1	4	0.73184	0.66867	0.943348	4330	0	-2.2575	0.60796	0.53358	0.879001	3638	0	-1.1803	0.84119	0.87644	1	5133	0	-8.3058
ALPL	5	0.0092217	0.010693	0.304292	184	3	1.9957	0.081704	0.067287	0.479247	804	2	0.91721	0.26374	0.1832	0.715602	1550	0	-0.73058
ALPP	5	0.7602	0.7075	0.943348	4500	0	-6.1737	0.96689	0.9782	1	5887	0	-6.1458	0.91732	0.94638	1	5574	0	-7.4243
AMBP	5	0.93364	0.90865	0.986093	5626	0	-4.7324	0.84492	0.81707	0.9732	5129	0	-4.7052	0.75273	0.73119	0.970993	4585	0	-6.323
AMELX	5	0.88331	0.82586	0.960766	5282	0	-4.1444	0.7806	0.76032	0.973015	4706	0	-4.4412	0.68375	0.64487	0.945534	4163	0	-4.9562
AMFR	5	0.69787	0.6449	0.943348	4117	0	-6.6276	0.80593	0.79047	0.973015	4873	0	-6.5996	0.95265	0.97375	1	5769	0	-8.0197
AMHR2	4	0.9374	0.93356	0.995836	5646	0	-5.626	0.8806	0.88688	1	5351	0	-2.861	0.7914	0.80921	1	4829	0	-9.2257
AMICA1	5	0.70546	0.65914	0.943348	4160	0	-0.93404	0.84176	0.81707	0.9732	5111	0	-2.3622	0.43655	0.32237	0.750631	2593	0	-6.8033
AMIGO1	4	0.62	0.57566	0.932424	3685	0	-2.0947	0.48837	0.42005	0.851925	2901	0	-4.0241	0.35448	0.26618	0.750631	2099	0	-4.5321
AMIGO2	5	0.57259	0.49818	0.887772	3410	1	-0.86608	0.17663	0.1516	0.657202	1303	1	-4.0614	0.21309	0.14497	0.67943	1268	0	-5.3688
AMIGO3	5	0.33744	0.33291	0.847884	2346	1	-1.1248	0.38721	0.27664	0.726163	2336	1	-3.6406	0.15417	0.095766	0.607986	916	0	-4.717
AMN	4	0.064803	0.070574	0.558649	804	2	0.89966	0.17564	0.13862	0.657202	1301	1	-0.046977	0.3072	0.23798	0.750631	1803	0	-2.0801
AMOT	5	0.89744	0.85003	0.967781	5375	0	-6.4371	0.76047	0.72125	0.961352	4580	0	-3.9749	0.66208	0.6074	0.928658	4028	0	-6.9396
ANAPC1	5	0.57354	0.49819	0.887772	3417	1	-0.73595	0.18275	0.1516	0.657202	1334	1	-6.8384	0.10342	0.053813	0.439332	620	1	-7.3702
ANG	5	0.39946	0.38944	0.857262	2604	1	-0.78002	0.70449	0.64005	0.917383	4231	0	-3.2799	0.96139	0.97917	1	5817	0	-8.8828
ANGPT1	5	0.91935	0.89136	0.981765	5538	0	-5.2992	0.45107	0.35349	0.795967	2671	0	-1.5685	0.61253	0.5441	0.893232	3712	0	-5.7958
ANGPTL1	4	0.28696	0.27778	0.814766	2151	1	0.015318	0.50783	0.43146	0.855457	3012	0	-2.5808	0.36601	0.26618	0.750631	2174	0	-3.6847
ANGPTL2	5	0.64227	0.58896	0.938245	3800	0	-3.2329	0.84161	0.81707	0.9732	5109	0	-5.2092	0.81414	0.81575	1	4957	0	-6.7513
ANGPTL4	5	0.010117	0.010695	0.304292	195	1	0.33957	0.072978	0.059244	0.479247	729	1	-1.9321	0.19531	0.12547	0.637547	1165	0	-3.4918
ANGPTL7	5	0.69826	0.6449	0.943348	4121	0	-4.4315	0.49225	0.39877	0.834294	2925	0	-4.4045	0.41586	0.32237	0.750631	2462	0	-4.919
ANKH	5	0.40972	0.39533	0.857262	2635	1	-2.8445	0.58608	0.50761	0.862861	3498	0	-1.6019	0.65721	0.60485	0.928658	4003	0	-7.9102
ANKLE1	5	0.10517	0.11774	0.642219	1107	2	1.2799	0.25811	0.1987	0.671126	1681	1	-3.7979	0.29938	0.23772	0.750631	1760	0	-4.5806
ANKLE2	5	0.52859	0.48694	0.887772	3202	1	-0.02675	0.61092	0.51386	0.862861	3655	0	-0.37644	0.36367	0.28973	0.750631	2155	0	-2.1345
ANKRD22	5	0.23442	0.26457	0.796197	1976	1	-3.4861	0.18464	0.1516	0.657202	1343	1	-4.6955	0.65082	0.59973	0.928658	3960	0	-5.9513
ANKRD29	5	0.79387	0.73132	0.943348	4703	0	-2.9486	0.76773	0.73281	0.965547	4613	0	-4.0241	0.66978	0.61756	0.929018	4066	0	-4.6275
ANKRD32	5	0.58693	0.51543	0.900562	3490	1	-5.2787	0.89992	0.90178	1	5470	0	-5.2511	0.81891	0.82001	1	4978	0	-7.0209
ANKRD46	5	0.82407	0.76749	0.946253	4899	0	-3.3657	0.91077	0.91006	1	5546	0	-5.37	0.75708	0.73509	0.970993	4608	0	-5.8949
ANO1	5	0.47789	0.41823	0.857262	2940	1	-5.5931	0.55813	0.48187	0.862861	3323	0	-5.5654	0.85512	0.86471	1	5207	0	-6.0917
ANO10	5	0.87885	0.81459	0.952943	5252	0	-3.6644	0.71628	0.64497	0.917383	4299	0	-3.6384	0.62109	0.55001	0.893232	3765	0	-4.1377
ANO2	4	0.48081	0.41692	0.857262	2956	1	-6.3012	0.32984	0.23991	0.690517	2023	1	-3.8533	0.14485	0.093414	0.607986	857	0	-6.8033
ANO3	5	0.79713	0.73525	0.945101	4724	0	-0.68804	0.78303	0.7674	0.973015	4725	0	-3.5845	0.40602	0.31434	0.750631	2412	0	-7.9976
ANO4	5	0.84826	0.7968	0.952943	5050	0	-3.6644	0.32929	0.2299	0.69049	2022	1	-3.6384	0.33066	0.27275	0.750631	1932	0	-4.1377
ANO5	5	0.9384	0.91342	0.986576	5658	0	-2.4561	0.91426	0.91468	1	5575	0	-3.1362	0.77315	0.76078	0.979721	4710	0	-7.4319
ANO6	4	0.79685	0.72995	0.943348	4722	0	-6.3996	0.50614	0.43146	0.855457	3002	0	-5.3771	0.88917	0.92627	1	5401	0	-8.7293
ANO7	5	0.13068	0.1483	0.690104	1296	2	0.969	0.23082	0.17521	0.668512	1549	1	-1.3091	0.16339	0.10569	0.623489	973	0	-2.5952
ANO8	5	0.89744	0.85003	0.967781	5372	0	-5.9453	0.76047	0.72125	0.961352	4569	0	-5.9175	0.66208	0.6074	0.928658	4027	0	-4.5503
ANO9	3	0.60727	0.54524	0.909572	3623	0	-0.64605	0.45713	0.38505	0.82257	2709	0	-2.4041	0.42005	0.35104	0.765279	2489	0	-4.8774
ANPEP	5	0.043241	0.060029	0.548189	650	3	1.1408	0.47901	0.3688	0.799079	2847	0	-0.60545	0.37874	0.29821	0.750631	2248	0	-3.852
ANTXR1	5	0.88157	0.82448	0.960087	5276	0	-4.9557	0.7241	0.65202	0.921582	4339	0	-4.9283	0.62748	0.55286	0.894275	3820	0	-5.4493
ANTXR2	3	0.95444	0.9627	1	5759	0	-8.7001	0.93129	0.95087	1	5667	0	-8.6718	0.85713	0.90154	1	5215	0	-8.0206
ANTXRL	5	0.040887	0.060027	0.548189	617	2	1.737	0.0095477	0.0072223	0.241405	167	2	2.2762	0.16605	0.10569	0.623489	992	0	0.24367
AOC2	5	0.99677	0.99817	1	6057	0	-7.0288	0.9833	0.99034	1	5979	0	-7.0008	0.97512	0.98811	1	5913	0	-7.5365
AOC3	5	0.22639	0.26457	0.796197	1941	1	-4.4315	0.33904	0.24557	0.690517	2067	1	-1.5946	0.46684	0.3462	0.764824	2781	0	-4.919
AP5S1	5	0.30041	0.30467	0.824286	2196	1	-1.8737	0.08242	0.067287	0.479247	812	1	-6.4496	0.054024	0.022079	0.321273	343	1	-7.1878
APCDD1	5	0.76778	0.71151	0.943348	4554	0	-2.4972	0.84324	0.81707	0.9732	5121	0	-2.709	0.98888	0.9946	1	5992	0	-7.9383
APCDD1L	4	0.080044	0.082152	0.585327	932	1	-4.9813	0.46893	0.39628	0.834294	2784	0	-4.9539	0.37987	0.27983	0.750631	2255	0	-5.4752
APH1A	4	0.47113	0.41691	0.857262	2911	1	-0.42323	0.83492	0.83546	0.981323	5056	0	-7.264	0.96508	0.98158	1	5849	0	-7.8172
APH1B	5	0.46818	0.41823	0.857262	2894	1	-0.64695	0.51716	0.43462	0.855457	3069	0	-1.2756	0.36616	0.28973	0.750631	2175	0	-7.0727
APLF	5	0.48038	0.42962	0.857262	2955	1	0.029222	0.76426	0.72711	0.964894	4600	0	-2.0776	0.87249	0.89834	1	5315	0	-7.5992
APLNR	5	0.29835	0.30467	0.824286	2184	1	-3.5407	0.1966	0.15947	0.667959	1392	1	-3.79	0.34891	0.2812	0.750631	2058	0	-7.5815
APLP1	5	0.43881	0.40108	0.857262	2761	1	-3.6681	0.3139	0.22188	0.686414	1952	1	-5.9687	0.49255	0.37668	0.784967	2960	0	-5.2583
APLP2	5	0.80598	0.75004	0.945101	4778	0	-0.54292	0.46228	0.36108	0.799079	2740	0	-1.8024	0.54328	0.44187	0.825609	3285	0	-5.3688
APMAP	5	0.19812	0.23183	0.78595	1759	2	0.76162	0.76458	0.72711	0.964894	4602	0	-7.113	0.86504	0.88823	1	5265	0	-7.6455
APOB	4	0.44253	0.39541	0.857262	2773	1	-0.099105	0.10694	0.097887	0.585976	1007	1	-3.4038	0.07503	0.042962	0.439332	456	1	-5.598
APOD	5	0.073781	0.092224	0.59165	874	2	1.3635	0.0064657	0.0052167	0.240551	127	2	2.4147	0.0036491	0.011479	0.214851	41	2	1.0665
APOH	4	0.07387	0.072274	0.559248	875	1	-5.2578	0.25299	0.17228	0.668512	1658	1	-5.2303	0.11657	0.068543	0.522401	696	0	-5.7541
APOL1	5	0.35806	0.35564	0.857262	2434	1	-2.9388	0.061902	0.052358	0.479247	645	2	0.90005	0.17209	0.10569	0.623489	1027	0	-0.0134
APOL2	5	0.18678	0.21088	0.75093	1688	2	0.55463	0.3449	0.24557	0.690517	2094	1	-1.7818	0.22193	0.15461	0.67943	1317	0	-5.9328
APOL4	5	0.95103	0.94214	1	5744	0	-5.9057	0.88698	0.88549	0.998807	5396	0	-5.4494	0.80281	0.7935	0.992206	4890	0	-6.4061
APOL6	4	0.75683	0.68775	0.943348	4477	0	-4.066	0.6536	0.60793	0.911048	3901	0	-7.0785	0.9536	0.97356	1	5775	0	-7.6341
APOLD1	5	0.82264	0.76411	0.946253	4889	0	-5.4536	0.91499	0.92004	1	5579	0	-5.7683	0.83923	0.84462	1	5122	0	-6.5711
APOO	5	0.75465	0.7075	0.943348	4465	0	-3.9963	0.79292	0.77748	0.973015	4794	0	-4.2057	0.63722	0.57802	0.916221	3878	0	-4.717
APP	5	0.089094	0.098544	0.59165	1000	1	0.1787	0.066999	0.055653	0.479247	679	2	1.1148	0.061837	0.022079	0.321273	383	1	0.38337
AQP1	5	0.79469	0.73132	0.943348	4712	0	-1.0349	0.8395	0.81707	0.9732	5090	0	-5.5981	0.74692	0.73119	0.970993	4562	0	-7.0469
AQP10	5	0.15148	0.17751	0.713945	1456	1	0.24134	0.047351	0.040617	0.456644	510	2	1.2951	0.2063	0.14496	0.67943	1232	0	-3.6847
AQP11	4	0.42875	0.36327	0.857262	2718	1	-5.6422	0.67064	0.62933	0.917383	4009	0	-5.6144	0.79377	0.81305	1	4846	0	-8.4572
AQP12A	5	0.65287	0.6047	0.940463	3855	0	0.10632	0.28813	0.21407	0.671126	1818	1	-1.5796	0.61508	0.5441	0.893232	3732	0	-7.1776
AQP12B	5	0.94431	0.92802	0.991958	5694	0	-6.8526	0.97789	0.98626	1	5942	0	-3.6998	0.96685	0.98191	1	5861	0	-7.3564
AQP2	4	0.021473	0.02362	0.389895	362	1	-0.83394	0.74009	0.71309	0.958774	4445	0	-2.6275	0.96181	0.97934	1	5823	0	-7.7423
AQP3	5	0.18811	0.21088	0.75093	1698	1	0.046789	0.40726	0.29968	0.756603	2438	1	0.23266	0.15716	0.095766	0.607986	934	0	-1.8721
AQP4	5	0.89431	0.84762	0.967781	5362	0	-4.2324	0.75281	0.71333	0.958774	4531	0	-4.2057	0.65401	0.60229	0.928658	3976	0	-4.717
AQP5	5	0.79884	0.73894	0.945101	4735	0	-3.0902	0.63448	0.55013	0.888448	3783	0	-3.8671	0.41752	0.32237	0.750631	2468	0	-8.5807
AQP6	5	0.37065	0.36695	0.857262	2483	1	-1.6461	0.87749	0.8681	0.993751	5338	0	-5.0281	0.79059	0.77274	0.981583	4817	0	-7.5207
AQP7	5	0.59923	0.53262	0.907183	3563	1	-4.504	0.53814	0.46865	0.862861	3209	0	-0.69282	0.58507	0.51381	0.878309	3540	0	-4.5494
AQP8	5	0.42194	0.40108	0.857262	2694	1	-4.573	0.23923	0.18298	0.670407	1588	1	-4.5459	0.15163	0.095765	0.607986	898	0	-5.0624
AQP9	4	0.15054	0.17605	0.713945	1448	1	-3.3144	0.5374	0.44854	0.862861	3205	0	-2.0397	0.79856	0.82632	1	4869	0	-8.1297
AQPEP	5	0.97221	0.97303	1	5891	0	-6.8103	0.93803	0.95076	1	5707	0	-6.7823	0.87089	0.89652	1	5305	0	-7.314
AQR	4	0.58867	0.53265	0.907183	3501	0	-4.903	0.5836	0.50279	0.862861	3486	0	-1.9546	0.69305	0.67664	0.970818	4227	0	-6.6183
AREG	5	0.53445	0.48694	0.887772	3221	1	-0.4805	0.74168	0.69872	0.958291	4457	0	-2.6714	0.93111	0.95932	1	5644	0	-7.6283
AREL1	5	0.11068	0.12733	0.66194	1147	2	1.1771	0.099033	0.08924	0.544947	973	1	-4.2057	0.0135	0.011479	0.214851	113	1	-4.717
ARHGAP1	4	0.43027	0.36327	0.857262	2725	1	-0.23526	0.54133	0.45417	0.862861	3223	0	-1.4419	0.48164	0.38327	0.784967	2882	0	-4.6918
ARHGAP26	5	0.41452	0.40108	0.857262	2653	1	-0.36226	0.50073	0.42078	0.851925	2971	0	-2.3979	0.55134	0.4557	0.825609	3331	0	-5.8161
ARHGAP36	4	0.11276	0.1331	0.668456	1161	2	0.73944	0.0039521	0.003395	0.205662	80	3	0.91959	0.24151	0.194	0.746304	1417	0	-1.1375
ARIH2OS	5	0.94209	0.92395	0.991958	5683	0	-2.6882	0.67728	0.59987	0.907109	4055	0	-1.8434	0.94474	0.96823	1	5728	0	-7.8669
ARL10	5	0.57484	0.49819	0.887772	3421	1	-0.1464	0.81527	0.79047	0.973015	4932	0	-2.4537	0.91845	0.9469	1	5580	0	-7.6904
ARL6IP1	5	0.021613	0.024483	0.389895	364	2	2.0462	0.042435	0.037847	0.456644	466	2	1.4834	0.14788	0.095765	0.607986	880	0	-0.95311
ARL6IP5	5	0.67388	0.62528	0.943348	3983	0	-3.2364	0.55581	0.47518	0.862861	3310	0	-4.8486	0.22666	0.15461	0.67943	1344	0	-5.3688
ARL6IP6	5	0.35157	0.34434	0.847884	2408	1	-3.5319	0.65221	0.57298	0.899449	3894	0	-3.2093	0.0014504	0.00021082	0.075672	15	1	-3.5428
ARMC10	5	0.51802	0.46958	0.887772	3147	1	-5.5366	0.29577	0.21407	0.671126	1857	1	-1.3312	0.54582	0.44871	0.825609	3300	0	-3.5602
ARMCX1	5	0.064268	0.078685	0.567823	797	1	-4.0342	0.051899	0.042211	0.462003	552	1	-0.44798	0.23854	0.16434	0.705384	1403	0	-6.5109
ARMCX2	5	0.73378	0.68201	0.943348	4338	0	-5.6896	0.93524	0.94608	1	5686	0	-5.6618	0.86728	0.89196	1	5284	0	-7.8863
ARMCX3	5	0.14758	0.17751	0.713945	1418	1	-6.361	0.26012	0.20631	0.671126	1695	1	-6.3331	0.62328	0.55001	0.893232	3786	0	-6.8633
ARMCX6	5	0.019228	0.019031	0.352889	330	2	0.8884	0.062162	0.052358	0.479247	647	1	-0.38147	0.12955	0.053815	0.439332	770	0	-1.9794
ARSB	5	0.59997	0.53262	0.907183	3569	1	0.12346	0.58397	0.50132	0.862861	3489	0	-0.22128	0.36009	0.28973	0.750631	2129	0	-8.6419
ARSD	5	0.86447	0.80583	0.952943	5155	0	-1.7946	0.83237	0.80844	0.9732	5034	0	-2.5078	0.49245	0.37668	0.784967	2959	0	-5.3688
ARSE	5	0.80348	0.75004	0.945101	4758	0	-1.2484	0.94755	0.96182	1	5758	0	-5.8234	0.88563	0.91486	1	5384	0	-6.3512
ARSF	4	0.64476	0.59385	0.940463	3814	0	-5.2578	0.70662	0.68832	0.958034	4248	0	-5.2303	0.74259	0.74394	0.975362	4529	0	-8.0673
ARSH	5	0.18984	0.22006	0.772788	1704	1	0.43152	0.42051	0.31509	0.766524	2497	1	0.051895	0.65804	0.60485	0.928658	4007	0	-4.4604
ARSK	3	0.026812	0.033437	0.464295	432	2	1.2583	0.18554	0.13047	0.657202	1344	1	-1.4783	0.12833	0.089095	0.607986	762	0	-4.43
ART1	5	0.60365	0.53818	0.909572	3591	1	-0.19699	0.35602	0.24558	0.690517	2158	1	-1.3424	0.37699	0.29821	0.750631	2237	0	-7.6681
ART3	5	0.0053664	0.0065239	0.302887	125	1	-5.5424	0.89385	0.89302	1	5431	0	-5.1878	0.17297	0.10569	0.623489	1032	0	-6.0407
ART4	5	0.054188	0.07146	0.558649	727	1	-1.3291	0.17824	0.1516	0.657202	1312	1	-0.92085	0.54145	0.44186	0.825609	3268	0	-6.173
ARV1	5	0.23152	0.26457	0.796197	1965	1	-0.33307	0.25932	0.1987	0.671126	1690	1	-1.6658	0.054677	0.022079	0.321273	346	1	-7.3211
ASAH1	5	0.99724	0.99828	1	6059	0	-8.0325	0.99485	0.99704	1	6047	0	-7.0668	0.97799	0.9889	1	5933	0	-8.5384
ASAH2	5	0.92485	0.89937	0.986093	5571	0	-4.5097	0.76334	0.72711	0.964894	4594	0	-4.477	0.72936	0.7094	0.970993	4451	0	-7.5269
ASB11	5	0.016495	0.015769	0.325105	294	2	2.263	0.52887	0.44832	0.862861	3146	0	-0.13002	0.7618	0.73509	0.970993	4640	0	-5.4398
ASB18	5	0.13033	0.1483	0.690104	1291	2	0.95191	0.0013206	0.00098733	0.121021	38	2	2.9633	0.00021522	6.59E-05	0.037354	7	2	2.4057
ASB5	3	0.13894	0.14284	0.689448	1354	1	-3.6644	0.53039	0.46239	0.862861	3158	0	-3.6384	0.43208	0.37534	0.784967	2563	0	-4.1377
ASGR1	5	0.42304	0.40108	0.857262	2697	1	-4.5389	0.82694	0.80408	0.9732	5005	0	-5.8094	0.73327	0.71348	0.970993	4466	0	-6.3372
ASGR2	4	0.65606	0.59831	0.940463	3880	0	-5.6422	0.39322	0.30752	0.756603	2367	0	-5.6144	0.16721	0.11749	0.637547	998	0	-6.141
ASIC1	4	0.96381	0.96927	1	5831	0	-7.3325	0.91724	0.93474	1	5591	0	-4.6184	0.86245	0.90193	1	5255	0	-7.8373
ASIC2	4	0.81522	0.73973	0.945101	4844	0	-7.9144	0.63498	0.56261	0.890158	3789	0	-4.7094	0.53992	0.46969	0.843413	3255	0	-8.4201
ASIC3	5	0.13415	0.15977	0.713945	1315	2	0.82031	0.082579	0.067287	0.479247	815	1	0.15809	0.23552	0.15461	0.67943	1391	0	-0.71736
ASIC4	5	0.93673	0.91188	0.986093	5645	0	-6.5268	0.85329	0.82263	0.9732	5176	0	-6.4989	0.7618	0.73509	0.970993	4641	0	-7.0297
ASIC5	5	0.0090661	0.010693	0.304292	183	3	2.1482	0.0040742	0.0018566	0.141151	86	2	2.3993	0.14638	0.095765	0.607986	868	0	-0.26661
ASPH	4	0.48314	0.41692	0.857262	2973	1	-6.5948	0.60074	0.52867	0.874455	3595	0	-5.268	0.5286	0.46425	0.838856	3191	0	-7.0979
ASPHD1	5	0.17443	0.19603	0.726989	1602	1	-0.68218	0.54994	0.46866	0.862861	3268	0	-1.2636	0.5769	0.48873	0.863337	3490	0	-4.717
ASPHD2	5	0.41973	0.40108	0.857262	2682	1	-1.3775	0.051081	0.040619	0.456644	547	1	-1.6178	0.068954	0.02208	0.321273	423	1	-6.323
ASPN	5	0.9869	0.99058	1	5999	0	-6.3804	0.9724	0.98437	1	5914	0	-4.5689	0.55635	0.4557	0.825609	3363	0	-6.7827
ASPRV1	5	0.3438	0.34434	0.847884	2380	1	-0.65884	0.030273	0.036574	0.456644	362	1	-1.6581	0.0094397	0.011479	0.214851	91	1	-4.1268
ASTL	3	0.10513	0.10951	0.625982	1106	1	-0.046439	0.42679	0.3511	0.795967	2526	0	-2.2994	0.31648	0.23576	0.750631	1859	0	-4.9562
ASTN1	5	0.94709	0.93394	0.995836	5723	0	-4.3526	0.87749	0.8681	0.993751	5334	0	-5.0281	0.79059	0.77274	0.981583	4819	0	-7.4441
ASTN2	5	0.78081	0.73132	0.943348	4626	0	-0.89689	0.4387	0.35349	0.795967	2591	1	-3.6597	0.16369	0.10569	0.623489	976	0	-7.6239
ASZ1	5	0.91298	0.88183	0.981386	5480	0	-2.1269	0.12081	0.12791	0.657202	1060	1	-1.4107	0.16959	0.10569	0.623489	1012	0	-2.9481
ATAD1	5	0.33854	0.33291	0.847884	2350	1	0.23784	0.021326	0.013316	0.261274	282	2	1.6523	0.0048179	0.011479	0.214851	55	2	0.84386
ATCAY	5	0.20243	0.23771	0.788728	1781	2	0.83852	0.29771	0.21407	0.671126	1868	1	-0.35898	0.24402	0.17381	0.715602	1430	0	-2.2621
ATF6	4	0.76652	0.70941	0.943348	4545	0	-2.8314	0.54784	0.46526	0.862861	3258	0	-3.8762	0.46973	0.38326	0.784967	2803	0	-5.5501
ATF6B	5	0.00056097	0.00062268	0.11471	28	3	2.3706	0.033267	0.037845	0.456644	385	1	0.42305	0.035923	0.011481	0.214851	229	1	0.15131
ATF7	5	0.5897	0.52112	0.907183	3508	1	-0.046794	0.10467	0.089242	0.544947	999	1	-3.9761	0.043526	0.011481	0.214851	284	1	-6.5372
ATG9A	5	0.54519	0.49246	0.887772	3267	1	-0.63798	0.24777	0.18298	0.670407	1626	1	-2.7064	0.25609	0.18319	0.715602	1496	0	-5.4493
ATG9B	5	0.94488	0.92802	0.991958	5702	0	-5.4718	0.87233	0.85808	0.98767	5310	0	-5.4442	0.78456	0.7676	0.979721	4782	0	-5.9696
ATL1	4	0.69507	0.64523	0.943348	4104	0	-1.9187	0.44749	0.37818	0.810756	2649	0	-2.1328	0.38263	0.27983	0.750631	2276	0	-8.284
ATL2	5	0.89744	0.85003	0.967781	5373	0	-6.1513	0.76047	0.72125	0.961352	4577	0	-3.9749	0.66208	0.6074	0.928658	4044	0	-6.6527
ATL3	5	0.8804	0.82026	0.957363	5263	0	-2.2561	0.85696	0.82533	0.974313	5203	0	-4.3956	0.5498	0.4557	0.825609	3323	0	-6.4589
ATM	4	0.43304	0.36866	0.857262	2738	1	-6.4463	0.94212	0.96288	1	5731	0	-3.6085	0.89407	0.93114	1	5438	0	-7.5992
ATP10A	5	0.74358	0.69514	0.943348	4397	0	-0.53584	0.67073	0.5894	0.902048	4010	0	-3.2404	0.63211	0.55571	0.894365	3850	0	-5.6893
ATP10B	5	0.61912	0.55528	0.909572	3679	1	-1.0912	0.84098	0.81707	0.9732	5104	0	-2.7226	0.83048	0.83103	1	5063	0	-6.2796
ATP10D	5	0.15245	0.17751	0.713945	1461	2	0.68905	0.31617	0.22188	0.686414	1964	1	-1.0759	0.079707	0.032667	0.379176	488	1	-3.4016
ATP11A	5	0.2166	0.25567	0.796197	1885	1	-1.1823	0.33928	0.24557	0.690517	2068	1	-2.0582	0.17634	0.11564	0.637547	1049	0	-4.6732
ATP11B	5	0.32942	0.33291	0.847884	2315	1	0.13864	0.069091	0.059242	0.479247	698	2	0.77455	0.06734	0.02208	0.321273	415	1	-0.81827
ATP11C	4	0.52251	0.45993	0.887772	3172	1	-2.93	0.60742	0.53358	0.879001	3635	0	-5.7375	0.57582	0.52271	0.885085	3483	0	-5.3774
ATP12A	4	0.81666	0.74615	0.945101	4856	0	-1.7131	0.92018	0.93812	1	5605	0	-5.9812	0.84285	0.87736	1	5138	0	-6.6974
ATP13A1	4	0.11183	0.1331	0.668456	1154	1	0.71677	0.032046	0.028981	0.456644	372	1	-2.6013	0.040813	0.0092637	0.214851	262	1	-6.9115
ATP13A2	5	0.35746	0.34999	0.856246	2432	1	-0.69879	0.74323	0.69872	0.958291	4467	0	-2.9307	0.82275	0.82557	1	5016	0	-7.6443
ATP13A3	5	0.38848	0.38376	0.857262	2550	1	-6.5005	0.16058	0.13593	0.657202	1232	1	-6.4725	0.18984	0.12547	0.637547	1132	0	-7.0032
ATP13A4	4	0.84254	0.79193	0.952943	5016	0	-4.0983	0.68898	0.65168	0.921582	4133	0	-4.0717	0.58786	0.53527	0.893232	3561	0	-4.5806
ATP13A5	3	0.48371	0.43651	0.864486	2976	0	-3.6644	0.24118	0.15803	0.667959	1598	1	-3.6384	0.22059	0.17348	0.715602	1310	0	-4.1377
ATP1A1	5	0.0095873	0.010693	0.304292	187	2	2.2806	0.52455	0.44832	0.862861	3119	0	0.16755	0.49145	0.37668	0.784967	2956	0	-2.7147
ATP1A2	5	0.83682	0.78762	0.952943	4984	0	-2.8314	0.62922	0.5444	0.884365	3754	0	-2.8071	0.5475	0.4557	0.825609	3311	0	-5.8561
ATP1A3	5	0.16974	0.18671	0.713945	1567	1	-0.13533	0.72037	0.64497	0.917383	4328	0	-1.7438	0.78643	0.7676	0.979721	4792	0	-5.682
ATP1A4	4	0.07616	0.08215	0.585327	899	2	0.82705	0.31874	0.22629	0.69049	1974	1	-4.9368	0.16029	0.10137	0.623489	955	0	-8.2804
ATP1B1	5	0.49945	0.42962	0.857262	3046	1	-5.6581	0.8664	0.85109	0.98767	5260	0	-5.3164	0.77754	0.76424	0.979721	4733	0	-6.1571
ATP1B2	3	0.67421	0.61226	0.940463	3985	0	-2.8988	0.054352	0.036351	0.456644	578	1	-7.113	0.041165	0.012923	0.239631	266	1	-7.6455
ATP1B3	5	0.021903	0.025098	0.389895	365	3	0.98812	0.060076	0.052358	0.479247	629	2	1.1765	0.10686	0.053813	0.439332	643	1	-0.30096
ATP1B4	5	0.68399	0.63538	0.943348	4047	0	-0.37172	0.85439	0.82263	0.9732	5187	0	-7.1243	0.9803	0.99031	1	5944	0	-7.8373
ATP2A1	4	0.21554	0.22428	0.775918	1880	1	-7.8498	0.42479	0.35322	0.795967	2517	0	-7.8217	0.95103	0.97236	1	5756	0	-8.0682
ATP2A2	5	0.95066	0.94156	1	5742	0	-5.7653	0.94133	0.95555	1	5726	0	-6.1787	0.87592	0.9053	1	5335	0	-6.7083
ATP2A3	4	0.63024	0.58008	0.937066	3741	0	-0.82196	0.58909	0.5081	0.862861	3520	0	-1.6352	0.65082	0.62887	0.93552	3959	0	-8.7781
ATP2B1	5	0.23317	0.26457	0.796197	1972	1	-2.4177	0.37289	0.26115	0.70623	2251	1	-5.2385	0.97672	0.98862	1	5924	0	-8.2169
ATP2B2	5	0.46051	0.41241	0.857262	2855	1	-4.7623	0.84788	0.81849	0.9732	5143	0	-4.7351	0.75578	0.73314	0.970993	4599	0	-7.0642
ATP2B3	5	0.22694	0.26457	0.796197	1944	1	-0.66027	0.26441	0.21407	0.671126	1713	1	-1.5768	0.25028	0.18319	0.715602	1468	0	-1.3966
ATP2B4	4	0.79968	0.72995	0.943348	4738	0	-6.0459	0.27877	0.19934	0.671126	1773	1	-4.0975	0.1659	0.10137	0.623489	989	0	-6.5469
ATP2C1	5	0.22555	0.26457	0.796197	1936	1	-0.34126	0.35578	0.24558	0.690517	2155	1	-0.63641	0.39193	0.31434	0.750631	2333	0	-1.7486
ATP2C2	5	0.011471	0.011745	0.304292	218	1	0.18731	0.037083	0.037845	0.456644	423	1	-0.29669	0.084331	0.032668	0.379176	515	1	-1.792
ATP4A	5	0.42216	0.40108	0.857262	2695	1	-3.3196	0.40105	0.29968	0.756603	2404	1	-5.5983	0.37547	0.29821	0.750631	2228	0	-6.1248
ATP4B	5	0.85711	0.8028	0.952943	5106	0	-5.0312	0.87409	0.86042	0.989056	5317	0	-3.0732	0.78791	0.76934	0.979721	4806	0	-5.5256
ATP5G1	5	0.49175	0.42962	0.857262	3009	1	0.12593	0.27219	0.21407	0.671126	1742	1	-0.97577	0.60908	0.5441	0.893232	3700	0	-6.0407
ATP5G2	5	0.33695	0.33291	0.847884	2342	1	0.60832	0.46601	0.36879	0.799079	2756	0	-4.477	0.17458	0.10569	0.623489	1041	0	-3.7535
ATP5G3	5	0.34951	0.34434	0.847884	2402	1	0.30196	0.20729	0.16724	0.668512	1445	1	-1.2914	0.73176	0.71144	0.970993	4461	0	-5.0401
ATP5J2	5	0.31365	0.31592	0.845337	2252	1	0.074651	0.22708	0.17521	0.668512	1533	1	-1.0291	0.19244	0.12547	0.637547	1147	0	-4.0414
ATP6AP1	5	0.72587	0.67752	0.943348	4290	0	0.06134	0.76469	0.72711	0.964894	4603	0	-4.341	0.79488	0.78411	0.988784	4851	0	-7.627
ATP6AP1L	4	0.45121	0.41139	0.857262	2810	1	-0.21205	0.24804	0.17228	0.668512	1645	1	-3.8712	0.14788	0.093414	0.607986	879	0	-3.2218
ATP6AP2	5	0.95709	0.95155	1	5777	0	-5.6896	0.90179	0.90266	1	5480	0	-5.6618	0.82122	0.8214	1	5007	0	-6.1887
ATP6V0A1	5	0.62787	0.55528	0.909572	3730	1	-0.11501	0.88807	0.88549	0.998807	5402	0	-2.7038	0.99683	0.99888	1	6056	0	-7.8738
ATP6V0A2	5	0.7449	0.69514	0.943348	4408	0	-7.0288	0.5059	0.42078	0.851925	3000	0	-6.2355	0.55214	0.4557	0.825609	3332	0	-7.533
ATP6V0A4	5	0.71421	0.66386	0.943348	4218	0	-1.158	0.36272	0.24558	0.690517	2189	1	-3.7002	0.62748	0.55286	0.894275	3812	0	-4.482
ATP6V0B	5	0.92921	0.90625	0.986093	5596	0	-5.2992	0.83406	0.81288	0.9732	5048	0	-2.8134	0.74043	0.72141	0.970993	4516	0	-5.7958
ATP6V0C	5	0.79183	0.73132	0.943348	4691	0	-6.1054	0.7495	0.70304	0.958291	4512	0	-6.0775	0.56264	0.4557	0.825609	3407	0	-6.6066
ATP6V0E1	5	0.24715	0.28159	0.814766	2023	1	-3.0798	0.74251	0.69872	0.958291	4459	0	-2.5414	0.84731	0.85552	1	5160	0	-7.3839
ATP6V0E2	5	0.79449	0.73132	0.943348	4710	0	-0.70021	0.67548	0.5947	0.904696	4043	0	-2.761	0.59095	0.51381	0.878309	3583	0	-7.3211
ATP7A	5	0.68945	0.64032	0.943348	4073	0	-0.71116	0.16974	0.14372	0.657202	1270	1	-1.9935	0.21252	0.14496	0.67943	1265	0	-7.2405
ATP7B	5	0.093048	0.10582	0.610056	1021	2	1.4158	0.014856	0.01041	0.250284	232	2	2.2063	0.36758	0.28973	0.750631	2187	0	-2.6173
ATP8A1	4	0.040962	0.051549	0.548189	621	2	1.0421	0.078118	0.06411	0.479247	774	1	0.54642	0.02764	0.0092637	0.214851	190	1	-1.5288
ATP8A2	4	0.58582	0.53265	0.907183	3485	0	-4.3551	0.30787	0.20595	0.671126	1925	1	-1.2467	0.28272	0.22356	0.750631	1658	0	-4.1277
ATP8B1	5	0.56641	0.49246	0.887772	3380	1	-4.8484	0.48536	0.3764	0.810362	2883	0	-4.8211	0.41039	0.31434	0.750631	2438	0	-5.3409
ATP8B2	5	0.96007	0.95392	1	5802	0	-6.4555	0.90899	0.90851	1	5534	0	-6.4275	0.83048	0.83103	1	5071	0	-6.9581
ATP8B3	4	0.12039	0.1351	0.675159	1222	2	0.56515	0.38206	0.29407	0.753073	2306	0	0.2279	0.15933	0.10137	0.623489	947	0	-1.4031
ATP8B4	4	0.23505	0.23481	0.788131	1980	1	-3.7857	0.65088	0.59263	0.904696	3881	0	-6.6397	0.55268	0.48325	0.856391	3335	0	-7.1709
ATP9A	4	0.76292	0.69495	0.943348	4522	0	-5.6422	0.88238	0.89024	1	5369	0	-6.7602	0.79377	0.81305	1	4843	0	-8.9424
ATP9B	5	0.023256	0.0251	0.389895	379	3	1.7974	0.01181	0.0094899	0.250284	200	2	0.88608	0.0092702	0.011479	0.214851	90	1	-0.26364
ATR	5	0.54519	0.49246	0.887772	3270	1	-2.3936	0.24777	0.18298	0.670407	1639	1	-2.3381	0.25609	0.18319	0.715602	1487	0	-3.1548
ATRAID	5	0.75303	0.70343	0.943348	4455	0	-3.7857	0.32743	0.2299	0.69049	2012	1	-3.7595	0.20956	0.14496	0.67943	1244	0	-4.2618
ATRIP	5	0.94258	0.92395	0.991958	5687	0	-5.103	0.8664	0.85109	0.98767	5257	0	-5.0756	0.77754	0.76424	0.979721	4739	0	-5.598
ATRN	5	0.088226	0.098544	0.59165	994	2	1.2866	0.67734	0.59987	0.907109	4057	0	-3.5936	0.62949	0.5557	0.894365	3828	0	-6.1248
ATRNL1	5	0.99446	0.99588	1	6040	0	-7.47	0.63019	0.5444	0.884365	3762	0	-6.7461	0.96232	0.97941	1	5830	0	-7.2777
ATRX	5	0.18188	0.20793	0.75093	1651	1	-0.68801	0.09809	0.08924	0.544947	970	1	-7.4006	0.2462	0.18319	0.715602	1443	0	-7.9337
ATXN3	5	0.52624	0.47532	0.887772	3189	1	-0.27152	0.52643	0.44832	0.862861	3130	0	-2.5057	0.51333	0.40625	0.791739	3101	0	-4.8415
AUP1	5	0.75509	0.7075	0.943348	4468	0	-0.16045	0.66179	0.584	0.899449	3955	0	-5.0756	0.79629	0.78573	0.988784	4861	0	-7.0384
AVL9	5	0.63288	0.57235	0.929513	3751	0	-3.3072	0.67927	0.59987	0.907109	4075	0	-3.6384	0.58903	0.51381	0.878309	3578	0	-4.1377
AVPR1A	5	0.12653	0.14612	0.689448	1268	2	1.7003	0.38189	0.27664	0.726163	2305	1	-0.35577	0.61619	0.55001	0.893232	3741	0	-3.7265
AVPR1B	5	0.89267	0.84642	0.967781	5352	0	-4.1444	0.41095	0.30744	0.756603	2458	1	-2.8352	0.68375	0.64487	0.945534	4177	0	-6.0232
AVPR2	5	0.70936	0.65914	0.943348	4185	0	-2.5081	0.73164	0.67499	0.943313	4384	0	-2.7183	0.49798	0.38422	0.784967	2996	0	-4.2304
AWAT1	5	0.52779	0.48694	0.887772	3198	1	0.32006	0.3553	0.24558	0.690517	2151	1	-6.1787	0.3541	0.2812	0.750631	2094	0	-6.7083
AWAT2	5	0.73584	0.68201	0.943348	4355	0	-2.2369	0.36711	0.25336	0.698886	2221	1	-6.6158	0.083694	0.032668	0.379176	512	1	-7.147
AXL	5	0.84544	0.79369	0.952943	5034	0	-3.5319	0.70223	0.63514	0.917383	4218	0	-3.5061	0.60766	0.53816	0.893232	3687	0	-4.0019
B2M	5	0.82432	0.76749	0.946253	4903	0	-0.77608	0.83225	0.80844	0.9732	5032	0	-3.8305	0.72502	0.70736	0.970993	4421	0	-6.9853
B3GALNT1	5	0.95457	0.94961	1	5761	0	-6.8595	0.89582	0.8957	1	5447	0	-6.8315	0.81414	0.81575	1	4960	0	-7.3633
B3GALT1	5	0.74069	0.69514	0.943348	4383	0	-5.4165	0.53649	0.46865	0.862861	3199	0	-5.3889	0.53989	0.43484	0.822582	3253	0	-5.914
B3GALT2	5	0.13796	0.16708	0.713945	1347	2	1.178	0.080346	0.065174	0.479247	795	1	-0.29259	0.038242	0.011481	0.214851	247	1	-0.8917
B3GALT4	5	0.064106	0.078685	0.567823	796	2	1.4467	0.23745	0.18298	0.670407	1580	1	0.18614	0.17356	0.10569	0.623489	1036	0	-3.9821
B3GALT5	5	0.83594	0.78104	0.952943	4975	0	-0.8804	0.68467	0.60996	0.911048	4103	0	-4.4484	0.82373	0.82557	1	5021	0	-6.6663
B3GALT6	5	0.13808	0.16708	0.713945	1349	2	0.87582	0.38317	0.27664	0.726163	2314	1	-0.54671	0.3535	0.2812	0.750631	2092	0	-4.7462
B3GALTL	5	0.86281	0.80583	0.952943	5147	0	-3.8427	0.7379	0.69449	0.958291	4425	0	-3.9616	0.64058	0.58344	0.920012	3904	0	-5.8756
B3GAT1	4	0.68134	0.62885	0.943348	4032	0	-0.92088	0.63722	0.56261	0.890158	3803	0	-7.4328	0.47477	0.38326	0.784967	2839	0	-7.6235
B3GAT2	4	0.24439	0.24014	0.792982	2014	1	0.57276	0.62225	0.55786	0.890158	3715	0	-1.7138	0.92024	0.95263	1	5589	0	-7.4765
B3GAT3	5	0.707	0.65914	0.943348	4171	0	-1.4913	0.34636	0.24557	0.690517	2104	1	-1.6616	0.32082	0.24656	0.750631	1884	0	-2.8487
B3GNT1	5	0.66293	0.61496	0.940463	3919	0	-4.7916	0.68331	0.60996	0.911048	4097	0	-2.533	0.75862	0.73509	0.970993	4617	0	-7.1845
B3GNT2	5	0.57458	0.49819	0.887772	3420	1	-0.37977	0.6328	0.5444	0.884365	3773	0	-1.0872	0.46425	0.33812	0.755156	2769	0	-5.667
B3GNT3	5	0.88502	0.83249	0.962187	5296	0	-3.7857	0.56659	0.49495	0.862861	3368	0	-3.7595	0.29848	0.23772	0.750631	1754	0	-4.2618
B3GNT5	3	0.73134	0.66895	0.943348	4325	0	-8.4057	0.5522	0.50908	0.862861	3283	0	-8.3775	0.4588	0.40845	0.793171	2728	0	-8.912
B3GNT7	5	0.71195	0.66386	0.943348	4205	0	-0.020459	0.69352	0.62527	0.917383	4155	0	-3.6457	0.87249	0.89834	1	5313	0	-7.4098
B4GALNT1	4	0.89011	0.8571	0.970977	5335	0	-6.9978	0.78464	0.74909	0.970391	4738	0	-6.9697	0.68264	0.65345	0.951361	4157	0	-7.5019
B4GALNT2	4	0.71715	0.64918	0.943348	4236	0	-6.9138	0.97913	0.98747	1	5954	0	-7.5675	0.93953	0.96511	1	5695	0	-8.1009
B4GALNT3	5	0.76974	0.71568	0.943348	4564	0	-4.3551	0.80806	0.79047	0.973015	4891	0	-4.3282	0.71315	0.69905	0.970993	4347	0	-5.7112
B4GALNT4	5	0.56246	0.49246	0.887772	3355	1	-0.17856	0.086133	0.06934	0.479247	853	2	0.69341	0.3917	0.31434	0.750631	2332	0	-4.3292
B4GALT1	5	0.78648	0.73132	0.943348	4658	0	-6.9531	0.75856	0.71931	0.961352	4557	0	-5.57	0.81031	0.8087	1	4936	0	-7.4572
B4GALT2	5	0.75686	0.7075	0.943348	4478	0	-6.1957	0.68065	0.60996	0.911048	4079	0	-4.9296	0.91949	0.94791	1	5587	0	-6.6974
B4GALT3	5	0.93754	0.91188	0.986093	5648	0	-5.6097	0.92845	0.93411	1	5651	0	-6.3331	0.85714	0.86912	1	5218	0	-6.1084
B4GALT4	5	0.42699	0.40108	0.857262	2712	1	-0.23651	0.55884	0.48187	0.862861	3327	0	-0.41475	0.38652	0.30622	0.750631	2298	0	-5.4218
B4GALT5	5	0.29886	0.30467	0.824286	2187	1	0.037972	0.53018	0.45524	0.862861	3154	0	-0.37299	0.77304	0.76078	0.979721	4709	0	-5.2083
B4GALT6	5	0.85177	0.7998	0.952943	5073	0	-2.7936	0.88598	0.88549	0.998807	5387	0	-3.3258	0.98616	0.99373	1	5974	0	-8.1738
B4GALT7	5	0.4689	0.41823	0.857262	2897	1	0.44962	0.058588	0.052356	0.479247	616	1	-0.28093	0.45423	0.33812	0.755156	2700	0	-4.1377
BACE1	5	0.82815	0.76749	0.946253	4929	0	-5.149	0.54917	0.46866	0.862861	3265	0	-5.1215	0.43363	0.32237	0.750631	2574	0	-5.6444
BACE2	5	0.53269	0.48694	0.887772	3217	1	-6.8801	0.62281	0.53835	0.880888	3720	0	-6.8521	0.36652	0.28973	0.750631	2179	0	-7.3839
BAI1	5	0.71684	0.66386	0.943348	4232	0	-4.876	0.69272	0.62527	0.917383	4150	0	-4.8486	0.70584	0.69479	0.970993	4304	0	-5.3688
BAI2	5	0.60243	0.53262	0.907183	3581	1	0.66086	0.51887	0.43462	0.855457	3081	0	-0.79267	0.59278	0.51382	0.878309	3593	0	-5.6893
BAI3	5	0.0072788	0.0089869	0.304292	154	2	2.3026	0.017714	0.011295	0.260257	257	2	1.4857	0.018051	0.011479	0.214851	137	1	-1.3643
BAK1	5	0.147	0.17751	0.713945	1412	2	0.93127	0.51487	0.43462	0.855457	3054	0	-4.1177	0.68375	0.64487	0.945534	4168	0	-4.7448
BAMBI	5	0.13656	0.16203	0.713945	1335	1	-6.6031	0.13549	0.13592	0.657202	1125	1	-6.5751	0.16856	0.10569	0.623489	1005	0	-7.1062
BAX	5	0.20743	0.24662	0.795972	1820	1	0.3942	0.47647	0.3688	0.799079	2832	0	0.34524	0.24211	0.16434	0.705384	1421	0	-2.7396
BCAM	5	0.11397	0.12733	0.66194	1170	2	1.1494	0.046159	0.039198	0.456644	498	1	-2.2501	0.28761	0.23772	0.750631	1686	0	-5.1291
BCAN	5	0.3716	0.36695	0.857262	2486	1	0.75354	0.50638	0.42078	0.851925	3005	0	-5.5731	0.94474	0.96823	1	5727	0	-7.2176
BCAP29	5	0.64355	0.58896	0.938245	3809	0	-0.79698	0.66351	0.58401	0.899449	3966	0	-1.6849	0.64347	0.5943	0.928658	3915	0	-8.6674
BCAP31	5	0.1206	0.14612	0.689448	1226	2	1.0458	0.34453	0.24557	0.690517	2091	1	0.24781	0.3577	0.2812	0.750631	2116	0	-3.0047
BCHE	5	0.63111	0.56094	0.914593	3746	0	-3.6644	0.69239	0.62025	0.917383	4147	0	-3.6384	0.62109	0.55001	0.893232	3777	0	-4.1377
BCL2	5	0.75922	0.7075	0.943348	4492	0	-1.8481	0.12419	0.12791	0.657202	1078	1	-6.3035	0.38883	0.31434	0.750631	2314	0	-6.8336
BCL2L1	5	0.39992	0.38944	0.857262	2606	1	-4.8484	0.6761	0.5947	0.904696	4048	0	-4.8211	0.76455	0.73695	0.970993	4659	0	-6.323
BCL2L10	5	0.15043	0.17751	0.713945	1447	1	-0.7775	0.40331	0.29968	0.756603	2416	1	0.29217	0.31402	0.24656	0.750631	1848	0	-1.1994
BCL2L13	4	0.85541	0.8116	0.952943	5095	0	-5.9711	0.9167	0.93474	1	5586	0	-5.9687	0.83834	0.87553	1	5116	0	-6.4973
BCL2L2	5	0.76688	0.71151	0.943348	4547	0	-5.0312	0.47433	0.3688	0.799079	2819	0	-5.0038	0.66586	0.60995	0.929018	4057	0	-5.5256
BDKRB1	5	0.077148	0.094293	0.59165	905	1	0.33966	0.62922	0.5444	0.884365	3753	0	-2.8071	0.5475	0.4557	0.825609	3313	0	-4.3761
BDKRB2	5	0.97167	0.97148	1	5884	0	-5.705	0.93676	0.94819	1	5697	0	-5.7227	0.86922	0.89377	1	5294	0	-6.25
BDNF	5	0.49887	0.42962	0.857262	3041	1	0.14104	0.75281	0.71333	0.958774	4522	0	-3.2854	0.65401	0.60229	0.928658	3969	0	-4.7201
BEAN1	5	0.288	0.29886	0.824286	2155	1	-0.055299	0.082353	0.067287	0.479247	811	2	0.56374	0.22569	0.15461	0.67943	1340	0	-1.7898
BEST1	4	0.14351	0.16845	0.713945	1382	1	0.55249	0.15512	0.11835	0.657202	1213	1	-3.6455	0.49601	0.40733	0.791739	2981	0	-5.1291
BEST2	5	0.11946	0.13909	0.689448	1217	2	1.3218	0.093522	0.081441	0.533177	923	1	-0.12165	0.19186	0.12547	0.637547	1143	0	-2.8206
BEST3	4	0.31525	0.29923	0.824286	2258	1	0.47805	0.586	0.50279	0.862861	3497	0	-0.853	0.4685	0.38326	0.784967	2792	0	-7.9337
BEST4	4	0.89669	0.8718	0.977195	5369	0	-5.6739	0.66124	0.61684	0.915252	3950	0	-3.3402	0.6963	0.68223	0.970993	4249	0	-6.173
BET1	5	0.13197	0.15534	0.713945	1305	2	1.3408	0.16487	0.14372	0.657202	1244	1	-5.6926	0.3082	0.24656	0.750631	1809	0	-6.2197
BET1L	4	0.86123	0.82626	0.960861	5129	0	-6.7594	0.52455	0.43715	0.857654	3118	0	-6.7314	0.82064	0.8559	1	4994	0	-7.2629
BFAR	5	0.096196	0.10582	0.610056	1047	2	0.98366	0.2311	0.17521	0.668512	1551	1	-0.13774	0.30654	0.24656	0.750631	1799	0	-5.3709
BGN	5	0.020997	0.023866	0.389895	353	3	2.2563	0.077998	0.065173	0.479247	772	2	0.73479	0.36711	0.28973	0.750631	2184	0	-2.9029
BIK	5	0.85025	0.7998	0.952943	5058	0	-5.705	0.93676	0.94819	1	5698	0	-5.8509	0.86922	0.89377	1	5291	0	-6.3789
BIRC6	5	0.037272	0.056981	0.548189	557	2	1.5015	0.034726	0.037845	0.456644	399	2	1.3597	0.018724	0.011479	0.214851	141	1	-0.50234
BLCAP	5	0.73182	0.68201	0.943348	4329	0	-4.504	0.34648	0.24557	0.690517	2105	1	-4.477	0.63661	0.57258	0.911154	3874	0	-4.9925
BMP1	5	0.78553	0.73132	0.943348	4650	0	-1.9469	0.41907	0.30744	0.756603	2490	1	-0.6426	0.26761	0.1832	0.715602	1572	0	-0.78091
BMP10	5	0.7557	0.7075	0.943348	4471	0	-0.66272	0.67318	0.5894	0.902048	4030	0	-1.556	0.63684	0.57258	0.911154	3876	0	-6.8948
BMP2	5	0.87619	0.81459	0.952943	5228	0	-7.0532	0.99425	0.99692	1	6043	0	-7.0431	0.97614	0.98844	1	5917	0	-7.5755
BMPR1A	5	0.426	0.40108	0.857262	2706	1	-0.42918	0.15238	0.13593	0.657202	1202	1	-2.7071	0.074584	0.032667	0.379176	453	1	-5.9328
BMPR1B	5	0.58236	0.50984	0.898021	3461	1	-5.1935	0.86806	0.85345	0.98767	5268	0	-5.166	0.8087	0.80262	0.997245	4930	0	-7.047
BMPR2	3	0.65138	0.58305	0.938041	3845	0	-7.2186	0.965	0.97549	1	5875	0	-8.249	0.91175	0.94471	1	5551	0	-8.7832
BNIP1	5	0.017041	0.016641	0.325724	301	1	-0.2769	0.0024731	0.0012918	0.121021	53	1	-0.50091	0.0019619	0.00021244	0.075672	17	1	-1.7998
BNIP2	5	0.23096	0.26457	0.796197	1960	1	0.4284	0.087663	0.069342	0.479247	867	2	0.78698	0.4603	0.33812	0.755156	2744	0	-2.3771
BNIP3	4	0.44815	0.40083	0.857262	2799	1	0.5602	0.54682	0.46526	0.862861	3249	0	-3.5178	0.39528	0.2866	0.750631	2356	0	-6.3512
BNIP3L	5	0.17721	0.19603	0.726989	1626	1	0.59307	0.15088	0.13593	0.657202	1194	1	-5.4799	0.37395	0.29821	0.750631	2221	0	-6.0056
BNIPL	5	0.53064	0.48694	0.887772	3210	1	0.21671	0.67122	0.5894	0.902048	4013	0	-1.3313	0.37991	0.29821	0.750631	2256	0	-7.7123
BOC	5	0.97954	0.98193	1	5948	0	-6.6357	0.55795	0.48187	0.862861	3322	0	-5.4261	0.95326	0.97434	1	5774	0	-7.8472
BOK	5	0.042909	0.060029	0.548189	648	3	0.63657	0.38398	0.27664	0.726163	2317	1	0.46206	0.28592	0.23772	0.750631	1678	0	-4.3857
BPI	5	0.40026	0.38944	0.857262	2607	1	-5.2367	0.57673	0.49495	0.862861	3437	0	-5.2092	0.35012	0.2812	0.750631	2067	0	-5.7328
BPIFB1	5	0.77367	0.72751	0.943348	4592	0	-1.531	0.94425	0.95983	1	5742	0	-5.6966	0.59362	0.51382	0.878309	3598	0	-6.3087
BPIFB2	3	0.37849	0.33353	0.847884	2520	1	-0.91313	0.5507	0.50492	0.862861	3275	0	-1.2775	0.92145	0.95015	1	5596	0	-9.3774
BRI3	5	0.71069	0.65914	0.943348	4195	0	-1.5128	0.46404	0.36879	0.799079	2747	0	-0.27351	0.62507	0.55001	0.893232	3794	0	-4.4015
BRI3BP	5	0.037856	0.056983	0.548189	565	2	1.8893	0.0091367	0.0069878	0.241405	158	2	2.4384	0.012486	0.011479	0.214851	106	1	-0.21267
BRICD5	5	0.79565	0.73525	0.945101	4715	0	-5.8089	0.47423	0.3688	0.799079	2818	0	-5.7811	0.41563	0.32237	0.750631	2460	0	-6.3087
BRINP2	4	0.96483	0.97101	1	5836	0	-8.4269	0.93551	0.95476	1	5689	0	-6.1569	0.86538	0.90435	1	5273	0	-7.0376
BRS3	5	0.96341	0.96092	1	5829	0	-2.7107	0.88836	0.88549	0.998807	5403	0	-2.8165	0.55295	0.4557	0.825609	3341	0	-5.9696
BRSK1	4	0.67727	0.62453	0.943348	4010	0	-5.4718	0.2346	0.17228	0.668512	1566	1	-2.0726	0.49101	0.40133	0.791739	2952	0	-4.7307
BRSK2	5	0.7656	0.71151	0.943348	4540	0	-1.7349	0.36604	0.25336	0.698886	2213	1	-0.37464	0.51074	0.40625	0.791739	3083	0	-7.0297
BSCL2	5	0.82803	0.76749	0.946253	4928	0	-1.7658	0.77069	0.73851	0.968068	4642	0	-2.9344	0.79969	0.78891	0.989518	4874	0	-7.3068
BSG	5	0.37148	0.36695	0.857262	2485	1	0.41461	0.06244	0.052358	0.479247	648	2	1.0955	0.21026	0.14496	0.67943	1248	0	-1.9966
BSND	5	0.46725	0.41823	0.857262	2883	1	-1.1474	0.54501	0.46866	0.862861	3243	0	-5.0521	0.48946	0.36919	0.778316	2941	0	-5.5743
BST1	4	0.1008	0.12531	0.66194	1077	2	0.76262	0.14969	0.11835	0.657202	1188	1	-0.81334	0.15283	0.093416	0.607986	909	0	-6.7723
BST2	5	0.97937	0.98193	1	5946	0	-6.4646	0.95525	0.96687	1	5809	0	-5.9433	0.89749	0.9265	1	5452	0	-6.9672
BTC	4	0.038296	0.047814	0.548189	572	2	1.1651	0.040306	0.03216	0.456644	451	2	1.0401	0.18879	0.1254	0.637547	1125	0	-1.3614
BTD	5	0.94371	0.92735	0.991958	5691	0	-6.9724	0.86932	0.85461	0.98767	5282	0	-4.9539	0.78088	0.76592	0.979721	4752	0	-7.4765
BTLA	4	0.074772	0.078795	0.567823	887	1	-6.1847	0.27641	0.1924	0.671126	1764	1	-6.1569	0.28982	0.2308	0.750631	1698	0	-6.6863
BTN1A1	4	0.011766	0.012288	0.305092	223	2	2.1166	0.011491	0.0063367	0.241405	193	2	1.8082	0.04174	0.0092637	0.214851	271	1	-5.9336
BTN2A1	5	0.0020313	0.0021887	0.198685	67	2	2.7933	0.015468	0.010411	0.250284	239	2	2.0069	0.18811	0.11564	0.637547	1120	0	-0.59486
BTN2A2	5	0.0099479	0.010693	0.304292	193	1	-1.4629	0.3082	0.21407	0.671126	1927	1	-5.1358	0.1405	0.085564	0.607986	832	0	-6.2197
BTN2A3P	4	9.09E-05	7.08E-05	0.050855	8	3	3.677	0.0038528	0.003395	0.205662	79	3	1.4279	0.17126	0.11749	0.637547	1022	0	-5.667
BTN3A1	5	0.1495	0.17751	0.713945	1436	2	0.79697	0.22067	0.17521	0.668512	1507	1	0.36237	0.5326	0.42067	0.810424	3210	0	-3.4004
BTN3A2	5	0.75381	0.70343	0.943348	4460	0	-4.6063	0.73941	0.69872	0.958291	4440	0	-4.5792	0.74043	0.72141	0.970993	4510	0	-6.3925
BTN3A3	5	0.46425	0.41241	0.857262	2872	1	-2.714	0.52153	0.44832	0.862861	3100	0	-2.6901	0.53722	0.42778	0.817655	3242	0	-4.6906
BTNL2	5	0.13362	0.15977	0.713945	1312	2	0.97496	0.2159	0.17521	0.668512	1489	1	0.33353	0.55098	0.4557	0.825609	3330	0	-8.4351
BTNL3	5	0.9028	0.86278	0.973001	5422	0	-5.0312	0.87515	0.86156	0.989056	5328	0	-5.5147	0.78791	0.76934	0.979721	4799	0	-6.0407
BTNL8	5	0.16144	0.18031	0.713945	1519	2	1.2794	0.069372	0.059242	0.479247	701	2	1.2754	0.21787	0.14497	0.67943	1295	0	-5.423
BTNL9	3	0.25073	0.23829	0.789816	2031	1	-8.3255	0.37685	0.31571	0.766524	2277	0	-8.2973	0.98612	0.99285	1	5973	0	-9.0836
BVES	4	0.44841	0.40083	0.857262	2801	1	-0.82936	0.2894	0.19934	0.671126	1824	1	-3.3302	0.27888	0.22355	0.750631	1640	0	-7.5826
C10orf111	5	0.32929	0.33291	0.847884	2314	1	0.032899	0.62383	0.53835	0.880888	3727	0	-4.1177	0.22123	0.14497	0.67943	1314	0	-4.6275
C10orf128	5	0.60463	0.54384	0.909572	3601	1	-0.027391	0.68283	0.60996	0.911048	4093	0	-1.1343	0.76455	0.73695	0.970993	4661	0	-6.841
C10orf35	5	0.14113	0.16961	0.713945	1371	2	0.94547	0.75281	0.71333	0.958774	4525	0	-3.994	0.65401	0.60229	0.928658	3970	0	-4.6643
C10orf54	5	0.41774	0.40108	0.857262	2668	1	-0.053322	0.29371	0.21407	0.671126	1849	1	0.013655	0.40871	0.31434	0.750631	2428	0	-3.276
C10orf76	5	0.82753	0.76749	0.946253	4925	0	-5.2578	0.89804	0.8992	1	5456	0	-5.2303	0.81665	0.81857	1	4974	0	-5.7541
C10orf99	4	0.38633	0.3418	0.847884	2542	1	-0.41821	0.45268	0.37818	0.810756	2684	0	-3.9928	0.49396	0.40732	0.791739	2967	0	-5.3961
C11orf24	5	0.0010402	0.0010915	0.134752	46	3	2.5346	0.76361	0.72711	0.964894	4595	0	-3.0495	0.69292	0.66381	0.957839	4223	0	-6.8731
C11orf80	5	0.53195	0.48694	0.887772	3214	1	-0.6482	0.59295	0.50761	0.862861	3546	0	-1.4547	0.15909	0.095766	0.607986	945	0	-3.1116
C11orf83	5	0.62093	0.55528	0.909572	3688	1	0.086426	0.81394	0.79047	0.973015	4925	0	-2.4083	0.96832	0.98321	1	5869	0	-7.7285
C11orf87	4	0.59792	0.55224	0.909572	3557	0	-0.56417	0.25002	0.17228	0.668512	1647	1	-0.20758	0.092934	0.042963	0.439332	559	1	-1.8959
C12orf23	5	0.12894	0.14612	0.689448	1279	2	0.73903	0.32269	0.2299	0.69049	1995	1	-1.7062	0.47147	0.36162	0.765279	2818	0	-2.2781
C12orf39	3	0.43935	0.38588	0.857262	2763	1	-1.9031	0.61399	0.59755	0.907109	3673	0	-6.6553	0.84775	0.89663	1	5163	0	-7.5992
C12orf49	5	0.1123	0.12733	0.66194	1157	1	-2.4428	0.78904	0.7742	0.973015	4767	0	-2.8553	0.95002	0.97226	1	5752	0	-8.313
C12orf55	5	0.045833	0.065106	0.558649	673	2	2.0656	0.26481	0.21407	0.671126	1714	1	-1.3458	0.49026	0.37668	0.784967	2944	0	-2.7215
C12orf76	5	0.10748	0.11774	0.642219	1126	1	-0.6632	0.048295	0.040617	0.456644	516	1	-6.7461	0.0085922	0.011479	0.214851	84	1	-7.2777
C14orf1	4	0.7322	0.66867	0.943348	4332	0	-7.2346	0.85456	0.85509	0.98767	5190	0	-5.5757	0.96181	0.97934	1	5822	0	-7.7393
C14orf132	5	0.1202	0.14612	0.689448	1221	2	1.0697	0.88698	0.88549	0.998807	5397	0	-5.1215	0.80281	0.7935	0.992206	4895	0	-8.3591
C14orf180	5	0.65434	0.6047	0.940463	3867	0	0.37837	0.21618	0.17521	0.668512	1490	1	-2.6994	0.21562	0.14497	0.67943	1283	0	-3.7139
C14orf2	5	0.038231	0.056983	0.548189	570	3	1.1064	0.34185	0.24557	0.690517	2081	1	-0.27755	0.15193	0.095765	0.607986	901	0	-3.1348
C14orf37	5	0.0024731	0.002498	0.208124	74	2	2.9361	0.057937	0.052356	0.479247	611	1	0.15404	0.15775	0.095766	0.607986	938	0	-3.852
C15orf27	5	0.30348	0.30467	0.824286	2208	1	-5.1935	0.36295	0.24558	0.690517	2190	1	-2.1209	0.60438	0.53223	0.892978	3665	0	-5.6893
C15orf48	5	0.94488	0.92802	0.991958	5699	0	-6.5612	0.87233	0.85808	0.98767	5299	0	-4.9791	0.78456	0.7676	0.979721	4775	0	-7.0642
C15orf54	3	0.16727	0.16206	0.713945	1547	1	-0.38877	0.25973	0.18599	0.671126	1692	1	-0.64977	0.46722	0.42231	0.813337	2785	0	-4.7836
C15orf61	5	0.2128	0.24984	0.795972	1859	2	0.51166	0.33288	0.2378	0.690517	2040	1	-0.69492	0.3356	0.27275	0.750631	1968	0	-1.6271
C16orf52	5	0.96814	0.96629	1	5859	0	-5.6097	0.74046	0.69872	0.958291	4447	0	-5.582	0.85714	0.86912	1	5223	0	-6.1084
C16orf54	4	0.0087806	0.0089625	0.304292	181	1	-7.3522	0.038561	0.031073	0.456644	436	1	-3.4131	0.17976	0.11749	0.637547	1069	0	-7.8571
C16orf58	5	0.13732	0.16708	0.713945	1341	2	0.87372	0.094784	0.08924	0.544947	934	1	-2.5815	0.88835	0.91796	1	5400	0	-6.9115
C16orf62	5	0.21083	0.24984	0.795972	1845	2	0.59204	0.53297	0.46865	0.862861	3173	0	-1.4692	0.38328	0.30622	0.750631	2278	0	-6.7827
C16orf91	5	0.63318	0.57235	0.929513	3753	0	-1.1625	0.9891	0.99357	1	6005	0	-6.7461	0.96232	0.97941	1	5828	0	-7.4419
C16orf92	5	0.016368	0.015769	0.325105	290	3	2.0422	0.076291	0.06313	0.479247	756	2	0.87515	0.29138	0.23772	0.750631	1708	0	-0.75749
C17orf62	5	0.74058	0.69514	0.943348	4382	0	-1.5356	0.81683	0.79047	0.973015	4941	0	-4.4045	0.72242	0.70321	0.970993	4402	0	-4.919
C17orf74	5	0.40748	0.39532	0.857262	2627	1	-0.15375	0.29835	0.21407	0.671126	1872	1	-3.6846	0.35157	0.2812	0.750631	2078	0	-7.1945
C17orf78	5	0.027114	0.029359	0.42014	437	2	1.7799	0.018	0.011297	0.260257	261	2	1.8726	0.49265	0.37668	0.784967	2961	0	-2.7258
C17orf80	5	0.71702	0.66386	0.943348	4235	0	-7.9044	0.65185	0.57298	0.899449	3889	0	-1.5548	0.32581	0.26401	0.750631	1910	0	-3.0875
C18orf32	5	0.778	0.72751	0.943348	4617	0	-0.63722	0.89165	0.88836	1	5421	0	-2.9651	0.75741	0.73509	0.970993	4611	0	-5.6893
C19orf12	5	0.65601	0.6047	0.940463	3879	0	-7.089	0.65207	0.57298	0.899449	3892	0	-4.4385	0.97769	0.98876	1	5931	0	-8.5568
C19orf18	5	0.92352	0.89314	0.981765	5563	0	-5.8787	0.78855	0.7742	0.973015	4766	0	-4.4412	0.72617	0.70736	0.970993	4434	0	-6.3789
C19orf24	5	0.14391	0.17225	0.713945	1388	2	0.73314	0.49483	0.39877	0.834294	2941	0	-0.68671	0.21646	0.14497	0.67943	1287	0	-5.8756
C19orf26	5	0.37734	0.36695	0.857262	2510	1	-1.2078	0.022753	0.013317	0.261274	301	1	-1.2901	0.0070652	0.011479	0.214851	74	1	-6.0817
C19orf38	5	0.72508	0.67752	0.943348	4285	0	-5.4718	0.55831	0.48187	0.862861	3325	0	-2.3622	0.8269	0.82831	1	5040	0	-5.9696
C19orf59	5	0.93803	0.91265	0.986093	5652	0	-5.3591	0.85604	0.82398	0.973283	5197	0	-5.3315	0.76455	0.73695	0.970993	4657	0	-5.8561
C19orf77	5	0.39491	0.38376	0.857262	2584	1	0.63497	0.89992	0.90178	1	5466	0	-5.2511	0.81891	0.82001	1	4985	0	-7.7999
C1GALT1C1	5	0.71677	0.66386	0.943348	4231	0	-0.84832	0.50132	0.42078	0.851925	2973	0	-2.2888	0.36936	0.28973	0.750631	2196	0	-1.6879
C1QTNF1	5	0.39193	0.38376	0.857262	2567	1	-2.4049	0.7709	0.73851	0.968068	4645	0	-2.1676	0.92404	0.95623	1	5608	0	-6.9489
C1QTNF2	4	0.12129	0.1393	0.689448	1234	1	-0.039882	0.26075	0.17896	0.670407	1696	1	-0.46084	0.19658	0.13321	0.671253	1171	0	-1.6389
C1QTNF6	5	0.9615	0.95576	1	5815	0	-5.4165	0.9123	0.91006	1	5565	0	-5.3889	0.83513	0.83103	1	5095	0	-7.2629
C1orf101	4	0.57697	0.53264	0.907183	3437	0	-6.0459	0.083119	0.064111	0.479247	823	1	-1.9602	0.012033	0.009262	0.214851	102	1	-6.5469
C1orf115	4	0.61921	0.57566	0.932424	3681	0	-0.069479	0.28144	0.19934	0.671126	1782	1	-3.629	0.99693	0.99878	1	6058	0	-9.0129
C1orf159	5	0.52718	0.48108	0.887772	3195	1	-0.17325	0.14004	0.13592	0.657202	1146	1	-1.3119	0.078109	0.032667	0.379176	478	1	-1.362
C1orf162	5	0.087305	0.098544	0.59165	989	2	1.4577	0.45832	0.35349	0.795967	2717	0	-1.3506	0.49066	0.37668	0.784967	2948	0	-4.8415
C1orf185	4	0.68035	0.62453	0.943348	4025	0	-3.0604	0.73614	0.71309	0.958774	4422	0	-4.6483	0.89749	0.9323	1	5456	0	-6.9853
C1orf186	5	0.14047	0.16961	0.713945	1365	2	1.0156	0.52821	0.44832	0.862861	3142	0	-0.39208	0.35542	0.2812	0.750631	2103	0	-2.8676
C1orf210	5	0.60908	0.54384	0.909572	3632	1	0.67229	0.74127	0.69872	0.958291	4454	0	-5.6618	0.86728	0.89196	1	5279	0	-8.0285
C1orf233	5	0.94371	0.92735	0.991958	5689	0	-7.519	0.86932	0.85461	0.98767	5279	0	-7.4909	0.78088	0.76592	0.979721	4747	0	-8.0241
C1orf27	5	0.47034	0.41823	0.857262	2907	1	-0.8644	0.59701	0.50761	0.862861	3573	0	-2.1322	0.46756	0.3462	0.764824	2786	0	-4.43
C1orf43	5	0.074263	0.092224	0.59165	883	1	0.0025153	0.53436	0.46865	0.862861	3180	0	-7.201	0.24661	0.18319	0.715602	1446	0	-8.3094
C1orf85	4	0.12611	0.14136	0.689448	1265	1	-5.0795	0.81516	0.80355	0.9732	4931	0	-2.5078	0.71654	0.70034	0.970993	4369	0	-5.5743
C1orf95	5	0.83392	0.77439	0.950522	4960	0	-7.3522	0.98994	0.99439	1	6011	0	-7.3241	0.98681	0.99393	1	5976	0	-8.2395
C20orf141	5	0.14276	0.17225	0.713945	1378	2	1.1357	0.092676	0.081439	0.533177	914	2	0.80547	0.15088	0.095765	0.607986	894	0	-0.40107
C20orf24	5	0.29809	0.30467	0.824286	2183	1	-0.12389	0.071853	0.059244	0.479247	721	1	-1.7019	0.028939	0.011481	0.214851	197	1	-0.54284
C20orf26	5	0.64846	0.59955	0.940463	3831	0	-5.9453	0.91725	0.92498	1	5592	0	-5.9175	0.89514	0.92373	1	5442	0	-7.9841
C22orf24	5	0.4968	0.42962	0.857262	3032	1	-5.78	0.77048	0.73851	0.968068	4641	0	-1.5434	0.87741	0.90862	1	5339	0	-6.2796
C2CD2	5	0.012292	0.012106	0.304292	233	3	2.6762	0.0031545	0.0012934	0.121021	64	1	0.50567	0.0017914	0.00021244	0.075672	16	1	-5.0279
C2CD2L	5	0.69192	0.6449	0.943348	4083	0	-1.4876	0.58274	0.49495	0.862861	3479	0	-2.423	0.51213	0.40625	0.791739	3094	0	-4.1653
C2orf40	5	0.77273	0.72354	0.943348	4580	0	-0.30812	0.46859	0.36879	0.799079	2781	0	-1.5017	0.53584	0.42778	0.817655	3231	0	-4.6275
C2orf43	5	0.14548	0.17751	0.713945	1401	1	0.35376	0.046324	0.039198	0.456644	501	2	0.67004	0.053208	0.011481	0.214851	338	1	0.61337
C2orf66	4	0.59238	0.54243	0.909572	3524	0	-3.1352	0.4309	0.35322	0.795967	2550	0	-3.1102	0.41178	0.30011	0.750631	2447	0	-3.5932
C2orf74	4	0.63926	0.58929	0.938245	3779	0	-0.091028	0.50267	0.42005	0.851925	2982	0	-2.2687	0.52051	0.44451	0.825609	3147	0	-8.0102
C2orf82	4	0.91945	0.91137	0.986093	5540	0	-6.5781	0.84379	0.84561	0.98767	5125	0	-6.5501	0.74774	0.74709	0.977373	4565	0	-7.0811
C2orf83	4	0.91047	0.89761	0.985958	5468	0	-6.8526	0.82521	0.82371	0.973283	4986	0	-6.8245	0.72716	0.71604	0.970993	4435	0	-7.3564
C3	4	0.94996	0.95394	1	5737	0	-5.9191	0.90542	0.92687	1	5501	0	-5.8234	0.82354	0.85995	1	5020	0	-6.4194
C3AR1	4	0.2809	0.26709	0.798261	2129	1	-3.7335	0.38254	0.29407	0.753073	2310	0	-4.2885	0.22956	0.17152	0.715602	1361	0	-4.8012
C3orf17	5	0.49985	0.42962	0.857262	3049	1	-4.8484	0.85604	0.82398	0.973283	5200	0	-4.8211	0.76455	0.73695	0.970993	4662	0	-6.8241
C3orf18	5	0.40173	0.38944	0.857262	2614	1	0.23489	0.35997	0.24558	0.690517	2175	1	-1.5446	0.29552	0.23772	0.750631	1733	0	-6.323
C3orf33	5	0.72502	0.67752	0.943348	4284	0	-2.9249	0.47229	0.36879	0.799079	2804	0	-5.4799	0.28709	0.23772	0.750631	1684	0	-6.0056
C3orf52	5	0.70456	0.65914	0.943348	4153	0	-0.72051	0.44331	0.35349	0.795967	2620	1	-4.0957	0.28409	0.22881	0.750631	1668	0	-5.5256
C3orf55	5	0.70327	0.65914	0.943348	4145	0	-0.075488	0.38537	0.27664	0.726163	2322	1	-0.58183	0.47198	0.36162	0.765279	2821	0	-2.7931
C3orf80	5	0.63994	0.58896	0.938245	3783	0	-0.019057	0.58936	0.50761	0.862861	3522	0	-0.66192	0.29448	0.23772	0.750631	1727	0	-4.9809
C4BPA	5	0.88814	0.84151	0.967781	5318	0	-4.2514	0.7379	0.69449	0.958291	4427	0	-4.5173	0.64058	0.58344	0.920012	3891	0	-5.9696
C4BPB	5	0.22052	0.26146	0.796197	1908	2	0.6179	0.3288	0.2299	0.69049	2020	1	-5.5269	0.42644	0.32237	0.750631	2523	0	-6.2043
C4orf3	5	0.46114	0.41241	0.857262	2857	1	0.43323	0.33609	0.24557	0.690517	2051	1	-2.6901	0.53722	0.42778	0.817655	3240	0	-4.5192
C4orf32	5	0.2293	0.26457	0.796197	1955	1	-0.20207	0.060701	0.052358	0.479247	637	1	-1.5162	0.075386	0.032667	0.379176	458	1	-6.5098
C5AR1	5	0.018345	0.017084	0.325724	322	2	2.0458	0.091686	0.076357	0.51315	907	2	0.7628	0.29861	0.23772	0.750631	1755	0	-7.2555
C5AR2	5	0.79435	0.73132	0.943348	4708	0	-3.2004	0.50151	0.42078	0.851925	2975	0	-3.4735	0.614	0.5441	0.893232	3725	0	-6.192
C5orf15	5	0.99667	0.99806	1	6054	0	-7.4472	0.98083	0.98827	1	5964	0	-6.9822	0.97445	0.98727	1	5905	0	-7.9523
C5orf28	4	0.11497	0.1331	0.668456	1182	2	0.94723	0.72857	0.71309	0.958774	4366	0	-5.2716	0.74774	0.74709	0.977373	4564	0	-7.8522
C5orf42	5	0.97733	0.97961	1	5925	0	-6.7445	0.94994	0.96303	1	5769	0	-6.7165	0.88966	0.91796	1	5406	0	-7.248
C5orf46	3	0.96929	0.97761	1	5867	0	-7.5621	0.95518	0.96896	1	5805	0	-7.5339	0.89448	0.93128	1	5439	0	-7.5635
C6orf120	5	0.78818	0.73132	0.943348	4668	0	-2.1167	0.55403	0.47518	0.862861	3297	0	-4.0717	0.47622	0.36162	0.765279	2848	0	-4.5806
C6orf136	5	0.71696	0.66386	0.943348	4234	0	-0.58913	0.90477	0.90525	1	5498	0	-2.8134	0.86612	0.89106	1	5274	0	-7.248
C6orf47	5	0.15835	0.18031	0.713945	1503	2	1.0652	0.56087	0.48188	0.862861	3342	0	-0.14994	0.56392	0.4557	0.825609	3416	0	-3.1778
C6orf89	4	0.68256	0.62885	0.943348	4037	0	-0.49781	0.98116	0.98898	1	5966	0	-6.938	0.94378	0.96921	1	5723	0	-7.8766
C7orf60	5	0.093512	0.10582	0.610056	1026	2	2.064	0.043323	0.037847	0.456644	478	2	1.6431	0.40105	0.31434	0.750631	2381	0	-2.3504
C8B	4	0.83668	0.77944	0.952943	4983	0	-4.9557	0.65391	0.60793	0.911048	3904	0	-4.9283	0.45355	0.35228	0.765279	2694	0	-5.4493
C9orf57	5	0.76161	0.71151	0.943348	4511	0	-3.8976	0.74507	0.70088	0.958291	4482	0	-3.8712	0.64653	0.59701	0.928658	3930	0	-5.0279
C9orf69	5	0.29603	0.30467	0.824286	2177	1	-2.3196	0.38444	0.27664	0.726163	2318	1	-2.6026	0.1017	0.053813	0.439332	609	1	-7.0811
C9orf84	5	0.94488	0.92802	0.991958	5706	0	-5.1262	0.87233	0.85808	0.98767	5305	0	-5.0987	0.78456	0.7676	0.979721	4781	0	-5.6214
C9orf89	5	0.87629	0.81459	0.952943	5229	0	-2.3524	0.82538	0.80258	0.9732	4989	0	-2.003	0.91785	0.94689	1	5578	0	-7.7393
C9orf91	5	0.33584	0.33291	0.847884	2336	1	0.33069	0.16384	0.14372	0.657202	1241	1	-3.0348	0.35301	0.2812	0.750631	2089	0	-3.9611
C9orf92	5	0.94709	0.93394	0.995836	5721	0	-5.0556	0.86046	0.8388	0.983917	5228	0	-5.0281	0.79059	0.77274	0.981583	4816	0	-6.5711
C9orf96	5	0.81659	0.75366	0.945101	4855	0	-0.67583	0.79574	0.78076	0.973015	4810	0	-2.6636	0.78618	0.7676	0.979721	4788	0	-8.0842
CA12	5	0.77757	0.72751	0.943348	4615	0	-6.009	0.62305	0.53835	0.880888	3723	0	-4.1342	0.35241	0.2812	0.750631	2081	0	-6.5098
CA14	5	0.78418	0.73132	0.943348	4645	0	-1.4359	0.83204	0.80844	0.9732	5028	0	-4.3464	0.70936	0.69905	0.970993	4327	0	-5.7751
CA4	5	0.8266	0.76749	0.946253	4914	0	-5.3785	0.72617	0.65433	0.923776	4354	0	-5.9571	0.83048	0.83103	1	5060	0	-6.6863
CA9	5	0.087868	0.098544	0.59165	992	2	1.6213	0.021756	0.013316	0.261274	288	2	2.0244	0.085762	0.032668	0.379176	524	1	-0.64511
CABLES2	5	0.29099	0.30467	0.824286	2168	1	0.6276	0.32257	0.2299	0.69049	1994	1	-2.2683	0.46009	0.33812	0.755156	2741	0	-2.708
CABP7	5	0.50381	0.43533	0.862723	3070	1	-0.1383	0.91077	0.91006	1	5545	0	-5.37	0.83292	0.83103	1	5082	0	-7.3494
CACFD1	5	0.43352	0.40108	0.857262	2740	1	0.37158	0.47013	0.36879	0.799079	2791	0	-5.9812	0.72012	0.70321	0.970993	4394	0	-6.5098
CACHD1	5	0.57698	0.49819	0.887772	3438	1	-0.12356	0.76773	0.73281	0.965547	4622	0	-4.0241	0.66978	0.61756	0.929018	4069	0	-8.268
CACNA1A	5	0.5386	0.48694	0.887772	3244	1	-3.3072	0.67927	0.59987	0.907109	4073	0	-6.8106	0.58903	0.51381	0.878309	3568	0	-7.3424
CACNA1B	5	0.043984	0.060974	0.54859	659	2	1.8661	0.2406	0.18298	0.670407	1597	1	-5.6144	0.062324	0.02208	0.321273	386	1	-6.141
CACNA1C	4	0.38444	0.3418	0.847884	2533	1	-5.3976	0.56707	0.48722	0.862861	3371	0	-5.37	0.24461	0.194	0.746304	1434	0	-5.8949
CACNA1D	5	0.59145	0.52697	0.907183	3519	1	-0.78525	0.0084226	0.0069862	0.241405	152	1	0.31549	0.51213	0.40625	0.791739	3096	0	-2.8321
CACNA1E	5	0.88328	0.82586	0.960766	5281	0	-2.3387	0.68419	0.60996	0.911048	4101	0	-7.2277	0.98382	0.99231	1	5965	0	-8.6294
CACNA1F	4	0.10128	0.12531	0.66194	1080	1	-1.1841	0.08708	0.071074	0.488666	861	1	-0.27322	0.1112	0.051578	0.439332	666	0	-7.8423
CACNA1G	5	0.32094	0.32732	0.847884	2275	1	0.18073	0.55107	0.47518	0.862861	3276	0	-1.6733	0.67852	0.63019	0.93552	4140	0	-4.2453
CACNA1H	5	0.30514	0.30467	0.824286	2213	1	-0.23916	0.2569	0.1987	0.671126	1674	1	-0.33784	0.1402	0.085564	0.607986	829	0	-1.1657
CACNA1I	4	0.66661	0.6118	0.940463	3943	0	-1.9174	0.2144	0.17228	0.668512	1478	1	-4.538	0.28972	0.2308	0.750631	1697	0	-8.2395
CACNA1S	5	0.0053316	0.0065239	0.302887	124	3	2.9056	0.11602	0.12015	0.657202	1045	1	0.35399	0.20842	0.14496	0.67943	1241	0	-3.057
CACNA2D1	5	0.77116	0.71568	0.943348	4570	0	-5.3194	0.90363	0.90525	1	5488	0	-4.6731	0.82373	0.82557	1	5023	0	-8.1895
CACNA2D2	5	0.17741	0.19603	0.726989	1628	2	0.85016	0.56484	0.48842	0.862861	3358	0	-0.30724	0.26146	0.1832	0.715602	1535	0	-8.0758
CACNA2D3	4	0.11451	0.1331	0.668456	1176	2	0.79734	0.83738	0.84006	0.985009	5074	0	-6.0181	0.84784	0.88464	1	5165	0	-7.5365
CACNA2D4	5	0.27192	0.29886	0.824286	2097	1	-0.529	0.73947	0.69872	0.958291	4441	0	-1.9204	0.79435	0.78411	0.988784	4847	0	-7.6801
CACNG1	5	0.60795	0.54384	0.909572	3626	1	0.72458	0.96966	0.98206	1	5900	0	-6.2003	0.92221	0.95438	1	5597	0	-6.7723
CACNG2	5	0.69748	0.6449	0.943348	4115	0	-3.7263	0.7241	0.65202	0.921582	4340	0	-5.6773	0.62748	0.55286	0.894275	3814	0	-6.2043
CACNG3	5	0.45727	0.41241	0.857262	2842	1	-0.49062	0.70712	0.64497	0.917383	4253	0	-6.0908	0.43298	0.32237	0.750631	2570	0	-7.6455
CACNG4	5	0.73678	0.68201	0.943348	4365	0	-2.0453	0.51256	0.43462	0.855457	3039	0	-2.211	0.36272	0.28973	0.750631	2147	0	-8.3624
CACNG5	5	0.82953	0.76749	0.946253	4934	0	-7.2714	0.65963	0.584	0.899449	3942	0	-6.4926	0.53027	0.42067	0.810424	3200	0	-6.97
CACNG6	5	0.0050264	0.0060974	0.296673	118	1	-1.6419	0.095257	0.08924	0.544947	940	1	-1.5683	0.24252	0.16434	0.705384	1423	0	-6.0749
CACNG7	5	2.43E-05	1.22E-05	0.028053	2	5	1.6791	2.45E-06	2.44E-06	0.007426	2	5	2.6707	0.028772	0.011481	0.214851	196	1	-0.58941
CACNG8	5	0.48265	0.42962	0.857262	2972	1	-0.069081	0.65016	0.57298	0.899449	3876	0	-0.85721	0.18478	0.11564	0.637547	1099	0	-2.847
CADM1	5	0.17502	0.19603	0.726989	1607	1	-0.16852	0.38513	0.27664	0.726163	2320	1	-0.96621	0.53185	0.42067	0.810424	3207	0	-3.1491
CADM2	5	0.48787	0.42962	0.857262	2993	1	-6.1054	0.52125	0.44832	0.862861	3098	0	-6.0775	0.90755	0.93553	1	5514	0	-6.6066
CADM3	5	0.36983	0.36695	0.857262	2481	1	-0.20282	0.8653	0.85109	0.98767	5252	0	-2.5599	0.41552	0.32237	0.750631	2459	0	-5.7958
CADM4	5	0.28852	0.29886	0.824286	2159	1	-0.46917	0.64062	0.55598	0.888458	3821	0	-4.9023	0.77455	0.76251	0.979721	4720	0	-6.4327
CALCR	5	0.04435	0.062274	0.558625	663	1	-1.0845	0.032769	0.037845	0.456644	379	1	-0.53536	0.022921	0.011479	0.214851	162	1	-2.7236
CALCRL	5	0.97905	0.98171	1	5944	0	-6.3708	0.57492	0.49495	0.862861	3427	0	-3.7486	0.89624	0.9258	1	5450	0	-6.8731
CALHM1	5	0.96467	0.96174	1	5835	0	-7.7712	0.72276	0.64971	0.921582	4337	0	-5.4799	0.84517	0.85552	1	5151	0	-8.2767
CALHM2	4	0.63932	0.58929	0.938245	3780	0	-7.1239	0.95603	0.96898	1	5814	0	-3.6749	0.95463	0.97413	1	5784	0	-8.4595
CALHM3	5	0.034098	0.054591	0.548189	513	1	-3.2359	0.30909	0.21407	0.671126	1929	1	-6.1272	0.87426	0.90096	1	5320	0	-6.7192
CALN1	5	0.16672	0.1867	0.713945	1545	2	0.79117	0.33053	0.2299	0.69049	2029	1	-0.27485	0.28304	0.22881	0.750631	1663	0	-2.4805
CALR	5	0.94371	0.92735	0.991958	5692	0	-7.1066	0.86932	0.85461	0.98767	5284	0	-4.9539	0.78088	0.76592	0.979721	4755	0	-7.6109
CALU	5	0.59899	0.53262	0.907183	3562	1	-4.5882	0.93381	0.94391	1	5677	0	-3.0263	0.67381	0.62517	0.934532	4114	0	-6.173
CALY	5	0.005263	0.0063171	0.299754	122	3	1.5783	0.0017246	0.0011273	0.121021	44	3	2.0582	0.055982	0.022079	0.321273	353	1	0.52573
CAMK1	5	0.60389	0.53818	0.909572	3594	1	-0.42869	0.73449	0.69025	0.958034	4408	0	-2.2911	0.50122	0.38422	0.784967	3018	0	-8.6758
CAMK1D	5	0.23373	0.26457	0.796197	1974	1	0.2603	0.20743	0.16724	0.668512	1446	1	-0.9851	0.063134	0.02208	0.321273	391	1	-7.2629
CAMK1G	5	0.95825	0.95202	1	5786	0	-6.39	0.97667	0.98611	1	5932	0	-6.3621	0.55358	0.4557	0.825609	3346	0	-6.8924
CAMK2A	5	0.018219	0.017083	0.325724	319	1	0.23036	0.060341	0.052358	0.479247	634	2	1.1171	0.13306	0.064538	0.497503	789	0	-7.4765
CAMK2B	5	0.0094098	0.010693	0.304292	185	3	2.0808	0.0089632	0.0069878	0.241405	155	2	2.1015	0.12096	0.053815	0.439332	719	0	-0.97934
CAMK2D	5	0.30533	0.30467	0.824286	2214	1	-1.512	0.9675	0.97898	1	5890	0	-6.3428	0.91845	0.9469	1	5582	0	-6.8731
CAMK2G	5	0.96007	0.95392	1	5806	0	-5.3785	0.90899	0.90851	1	5531	0	-5.3509	0.83048	0.83103	1	5064	0	-6.9115
CAMK4	5	0.0049187	0.0056676	0.281937	117	2	2.9295	0.37921	0.27664	0.726163	2290	1	-0.41755	0.11788	0.053815	0.439332	703	0	-3.3945
CAMKK2	5	0.22011	0.26146	0.796197	1904	1	0.34056	0.9276	0.93411	1	5647	0	-6.2835	0.4783	0.36162	0.765279	2858	0	-6.8135
CAMLG	5	0.43902	0.40108	0.857262	2762	1	-0.6565	0.6264	0.5444	0.884365	3743	0	-6.8588	0.47423	0.36162	0.765279	2838	0	-6.9967
CAMP	3	0.16355	0.15735	0.713945	1531	1	-7.7188	0.47179	0.40376	0.842421	2800	0	-6.7007	0.9557	0.97717	1	5790	0	-9.2408
CANT1	5	0.76794	0.71151	0.943348	4556	0	-3.5961	0.39605	0.29198	0.753073	2380	1	-6.0059	0.22304	0.15461	0.67943	1323	0	-6.5347
CANX	5	0.036601	0.055366	0.548189	549	3	0.68414	0.0077441	0.0065369	0.241405	140	2	0.60662	0.0045162	0.011479	0.214851	51	1	-1.3671
CAPNS1	5	0.44576	0.40673	0.857262	2785	1	0.35768	0.48466	0.3764	0.810362	2879	0	-2.0071	0.41995	0.32237	0.750631	2488	0	-7.6168
CARKD	5	0.74461	0.69514	0.943348	4406	0	-0.87794	0.68639	0.60996	0.911048	4112	0	-2.4724	0.59253	0.51382	0.878309	3592	0	-3.852
CASC4	5	0.17844	0.19603	0.726989	1635	2	0.40523	0.30807	0.21407	0.671126	1926	1	-4.5459	0.24783	0.18319	0.715602	1456	0	-5.0624
CASD1	5	0.80501	0.75004	0.945101	4774	0	-2.0186	0.7397	0.69872	0.958291	4442	0	-1.3649	0.58785	0.51381	0.878309	3554	0	-6.9115
CASK	5	0.60194	0.53262	0.907183	3578	1	-0.51016	0.36569	0.25336	0.698886	2208	1	-0.73986	0.33288	0.27275	0.750631	1952	0	-2.1277
CASP7	5	0.67561	0.62528	0.943348	4000	0	-6.7887	0.98949	0.99415	1	6008	0	-6.2953	0.96323	0.98076	1	5834	0	-7.6849
CASR	5	0.42128	0.40108	0.857262	2689	1	-6.1957	0.9681	0.97947	1	5893	0	-6.8384	0.91949	0.94791	1	5586	0	-7.3702
CATSPER1	5	0.36319	0.36695	0.857262	2453	1	-1.2743	0.44587	0.35349	0.795967	2635	1	-2.7864	0.81145	0.81154	1	4943	0	-6.2197
CATSPER2	5	0.46436	0.41241	0.857262	2873	1	-0.39699	0.43037	0.33796	0.795967	2545	1	-2.8125	0.38618	0.30622	0.750631	2297	0	-6.4973
CATSPER3	5	0.62383	0.55528	0.909572	3707	1	-4.57	0.56493	0.48842	0.862861	3360	0	-4.6747	0.40523	0.31434	0.750631	2406	0	-5.1929
CATSPER4	5	0.36081	0.36126	0.857262	2441	1	-1.0788	0.36871	0.25336	0.698886	2227	1	-1.064	0.33989	0.27275	0.750631	1999	0	-5.0212
CATSPERB	5	0.00072523	0.00076593	0.117315	38	4	2.3081	0.0032185	0.0012934	0.121021	67	3	1.3564	0.50366	0.39166	0.790868	3030	0	-2.5335
CATSPERD	5	0.022606	0.025098	0.389895	373	3	1.2984	0.37124	0.26115	0.70623	2243	1	-0.33616	0.369	0.28973	0.750631	2194	0	-2.6297
CATSPERG	5	0.05426	0.07146	0.558649	728	2	1.5058	0.079177	0.065174	0.479247	787	2	0.85598	0.059889	0.022079	0.321273	372	1	-3.4362
CAV1	5	0.95939	0.95344	1	5797	0	-5.3591	0.90734	0.90768	1	5514	0	-5.1681	0.82807	0.82967	1	5045	0	-6.6974
CAV2	4	0.18587	0.20275	0.744203	1678	1	-0.77134	0.2011	0.14518	0.657202	1413	1	-0.66388	0.43009	0.32652	0.755156	2551	0	-2.5301
CAV3	5	0.59078	0.52113	0.907183	3517	1	-0.45655	0.57707	0.49495	0.862861	3438	0	-2.5375	0.49631	0.38422	0.784967	2985	0	-4.3761
CCDC107	4	0.62257	0.57566	0.932424	3696	0	0.17175	0.39612	0.30752	0.756603	2381	0	-4.1152	0.72542	0.71266	0.970993	4422	0	-7.4572
CCDC108	5	0.93968	0.91955	0.99091	5666	0	-5.5075	0.54355	0.46866	0.862861	3235	0	-5.4799	0.52162	0.40625	0.791739	3154	0	-6.0056
CCDC109B	4	0.3627	0.33111	0.847884	2451	1	0.22825	0.56539	0.48178	0.862861	3362	0	-1.2247	0.38168	0.27983	0.750631	2269	0	-6.0749
CCDC112	5	0.72717	0.67752	0.943348	4297	0	-1.416	0.44144	0.35349	0.795967	2609	1	-1.3984	0.39245	0.31434	0.750631	2337	0	-2.5969
CCDC126	5	0.21478	0.25567	0.796197	1873	1	-0.72416	0.034596	0.037845	0.456644	398	1	-4.5771	0.012993	0.011479	0.214851	110	1	-7.0979
CCDC136	5	0.95851	0.9525	1	5790	0	-5.3394	0.90548	0.90606	1	5503	0	-5.3118	0.82578	0.82694	1	5033	0	-6.2043
CCDC141	3	0.88069	0.88115	0.981386	5264	0	-7.6203	0.80645	0.82719	0.975468	4877	0	-7.5922	0.70231	0.73715	0.97105	4268	0	-8.1256
CCDC144A	5	0.0074617	0.0096332	0.304292	158	3	2.2458	0.0064224	0.005049	0.240551	126	3	1.8053	0.094626	0.053813	0.439332	567	1	-0.31739
CCDC155	5	0.22317	0.26457	0.796197	1925	2	0.73346	0.67248	0.5894	0.902048	4019	0	-1.895	0.46539	0.34619	0.764824	2772	0	-2.7207
CCDC167	5	0.54081	0.49246	0.887772	3254	1	-1.3936	0.24443	0.18298	0.670407	1614	1	-4.477	0.72936	0.7094	0.970993	4445	0	-6.3512
CCDC168	4	0.10832	0.1331	0.668456	1132	1	-1.6862	0.18071	0.13862	0.657202	1323	1	-4.9539	0.459	0.35846	0.765279	2731	0	-5.4752
CCDC180	5	0.020199	0.021134	0.380295	342	3	2.2888	0.087919	0.069342	0.479247	870	2	0.58133	0.13595	0.06454	0.497503	806	0	-0.47466
CCDC47	5	0.022126	0.025098	0.389895	368	3	1.4587	0.0073837	0.0056008	0.241405	137	2	2.3848	0.0051675	0.011479	0.214851	59	2	0.8735
CCDC51	5	0.054686	0.07146	0.558649	731	2	1.2665	0.0046125	0.0021187	0.144788	97	3	1.7488	0.1225	0.053815	0.439332	731	0	-0.13994
CCDC67	5	0.56149	0.49246	0.887772	3351	1	-5.9839	0.35096	0.24558	0.690517	2129	1	-5.956	0.28239	0.2288	0.750631	1656	0	-6.4846
CCDC80	5	0.13944	0.16961	0.713945	1358	1	-3.1041	0.17224	0.14372	0.657202	1282	1	-4.3669	0.28982	0.23772	0.750631	1699	0	-4.8808
CCDC90B	5	0.60511	0.54384	0.909572	3604	1	-0.59378	0.51735	0.43462	0.855457	3070	0	-3.5737	0.3849	0.30622	0.750631	2286	0	-4.0714
CCKAR	4	0.89193	0.85813	0.970977	5346	0	-6.4737	0.78788	0.75065	0.971172	4763	0	-6.4457	0.68558	0.65541	0.951361	4185	0	-6.9763
CCKBR	5	0.527	0.47532	0.887772	3194	1	-0.01534	0.46373	0.36879	0.799079	2746	0	-4.6747	0.50493	0.39166	0.790868	3040	0	-5.1929
CCL11	5	0.40995	0.39533	0.857262	2637	1	-7.7749	0.66308	0.58401	0.899449	3963	0	-5.1509	0.99522	0.99848	1	6037	0	-8.4948
CCL15	5	0.39923	0.38944	0.857262	2603	1	-0.86847	0.33473	0.2378	0.690517	2044	1	-3.8639	0.36426	0.28973	0.750631	2161	0	-6.7225
CCL22	4	0.90559	0.8869	0.981765	5437	0	-6.7887	0.97386	0.9837	1	5918	0	-6.0086	0.92881	0.95769	1	5636	0	-7.88
CCL24	5	0.91618	0.88852	0.981765	5511	0	-6.6834	0.80246	0.78888	0.973015	4856	0	-4.2885	0.7076	0.69692	0.970993	4315	0	-7.1867
CCL5	5	0.0008141	0.00082942	0.117315	42	4	1.519	0.0054983	0.0040836	0.225878	110	3	1.8475	0.29745	0.23772	0.750631	1748	0	-0.94017
CCL7	5	0.35277	0.34434	0.847884	2415	1	-3.5319	0.61189	0.51386	0.862861	3662	0	-3.5061	0.60766	0.53816	0.893232	3683	0	-4.43
CCPG1	5	0.72034	0.67295	0.943348	4253	0	-1.416	0.44144	0.35349	0.795967	2606	1	-1.4959	0.39245	0.31434	0.750631	2336	0	-5.667
CCR1	5	0.5325	0.48694	0.887772	3216	1	-4.3938	0.76253	0.7232	0.962468	4589	0	-4.3669	0.71851	0.70113	0.970993	4377	0	-7.6959
CCR10	3	0.28746	0.25715	0.796197	2153	1	-0.45927	0.11319	0.086251	0.544947	1035	1	-5.5654	0.12102	0.076785	0.575838	720	0	-6.0917
CCR2	5	0.96994	0.96807	1	5873	0	-5.6581	0.93252	0.94054	1	5673	0	-6.8588	0.86309	0.88244	1	5259	0	-7.3907
CCR3	5	0.99968	0.9999	1	6078	0	-8.9264	0.95408	0.96608	1	5799	0	-3.2888	0.99612	0.99873	1	6046	0	-8.6938
CCR4	4	0.14803	0.17369	0.713945	1422	2	0.60154	0.016897	0.0083813	0.250284	251	1	0.14872	0.098886	0.042963	0.439332	591	0	-3.9478
CCR5	4	0.68755	0.62885	0.943348	4058	0	-3.8976	0.66493	0.61903	0.917381	3976	0	-3.8712	0.56481	0.51492	0.878403	3419	0	-5.5501
CCR6	5	0.97804	0.98057	1	5936	0	-5.9191	0.832	0.80844	0.9732	5027	0	-2.2446	0.89263	0.92235	1	5423	0	-8.08
CCR7	4	0.13064	0.14577	0.689448	1295	2	0.57674	0.23784	0.17228	0.668512	1581	1	0.089239	0.14046	0.085063	0.607986	831	0	-4.9399
CCR8	4	0.45995	0.41139	0.857262	2852	1	-4.9557	0.48189	0.40841	0.848869	2862	0	-4.9283	0.60681	0.57148	0.910828	3677	0	-5.4493
CCR9	4	0.98673	0.99063	1	5997	0	-7.3717	0.97761	0.98625	1	5938	0	-7.3436	0.93619	0.96215	1	5678	0	-7.8766
CCRL2	5	0.85475	0.7998	0.952943	5090	0	-4.0983	0.77437	0.74412	0.968068	4663	0	-2.9004	0.67631	0.62768	0.934532	4128	0	-4.919
CCRN4L	5	0.96753	0.96407	1	5855	0	-5.9191	0.927	0.93157	1	5645	0	-5.5654	0.85512	0.86471	1	5206	0	-6.4194
CCT4	5	0.040118	0.060027	0.548189	601	2	1.5204	0.039669	0.037847	0.456644	446	2	1.313	0.28226	0.2288	0.750631	1655	0	-0.73691
CD101	5	0.17876	0.19603	0.726989	1636	2	0.75368	0.58074	0.49495	0.862861	3463	0	-0.8262	0.90699	0.93492	1	5512	0	-7.6569
CD109	5	0.48174	0.42962	0.857262	2966	1	-4.3551	0.44544	0.35349	0.795967	2632	1	-4.3282	0.54854	0.4557	0.825609	3317	0	-4.8415
CD14	5	0.0059755	0.0070416	0.304157	136	3	1.7573	0.0025809	0.0012918	0.121021	54	3	1.5622	0.28082	0.2288	0.750631	1646	0	-1.2999
CD151	5	0.13717	0.16708	0.713945	1339	1	-2.2808	0.23414	0.17521	0.668512	1564	1	-4.83	0.79169	0.7744	0.982869	4831	0	-8.0884
CD160	5	0.041802	0.060029	0.548189	632	3	0.6285	0.039557	0.037847	0.456644	445	2	1.3264	0.099347	0.053813	0.439332	594	1	-4.4323
CD163	4	0.30969	0.29923	0.824286	2240	1	-0.45605	0.14885	0.11835	0.657202	1185	1	-0.88998	0.36387	0.26618	0.750631	2157	0	-4.1913
CD163L1	5	0.88992	0.84401	0.967781	5332	0	-1.402	0.83485	0.81435	0.9732	5054	0	-2.216	0.92317	0.95579	1	5601	0	-7.7977
CD164	5	0.10045	0.11774	0.642219	1073	2	0.93857	0.015197	0.010411	0.250284	235	2	2.1736	0.12649	0.053815	0.439332	753	0	-3.1743
CD164L2	5	0.26827	0.29314	0.824286	2085	1	-0.87034	0.32169	0.2299	0.69049	1987	1	-3.6977	0.28474	0.22881	0.750631	1671	0	-6.7723
CD177	5	0.77137	0.71568	0.943348	4572	0	-5.2787	0.61959	0.52619	0.872958	3703	0	-5.2511	0.81891	0.82001	1	4986	0	-7.155
CD180	5	0.6722	0.61497	0.940463	3977	0	0.21892	0.091634	0.076357	0.51315	906	2	0.69976	0.32482	0.26401	0.750631	1905	0	-2.7573
CD19	5	0.091785	0.098544	0.59165	1016	1	-1.6073	0.27977	0.21407	0.671126	1776	1	-3.8558	0.75862	0.73509	0.970993	4622	0	-5.2835
CD1A	5	0.25339	0.28159	0.814766	2039	1	-0.33289	0.56938	0.49495	0.862861	3387	0	-4.7052	0.34769	0.2812	0.750631	2050	0	-5.2237
CD1B	5	0.99939	0.99978	1	6073	0	-7.7378	0.82555	0.80258	0.9732	4990	0	-3.8799	0.52559	0.40625	0.791739	3177	0	-8.1619
CD1C	5	0.9142	0.88377	0.981756	5495	0	-5.0312	0.79801	0.78402	0.973015	4825	0	-5.0038	0.70236	0.68607	0.970993	4282	0	-5.5256
CD1D	5	0.94488	0.92802	0.991958	5701	0	-6.5697	0.81076	0.79047	0.973015	4902	0	-4.9791	0.78456	0.7676	0.979721	4770	0	-7.0727
CD1E	5	0.88742	0.83901	0.96682	5314	0	-4.0983	0.77437	0.74412	0.968068	4664	0	-4.0717	0.61293	0.5441	0.893232	3715	0	-4.5806
CD2	5	0.027437	0.038125	0.507261	441	1	-5.7505	0.010456	0.0084253	0.250284	179	1	-5.7227	0.01485	0.011479	0.214851	120	1	-6.25
CD200	5	0.69139	0.64032	0.943348	4081	0	0.24537	0.49036	0.39876	0.834294	2911	0	-6.4457	0.94136	0.96564	1	5708	0	-7.147
CD200R1	5	0.90386	0.8639	0.973001	5425	0	-5.6097	0.77437	0.74412	0.968068	4668	0	-5.582	0.67631	0.62768	0.934532	4127	0	-6.1084
CD200R1L	5	0.92921	0.90625	0.986093	5599	0	-5.8372	0.83406	0.81288	0.9732	5046	0	-5.8094	0.74043	0.72141	0.970993	4517	0	-5.0988
CD207	4	0.70912	0.64917	0.943348	4183	0	-3.2451	0.40884	0.30752	0.756603	2448	0	-2.8442	0.66345	0.64326	0.945534	4047	0	-5.1291
CD209	3	0.70882	0.63294	0.943348	4182	0	-5.7355	0.51658	0.45364	0.862861	3066	0	-5.7077	0.42958	0.3705	0.780808	2547	0	-6.2349
CD22	5	0.40094	0.38944	0.857262	2610	1	-0.55216	0.49056	0.39876	0.834294	2912	0	-3.924	0.22944	0.15461	0.67943	1360	0	-4.43
CD226	4	0.46757	0.41691	0.857262	2887	1	-0.63798	0.20369	0.14518	0.657202	1424	1	-1.8644	0.21075	0.14884	0.67943	1253	0	-8.2128
CD24	4	0.98906	0.99329	1	6017	0	-7.5058	0.98169	0.9893	1	5971	0	-7.4777	0.94498	0.96988	1	5729	0	-8.0109
CD244	5	0.91618	0.88852	0.981765	5516	0	-4.3154	0.80246	0.78888	0.973015	4850	0	-4.9829	0.7076	0.69692	0.970993	4311	0	-6.3087
CD247	4	0.10067	0.12531	0.66194	1076	2	0.56715	0.07387	0.05747	0.479247	738	1	-1.2929	0.053197	0.017836	0.315349	337	1	-0.52131
CD248	5	0.51141	0.44655	0.871613	3109	1	0.36455	0.40184	0.29968	0.756603	2409	1	-4.0717	0.36664	0.28973	0.750631	2180	0	-4.5806
CD27	4	0.3532	0.3311	0.847884	2419	1	-3.3128	0.61755	0.5481	0.888239	3693	0	-3.9749	0.58019	0.52524	0.885751	3508	0	-6.2649
CD274	5	0.65229	0.60469	0.940463	3851	0	-0.018354	0.41307	0.30744	0.756603	2465	1	0.29848	0.33658	0.27275	0.750631	1974	0	-3.9012
CD276	5	0.55937	0.49246	0.887772	3344	1	-5.9323	0.58023	0.49495	0.862861	3459	0	-5.9044	0.6154	0.5441	0.893232	3735	0	-6.4327
CD28	5	0.39445	0.38376	0.857262	2580	1	-0.41153	0.70533	0.64005	0.917383	4238	0	-2.4089	0.79969	0.78891	0.989518	4873	0	-6.1887
CD300A	5	0.77043	0.71568	0.943348	4566	0	-5.1935	0.89165	0.88836	1	5419	0	-5.5318	0.8087	0.80262	0.997245	4919	0	-6.0579
CD300C	5	0.5679	0.49246	0.887772	3387	1	-3.6644	0.42611	0.32257	0.779137	2522	1	-3.6384	0.42315	0.32237	0.750631	2504	0	-4.1377
CD300E	5	0.41874	0.40108	0.857262	2676	1	-1.1715	0.37944	0.27664	0.726163	2292	1	-3.924	0.65401	0.60229	0.928658	3991	0	-7.3267
CD300LB	4	0.12782	0.14353	0.689448	1273	2	0.73185	0.95282	0.96772	1	5790	0	-6.3998	0.89206	0.92872	1	5420	0	-8.466
CD300LD	5	0.044679	0.063652	0.558649	665	1	0.57746	0.14698	0.13592	0.657202	1176	1	-0.94283	0.39078	0.31434	0.750631	2325	0	-2.1965
CD300LF	5	0.21452	0.24984	0.795972	1870	2	0.60966	0.56624	0.49495	0.862861	3366	0	-3.4825	0.75398	0.73119	0.970993	4590	0	-7.3944
CD300LG	5	0.3466	0.34434	0.847884	2387	1	-0.56259	0.95757	0.96896	1	5826	0	-5.9812	0.90106	0.92784	1	5478	0	-7.285
CD302	5	0.0034878	0.0037662	0.233734	95	3	3.3781	0.021747	0.013316	0.261274	287	1	0.14513	0.16915	0.10569	0.623489	1009	0	-2.203
CD320	5	0.42073	0.40108	0.857262	2687	1	-1.3441	0.38571	0.27664	0.726163	2325	1	-2.8155	0.57147	0.48236	0.856069	3455	0	-5.598
CD33	4	0.98748	0.99116	1	6003	0	-7.2132	0.97886	0.98697	1	5953	0	-6.879	0.93897	0.96367	1	5694	0	-7.7177
CD34	5	0.87885	0.81459	0.952943	5254	0	-3.6644	0.71628	0.64497	0.917383	4308	0	-6.1759	0.62109	0.55001	0.893232	3768	0	-6.8135
CD36	4	0.82479	0.76782	0.946275	4904	0	-5.0312	0.45155	0.37818	0.810756	2673	0	-5.0038	0.52423	0.45288	0.825609	3168	0	-5.5256
CD37	5	0.71245	0.66386	0.943348	4209	0	-5.8231	0.61372	0.52618	0.872958	3670	0	-0.53413	0.10951	0.053813	0.439332	657	1	-6.323
CD38	5	0.96081	0.95487	1	5812	0	-6.2282	0.91077	0.91006	1	5543	0	-5.37	0.4307	0.32237	0.750631	2555	0	-5.8949
CD3D	5	0.80565	0.75004	0.945101	4776	0	-4.504	0.36995	0.25336	0.698886	2235	1	-4.2751	0.72936	0.7094	0.970993	4450	0	-6.8924
CD3E	4	0.57676	0.53264	0.907183	3435	0	-0.097681	0.050178	0.046862	0.479247	538	1	0.24331	0.016762	0.009262	0.214851	130	1	-1.8314
CD3G	5	0.57989	0.50984	0.898021	3446	1	-0.02136	0.48002	0.3688	0.799079	2852	0	-2.527	0.80408	0.79653	0.993136	4896	0	-6.0579
CD4	5	0.6437	0.58896	0.938245	3811	0	-2.0942	0.82911	0.80559	0.9732	5012	0	-6.9634	0.97381	0.98727	1	5901	0	-7.862
CD40	5	0.14908	0.17751	0.713945	1433	2	-0.63798	0.073254	0.059244	0.479247	731	2	-0.62794	0.25609	0.18319	0.715602	1516	0	-4.0019
CD40LG	5	0.90951	0.87359	0.977409	5463	0	-4.876	0.48546	0.3764	0.810362	2884	0	-4.1624	0.69042	0.65916	0.953395	4210	0	-5.3688
CD44	4	0.052496	0.059075	0.548189	717	2	1.3642	0.41672	0.33402	0.795967	2476	0	-6.2935	0.58296	0.52777	0.88769	3531	0	-6.8236
CD46	5	0.76549	0.71151	0.943348	4539	0	-1.89	0.82124	0.79047	0.973015	4967	0	-3.1183	0.69259	0.66381	0.957839	4221	0	-7.4376
CD47	5	0.88691	0.83901	0.96682	5309	0	-3.6244	0.62414	0.53835	0.880888	3728	0	-4.1624	0.26747	0.1832	0.715602	1571	0	-4.6729
CD48	4	0.59964	0.55224	0.909572	3566	0	-0.58479	0.85912	0.85902	0.988192	5223	0	-5.8094	0.76608	0.76059	0.979721	4674	0	-6.3372
CD5	4	0.040151	0.051549	0.548189	602	1	-0.61284	0.20369	0.14518	0.657202	1423	1	-1.9973	0.14363	0.093414	0.607986	849	0	-7.1144
CD52	4	0.096735	0.11369	0.642219	1053	2	1.5899	0.4292	0.35322	0.795967	2537	0	-7.8458	0.70315	0.68596	0.970993	4291	0	-8.3796
CD53	4	0.58317	0.53264	0.907183	3467	0	-0.023156	0.70284	0.68074	0.949607	4226	0	-3.7979	0.60187	0.56191	0.900791	3646	0	-6.73
CD55	5	0.076187	0.094293	0.59165	900	1	-5.4536	0.20374	0.15947	0.667959	1430	1	-5.426	0.38791	0.31434	0.750631	2309	0	-5.9513
CD58	5	0.67886	0.6304	0.943348	4020	0	-1.3322	0.88149	0.87953	0.998807	5357	0	-6.1458	0.91732	0.94638	1	5577	0	-7.4701
CD59	5	0.034264	0.054591	0.548189	514	2	0.74997	0.10608	0.09694	0.585976	1004	1	-0.18703	0.078588	0.032667	0.379176	482	1	-4.3905
CD6	5	0.83163	0.76749	0.946253	4944	0	-2.7241	0.9983	0.99924	1	6071	0	-7.9858	0.99009	0.99583	1	6003	0	-8.5198
CD63	5	0.18348	0.20794	0.75093	1664	1	0.37149	0.22039	0.17521	0.668512	1506	1	-0.28805	0.36176	0.28973	0.750631	2142	0	-1.3886
CD68	5	0.70986	0.65914	0.943348	4190	0	-5.0795	0.87975	0.87227	0.99631	5346	0	-5.0942	0.79317	0.77926	0.98656	4835	0	-6.0579
CD69	5	0.23923	0.26457	0.796197	1994	1	-4.0507	0.25918	0.1987	0.671126	1689	1	-4.0241	0.26173	0.1832	0.715602	1536	0	-4.5321
CD7	4	0.69254	0.63303	0.943348	4087	0	-0.41528	0.6326	0.5626	0.890158	3772	0	-3.9241	0.6963	0.68223	0.970993	4246	0	-7.5815
CD70	5	0.19789	0.23183	0.78595	1756	1	-4.504	0.094153	0.081441	0.533177	931	1	-4.477	0.19431	0.12547	0.637547	1157	0	-4.9925
CD72	5	0.91521	0.88758	0.981765	5504	0	-4.3551	0.80806	0.79047	0.973015	4880	0	-5.6304	0.71315	0.69905	0.970993	4355	0	-6.1571
CD74	5	0.49245	0.42962	0.857262	3011	1	-0.57839	0.7241	0.65202	0.921582	4349	0	-3.7002	0.62748	0.55286	0.894275	3816	0	-5.2539
CD79A	5	0.85431	0.7998	0.952943	5088	0	-1.1361	0.97885	0.98659	1	5952	0	-6.8857	0.97001	0.98478	1	5878	0	-8.0628
CD79B	5	0.17696	0.19603	0.726989	1625	2	0.90009	0.11865	0.12791	0.657202	1052	1	0.10405	0.30246	0.23772	0.750631	1778	0	-2.4508
CD80	5	0.015862	0.015767	0.325105	284	2	1.3903	0.038296	0.037847	0.456644	432	2	1.7871	0.15805	0.095766	0.607986	940	0	-0.49645
CD81	5	0.90211	0.86278	0.973001	5413	0	-5.4898	0.36592	0.25336	0.698886	2211	1	-0.81547	0.47698	0.36162	0.765279	2852	0	-5.9877
CD82	5	0.48606	0.42962	0.857262	2984	1	-3.7857	0.21435	0.17521	0.668512	1477	1	-3.7595	0.38154	0.30622	0.750631	2267	0	-4.2618
CD83	5	0.17262	0.18671	0.713945	1589	2	0.64944	0.67596	0.5947	0.904696	4047	0	-2.396	0.72242	0.70321	0.970993	4408	0	-5.0213
CD84	2	0.78147	0.79066	0.952943	4631	0	-8.1159	0.69999	0.73521	0.968068	4200	0	-8.0877	0.58786	0.63594	0.940839	3566	0	-8.6218
CD86	5	0.9118	0.87983	0.98105	5473	0	-5.0312	0.79292	0.77748	0.973015	4789	0	-5.0038	0.69606	0.6683	0.960666	4244	0	-5.5256
CD8A	5	0.18768	0.21088	0.75093	1693	1	-5.9453	0.69596	0.63022	0.917383	4172	0	-4.4148	0.2515	0.18319	0.715602	1474	0	-6.4459
CD8B	5	0.030434	0.040013	0.512361	471	2	1.5369	0.023247	0.013317	0.261274	306	2	1.5413	0.0394	0.011481	0.214851	254	1	-0.85341
CD9	5	0.8553	0.7998	0.952943	5094	0	-1.8065	0.99269	0.99607	1	6035	0	-5.1178	0.61571	0.5441	0.893232	3736	0	-7.9867
CD93	5	0.083853	0.098542	0.59165	965	1	0.26538	0.054899	0.043754	0.462003	585	2	1.0481	0.22095	0.14497	0.67943	1312	0	-1.4816
CD96	4	0.039155	0.050209	0.548189	585	2	1.1213	0.35477	0.26034	0.70623	2147	1	-0.39196	0.45068	0.33958	0.755156	2675	0	-5.7541
CD99L2	5	0.5732	0.49819	0.887772	3414	1	-3.9531	0.91369	0.91318	1	5572	0	-5.4076	0.67893	0.63019	0.93552	4144	0	-5.9328
CDAN1	4	0.6418	0.59385	0.940463	3797	0	-0.85891	0.52361	0.43715	0.857654	3111	0	-4.3301	0.36649	0.26618	0.750631	2178	0	-7.9976
CDC14B	4	0.36688	0.33111	0.847884	2471	1	-0.72835	0.20823	0.1587	0.667959	1452	1	-1.8253	0.12141	0.076764	0.575838	723	0	-6.173
CDCP1	5	0.715	0.66386	0.943348	4221	0	-0.53745	0.86551	0.85109	0.98767	5254	0	-4.9441	0.97359	0.98727	1	5899	0	-8.2877
CDH1	5	0.57604	0.49819	0.887772	3428	1	-0.50286	0.40927	0.30744	0.756603	2449	1	0.25801	0.49205	0.37668	0.784967	2958	0	-4.0019
CDH10	5	0.80429	0.75004	0.945101	4766	0	-2.2004	0.69464	0.62775	0.917383	4161	0	-4.793	0.601	0.52302	0.885085	3638	0	-5.3125
CDH11	4	0.43197	0.36327	0.857262	2734	1	-6.9978	0.19809	0.14518	0.657202	1399	1	-2.8092	0.094076	0.042963	0.439332	566	1	-7.5019
CDH12	5	0.94855	0.93815	0.99875	5731	0	-6.009	0.95757	0.96896	1	5827	0	-5.9812	0.90106	0.92784	1	5481	0	-6.8033
CDH13	5	0.96341	0.96092	1	5828	0	-5.4718	0.91632	0.92358	1	5584	0	-5.4442	0.84114	0.85069	1	5130	0	-5.9696
CDH15	5	0.013925	0.013167	0.308016	260	3	1.0261	0.008207	0.0067632	0.241405	148	3	0.8338	0.23207	0.15461	0.67943	1375	0	-0.79578
CDH16	5	0.16398	0.1867	0.713945	1532	1	-0.96878	0.28108	0.21407	0.671126	1780	1	-0.81086	0.43287	0.32237	0.750631	2568	0	-2.1438
CDH17	4	0.38101	0.3418	0.847884	2526	1	-4.6063	0.66882	0.62122	0.917383	3999	0	-4.2405	0.66006	0.63922	0.944084	4016	0	-6.9115
CDH18	3	0.94173	0.95112	1	5680	0	-6.8733	0.91006	0.93249	1	5540	0	-6.8452	0.82701	0.87494	1	5041	0	-7.3771
CDH19	5	0.099818	0.11774	0.642219	1069	2	0.8688	0.48667	0.38397	0.820844	2889	0	-1.861	0.89975	0.92717	1	5466	0	-6.9396
CDH2	5	0.80602	0.75004	0.945101	4779	0	-4.0983	0.51324	0.43462	0.855457	3043	0	0.17902	0.2893	0.23772	0.750631	1694	0	-4.5806
CDH20	4	0.90901	0.89439	0.982597	5458	0	-6.0337	0.54856	0.46526	0.862861	3263	0	-5.0987	0.72371	0.71086	0.970993	4413	0	-6.5347
CDH22	5	0.30258	0.30467	0.824286	2204	1	-5.865	0.83231	0.80844	0.9732	5033	0	-5.8372	0.44031	0.32237	0.750631	2604	0	-6.3651
CDH23	4	0.51525	0.44917	0.875595	3130	1	0.19417	0.50807	0.43146	0.855457	3014	0	-0.91138	0.51676	0.43604	0.822582	3127	0	-6.8493
CDH24	4	0.92292	0.9142	0.987248	5559	0	-7.2239	0.85089	0.85202	0.98767	5162	0	-7.1958	0.7555	0.75624	0.979721	4596	0	-7.7285
CDH26	5	0.73519	0.68201	0.943348	4350	0	-3.7176	0.74507	0.70088	0.958291	4483	0	-3.9749	0.64653	0.59701	0.928658	3935	0	-4.482
CDH3	5	0.33239	0.33291	0.847884	2327	1	-5.5424	0.29423	0.21407	0.671126	1851	1	-5.5147	0.33177	0.27275	0.750631	1942	0	-6.0407
CDH4	5	0.76415	0.71151	0.943348	4530	0	-1.0351	0.44906	0.35349	0.795967	2660	0	-1.6194	0.83412	0.83103	1	5091	0	-8.2153
CDH5	5	0.92037	0.89136	0.981765	5549	0	-4.9813	0.81284	0.79047	0.973015	4908	0	-4.9539	0.71851	0.70113	0.970993	4381	0	-5.4752
CDH6	4	0.60382	0.55225	0.909572	3593	0	-5.8231	0.30002	0.19934	0.671126	1884	1	-5.7953	0.65489	0.63311	0.938705	3994	0	-6.323
CDH7	5	0.16944	0.18671	0.713945	1564	1	0.26367	0.022083	0.013317	0.261274	292	1	-0.032209	0.02074	0.011479	0.214851	150	1	-0.4581
CDH8	5	0.14409	0.17225	0.713945	1391	2	0.98987	0.25299	0.1987	0.671126	1657	1	-1.7563	0.3856	0.30622	0.750631	2292	0	-3.3472
CDH9	4	0.27609	0.26709	0.798261	2109	1	0.41002	0.18914	0.13863	0.657202	1358	1	-2.3098	0.32161	0.2526	0.750631	1889	0	-6.9303
CDHR1	5	0.048295	0.068103	0.558649	688	1	-5.6739	0.012824	0.0094916	0.250284	214	1	-5.6462	0.008253	0.011479	0.214851	82	1	-5.9971
CDHR2	5	0.56361	0.49246	0.887772	3365	1	-0.83292	0.66479	0.58401	0.899449	3972	0	-7.3093	0.72483	0.70736	0.970993	4419	0	-6.5445
CDHR3	5	0.84272	0.79369	0.952943	5019	0	-1.6128	0.51131	0.42783	0.855457	3033	0	-1.8335	0.61516	0.5441	0.893232	3733	0	-8.0241
CDHR4	5	0.44598	0.40673	0.857262	2788	1	0.31094	0.40557	0.29968	0.756603	2428	1	0.58915	0.45349	0.33812	0.755156	2693	0	-5.2066
CDHR5	5	0.84697	0.79369	0.952943	5043	0	-6.7219	0.23703	0.18298	0.670407	1578	1	-1.6952	0.40343	0.31434	0.750631	2395	0	-8.0808
CDIP1	5	0.16963	0.18671	0.713945	1566	2	0.73538	0.51295	0.43462	0.855457	3041	0	-0.47119	0.42797	0.32237	0.750631	2535	0	-3.9443
CDIPT	4	0.10882	0.1331	0.668456	1136	1	-5.6739	0.32222	0.22629	0.69049	1991	1	-5.6462	0.45407	0.35228	0.765279	2698	0	-6.173
CDKAL1	5	0.98943	0.9918	1	6020	0	-7.9044	0.97801	0.98626	1	5945	0	-6.3998	0.93813	0.9634	1	5689	0	-6.9312
CDON	5	0.037594	0.056981	0.548189	561	3	0.74634	0.37054	0.26115	0.70623	2237	1	-0.10691	0.31251	0.24656	0.750631	1839	0	-8.5627
CDRT15L2	3	0.76343	0.71108	0.943348	4527	0	-5.6896	0.60458	0.58657	0.901093	3614	0	-5.6618	0.50516	0.47534	0.850041	3046	0	-6.1887
CDS1	5	0.8542	0.7998	0.952943	5087	0	-1.0919	0.57484	0.49495	0.862861	3426	0	-2.4287	0.48265	0.36163	0.765279	2889	0	-7.4956
CDS2	5	0.41229	0.40108	0.857262	2643	1	0.28349	0.7333	0.68167	0.95068	4405	0	-6.2425	0.92619	0.95712	1	5624	0	-7.807
CDSN	5	0.69066	0.64032	0.943348	4080	0	0.18147	0.56755	0.49495	0.862861	3375	0	-1.6228	0.75746	0.73509	0.970993	4612	0	-5.402
CEACAM1	5	0.65441	0.6047	0.940463	3868	0	-4.9296	0.51093	0.42783	0.855457	3030	0	-4.9023	0.6492	0.59973	0.928658	3949	0	-5.423
CEACAM16	5	0.072824	0.092222	0.59165	864	2	1.1691	0.22472	0.17521	0.668512	1520	1	0.51378	0.085603	0.032668	0.379176	523	1	-4.43
CEACAM18	5	0.73074	0.68201	0.943348	4320	0	-4.7623	0.84788	0.81849	0.9732	5147	0	-5.7867	0.75578	0.73314	0.970993	4605	0	-7.1389
CEACAM19	5	0.077789	0.094295	0.59165	911	1	-0.47319	0.82369	0.79814	0.9732	4973	0	-4.477	0.72936	0.7094	0.970993	4449	0	-6.0407
CEACAM20	4	0.9591	0.96346	1	5795	0	-6.4463	0.92473	0.94439	1	5630	0	-6.0302	0.84923	0.88638	1	5171	0	-6.9489
CEACAM21	5	0.2816	0.29886	0.824286	2135	1	0.34525	0.075032	0.063128	0.479247	748	2	1.0743	0.064592	0.02208	0.321273	399	1	-4.6367
CEACAM3	5	0.045666	0.065106	0.558649	672	1	0.47024	0.016368	0.010411	0.250284	247	2	1.6821	0.058588	0.022079	0.321273	367	1	0.060117
CEACAM4	5	0.23124	0.26457	0.796197	1963	1	-1.4036	0.090959	0.07398	0.503295	898	2	0.78518	0.43352	0.32237	0.750631	2572	0	-3.0889
CEACAM5	5	0.44587	0.40673	0.857262	2786	1	-2.1477	0.5725	0.49495	0.862861	3412	0	-3.2391	0.543	0.44187	0.825609	3281	0	-5.914
CEACAM6	5	0.56729	0.49246	0.887772	3385	1	-0.27852	0.55465	0.47518	0.862861	3304	0	-1.5122	0.54117	0.44186	0.825609	3265	0	-5.6893
CEACAM7	5	0.10638	0.11774	0.642219	1116	2	1.0257	0.26521	0.21407	0.671126	1715	1	0.53199	0.24715	0.18319	0.715602	1449	0	-3.0367
CEACAM8	5	0.019783	0.020574	0.372451	337	2	1.8089	0.075515	0.063128	0.479247	752	2	0.85639	0.22819	0.15461	0.67943	1354	0	-2.3325
CEBPZ-AS1	5	0.00017794	0.00017988	0.068379	15	5	1.6448	0.53584	0.46865	0.862861	3193	0	-0.065065	0.31124	0.24656	0.750631	1827	0	-1.7192
CECR1	5	0.38733	0.38376	0.857262	2547	1	-6.6834	0.25838	0.1987	0.671126	1682	1	-3.0629	0.49423	0.37668	0.784967	2968	0	-6.3477
CECR6	5	0.0032996	0.0033218	0.232218	88	3	2.0118	0.31831	0.22188	0.686414	1972	1	-0.22247	0.4536	0.33812	0.755156	2695	0	-4.1454
CELSR1	5	0.59312	0.52697	0.907183	3527	1	-0.21561	0.21534	0.17521	0.668512	1486	1	-0.23252	0.59212	0.51382	0.878309	3589	0	-5.9877
CELSR2	5	0.83241	0.76749	0.946253	4951	0	-1.2116	0.46735	0.36879	0.799079	2769	0	-1.426	0.30641	0.24656	0.750631	1798	0	-3.4474
CELSR3	4	0.88584	0.85294	0.968379	5304	0	-7.1748	0.77487	0.74289	0.968068	4678	0	-4.7052	0.67301	0.64942	0.948551	4109	0	-7.6793
CEND1	5	0.97874	0.98103	1	5942	0	-6.117	0.95363	0.96536	1	5797	0	-6.0891	0.89514	0.92373	1	5443	0	-6.6183
CEP170	5	0.17033	0.18671	0.713945	1573	2	0.74375	0.19445	0.1516	0.657202	1380	1	0.66145	0.20189	0.12548	0.637547	1207	0	-0.70716
CEP95	4	0.89443	0.86705	0.974679	5364	0	-6.0459	0.67855	0.63756	0.917383	4065	0	-4.614	0.84784	0.88464	1	5166	0	-6.5469
CEPT1	5	0.30934	0.30467	0.824286	2239	1	0.075376	0.51352	0.43462	0.855457	3045	0	0.17433	0.3645	0.28973	0.750631	2162	0	-7.4636
CERCAM	5	0.0077155	0.009962	0.304292	161	3	2.116	0.31086	0.21407	0.671126	1938	1	0.4708	0.0336	0.011481	0.214851	217	1	-4.8189
CERS1	5	0.20587	0.23771	0.788728	1799	1	-4.8627	0.9261	0.92902	1	5639	0	-5.7227	0.71062	0.69905	0.970993	4329	0	-6.25
CERS2	5	0.83984	0.79063	0.952943	5000	0	-3.3975	0.52333	0.44832	0.862861	3110	0	-2.0151	0.50881	0.40625	0.791739	3068	0	-4.2618
CERS3	4	0.56246	0.50745	0.898021	3354	0	-5.5931	0.45251	0.37818	0.810756	2682	0	-0.013053	0.36504	0.26618	0.750631	2167	0	-6.0917
CERS4	5	0.65616	0.6047	0.940463	3881	0	-4.0507	0.71164	0.64497	0.917383	4277	0	-4.0241	0.66978	0.61756	0.929018	4095	0	-6.4718
CERS5	5	0.50668	0.43533	0.862723	3079	1	-0.68448	0.75281	0.71333	0.958774	4526	0	-2.2976	0.65401	0.60229	0.928658	3977	0	-8.2319
CERS6	5	0.58151	0.50984	0.898021	3457	1	-4.7623	0.78403	0.7674	0.973015	4734	0	-4.7351	0.75578	0.73314	0.970993	4603	0	-7.0727
CES1	5	0.16319	0.1867	0.713945	1528	2	0.69768	0.45096	0.35349	0.795967	2670	0	0.12597	0.33854	0.27275	0.750631	1990	0	-1.3836
CES2	3	0.81562	0.78216	0.952943	4850	0	-5.8089	0.69464	0.66961	0.939902	4159	0	-5.7811	0.58762	0.57127	0.910828	3551	0	-6.3087
CFH	4	0.89992	0.87739	0.980579	5396	0	-5.3394	0.35894	0.26707	0.719695	2169	1	-5.3118	0.70315	0.68596	0.970993	4292	0	-5.8362
CFHR5	5	0.97167	0.97148	1	5888	0	-6.5527	0.93676	0.94819	1	5700	0	-6.5247	0.86922	0.89377	1	5296	0	-7.0556
CFTR	5	0.019396	0.019031	0.352889	333	1	-6.409	0.083853	0.067289	0.479247	833	1	-3.0825	0.14457	0.085566	0.607986	855	0	-6.9115
CGN	5	0.10186	0.11774	0.642219	1085	2	1.4492	0.059435	0.052358	0.479247	626	2	1.2136	0.473	0.36162	0.765279	2829	0	-2.3875
CGRRF1	5	0.60177	0.53262	0.907183	3576	1	-0.77285	0.57912	0.49495	0.862861	3453	0	-4.7052	0.75273	0.73119	0.970993	4583	0	-7.1389
CH25H	5	0.92635	0.90112	0.986093	5580	0	-4.8203	0.82694	0.80408	0.9732	5002	0	-4.5119	0.73327	0.71348	0.970993	4475	0	-5.3125
CHEK2	5	0.43308	0.40108	0.857262	2739	1	-1.9769	0.27278	0.21407	0.671126	1746	1	-5.8372	0.19287	0.12547	0.637547	1149	0	-6.3651
CHGA	5	0.76069	0.71151	0.943348	4503	0	-2.1859	0.80367	0.79047	0.973015	4859	0	-1.9323	0.96483	0.98149	1	5847	0	-7.3211
CHIC1	5	0.34453	0.34434	0.847884	2384	1	-2.5535	0.19574	0.1516	0.657202	1389	1	-3.479	0.39616	0.31434	0.750631	2358	0	-6.6752
CHIC2	4	0.30554	0.29923	0.824286	2216	1	-0.19134	0.26347	0.17896	0.670407	1710	1	-1.3348	0.1634	0.10137	0.623489	974	0	-5.54
CHIT1	5	0.88814	0.84151	0.967781	5322	0	-5.1935	0.7379	0.69449	0.958291	4431	0	-5.166	0.64058	0.58344	0.920012	3896	0	-5.6893
CHL1	5	0.1816	0.20793	0.75093	1650	2	0.72814	0.073829	0.06109	0.479247	737	2	0.92621	0.34246	0.27275	0.750631	2014	0	-1.492
CHODL	4	0.88139	0.85187	0.968379	5267	0	-6.6911	0.76555	0.74129	0.968068	4608	0	-6.6631	0.66345	0.64326	0.945534	4046	0	-7.1945
CHPF2	5	0.83722	0.78762	0.952943	4985	0	-1.5989	0.87233	0.85808	0.98767	5296	0	-4.9791	0.78456	0.7676	0.979721	4773	0	-7.9614
CHPT1	4	0.65038	0.59831	0.940463	3840	0	-1.749	0.45329	0.38418	0.820998	2688	0	-4.9791	0.27684	0.22355	0.750631	1628	0	-5.5006
CHRM1	4	0.67539	0.62453	0.943348	3997	0	-0.29593	0.75979	0.73341	0.966119	4562	0	-4.93	0.50542	0.43604	0.822582	3048	0	-8.2395
CHRM2	4	0.37268	0.33111	0.847884	2491	1	-0.79983	0.92514	0.94439	1	5632	0	-3.4292	0.43278	0.32652	0.755156	2567	0	-7.3353
CHRM3	5	0.81362	0.75365	0.945101	4832	0	-4.0983	0.77437	0.74412	0.968068	4671	0	-4.0717	0.67631	0.62768	0.934532	4124	0	-4.5806
CHRM4	4	0.20421	0.21895	0.772788	1791	1	0.40995	0.10932	0.10482	0.609465	1017	1	0.29555	0.29687	0.2308	0.750631	1743	0	-4.7127
CHRM5	5	0.71239	0.66386	0.943348	4208	0	-5.2787	0.89992	0.90178	1	5467	0	-5.2511	0.81891	0.82001	1	4982	0	-6.0579
CHRNA1	5	0.20274	0.23771	0.788728	1784	1	-4.6063	0.083535	0.067289	0.479247	829	1	-4.5792	0.35578	0.2812	0.750631	2107	0	-5.0961
CHRNA10	5	0.93803	0.91265	0.986093	5651	0	-6.26	0.30233	0.21407	0.671126	1898	1	-3.3578	0.76455	0.73695	0.970993	4665	0	-5.6978
CHRNA2	5	0.69852	0.6449	0.943348	4123	0	-5.6422	0.83865	0.81707	0.9732	5086	0	-5.6144	0.27185	0.1924	0.746284	1601	0	-6.141
CHRNA3	5	0.074117	0.092224	0.59165	880	2	0.99062	0.62124	0.53223	0.878438	3709	0	-0.5655	0.54419	0.44871	0.825609	3291	0	-3.9045
CHRNA4	5	0.032104	0.042743	0.529461	496	3	1.179	0.057355	0.052356	0.479247	603	2	1.1084	0.032935	0.011481	0.214851	213	1	0.60485
CHRNA5	5	0.070453	0.082766	0.585327	840	2	1.8363	0.5184	0.43462	0.855457	3078	0	-1.0856	0.89263	0.92235	1	5425	0	-6.4194
CHRNA6	4	0.050572	0.05752	0.548189	703	1	-5.865	0.12463	0.10482	0.609465	1081	1	-5.8372	0.14557	0.093414	0.607986	862	0	-6.3651
CHRNA7	5	0.040607	0.060027	0.548189	612	2	1.4828	0.049584	0.040619	0.456644	530	2	1.2757	0.12894	0.053815	0.439332	766	0	0.25528
CHRNA9	5	0.94617	0.93135	0.994634	5712	0	-5.149	0.63639	0.55598	0.888458	3797	0	-5.0038	0.78791	0.76934	0.979721	4798	0	-5.6444
CHRNB1	5	0.98615	0.99014	1	5995	0	-6.409	0.91447	0.9179	1	5576	0	-6.2215	0.92404	0.95623	1	5606	0	-6.9115
CHRNB2	5	0.83367	0.77439	0.950522	4959	0	-5.6422	0.84386	0.81707	0.9732	5126	0	-4.2921	0.86102	0.87744	1	5248	0	-6.5469
CHRNB3	4	0.5955	0.54243	0.909572	3544	0	-1.6314	0.45823	0.39628	0.834294	2716	0	-5.4799	0.4442	0.33958	0.755156	2630	0	-6.0056
CHRNB4	5	0.61356	0.5496	0.909572	3653	1	0.3014	0.18825	0.1516	0.657202	1354	1	0.11822	0.059564	0.022079	0.321273	371	1	-0.49776
CHRND	4	0.64129	0.59385	0.940463	3795	0	-5.7355	0.89349	0.91178	1	5428	0	-5.7077	0.8075	0.83888	1	4915	0	-7.3564
CHRNE	5	0.011568	0.011745	0.304292	220	3	1.2962	0.034409	0.037845	0.456644	396	2	1.4479	0.33461	0.27275	0.750631	1962	0	-2.491
CHRNG	4	0.68795	0.62885	0.943348	4063	0	-7.7112	0.85629	0.8551	0.98767	5201	0	-4.9658	0.98404	0.99373	1	5966	0	-8.3094
CHST1	4	0.97347	0.97883	1	5901	0	-7.391	0.95233	0.96772	1	5787	0	-7.3629	0.89119	0.92872	1	5416	0	-6.9209
CHST10	5	0.12584	0.14612	0.689448	1264	2	0.6881	0.59635	0.50761	0.862861	3569	0	-0.7403	0.32194	0.24656	0.750631	1891	0	-5.4016
CHST11	5	0.39032	0.38376	0.857262	2560	1	0.077245	0.76773	0.73281	0.965547	4619	0	-4.0241	0.66978	0.61756	0.929018	4067	0	-4.5321
CHST12	5	0.35374	0.34434	0.847884	2421	1	-0.1445	0.049625	0.040619	0.456644	532	2	1.1298	0.017209	0.011479	0.214851	133	1	-0.36601
CHST13	5	0.6781	0.6304	0.943348	4016	0	-5.0556	0.47208	0.36879	0.799079	2803	0	-4.2097	0.5451	0.44871	0.825609	3297	0	-5.5501
CHST14	5	0.19707	0.23183	0.78595	1749	2	0.60217	0.033535	0.037845	0.456644	387	2	1.4575	0.51352	0.40625	0.791739	3103	0	-2.9922
CHST15	5	0.65543	0.6047	0.940463	3875	0	-6.5093	0.75752	0.71931	0.961352	4546	0	-3.0853	0.90312	0.92915	1	5494	0	-7.0121
CHST2	5	0.70834	0.65914	0.943348	4179	0	-4.1687	0.56764	0.49495	0.862861	3376	0	-4.7688	0.5351	0.42778	0.817655	3224	0	-8.4012
CHST3	5	0.61165	0.5496	0.909572	3644	1	-0.99006	0.56202	0.48188	0.862861	3347	0	-0.53786	0.39855	0.31434	0.750631	2368	0	-4.7729
CHST5	5	0.57655	0.49819	0.887772	3432	1	0.47571	0.52709	0.44832	0.862861	3136	0	-1.5346	0.47024	0.36162	0.765279	2805	0	-2.1943
CHST6	5	0.74375	0.69514	0.943348	4398	0	-0.12943	0.62632	0.5444	0.884365	3742	0	-2.1361	0.68838	0.65451	0.951361	4196	0	-6.1571
CHST7	5	0.70872	0.65914	0.943348	4181	0	-2.447	0.66343	0.58401	0.899449	3965	0	-5.6144	0.81553	0.81713	1	4968	0	-6.141
CHST8	4	0.92456	0.91487	0.987359	5567	0	-5.2196	0.74547	0.71309	0.958774	4484	0	-5.4855	0.47645	0.38326	0.784967	2849	0	-7.9614
CHST9	5	0.092101	0.098544	0.59165	1018	1	-0.19319	0.059589	0.052358	0.479247	627	2	1.0558	0.34551	0.27275	0.750631	2033	0	-1.8217
CHSY1	4	0.93471	0.92771	0.991958	5632	0	-6.8386	0.87489	0.8799	0.998807	5321	0	-5.5487	0.78459	0.79174	0.992206	4787	0	-6.1034
CHSY3	5	0.5849	0.51543	0.900562	3476	1	0.21879	0.51391	0.43462	0.855457	3049	0	-2.3901	0.37112	0.29821	0.750631	2206	0	-2.1999
CISD1	5	0.042867	0.060029	0.548189	647	2	0.77549	0.027938	0.02399	0.426626	346	1	-4.7393	0.085126	0.032668	0.379176	519	1	-8.0256
CISD2	5	0.094509	0.10582	0.610056	1034	2	1.0909	0.2616	0.21407	0.671126	1700	1	0.0063615	0.22722	0.15461	0.67943	1348	0	-2.6286
CKAP4	5	0.68201	0.63538	0.943348	4035	0	0.12685	0.53722	0.46865	0.862861	3202	0	-0.13202	0.41818	0.32237	0.750631	2475	0	-1.9692
CKLF	5	0.25123	0.28159	0.814766	2033	1	-0.65669	0.10405	0.089242	0.544947	996	1	-0.59863	0.12619	0.053815	0.439332	750	0	-4.0805
CKLF-CMTM1	2	0.17573	0.16128	0.713945	1614	1	-9.1881	0.57003	0.55665	0.889299	3393	0	-6.35	0.41823	0.4017	0.791739	2476	0	-8.4559
CLCA2	5	0.76248	0.71151	0.943348	4519	0	-5.1262	0.88477	0.88452	0.998807	5381	0	-5.0987	0.79969	0.78891	0.989518	4872	0	-5.9696
CLCA4	5	0.20529	0.23771	0.788728	1794	2	0.47411	0.56026	0.48188	0.862861	3339	0	-1.7943	0.40983	0.31434	0.750631	2434	0	-4.8808
CLCC1	5	0.46704	0.41823	0.857262	2882	1	-0.021376	0.26427	0.21407	0.671126	1712	1	0.39076	0.38247	0.30622	0.750631	2274	0	-1.8711
CLCN1	5	0.46394	0.41241	0.857262	2871	1	-5.6907	0.27384	0.21407	0.671126	1752	1	-5.8094	0.55795	0.4557	0.825609	3375	0	-4.1103
CLCN2	5	0.67996	0.63538	0.943348	4024	0	-5.3377	0.58049	0.49495	0.862861	3460	0	-3.3209	0.89975	0.92717	1	5467	0	-7.4701
CLCN3	5	0.72135	0.67752	0.943348	4258	0	-2.5863	0.39753	0.29198	0.753073	2388	1	-2.5627	0.41652	0.32237	0.750631	2465	0	-3.0207
CLCN4	5	0.035592	0.055365	0.548189	536	1	-6.4555	0.010287	0.0081013	0.250284	178	1	-2.8952	0.0068955	0.011479	0.214851	73	1	-6.9581
CLCN5	5	0.26187	0.28738	0.824286	2066	1	0.53891	0.078109	0.065173	0.479247	773	1	-3.1346	0.033766	0.011481	0.214851	218	1	-7.1945
CLCN6	5	0.29254	0.30467	0.824286	2171	1	-1.4582	0.6715	0.5894	0.902048	4015	0	-2.5103	0.17003	0.10569	0.623489	1016	0	-3.9346
CLCN7	5	0.0036653	0.0043506	0.262082	99	3	1.7955	0.64512	0.56179	0.890158	3850	0	-3.6406	0.86728	0.89196	1	5286	0	-6.9115
CLCNKA	5	0.11605	0.12953	0.668456	1193	2	1.1744	0.62833	0.5444	0.884365	3752	0	-2.6892	0.74197	0.72342	0.970993	4521	0	-7.2405
CLCNKB	5	0.39399	0.38376	0.857262	2578	1	-0.78778	0.47382	0.3688	0.799079	2816	0	-3.8783	0.33486	0.27275	0.750631	1965	0	-5.3961
CLDN1	4	0.74606	0.68014	0.943348	4417	0	-6.3512	0.9481	0.96673	1	5761	0	-6.3233	0.88429	0.92315	1	5377	0	-8.5445
CLDN10	5	0.74707	0.69514	0.943348	4420	0	-1.0235	0.68568	0.60996	0.911048	4106	0	-1.5117	0.63851	0.57802	0.916221	3887	0	-4.9562
CLDN11	5	0.93673	0.91188	0.986093	5643	0	-4.8203	0.85329	0.82263	0.9732	5186	0	-3.0464	0.7618	0.73509	0.970993	4644	0	-6.3512
CLDN12	4	0.62513	0.57566	0.932424	3714	0	-3.7263	0.56896	0.49251	0.862861	3385	0	-3.7002	0.35251	0.26618	0.750631	2082	0	-4.2011
CLDN14	4	0.3903	0.3418	0.847884	2559	1	-7.5146	0.42461	0.35322	0.795967	2515	0	-5.4261	0.97652	0.98802	1	5922	0	-8.4268
CLDN15	5	0.12879	0.14612	0.689448	1277	1	-0.69838	0.090079	0.071588	0.488666	894	2	1.0117	0.3703	0.29821	0.750631	2203	0	-6.1887
CLDN16	4	0.66378	0.6118	0.940463	3924	0	-0.67662	0.47897	0.4084	0.848869	2846	0	-2.6242	0.53008	0.46425	0.838856	3199	0	-6.0407
CLDN17	4	0.09895	0.12531	0.66194	1067	2	0.70302	0.23583	0.17228	0.668512	1574	1	-0.07038	0.14339	0.093414	0.607986	848	0	-3.4125
CLDN18	5	0.64265	0.58896	0.938245	3803	0	-5.9453	0.46818	0.36879	0.799079	2775	0	-5.9175	0.16782	0.10569	0.623489	1003	0	-6.4459
CLDN19	5	0.3677	0.36695	0.857262	2475	1	-4.2295	0.11927	0.12791	0.657202	1053	1	-3.61	0.18028	0.11564	0.637547	1073	0	-6.563
CLDN2	5	0.42403	0.40108	0.857262	2700	1	-6.3804	0.67087	0.5894	0.902048	4011	0	-6.3525	0.93476	0.96099	1	5667	0	-7.8959
CLDN20	4	0.8503	0.80267	0.952943	5061	0	-4.3551	0.70284	0.68074	0.949607	4220	0	-4.3282	0.60187	0.56191	0.900791	3644	0	-4.8415
CLDN22	5	0.77382	0.72751	0.943348	4593	0	-7.0227	0.99383	0.9966	1	6042	0	-6.9946	0.97488	0.98778	1	5910	0	-8.4531
CLDN23	5	0.5489	0.49246	0.887772	3289	1	-0.22518	0.37594	0.26115	0.70623	2269	1	-2.4447	0.2026	0.12548	0.637547	1211	0	-4.9051
CLDN24	5	0.33904	0.33867	0.847884	2353	1	-4.2745	0.79801	0.78402	0.973015	4820	0	-6.3905	0.70236	0.68607	0.970993	4272	0	-5.682
CLDN25	4	0.8503	0.80267	0.952943	5059	0	-4.1444	0.70284	0.68074	0.949607	4225	0	-4.1177	0.60187	0.56191	0.900791	3649	0	-4.717
CLDN3	5	0.78968	0.73132	0.943348	4677	0	-5.9965	0.81869	0.79047	0.973015	4950	0	-3.227	0.89975	0.92717	1	5469	0	-6.4973
CLDN4	5	0.71346	0.66386	0.943348	4215	0	-1.5809	0.62523	0.53835	0.880888	3734	0	-6.0775	0.62375	0.55001	0.893232	3790	0	-6.6066
CLDN5	4	0.43838	0.37927	0.857262	2759	1	0.43365	0.56488	0.48178	0.862861	3359	0	-1.0789	0.38025	0.27983	0.750631	2258	0	-5.9328
CLDN6	5	0.064431	0.078685	0.567823	799	2	1.5417	0.0091007	0.0069878	0.241405	157	1	-1.8872	0.0099479	0.011479	0.214851	94	1	-6.4896
CLDN7	5	0.28121	0.29886	0.824286	2131	1	0.37767	0.51954	0.43462	0.855457	3087	0	0.046267	0.27212	0.20164	0.750631	1602	0	-0.74408
CLDN8	5	0.9142	0.88377	0.981756	5493	0	-4.3551	0.79801	0.78402	0.973015	4818	0	-4.3282	0.70236	0.68607	0.970993	4270	0	-4.8415
CLDN9	5	0.8759	0.81459	0.952943	5227	0	-4.7226	0.85042	0.82263	0.9732	5158	0	-5.8716	0.75862	0.73509	0.970993	4620	0	-6.3953
CLDND1	5	0.76837	0.71568	0.943348	4558	0	-4.3551	0.80806	0.79047	0.973015	4883	0	-4.3282	0.71315	0.69905	0.970993	4354	0	-5.6214
CLDND2	4	0.13206	0.15353	0.713359	1306	2	0.49163	0.70678	0.68832	0.958034	4249	0	-6.2631	0.40079	0.30011	0.750631	2377	0	-6.793
CLEC10A	4	0.95165	0.95526	1	5746	0	-6.4646	0.90889	0.92871	1	5524	0	-6.4366	0.82853	0.864	1	5053	0	-6.9672
CLEC12A	5	0.89744	0.85003	0.967781	5374	0	-4.0507	0.76047	0.72125	0.961352	4582	0	-4.0241	0.66208	0.6074	0.928658	4029	0	-4.5321
CLEC12B	5	0.30832	0.30467	0.824286	2233	1	-5.5764	0.51592	0.43462	0.855457	3062	0	-5.5487	0.34514	0.27275	0.750631	2030	0	-6.0749
CLEC14A	5	0.63126	0.56094	0.914593	3747	0	-0.79397	0.3367	0.24557	0.690517	2056	1	-1.64	0.4967	0.38422	0.784967	2988	0	-5.8161
CLEC17A	5	0.15447	0.18031	0.713945	1481	1	0.22929	0.031438	0.037845	0.456644	369	1	-1.1789	0.12373	0.053815	0.439332	738	0	-3.9932
CLEC1A	4	0.81855	0.75096	0.945101	4866	0	-4.2745	0.64306	0.56968	0.898076	3845	0	-4.2477	0.54615	0.47247	0.847653	3304	0	-4.7597
CLEC1B	4	0.64623	0.59385	0.940463	3821	0	-4.8203	0.37244	0.29407	0.753073	2249	1	-4.37	0.32878	0.2595	0.750631	1921	0	-5.3125
CLEC2A	4	0.90476	0.88605	0.981765	5433	0	-6.3114	0.81356	0.80222	0.9732	4924	0	-6.2835	0.71371	0.6932	0.970993	4362	0	-6.8135
CLEC2B	3	0.87485	0.8696	0.975817	5222	0	-6.6518	0.79689	0.80443	0.9732	4814	0	-6.6238	0.69133	0.71191	0.970993	4217	0	-7.155
CLEC2D	5	0.051151	0.068105	0.558649	707	2	1.2576	0.38791	0.27664	0.726163	2338	1	-2.1585	0.47218	0.36162	0.765279	2823	0	-4.7699
CLEC2L	4	0.66763	0.6118	0.940463	3948	0	-7.1748	0.29782	0.19934	0.671126	1869	1	-7.1467	0.16208	0.10137	0.623489	966	0	-7.6793
CLEC4A	5	0.069372	0.082764	0.585327	836	2	1.8279	0.093774	0.081441	0.533177	927	2	0.65453	0.33683	0.27275	0.750631	1977	0	-1.7262
CLEC4C	5	0.96587	0.96174	1	5845	0	-6.1033	0.92263	0.92765	1	5618	0	-6.1678	0.81264	0.81437	1	4950	0	-6.0407
CLEC4D	3	0.59484	0.54139	0.909572	3538	0	-5.2554	0.8391	0.86594	0.992767	5088	0	-6.2425	0.79065	0.84873	1	4827	0	-7.5933
CLEC4E	5	0.11741	0.13199	0.668456	1204	1	-0.65025	0.54773	0.46866	0.862861	3255	0	-0.97496	0.67346	0.62517	0.934532	4113	0	-6.793
CLEC4F	5	0.017552	0.016643	0.325724	308	2	1.8005	0.023993	0.013317	0.261274	313	2	2.2498	0.014681	0.011479	0.214851	119	1	-1.532
CLEC4G	4	0.13973	0.16043	0.713945	1360	1	-3.9505	0.22619	0.17228	0.668512	1526	1	-3.924	0.18364	0.12539	0.637547	1092	0	-4.43
CLEC4M	5	0.88814	0.84151	0.967781	5317	0	-4.903	0.7379	0.69449	0.958291	4430	0	-3.8164	0.64058	0.58344	0.920012	3898	0	-5.3961
CLEC5A	5	0.49265	0.42962	0.857262	3012	1	0.52189	0.58835	0.50761	0.862861	3514	0	-0.23193	0.42972	0.32237	0.750631	2549	0	-4.2266
CLEC6A	5	0.47972	0.42962	0.857262	2951	1	-5.9711	0.95525	0.96687	1	5806	0	-5.9936	0.89749	0.9265	1	5455	0	-6.5223
CLEC7A	5	0.57068	0.49818	0.887772	3400	1	-2.11	0.58228	0.49495	0.862861	3474	0	-3.4837	0.48767	0.36919	0.778316	2925	0	-6.141
CLEC9A	5	0.77268	0.72354	0.943348	4579	0	-4.8203	0.62585	0.53835	0.880888	3739	0	-3.7389	0.7618	0.73509	0.970993	4635	0	-7.8172
CLECL1	3	0.11461	0.11899	0.648466	1177	1	-4.2324	0.61124	0.59387	0.904696	3658	0	-6.8036	0.51059	0.48388	0.857011	3081	0	-7.3353
CLGN	5	0.67831	0.6304	0.943348	4018	0	0.11668	0.49621	0.42078	0.851925	2948	0	-6.5585	0.15894	0.095766	0.607986	944	0	-7.0895
CLIC1	5	0.57501	0.49819	0.887772	3422	1	0.34455	0.54546	0.46866	0.862861	3245	0	-0.70588	0.6305	0.5557	0.894365	3834	0	-6.145
CLIC4	5	0.98943	0.9918	1	6019	0	-6.4278	0.97801	0.98626	1	5944	0	-6.3998	0.93813	0.9634	1	5690	0	-7.0297
CLK1	5	0.18985	0.22006	0.772788	1705	2	0.64796	0.56834	0.49495	0.862861	3381	0	-2.9553	0.15283	0.095765	0.607986	908	0	-7.047
CLK4	5	0.21998	0.26146	0.796197	1903	2	0.63616	0.06663	0.055653	0.479247	678	2	1.0953	0.0013984	0.00021082	0.075672	14	2	1.6937
CLMN	5	0.9118	0.87983	0.98105	5471	0	-6.2183	0.79292	0.77748	0.973015	4793	0	-4.2057	0.69606	0.6683	0.960666	4233	0	-7.6628
CLMP	4	0.12292	0.1393	0.689448	1241	2	0.67622	0.4464	0.37818	0.810756	2640	0	-1.3013	0.66185	0.6412	0.945534	4022	0	-5.8046
CLN3	4	0.48514	0.41692	0.857262	2982	1	-3.5997	0.42144	0.34047	0.795967	2502	0	-0.76387	0.44121	0.33958	0.755156	2610	0	-4.0714
CLN5	5	0.85084	0.7998	0.952943	5068	0	-5.0312	0.87515	0.86156	0.989056	5326	0	-5.6618	0.78791	0.76934	0.979721	4811	0	-6.1887
CLN6	5	0.13062	0.1483	0.690104	1293	2	0.91896	0.41174	0.30744	0.756603	2461	1	0.48593	0.43773	0.32237	0.750631	2596	0	-3.9387
CLN8	5	0.048787	0.068103	0.558649	689	2	1.4409	0.62461	0.53835	0.880888	3732	0	-0.50113	0.25204	0.18319	0.715602	1478	0	-5.8488
CLPS	5	0.12955	0.1483	0.690104	1283	1	-0.70872	0.39479	0.29198	0.753073	2374	1	-1.6529	0.56096	0.4557	0.825609	3395	0	-8.2582
CLPSL1	4	0.8768	0.8466	0.967781	5233	0	-2.0042	0.50494	0.43146	0.855457	2995	0	-1.7943	0.5247	0.45288	0.825609	3175	0	-5.5006
CLPSL2	5	0.85292	0.7998	0.952943	5078	0	-4.5636	0.48996	0.39876	0.834294	2909	0	-2.9738	0.47126	0.36162	0.765279	2816	0	-7.334
CLPTM1	4	0.91303	0.90155	0.986093	5485	0	-8.2875	0.83101	0.82727	0.975468	5022	0	-5.166	0.7337	0.72605	0.970993	4480	0	-8.7936
CLPTM1L	5	0.36746	0.36695	0.857262	2474	1	0.12995	0.58011	0.49495	0.862861	3458	0	-0.60083	0.29513	0.23772	0.750631	1732	0	-1.6938
CLRN1	3	0.42623	0.37146	0.857262	2707	1	-4.7019	0.18089	0.13047	0.657202	1327	1	-4.6747	0.56441	0.5447	0.893232	3417	0	-8.3727
CLRN2	5	0.66136	0.61496	0.940463	3914	0	-6.4184	0.6995	0.63022	0.917383	4196	0	-3.4352	0.93751	0.9634	1	5688	0	-7.1308
CLRN3	4	0.97741	0.98224	1	5927	0	-6.7709	0.9597	0.97244	1	5840	0	-6.5075	0.90361	0.9375	1	5495	0	-7.4636
CLSTN1	5	0.20687	0.24662	0.795972	1812	1	-1.3914	0.27503	0.21407	0.671126	1756	1	-1.4073	0.13169	0.064538	0.497503	781	0	-3.6477
CLSTN2	5	0.70204	0.65914	0.943348	4138	0	-0.71188	0.55205	0.47518	0.862861	3282	0	-2.4491	0.6592	0.60485	0.928658	4011	0	-5.6214
CLSTN3	5	0.00025607	0.0002857	0.086881	20	2	0.84134	0.0092702	0.0069878	0.241405	160	1	-1.4991	0.18159	0.11564	0.637547	1078	0	-4.2489
CLTC	5	0.98972	0.99202	1	6021	0	-6.6518	0.97868	0.98659	1	5949	0	-6.6238	0.93957	0.9649	1	5699	0	-7.155
CLU	4	0.90159	0.87834	0.980733	5410	0	-5.0065	0.8073	0.79023	0.973015	4879	0	-6.5825	0.70714	0.68781	0.970993	4306	0	-8.1699
CLYBL	5	0.69032	0.64032	0.943348	4077	0	-1.0056	0.80492	0.79047	0.973015	4868	0	-2.5744	0.62578	0.55001	0.893232	3800	0	-5.8756
CMKLR1	5	0.82025	0.7606	0.946253	4875	0	-4.3551	0.80806	0.79047	0.973015	4894	0	-6.0658	0.71315	0.69905	0.970993	4343	0	-6.5949
CMTM1	5	0.83331	0.77095	0.948409	4957	0	-0.959	0.49995	0.42078	0.851925	2966	0	-5.3233	0.32094	0.24656	0.750631	1885	0	-8.2319
CMTM2	5	0.73312	0.68201	0.943348	4335	0	-0.64956	0.70372	0.64005	0.917383	4228	0	-1.9424	0.99996	0.99999	1	6081	0	-9.762
CMTM3	5	0.60422	0.53818	0.909572	3597	1	0.30474	0.54673	0.46866	0.862861	3248	0	-3.2722	0.601	0.52302	0.885085	3642	0	-4.4658
CMTM4	5	0.021298	0.023868	0.389895	358	2	2.5224	0.11199	0.11241	0.643783	1030	1	-2.6555	0.11711	0.053815	0.439332	700	0	-3.5444
CMTM5	5	0.10248	0.11774	0.642219	1090	1	-4.7324	0.84492	0.81707	0.9732	5128	0	-4.7052	0.75273	0.73119	0.970993	4582	0	-5.8161
CMTM6	5	0.11865	0.13199	0.668456	1212	1	-1.373	0.041052	0.037847	0.456644	456	1	-7.0251	0.068309	0.02208	0.321273	420	1	-7.5574
CMTM7	5	0.0048563	0.0056676	0.281937	116	2	0.48154	0.38952	0.27664	0.726163	2347	1	-1.4215	0.2774	0.21098	0.750631	1632	0	-3.9289
CMTM8	4	0.04825	0.055965	0.548189	687	2	1.2783	0.39134	0.30071	0.756603	2355	0	-0.63781	0.34618	0.26618	0.750631	2038	0	-7.1226
CMTR2	5	0.99507	0.99653	1	6044	0	-6.8595	0.94367	0.95982	1	5739	0	-6.8036	0.38537	0.30622	0.750631	2291	0	-7.3353
CNGA1	5	0.59062	0.52113	0.907183	3516	1	-1.5443	0.70706	0.64497	0.917383	4252	0	-2.4121	0.97262	0.98689	1	5891	0	-8.1579
CNGA2	5	0.0097886	0.010693	0.304292	191	3	1.8423	0.0054858	0.0040836	0.225878	109	3	1.5258	0.18435	0.11564	0.637547	1096	0	-0.60862
CNGA3	3	0.59428	0.54139	0.909572	3536	0	-0.67498	0.38459	0.32084	0.778672	2319	0	-2.1377	0.19471	0.15028	0.67943	1160	0	-7.1226
CNGA4	5	0.00042675	0.00055919	0.11471	25	2	2.8344	0.00024106	0.00013919	0.076958	11	2	3.7366	0.012824	0.011479	0.214851	108	1	-0.15239
CNGB1	3	0.014729	0.011808	0.304292	270	1	-6.7887	0.02514	0.02335	0.426626	325	1	-6.7607	0.056423	0.032302	0.379176	355	1	-7.2923
CNGB3	5	0.65052	0.60469	0.940463	3842	0	0.35758	0.39559	0.29198	0.753073	2379	1	-0.93254	0.51525	0.40625	0.791739	3114	0	-5.1929
CNIH1	5	0.005555	0.0067697	0.304157	128	3	2.1262	0.00031198	0.00018802	0.087966	13	3	3.3963	0.00049021	6.59E-05	0.037354	8	2	1.9766
CNIH2	5	0.74752	0.69514	0.943348	4424	0	-0.061699	0.56746	0.49495	0.862861	3374	0	-5.3205	0.52999	0.41347	0.801628	3198	0	-6.6863
CNIH3	5	0.73514	0.68201	0.943348	4349	0	-5.9965	0.95682	0.96788	1	5824	0	-5.9687	0.89975	0.92717	1	5470	0	-7.155
CNIH4	5	0.012638	0.012108	0.304292	242	3	1.1414	0.011254	0.008746	0.250284	189	2	1.8928	0.0037628	0.011479	0.214851	44	2	0.76737
CNNM1	5	0.065252	0.078685	0.567823	808	2	1.6243	0.36664	0.25336	0.698886	2217	1	-1.1569	0.83732	0.83359	1	5111	0	-6.6066
CNNM2	5	0.97969	0.98233	1	5949	0	-8.6248	0.95604	0.96687	1	5818	0	-5.956	0.89856	0.9265	1	5461	0	-8.3562
CNNM3	5	0.21717	0.25567	0.796197	1889	1	0.58619	0.4226	0.31509	0.766524	2510	1	-3.6836	0.36462	0.28973	0.750631	2164	0	-8.2319
CNNM4	4	0.57547	0.52792	0.907183	3425	0	-4.9813	0.80368	0.78614	0.973015	4861	0	-2.8363	0.45303	0.34594	0.764824	2689	0	-5.4752
CNOT1	5	0.6584	0.61496	0.940463	3895	0	-0.8613	0.70443	0.64005	0.917383	4230	0	-5.5983	0.85902	0.87435	1	5232	0	-6.9581
CNPPD1	5	0.10623	0.11774	0.642219	1114	2	0.97957	0.12511	0.12792	0.657202	1084	1	-0.80582	0.20998	0.14496	0.67943	1246	0	-4.482
CNR1	5	0.34818	0.34434	0.847884	2398	1	-6.6755	0.74899	0.70304	0.958291	4507	0	-6.6475	0.39434	0.31434	0.750631	2351	0	-7.1788
CNR2	4	0.37575	0.33651	0.847884	2505	1	-0.49424	0.49609	0.42005	0.851925	2946	0	-4.5119	0.65258	0.63099	0.93602	3966	0	-5.0279
CNST	5	0.70437	0.65914	0.943348	4151	0	0.11406	0.8158	0.79047	0.973015	4936	0	-2.2193	0.64927	0.59973	0.928658	3950	0	-7.4829
CNTD1	5	0.29963	0.30467	0.824286	2191	1	-5.6097	0.69132	0.61512	0.914263	4142	0	-5.582	0.85714	0.86912	1	5217	0	-6.4459
CNTFR	5	0.54318	0.49246	0.887772	3260	1	-0.045548	0.045003	0.039196	0.456644	488	2	1.2614	0.30015	0.23772	0.750631	1765	0	-1.7934
CNTN1	5	0.75845	0.7075	0.943348	4487	0	-7.3669	0.80505	0.79047	0.973015	4869	0	-7.3388	0.98721	0.99427	1	5980	0	-8.7197
CNTN2	5	0.3547	0.34434	0.847884	2425	1	-1.0474	0.11277	0.11241	0.643783	1033	1	-0.48282	0.38479	0.30622	0.750631	2284	0	-6.4406
CNTN3	5	0.025858	0.026853	0.390746	416	2	1.9527	0.030772	0.037845	0.456644	364	2	0.96458	0.055493	0.022079	0.321273	352	1	-4.6966
CNTN4	5	0.33719	0.33291	0.847884	2343	1	-2.3973	0.54337	0.46866	0.862861	3233	0	-5.7385	0.59303	0.51382	0.878309	3596	0	-6.9777
CNTN5	5	0.54519	0.49246	0.887772	3269	1	-0.63798	0.24777	0.18298	0.670407	1638	1	-4.4412	0.25609	0.18319	0.715602	1494	0	-4.9562
CNTN6	4	0.89669	0.8718	0.977195	5368	0	-5.2578	0.7974	0.78049	0.973015	4816	0	-5.2303	0.6963	0.68223	0.970993	4250	0	-5.7541
CNTNAP1	4	0.50008	0.43312	0.862723	3050	1	-1.6617	0.77213	0.74289	0.968068	4651	0	-7.0491	0.6698	0.64942	0.948551	4103	0	-7.5815
CNTNAP2	4	0.16089	0.18676	0.713945	1517	1	0.096174	0.22246	0.17228	0.668512	1511	1	-4.614	0.1224	0.076764	0.575838	730	0	-7.2996
CNTNAP3B	4	0.70695	0.64917	0.943348	4170	0	-0.36652	0.5886	0.5081	0.862861	3517	0	-4.4298	0.96508	0.98158	1	5848	0	-7.7968
CNTNAP4	5	0.96646	0.96216	1	5848	0	-7.2132	0.67192	0.5894	0.902048	4018	0	-5.5318	0.469	0.35389	0.765279	2796	0	-6.0579
CNTNAP5	5	0.84215	0.79064	0.952943	5012	0	-4.0983	0.32805	0.2299	0.69049	2015	1	-1.1296	0.67631	0.62768	0.934532	4137	0	-6.6681
COA1	5	0.28709	0.29886	0.824286	2152	1	-5.3394	0.090994	0.07398	0.503295	899	1	-4.7027	0.097933	0.053813	0.439332	585	1	-5.8362
COA3	5	0.18296	0.20793	0.75093	1660	2	0.54146	0.39032	0.27664	0.726163	2352	1	0.25812	0.43945	0.32237	0.750631	2600	0	-2.0349
COL11A1	5	0.77723	0.72751	0.943348	4613	0	-6.8801	0.51859	0.43462	0.855457	3080	0	-6.8521	0.50425	0.39166	0.790868	3034	0	-7.3839
COL11A2	5	0.045173	0.063654	0.558649	669	2	1.9527	0.050917	0.040619	0.456644	545	2	1.1765	0.3314	0.27275	0.750631	1938	0	-6.2796
COL12A1	4	0.45788	0.41139	0.857262	2844	1	-2.1456	0.27126	0.18567	0.671126	1736	1	-3.0644	0.92666	0.9548	1	5625	0	-8.526
COL13A1	5	0.081804	0.096356	0.59165	949	2	0.93892	0.095457	0.08924	0.544947	942	2	0.49812	0.46931	0.35389	0.765279	2798	0	-5.7903
COL14A1	5	0.23359	0.26457	0.796197	1973	1	-6.5865	0.51963	0.43462	0.855457	3089	0	-4.2381	0.36699	0.28973	0.750631	2183	0	-7.0895
COL17A1	4	0.16995	0.19199	0.726989	1570	1	-1.7874	0.85912	0.85902	0.988192	5221	0	-5.5983	0.76608	0.76059	0.979721	4672	0	-6.1248
COL1A1	5	0.89178	0.84401	0.967781	5345	0	-2.1751	0.61967	0.52619	0.872958	3704	0	-2.7485	0.52077	0.40625	0.791739	3150	0	-5.1929
COL1A2	5	0.15442	0.18031	0.713945	1480	2	1.0136	0.12434	0.12791	0.657202	1079	1	0.16741	0.15924	0.095766	0.607986	946	0	-1.1969
COL24A1	5	0.58006	0.50984	0.898021	3447	1	-3.4608	0.69464	0.62775	0.917383	4164	0	-7.2118	0.601	0.52302	0.885085	3636	0	-7.7446
COL25A1	5	0.49111	0.42962	0.857262	3005	1	0.22414	0.45476	0.35349	0.795967	2692	0	0.33706	0.41907	0.32237	0.750631	2482	0	-2.3753
COL26A1	5	0.28134	0.29886	0.824286	2134	1	-1.6107	0.95186	0.96465	1	5784	0	-5.2036	0.89263	0.92235	1	5424	0	-7.3086
COL2A1	5	0.095668	0.10582	0.610056	1043	2	1.6563	0.089728	0.071587	0.488666	892	1	0.47119	0.17546	0.10569	0.623489	1047	0	-7.9614
COL3A1	5	0.19272	0.22299	0.772788	1724	2	0.61198	0.35301	0.24558	0.690517	2139	1	-1.4909	0.50317	0.39166	0.790868	3026	0	-4.075
COL4A2	5	0.012145	0.012106	0.304292	231	2	2.4251	0.048459	0.040617	0.456644	519	1	-0.7431	0.11324	0.053815	0.439332	677	1	-2.9317
COL5A1	5	0.99646	0.99798	1	6053	0	-7.1007	0.95957	0.97165	1	5839	0	-4.034	0.82283	0.82557	1	5017	0	-7.4829
COL5A2	5	0.86092	0.8028	0.952943	5128	0	-1.5597	0.87233	0.85808	0.98767	5307	0	-4.1785	0.78456	0.7676	0.979721	4783	0	-7.5207
COL5A3	5	0.54881	0.49246	0.887772	3288	1	-6.1625	0.70834	0.64497	0.917383	4260	0	-6.1346	0.91623	0.94534	1	5569	0	-6.9943
COL6A1	5	0.031509	0.042742	0.529461	491	2	1.8967	0.1737	0.14372	0.657202	1291	1	-2.0365	0.34148	0.27275	0.750631	2009	0	-5.3409
COL6A2	5	0.8342	0.77439	0.950522	4962	0	-7.2662	0.90433	0.90525	1	5495	0	-3.4038	0.92449	0.95667	1	5612	0	-7.6563
COL6A3	5	0.042537	0.060029	0.548189	642	1	-2.5863	0.0199	0.013316	0.261274	274	1	-1.6734	0.52441	0.40625	0.791739	3169	0	-4.482
COL6A5	4	0.39049	0.3418	0.847884	2562	1	-0.70564	0.17516	0.13862	0.657202	1297	1	-3.7034	0.14254	0.085063	0.607986	843	0	-9.2295
COL6A6	5	0.15708	0.18031	0.713945	1499	2	0.05779	0.078243	0.065173	0.479247	776	2	-0.62794	0.25609	0.18319	0.715602	1490	0	-3.5864
COL7A1	5	0.45381	0.4124	0.857262	2819	1	-3.0179	0.52162	0.44832	0.862861	3101	0	-5.0523	0.97488	0.98778	1	5911	0	-7.5755
COLEC12	5	0.73672	0.68201	0.943348	4364	0	-0.086537	0.50745	0.42078	0.851925	3010	0	-1.0707	0.54017	0.43484	0.822582	3258	0	-4.1513
COLGALT1	5	0.069935	0.082766	0.585327	837	2	1.493	0.12173	0.12791	0.657202	1065	1	-0.77877	0.066694	0.02208	0.321273	412	1	-6.6183
COLGALT2	4	0.85369	0.80909	0.952943	5082	0	-6.9978	0.70976	0.69196	0.958291	4267	0	-6.0207	0.60861	0.57608	0.915049	3698	0	-7.5019
COLQ	4	0.05856	0.067317	0.558649	755	1	-3.3325	0.053721	0.048334	0.479247	569	1	-5.3948	0.84119	0.87644	1	5136	0	-7.4893
COMT	5	0.049175	0.068103	0.558649	693	2	1.3442	0.083732	0.067289	0.479247	832	2	1.0513	0.068631	0.02208	0.321273	422	1	-1.2998
COMTD1	5	0.18231	0.20793	0.75093	1654	2	0.57008	0.1858	0.1516	0.657202	1346	1	-4.3615	0.37898	0.29821	0.750631	2249	0	-7.7657
COQ2	4	0.87111	0.83325	0.962187	5201	0	-6.2495	0.77386	0.74289	0.968068	4661	0	-6.2215	0.87281	0.91798	1	5316	0	-7.807
CORIN	5	0.95277	0.94491	1	5752	0	-5.5075	0.89165	0.88836	1	5418	0	-5.4799	0.8087	0.80262	0.997245	4920	0	-6.0056
COX10	5	0.77698	0.72751	0.943348	4612	0	-0.97628	0.59112	0.50761	0.862861	3535	0	-1.0289	0.51016	0.40625	0.791739	3080	0	-2.6679
COX11	5	0.7942	0.73132	0.943348	4707	0	-3.8116	0.65507	0.57841	0.899449	3912	0	-2.3293	0.80561	0.79653	0.993136	4902	0	-6.0056
COX14	5	0.56043	0.49246	0.887772	3348	1	0.70513	0.83686	0.81571	0.9732	5071	0	-4.9539	0.74366	0.72531	0.970993	4540	0	-5.4752
COX15	5	0.79589	0.73525	0.945101	4718	0	-2.0482	0.86408	0.84988	0.98767	5249	0	-4.9023	0.77455	0.76251	0.979721	4716	0	-8.284
COX16	5	0.093984	0.10582	0.610056	1030	2	1.3606	0.059239	0.052356	0.479247	624	1	-3.7582	0.052227	0.011481	0.214851	332	1	-7.9055
COX18	5	0.039731	0.05914	0.548189	596	2	0.78435	0.0070652	0.0054185	0.240551	133	1	-0.19584	0.013331	0.011479	0.214851	112	1	-3.9708
COX4I1	5	0.16458	0.1867	0.713945	1536	1	-4.6708	0.23304	0.17521	0.668512	1558	1	-0.52919	0.74692	0.73119	0.970993	4557	0	-5.9696
COX4I2	5	0.86765	0.80583	0.952943	5176	0	-2.3821	0.94656	0.96061	1	5754	0	-5.1223	0.88409	0.91175	1	5375	0	-6.5469
COX6A1	5	0.92195	0.89314	0.981765	5558	0	-4.903	0.81683	0.79047	0.973015	4943	0	-4.8757	0.72242	0.70321	0.970993	4410	0	-5.3961
COX6C	5	0.2063	0.24082	0.792982	1806	1	0.0011381	0.13504	0.13592	0.657202	1123	1	-3.0208	0.11726	0.053815	0.439332	701	0	-4.5806
COX7A1	5	0.010519	0.010695	0.304292	203	2	2.4924	0.0026475	0.0012934	0.121021	56	2	2.9372	0.015187	0.011479	0.214851	122	1	-0.41429
COX7A2	5	0.25136	0.28159	0.814766	2034	1	-1.9299	0.75774	0.71931	0.961352	4547	0	-2.4468	0.37723	0.29821	0.750631	2239	0	-6.6183
COX8A	4	0.049652	0.057518	0.548189	699	1	-5.0312	0.0070155	0.0052118	0.240551	131	1	-5.0038	0.0486	0.017835	0.315349	313	1	-5.5256
COX8C	5	0.027226	0.029359	0.42014	440	3	1.3724	0.061188	0.052358	0.479247	642	2	0.65071	0.37418	0.29821	0.750631	2223	0	-3.2883
CP	4	0.53709	0.47589	0.887772	3236	1	0.077214	0.46799	0.39628	0.834294	2774	0	-0.82472	0.51406	0.43604	0.822582	3105	0	-5.598
CPD	5	0.14372	0.17225	0.713945	1385	2	1.0709	0.29073	0.21407	0.671126	1832	1	-1.7752	0.18144	0.11564	0.637547	1077	0	-2.2476
CPED1	5	0.034407	0.054591	0.548189	516	3	1.4379	0.14442	0.13592	0.657202	1164	1	0.46535	0.10795	0.053813	0.439332	646	1	-0.8119
CPM	4	0.93942	0.9364	0.997235	5664	0	-6.2704	0.88429	0.89595	1	5379	0	-5.6304	0.79622	0.8192	1	4852	0	-6.7723
CPOX	5	0.38409	0.37824	0.857262	2532	1	-0.071531	0.38386	0.27664	0.726163	2316	1	0.19917	0.6373	0.57802	0.916221	3883	0	-4.0279
CPQ	5	0.80849	0.75004	0.945101	4795	0	-4.3154	0.39331	0.28435	0.742559	2368	1	-4.2885	0.15043	0.095765	0.607986	892	0	-4.8012
CPT1A	5	0.99535	0.99673	1	6047	0	-7.2293	0.99106	0.99472	1	6021	0	-7.2012	0.96721	0.98233	1	5864	0	-7.7339
CPT1B	5	0.074213	0.092224	0.59165	881	2	1.3141	0.057286	0.052356	0.479247	602	1	-4.7643	0.15537	0.095766	0.607986	923	0	-5.2835
CPT1C	4	0.97275	0.97882	1	5896	0	-6.3996	0.95108	0.96772	1	5779	0	-6.3716	0.88917	0.92627	1	5402	0	-8.6014
CPVL	5	0.097735	0.10806	0.619437	1060	2	1.1043	0.49175	0.39876	0.834294	2920	0	-2.445	0.86922	0.89377	1	5299	0	-6.2043
CPXM2	5	0.67066	0.61497	0.940463	3971	0	-0.49292	0.24334	0.18298	0.670407	1606	1	-1.2881	0.34173	0.27275	0.750631	2011	0	-2.7847
CPZ	5	0.00018207	0.00017988	0.068379	16	2	3.5608	0.008253	0.0067632	0.241405	149	2	1.8454	0.012148	0.011479	0.214851	103	1	-0.03641
CR1	5	0.078783	0.094295	0.59165	923	2	1.2856	0.01199	0.0094899	0.250284	204	2	2.0328	0.098561	0.053813	0.439332	589	1	0.70126
CR1L	4	0.84779	0.79876	0.952943	5049	0	-2.2468	0.78464	0.74909	0.970391	4737	0	-4.793	0.68264	0.65345	0.951361	4156	0	-7.7552
CR2	5	0.79329	0.73132	0.943348	4700	0	-5.9453	0.95363	0.96536	1	5796	0	-5.9175	0.89514	0.92373	1	5441	0	-7.0642
CRB1	5	0.98002	0.98254	1	5953	0	-6.0337	0.95682	0.96788	1	5821	0	-6.0059	0.89975	0.92717	1	5473	0	-6.5347
CRB2	5	0.73407	0.68201	0.943348	4340	0	-0.0022998	0.70048	0.63022	0.917383	4203	0	-4.27	0.51868	0.40625	0.791739	3138	0	-7.4043
CRB3	5	0.55223	0.49246	0.887772	3302	1	0.17331	0.39227	0.28435	0.742559	2360	1	-0.38757	0.18493	0.11564	0.637547	1101	0	-5.1097
CREB3	5	0.83489	0.77769	0.952943	4971	0	-5.5251	0.91697	0.92498	1	5590	0	-3.1117	0.45895	0.33812	0.755156	2730	0	-6.0232
CREB3L1	5	0.033579	0.053885	0.548189	510	3	1.3687	0.45654	0.35349	0.795967	2704	0	-0.9976	0.079068	0.032667	0.379176	484	1	-4.3137
CREB3L2	5	0.55964	0.49246	0.887772	3345	1	0.046562	0.64735	0.56179	0.890158	3863	0	-1.9036	0.43449	0.32237	0.750631	2580	0	-5.7751
CREB3L3	4	0.95286	0.95696	1	5755	0	-6.9852	0.91168	0.93116	1	5558	0	-6.9571	0.83223	0.86978	1	5075	0	-7.4893
CREB3L4	5	0.29861	0.30467	0.824286	2186	1	-4.3938	0.50512	0.42078	0.851925	2997	0	-4.064	0.71851	0.70113	0.970993	4375	0	-7.6737
CREG1	4	0.011422	0.011652	0.304292	217	3	2.0702	0.034112	0.031071	0.456644	392	2	1.4181	0.19229	0.1254	0.637547	1145	0	-1.4591
CRELD1	5	0.84059	0.79063	0.952943	5005	0	-5.2367	0.48767	0.38397	0.820844	2896	0	-1.2537	0.085921	0.032668	0.379176	525	1	-5.7328
CRELD2	5	0.86711	0.80583	0.952943	5173	0	-5.5595	0.66515	0.58401	0.899449	3980	0	-2.722	0.73116	0.71144	0.970993	4456	0	-6.0579
CRHR1	5	0.069138	0.082764	0.585327	834	2	1.23	0.31213	0.22188	0.686414	1943	1	0.26988	0.25136	0.18319	0.715602	1473	0	-1.1536
CRHR2	5	0.15982	0.18031	0.713945	1509	2	0.94608	0.41397	0.30744	0.756603	2467	1	-0.5065	0.19918	0.12548	0.637547	1188	0	-5.667
CRIM1	5	0.015693	0.015767	0.325105	282	1	-4.2324	0.042537	0.037847	0.456644	467	1	-4.2057	0.19373	0.12547	0.637547	1152	0	-4.717
CRISPLD2	5	0.69839	0.6449	0.943348	4122	0	-0.31836	0.57921	0.49495	0.862861	3454	0	-1.0973	0.85714	0.86912	1	5225	0	-7.3282
CRLF1	5	0.51859	0.46958	0.887772	3149	1	0.17558	0.37547	0.26115	0.70623	2266	1	-1.6192	0.4971	0.38422	0.784967	2990	0	-5.2369
CRLS1	5	0.88884	0.84401	0.967781	5325	0	-3.2179	0.7806	0.76032	0.973015	4703	0	-4.1403	0.68375	0.64487	0.945534	4160	0	-6.1571
CRTAM	5	0.8383	0.78763	0.952943	4991	0	-4.0983	0.77437	0.74412	0.968068	4673	0	-4.0717	0.67631	0.62768	0.934532	4133	0	-7.2253
CRTAP	5	0.75889	0.7075	0.943348	4491	0	-6.117	0.69728	0.63022	0.917383	4182	0	-6.0891	0.23868	0.16434	0.705384	1405	0	-6.6183
CRYAB	4	0.90743	0.89274	0.981765	5451	0	-7.1636	0.81947	0.81763	0.9732	4955	0	-5.0756	0.71997	0.70737	0.970993	4393	0	-7.6681
CS	5	0.11622	0.12953	0.668456	1195	2	0.7123	0.20828	0.16724	0.668512	1453	1	-1.2241	0.20032	0.12548	0.637547	1194	0	-5.3194
CSF1	5	0.57449	0.49819	0.887772	3419	1	0.28067	0.57354	0.49495	0.862861	3417	0	-6.2145	0.96323	0.98076	1	5835	0	-8.1699
CSF1R	3	0.67716	0.61573	0.940921	4008	0	-8.6904	0.46675	0.39448	0.834294	2764	0	-5.8523	0.5753	0.5486	0.893232	3481	0	-8.5896
CSF2RB	4	0.5702	0.52291	0.907183	3399	0	-2.5856	0.89502	0.91388	1	5437	0	-4.2448	0.80963	0.84217	1	4932	0	-7.21
CSF3R	4	0.59543	0.54243	0.909572	3542	0	0.2938	0.61649	0.5481	0.888239	3686	0	-3.5415	0.40994	0.30011	0.750631	2435	0	-7.3071
CSGALNACT2	5	0.08226	0.098542	0.59165	951	1	-0.54653	0.16458	0.14372	0.657202	1243	1	-1.2793	0.21983	0.14497	0.67943	1305	0	-6.4718
CSMD1	5	0.12142	0.14612	0.689448	1235	1	-4.0461	0.22444	0.17521	0.668512	1519	1	-3.7816	0.47941	0.36163	0.765279	2870	0	-6.8436
CSMD2	4	0.81522	0.73973	0.945101	4843	0	-3.6644	0.63498	0.56261	0.890158	3790	0	-3.6384	0.53992	0.46969	0.843413	3254	0	-8.0758
CSMD3	5	0.69983	0.65914	0.943348	4130	0	-0.1346	0.6469	0.56179	0.890158	3861	0	-1.7226	0.98996	0.99569	1	6002	0	-8.1539
CSNK1A1	5	0.18574	0.21088	0.75093	1676	2	0.57388	0.19114	0.1516	0.657202	1365	1	-1.3665	0.042042	0.011481	0.214851	273	1	-1.5151
CSPG4	5	0.66848	0.61497	0.940463	3954	0	-0.24666	0.79502	0.78076	0.973015	4806	0	-1.5786	0.72786	0.70736	0.970993	4440	0	-4.4419
CSPG5	5	0.010581	0.010695	0.304292	204	3	1.8703	0.32075	0.2299	0.69049	1984	1	0.095691	0.29008	0.23772	0.750631	1701	0	-1.7137
CST11	4	0.85666	0.81664	0.954782	5102	0	-5.865	0.71627	0.69916	0.958291	4298	0	-5.8372	0.61432	0.58522	0.921151	3730	0	-6.3651
CST3	5	0.62367	0.55528	0.909572	3705	1	0.24174	0.43784	0.35349	0.795967	2583	1	-3.8712	0.12588	0.053815	0.439332	747	0	-4.3761
CST9	5	0.85229	0.7998	0.952943	5074	0	-3.1352	0.66082	0.584	0.899449	3948	0	-3.1102	0.57419	0.48237	0.856069	3477	0	-4.6171
CST9L	5	0.44459	0.40673	0.857262	2781	1	0.55141	0.874	0.85808	0.98767	5315	0	-3.292	0.39946	0.31434	0.750631	2371	0	-6.25
CT83	5	0.18529	0.21088	0.75093	1673	2	0.99815	0.29822	0.21407	0.671126	1871	1	-0.074686	0.15596	0.095766	0.607986	928	0	-7.17
CTAGE1	5	0.28917	0.29886	0.824286	2162	1	0.15371	0.92321	0.92765	1	5623	0	-6.3035	0.93111	0.95932	1	5645	0	-7.1308
CTAGE15	1	0.96952	0.98912	1	5872	0	0	0.9739	0.98901	1	5919	0	0	0.93393	0.95382	1	5662	0	0
CTAGE5	5	0.11834	0.13199	0.668456	1210	1	-1.0023	0.50473	0.42078	0.851925	2994	0	-5.4974	0.68017	0.63019	0.93552	4149	0	-6.0232
CTAGE6	1	0.091494	0.081019	0.582456	1015	1	0	0.07425	0.04833	0.479247	742	1	0	0.13745	0.098542	0.623489	814	0	0
CTAGE9	3	0.99772	0.9988	1	6062	0	-8.4974	0.83058	0.86247	0.989728	5015	0	-8.3319	0.98709	0.99344	1	5979	0	-9.0037
CTB-133G6.1	5	0.74484	0.69514	0.943348	4407	0	-0.76083	0.88698	0.88549	0.998807	5395	0	-4.4364	0.57294	0.48236	0.856069	3472	0	-5.6444
CTC-260F20.3	5	0.030186	0.038783	0.507261	469	3	1.6695	0.015716	0.010411	0.250284	244	2	2.0411	0.22011	0.14497	0.67943	1306	0	-0.73995
CTCFL	4	0.015952	0.016544	0.325724	286	1	-1.9732	0.18926	0.13863	0.657202	1359	1	-2.8207	0.76608	0.76059	0.979721	4670	0	-7.6051
CTD-2370N5.3	5	0.28304	0.29886	0.824286	2141	1	-5.9583	0.4095	0.30744	0.756603	2451	1	-5.9305	0.51821	0.40625	0.791739	3135	0	-6.4589
CTDNEP1	5	0.76064	0.71151	0.943348	4502	0	-1.9759	0.62211	0.53223	0.878438	3714	0	-1.5985	0.32979	0.27275	0.750631	1928	0	-1.5767
CTLA4	4	0.90476	0.88605	0.981765	5432	0	-6.3996	0.81356	0.80222	0.9732	4923	0	-5.0281	0.71371	0.6932	0.970993	4363	0	-6.902
CTNS	5	0.98034	0.98275	1	5956	0	-6.3708	0.95757	0.96896	1	5828	0	-6.3428	0.90106	0.92784	1	5479	0	-6.8731
CTRB1	5	0.25945	0.28159	0.814766	2060	1	-0.26302	0.87071	0.85808	0.98767	5287	0	-5.7077	0.59228	0.51382	0.878309	3590	0	-6.2349
CTRB2	5	0.64115	0.58896	0.938245	3793	0	-1.4001	0.72629	0.65901	0.928014	4355	0	-2.0204	0.85148	0.85669	1	5190	0	-6.3087
CTSA	5	0.37207	0.36695	0.857262	2488	1	-1.6882	0.18449	0.1516	0.657202	1342	1	-0.14168	0.1028	0.053813	0.439332	616	1	-5.6214
CTSC	5	0.81997	0.7606	0.946253	4871	0	-4.4682	0.82032	0.79047	0.973015	4959	0	-3.9117	0.72617	0.70736	0.970993	4428	0	-6.0567
CTSD	5	0.5719	0.49818	0.887772	3407	1	-0.63632	0.70029	0.63022	0.917383	4202	0	-2.2968	0.44959	0.33812	0.755156	2670	0	-2.2805
CTSK	4	0.0031038	0.003382	0.23241	86	2	2.3746	0.013521	0.0076585	0.245206	222	2	1.4844	0.17516	0.11749	0.637547	1043	0	-1.3062
CTSL	5	0.20189	0.23771	0.788728	1778	1	-1.1042	0.80049	0.78728	0.973015	4840	0	-5.3118	0.51276	0.40625	0.791739	3099	0	-5.8362
CTSV	5	0.98999	0.99212	1	6022	0	-6.9071	0.97935	0.98676	1	5957	0	-5.8995	0.94076	0.96527	1	5704	0	-7.411
CTXN1	5	0.4557	0.4124	0.857262	2833	1	0.43318	0.43048	0.33796	0.795967	2546	1	-0.6049	0.4215	0.32237	0.750631	2497	0	-3.852
CTXN2	5	0.88157	0.82448	0.960087	5268	0	-4.2745	0.7241	0.65202	0.921582	4344	0	-3.7002	0.62748	0.55286	0.894275	3809	0	-4.7597
CTXN3	5	0.035009	0.054593	0.548189	524	2	1.933	0.43795	0.35349	0.795967	2584	1	-2.4827	0.80561	0.79653	0.993136	4910	0	-6.0579
CUTA	5	0.00058222	0.00066012	0.11471	32	4	1.6305	0.045397	0.039196	0.456644	492	2	1.3376	0.066856	0.02208	0.321273	413	1	-2.1236
CUX1	5	0.40037	0.38944	0.857262	2608	1	0.41702	0.096938	0.08924	0.544947	956	2	0.78659	0.32768	0.26401	0.750631	1917	0	-3.1778
CUX2	4	0.91303	0.90155	0.986093	5481	0	-5.2578	0.83101	0.82727	0.975468	5025	0	-5.2303	0.7337	0.72605	0.970993	4482	0	-5.7541
CUZD1	5	0.76884	0.71568	0.943348	4559	0	-0.50013	0.8664	0.85109	0.98767	5262	0	-6.9634	0.77754	0.76424	0.979721	4734	0	-7.4956
CWH43	5	0.78978	0.73132	0.943348	4679	0	-6.3114	0.53906	0.46865	0.862861	3213	0	-6.2835	0.64846	0.59973	0.928658	3944	0	-6.8135
CX3CL1	4	0.98688	0.99063	1	5998	0	-8.2694	0.97789	0.98625	1	5940	0	-8.2412	0.93681	0.96216	1	5683	0	-8.7755
CX3CR1	5	0.62795	0.55528	0.909572	3731	1	-4.5389	0.67471	0.5947	0.904696	4038	0	-2.67	0.34197	0.27275	0.750631	2012	0	-5.0279
CXADR	5	0.19332	0.22299	0.772788	1726	2	0.79022	0.48406	0.3764	0.810362	2874	0	-0.97845	0.97128	0.98572	1	5886	0	-8.6561
CXCL10	5	0.9759	0.97812	1	5915	0	-5.1793	0.94656	0.96061	1	5752	0	-6.5833	0.88409	0.91175	1	5371	0	-7.1144
CXCL11	5	0.54154	0.49246	0.887772	3256	1	-0.22958	0.7241	0.65202	0.921582	4341	0	-5.9936	0.62748	0.55286	0.894275	3815	0	-4.2011
CXCL14	5	0.34697	0.34434	0.847884	2390	1	-0.46903	0.78493	0.7674	0.973015	4742	0	-4.5513	0.95109	0.97287	1	5757	0	-7.4043
CXCL16	5	0.17561	0.19603	0.726989	1613	1	-2.7919	0.32075	0.2299	0.69049	1983	1	-5.4731	0.31692	0.24656	0.750631	1862	0	-7.4893
CXCL9	5	0.47208	0.41823	0.857262	2919	1	-5.5764	0.097933	0.08924	0.544947	967	1	-5.5487	0.33572	0.27275	0.750631	1970	0	-6.0749
CXCR1	5	0.0023628	0.002498	0.208124	73	4	1.4506	0.28435	0.21407	0.671126	1797	1	-0.12611	0.50347	0.39166	0.790868	3028	0	-4.6578
CXCR2	5	0.55599	0.49246	0.887772	3325	1	0.063906	0.099282	0.08924	0.544947	974	2	0.77165	0.15998	0.095766	0.607986	953	0	-0.091142
CXCR3	5	0.7023	0.65914	0.943348	4140	0	-5.1262	0.4271	0.32257	0.779137	2528	1	-5.6773	0.099504	0.053813	0.439332	595	1	-6.2043
CXCR4	5	0.234	0.26457	0.796197	1975	1	0.42804	0.36509	0.25336	0.698886	2204	1	0.34696	0.29435	0.23772	0.750631	1725	0	-6.5591
CXCR5	5	0.71987	0.67295	0.943348	4251	0	-5.3591	0.45191	0.35349	0.795967	2677	0	-5.3315	0.47157	0.36162	0.765279	2819	0	-5.8561
CXCR6	5	0.66479	0.61496	0.940463	3934	0	0.25738	0.5956	0.50761	0.862861	3561	0	-2.6104	0.34624	0.27275	0.750631	2039	0	-6.3372
CXorf66	4	0.88584	0.85294	0.968379	5300	0	-4.7324	0.77487	0.74289	0.968068	4681	0	-5.7953	0.67301	0.64942	0.948551	4106	0	-6.323
CYB561	5	0.67234	0.62023	0.943348	3978	0	-0.26	0.50764	0.42078	0.851925	3011	0	-0.99511	0.55528	0.4557	0.825609	3356	0	-3.1392
CYB561A3	5	0.82631	0.76749	0.946253	4911	0	-0.94575	0.61698	0.52619	0.872958	3690	0	-4.423	0.94264	0.966	1	5713	0	-6.9943
CYB561D1	4	0.1538	0.17605	0.713945	1473	1	-3.0409	0.56951	0.49251	0.862861	3388	0	-3.0161	0.48717	0.38327	0.784967	2923	0	-7.8172
CYB561D2	4	0.52047	0.45456	0.883271	3158	1	-1.018	0.48014	0.4084	0.848869	2854	0	-6.0606	0.17835	0.11749	0.637547	1060	0	-6.9209
CYB5A	5	0.86053	0.8028	0.952943	5124	0	-2.6928	0.92629	0.92902	1	5640	0	-4.3441	0.98106	0.99111	1	5949	0	-8.2153
CYB5B	5	0.67157	0.61497	0.940463	3975	0	-6.9531	0.44853	0.35349	0.795967	2656	0	-2.8042	0.4237	0.32237	0.750631	2508	0	-7.4572
CYB5D2	5	0.91852	0.89136	0.981765	5537	0	-4.4682	0.80806	0.79047	0.973015	4895	0	-4.034	0.71315	0.69905	0.970993	4341	0	-4.9562
CYB5R1	5	0.20701	0.24662	0.795972	1814	2	0.43364	0.090855	0.07398	0.503295	897	2	0.59417	0.33338	0.27275	0.750631	1954	0	-3.1298
CYBA	5	0.98436	0.98755	1	5986	0	-5.0638	0.88574	0.88549	0.998807	5384	0	-6.3811	0.76613	0.7388	0.971542	4675	0	-6.9115
CYBB	5	0.11587	0.12953	0.668456	1191	1	-1.7641	0.049935	0.040619	0.456644	535	1	-3.3605	0.12802	0.053815	0.439332	760	0	-3.852
CYBRD1	5	0.80162	0.75004	0.945101	4749	0	-7.0949	0.58143	0.49495	0.862861	3469	0	-3.0686	0.78278	0.7676	0.979721	4767	0	-7.0633
CYHR1	5	0.25649	0.28159	0.814766	2048	1	-3.6428	0.29151	0.21407	0.671126	1837	1	-7.6403	0.51544	0.40625	0.791739	3116	0	-7.9461
CYP1A1	3	0.45727	0.40949	0.857262	2841	0	-6.9915	0.35515	0.28979	0.753073	2150	0	-4.1535	0.43782	0.38014	0.784967	2597	0	-7.4956
CYP1A2	5	0.95709	0.95155	1	5776	0	-6.2704	0.90179	0.90266	1	5479	0	-6.2425	0.82122	0.8214	1	5000	0	-6.7723
CYP20A1	5	0.85872	0.8028	0.952943	5115	0	-2.8817	0.8861	0.88549	0.998807	5390	0	-5.8509	0.88835	0.91796	1	5399	0	-6.3836
CYP26A1	5	0.66308	0.61496	0.940463	3920	0	-0.42219	0.073541	0.059244	0.479247	734	2	0.68385	0.19474	0.12547	0.637547	1162	0	-0.028063
CYP26C1	5	0.40082	0.38944	0.857262	2609	1	0.1496	0.20075	0.15947	0.667959	1411	1	0.076189	0.10201	0.053813	0.439332	611	1	-2.3773
CYP2A13	5	0.14749	0.17751	0.713945	1417	2	1.0065	0.29668	0.21407	0.671126	1862	1	-1.4198	0.30041	0.23772	0.750631	1767	0	-7.2555
CYP2A6	5	0.60079	0.53262	0.907183	3573	1	0.54129	0.49473	0.39877	0.834294	2940	0	-2.7031	0.077629	0.032667	0.379176	473	1	-7.1867
CYP2A7	5	0.61722	0.55528	0.909572	3669	1	-1.1478	0.99352	0.99643	1	6039	0	-6.9697	0.97401	0.98727	1	5903	0	-7.5019
CYP2C8	5	0.0077441	0.009962	0.304292	162	1	-4.1891	0.010794	0.0087444	0.250284	184	1	-4.1624	0.5325	0.42067	0.810424	3209	0	-4.6729
CYP2E1	5	0.98422	0.98709	1	5985	0	-7.1297	0.96627	0.9777	1	5883	0	-7.1016	0.91623	0.94534	1	5567	0	-7.4699
CYP2F1	5	0.49975	0.42962	0.857262	3048	1	-3.3053	0.295	0.21407	0.671126	1855	1	-0.42306	0.17282	0.10569	0.623489	1031	0	-5.1399
CYP2J2	5	0.50298	0.43533	0.862723	3067	1	-0.60385	0.42775	0.32257	0.779137	2529	1	-0.47586	0.66978	0.61756	0.929018	4091	0	-4.8012
CYP2R1	5	0.92037	0.89136	0.981765	5550	0	-7.4836	0.81284	0.79047	0.973015	4914	0	-5.4313	0.71851	0.70113	0.970993	4380	0	-7.9886
CYP2S1	3	0.27983	0.25715	0.796197	2123	1	-2.5147	0.42019	0.34617	0.795967	2495	0	-5.2678	0.26107	0.2024	0.750631	1533	0	-8.2767
CYP2U1	5	0.81864	0.7572	0.946253	4867	0	-1.5779	0.78919	0.7742	0.973015	4768	0	-1.5889	0.90169	0.92784	1	5487	0	-8.1579
CYP39A1	5	0.97272	0.97365	1	5894	0	-5.9461	0.87086	0.85808	0.98767	5288	0	-3.2957	0.87249	0.89834	1	5312	0	-8.8613
CYP3A4	5	0.049115	0.068103	0.558649	692	1	0.17581	0.095414	0.08924	0.544947	941	1	-5.5293	0.073299	0.032667	0.379176	443	1	-8.4
CYP3A43	5	0.48365	0.42962	0.857262	2975	1	-5.0312	0.10233	0.089242	0.544947	990	1	-5.0038	0.26012	0.1832	0.715602	1527	0	-5.5256
CYP3A5	4	0.72063	0.65327	0.943348	4255	0	-4.876	0.79098	0.75987	0.973015	4781	0	-4.9132	0.68926	0.66321	0.957839	4201	0	-6.9853
CYP3A7	5	0.69206	0.6449	0.943348	4084	0	-0.34211	0.58304	0.49495	0.862861	3481	0	-1.1994	0.53722	0.42778	0.817655	3241	0	-3.2944
CYP4A11	5	0.39182	0.38376	0.857262	2566	1	0.66423	0.76232	0.7232	0.962468	4585	0	-3.9435	0.80413	0.79653	0.993136	4897	0	-7.285
CYP4A22	5	0.80742	0.75004	0.945101	4786	0	-8.6146	0.91561	0.92218	1	5580	0	-5.402	0.99854	0.99959	1	6071	0	-9.121
CYP4B1	4	0.55006	0.48134	0.887772	3291	0	-6.6357	0.66709	0.62122	0.917383	3990	0	-6.6077	0.91375	0.94647	1	5555	0	-8.3379
CYP4F11	5	0.5876	0.51543	0.900562	3496	1	-1.1436	0.97005	0.98275	1	5903	0	-6.5501	0.94946	0.97162	1	5748	0	-7.7339
CYP4F12	5	0.91046	0.87566	0.979365	5467	0	-4.2511	0.99028	0.99447	1	6014	0	-6.7965	0.96521	0.9817	1	5850	0	-7.3282
CYP4F2	5	0.81544	0.75366	0.945101	4849	0	-6.1609	0.67143	0.5894	0.902048	4014	0	-3.1837	0.98985	0.99554	1	5999	0	-8.3294
CYP4F22	5	0.017756	0.016643	0.325724	312	3	1.3918	0.14231	0.13592	0.657202	1154	1	0.43137	0.10857	0.053813	0.439332	650	1	-5.6065
CYP4F3	5	0.81049	0.75365	0.945101	4811	0	-1.3716	0.86819	0.85345	0.98767	5270	0	-4.766	0.94344	0.96712	1	5718	0	-7.0642
CYP4F8	5	0.63311	0.57235	0.929513	3752	0	-5.5595	0.41929	0.30744	0.756603	2491	1	-0.41116	0.85148	0.85669	1	5189	0	-6.793
CYP4V2	4	0.3626	0.33111	0.847884	2450	1	0.49301	0.88429	0.89595	1	5380	0	-6.3233	0.79622	0.8192	1	4853	0	-6.8535
CYP4X1	5	0.0041673	0.0051353	0.276483	104	2	2.3291	0.037966	0.037847	0.456644	429	2	1.3494	0.072978	0.032667	0.379176	441	1	-6.0917
CYP4Z1	5	0.021412	0.023868	0.389895	360	2	1.8034	0.32232	0.2299	0.69049	1992	1	-2.426	0.51506	0.40625	0.791739	3112	0	-6.8336
CYP51A1	5	0.67499	0.62528	0.943348	3993	0	-5.2787	0.69052	0.61512	0.914263	4139	0	-4.2678	0.312	0.24656	0.750631	1833	0	-5.7751
CYP7A1	4	0.63092	0.58008	0.937066	3745	0	-0.36233	0.4691	0.39628	0.834294	2786	0	-0.7128	0.36309	0.26618	0.750631	2150	0	-2.2
CYP8B1	5	0.018892	0.01903	0.352889	327	1	-0.12033	0.021269	0.013316	0.261274	281	2	1.6451	0.097304	0.053813	0.439332	582	1	-0.32079
CYSLTR1	4	0.22257	0.23481	0.788131	1922	1	-5.2578	0.66763	0.62122	0.917383	3991	0	-5.2303	0.51183	0.43604	0.822582	3090	0	-5.7541
CYSLTR2	4	0.8779	0.84765	0.967781	5243	0	-4.573	0.75836	0.73175	0.965547	4554	0	-4.5459	0.65683	0.63518	0.939998	3996	0	-6.323
CYTH1	5	0.70565	0.65914	0.943348	4162	0	-6.2808	0.31466	0.22188	0.686414	1957	1	-6.2528	0.18086	0.11564	0.637547	1075	0	-6.7827
CYYR1	4	0.63047	0.58008	0.937066	3742	0	-0.11754	0.43313	0.35955	0.799079	2563	0	-3.5061	0.32018	0.25259	0.750631	1880	0	-4.0019
DAD1	4	0.14824	0.17369	0.713945	1425	1	-6.5268	0.068054	0.05747	0.479247	686	1	-2.7957	0.09509	0.042963	0.439332	569	0	-7.0297
DAG1	5	0.27635	0.29886	0.824286	2111	1	0.41178	0.26267	0.21407	0.671126	1706	1	0.66452	0.16988	0.10569	0.623489	1015	0	-5.7958
DAGLA	5	0.84486	0.79369	0.952943	5031	0	-0.87128	0.57929	0.49495	0.862861	3455	0	-3.7728	0.54962	0.4557	0.825609	3322	0	-7.7552
DAGLB	5	0.16191	0.18031	0.713945	1521	1	0.35541	0.26173	0.21407	0.671126	1701	1	-0.13385	0.5912	0.51382	0.878309	3586	0	-3.5428
DAPK1	5	0.19502	0.22299	0.772788	1739	1	-0.87186	0.21026	0.16724	0.668512	1464	1	-4.9156	0.10029	0.053813	0.439332	601	1	-8.7825
DAPK2	5	0.024596	0.025769	0.389895	397	1	-0.56907	0.19359	0.1516	0.657202	1376	1	-0.44819	0.64452	0.5943	0.928658	3920	0	-4.9925
DAPK3	5	0.22318	0.26457	0.796197	1926	1	-1.4363	0.61951	0.52619	0.872958	3702	0	-3.0151	0.47331	0.36162	0.765279	2832	0	-7.2329
DAPL1	5	0.90081	0.85938	0.970977	5408	0	-4.1671	0.76773	0.73281	0.965547	4623	0	-4.0664	0.66978	0.61756	0.929018	4072	0	-5.1291
DARC	4	0.040681	0.051549	0.548189	613	1	-1.8866	0.22833	0.17228	0.668512	1539	1	-4.0077	0.58019	0.52524	0.885751	3506	0	-7.3494
DBH	4	0.91826	0.91066	0.986093	5526	0	-5.2992	0.84142	0.84453	0.98767	5107	0	-5.2716	0.74513	0.74554	0.975765	4545	0	-5.7958
DCAF17	5	0.34075	0.34434	0.847884	2362	1	-6.117	0.1408	0.13592	0.657202	1149	1	-3.9957	0.23909	0.16434	0.705384	1406	0	-6.6183
DCAKD	5	0.8838	0.82855	0.962187	5285	0	-2.6491	0.69911	0.63022	0.917383	4194	0	-1.6779	0.37793	0.29821	0.750631	2243	0	-4.3188
DCBLD1	5	0.75085	0.69936	0.943348	4437	0	-0.7906	0.45328	0.35349	0.795967	2687	0	-0.43224	0.42271	0.32237	0.750631	2500	0	-3.8873
DCBLD2	5	0.012122	0.012106	0.304292	230	2	2.6871	0.12481	0.12792	0.657202	1082	1	-4.5792	0.36069	0.28973	0.750631	2133	0	-1.7008
DCC	5	0.72635	0.67752	0.943348	4294	0	-1.9895	0.44267	0.35349	0.795967	2616	1	0.064265	0.60332	0.52603	0.885751	3658	0	-5.423
DCHS1	4	0.49051	0.42223	0.857262	3003	1	-3.1352	0.182	0.13862	0.657202	1330	1	-3.1102	0.044911	0.017835	0.315349	293	1	-3.5932
DCHS2	5	0.058263	0.071461	0.558649	754	2	0.79929	0.32867	0.2299	0.69049	2019	1	-3.1304	0.41896	0.32237	0.750631	2481	0	-8.0968
DCLK1	5	0.90206	0.86278	0.973001	5412	0	-6.7143	0.74729	0.70304	0.958291	4496	0	-6.6862	0.76053	0.73509	0.970993	4627	0	-7.2176
DCLK3	5	0.89744	0.85003	0.967781	5371	0	-6.5181	0.76047	0.72125	0.961352	4571	0	-3.9749	0.66208	0.6074	0.928658	4023	0	-7.0209
DCN	4	0.30647	0.29923	0.824286	2224	1	0.32583	0.60735	0.53358	0.879001	3633	0	-4.2057	0.61432	0.58522	0.921151	3727	0	-5.512
DCP1B	5	0.68851	0.64032	0.943348	4067	0	-0.18477	0.65199	0.57298	0.899449	3891	0	-5.6304	0.24347	0.16434	0.705384	1428	0	-6.1571
DCST1	5	0.13443	0.15977	0.713945	1319	2	0.61635	0.24361	0.18298	0.670407	1608	1	-0.62092	0.31541	0.24656	0.750631	1855	0	-7.3283
DCST2	4	0.78969	0.72663	0.943348	4678	0	-1.3485	0.68898	0.65168	0.921582	4128	0	-4.0241	0.58786	0.53527	0.893232	3557	0	-6.5098
DCSTAMP	4	0.84772	0.79876	0.952943	5048	0	-4.2745	0.45181	0.37818	0.810756	2676	0	-4.2477	0.402	0.30011	0.750631	2386	0	-4.7597
DCT	3	0.32503	0.28099	0.814766	2295	1	-5.8372	0.63766	0.60818	0.911048	3807	0	-5.8094	0.72554	0.76692	0.979721	4423	0	-7.155
DDO	5	0.72386	0.67752	0.943348	4276	0	-1.4362	0.054351	0.043754	0.462003	577	1	-0.21041	0.041217	0.011481	0.214851	267	1	-5.6229
DDOST	4	0.76194	0.69495	0.943348	4514	0	-0.83885	0.46748	0.39628	0.834294	2771	0	-3.1028	0.54365	0.46969	0.843413	3289	0	-7.6737
DDR1	5	0.52219	0.47532	0.887772	3168	1	-1.7256	0.48219	0.3688	0.799079	2864	0	-2.1168	0.95055	0.97257	1	5754	0	-8.4201
DDR2	4	0.58582	0.53265	0.907183	3483	0	-8.0264	0.30787	0.20595	0.671126	1924	1	-7.9982	0.28272	0.22356	0.750631	1660	0	-8.2975
DDRGK1	5	0.33189	0.33291	0.847884	2325	1	0.42056	0.41708	0.30744	0.756603	2477	1	-3.3605	0.16265	0.095766	0.607986	970	0	-3.852
DEAF1	5	0.30883	0.30467	0.824286	2236	1	-6.4016	0.062648	0.052358	0.479247	650	1	-2.754	0.064754	0.02208	0.321273	401	1	-7.1389
DEFB114	5	0.18822	0.21088	0.75093	1699	2	0.95597	0.12649	0.12792	0.657202	1091	1	0.59811	0.10499	0.053813	0.439332	632	1	-6.1571
DEFB115	5	0.46849	0.41823	0.857262	2895	1	-5.7355	0.18042	0.1516	0.657202	1322	1	-5.7077	0.1323	0.064538	0.497503	784	0	-6.2349
DEFB126	4	0.97217	0.97831	1	5890	0	-6.6677	0.94996	0.96704	1	5773	0	-6.6397	0.88738	0.92502	1	5395	0	-7.1709
DEFB134	5	0.15183	0.17751	0.713945	1458	2	1.3582	0.62663	0.5444	0.884365	3745	0	-6.0181	0.52952	0.41347	0.801628	3196	0	-5.8422
DEGS1	5	0.20672	0.24662	0.795972	1810	1	-1.0436	0.22081	0.17521	0.668512	1508	1	-1.4345	0.31667	0.24656	0.750631	1860	0	-4.4996
DEGS2	5	0.01134	0.011378	0.304292	215	2	2.5063	0.16072	0.13593	0.657202	1233	1	-3.0477	0.16398	0.10569	0.623489	978	0	-5.4674
DENND1A	5	0.59503	0.52697	0.907183	3541	1	-0.28225	0.45307	0.35349	0.795967	2686	0	-1.6529	0.42304	0.32237	0.750631	2503	0	-2.5065
DENND1B	5	0.078145	0.094295	0.59165	917	2	1.5597	0.079707	0.065174	0.479247	791	1	-0.15263	0.1576	0.095766	0.607986	937	0	-1.2368
DENND3	5	0.13367	0.15977	0.713945	1313	1	0.30778	0.52728	0.44832	0.862861	3138	0	0.13673	0.12112	0.053815	0.439332	721	0	-5.598
DENND4B	5	0.091943	0.098544	0.59165	1017	1	-0.53775	0.022921	0.013317	0.261274	303	1	-4.2057	0.020068	0.011479	0.214851	146	1	-4.717
DENND4C	5	0.042754	0.060029	0.548189	646	3	0.59997	0.37617	0.26115	0.70623	2271	1	-0.045936	0.3506	0.2812	0.750631	2069	0	-5.306
DENND5A	4	0.52023	0.45456	0.883271	3157	1	-9.2513	0.7083	0.68832	0.958034	4259	0	-6.521	0.99938	0.99989	1	6077	0	-9.7581
DENND5B	5	0.6528	0.6047	0.940463	3854	0	-0.81591	0.55537	0.47518	0.862861	3307	0	-3.924	0.55626	0.4557	0.825609	3362	0	-4.43
DERL1	4	0.94924	0.95262	1	5735	0	-6.7887	0.904	0.92502	1	5493	0	-6.7607	0.82164	0.8559	1	5013	0	-7.2923
DERL2	2	0.26412	0.23179	0.78595	2072	1	-7.6325	0.88254	0.90417	1	5370	0	-7.6044	0.78813	0.8382	1	4812	0	-8.1378
DERL3	5	0.1385	0.16708	0.713945	1350	2	0.86635	0.05059	0.040619	0.456644	543	1	-0.02181	0.46642	0.34619	0.764824	2778	0	-5.9146
DEXI	5	0.8227	0.76411	0.946253	4890	0	-1.0442	0.80246	0.78888	0.973015	4857	0	-3.3485	0.55403	0.4557	0.825609	3347	0	-4.1821
DFNB31	5	0.94709	0.93394	0.995836	5719	0	-6.8386	0.87749	0.8681	0.993751	5337	0	-6.8106	0.49926	0.38422	0.784967	3009	0	-5.5501
DGAT1	5	0.72061	0.67295	0.943348	4254	0	-1.8848	0.71081	0.64497	0.917383	4273	0	-6.0549	0.58074	0.50764	0.878309	3517	0	-7.9976
DGAT2	4	0.52984	0.47045	0.887772	3207	1	-0.091725	0.16578	0.12505	0.657202	1249	1	-0.49079	0.28272	0.22356	0.750631	1659	0	-7.9055
DGAT2L6	5	0.9767	0.97961	1	5920	0	-6.6113	0.94842	0.96303	1	5763	0	-6.5833	0.88719	0.91796	1	5392	0	-7.1144
DGCR2	5	0.9931	0.99515	1	6034	0	-6.6677	0.9862	0.99234	1	5990	0	-6.6397	0.95558	0.97628	1	5789	0	-8.063
DGKE	4	0.76775	0.70941	0.943348	4553	0	-6.2175	0.56729	0.48723	0.862861	3373	0	-6.1896	0.16757	0.11749	0.637547	1001	0	-6.7192
DHCR24	5	0.17134	0.18671	0.713945	1583	2	0.60722	0.070359	0.059242	0.479247	708	2	0.84998	0.13093	0.064538	0.497503	775	0	-0.42701
DHCR7	5	0.072496	0.092222	0.59165	861	1	-0.017715	0.49398	0.39877	0.834294	2935	0	-1.6993	0.75719	0.73509	0.970993	4610	0	-4.7821
DHODH	5	0.12677	0.14612	0.689448	1269	2	1.3883	0.033813	0.037845	0.456644	389	2	1.8224	0.074744	0.032667	0.379176	454	1	-0.82154
DHRS11	5	0.66035	0.61496	0.940463	3909	0	0.24315	0.12358	0.12791	0.657202	1074	1	-0.8689	0.074263	0.032667	0.379176	450	1	-4.1704
DHRS3	5	0.46218	0.41241	0.857262	2862	1	-0.24138	0.8891	0.88549	0.998807	5409	0	-5.1439	0.80561	0.79653	0.993136	4905	0	-8.2051
DHRS7	5	0.014006	0.013167	0.308016	261	3	2.1569	0.0027228	0.0012934	0.121021	59	3	1.6114	0.021579	0.011479	0.214851	154	1	0.65055
DHRS7B	5	0.97108	0.97114	1	5880	0	-6.6518	0.93524	0.94608	1	5688	0	-6.6238	0.86728	0.89196	1	5281	0	-7.155
DHRS7C	5	0.95709	0.95155	1	5778	0	-5.2992	0.58751	0.50761	0.862861	3508	0	-5.2716	0.82122	0.8214	1	5003	0	-6.6299
DHRS9	5	0.77058	0.71568	0.943348	4567	0	-4.5389	0.62265	0.53223	0.878438	3719	0	-4.5119	0.73327	0.71348	0.970993	4472	0	-6.3881
DHX36	5	0.017561	0.016643	0.325724	309	3	1.9433	0.0069625	0.0054185	0.240551	130	3	1.7825	0.2036	0.13522	0.67943	1216	0	-0.058768
DIABLO	5	0.37418	0.36695	0.857262	2499	1	-5.8089	0.38548	0.27664	0.726163	2323	1	-5.7811	0.88062	0.91175	1	5353	0	-7.0446
DIO1	4	0.53954	0.47589	0.887772	3248	1	-4.0507	0.68898	0.65168	0.921582	4129	0	-4.0241	0.58786	0.53527	0.893232	3565	0	-7.4893
DIO2	5	0.85979	0.8028	0.952943	5122	0	-5.7505	0.94024	0.95319	1	5722	0	-5.7227	0.87426	0.90096	1	5325	0	-6.4327
DIO3	5	0.90254	0.86278	0.973001	5416	0	-1.7334	0.85329	0.82263	0.9732	5179	0	-4.793	0.7618	0.73509	0.970993	4647	0	-7.4043
DIP2A	5	0.91683	0.88946	0.981765	5519	0	-3.9307	0.93608	0.94657	1	5693	0	-5.8779	0.89096	0.92016	1	5408	0	-7.314
DIP2C	4	0.91569	0.90845	0.986093	5508	0	-6.7668	0.83624	0.83667	0.981787	5065	0	-6.7387	0.73977	0.74071	0.973631	4508	0	-7.2703
DIRC2	5	0.083656	0.098542	0.59165	962	2	1.2898	0.2097	0.16724	0.668512	1460	1	0.041969	0.15582	0.095766	0.607986	927	0	-3.743
DISP1	5	0.98272	0.98511	1	5972	0	-7.891	0.963	0.97409	1	5860	0	-3.5759	0.91037	0.93786	1	5536	0	-8.3966
DISP2	5	0.9919	0.99402	1	6030	0	-6.9596	0.98343	0.99034	1	5980	0	-6.9315	0.94946	0.97162	1	5749	0	-7.0811
DKFZP761J1410	5	0.022657	0.025098	0.389895	374	2	3.1769	0.38061	0.27664	0.726163	2295	1	-1.5914	0.64058	0.58344	0.920012	3894	0	-4.8012
DKK3	5	0.55884	0.49246	0.887772	3341	1	0.46855	0.035864	0.037845	0.456644	413	2	1.4773	0.26481	0.1832	0.715602	1556	0	-2.4233
DKKL1	5	0.37265	0.36695	0.857262	2490	1	-6.6518	0.25972	0.20631	0.671126	1691	1	-4.2613	0.48697	0.36163	0.765279	2917	0	-7.155
DLG4	5	0.10342	0.11774	0.642219	1097	2	0.76887	0.051276	0.040619	0.456644	548	2	1.254	0.036586	0.011481	0.214851	233	1	-2.8325
DLK1	5	0.095099	0.10582	0.610056	1039	2	1.0979	0.085829	0.067289	0.479247	851	2	0.80193	0.35554	0.2812	0.750631	2104	0	-1.9756
DLK2	5	0.90843	0.87153	0.977195	5454	0	-5.2787	0.89992	0.90178	1	5465	0	-6.2414	0.81891	0.82001	1	4980	0	-6.902
DLL1	5	0.37289	0.36695	0.857262	2493	1	-5.0065	0.50731	0.42078	0.851925	3009	0	-2.0588	0.18869	0.11564	0.637547	1124	0	-5.5006
DLL3	5	0.38583	0.37824	0.857262	2537	1	-4.4315	0.17077	0.14372	0.657202	1274	1	-4.4045	0.15731	0.095766	0.607986	935	0	-4.919
DLL4	5	0.0065059	0.0081013	0.304292	142	3	2.0147	0.038408	0.037847	0.456644	433	2	0.8524	0.12281	0.053815	0.439332	733	0	-6.2052
DMPK	5	0.94488	0.92802	0.991958	5697	0	-3.6325	0.77718	0.74959	0.970829	4691	0	-4.9791	0.78456	0.7676	0.979721	4772	0	-7.2253
DMRT2	5	0.9563	0.95107	1	5772	0	-6.3708	0.69046	0.61512	0.914263	4138	0	-5.2511	0.81891	0.82001	1	4983	0	-6.8731
DMTF1	5	0.88313	0.82586	0.960766	5279	0	-2.4798	0.52653	0.44832	0.862861	3131	0	-4.069	0.56886	0.46931	0.843413	3442	0	-6.4589
DMXL2	5	0.64254	0.58896	0.938245	3802	0	-3.7984	0.65913	0.584	0.899449	3939	0	-3.924	0.47351	0.36162	0.765279	2834	0	-4.43
DNAH2	5	0.61132	0.5496	0.909572	3641	1	-7.6763	0.99254	0.99602	1	6033	0	-4.4539	0.97128	0.98572	1	5885	0	-7.6467
DNAJB11	5	0.090519	0.098544	0.59165	1009	1	0.34274	0.20217	0.15947	0.667959	1418	1	-2.1575	0.36343	0.28973	0.750631	2153	0	-4.252
DNAJB12	5	0.93568	0.91188	0.986093	5638	0	-4.7916	0.82513	0.80258	0.9732	4984	0	-4.7643	0.56343	0.4557	0.825609	3412	0	-5.2835
DNAJB14	5	0.99971	0.9999	1	6079	0	-8.3053	0.99843	0.99927	1	6074	0	-7.856	0.99641	0.99873	1	6050	0	-8.8114
DNAJB9	4	0.0048399	0.0049334	0.276483	115	1	-1.0993	0.0486	0.045555	0.476875	521	1	-0.018792	0.061038	0.026231	0.375411	377	1	-7.9796
DNAJC1	5	0.57827	0.50984	0.898021	3441	1	-4.9813	0.86932	0.85461	0.98767	5278	0	-5.166	0.78088	0.76592	0.979721	4750	0	-5.6893
DNAJC10	4	0.97703	0.98202	1	5922	0	-7.8217	0.9591	0.97214	1	5832	0	-6.4989	0.90253	0.93695	1	5491	0	-8.3273
DNAJC11	5	0.12054	0.14612	0.689448	1224	2	0.69711	0.084917	0.067289	0.479247	848	2	0.57187	0.25123	0.18319	0.715602	1471	0	-1.8212
DNAJC13	5	0.35241	0.34434	0.847884	2412	1	-2.9971	0.22999	0.17521	0.668512	1546	1	-2.2395	0.20616	0.14496	0.67943	1229	0	-7.1389
DNAJC14	5	0.76085	0.71151	0.943348	4504	0	-0.95773	0.62578	0.53835	0.880888	3738	0	-4.7103	0.30845	0.24656	0.750631	1812	0	-7.9569
DNAJC15	5	0.34161	0.34434	0.847884	2365	1	-0.83384	0.050944	0.040619	0.456644	546	2	0.97067	0.18695	0.11564	0.637547	1111	0	-0.79234
DNAJC16	4	0.073741	0.072274	0.559248	872	1	-4.2324	0.082223	0.064111	0.479247	809	1	-4.2057	0.24417	0.194	0.746304	1432	0	-4.717
DNAJC18	5	0.094153	0.10582	0.610056	1031	1	0.31298	0.18304	0.1516	0.657202	1336	1	-0.17774	0.11355	0.053815	0.439332	680	1	-0.8911
DNAJC19	5	0.54519	0.49246	0.887772	3263	1	-0.63798	0.24777	0.18298	0.670407	1633	1	-6.1896	0.25609	0.18319	0.715602	1508	0	-6.7192
DNAJC22	5	0.53759	0.48694	0.887772	3237	1	0.11353	0.85461	0.82263	0.9732	5191	0	-3.0401	0.48305	0.36163	0.765279	2891	0	-7.2176
DNAJC25	5	0.0062712	0.0080997	0.304292	140	3	2.7307	0.09278	0.081439	0.533177	915	2	0.75166	0.14156	0.085564	0.607986	838	0	-3.5672
DNAJC30	5	0.88502	0.83249	0.962187	5297	0	-4.3938	0.73164	0.67499	0.943313	4393	0	-4.3669	0.63418	0.56414	0.900791	3859	0	-4.8808
DNAJC4	5	0.70379	0.65914	0.943348	4148	0	-7.6724	0.47341	0.3688	0.799079	2812	0	-7.6442	0.99367	0.99778	1	6025	0	-8.1778
DNAJC5	4	0.34279	0.32587	0.847884	2372	1	-0.38999	0.027288	0.027101	0.456644	342	2	1.3898	0.12623	0.076765	0.575838	751	0	-3.8196
DNAJC5B	5	0.12265	0.14612	0.689448	1240	1	0.048105	0.11494	0.12015	0.657202	1040	1	-2.8603	0.10452	0.053813	0.439332	628	1	-7.2405
DNAJC5G	5	0.3583	0.35564	0.857262	2436	1	-1.1997	0.31931	0.2299	0.69049	1977	1	-7.4328	0.070726	0.032667	0.379176	433	1	-7.966
DNASE1	4	0.055554	0.060758	0.54859	736	1	0.71876	0.032313	0.028981	0.456644	373	1	-1.1219	0.19577	0.13321	0.671253	1166	0	-7.5207
DNASE1L1	5	0.95939	0.95344	1	5800	0	-6.8245	0.90734	0.90768	1	5517	0	-6.7965	0.82807	0.82967	1	5047	0	-7.3282
DNASE2B	5	0.94544	0.92802	0.991958	5709	0	-7.1007	0.99494	0.99709	1	6048	0	-7.8182	0.97824	0.98904	1	5935	0	-7.6051
DNER	4	0.24428	0.24014	0.792982	2013	1	-5.8231	0.51015	0.43146	0.855457	3026	0	-3.6949	0.81949	0.8559	1	4989	0	-8.1973
DNPEP	5	0.54053	0.49246	0.887772	3252	1	-5.5251	0.80404	0.79047	0.973015	4866	0	-2.2281	0.84731	0.85552	1	5159	0	-6.793
DOK7	5	0.55742	0.49246	0.887772	3333	1	-0.33896	0.99608	0.9977	1	6056	0	-5.1666	0.98559	0.99336	1	5970	0	-8.5105
DOLK	5	0.67652	0.62528	0.943348	4004	0	-3.5997	0.69662	0.63022	0.917383	4179	0	-3.0673	0.614	0.5441	0.893232	3723	0	-4.6224
DOLPP1	5	0.85092	0.7998	0.952943	5070	0	-5.6581	0.43655	0.35349	0.795967	2578	1	-3.9795	0.86309	0.88244	1	5258	0	-7.3211
DONSON	5	0.30578	0.30467	0.824286	2220	1	-0.048448	0.046789	0.039198	0.456644	504	2	1.0495	0.15879	0.095766	0.607986	943	0	-1.627
DOPEY1	5	0.045337	0.063654	0.558649	671	2	1.5604	0.017041	0.011295	0.260257	252	1	-0.22841	0.038573	0.011481	0.214851	249	1	-8.5506
DPAGT1	5	0.79846	0.73894	0.945101	4732	0	-2.7412	0.93112	0.93649	1	5664	0	-5.6144	0.86102	0.87744	1	5244	0	-6.4973
DPEP1	5	0.9023	0.86278	0.973001	5414	0	-5.103	0.73543	0.69025	0.958034	4415	0	-5.0756	0.79629	0.78573	0.988784	4863	0	-5.9877
DPEP2	5	0.9835	0.98582	1	5979	0	-4.9963	0.84912	0.82263	0.9732	5152	0	-6.1499	0.91845	0.9469	1	5581	0	-8.6102
DPEP3	4	0.71741	0.64918	0.943348	4238	0	-4.3551	0.73299	0.71309	0.958774	4399	0	-5.8372	0.63176	0.61611	0.929018	3844	0	-6.3651
DPH7	5	0.033292	0.053175	0.548189	507	2	1.2407	0.097735	0.08924	0.544947	965	2	0.92553	0.29809	0.23772	0.750631	1752	0	-5.8362
DPM2	5	0.67332	0.62528	0.943348	3981	0	0.13187	0.39918	0.29198	0.753073	2396	1	-0.26137	0.55322	0.4557	0.825609	3344	0	-5.423
DPM3	5	0.036403	0.055366	0.548189	544	2	1.8529	0.053861	0.043753	0.462003	570	2	1.1302	0.038408	0.011481	0.214851	248	1	-1.1319
DPP10	5	0.51362	0.45216	0.880587	3122	1	-0.20599	0.57878	0.49495	0.862861	3446	0	-0.59672	0.27806	0.21098	0.750631	1635	0	-7.2923
DPP4	5	0.43482	0.40108	0.857262	2744	1	0.68292	0.59594	0.50761	0.862861	3565	0	-0.65732	0.96405	0.98124	1	5840	0	-7.8571
DPP6	5	0.41525	0.40108	0.857262	2658	1	0.54329	0.15968	0.13593	0.657202	1229	1	-0.22138	0.43211	0.32237	0.750631	2564	0	-1.9647
DPP7	5	0.021915	0.025098	0.389895	366	1	-6.4827	0.0055364	0.0040836	0.225878	111	1	-0.78384	0.0077441	0.011479	0.214851	79	1	-6.111
DPP8	5	0.22625	0.26457	0.796197	1940	1	-0.12086	0.22847	0.17521	0.668512	1540	1	-4.4073	0.13062	0.064538	0.497503	774	0	-6.2796
DPY19L1	5	0.62996	0.56094	0.914593	3739	1	-1.8789	0.58591	0.50761	0.862861	3496	0	-0.6169	0.25285	0.18319	0.715602	1483	0	-4.5258
DPY19L2	5	0.1753	0.19603	0.726989	1610	2	0.068977	0.059193	0.052356	0.479247	623	2	-0.62794	0.25609	0.18319	0.715602	1502	0	-0.84045
DPY19L3	5	0.027146	0.029359	0.42014	438	2	2.0904	0.07137	0.059244	0.479247	717	2	1.031	0.35096	0.2812	0.750631	2073	0	-1.9227
DPY19L4	5	0.056797	0.071461	0.558649	746	2	1.0662	0.050426	0.040619	0.456644	541	1	-3.1169	0.082579	0.032668	0.379176	505	1	-7.9007
DRAM1	4	0.97568	0.98003	1	5913	0	-6.8664	0.93694	0.95645	1	5704	0	-6.4636	0.89841	0.93294	1	5458	0	-7.3702
DRAM2	5	0.58295	0.50984	0.898021	3466	1	-2.1619	0.97214	0.98396	1	5913	0	-4.6409	0.93605	0.96174	1	5675	0	-7.2619
DRAXIN	5	0.057286	0.071461	0.558649	748	1	0.23093	0.091152	0.076355	0.51315	901	1	-0.67833	0.16354	0.10569	0.623489	975	0	-1.4252
DRD1	5	0.45832	0.41241	0.857262	2847	1	-2.598	0.46611	0.36879	0.799079	2757	0	-0.89322	0.18318	0.11564	0.637547	1087	0	-4.7597
DRD2	5	0.085921	0.098542	0.59165	979	1	-0.71054	0.17531	0.14372	0.657202	1298	1	0.021964	0.11942	0.053815	0.439332	709	0	-0.51812
DRD3	4	0.10581	0.12734	0.66194	1111	1	-6.4737	0.59342	0.5132	0.862861	3549	0	-3.7002	0.54615	0.47247	0.847653	3303	0	-6.9763
DRD4	5	0.0027794	0.0028904	0.211917	81	3	2.0069	0.002675	0.0012934	0.121021	58	3	2.6178	0.076988	0.032667	0.379176	469	1	0.19026
DRD5	5	0.4463	0.40673	0.857262	2790	1	-5.5595	0.23469	0.17521	0.668512	1567	1	-3.7682	0.17751	0.11564	0.637547	1057	0	-6.0579
DSC1	5	0.95787	0.95202	1	5781	0	-5.9711	0.90363	0.90525	1	5492	0	-5.9433	0.82373	0.82557	1	5028	0	-6.4718
DSC2	5	0.69738	0.6449	0.943348	4114	0	-6.0937	0.47126	0.36879	0.799079	2797	0	-6.0658	0.9093	0.93786	1	5531	0	-6.7827
DSC3	5	0.47901	0.42394	0.857262	2948	1	-1.6646	0.6779	0.59987	0.907109	4059	0	-4.8184	0.99306	0.9976	1	6022	0	-8.3344
DSCAM	5	0.87104	0.80872	0.952943	5200	0	-7.2077	0.60673	0.51386	0.862861	3630	0	-7.1796	0.46384	0.33812	0.755156	2765	0	-7.7123
DSCAML1	5	0.84628	0.79369	0.952943	5038	0	-7.1239	0.81062	0.79047	0.973015	4899	0	-4.5191	0.97906	0.98947	1	5939	0	-7.862
DSE	5	0.69577	0.6449	0.943348	4107	0	0.16209	0.61245	0.52618	0.872958	3666	0	-0.78877	0.46849	0.35389	0.765279	2791	0	-3.9467
DSEL	5	0.015173	0.014877	0.325105	277	2	2.1167	0.0023027	0.0012918	0.121021	51	2	2.4666	0.3466	0.27275	0.750631	2042	0	-1.5789
DSG1	4	0.69737	0.64523	0.943348	4113	0	-4.9296	0.69361	0.65772	0.927695	4157	0	-4.9023	0.6913	0.67291	0.966387	4216	0	-5.423
DSG2	5	0.03144	0.042742	0.529461	488	3	0.75199	0.35818	0.24558	0.690517	2167	1	-0.701	0.87907	0.91099	1	5350	0	-6.7407
DSG3	5	0.84708	0.7968	0.952943	5044	0	-6.1625	0.78508	0.7674	0.973015	4743	0	-6.1346	0.91623	0.94534	1	5568	0	-7.2405
DSG4	5	0.30629	0.30467	0.824286	2223	1	-5.2367	0.69892	0.63022	0.917383	4193	0	-3.6488	0.81414	0.81575	1	4959	0	-6.0407
DTNA	4	0.84254	0.79193	0.952943	5017	0	-6.1285	0.68898	0.65168	0.921582	4124	0	-6.1006	0.58786	0.53527	0.893232	3560	0	-6.6299
DUOX1	5	0.66272	0.61496	0.940463	3918	0	0.34312	0.815	0.79047	0.973015	4929	0	-1.8389	0.99792	0.99937	1	6062	0	-8.6043
DUOX2	5	0.91559	0.88758	0.981765	5507	0	-6.5005	0.67157	0.5894	0.902048	4016	0	-6.4725	0.94344	0.96712	1	5716	0	-7.0032
DUOXA1	5	0.10701	0.11774	0.642219	1121	1	0.25452	0.14548	0.13592	0.657202	1170	1	-0.022044	0.19416	0.12547	0.637547	1156	0	-0.91076
DUOXA2	4	0.8503	0.80267	0.952943	5064	0	-7.1066	0.70284	0.68074	0.949607	4219	0	-7.0785	0.60187	0.56191	0.900791	3651	0	-7.4058
DUSP13	4	0.59245	0.54243	0.909572	3525	0	-4.1444	0.6293	0.5626	0.890158	3756	0	-4.1177	0.51247	0.43604	0.822582	3097	0	-4.6275
DYM	5	0.039594	0.05914	0.548189	592	2	1.9957	0.0035371	0.001409	0.122419	73	2	2.8289	0.018387	0.011479	0.214851	140	1	0.36447
DYNAP	5	0.86129	0.8028	0.952943	5131	0	-5.6581	0.67927	0.59987	0.907109	4071	0	-5.6304	0.58903	0.51381	0.878309	3579	0	-6.1571
DYNC2H1	5	0.96309	0.9601	1	5825	0	-7.0712	0.92064	0.92635	1	5608	0	-2.8848	0.97696	0.98862	1	5925	0	-7.6681
DYRK2	4	0.81075	0.73973	0.945101	4813	0	-3.5997	0.62771	0.5626	0.890158	3749	0	-5.9433	0.53305	0.46425	0.838856	3214	0	-6.4718
DYSF	5	0.10452	0.11774	0.642219	1103	2	1.523	0.15596	0.13593	0.657202	1216	1	-2.4495	0.37277	0.29821	0.750631	2218	0	-4.6275
DZIP3	3	0.43998	0.38588	0.857262	2766	1	-4.9026	0.48684	0.41327	0.851925	2891	0	-6.232	0.33092	0.24112	0.750631	1934	0	-6.7618
E2F5	5	0.10733	0.11774	0.642219	1125	1	0.040665	0.49275	0.39877	0.834294	2927	0	0.14699	0.056634	0.022079	0.321273	357	1	-2.1405
EBI3	4	0.03218	0.044254	0.536162	497	1	-0.029715	0.1509	0.11835	0.657202	1195	1	-4.0882	0.65001	0.62887	0.93552	3956	0	-7.8959
EBLN1	4	0.019293	0.021237	0.381013	332	2	1.6034	0.0059262	0.0046892	0.240551	116	2	1.9175	0.12166	0.076764	0.575838	726	0	0.34171
EBP	5	0.13169	0.15534	0.713945	1303	1	-5.103	0.20701	0.16724	0.668512	1442	1	-5.0756	0.15073	0.095765	0.607986	893	0	-5.598
EBPL	5	0.61849	0.55528	0.909572	3675	1	-0.12717	0.90296	0.90353	1	5486	0	-5.2919	0.61595	0.5441	0.893232	3739	0	-5.8161
ECE1	5	0.47464	0.41823	0.857262	2929	1	0.27779	0.48596	0.38397	0.820844	2887	0	-0.13534	0.47728	0.36162	0.765279	2853	0	-2.6202
ECE2	5	0.0057064	0.0070399	0.304157	132	2	1.9217	0.083004	0.067287	0.479247	820	2	1.0349	0.11091	0.053813	0.439332	665	1	-4.2151
ECEL1	5	0.69813	0.6449	0.943348	4120	0	-5.149	0.34891	0.24557	0.690517	2120	1	-5.1215	0.57268	0.48236	0.856069	3471	0	-5.6444
ECM1	5	0.042702	0.060029	0.548189	644	2	1.3404	0.014784	0.01041	0.250284	230	2	2.1931	0.21421	0.14497	0.67943	1274	0	-1.9625
ECSCR	4	0.28781	0.27778	0.814766	2154	1	-0.042336	0.66215	0.61684	0.915252	3958	0	-7.5881	0.4159	0.30673	0.750631	2463	0	-8.1215
EDA	5	0.19885	0.23183	0.78595	1764	2	0.6506	0.47769	0.3688	0.799079	2839	0	-0.78917	0.55304	0.4557	0.825609	3342	0	-6.8033
EDA2R	5	0.90688	0.86827	0.974679	5449	0	-6.1737	0.7806	0.76032	0.973015	4712	0	-6.1458	0.68375	0.64487	0.945534	4169	0	-6.6752
EDAR	5	0.78531	0.73132	0.943348	4649	0	-0.51164	0.81493	0.79047	0.973015	4928	0	-5.7227	0.87426	0.90096	1	5326	0	-6.7407
EDDM3A	5	0.67422	0.62528	0.943348	3986	0	-4.9557	0.8664	0.85109	0.98767	5259	0	-5.9433	0.77754	0.76424	0.979721	4740	0	-5.5887
EDDM3B	5	0.36509	0.36695	0.857262	2461	1	-5.9453	0.29125	0.21407	0.671126	1835	1	-5.9175	0.10873	0.053813	0.439332	651	1	-6.4459
EDEM1	5	0.76921	0.71568	0.943348	4561	0	-1.2474	0.57233	0.49495	0.862861	3410	0	-0.55715	0.20715	0.14496	0.67943	1234	0	-1.3919
EDEM3	5	0.94709	0.93394	0.995836	5722	0	-6.1513	0.87749	0.8681	0.993751	5333	0	-6.1234	0.79059	0.77274	0.981583	4822	0	-6.6527
EDNRA	5	0.39147	0.38376	0.857262	2564	1	-0.53755	0.55706	0.48187	0.862861	3318	0	-1.3378	0.67886	0.63019	0.93552	4143	0	-7.0811
EDNRB	3	0.22725	0.20993	0.75093	1945	1	-3.6644	0.53039	0.46239	0.862861	3159	0	-3.347	0.44137	0.38014	0.784967	2612	0	-4.6803
EDRF1	5	0.61084	0.5496	0.909572	3639	1	-0.233	0.43363	0.35349	0.795967	2566	1	-0.35827	0.34709	0.2812	0.750631	2046	0	-5.0266
EEF1A1	5	0.69898	0.64975	0.943348	4125	0	-5.4352	0.91369	0.91318	1	5573	0	-5.4076	0.83732	0.83359	1	5109	0	-7.2653
EEF1D	5	0.023424	0.0251	0.389895	380	1	0.2047	0.035592	0.037845	0.456644	409	1	-1.7424	0.07137	0.032667	0.379176	435	1	-8.7598
EEF1E1	5	0.6069	0.54384	0.909572	3620	1	-5.0795	0.87975	0.87227	0.99631	5345	0	-7.4237	0.79317	0.77926	0.98656	4832	0	-7.9569
EFCAB14	5	0.095572	0.10582	0.610056	1042	1	0.31425	0.24156	0.18298	0.670407	1599	1	-0.25431	0.37839	0.29821	0.750631	2246	0	-2.3821
EFEMP1	5	0.50939	0.44655	0.871613	3095	1	-5.0556	0.74922	0.70304	0.958291	4510	0	-5.0281	0.79059	0.77274	0.981583	4821	0	-6.4459
EFNA1	5	0.57155	0.49818	0.887772	3405	1	-0.58078	0.64942	0.56748	0.89507	3874	0	-0.74724	0.43015	0.32237	0.750631	2552	0	-3.8139
EFNA2	5	0.13802	0.16708	0.713945	1348	2	0.90939	0.54718	0.46866	0.862861	3252	0	-0.040193	0.55822	0.4557	0.825609	3376	0	-3.3581
EFNA3	5	0.96587	0.96174	1	5842	0	-5.705	0.92263	0.92765	1	5616	0	-5.6773	0.84933	0.85552	1	5174	0	-6.2043
EFNA4	4	0.55021	0.48134	0.887772	3292	0	-6.4916	0.74781	0.71309	0.958774	4501	0	-6.4636	0.89841	0.93294	1	5457	0	-7.0032
EFNA5	5	0.23165	0.26457	0.796197	1966	1	-5.0312	0.1092	0.1046	0.609465	1015	1	-2.6259	0.15208	0.095765	0.607986	902	0	-5.5256
EFNB1	5	0.35985	0.35564	0.857262	2440	1	0.16759	0.40995	0.30744	0.756603	2453	1	0.73485	0.17648	0.11564	0.637547	1050	0	-6.583
EFNB2	5	0.3553	0.34999	0.856246	2427	1	-0.10958	0.53036	0.45524	0.862861	3156	0	-0.24965	0.27	0.1832	0.715602	1588	0	-2.8956
EFNB3	5	0.16489	0.1867	0.713945	1537	2	0.74284	0.6318	0.5444	0.884365	3768	0	-0.79709	0.50648	0.39166	0.790868	3052	0	-4.43
EGF	5	0.73708	0.68201	0.943348	4367	0	-1.7518	0.87661	0.86489	0.992122	5330	0	-4.3459	0.48647	0.36163	0.765279	2915	0	-5.5743
EGFLAM	5	0.96753	0.96407	1	5853	0	-6.1737	0.927	0.93157	1	5644	0	-6.1458	0.85512	0.86471	1	5210	0	-6.6752
EGFR	5	0.1662	0.1867	0.713945	1543	1	-0.058552	0.51064	0.42783	0.855457	3029	0	-3.6217	0.48164	0.36163	0.765279	2881	0	-5.8295
EI24	5	0.15399	0.18031	0.713945	1475	2	1.086	0.48817	0.39138	0.833766	2898	0	-1.8456	0.32544	0.26401	0.750631	1908	0	-6.0749
EIF2AK3	5	0.23841	0.26457	0.796197	1992	1	-0.29423	0.96994	0.98275	1	5902	0	-4.6719	0.051736	0.011481	0.214851	330	1	-7.3424
EIF3L	5	0.80726	0.75004	0.945101	4785	0	-4.0507	0.76773	0.73281	0.965547	4618	0	-4.9531	0.66978	0.61756	0.929018	4083	0	-6.8336
ELANE	5	0.25231	0.28159	0.814766	2035	1	-0.91083	0.39513	0.29198	0.753073	2377	1	-2.5689	0.52924	0.40625	0.791739	3194	0	-5.6893
ELFN1	4	0.23483	0.23481	0.788131	1978	1	-0.64296	0.80861	0.79023	0.973015	4896	0	-2.6679	0.28101	0.22356	0.750631	1647	0	-6.2117
ELFN2	4	0.56349	0.50745	0.898021	3363	0	-0.52082	0.49257	0.42005	0.851925	2926	0	-1.6745	0.42334	0.31997	0.750631	2505	0	-6.3305
ELMOD1	5	0.089253	0.098544	0.59165	1001	2	1.2441	0.12848	0.12792	0.657202	1103	1	-6.899	0.32407	0.26401	0.750631	1900	0	-7.431
ELN	3	0.66039	0.59058	0.940046	3910	0	-1.7052	0.36079	0.30021	0.756603	2180	0	-0.24668	0.22931	0.17937	0.715602	1359	0	-5.6893
ELOVL1	5	0.89871	0.85123	0.968379	5387	0	-2.2592	0.86738	0.85345	0.98767	5266	0	-2.2967	0.78934	0.77108	0.981583	4814	0	-5.8561
ELOVL2	5	0.57947	0.50984	0.898021	3444	1	0.21158	0.56132	0.48188	0.862861	3344	0	-0.26229	0.19387	0.12547	0.637547	1153	0	-1.7247
ELOVL3	5	0.10534	0.11774	0.642219	1108	2	1.2853	0.040909	0.037847	0.456644	455	2	1.3572	0.004704	0.011479	0.214851	53	2	0.87376
ELOVL4	5	0.90081	0.85938	0.970977	5405	0	-4.1444	0.76773	0.73281	0.965547	4624	0	-4.1177	0.66978	0.61756	0.929018	4098	0	-4.6275
ELOVL5	5	0.32257	0.33291	0.847884	2283	1	-0.76933	0.83406	0.81288	0.9732	5050	0	-2.4712	0.74043	0.72141	0.970993	4514	0	-5.1291
ELOVL6	5	0.86211	0.8028	0.952943	5141	0	-1.8597	0.88097	0.87743	0.998807	5354	0	-3.4011	0.92317	0.95579	1	5600	0	-6.2683
ELOVL7	5	0.60601	0.54384	0.909572	3612	1	-2.014	0.45181	0.35349	0.795967	2675	0	-6.6939	0.21857	0.14497	0.67943	1300	0	-7.2253
ELP6	5	0.78603	0.73132	0.943348	4653	0	-1.2298	0.3965	0.29198	0.753073	2384	1	-0.77928	0.22262	0.15461	0.67943	1321	0	-7.7339
ELTD1	4	0.11778	0.1351	0.675159	1206	2	0.54588	0.5618	0.47646	0.862861	3345	0	-5.5868	0.45676	0.35228	0.765279	2714	0	-2.8772
EMB	5	0.48406	0.42962	0.857262	2978	1	0.78458	0.056489	0.052356	0.479247	597	2	1.1995	0.35422	0.2812	0.750631	2095	0	-7.0811
EMC1	5	0.10062	0.11774	0.642219	1075	2	1.2683	0.25703	0.1987	0.671126	1675	1	-1.1143	0.13868	0.085564	0.607986	821	0	-6.9115
EMC10	5	0.52266	0.47532	0.887772	3173	1	-1.2158	0.67164	0.5894	0.902048	4017	0	-1.8347	0.91447	0.94252	1	5559	0	-8.4916
EMC3	5	0.32307	0.33291	0.847884	2286	1	-1.4462	0.075065	0.063128	0.479247	749	1	-0.58357	0.018219	0.011479	0.214851	138	1	-1.8938
EMC4	5	0.84871	0.7968	0.952943	5052	0	-2.1501	0.60738	0.51386	0.862861	3634	0	-4.2057	0.40478	0.31434	0.750631	2402	0	-4.717
EMC6	5	0.61864	0.55528	0.909572	3677	1	-6.1285	0.82799	0.80559	0.9732	5007	0	-6.1006	0.85148	0.85669	1	5187	0	-6.6299
EMC7	5	0.54519	0.49246	0.887772	3277	1	-4.7916	0.24777	0.18298	0.670407	1635	1	-4.7643	0.25609	0.18319	0.715602	1506	0	-5.2835
EMCN	5	0.5163	0.46385	0.887772	3136	1	-4.2745	0.68965	0.61512	0.914263	4136	0	-4.2477	0.58667	0.51381	0.878309	3547	0	-4.7597
EMD	5	0.60552	0.54384	0.909572	3608	1	-7.3275	0.53602	0.46865	0.862861	3195	0	-1.9096	0.57164	0.48236	0.856069	3456	0	-7.8323
EMID1	5	0.10997	0.12733	0.66194	1144	1	0.36556	0.46207	0.35349	0.795967	2739	0	-0.87657	0.46663	0.34619	0.764824	2780	0	-5.4584
EMILIN1	3	0.074051	0.09146	0.59165	878	1	-5.1714	0.49194	0.41793	0.851925	2923	0	-4.1221	0.2367	0.18524	0.723119	1395	0	-5.667
EMILIN2	4	0.43776	0.37387	0.857262	2755	1	-1.3627	0.21997	0.17228	0.668512	1504	1	-2.0443	0.43295	0.32652	0.755156	2569	0	-6.7513
EML2	5	0.13534	0.15977	0.713945	1327	1	0.62515	0.076027	0.06313	0.479247	754	1	-2.2139	0.073621	0.032667	0.379176	445	1	-6.25
EMP1	5	0.8363	0.78438	0.952943	4978	0	-6.0819	0.68174	0.60996	0.911048	4090	0	-6.054	0.90814	0.9367	1	5517	0	-6.6183
EMP2	5	0.082253	0.098542	0.59165	950	2	0.99145	0.42227	0.31509	0.766524	2508	1	-1.0151	0.16531	0.10569	0.623489	984	0	-1.8464
EMP3	5	0.83976	0.79063	0.952943	4999	0	-2.2074	0.74695	0.70304	0.958291	4494	0	-5.4799	0.84517	0.85552	1	5144	0	-6.141
EMR1	5	0.95787	0.95202	1	5782	0	-6.8245	0.82886	0.80559	0.9732	5010	0	-5.2919	0.82373	0.82557	1	5022	0	-7.3282
EMR3	5	0.038396	0.058257	0.548189	574	3	0.46214	0.36699	0.25336	0.698886	2220	1	0.086657	0.22486	0.15461	0.67943	1335	0	-2.3759
ENDOD1	5	0.39513	0.38376	0.857262	2585	1	-5.2518	0.64444	0.56179	0.890158	3848	0	-7.3913	0.72762	0.70736	0.970993	4438	0	-7.9244
ENG	5	0.2624	0.28738	0.824286	2067	1	-4.876	0.71465	0.64497	0.917383	4293	0	-2.9496	0.768	0.74443	0.975362	4682	0	-6.2349
ENHO	5	0.55062	0.49246	0.887772	3294	1	-0.12324	0.84969	0.82263	0.9732	5156	0	-4.23	0.41575	0.32237	0.750631	2461	0	-8.249
ENO1	4	0.76101	0.69147	0.943348	4506	0	-6.1957	0.88502	0.89833	1	5383	0	-4.0618	0.48919	0.39515	0.791739	2937	0	-6.6974
ENPEP	5	0.10436	0.11774	0.642219	1101	1	-0.30505	0.17312	0.14372	0.657202	1287	1	-0.47128	0.38502	0.30622	0.750631	2287	0	-4.1409
ENPP1	5	0.86738	0.80583	0.952943	5175	0	-3.7857	0.73164	0.67499	0.943313	4390	0	-5.37	0.63418	0.56414	0.900791	3862	0	-5.8949
ENPP2	4	0.048205	0.055965	0.548189	686	1	-5.78	0.012033	0.0069553	0.241405	205	1	-5.7522	0.041078	0.0092637	0.214851	265	1	-6.2796
ENPP3	5	0.69411	0.6449	0.943348	4093	0	-1.416	0.44144	0.35349	0.795967	2607	1	-2.5656	0.39245	0.31434	0.750631	2334	0	-6.6299
ENPP4	5	0.89238	0.84642	0.967781	5350	0	-4.3135	0.75063	0.71136	0.958774	4517	0	-5.2303	0.61635	0.55001	0.893232	3742	0	-5.7541
ENPP5	5	0.20175	0.23771	0.788728	1777	1	0.35253	0.089254	0.071587	0.488666	887	2	0.66605	0.081623	0.032668	0.379176	499	1	-3.3598
ENPP6	4	0.93203	0.92638	0.991958	5614	0	-5.7203	0.86889	0.87798	0.998807	5272	0	-5.4974	0.77764	0.78621	0.988784	4741	0	-6.2197
ENPP7	5	0.026671	0.026855	0.390746	430	2	1.9148	0.067825	0.055653	0.479247	684	1	-1.8899	0.10826	0.053813	0.439332	648	1	-3.6847
ENTPD1	5	0.031239	0.041422	0.521585	485	2	1.9594	0.015356	0.010411	0.250284	237	1	0.48004	0.01181	0.011479	0.214851	100	1	-2.3698
ENTPD2	5	0.60479	0.54384	0.909572	3602	1	0.14299	0.53213	0.46195	0.862861	3169	0	-1.4273	0.63026	0.5557	0.894365	3832	0	-7.4177
ENTPD3	5	0.063621	0.078685	0.567823	791	1	-2.2962	0.031771	0.037845	0.456644	370	1	-2.9832	0.0065558	0.011479	0.214851	71	1	-6.1571
ENTPD4	5	0.65819	0.61496	0.940463	3893	0	-1.633	0.9233	0.92765	1	5625	0	-2.9712	0.4401	0.32237	0.750631	2602	0	-7.1945
ENTPD5	5	0.15708	0.18031	0.713945	1493	2	-0.63798	0.24777	0.18298	0.670407	1642	1	-0.62794	0.25609	0.18319	0.715602	1491	0	-1.3954
ENTPD6	5	0.68791	0.64032	0.943348	4062	0	-1.848	0.69872	0.63022	0.917383	4192	0	-1.2532	0.7977	0.78735	0.989342	4865	0	-7.5815
ENTPD7	5	0.13519	0.15977	0.713945	1324	1	-0.88228	0.46725	0.36879	0.799079	2768	0	-3.175	0.98084	0.99059	1	5948	0	-8.0588
ENTPD8	5	0.11408	0.12733	0.66194	1171	2	1.0708	0.28174	0.21407	0.671126	1786	1	-0.59297	0.3716	0.29821	0.750631	2211	0	-4.0132
EOGT	5	0.36236	0.36126	0.857262	2448	1	-4.3551	0.23524	0.18298	0.670407	1570	1	-4.3282	0.48365	0.36163	0.765279	2893	0	-4.8415
EPB41L3	5	0.073015	0.092222	0.59165	866	2	1.4443	0.05211	0.042211	0.462003	555	2	1.2315	0.031272	0.011481	0.214851	208	1	-2.8998
EPCAM	3	0.75467	0.6979	0.943348	4466	0	-7.5146	0.5907	0.55862	0.890158	3531	0	-7.4865	0.49175	0.44701	0.825609	2957	0	-8.0197
EPDR1	5	0.012501	0.012108	0.304292	238	2	2.132	0.27687	0.21407	0.671126	1768	1	-0.36488	0.14412	0.085566	0.607986	852	0	-1.1553
EPGN	5	0.97272	0.97365	1	5895	0	-6.1054	0.93915	0.95176	1	5715	0	-3.4222	0.87249	0.89834	1	5314	0	-6.6066
EPHA1	4	0.94029	0.93966	0.999366	5672	0	-5.9057	0.88607	0.90063	1	5389	0	-5.2999	0.79856	0.82632	1	4867	0	-6.4061
EPHA10	5	0.5665	0.49246	0.887772	3381	1	-6.9978	0.52011	0.43462	0.855457	3094	0	-6.9697	0.1137	0.053815	0.439332	682	1	-7.5019
EPHA2	5	0.80767	0.75004	0.945101	4790	0	-6.752	0.98847	0.99327	1	6002	0	-7.0785	0.92555	0.95667	1	5617	0	-7.2555
EPHA3	5	0.053963	0.069791	0.558649	726	2	1.3992	0.025765	0.023988	0.426626	332	2	1.5618	0.35482	0.2812	0.750631	2101	0	-2.1066
EPHA4	5	0.78757	0.73132	0.943348	4664	0	-5.8441	0.84065	0.81707	0.9732	5101	0	-4.763	0.99833	0.99945	1	6068	0	-8.9237
EPHA5	4	0.1102	0.1331	0.668456	1146	1	0.38228	0.4499	0.37818	0.810756	2664	0	0.1395	0.9307	0.9589	1	5643	0	-8.1092
EPHA6	5	0.032593	0.051912	0.548189	501	3	0.9371	0.092885	0.081439	0.533177	917	2	0.78803	0.37652	0.29821	0.750631	2233	0	-1.7392
EPHA7	5	0.55349	0.49246	0.887772	3308	1	0.4857	0.8395	0.81707	0.9732	5095	0	-4.6436	0.67866	0.63019	0.93552	4141	0	-5.1613
EPHA8	5	0.84297	0.79369	0.952943	5020	0	-1.3302	0.99647	0.99794	1	6060	0	-7.4952	0.98331	0.99206	1	5963	0	-8.0285
EPHB1	5	0.85804	0.8028	0.952943	5112	0	-1.7289	0.73164	0.67499	0.943313	4386	0	-4.1087	0.63418	0.56414	0.900791	3856	0	-6.9672
EPHB2	5	0.46301	0.41241	0.857262	2865	1	-5.705	0.53575	0.46865	0.862861	3192	0	-1.7699	0.62926	0.5557	0.894365	3826	0	-6.2043
EPHB3	5	0.05392	0.069791	0.558649	725	2	1.2344	0.0053664	0.0034829	0.205662	106	2	1.6711	0.0054982	0.011479	0.214851	65	2	0.64688
EPHB4	5	0.60827	0.54384	0.909572	3628	1	-2.5083	0.54473	0.46866	0.862861	3241	0	-0.97158	0.61651	0.55001	0.893232	3743	0	-5.1929
EPHB6	5	0.016091	0.015769	0.325105	288	2	2.0927	0.0098157	0.0072239	0.241405	171	3	1.4021	0.18173	0.11564	0.637547	1079	0	-2.5817
EPHX3	5	0.17824	0.19603	0.726989	1633	1	-0.55253	0.086874	0.06934	0.479247	860	1	-0.11694	0.06976	0.02208	0.321273	427	1	-0.3977
EPHX4	5	0.21041	0.24984	0.795972	1840	1	-5.2992	0.665	0.58401	0.899449	3979	0	-5.2716	0.35949	0.28973	0.750631	2124	0	-5.7958
EPO	5	0.51083	0.44655	0.871613	3103	1	-6.6113	0.30258	0.21407	0.671126	1899	1	-3.3741	0.49304	0.37668	0.784967	2965	0	-7.1144
EPOR	5	0.093522	0.10582	0.610056	1027	1	-5.0795	0.51237	0.43462	0.855457	3038	0	-5.0521	0.79317	0.77926	0.98656	4836	0	-6.4061
EPSTI1	5	0.77964	0.73132	0.943348	4621	0	-4.3353	0.61746	0.52619	0.872958	3691	0	-4.0356	0.81562	0.81713	1	4969	0	-7.0297
EPT1	5	0.32432	0.33291	0.847884	2293	1	-1.0664	0.79627	0.78076	0.973015	4813	0	-2.6872	0.98544	0.99336	1	5969	0	-8.6613
EPX	5	0.19861	0.23183	0.78595	1762	1	-0.61653	0.27516	0.21407	0.671126	1758	1	-2.8762	0.44384	0.32237	0.750631	2628	0	-7.5392
EQTN	5	0.92878	0.9054	0.986093	5593	0	-2.7379	0.59858	0.50761	0.862861	3583	0	-4.571	0.57173	0.48236	0.856069	3457	0	-6.583
ERAP1	5	0.8108	0.75365	0.945101	4815	0	-1.7434	0.8395	0.81707	0.9732	5097	0	-4.6436	0.74692	0.73119	0.970993	4555	0	-8.1539
ERAP2	5	0.051409	0.068105	0.558649	710	1	-5.0556	0.029606	0.035353	0.456644	358	1	-5.0281	0.026936	0.011479	0.214851	186	1	-5.5501
ERBB2	3	0.88939	0.89846	0.986093	5327	0	-6.8733	0.82119	0.85423	0.98767	4966	0	-6.8452	0.71848	0.76569	0.979721	4374	0	-6.2942
ERBB3	5	0.81094	0.75365	0.945101	4816	0	-0.63967	0.48486	0.3764	0.810362	2881	0	-1.3273	0.52606	0.40625	0.791739	3179	0	-6.1248
ERBB4	4	0.46501	0.41691	0.857262	2875	1	0.20892	0.54099	0.45417	0.862861	3219	0	-4.6468	0.83117	0.86978	1	5072	0	-8.0065
EREG	5	0.30616	0.30467	0.824286	2222	1	-4.7916	0.21899	0.17521	0.668512	1501	1	-4.7643	0.52624	0.40625	0.791739	3180	0	-5.2835
ERGIC1	5	0.59816	0.52697	0.907183	3558	1	-0.39876	0.50502	0.42078	0.851925	2996	0	-5.4799	0.84517	0.85552	1	5146	0	-6.0056
ERGIC2	5	0.92037	0.89136	0.981765	5546	0	-4.3938	0.81284	0.79047	0.973015	4910	0	-4.4301	0.71851	0.70113	0.970993	4389	0	-5.7328
ERGIC3	5	0.24306	0.27025	0.801008	2008	1	-5.9057	0.55919	0.48187	0.862861	3329	0	-4.0024	0.55017	0.4557	0.825609	3326	0	-6.4061
ERLIN1	5	0.70055	0.65914	0.943348	4133	0	0.16789	0.48446	0.3764	0.810362	2877	0	-0.42155	0.45612	0.33812	0.755156	2710	0	-4.0635
ERMAP	3	0.47826	0.43651	0.864486	2944	0	-6.26	0.83416	0.86247	0.989728	5052	0	-6.232	0.73353	0.7766	0.985247	4476	0	-6.7618
ERMARD	5	0.30896	0.30467	0.824286	2237	1	-0.31109	0.26294	0.21407	0.671126	1708	1	-0.61885	0.7482	0.73119	0.970993	4567	0	-7.5635
ERMP1	5	0.086642	0.098542	0.59165	983	2	1.1274	0.15894	0.13593	0.657202	1226	1	-0.12008	0.2696	0.1832	0.715602	1585	0	-2.089
ERN1	5	0.041712	0.060029	0.548189	629	1	-0.3767	0.089094	0.071587	0.488666	886	1	-0.91491	0.22513	0.15461	0.67943	1336	0	-3.412
ERN2	5	0.58961	0.52112	0.907183	3507	1	0.42019	0.67443	0.5947	0.904696	4037	0	-1.5738	0.31944	0.24656	0.750631	1874	0	-4.1743
ERO1L	4	0.00061449	0.00059663	0.11471	35	1	-0.8901	0.10204	0.097887	0.585976	988	1	-1.3494	0.28026	0.22355	0.750631	1644	0	-4.9925
ERO1LB	5	0.22039	0.26146	0.796197	1907	1	-4.2324	0.2121	0.17521	0.668512	1469	1	-4.2057	0.48416	0.36163	0.765279	2898	0	-4.717
ERP29	5	0.69491	0.6449	0.943348	4102	0	-1.3301	0.61935	0.52619	0.872958	3701	0	-5.9305	0.55053	0.4557	0.825609	3329	0	-6.4589
ERVFRD-1	5	0.04037	0.060027	0.548189	608	3	1.1071	0.013411	0.01041	0.250284	221	2	1.8795	0.0033301	0.00043547	0.075672	38	2	0.94908
ERVMER34-1	5	0.042096	0.060029	0.548189	635	3	1.2896	0.098054	0.08924	0.544947	969	2	0.62661	0.53833	0.42778	0.817655	3246	0	-7.155
ERVV-1	5	0.0094397	0.010693	0.304292	186	1	-1.1706	0.043032	0.037847	0.456644	475	1	-3.9388	0.1871	0.11564	0.637547	1112	0	-8.9261
ERVV-2	5	0.2462	0.28159	0.814766	2020	1	-0.41796	0.070404	0.059242	0.479247	709	1	-2.0413	0.10295	0.053813	0.439332	617	1	-5.3409
ERVW-1	5	0.28813	0.29886	0.824286	2157	1	-3.3318	0.24197	0.18298	0.670407	1601	1	-5.7227	0.43525	0.32237	0.750631	2583	0	-6.25
ESAM	5	0.4133	0.40108	0.857262	2648	1	-0.019756	0.10873	0.1046	0.609465	1014	1	-3.5061	0.071692	0.032667	0.379176	436	1	-4.0019
ESPL1	5	0.96587	0.96174	1	5843	0	-5.5424	0.92263	0.92765	1	5619	0	-5.5147	0.84933	0.85552	1	5175	0	-8.466
ESYT1	5	0.80607	0.75004	0.945101	4780	0	-7.3124	0.62234	0.53223	0.878438	3716	0	-3.3626	0.73164	0.71144	0.970993	4459	0	-7.8172
ESYT2	5	0.35265	0.34434	0.847884	2414	1	-0.32629	0.13944	0.13592	0.657202	1143	1	0.29554	0.31566	0.24656	0.750631	1856	0	-1.1143
ESYT3	5	0.4204	0.40108	0.857262	2685	1	-0.31885	0.26547	0.21407	0.671126	1717	1	-0.80054	0.15983	0.095766	0.607986	952	0	-3.2058
ETFDH	4	0.99026	0.99389	1	6023	0	-7.4925	0.86525	0.87433	0.997131	5251	0	-7.0251	0.94964	0.97205	1	5750	0	-7.5574
ETNK1	5	0.17077	0.18671	0.713945	1579	2	0.48719	0.46653	0.36879	0.799079	2760	0	0.19633	0.37921	0.29821	0.750631	2251	0	-2.6343
EVA1A	5	0.24647	0.28159	0.814766	2022	1	-0.10907	0.51458	0.43462	0.855457	3052	0	-0.089495	0.23221	0.15461	0.67943	1376	0	-2.9206
EVA1B	5	0.49641	0.42962	0.857262	3029	1	-5.5875	0.312	0.22188	0.686414	1941	1	-3.577	0.32182	0.24656	0.750631	1890	0	-6.3651
EVA1C	5	0.66989	0.61497	0.940463	3964	0	-4.0015	0.76047	0.72125	0.961352	4565	0	-3.9749	0.66208	0.6074	0.928658	4040	0	-6.6413
EVC	5	0.050754	0.068105	0.558649	704	1	-1.306	0.0062161	0.0050474	0.240551	120	1	-0.0056828	0.024093	0.011479	0.214851	169	1	-0.98137
EVC2	5	0.77341	0.72751	0.943348	4587	0	-5.5424	0.52366	0.44832	0.862861	3114	0	-5.5147	0.45276	0.33812	0.755156	2686	0	-6.0407
EVI2A	5	0.99775	0.99869	1	6063	0	-7.4518	0.99595	0.99761	1	6054	0	-7.1578	0.98148	0.99136	1	5951	0	-7.9569
EVI2B	4	0.60019	0.55224	0.909572	3570	0	-4.0507	0.68898	0.65168	0.921582	4131	0	-4.0241	0.58786	0.53527	0.893232	3564	0	-5.3961
EVI5	5	0.46207	0.41241	0.857262	2861	1	0.02468	0.43557	0.35349	0.795967	2574	1	-0.24556	0.38664	0.30622	0.750631	2299	0	-3.4479
EVI5L	5	0.30909	0.30467	0.824286	2238	1	-0.09275	0.66706	0.58401	0.899449	3989	0	-1.4062	0.44224	0.32237	0.750631	2619	0	-3.9044
EXD2	5	2.62E-05	1.38E-05	0.028053	3	2	4.1924	5.13E-05	2.20E-05	0.033416	4	2	4.2755	0.0047893	0.011479	0.214851	54	2	1.0547
EXOG	5	0.5611	0.49246	0.887772	3350	1	-6.2389	0.97027	0.98275	1	5905	0	-6.7823	0.92317	0.95579	1	5602	0	-7.314
EXT1	5	0.26347	0.28738	0.824286	2071	1	0.35978	0.30309	0.21407	0.671126	1903	1	0.027793	0.090044	0.043463	0.439332	544	1	-6.6752
EXT2	5	0.78914	0.73132	0.943348	4673	0	-2.0356	0.97131	0.98352	1	5908	0	-5.1076	0.92503	0.95667	1	5614	0	-7.673
EXTL1	5	0.34769	0.34434	0.847884	2396	1	-4.1444	0.49896	0.42078	0.851925	2964	0	-4.1177	0.68375	0.64487	0.945534	4161	0	-5.866
EXTL2	5	0.032258	0.043463	0.534043	498	2	2.1483	0.67255	0.5894	0.902048	4020	0	-1.5426	0.5386	0.42778	0.817655	3247	0	-2.8158
EXTL3	5	0.089048	0.098544	0.59165	999	2	1.6482	0.036421	0.037845	0.456644	419	1	-2.278	0.025098	0.011479	0.214851	175	1	-6.5098
F10	5	0.77749	0.72751	0.943348	4614	0	-0.93109	0.85329	0.82263	0.9732	5183	0	-4.793	0.7618	0.73509	0.970993	4637	0	-5.8918
F11R	5	0.83412	0.77439	0.950522	4961	0	-6.7016	0.97583	0.98595	1	5929	0	-6.417	0.49896	0.38422	0.784967	3005	0	-7.2405
F13A1	5	0.70597	0.65914	0.943348	4164	0	-2.714	0.2026	0.15947	0.667959	1420	1	-2.0362	0.18768	0.11564	0.637547	1115	0	-3.1548
F2	5	0.9304	0.90787	0.986093	5603	0	-5.103	0.83686	0.81571	0.9732	5073	0	-5.0756	0.74366	0.72531	0.970993	4533	0	-5.598
F2R	5	0.77127	0.71568	0.943348	4571	0	-0.73829	0.33029	0.2299	0.69049	2026	1	0.1303	0.20118	0.12548	0.637547	1201	0	-0.68268
F2RL1	5	0.020057	0.020576	0.372451	340	3	0.89016	0.35782	0.24558	0.690517	2165	1	-0.32548	0.40827	0.31434	0.750631	2425	0	-1.6489
F2RL2	5	0.76789	0.71151	0.943348	4555	0	-6.3012	0.46508	0.36879	0.799079	2750	0	-6.2733	0.40815	0.31434	0.750631	2424	0	-6.8033
F2RL3	5	0.14322	0.17225	0.713945	1381	1	-0.72216	0.38073	0.27664	0.726163	2297	1	-3.1713	0.90106	0.92784	1	5480	0	-7.6569
F3	5	0.82381	0.76411	0.946253	4898	0	-2.793	0.73537	0.69025	0.958034	4414	0	-6.8356	0.28291	0.22881	0.750631	1662	0	-7.7813
F5	5	0.15708	0.18031	0.713945	1490	2	-0.63798	0.062755	0.052358	0.479247	651	2	-0.62794	0.22416	0.15461	0.67943	1329	0	-0.84045
FA2H	4	0.18188	0.20275	0.744203	1652	1	-0.24163	0.35997	0.26707	0.719695	2174	1	-7.1187	0.55521	0.49126	0.867039	3355	0	-6.8948
FAAH	4	0.64845	0.59831	0.940463	3830	0	-3.6644	0.41114	0.31407	0.766524	2459	0	-3.1248	0.41626	0.31343	0.750631	2464	0	-4.1377
FAAH2	4	0.89262	0.86111	0.972751	5351	0	-5.6739	0.88607	0.90063	1	5388	0	-5.6462	0.79856	0.82632	1	4868	0	-6.8033
FADS1	5	0.93859	0.91496	0.987359	5659	0	-5.4352	0.91369	0.91318	1	5571	0	-5.4076	0.83732	0.83359	1	5113	0	-6.5098
FADS2	4	0.82665	0.77079	0.948409	4919	0	-6.6357	0.65741	0.61239	0.912428	3922	0	-6.6077	0.55896	0.50173	0.878309	3388	0	-7.1389
FADS3	5	0.22764	0.26457	0.796197	1946	1	0.42993	0.30743	0.21407	0.671126	1921	1	-4.9283	0.36295	0.28973	0.750631	2149	0	-5.4493
FADS6	5	0.0033397	0.0035008	0.23241	91	4	1.0957	0.28826	0.21407	0.671126	1819	1	-3.6027	0.38756	0.31434	0.750631	2306	0	-6.0232
FAF2	5	0.58869	0.51543	0.900562	3502	1	0.22397	0.44395	0.35349	0.795967	2623	1	0.25273	0.33115	0.27275	0.750631	1936	0	-1.8942
FAIM2	5	0.79459	0.73132	0.943348	4711	0	-4.4682	0.82032	0.79047	0.973015	4963	0	-4.4412	0.72617	0.70736	0.970993	4433	0	-6.141
FAIM3	4	0.47468	0.41691	0.857262	2930	1	-5.0065	0.73675	0.71309	0.958774	4424	0	-4.9791	0.70714	0.68781	0.970993	4308	0	-7.5207
FAM105A	4	0.060778	0.067318	0.558649	769	1	0.34027	0.068313	0.05747	0.479247	688	1	-0.13746	0.081582	0.042962	0.439332	498	1	-0.62628
FAM11A	5	0.0062161	0.0080997	0.304292	139	2	0.77132	0.62655	0.5444	0.884365	3744	0	-1.4432	0.50677	0.39166	0.790868	3054	0	-7.2022
FAM122C	5	0.73455	0.68201	0.943348	4344	0	-3.4497	0.85725	0.82809	0.975865	5204	0	-4.2045	0.93476	0.96099	1	5666	0	-7.2253
FAM132A	5	0.83654	0.78762	0.952943	4981	0	-7.1468	0.63858	0.55598	0.888458	3811	0	-1.1258	0.46508	0.34619	0.764824	2771	0	-7.6512
FAM134A	5	0.23662	0.26457	0.796197	1988	1	-1.5088	0.052717	0.043753	0.462003	557	1	-0.5986	0.067825	0.02208	0.321273	417	1	-3.6039
FAM134B	5	0.9142	0.88377	0.981756	5494	0	-6.1847	0.79801	0.78402	0.973015	4819	0	-4.2477	0.70236	0.68607	0.970993	4269	0	-6.6863
FAM134C	5	0.7884	0.73132	0.943348	4670	0	-5.149	0.88698	0.88549	0.998807	5394	0	-5.1215	0.80281	0.7935	0.992206	4894	0	-6.5223
FAM151A	5	0.15611	0.18031	0.713945	1487	1	-4.7689	0.36164	0.24558	0.690517	2185	1	-5.4076	0.72936	0.7094	0.970993	4446	0	-5.9328
FAM155A	5	0.36367	0.36695	0.857262	2454	1	0.073902	0.43999	0.35349	0.795967	2599	1	0.15533	0.37734	0.29821	0.750631	2240	0	-3.0146
FAM155B	5	0.48637	0.42962	0.857262	2985	1	0.21099	0.23235	0.17521	0.668512	1555	1	-2.8788	0.043197	0.011481	0.214851	282	1	-2.1432
FAM159A	5	0.74581	0.69514	0.943348	4415	0	-0.06781	0.59036	0.50761	0.862861	3527	0	-0.26856	0.58372	0.51381	0.878309	3534	0	-5.1929
FAM159B	4	0.92909	0.92515	0.991958	5594	0	-6.9531	0.86256	0.87247	0.99631	5236	0	-5.4442	0.77048	0.78067	0.987727	4698	0	-7.4572
FAM160A2	4	0.11546	0.1331	0.668456	1189	2	0.76827	0.041475	0.033328	0.456644	458	1	-0.22664	0.012304	0.009262	0.214851	104	1	-0.34771
FAM162A	5	0.96699	0.96258	1	5852	0	-2.9079	0.92559	0.92902	1	5635	0	-5.5487	0.85325	0.8603	1	5194	0	-6.9491
FAM162B	5	0.15058	0.17751	0.713945	1449	1	-0.77231	0.90548	0.90606	1	5505	0	-4.3615	0.55277	0.4557	0.825609	3340	0	-5.8362
FAM163A	4	0.86547	0.83093	0.962187	5161	0	-7.004	0.73299	0.71309	0.958774	4398	0	-6.976	0.63176	0.61611	0.929018	3843	0	-6.3603
FAM163B	5	0.67755	0.6304	0.943348	4012	0	0.21463	0.67927	0.59987	0.907109	4066	0	-3.2818	0.58903	0.51381	0.878309	3573	0	-3.9812
FAM171A1	5	0.88945	0.84401	0.967781	5329	0	-1.7519	0.90285	0.90353	1	5485	0	-3.3809	0.95452	0.9752	1	5783	0	-8.0287
FAM171A2	5	0.074021	0.092224	0.59165	877	2	1.662	0.032773	0.037845	0.456644	380	2	1.7348	0.40737	0.31434	0.750631	2418	0	-1.7264
FAM171B	5	0.002671	0.0027113	0.208735	80	3	1.7503	0.00046674	0.00040454	0.098416	23	4	1.7958	0.018892	0.011479	0.214851	142	1	0.60949
FAM173A	4	0.66595	0.6118	0.940463	3939	0	-1.2096	0.97789	0.98625	1	5941	0	-6.8521	0.93681	0.96216	1	5682	0	-8.5722
FAM173B	4	0.91303	0.90155	0.986093	5484	0	-6.8032	0.48675	0.42005	0.851925	2890	0	-5.166	0.7337	0.72605	0.970993	4479	0	-7.3068
FAM174A	5	0.66699	0.61497	0.940463	3947	0	-1.0119	0.61857	0.52619	0.872958	3700	0	-6.319	0.30781	0.24656	0.750631	1806	0	-6.9672
FAM174B	5	0.79003	0.73132	0.943348	4680	0	-3.5319	0.70223	0.63514	0.917383	4217	0	-3.5061	0.60766	0.53816	0.893232	3685	0	-6.4589
FAM178A	5	0.99106	0.99331	1	6025	0	-7.0831	0.98161	0.98861	1	5970	0	-6.4989	0.94554	0.9686	1	5730	0	-7.5874
FAM180B	5	0.99872	0.9993	1	6070	0	-7.4005	0.9978	0.99883	1	6069	0	-7.3724	0.98807	0.99451	1	5986	0	-7.9055
FAM187A	5	0.74254	0.69514	0.943348	4393	0	-6.966	0.60185	0.50761	0.862861	3598	0	-6.938	0.22444	0.15461	0.67943	1330	0	-1.3753
FAM187B	4	0.44156	0.38991	0.857262	2770	1	-5.4898	0.43179	0.35322	0.795967	2554	0	-5.4429	0.27459	0.22355	0.750631	1614	0	-5.9877
FAM189A1	5	0.2612	0.28738	0.824286	2063	1	-0.076787	0.055656	0.052356	0.479247	592	1	-1.119	0.11664	0.053815	0.439332	697	1	-4.9733
FAM189A2	5	0.89744	0.85003	0.967781	5382	0	-6.5355	0.76047	0.72125	0.961352	4568	0	-6.5075	0.66208	0.6074	0.928658	4039	0	-7.0384
FAM189B	5	0.09368	0.10582	0.610056	1028	1	-0.52158	0.092101	0.07887	0.527141	910	1	-1.7891	0.40467	0.31434	0.750631	2401	0	-6.4194
FAM198B	5	0.80926	0.75004	0.945101	4801	0	-0.90173	0.82369	0.79814	0.9732	4978	0	-6.9063	0.72936	0.7094	0.970993	4441	0	-6.1321
FAM19A1	5	0.89106	0.84401	0.967781	5340	0	-5.8787	0.74507	0.70088	0.958291	4475	0	-3.8712	0.64653	0.59701	0.928658	3940	0	-6.3789
FAM19A3	5	0.20246	0.23771	0.788728	1782	1	-1.416	0.44144	0.35349	0.795967	2608	1	-2.4319	0.39245	0.31434	0.750631	2338	0	-6.7407
FAM19A4	5	0.042205	0.060029	0.548189	636	2	2.1902	0.62972	0.5444	0.884365	3757	0	-2.4756	0.6803	0.63019	0.93552	4150	0	-6.7083
FAM19A5	5	0.87377	0.81459	0.952943	5219	0	-1.259	0.76291	0.7232	0.962468	4592	0	-4.9442	0.8752	0.90359	1	5329	0	-8.6897
FAM200A	5	0.32244	0.33291	0.847884	2282	1	-4.8203	0.81812	0.79047	0.973015	4948	0	-4.5482	0.7618	0.73509	0.970993	4646	0	-7.0556
FAM205A	5	0.14694	0.17751	0.713945	1410	2	0.92021	0.44789	0.35349	0.795967	2652	1	-1.3054	0.52068	0.40625	0.791739	3149	0	-2.8477
FAM209A	5	0.52849	0.48694	0.887772	3201	1	0.41274	0.37218	0.26115	0.70623	2247	1	-0.20191	0.34915	0.2812	0.750631	2059	0	-2.0193
FAM209B	2	0.6081	0.54906	0.909572	3627	0	-6.6113	0.44874	0.41997	0.851925	2657	0	-6.5833	0.36313	0.32648	0.755156	2151	0	-7.1144
FAM20A	4	0.27039	0.26709	0.798261	2091	1	-1.8853	0.34856	0.25361	0.698886	2117	1	-6.8106	0.33699	0.2595	0.750631	1979	0	-7.3424
FAM20B	4	0.90159	0.87834	0.980733	5411	0	-5.0065	0.59091	0.50811	0.862861	3533	0	-1.4731	0.55581	0.4964	0.8751	3359	0	-5.5006
FAM20C	5	0.062665	0.078685	0.567823	785	2	1.6749	0.33854	0.24557	0.690517	2063	1	0.56438	0.052063	0.011481	0.214851	331	1	-1.5739
FAM210A	5	0.15268	0.17751	0.713945	1463	1	-1.4343	0.16576	0.14372	0.657202	1248	1	0.46127	0.13321	0.064538	0.497503	790	0	-3.5795
FAM210B	5	0.94143	0.92323	0.991958	5676	0	-4.9296	0.83533	0.81435	0.9732	5061	0	-4.9023	0.77455	0.76251	0.979721	4712	0	-6.0407
FAM213A	5	0.95191	0.94272	1	5749	0	-7.1354	0.8891	0.88549	0.998807	5407	0	-5.1439	0.80561	0.79653	0.993136	4909	0	-7.6398
FAM220A	5	0.62469	0.55528	0.909572	3711	1	-1.2487	0.8357	0.81436	0.9732	5064	0	-4.0654	0.99549	0.99861	1	6040	0	-8.3022
FAM24A	5	0.13039	0.1483	0.690104	1292	2	1.2949	0.056878	0.052356	0.479247	599	2	1.1274	0.0020789	0.00043384	0.075672	19	2	1.3736
FAM24B	5	0.68811	0.64032	0.943348	4064	0	-2.7522	0.97567	0.98595	1	5928	0	-6.3331	0.93336	0.96016	1	5659	0	-7.5695
FAM26D	3	0.53815	0.49297	0.887772	3241	0	-0.70885	0.31616	0.24145	0.690517	1963	0	-1.86	0.82005	0.86829	1	4993	0	-8.1778
FAM26E	5	0.67728	0.62528	0.943348	4011	0	-5.149	0.35169	0.24558	0.690517	2133	1	-5.1215	0.80281	0.7935	0.992206	4885	0	-6.0579
FAM26F	5	0.90688	0.86827	0.974679	5447	0	-6.117	0.7806	0.76032	0.973015	4714	0	-4.1177	0.68375	0.64487	0.945534	4174	0	-6.372
FAM35A	5	0.31137	0.31592	0.845337	2247	1	-2.418	0.30066	0.21407	0.671126	1890	1	-0.45676	0.14668	0.095765	0.607986	870	0	-7.5992
FAM3A	5	0.47627	0.41823	0.857262	2934	1	-0.035843	0.6354	0.55013	0.888448	3792	0	-1.3747	0.63034	0.5557	0.894365	3833	0	-7.3712
FAM3B	5	0.040755	0.060027	0.548189	616	3	1.2433	0.068147	0.057377	0.479247	687	1	0.22048	0.066209	0.02208	0.321273	409	1	-3.1319
FAM3C	5	0.97495	0.97812	1	5907	0	-6.2389	0.78831	0.7742	0.973015	4764	0	-5.7811	0.88062	0.91175	1	5355	0	-6.7407
FAM3D	4	0.60334	0.55225	0.909572	3589	0	-0.1691	0.32191	0.22629	0.69049	1989	1	-6.076	0.29446	0.2308	0.750631	1726	0	-8.4301
FAM47E-STBD1	3	0.97536	0.98287	1	5908	0	-7.811	0.965	0.97549	1	5874	0	-7.7829	0.91175	0.94471	1	5550	0	-7.7232
FAM57A	5	0.66472	0.61496	0.940463	3933	0	0.186	0.57147	0.49495	0.862861	3404	0	-0.59995	0.52001	0.40625	0.791739	3145	0	-5.2051
FAM57B	4	0.54456	0.47589	0.887772	3262	1	-0.87948	0.46833	0.39628	0.834294	2777	0	-0.88598	0.50296	0.43312	0.822582	3024	0	-6.1595
FAM69A	5	0.7689	0.71568	0.943348	4560	0	-2.8592	0.41263	0.30744	0.756603	2463	1	-3.5033	0.20644	0.14496	0.67943	1233	0	-8.1973
FAM69B	5	0.85	0.7968	0.952943	5057	0	-1.0995	0.85196	0.82263	0.9732	5167	0	-3.8001	0.95735	0.97762	1	5799	0	-7.3564
FAM73A	5	0.79052	0.73132	0.943348	4685	0	-1.1396	0.86558	0.85109	0.98767	5255	0	-3.2134	0.96563	0.9819	1	5853	0	-7.7552
FAM73B	4	0.60938	0.55695	0.911556	3633	0	-6.4269	0.60064	0.52867	0.874455	3594	0	-7.8077	0.42063	0.31343	0.750631	2492	0	-8.3414
FAM76B	5	0.62895	0.56094	0.914593	3735	1	0.12772	0.76415	0.72711	0.964894	4599	0	-2.4566	0.5298	0.41347	0.801628	3197	0	-4.717
FAM8A1	5	0.041052	0.060027	0.548189	623	2	1.4923	0.44576	0.35349	0.795967	2634	1	-4.0625	0.30105	0.23772	0.750631	1772	0	-6.141
FAM98B	4	0.12057	0.13715	0.684839	1225	2	0.95171	0.32852	0.23322	0.690517	2018	1	0.36005	0.55013	0.47525	0.850041	3325	0	-5.1613
FAM9C	5	0.85975	0.8028	0.952943	5119	0	-1.1468	0.79012	0.7742	0.973015	4773	0	-2.2276	0.32044	0.24656	0.750631	1883	0	-5.4154
FANCA	4	0.50839	0.43849	0.866448	3088	1	-0.23239	0.19229	0.13863	0.657202	1371	1	-2.9895	0.23862	0.194	0.746304	1404	0	-8.4168
FANCM	5	0.94804	0.93637	0.997235	5726	0	-5.4352	0.87975	0.87227	0.99631	5347	0	-5.0521	0.79317	0.77926	0.98656	4838	0	-5.9328
FAP	5	0.81522	0.75366	0.945101	4846	0	-4.0983	0.77437	0.74412	0.968068	4665	0	-4.0717	0.57068	0.47589	0.850041	3449	0	-4.5806
FAR1	5	0.63722	0.58346	0.938041	3767	0	-0.22469	0.86932	0.85461	0.98767	5275	0	-4.9539	0.78088	0.76592	0.979721	4758	0	-7.2996
FAR2	4	0.3423	0.32587	0.847884	2370	1	-5.2367	0.83624	0.83667	0.981787	5066	0	-5.2092	0.73977	0.74071	0.973631	4509	0	-9.3161
FAS	4	0.74434	0.67626	0.943348	4403	0	-5.6739	0.40542	0.30752	0.756603	2425	0	-2.082	0.48671	0.38327	0.784967	2916	0	-6.173
FASLG	3	0.40576	0.34774	0.852461	2622	1	-4.3938	0.63413	0.60818	0.911048	3781	0	-4.6411	0.53261	0.51503	0.878403	3212	0	-7.1867
FAT1	5	0.10483	0.11774	0.642219	1104	2	1.6592	0.45685	0.35349	0.795967	2707	0	-1.8033	0.55563	0.4557	0.825609	3358	0	-5.4493
FAT2	4	0.025499	0.032071	0.449434	413	1	0.26286	0.21986	0.17228	0.668512	1502	1	-0.77241	0.70147	0.68411	0.970993	4266	0	-5.5743
FAT3	5	0.78687	0.73132	0.943348	4661	0	-3.8427	0.58245	0.49495	0.862861	3475	0	-3.2025	0.61762	0.55001	0.893232	3751	0	-4.3201
FAT4	5	0.19975	0.23183	0.78595	1771	1	-1.4292	0.29681	0.21407	0.671126	1863	1	-3.396	0.64385	0.5943	0.928658	3916	0	-7.2329
FATE1	4	0.030498	0.044252	0.536162	473	2	1.568	0.038833	0.031073	0.456644	439	2	1.0438	0.37181	0.26618	0.750631	2213	0	-4.1913
FAXDC2	5	0.17003	0.18671	0.713945	1571	1	-4.1444	0.17238	0.14372	0.657202	1283	1	-4.1177	0.14578	0.095765	0.607986	864	0	-4.6275
FBLN2	5	0.17326	0.19603	0.726989	1594	1	0.012887	0.51668	0.43462	0.855457	3068	0	-0.74833	0.601	0.52302	0.885085	3635	0	-3.9289
FBN1	5	0.036421	0.055366	0.548189	545	2	1.1546	0.026936	0.02399	0.426626	340	1	-6.4419	0.1737	0.10569	0.623489	1037	0	-7.2777
FBN2	5	0.020236	0.022165	0.389895	343	2	0.83025	0.076187	0.06313	0.479247	755	1	-3.2921	0.39901	0.31434	0.750631	2370	0	-6.2349
FBXL17	5	0.17549	0.19603	0.726989	1611	2	0.97418	0.024261	0.013317	0.261274	317	1	-1.0979	0.026435	0.011479	0.214851	184	1	-7.6681
FBXO18	5	0.91325	0.88183	0.981386	5488	0	-5.055	0.95311	0.96465	1	5791	0	-7.0491	0.97722	0.98862	1	5926	0	-7.8766
FBXW12	5	0.25258	0.28159	0.814766	2037	1	-0.63469	0.31981	0.2299	0.69049	1980	1	-0.83997	0.14246	0.085566	0.607986	842	0	-3.5405
FBXW7	3	0.78352	0.73901	0.945101	4642	0	-6.5268	0.63883	0.60818	0.911048	3815	0	-6.4989	0.53652	0.51704	0.881101	3236	0	-7.0297
FCAMR	5	0.92635	0.90112	0.986093	5575	0	-4.5389	0.60153	0.50761	0.862861	3597	0	-4.5119	0.73327	0.71348	0.970993	4471	0	-5.7958
FCAR	5	0.0023323	0.002498	0.208124	72	4	0.89855	0.0034842	0.001409	0.122419	70	3	1.5739	0.31225	0.24656	0.750631	1836	0	-2.101
FCER1A	5	0.48184	0.42962	0.857262	2967	1	-4.9296	0.71315	0.64497	0.917383	4286	0	-1.4716	0.77455	0.76251	0.979721	4724	0	-5.5123
FCER1G	5	0.87154	0.80872	0.952943	5203	0	-1.5121	0.60649	0.51386	0.862861	3627	0	-2.4249	0.66978	0.61756	0.929018	4100	0	-4.5321
FCER2	4	0.9469	0.95219	1	5718	0	-5.7945	0.89926	0.92307	1	5463	0	-5.8912	0.81549	0.8549	1	4967	0	-6.4194
FCGR2A	4	0.063251	0.068919	0.558649	787	2	1.5825	0.0048441	0.0046876	0.240551	101	2	2.6218	0.25562	0.2015	0.750631	1485	0	-1.4695
FCGR3A	2	0.92358	0.93943	0.999366	5564	0	-9.1075	0.90406	0.92512	1	5494	0	-9.0792	0.81725	0.86573	1	4975	0	-9.6142
FCGR3B	5	0.21055	0.24984	0.795972	1842	1	-1.2051	0.4006	0.29968	0.756603	2399	1	-5.1477	0.56449	0.4557	0.825609	3418	0	-5.9696
FCGRT	5	0.082579	0.098542	0.59165	954	1	0.34178	0.15656	0.13593	0.657202	1218	1	0.318	0.15686	0.095766	0.607986	932	0	-4.5321
FCN1	5	0.78929	0.73132	0.943348	4674	0	-0.40085	0.52521	0.44832	0.862861	3124	0	-0.75703	0.2121	0.14496	0.67943	1263	0	-6.9943
FCN2	5	0.9754	0.97812	1	5911	0	-6.9978	0.64816	0.56747	0.89507	3869	0	-0.8391	0.88234	0.91175	1	5362	0	-7.5019
FCRL1	5	0.088143	0.098544	0.59165	993	1	-4.0983	0.40071	0.29968	0.756603	2400	1	-4.0717	0.67631	0.62768	0.934532	4136	0	-7.2777
FCRL2	5	0.32319	0.33291	0.847884	2287	1	0.054673	0.38235	0.27664	0.726163	2308	1	-0.30928	0.38386	0.30622	0.750631	2280	0	-6.3512
FCRL3	5	0.42458	0.40108	0.857262	2702	1	0.61544	0.16723	0.14372	0.657202	1258	1	-2.7586	0.5475	0.4557	0.825609	3312	0	-6.0749
FCRL4	5	0.887	0.83901	0.96682	5310	0	-5.2787	0.89992	0.90178	1	5468	0	-5.2511	0.81891	0.82001	1	4984	0	-7.9197
FCRL5	5	0.20203	0.23771	0.788728	1779	1	-5.1262	0.35151	0.24558	0.690517	2131	1	-5.0987	0.16502	0.10569	0.623489	983	0	-5.6214
FCRL6	5	0.48255	0.42962	0.857262	2971	1	-5.7203	0.40094	0.29968	0.756603	2402	1	-1.9894	0.71621	0.69905	0.970993	4366	0	-6.2197
FCRLA	4	0.65113	0.59831	0.940463	3844	0	-0.81911	0.98258	0.9893	1	5977	0	-6.9822	0.9468	0.96988	1	5735	0	-7.7014
FDCSP	4	0.13876	0.15806	0.713945	1352	1	-0.94339	0.21838	0.17228	0.668512	1499	1	-2.3077	0.4949	0.40733	0.791739	2974	0	-7.1301
FDFT1	5	0.32954	0.33291	0.847884	2316	1	-2.7922	0.45602	0.35349	0.795967	2701	0	-5.7378	0.99616	0.99873	1	6047	0	-8.3624
FER1L5	5	0.24046	0.27025	0.801008	2001	1	-0.069132	0.53027	0.45524	0.862861	3155	0	-0.74647	0.56755	0.46931	0.843413	3434	0	-6.6066
FER1L6	5	0.10327	0.11774	0.642219	1096	1	-0.23361	0.30692	0.21407	0.671126	1919	1	-4.7082	0.75862	0.73509	0.970993	4618	0	-5.423
FFAR1	4	0.36504	0.33111	0.847884	2460	1	-1.7187	0.096356	0.097886	0.585976	953	1	-6.6631	0.23639	0.194	0.746304	1393	0	-7.1945
FFAR2	5	0.66422	0.61496	0.940463	3929	0	-0.61897	0.92413	0.92833	1	5628	0	-5.522	0.85148	0.85669	1	5185	0	-8.7224
FFAR3	5	0.17026	0.18671	0.713945	1572	2	0.90637	0.013162	0.0094916	0.250284	219	1	-0.53896	0.025432	0.011479	0.214851	177	1	-4.7337
FFAR4	5	0.81575	0.75366	0.945101	4852	0	-5.6739	0.50794	0.42783	0.855457	3013	0	-5.6462	0.66479	0.60995	0.929018	4051	0	-6.173
FGA	4	0.3663	0.33111	0.847884	2467	1	-4.0507	0.20869	0.1587	0.667959	1456	1	-4.0241	0.49059	0.40133	0.791739	2947	0	-4.5321
FGB	5	0.4387	0.40108	0.857262	2760	1	-3.7857	0.73164	0.67499	0.943313	4383	0	-3.7595	0.63418	0.56414	0.900791	3853	0	-6.2942
FGF10	5	0.29719	0.30467	0.824286	2180	1	-0.72414	0.83497	0.81435	0.9732	5057	0	-1.9619	0.80281	0.7935	0.992206	4886	0	-6.4937
FGF19	5	0.049443	0.068103	0.558649	696	2	1.4155	0.055113	0.043754	0.462003	589	2	1.0606	0.27159	0.1924	0.746284	1599	0	-1.0934
FGF4	5	0.12511	0.14612	0.689448	1260	1	0.56258	0.29693	0.21407	0.671126	1865	1	0.45191	0.19028	0.12547	0.637547	1135	0	-0.29868
FGF6	5	0.080506	0.096354	0.59165	934	1	-3.3114	0.15552	0.13593	0.657202	1214	1	-1.0319	0.085285	0.032668	0.379176	520	1	-5.2539
FGFR1	5	0.95277	0.94491	1	5751	0	-6.7445	0.84039	0.81707	0.9732	5099	0	-5.166	0.8087	0.80262	0.997245	4928	0	-7.248
FGFR2	4	0.083447	0.088431	0.59165	960	2	1.0149	0.30273	0.19934	0.671126	1900	1	-0.49122	0.055423	0.017836	0.315349	351	1	-1.8397
FGFR3	5	0.72804	0.68201	0.943348	4301	0	-7.089	0.94896	0.96303	1	5765	0	-4.7691	0.97769	0.98876	1	5930	0	-7.8373
FGFR4	4	0.11173	0.1331	0.668456	1153	2	0.78081	0.29088	0.19934	0.671126	1833	1	-0.35285	0.11532	0.068543	0.522401	688	0	-2.046
FGFRL1	5	0.88712	0.83901	0.96682	5311	0	-6.6858	0.87091	0.85808	0.98767	5289	0	-3.8018	0.98874	0.9946	1	5990	0	-7.9291
FGG	5	0.65681	0.60983	0.940463	3885	0	-4.0983	0.51525	0.43462	0.855457	3057	0	-4.0717	0.30985	0.24656	0.750631	1819	0	-4.5806
FGL2	5	0.61524	0.55528	0.909572	3659	1	-1.9585	0.7129	0.64497	0.917383	4282	0	-3.7727	0.60226	0.52603	0.885751	3654	0	-5.9939
FIBCD1	5	0.98491	0.98784	1	5989	0	-6.6113	0.82509	0.80258	0.9732	4983	0	-3.0627	0.95169	0.97316	1	5762	0	-8.0241
FICD	5	0.94842	0.93815	0.99875	5730	0	-2.4773	0.6961	0.63022	0.917383	4173	0	-1.1232	0.45128	0.33812	0.755156	2677	0	-8.1009
FIG4	5	0.087826	0.098544	0.59165	991	1	-0.40127	0.048686	0.040617	0.456644	522	2	1.0724	0.295	0.23772	0.750631	1731	0	-4.1447
FIS1	4	0.67826	0.62453	0.943348	4017	0	-0.32231	0.81947	0.81763	0.9732	4956	0	-2.515	0.71997	0.70737	0.970993	4391	0	-9.4445
FITM1	5	0.51439	0.46384	0.887772	3124	1	0.38167	0.61991	0.52619	0.872958	3705	0	-0.72109	0.46103	0.33812	0.755156	2750	0	-2.19
FITM2	5	0.58117	0.50984	0.898021	3453	1	-0.66819	0.78978	0.7742	0.973015	4770	0	-2.883	0.84004	0.8483	1	5124	0	-7.6322
FKBP10	5	0.064754	0.078685	0.567823	803	1	-2.2095	0.38825	0.27664	0.726163	2339	1	-4.1177	0.45412	0.33812	0.755156	2699	0	-4.6275
FKBP11	5	0.038999	0.059138	0.548189	583	2	1.7293	0.042207	0.037847	0.456644	462	2	0.81235	0.02225	0.011479	0.214851	159	1	-1.3033
FKBP14	5	0.13959	0.16961	0.713945	1359	1	0.30238	0.29319	0.21407	0.671126	1847	1	0.51543	0.67416	0.62517	0.934532	4116	0	-6.2043
FKBP1A	5	0.76118	0.71151	0.943348	4509	0	-2.0097	0.57758	0.49495	0.862861	3440	0	-1.9845	0.75578	0.73314	0.970993	4597	0	-5.765
FKBP7	5	0.23179	0.26457	0.796197	1967	1	-0.91882	0.48194	0.3688	0.799079	2863	0	-1.1601	0.38107	0.29821	0.750631	2265	0	-5.4493
FKBP8	5	0.76453	0.71151	0.943348	4532	0	-6.3314	0.68017	0.59987	0.907109	4078	0	-3.5631	0.62351	0.55001	0.893232	3787	0	-6.8336
FKBP9	5	0.90386	0.8639	0.973001	5427	0	-5.9057	0.77437	0.74412	0.968068	4674	0	-5.8779	0.67631	0.62768	0.934532	4135	0	-6.4061
FKRP	5	0.024021	0.025769	0.389895	391	3	1.6517	0.034974	0.037845	0.456644	403	2	1.8055	0.31516	0.24656	0.750631	1853	0	-7.047
FKTN	5	0.011911	0.012106	0.304292	227	3	1.2498	0.55955	0.48187	0.862861	3331	0	-1.4209	0.40139	0.31434	0.750631	2384	0	-4.1743
FLG2	4	0.89992	0.87739	0.980579	5397	0	-4.9813	0.31608	0.21945	0.686414	1962	1	-4.4223	0.70315	0.68596	0.970993	4294	0	-5.4752
FLNA	5	0.91725	0.89136	0.981765	5523	0	-2.4777	0.9387	0.95176	1	5710	0	-3.9405	0.5089	0.40625	0.791739	3069	0	-7.5992
FLRT1	5	0.11521	0.12733	0.66194	1186	2	1.5033	0.18623	0.1516	0.657202	1347	1	-1.4609	0.43687	0.32237	0.750631	2594	0	-6.73
FLRT2	5	0.094469	0.10582	0.610056	1033	1	0.3359	0.022586	0.013317	0.261274	299	1	-4.9283	0.0038355	0.011479	0.214851	45	1	-5.4493
FLRT3	5	0.71603	0.66386	0.943348	4225	0	-0.49392	0.34405	0.24557	0.690517	2090	1	-4.4045	0.48275	0.36163	0.765279	2890	0	-4.919
FLT1	5	0.84086	0.79063	0.952943	5007	0	-1.0591	0.71302	0.64497	0.917383	4283	0	-2.5256	0.4688	0.35389	0.765279	2794	0	-7.7499
FLT3	5	0.12096	0.14612	0.689448	1230	1	-2.7417	0.51439	0.43462	0.855457	3051	0	-3.6384	0.35866	0.2812	0.750631	2122	0	-4.1377
FLT3LG	5	0.72984	0.68201	0.943348	4316	0	-0.36072	0.21224	0.17521	0.668512	1470	1	-2.112	0.58583	0.51381	0.878309	3543	0	-6.2942
FLT4	5	0.77954	0.73132	0.943348	4620	0	-2.4546	0.62616	0.53835	0.880888	3741	0	-3.3597	0.35985	0.28973	0.750631	2127	0	-5.6444
FLVCR1	5	0.36664	0.36695	0.857262	2469	1	-6.9138	0.099661	0.08924	0.544947	977	1	-4.1198	0.065724	0.02208	0.321273	407	1	-7.4177
FLVCR2	4	0.3978	0.34714	0.851679	2596	1	0.2511	0.63875	0.56261	0.890158	3812	0	-4.7229	0.80662	0.83888	1	4911	0	-7.5635
FMNL1	5	0.25932	0.28159	0.814766	2058	1	0.81053	0.14427	0.13592	0.657202	1163	1	-2.567	0.062648	0.02208	0.321273	388	1	-6.5347
FMO1	4	0.01298	0.013688	0.31652	246	1	-3.1352	0.12697	0.10482	0.609465	1095	1	-3.1102	0.4949	0.40733	0.791739	2976	0	-5.4493
FMO3	5	0.93568	0.91188	0.986093	5639	0	-5.7945	0.85042	0.82263	0.9732	5159	0	-5.7667	0.75862	0.73509	0.970993	4621	0	-6.2942
FMO4	5	0.9326	0.90865	0.986093	5622	0	-5.5075	0.84256	0.81707	0.9732	5116	0	-5.4799	0.7497	0.73119	0.970993	4571	0	-6.0056
FMO5	5	0.66443	0.61496	0.940463	3930	0	-7.2818	0.99517	0.99714	1	6050	0	-7.2537	0.65941	0.60485	0.928658	4013	0	-7.4115
FMR1NB	4	0.83827	0.78081	0.952943	4989	0	-4.0015	0.60925	0.53359	0.879001	3647	0	-3.9749	0.58019	0.52524	0.885751	3509	0	-5.8161
FN1	4	0.7116	0.64918	0.943348	4203	0	-2.0383	0.39275	0.30752	0.756603	2364	0	-1.8157	0.22686	0.16387	0.705384	1346	0	-2.9677
FNDC3A	5	0.0020273	0.0021887	0.198685	66	4	3.0353	0.0094688	0.0072223	0.241405	166	2	2.3838	0.3565	0.2812	0.750631	2111	0	-2.1493
FNDC3B	4	0.42153	0.35781	0.857262	2691	1	-0.38767	0.51889	0.43146	0.855457	3082	0	-2.3933	0.41745	0.31343	0.750631	2467	0	-4.9436
FNDC4	5	0.11494	0.12733	0.66194	1181	2	0.69277	0.021579	0.013316	0.261274	286	1	0.34016	0.029439	0.011481	0.214851	199	1	-1.5747
FNDC5	4	0.84254	0.79193	0.952943	5014	0	-5.8512	0.68898	0.65168	0.921582	4127	0	-5.8234	0.58786	0.53527	0.893232	3559	0	-6.3512
FNDC9	5	0.69451	0.6449	0.943348	4097	0	-4.9191	0.38177	0.27664	0.726163	2304	1	-4.0315	0.53055	0.42067	0.810424	3202	0	-5.7112
FOCAD	5	0.8158	0.75366	0.945101	4853	0	-3.5997	0.7092	0.64497	0.917383	4264	0	-3.5737	0.54537	0.44871	0.825609	3299	0	-4.0714
FOLH1	4	0.8503	0.80267	0.952943	5062	0	-5.1714	0.70284	0.68074	0.949607	4224	0	-5.1439	0.60187	0.56191	0.900791	3645	0	-5.667
FOLR1	5	0.072174	0.092222	0.59165	856	2	0.93088	0.061633	0.052358	0.479247	643	2	1.0091	0.40037	0.31434	0.750631	2374	0	-2.0629
FOLR2	4	0.035241	0.046569	0.548189	530	1	-5.9323	0.054376	0.048334	0.479247	579	1	-5.9044	0.30678	0.23798	0.750631	1800	0	-6.4327
FOLR4	5	0.1017	0.11774	0.642219	1084	1	-0.64892	0.39525	0.29198	0.753073	2378	1	-0.60401	0.38513	0.30622	0.750631	2288	0	-4.2618
FPR1	5	0.57173	0.49818	0.887772	3406	1	-5.4352	0.83521	0.81435	0.9732	5060	0	-5.4076	0.83732	0.83359	1	5106	0	-7.285
FPR2	4	0.9374	0.93356	0.995836	5647	0	-7.1411	0.86358	0.87433	0.997131	5244	0	-4.1711	0.7914	0.80921	1	4828	0	-7.6455
FPR3	5	0.15552	0.18031	0.713945	1484	1	0.11984	0.39342	0.28435	0.742559	2369	1	0.37731	0.15477	0.095766	0.607986	921	0	-3.1171
FRAS1	5	0.11355	0.12733	0.66194	1166	1	0.34912	0.62741	0.5444	0.884365	3747	0	-0.57279	0.53998	0.43484	0.822582	3257	0	-3.3586
FREM1	5	0.52087	0.46959	0.887772	3162	1	-4.2324	0.79292	0.77748	0.973015	4791	0	-4.2057	0.30182	0.23772	0.750631	1776	0	-4.717
FREM2	5	0.01127	0.011377	0.304292	213	3	1.3221	0.018559	0.011297	0.260257	265	2	1.7567	0.12004	0.053815	0.439332	712	0	-2.1269
FRMD3	5	0.68649	0.63538	0.943348	4055	0	0.14224	0.46134	0.35349	0.795967	2736	0	-1.6634	0.64242	0.58886	0.926392	3909	0	-6.4327
FRMD5	5	0.90688	0.86827	0.974679	5443	0	-5.149	0.7806	0.76032	0.973015	4717	0	-5.1215	0.68375	0.64487	0.945534	4159	0	-5.6444
FRRS1	5	0.02074	0.022775	0.389895	350	1	-4.3551	0.6298	0.5444	0.884365	3759	0	-4.3282	0.71315	0.69905	0.970993	4337	0	-6.2649
FRRS1L	4	0.50655	0.43849	0.866448	3078	1	-6.7814	0.5334	0.44854	0.862861	3175	0	-6.7534	0.92818	0.95645	1	5631	0	-7.5933
FSD1L	5	0.61548	0.55528	0.909572	3661	1	-0.30564	0.34745	0.24557	0.690517	2112	1	-1.5649	0.94816	0.97094	1	5742	0	-7.7657
FSHR	4	0.58367	0.53265	0.907183	3469	0	-5.3976	0.28122	0.19934	0.671126	1781	1	-5.37	0.20616	0.14884	0.67943	1230	0	-5.8949
FSTL1	5	0.50259	0.43533	0.862723	3064	1	-0.79749	0.285	0.21407	0.671126	1799	1	-2.4958	0.39525	0.31434	0.750631	2355	0	-6.3651
FTHL17	5	0.9955	0.99696	1	6049	0	-4.73	0.83489	0.81435	0.9732	5055	0	-6.8452	0.96793	0.98321	1	5867	0	-7.6793
FURIN	5	0.75063	0.69514	0.943348	4436	0	-0.39223	0.72568	0.65433	0.923776	4351	0	-3.9749	0.66208	0.6074	0.928658	4030	0	-5.5743
FUT1	5	0.066533	0.078686	0.567823	817	1	-0.74316	0.039069	0.037847	0.456644	440	1	-3.7186	0.05533	0.022079	0.321273	350	1	-8.3379
FUT10	4	0.67013	0.6118	0.940463	3966	0	-0.25495	0.21668	0.17228	0.668512	1491	1	-7.0668	0.29046	0.2308	0.750631	1704	0	-7.5992
FUT11	4	0.066239	0.070574	0.558649	816	1	-4.504	0.13705	0.11158	0.643783	1130	1	-4.477	0.4179	0.31343	0.750631	2473	0	-4.9925
FUT2	4	0.74183	0.67248	0.943348	4389	0	-1.263	0.72914	0.71309	0.958774	4371	0	-4.8757	0.69305	0.67664	0.970818	4224	0	-8.6306
FUT3	5	0.64905	0.60469	0.940463	3833	0	0.087304	0.68126	0.60996	0.911048	4086	0	-4.6118	0.74366	0.72531	0.970993	4530	0	-6.7407
FUT4	5	0.038333	0.056983	0.548189	573	2	1.4346	0.082898	0.067287	0.479247	818	1	-0.79375	0.061026	0.022079	0.321273	376	1	-2.8511
FUT5	4	0.26553	0.25637	0.796197	2076	1	-6.8733	0.78788	0.75065	0.971172	4762	0	-5.666	0.68558	0.65541	0.951361	4187	0	-7.3771
FUT6	3	0.98491	0.98946	1	5988	0	-7.957	0.95414	0.96896	1	5800	0	-4.2257	0.94002	0.96312	1	5700	0	-8.4628
FUT7	4	0.040946	0.051549	0.548189	619	1	-5.9839	0.0098656	0.0057457	0.241405	172	1	-5.956	0.0549	0.017836	0.315349	348	1	-6.4846
FUT8	5	0.65703	0.60983	0.940463	3887	0	-1.1821	0.97801	0.98626	1	5943	0	-6.3998	0.45999	0.33812	0.755156	2740	0	-6.9303
FUT9	5	0.19431	0.22299	0.772788	1734	1	-4.7614	0.15909	0.13593	0.657202	1227	1	-5.0281	0.3367	0.27275	0.750631	1976	0	-5.5501
FUZ	5	0.053371	0.068105	0.558649	722	1	-4.1444	0.013331	0.01041	0.250284	220	1	-4.1177	0.19588	0.12547	0.637547	1167	0	-4.6275
FXYD1	5	0.98244	0.98511	1	5968	0	-6.5612	0.65543	0.584	0.899449	3913	0	-2.3627	0.9093	0.93786	1	5533	0	-7.0642
FXYD2	5	0.19536	0.22299	0.772788	1741	2	0.66562	0.4463	0.35349	0.795967	2638	1	-0.46746	0.15313	0.095765	0.607986	911	0	0.4341
FXYD3	5	0.82176	0.76411	0.946253	4884	0	-1.9724	0.60042	0.50761	0.862861	3591	0	-2.4693	0.52441	0.40625	0.791739	3170	0	-4.1615
FXYD4	5	0.1271	0.14612	0.689448	1272	1	-2.8027	0.09368	0.081441	0.533177	925	1	-2.7164	0.20331	0.12548	0.637547	1214	0	-8.4831
FXYD5	5	0.48335	0.42962	0.857262	2974	1	-5.4165	0.46062	0.35349	0.795967	2729	0	-1.6504	0.70546	0.69479	0.970993	4302	0	-5.914
FXYD6	5	0.06253	0.078685	0.567823	784	2	1.6254	0.25204	0.19082	0.671126	1652	1	-0.53529	0.30079	0.23772	0.750631	1770	0	-4.3201
FXYD6-FXYD2	4	0.60654	0.55694	0.911556	3616	0	-1.1738	0.39892	0.30752	0.756603	2394	0	-4.0878	0.2004	0.1411	0.67943	1195	0	-4.6275
FXYD7	5	0.39044	0.38376	0.857262	2561	1	0.33672	0.48134	0.3688	0.799079	2857	0	-0.68797	0.30629	0.24656	0.750631	1797	0	-7.2405
FZD1	5	0.78818	0.73132	0.943348	4666	0	-2.1167	0.55403	0.47518	0.862861	3301	0	-4.9258	0.47622	0.36162	0.765279	2844	0	-8.247
FZD10	4	0.5354	0.47589	0.887772	3223	1	-0.24362	0.5286	0.43715	0.857654	3144	0	-2.9893	0.47569	0.38326	0.784967	2843	0	-7.5933
FZD2	5	0.96467	0.96174	1	5833	0	-5.9191	0.91953	0.92498	1	5604	0	-5.8912	0.84517	0.85552	1	5148	0	-6.4194
FZD3	5	0.99674	0.99813	1	6056	0	-7.035	0.99383	0.9966	1	6041	0	-7.0069	0.97488	0.98778	1	5912	0	-7.5392
FZD4	5	0.74127	0.69514	0.943348	4386	0	-1.624	0.4657	0.36879	0.799079	2754	0	-1.5543	0.7169	0.69905	0.970993	4372	0	-5.1226
FZD5	5	0.75124	0.69936	0.943348	4439	0	-0.40734	0.74017	0.69872	0.958291	4446	0	-1.1395	0.51093	0.40625	0.791739	3085	0	-3.0508
FZD6	5	0.51534	0.46384	0.887772	3131	1	0.2615	0.36675	0.25336	0.698886	2218	1	-0.82213	0.37781	0.29821	0.750631	2242	0	-3.6459
FZD7	5	0.23055	0.26457	0.796197	1959	1	-5.9057	0.29384	0.21407	0.671126	1850	1	-4.4124	0.32244	0.26401	0.750631	1893	0	-6.4061
FZD8	5	0.12822	0.14612	0.689448	1274	2	1.0914	0.45059	0.35349	0.795967	2667	0	-0.98523	0.48986	0.37668	0.784967	2942	0	-4.4128
FZD9	4	0.42686	0.35781	0.857262	2710	1	0.37962	0.95489	0.96833	1	5804	0	-7.992	0.99198	0.9968	1	6011	0	-8.6962
G0S2	5	0.88502	0.83249	0.962187	5290	0	-5.2181	0.73164	0.67499	0.943313	4388	0	-4.386	0.63418	0.56414	0.900791	3858	0	-7.5695
G6PC	5	0.085603	0.098542	0.59165	977	1	0.21896	0.47545	0.3688	0.799079	2824	0	-5.1215	0.57216	0.48236	0.856069	3460	0	-5.6444
G6PC2	5	0.52229	0.47532	0.887772	3170	1	0.3821	0.078783	0.065173	0.479247	783	2	0.77618	0.56034	0.4557	0.825609	3393	0	-4.8496
G6PC3	4	0.93385	0.92705	0.991958	5628	0	-5.5595	0.73483	0.71309	0.958774	4409	0	-5.5318	0.78251	0.78763	0.989342	4763	0	-7.6512
GAA	5	0.24238	0.27025	0.801008	2007	1	0.13339	0.64265	0.55598	0.888458	3841	0	-0.60338	0.56361	0.4557	0.825609	3414	0	-5.5812
GABBR1	5	0.0087513	0.010693	0.304292	178	3	1.5227	0.034797	0.037845	0.456644	401	2	1.65	0.36021	0.28973	0.750631	2131	0	-1.4691
GABBR2	5	0.60617	0.54384	0.909572	3613	1	-1.1472	0.7415	0.69872	0.958291	4455	0	-2.2474	0.50997	0.40625	0.791739	3079	0	-8.2798
GABRA1	5	0.029869	0.038783	0.507261	463	2	2.2966	0.45717	0.35349	0.795967	2710	0	-1.111	0.74366	0.72531	0.970993	4531	0	-6.8535
GABRA2	5	0.45842	0.41241	0.857262	2848	1	-1.0788	0.34666	0.24557	0.690517	2108	1	0.53674	0.33989	0.27275	0.750631	2001	0	-6.25
GABRA3	5	0.87808	0.81459	0.952943	5246	0	-4.3938	0.63479	0.55013	0.888448	3786	0	-4.3669	0.44853	0.33812	0.755156	2663	0	-4.8808
GABRA4	5	0.69425	0.6449	0.943348	4094	0	-1.2161	0.6506	0.57298	0.899449	3878	0	-1.8211	0.6379	0.57802	0.916221	3886	0	-7.0297
GABRA5	5	0.62741	0.55528	0.909572	3727	1	0.51059	0.51916	0.43462	0.855457	3085	0	-1.0252	0.34392	0.27275	0.750631	2023	0	-5.7812
GABRA6	4	0.82665	0.77079	0.948409	4917	0	-4.0983	0.65741	0.61239	0.912428	3926	0	-4.0717	0.55896	0.50173	0.878309	3387	0	-4.5361
GABRB1	5	0.55214	0.49246	0.887772	3301	1	-6.6031	0.82458	0.79965	0.9732	4980	0	-3.2684	0.95109	0.97287	1	5758	0	-7.5574
GABRB2	4	0.33065	0.31522	0.845337	2322	1	-1.0665	0.92473	0.94439	1	5629	0	-6.0302	0.84923	0.88638	1	5170	0	-6.5591
GABRB3	5	0.31868	0.32165	0.847884	2265	1	-0.20122	0.36045	0.24558	0.690517	2178	1	-2.6332	0.50784	0.39166	0.790868	3063	0	-4.5237
GABRD	5	0.79679	0.73525	0.945101	4721	0	-4.7623	0.74306	0.69872	0.958291	4466	0	-4.7351	0.63752	0.57802	0.916221	3884	0	-5.2539
GABRE	5	0.0079138	0.0099637	0.304292	165	2	0.93107	0.062486	0.052358	0.479247	649	1	-1.6866	0.5253	0.40625	0.791739	3176	0	-5.7328
GABRG1	5	0.90688	0.86827	0.974679	5446	0	-6.2808	0.7806	0.76032	0.973015	4715	0	-4.7643	0.68375	0.64487	0.945534	4182	0	-6.7827
GABRG2	5	0.36105	0.36126	0.857262	2442	1	-3.8976	0.033101	0.037845	0.456644	384	1	-3.8712	0.15968	0.095766	0.607986	949	0	-3.1806
GABRG3	5	0.22416	0.26457	0.796197	1930	1	0.26257	0.20246	0.15947	0.667959	1419	1	-5.8779	0.21168	0.14496	0.67943	1261	0	-6.4061
GABRP	5	0.7404	0.69514	0.943348	4380	0	-4.0507	0.6816	0.60996	0.911048	4089	0	-2.8046	0.42359	0.32237	0.750631	2507	0	-4.5321
GABRQ	5	0.82761	0.76749	0.946253	4926	0	-1.0541	0.63349	0.55013	0.888448	3776	0	-2.2906	0.39468	0.31434	0.750631	2353	0	-8.6679
GABRR1	3	0.76343	0.71108	0.943348	4526	0	-5.4898	0.60458	0.58657	0.901093	3616	0	-5.4621	0.50516	0.47534	0.850041	3044	0	-5.9877
GABRR2	5	0.55474	0.49246	0.887772	3317	1	-1.022	0.35398	0.24558	0.690517	2144	1	-5.7953	0.47311	0.36162	0.765279	2830	0	-6.323
GABRR3	5	0.016956	0.016641	0.325724	298	2	1.5452	0.014978	0.01041	0.250284	234	2	1.6367	0.023591	0.011479	0.214851	165	1	-2.5393
GAL	4	0.12327	0.1393	0.689448	1243	1	0.3943	0.042227	0.033328	0.456644	463	2	1.184	0.077732	0.042962	0.439332	474	1	-3.6139
GAL3ST1	4	0.64002	0.5893	0.938245	3785	0	-5.9839	0.31041	0.21266	0.671126	1936	1	-5.956	0.81081	0.84547	1	4937	0	-6.4846
GAL3ST2	4	0.95517	0.95951	1	5766	0	-5.9711	0.9167	0.93474	1	5587	0	-6.211	0.83834	0.87553	1	5115	0	-6.7407
GAL3ST3	5	0.84942	0.7968	0.952943	5055	0	-1.3011	0.74507	0.70088	0.958291	4473	0	-5.4319	0.64653	0.59701	0.928658	3941	0	-7.314
GAL3ST4	5	0.24087	0.27025	0.801008	2002	1	-2.2598	0.51496	0.43462	0.855457	3055	0	-1.3013	0.6995	0.67721	0.970993	4254	0	-5.5437
GALC	5	0.88814	0.84151	0.967781	5321	0	-3.8427	0.64212	0.55598	0.888458	3837	0	-3.8164	0.64058	0.58344	0.920012	3897	0	-4.3201
GALNS	5	0.67631	0.62528	0.943348	4003	0	0.067972	0.54464	0.46866	0.862861	3240	0	-1.1929	0.27066	0.1924	0.746284	1592	0	-2.082
GALNT1	5	0.62702	0.55528	0.909572	3724	1	-0.066101	0.57904	0.49495	0.862861	3452	0	-1.4468	0.48386	0.36163	0.765279	2895	0	-6.8828
GALNT10	5	0.086397	0.098542	0.59165	981	1	-7.261	0.30322	0.21407	0.671126	1905	1	-5.2984	0.49126	0.37668	0.784967	2954	0	-7.7657
GALNT11	5	0.51544	0.46384	0.887772	3132	1	-0.082165	0.52417	0.44832	0.862861	3117	0	-0.9379	0.66493	0.60995	0.929018	4052	0	-3.8986
GALNT12	5	0.47054	0.41823	0.857262	2908	1	-2.555	0.92845	0.93411	1	5653	0	-6.3233	0.85714	0.86912	1	5224	0	-6.8535
GALNT13	4	0.68117	0.62885	0.943348	4030	0	-5.0312	0.81071	0.7943	0.9732	4900	0	-5.0038	0.71079	0.68961	0.970993	4330	0	-5.7112
GALNT14	5	0.44063	0.40108	0.857262	2768	1	-4.8203	0.85329	0.82263	0.9732	5180	0	-4.793	0.7618	0.73509	0.970993	4633	0	-6.2649
GALNT15	4	0.81855	0.75096	0.945101	4865	0	-5.9323	0.64306	0.56968	0.898076	3844	0	-5.9044	0.54615	0.47247	0.847653	3302	0	-6.4327
GALNT16	5	0.62187	0.55528	0.909572	3693	1	-0.0038391	0.61404	0.52618	0.872958	3674	0	-6.3525	0.59973	0.52	0.883115	3632	0	-5.6438
GALNT18	5	0.9615	0.95576	1	5819	0	-6.8386	0.9123	0.91006	1	5562	0	-6.8106	0.83513	0.83103	1	5099	0	-7.3424
GALNT2	5	0.90386	0.8639	0.973001	5428	0	-6.3012	0.53856	0.46865	0.862861	3211	0	-6.2733	0.67631	0.62768	0.934532	4131	0	-6.8033
GALNT3	5	0.7532	0.70343	0.943348	4457	0	-1.3818	0.73407	0.69025	0.958034	4407	0	-2.9964	0.52887	0.40625	0.791739	3192	0	-6.0192
GALNT5	5	0.80459	0.75004	0.945101	4769	0	-5.149	0.67506	0.5947	0.904696	4041	0	-5.1215	0.80281	0.7935	0.992206	4891	0	-6.73
GALNT6	5	0.37956	0.37824	0.857262	2521	1	-2.1834	0.11122	0.11241	0.643783	1025	1	-4.5282	0.031438	0.011481	0.214851	209	1	-5.7958
GALNT7	5	0.92684	0.902	0.986093	5583	0	-5.6097	0.65243	0.57298	0.899449	3896	0	-1.7572	0.45863	0.33812	0.755156	2726	0	-6.1084
GALNT8	5	0.4783	0.41823	0.857262	2945	1	-0.10205	0.3541	0.24558	0.690517	2145	1	0.32415	0.51859	0.40625	0.791739	3137	0	-2.8133
GALNT9	4	0.084909	0.09009	0.59165	973	1	-0.044967	0.28643	0.19934	0.671126	1807	1	-0.74387	0.19832	0.13321	0.671253	1183	0	-3.1471
GALNTL5	4	0.85666	0.81664	0.954782	5101	0	-4.3551	0.71627	0.69916	0.958291	4297	0	-4.3282	0.61432	0.58522	0.921151	3728	0	-4.8415
GALNTL6	5	0.05533	0.07146	0.558649	735	1	-1.8465	0.15432	0.13593	0.657202	1209	1	-3.2429	0.44181	0.32237	0.750631	2616	0	-5.7958
GALR1	5	0.67693	0.62528	0.943348	4007	0	-2.4837	0.5961	0.50761	0.862861	3566	0	-2.4073	0.432	0.32237	0.750631	2562	0	-5.2835
GALR2	5	0.51582	0.46384	0.887772	3134	1	-1.4587	0.30756	0.21407	0.671126	1922	1	-7.7171	0.35398	0.2812	0.750631	2093	0	-8.2507
GALR3	4	0.91705	0.90993	0.986093	5521	0	-5.3194	0.83903	0.84119	0.98614	5087	0	-5.2919	0.74259	0.74394	0.975362	4528	0	-5.8161
GANAB	5	0.61149	0.5496	0.909572	3643	1	-1.0118	0.40703	0.29968	0.756603	2436	1	-1.6781	0.53427	0.42067	0.810424	3220	0	-5.6444
GAPDH	4	0.46235	0.41139	0.857262	2863	1	-0.65058	0.40088	0.30752	0.756603	2401	0	-5.8645	0.82853	0.864	1	5054	0	-8.8241
GAPDHS	4	0.82665	0.77079	0.948409	4918	0	-4.9813	0.65741	0.61239	0.912428	3927	0	-4.9539	0.55896	0.50173	0.878309	3386	0	-5.4752
GAPT	4	0.83433	0.778	0.952943	4964	0	-5.8089	0.66185	0.61684	0.915252	3956	0	-3.924	0.40783	0.30011	0.750631	2421	0	-4.43
GAS1	5	0.041382	0.060027	0.548189	627	2	1.858	0.53593	0.46865	0.862861	3194	0	0.06745	0.13883	0.085564	0.607986	822	0	-1.9575
GBA	5	0.016367	0.015769	0.325105	289	2	1.3478	0.014543	0.01041	0.250284	227	2	1.8286	0.45978	0.33812	0.755156	2739	0	-3.6863
GBGT1	5	0.68406	0.63538	0.943348	4048	0	-0.027704	0.34356	0.24557	0.690517	2088	1	-0.26704	0.22346	0.15461	0.67943	1325	0	-2.8634
GCGR	5	0.038812	0.059138	0.548189	580	3	0.88744	0.20388	0.15947	0.667959	1431	1	-0.12427	0.405	0.31434	0.750631	2404	0	-2.1697
GCLC	3	0.38607	0.33353	0.847884	2539	1	-0.69986	0.40184	0.33614	0.795967	2408	0	-0.69878	0.34036	0.25187	0.750631	2003	0	-4.6875
GCNT1	5	0.88395	0.82855	0.962187	5286	0	-1.5897	0.86281	0.84635	0.98767	5238	0	-5.4621	0.47891	0.36163	0.765279	2866	0	-4.8762
GCNT2	4	0.020355	0.022647	0.389895	344	2	2.5404	0.38139	0.29407	0.753073	2300	0	0.49642	0.33186	0.2595	0.750631	1943	0	-2.7664
GCNT3	5	0.87518	0.81459	0.952943	5224	0	-4.876	0.7092	0.64497	0.917383	4263	0	-3.5737	0.614	0.5441	0.893232	3721	0	-5.3688
GCNT4	5	0.9326	0.90865	0.986093	5623	0	-7.2662	0.84256	0.81707	0.9732	5118	0	-7.2381	0.7497	0.73119	0.970993	4576	0	-6.8948
GDAP1	5	0.68551	0.63538	0.943348	4052	0	-5.2367	0.581	0.49495	0.862861	3466	0	-5.2092	0.81414	0.81575	1	4958	0	-5.908
GDAP1L1	5	0.46771	0.41823	0.857262	2892	1	-0.75766	0.7241	0.65202	0.921582	4346	0	-2.2759	0.62748	0.55286	0.894275	3819	0	-4.8759
GDE1	5	0.71621	0.66386	0.943348	4226	0	-0.41359	0.42939	0.33015	0.795545	2538	1	-0.78277	0.34112	0.27275	0.750631	2007	0	-2.6789
GDF15	5	0.33332	0.33291	0.847884	2329	1	-5.5595	0.45863	0.35349	0.795967	2718	0	-5.5318	0.85148	0.85669	1	5186	0	-6.6863
GDF9	5	0.92195	0.89314	0.981765	5556	0	-6.0937	0.51563	0.43462	0.855457	3060	0	-4.4045	0.72242	0.70321	0.970993	4403	0	-6.5949
GDNF	5	0.43698	0.40108	0.857262	2751	1	-4.0507	0.72834	0.66367	0.932201	4365	0	-4.0241	0.6169	0.55001	0.893232	3745	0	-4.5321
GDPD1	5	0.10295	0.11774	0.642219	1094	1	0.26407	0.016536	0.010411	0.250284	248	2	0.6564	0.0079138	0.011479	0.214851	80	1	-1.854
GDPD2	3	0.068297	0.077735	0.567823	829	1	-9.3132	0.012496	0.0061136	0.241405	209	1	-9.2849	0.033776	0.012922	0.239631	219	1	-7.9606
GDPD3	5	0.21661	0.25567	0.796197	1886	2	0.70352	0.20061	0.15947	0.667959	1410	1	-0.26218	0.27516	0.20164	0.750631	1617	0	-3.2785
GDPD4	5	0.085474	0.098542	0.59165	976	2	1.1728	0.34222	0.24557	0.690517	2084	1	-2.2415	0.27437	0.20164	0.750631	1611	0	-6.1248
GDPD5	5	0.0018475	0.002008	0.198685	60	4	0.90687	0.0084024	0.0067632	0.241405	151	3	1.2764	0.011979	0.011479	0.214851	101	1	-0.49308
GFPT1	5	0.74882	0.69514	0.943348	4430	0	-6.009	0.61237	0.52618	0.872958	3665	0	-5.9812	0.90106	0.92784	1	5483	0	-7.6341
GFPT2	4	0.66384	0.6118	0.940463	3925	0	-6.2808	0.44658	0.37818	0.810756	2642	0	-3.2757	0.47206	0.38326	0.784967	2822	0	-6.7827
GFRA1	5	0.47095	0.41823	0.857262	2910	1	-5.7945	0.45921	0.35349	0.795967	2722	0	-5.7667	0.87907	0.91099	1	5345	0	-7.0384
GFRA2	4	0.94126	0.94128	1	5674	0	-6.6276	0.78015	0.74909	0.970391	4701	0	-5.6618	0.80123	0.831	1	4882	0	-7.1308
GFRA3	5	0.38975	0.38376	0.857262	2557	1	-1.5673	0.55322	0.47518	0.862861	3292	0	-6.0181	0.58777	0.51381	0.878309	3553	0	-6.5469
GFRA4	4	0.79213	0.72663	0.943348	4694	0	-6.5781	0.48139	0.4084	0.848869	2858	0	-3.7403	0.5293	0.46425	0.838856	3195	0	-7.0811
GFRAL	5	0.096832	0.10582	0.610056	1054	1	-3.6625	0.1123	0.11241	0.643783	1031	1	-5.2303	0.81665	0.81857	1	4970	0	-5.8161
GGCX	3	0.05239	0.054839	0.548189	716	2	0.87974	0.01209	0.006112	0.241405	206	1	-0.20676	0.0026099	0.0066541	0.214851	26	1	-0.71093
GGT1	5	0.0012154	0.0010931	0.134752	48	2	2.9105	0.0053768	0.0034829	0.205662	107	2	2.4201	0.078428	0.032667	0.379176	481	1	0.45768
GGT2	5	0.26254	0.28738	0.824286	2068	1	0.35879	0.35542	0.24558	0.690517	2152	1	0.2868	0.37828	0.29821	0.750631	2245	0	-6.921
GGT5	5	0.78378	0.73132	0.943348	4643	0	-0.87917	0.74916	0.70304	0.958291	4509	0	-3.7003	0.82373	0.82557	1	5024	0	-5.8161
GGT6	5	0.90688	0.86827	0.974679	5445	0	-4.1444	0.7806	0.76032	0.973015	4705	0	-5.0038	0.68375	0.64487	0.945534	4176	0	-5.5256
GGT7	5	0.8381	0.78763	0.952943	4988	0	-2.3682	0.55848	0.48187	0.862861	3326	0	-5.6504	0.5881	0.51381	0.878309	3567	0	-7.7709
GGTA1P	5	0.91504	0.88572	0.981765	5502	0	-4.3551	0.80806	0.79047	0.973015	4893	0	-3.6422	0.71315	0.69905	0.970993	4346	0	-7.1878
GHITM	5	0.64579	0.58896	0.938245	3818	0	-1.825	0.7628	0.7232	0.962468	4590	0	-3.0273	0.71315	0.69905	0.970993	4344	0	-5.8161
GHR	5	0.9754	0.97812	1	5910	0	-6.0337	0.6579	0.584	0.899449	3932	0	-5.7953	0.62988	0.5557	0.894365	3830	0	-6.323
GHRHR	5	0.37336	0.36695	0.857262	2496	1	-2.2749	0.64254	0.55598	0.888458	3840	0	-4.8211	0.76455	0.73695	0.970993	4663	0	-6.9763
GHRL	5	0.98812	0.99118	1	6011	0	-6.5005	0.97523	0.98577	1	5924	0	-5.9577	0.93252	0.95974	1	5654	0	-7.0032
GHSR	5	0.47065	0.41823	0.857262	2909	1	-6.0937	0.70744	0.64497	0.917383	4256	0	-3.3747	0.47494	0.36162	0.765279	2840	0	-6.5949
GIMAP1	4	0.68624	0.62885	0.943348	4054	0	-5.3194	0.84613	0.84881	0.98767	5135	0	-5.8645	0.75057	0.75164	0.979721	4578	0	-5.1368
GIMAP2	3	0.33725	0.28099	0.814766	2344	1	-6.0337	0.40228	0.33614	0.795967	2410	0	-1.0488	0.29609	0.20809	0.750631	1736	0	-6.5347
GIMAP4	5	0.33769	0.33291	0.847884	2348	1	0.46292	0.032911	0.037845	0.456644	382	2	1.4941	0.2959	0.23772	0.750631	1735	0	-2.0269
GIMAP5	5	0.53676	0.48694	0.887772	3233	1	-4.9813	0.54746	0.46866	0.862861	3254	0	-4.9539	0.78088	0.76592	0.979721	4749	0	-5.4752
GINM1	5	0.85088	0.7998	0.952943	5069	0	-4.7019	0.35674	0.24558	0.690517	2162	1	-0.60747	0.42753	0.32237	0.750631	2533	0	-5.1929
GIPR	5	0.73655	0.68201	0.943348	4363	0	-0.51571	0.5927	0.50761	0.862861	3545	0	-1.2945	0.82578	0.82694	1	5034	0	-5.8362
GJA1	5	0.2155	0.25567	0.796197	1879	2	0.64012	0.85495	0.82263	0.9732	5193	0	-2.1777	0.88563	0.91486	1	5383	0	-8.1009
GJA10	4	0.1989	0.20805	0.75093	1766	1	-4.0507	0.68898	0.65168	0.921582	4130	0	-4.0241	0.58786	0.53527	0.893232	3562	0	-6.6863
GJA3	5	0.48657	0.42962	0.857262	2987	1	-0.58758	0.94024	0.95319	1	5717	0	-7.3485	0.87426	0.90096	1	5318	0	-7.8815
GJA4	4	0.14848	0.17369	0.713945	1427	1	-4.573	0.11657	0.10482	0.609465	1048	1	-4.5459	0.27695	0.22355	0.750631	1629	0	-5.0624
GJA5	3	0.16827	0.16689	0.713945	1556	1	-3.7857	0.5289	0.46239	0.862861	3147	0	-3.7595	0.45008	0.38507	0.786162	2673	0	-4.2618
GJA8	5	0.070404	0.082766	0.585327	838	1	-0.71157	0.025599	0.023988	0.426626	331	1	-1.895	0.47972	0.36163	0.765279	2872	0	-6.0232
GJA9	4	0.41489	0.3578	0.857262	2655	1	-4.5389	0.62172	0.55786	0.890158	3712	0	-4.5119	0.65258	0.63099	0.93602	3965	0	-5.5501
GJB1	5	0.36735	0.36695	0.857262	2472	1	0.63445	0.11153	0.11241	0.643783	1028	1	0.035181	0.12695	0.053815	0.439332	755	0	-2.7041
GJB2	5	0.89106	0.84401	0.967781	5344	0	-7.1354	0.74507	0.70088	0.958291	4476	0	-7.1073	0.64653	0.59701	0.928658	3938	0	-7.6398
GJB3	4	0.050046	0.05752	0.548189	701	1	-5.1262	0.82248	0.82246	0.9732	4971	0	-5.5983	0.72371	0.71086	0.970993	4411	0	-6.1248
GJB4	4	0.6346	0.58008	0.937066	3759	0	-3.8427	0.38149	0.29407	0.753073	2302	0	-3.8164	0.1709	0.11749	0.637547	1021	0	-4.3201
GJB5	5	0.090183	0.098544	0.59165	1007	2	1.5513	0.38837	0.27664	0.726163	2340	1	0.038835	0.3483	0.2812	0.750631	2055	0	-4.7044
GJB6	5	0.17166	0.18671	0.713945	1586	2	0.74203	0.66593	0.58401	0.899449	3984	0	-0.78366	0.5284	0.40625	0.791739	3189	0	-3.9056
GJB7	5	0.78653	0.73132	0.943348	4659	0	-4.3551	0.80806	0.79047	0.973015	4888	0	-5.166	0.71315	0.69905	0.970993	4350	0	-5.6893
GJC1	5	0.0074047	0.0096332	0.304292	156	1	-0.4731	0.14276	0.13592	0.657202	1156	1	-0.31703	0.47769	0.36162	0.765279	2855	0	-4.5806
GJC2	5	0.61998	0.55528	0.909572	3684	1	-1.7246	0.59449	0.50761	0.862861	3554	0	-4.2885	0.54899	0.4557	0.825609	3319	0	-4.8012
GJC3	5	0.73104	0.68201	0.943348	4323	0	-3.7873	0.9617	0.97351	1	5851	0	-7.2537	0.90814	0.9367	1	5527	0	-6.583
GJD2	5	0.18044	0.19891	0.736752	1640	2	0.67364	0.36379	0.24558	0.690517	2196	1	0.2326	0.18377	0.11564	0.637547	1093	0	-3.7315
GJD3	4	0.15078	0.17605	0.713945	1450	1	-1.2813	0.50211	0.42005	0.851925	2978	0	-4.0819	0.20754	0.14884	0.67943	1235	0	-7.8323
GJD4	5	0.69478	0.6449	0.943348	4101	0	-5.865	0.6814	0.60996	0.911048	4088	0	-5.8372	0.88719	0.91796	1	5393	0	-6.8633
GJE1	5	0.59738	0.52697	0.907183	3554	1	-0.073913	0.36871	0.25336	0.698886	2231	1	-3.4518	0.33989	0.27275	0.750631	1993	0	-5.8702
GK	5	0.43417	0.40108	0.857262	2742	1	0.41225	0.11988	0.12791	0.657202	1057	1	0.42576	0.031605	0.011481	0.214851	210	1	-2.1265
GK2	5	0.89431	0.84762	0.967781	5363	0	-4.3938	0.75281	0.71333	0.958774	4529	0	-4.3669	0.65401	0.60229	0.928658	3985	0	-4.8808
GKN1	4	0.41945	0.35781	0.857262	2680	1	-1.1459	0.62238	0.55786	0.890158	3717	0	-1.1205	0.8548	0.89153	1	5202	0	-7.9523
GLA	5	0.20735	0.24662	0.795972	1818	2	0.98002	0.45581	0.35349	0.795967	2699	0	-0.45479	0.45936	0.33812	0.755156	2736	0	-3.0675
GLB1	4	0.41261	0.3578	0.857262	2645	1	-3.7857	0.13214	0.10482	0.609465	1113	1	-3.7595	0.085548	0.042962	0.439332	522	1	-4.2618
GLB1L2	5	0.92037	0.89136	0.981765	5543	0	-4.3938	0.81284	0.79047	0.973015	4919	0	-4.3669	0.71851	0.70113	0.970993	4387	0	-5.3363
GLCCI1	5	0.018269	0.017083	0.325724	320	3	0.97072	0.054005	0.043754	0.462003	571	2	1.1458	0.11633	0.053815	0.439332	693	1	-2.8833
GLCE	5	0.50551	0.43533	0.862723	3073	1	-0.18156	0.39273	0.28435	0.742559	2363	1	-0.62317	0.32929	0.27275	0.750631	1925	0	-1.558
GLDN	5	0.64549	0.58896	0.938245	3817	0	-1.042	0.63219	0.5444	0.884365	3770	0	-7.6907	0.47952	0.36163	0.765279	2871	0	-8.2243
GLG1	5	0.6761	0.62528	0.943348	4002	0	-3.3861	0.68639	0.60996	0.911048	4111	0	-3.3605	0.59515	0.51382	0.878309	3608	0	-7.5144
GLIPR1	5	0.50716	0.4409	0.869107	3081	1	-2.714	0.22583	0.17521	0.668512	1523	1	-2.6901	0.53722	0.42778	0.817655	3243	0	-3.2266
GLIPR1L2	5	0.10201	0.11774	0.642219	1086	1	-5.4804	0.54209	0.46866	0.862861	3227	0	-7.8962	0.97113	0.98555	1	5884	0	-8.4852
GLP1R	5	0.41307	0.40108	0.857262	2647	1	-6.409	0.40602	0.29968	0.756603	2431	1	-3.5557	0.10154	0.053813	0.439332	608	1	-1.42
GLP2R	5	0.011382	0.011378	0.304292	216	2	2.2917	0.43493	0.35349	0.795967	2571	1	-1.2071	0.77153	0.75719	0.979721	4707	0	-6.7723
GLRA1	5	0.9326	0.90865	0.986093	5617	0	-5.5595	0.84256	0.81707	0.9732	5114	0	-4.6747	0.7497	0.73119	0.970993	4577	0	-6.0579
GLRA2	4	0.85666	0.81664	0.954782	5103	0	-5.2578	0.71627	0.69916	0.958291	4296	0	-5.2303	0.61432	0.58522	0.921151	3729	0	-5.7541
GLRA3	5	0.86385	0.80583	0.952943	5152	0	-5.4898	0.91793	0.92498	1	5598	0	-6.1346	0.84311	0.85552	1	5141	0	-6.664
GLRA4	5	0.82971	0.76749	0.946253	4935	0	-4.1891	0.78697	0.7708	0.973015	4750	0	-4.1624	0.69042	0.65916	0.953395	4204	0	-6.9738
GLRB	5	0.58634	0.51543	0.900562	3486	1	0.58475	0.38142	0.27664	0.726163	2301	1	-2.7026	0.38733	0.31434	0.750631	2304	0	-8.659
GLT8D1	5	0.78242	0.73132	0.943348	4636	0	-0.64465	0.497	0.42078	0.851925	2953	0	-0.32792	0.086397	0.032668	0.379176	529	1	-0.14218
GLT8D2	5	0.9784	0.98057	1	5940	0	-5.9323	0.80096	0.78728	0.973015	4842	0	-3.2676	0.89398	0.92236	1	5434	0	-6.6066
GLTPD2	5	0.65455	0.6047	0.940463	3869	0	-4.84	0.8514	0.82263	0.9732	5164	0	-3.8916	0.95452	0.9752	1	5782	0	-7.155
GML	5	0.044101	0.060974	0.54859	661	2	2.4267	0.55313	0.47518	0.862861	3291	0	-0.77882	0.49955	0.38422	0.784967	3012	0	-5.3248
GMPPB	5	0.64122	0.58896	0.938245	3794	0	-6.3012	0.4786	0.3688	0.799079	2843	0	-6.2733	0.20003	0.12548	0.637547	1193	0	-6.8033
GMPS	5	0.73098	0.68201	0.943348	4322	0	-2.1091	0.2432	0.18298	0.670407	1605	1	-2.105	0.20046	0.12548	0.637547	1196	0	-2.9294
GNE	4	0.85369	0.80909	0.952943	5081	0	-4.1891	0.6063	0.52867	0.874455	3625	0	-4.1624	0.60861	0.57608	0.915049	3696	0	-4.919
GNPTAB	5	0.8549	0.7998	0.952943	5091	0	-4.8203	0.85329	0.82263	0.9732	5178	0	-7.8217	0.7618	0.73509	0.970993	4645	0	-8.3554
GNPTG	4	0.12548	0.14136	0.689448	1261	2	0.55575	0.3413	0.24672	0.691193	2080	1	0.16037	0.03218	0.0092637	0.214851	211	1	-1.5475
GNRHR	3	0.79584	0.75877	0.946253	4717	0	-5.0312	0.50044	0.43133	0.855457	2969	0	-4.5792	0.5548	0.53502	0.893232	3351	0	-5.5256
GNRHR2	5	0.061026	0.075017	0.567823	772	1	-0.036568	0.03526	0.037845	0.456644	404	1	-2.383	0.11834	0.053815	0.439332	704	0	-4.9562
GNS	5	0.42677	0.40108	0.857262	2709	1	-3.1252	0.45223	0.35349	0.795967	2679	0	-3.279	0.54163	0.44186	0.825609	3270	0	-5.6534
GOLGA5	5	0.58735	0.51543	0.900562	3493	1	-0.28667	0.37769	0.26115	0.70623	2282	1	-0.13853	0.19071	0.12547	0.637547	1138	0	-4.3543
GOLIM4	5	0.26106	0.28738	0.824286	2062	1	-4.0983	0.17838	0.1516	0.657202	1313	1	-0.41459	0.17224	0.10569	0.623489	1028	0	-4.5806
GOLM1	4	0.0652	0.070574	0.558649	807	1	-0.029388	0.030656	0.028979	0.456644	363	2	0.9999	0.091282	0.042963	0.439332	551	1	-0.016618
GOLT1A	5	0.46921	0.41823	0.857262	2898	1	-0.16224	0.69563	0.63022	0.917383	4169	0	-1.6396	0.27674	0.20164	0.750631	1627	0	-5.914
GOLT1B	5	0.51228	0.44655	0.871613	3115	1	-0.57451	0.23331	0.17521	0.668512	1560	1	-0.20562	0.28956	0.23772	0.750631	1696	0	-1.3673
GOSR1	4	0.035374	0.046569	0.548189	532	1	0.090177	0.59373	0.5132	0.862861	3551	0	-3.6481	0.84784	0.88464	1	5167	0	-8.3344
GOSR2	5	0.087032	0.098542	0.59165	986	2	1.1253	0.052068	0.042211	0.462003	554	2	1.1407	0.35602	0.2812	0.750631	2108	0	-3.6756
GP1BA	5	0.88724	0.83901	0.96682	5313	0	-1.5449	0.95916	0.97133	1	5835	0	-6.0059	0.90372	0.93045	1	5501	0	-6.5347
GP1BB	5	0.17383	0.19603	0.726989	1598	2	0.58087	0.49847	0.42078	0.851925	2961	0	-0.8488	0.54264	0.44187	0.825609	3277	0	-2.9431
GP2	4	0.79849	0.72995	0.943348	4733	0	-5.4352	0.60454	0.52867	0.874455	3611	0	-5.3702	0.5149	0.43604	0.822582	3110	0	-5.9328
GP5	5	0.43113	0.40108	0.857262	2729	1	-0.6875	0.41951	0.31509	0.766524	2492	1	-2.092	0.78791	0.76934	0.979721	4809	0	-5.5256
GP6	5	0.026268	0.026855	0.390746	425	3	1.7729	0.00047153	0.00040454	0.098416	24	2	3.3187	0.013668	0.011479	0.214851	114	1	0.23595
GP9	5	0.63904	0.58346	0.938041	3778	0	0.25485	0.48295	0.3688	0.799079	2867	0	-0.45863	0.82122	0.8214	1	5006	0	-5.7958
GPA33	5	0.67129	0.61497	0.940463	3974	0	-1.5026	0.85504	0.82263	0.9732	5194	0	-5.9168	0.93336	0.96016	1	5658	0	-8.3344
GPAA1	5	0.81296	0.75365	0.945101	4826	0	-5.78	0.94228	0.95817	1	5733	0	-5.7522	0.87741	0.90862	1	5341	0	-7.0032
GPATCH2L	5	0.00036859	0.00039965	0.101691	23	4	1.6118	0.00013759	8.22E-05	0.055556	8	4	1.789	0.11571	0.053815	0.439332	692	1	0.49459
GPBAR1	4	0.11642	0.1351	0.675159	1196	2	0.84155	0.50372	0.42005	0.851925	2987	0	-4.2477	0.62073	0.60313	0.928658	3764	0	-4.7597
GPC1	5	0.81456	0.75366	0.945101	4840	0	-5.2787	0.89992	0.90178	1	5471	0	-5.37	0.81891	0.82001	1	4979	0	-5.8949
GPC2	5	0.88034	0.82026	0.957363	5262	0	-4.1444	0.542	0.46866	0.862861	3226	0	-4.1177	0.53952	0.43484	0.822582	3250	0	-4.6275
GPC3	5	0.61714	0.55528	0.909572	3668	1	0.2434	0.19474	0.1516	0.657202	1383	1	-1.7024	0.20089	0.12548	0.637547	1200	0	-5.8561
GPC4	4	0.22889	0.23481	0.788131	1953	1	0.4224	0.088227	0.077724	0.521199	874	1	-1.0137	0.014062	0.009262	0.214851	116	1	-6.2941
GPC5	5	0.066694	0.078686	0.567823	818	1	-0.22849	0.74092	0.69872	0.958291	4451	0	-1.2194	0.66978	0.61756	0.929018	4093	0	-4.5321
GPC6	4	0.29719	0.28319	0.818599	2179	1	-0.62929	0.53724	0.44854	0.862861	3203	0	-1.5976	0.48795	0.38926	0.790868	2928	0	-4.0019
GPD2	5	0.010034	0.010695	0.304292	194	3	1.6345	0.68872	0.60996	0.911048	4122	0	-4.0241	0.66978	0.61756	0.929018	4092	0	-6.4352
GPER1	5	0.73795	0.68652	0.943348	4372	0	-0.31743	0.14457	0.13592	0.657202	1165	1	-1.0428	0.10013	0.053813	0.439332	599	1	-3.5227
GPI	5	0.026987	0.029357	0.42014	434	2	2.2241	0.29293	0.21407	0.671126	1845	1	-2.813	0.3139	0.24656	0.750631	1847	0	-7.047
[truncated: 4,082 more rows]
