# Supplementary material for: Uncovering receptor-ligand interactions using a high-avidity CRISPR activation screening platform
Source: Sci Adv. 2024 Feb 14;10(7):eadj2445. doi: 10.1126/sciadv.adj2445 (PMC10866537; doi:10.1126/sciadv.adj2445)
Supplement: Supplementary file 2 — Tables S1 to S14 [file sciadv.adj2445_tables_s1_to_s14.zip › adj2445_Table_S12.csv]

sgRNA	Gene	SA-PDL1-1st-new library.CtrlCount	SA-PDL1-1st-new library.TreatmentCount	SA-PDL1-1st-new library.LFC	SA-PDL1-1st-new library.p.high	SA-PDL1-1st-new library.FDR	SA-PDL1-2nd-new library.CtrlCount	SA-PDL1-2nd-new library.TreatmentCount	SA-PDL1-2nd-new library.LFC	SA-PDL1-2nd-new library.p.high	SA-PDL1-2nd-new library.FDR	SA-PDL1-3rd-new library.CtrlCount	SA-PDL1-3rd-new library.TreatmentCount	SA-PDL1-3rd-new library.LFC	SA-PDL1-3rd-new library.p.high	SA-PDL1-3rd-new library.FDR
ChariFNL-1	AASDH	354.27	0	-8.4728	0.99689	0.030913	347.39	0	-8.4446	0.99559	0.039546	503.61	0	-8.979	0.99923	0.0072619
ChariFNL-10	ABCA1	32.813	0	-5.0795	0.95475	0.13921	32.176	0	-5.0521	0.94216	0.15406	46.646	0	-5.5743	0.99187	0.02307
ChariFNL-100	ADAM12	43.38	257.52	2.5423	9.04E-05	0.0027759	42.538	138.28	1.6777	0.039713	0.11579	61.667	0	-5.9696	0.99373	0.018731
ChariFNL-1000	CNNM2	543.36	0	-9.0884	0.99834	0.024194	532.81	0	-9.0602	0.99738	0.03368	772.42	1.3603	-8.3562	0.99951	0.0072619
ChariFNL-10000	COL13A1	1010	356.56	-1.4995	0.92143	0.21909	990.36	1394.8	0.49365	0.27515	0.58906	1435.7	314.22	-2.1883	0.9347	0.1531
ChariFNL-10001	GRM1	16.128	0	-4.0983	0.91302	0.23028	15.815	0	-4.0717	0.88304	0.27668	22.927	0	-4.5806	0.98441	0.040414
ChariFNL-10002	GRM1	367.62	0	-8.526	0.99705	0.030342	360.48	30.061	-3.5407	0.97774	0.078539	522.59	1.3603	-7.7933	0.99926	0.0072619
ChariFNL-10003	GRM1	244.71	1193.5	2.2814	2.95E-07	1.33E-05	239.96	84.172	-1.5003	0.88332	0.27666	347.87	0	-8.4465	0.99886	0.0074712
ChariFNL-10004	GRM1	68.963	0	-6.1285	0.9783	0.081624	67.624	0	-6.1006	0.97298	0.08875	98.035	0	-6.6299	0.99597	0.013586
ChariFNL-10005	GRM1	36.15	0	-5.2153	0.95875	0.12962	35.448	0	-5.1878	0.94755	0.1428	51.389	0	-5.7112	0.99257	0.021472
ChariFNL-10006	ENTPD6	348.71	0	-8.45	0.99682	0.031186	341.94	0	-8.4218	0.99551	0.039759	495.71	0	-8.9563	0.99921	0.0072619
ChariFNL-10007	ENTPD6	751.36	207.99	-1.848	0.9375	0.18128	736.77	60.123	-3.5934	0.98119	0.070977	1068.1	1.3603	-8.8232	0.99966	0.0072619
ChariFNL-10008	ENTPD6	600.64	723.03	0.26713	0.38271	0.80266	588.98	246.5	-1.2532	0.86263	0.31685	853.85	24.485	-5.068	0.99203	0.022734
ChariFNL-10009	ENTPD6	888.73	0	-9.7972	0.99928	0.015597	871.47	18.037	-5.5183	0.99575	0.039246	1263.4	0	-10.304	0.99972	0.0072619
ChariFNL-1001	CNNM2	393.76	0	-8.6248	0.99732	0.029208	386.11	0	-8.5966	0.99611	0.038251	559.75	0	-9.1312	0.99931	0.0072619
ChariFNL-10010	ENTPD6	134.03	0	-7.0772	0.98945	0.052991	131.43	66.135	-0.9801	0.8195	0.40314	190.54	0	-7.5815	0.99789	0.0092419
ChariFNL-10011	FRAS1	120.13	143.61	0.25567	0.49168	0.98676	117.8	90.184	-0.38164	0.70261	0.63216	170.77	0	-7.4243	0.99765	0.0097832
ChariFNL-10012	FRAS1	252.49	321.9	0.34912	0.39804	0.82924	247.59	0	-7.9576	0.99345	0.044331	358.93	1.3603	-7.2526	0.99889	0.0074071
ChariFNL-10013	FRAS1	948.79	802.26	-0.24174	0.63431	0.7717	930.37	222.45	-2.0594	0.93806	0.16283	1348.8	130.59	-3.3586	0.97338	0.065796
ChariFNL-10014	FRAS1	392.64	2307.7	2.5521	2.04E-13	1.71E-11	385.02	258.53	-0.57279	0.73664	0.56645	558.17	72.095	-2.9354	0.96073	0.094842
ChariFNL-10015	FRAS1	142.93	0	-7.1692	0.9902	0.050914	140.16	0	-7.1411	0.9876	0.057152	203.19	0	-7.6737	0.99802	0.0089683
ChariFNL-10016	DNAJC14	507.21	0	-8.9893	0.99816	0.025366	497.36	18.037	-4.7103	0.99124	0.049351	721.03	0	-9.4959	0.99948	0.0072619
ChariFNL-10017	DNAJC14	447.7	0	-8.8096	0.99778	0.027277	439.01	0	-8.7814	0.99667	0.036718	636.44	0	-9.3161	0.9994	0.0072619
ChariFNL-10018	DNAJC14	679.06	614.08	-0.1449	0.5901	0.85019	665.88	493	-0.4329	0.69803	0.64102	965.33	525.07	-0.87726	0.80002	0.44198
ChariFNL-10019	DNAJC14	174.08	89.14	-0.95773	0.81451	0.4291	170.7	0	-7.4237	0.99003	0.051968	247.46	0	-7.9569	0.99838	0.0082605
ChariFNL-1002	CNNM2	62.289	0	-5.9839	0.97591	0.087647	61.08	0	-5.956	0.96996	0.095328	88.548	0	-6.4846	0.99555	0.01454
ChariFNL-10020	DNAJC14	473.28	0	-8.8896	0.99795	0.026221	464.1	0	-8.8614	0.99689	0.035613	672.8	0	-9.3962	0.99943	0.0072619
ChariFNL-10021	TMEM68	419.34	361.51	-0.21352	0.62309	0.79199	411.2	42.086	-3.258	0.97284	0.089169	596.11	0	-9.2219	0.99935	0.0072619
ChariFNL-10022	TMEM68	17.797	0	-4.2324	0.92036	0.22107	17.451	6.0123	-1.3958	0.89378	0.25526	25.299	0	-4.717	0.98574	0.037419
ChariFNL-10023	TMEM68	468.84	138.66	-1.7502	0.91905	0.22441	459.73	108.22	-2.0767	0.93144	0.17666	666.48	0	-9.3826	0.99943	0.0072619
ChariFNL-10024	TMEM68	780.84	1594.6	1.0292	0.02942	0.10091	765.68	1388.8	0.85822	0.11933	0.28177	1110	1392.9	0.32729	0.42947	0.86645
ChariFNL-10025	TMEM68	49.497	69.331	0.47795	0.47407	0.95818	48.536	6.0123	-2.8205	0.96191	0.11227	70.364	197.24	1.474	0.15297	0.34282
ChariFNL-10026	THBS2	135.7	3966.7	4.8592	3.95E-206	6.09E-203	133.07	3715.6	4.793	1.21E-174	1.91E-171	192.91	281.58	0.54328	0.44209	0.8906
ChariFNL-10027	THBS2	145.71	257.52	0.81727	0.22821	0.51402	142.88	24.049	-2.5221	0.94808	0.14177	207.14	0	-7.7014	0.99806	0.0088827
ChariFNL-10028	THBS2	144.6	0	-7.1859	0.99033	0.050555	141.79	0	-7.1578	0.98776	0.056848	205.56	0	-7.6904	0.99805	0.0089239
ChariFNL-10029	THBS2	2503.8	4090.5	0.70795	0.050963	0.15285	2455.2	10287	2.0665	6.72E-10	5.39E-08	3559.3	6065.5	0.76886	0.14932	0.33515
ChariFNL-1003	CNNM2	574.5	0	-9.1687	0.99848	0.023322	563.35	0	-9.1404	0.99756	0.032697	816.69	0	-9.6754	0.99954	0.0072619
ChariFNL-10030	THBS2	51.166	0	-5.705	0.97063	0.10077	50.173	0	-5.6773	0.96319	0.10971	72.736	0	-6.2043	0.99464	0.01666
ChariFNL-10031	PTPRZ1	723.55	361.51	-0.99906	0.8456	0.36429	709.5	0	-9.4727	0.99818	0.028421	1028.6	0	-10.008	0.99965	0.0072619
ChariFNL-10032	PTPRZ1	1115.6	1119.2	0.0045987	0.50812	0.98704	1094	625.27	-0.80604	0.79777	0.44642	1586	21.764	-6.1233	0.99656	0.012242
ChariFNL-10033	PTPRZ1	218.01	420.94	0.94603	0.13689	0.32824	213.78	24.049	-3.1	0.9673	0.10114	309.92	220.37	-0.4901	0.73701	0.57322
ChariFNL-10034	PTPRZ1	271.4	0	-8.0896	0.99554	0.035445	266.13	0	-8.0614	0.99398	0.043241	385.81	0	-8.5955	0.99897	0.0073504
ChariFNL-10035	PTPRZ1	721.88	1485.7	1.0402	0.030598	0.10378	707.87	1244.5	0.81318	0.14176	0.32552	1026.2	499.22	-1.0381	0.82602	0.38712
ChariFNL-10036	MOXD1	1322	59.427	-4.4525	0.9956	0.035224	1296.3	84.172	-3.929	0.98767	0.057054	1879.3	0	-10.877	0.99983	0.0072619
ChariFNL-10037	MOXD1	271.4	0	-8.0896	0.99554	0.035445	266.13	0	-8.0614	0.99398	0.043241	385.81	0	-8.5955	0.99897	0.0073504
ChariFNL-10038	MOXD1	581.73	1975.9	1.7624	3.16E-05	0.0010566	570.44	1244.5	1.1241	0.051862	0.14163	826.97	238.05	-1.7923	0.90663	0.21479
ChariFNL-10039	MOXD1	595.08	777.5	0.38519	0.31729	0.68339	583.53	992.02	0.76455	0.17419	0.39072	845.95	195.88	-2.105	0.92726	0.16953
ChariFNL-1004	CNPPD1	320.9	0	-8.3305	0.99643	0.032597	314.67	12.025	-4.5991	0.98994	0.052209	456.18	0	-8.8366	0.99914	0.007285
ChariFNL-10040	MOXD1	596.19	366.47	-0.70059	0.77776	0.5026	584.62	1004	0.77923	0.16763	0.37721	847.53	214.92	-1.9744	0.91936	0.18691
ChariFNL-10041	C19orf38	141.82	0	-7.158	0.99011	0.051202	139.07	0	-7.13	0.9875	0.057402	201.6	0	-7.6625	0.99801	0.0090068
ChariFNL-10042	C19orf38	161.84	0	-7.3473	0.99152	0.047255	158.7	30.061	-2.3622	0.94121	0.15624	230.07	0	-7.8522	0.99826	0.00849
ChariFNL-10043	C19orf38	944.9	0	-9.8855	0.99935	0.014484	926.56	6.0123	-7.0474	0.99872	0.025267	1343.2	1.3603	-9.1536	0.99974	0.0072619
ChariFNL-10044	C19orf38	1616.7	1688.7	0.062804	0.46517	0.94362	1585.3	1515.1	-0.065351	0.55341	0.90571	2298.3	66.654	-5.0869	0.99319	0.020039
ChariFNL-10045	C19orf38	43.38	0	-5.4718	0.96543	0.11339	42.538	0	-5.4442	0.95641	0.12375	61.667	0	-5.9696	0.99373	0.018731
ChariFNL-10046	B4GALT7	885.95	415.99	-1.0888	0.86798	0.31783	868.75	90.184	-3.2537	0.97651	0.081459	1259.4	299.26	-2.0696	0.92723	0.1696
ChariFNL-10047	B4GALT7	18.353	0	-4.2745	0.92254	0.21624	17.997	0	-4.2477	0.89694	0.24895	26.09	0	-4.7597	0.98614	0.036549
ChariFNL-10048	B4GALT7	804.75	1099.4	0.44962	0.25823	0.57219	789.13	649.32	-0.28093	0.64795	0.73467	1144	48.97	-4.5181	0.98842	0.031289
ChariFNL-10049	B4GALT7	126.8	361.51	1.5041	0.028707	0.099298	124.34	1292.6	3.3675	1.97E-22	3.19E-20	180.26	0	-7.5019	0.99777	0.0095178
ChariFNL-1005	CNPPD1	300.88	594.27	0.97957	0.09823	0.24623	295.04	168.34	-0.80582	0.78742	0.46686	427.72	10.882	-5.1731	0.99255	0.021516
ChariFNL-10050	B4GALT7	11.679	0	-3.6644	0.88442	0.28274	11.452	0	-3.6384	0.84011	0.36156	16.603	0	-4.1377	0.97916	0.05237
ChariFNL-10051	SLC44A1	501.09	614.08	0.29281	0.3798	0.79723	491.36	1611.3	1.7113	0.00099461	0.025267	712.33	150.99	-2.2306	0.93353	0.15573
ChariFNL-10052	SLC44A1	199.66	277.33	0.47203	0.35797	0.75788	195.78	0	-7.6205	0.99145	0.048761	283.83	0	-8.1539	0.99859	0.007869
ChariFNL-10053	SLC44A1	27.251	0	-4.8203	0.9461	0.15986	26.722	0	-4.793	0.93033	0.17896	38.74	0	-5.3125	0.99034	0.026631
ChariFNL-10054	SLC44A1	263.62	0	-8.0478	0.99537	0.035933	258.5	6.0123	-5.2097	0.99377	0.043562	374.75	0	-8.5536	0.99894	0.0073504
ChariFNL-10055	SLC44A1	125.69	0	-6.9852	0.98865	0.055325	123.25	0	-6.9571	0.98574	0.06139	178.68	0	-7.4893	0.99775	0.0095709
ChariFNL-10056	DNAH2	332.02	0	-8.3795	0.9966	0.032045	325.58	0	-8.3513	0.99524	0.040536	471.99	1.3603	-7.6467	0.99917	0.0072634
ChariFNL-10057	DNAH2	407.66	0	-8.6748	0.99745	0.028694	399.74	18.037	-4.3958	0.98853	0.055146	579.51	0	-9.1812	0.99933	0.0072619
ChariFNL-10058	DNAH2	121.8	222.85	0.86626	0.22481	0.50743	119.43	0	-6.9121	0.98524	0.062376	173.14	0	-7.4441	0.99768	0.0097136
ChariFNL-10059	DNAH2	203.55	0	-7.6763	0.99357	0.041462	199.6	0	-7.6482	0.99163	0.04832	289.36	0	-8.1817	0.99862	0.0078163
ChariFNL-1006	CNPPD1	303.1	0	-8.2484	0.99615	0.033598	297.22	0	-8.2202	0.9947	0.041808	430.88	0	-8.7545	0.99909	0.0073037
ChariFNL-10060	DNAH2	1499.4	4.9522	-7.9777	0.99975	0.0070084	1470.3	66.135	-4.4539	0.99208	0.047501	2131.5	6.8014	-8.0946	0.99926	0.0072619
ChariFNL-10061	HSPA13	15.016	0	-4.0015	0.90731	0.2343	14.725	0	-3.9749	0.87461	0.29313	21.346	0	-4.482	0.98337	0.042729
ChariFNL-10062	HSPA13	182.97	559.6	1.6075	0.0083062	0.046847	179.42	0	-7.4952	0.99057	0.050835	260.11	0	-8.0285	0.99846	0.0081128
ChariFNL-10063	HSPA13	416.56	505.13	0.27753	0.39954	0.83198	408.47	48.098	-3.06	0.96831	0.09883	592.16	0	-9.2123	0.99935	0.0072619
ChariFNL-10064	HSPA13	147.94	0	-7.2186	0.99058	0.049793	145.06	0	-7.1905	0.98806	0.056099	210.3	0	-7.7232	0.99809	0.0088171
ChariFNL-10065	HSPA13	63.957	0	-6.0214	0.97655	0.085937	62.716	0	-5.9936	0.97078	0.093568	90.919	0	-6.5223	0.99566	0.01428
ChariFNL-10066	TGFBR3L	193.54	0	-7.6039	0.99316	0.042723	189.78	0	-7.5758	0.99114	0.049517	275.13	0	-8.1092	0.99854	0.0079579
ChariFNL-10067	TGFBR3L	100.66	0	-6.6677	0.98548	0.06345	98.709	0	-6.6397	0.98188	0.069532	143.1	0	-7.1709	0.9972	0.010755
ChariFNL-10068	TGFBR3L	429.35	0	-8.7494	0.99764	0.0279	421.01	0	-8.7211	0.9965	0.03723	610.35	0	-9.2558	0.99937	0.0072619
ChariFNL-10069	TGFBR3L	67.85	0	-6.1054	0.97793	0.082467	66.533	0	-6.0775	0.97252	0.089729	96.454	0	-6.6066	0.9959	0.013723
ChariFNL-1007	CNPPD1	15.016	0	-4.0015	0.90731	0.2343	14.725	0	-3.9749	0.87461	0.29313	21.346	0	-4.482	0.98337	0.042729
ChariFNL-10070	TGFBR3L	2212.9	89.14	-4.6183	0.99795	0.02626	2170	883.8	-1.2949	0.89256	0.25794	3145.8	172.76	-4.1788	0.98779	0.032745
ChariFNL-10071	CNOT1	86.76	0	-6.4555	0.98295	0.069871	85.075	42.086	-0.99839	0.82551	0.39135	123.33	0	-6.9581	0.99677	0.011728
ChariFNL-10072	CNOT1	128.47	0	-7.0165	0.98893	0.05448	125.98	0	-6.9884	0.98607	0.060558	182.63	0	-7.5207	0.9978	0.0094455
ChariFNL-10073	CNOT1	279.19	391.23	0.48529	0.32357	0.69487	273.77	0	-8.1021	0.99417	0.042791	396.88	0	-8.6362	0.999	0.0073229
ChariFNL-10074	CNOT1	48.385	0	-5.626	0.96895	0.10469	47.446	0	-5.5983	0.96102	0.11415	68.782	0	-6.1248	0.99435	0.017312
ChariFNL-10075	CNOT1	180.75	99.045	-0.8613	0.79809	0.46243	177.24	0	-7.4777	0.99044	0.051145	256.95	0	-8.0109	0.99844	0.0081564
ChariFNL-10076	CRELD1	176.86	0	-7.4746	0.99237	0.044929	173.42	72.147	-1.2537	0.85581	0.33074	251.41	0	-7.9796	0.99841	0.0082172
ChariFNL-10077	CRELD1	358.72	193.14	-0.88979	0.80772	0.44267	351.75	468.96	0.41387	0.37273	0.77309	509.94	1175.3	1.203	0.10921	0.24931
ChariFNL-10078	CRELD1	36.706	0	-5.2367	0.95935	0.12813	35.993	0	-5.2092	0.94835	0.14107	52.18	0	-5.7328	0.99267	0.021226
ChariFNL-10079	CRELD1	259.17	0	-8.0233	0.99526	0.036257	254.13	78.159	-1.6884	0.90051	0.24201	368.42	0	-8.5291	0.99892	0.0073629
ChariFNL-1008	CNPPD1	436.58	2570.2	2.5548	3.14E-14	2.82E-12	428.1	2302.7	2.4246	3.16E-09	2.43E-07	620.62	593.08	-0.06538	0.60644	0.79743
ChariFNL-10080	CRELD1	56.727	0	-5.8512	0.97351	0.093821	55.626	0	-5.8234	0.9669	0.10187	80.642	0	-6.3512	0.99514	0.015514
ChariFNL-10081	MUC1	16.685	0	-4.1444	0.91562	0.23028	16.361	0	-4.1177	0.88685	0.26898	23.718	0	-4.6275	0.98488	0.039359
ChariFNL-10082	MUC1	75.637	0	-6.26	0.98029	0.076731	74.168	0	-6.232	0.97548	0.08353	107.52	0	-6.7618	0.99631	0.012803
ChariFNL-10083	MUC1	426.57	633.89	0.57034	0.24464	0.54598	418.29	222.45	-0.90796	0.80719	0.42765	606.39	0	-9.2465	0.99937	0.0072619
ChariFNL-10084	MUC1	76.749	0	-6.2808	0.98059	0.076095	75.259	0	-6.2528	0.97585	0.082808	109.1	0	-6.7827	0.99636	0.0127
ChariFNL-10085	MUC1	0	0	-0.63798	0.0907	0.23028	0	0	-0.62794	0.0014934	0.025267	0	0	-0.84045	0.71681	0.58338
ChariFNL-10086	CD53	354.27	475.41	0.42331	0.33568	0.71704	347.39	24.049	-3.7979	0.98162	0.070097	503.61	0	-8.979	0.99923	0.0072619
ChariFNL-10087	CD53	100.66	99.045	-0.023156	0.60324	0.82704	98.709	0	-6.6397	0.98188	0.069532	143.1	0	-7.1709	0.9972	0.010755
ChariFNL-10088	CD53	73.968	0	-6.2282	0.97983	0.077915	72.532	6.0123	-3.3904	0.97489	0.084745	105.15	0	-6.73	0.99623	0.01299
ChariFNL-10089	CD53	0	0	-0.63798	0.0907	0.23028	0	0	-0.62794	0.0014934	0.025267	0	0	-0.84045	0.71681	0.58338
ChariFNL-1009	CNST	1459.9	0	-10.513	0.99973	0.0073597	1431.6	306.62	-2.2193	0.95174	0.13403	2075.3	1.3603	-9.7809	0.99985	0.0072619
ChariFNL-10090	CD53	16.685	0	-4.1444	0.91562	0.23028	16.361	0	-4.1177	0.88685	0.26898	23.718	0	-4.6275	0.98488	0.039359
ChariFNL-10091	ANG	107.34	0	-6.7594	0.98646	0.060933	105.25	0	-6.7314	0.98309	0.06692	152.59	0	-7.2629	0.99737	0.01038
ChariFNL-10092	ANG	459.38	1223.2	1.4109	0.0050376	0.037317	450.46	222.45	-1.0146	0.82572	0.3909	653.04	0	-9.3532	0.99941	0.0072619
ChariFNL-10093	ANG	335.36	0	-8.3939	0.99664	0.03191	328.85	0	-8.3657	0.9953	0.040385	476.73	0	-8.9001	0.99918	0.0072634
ChariFNL-10094	ANG	681.29	138.66	-2.2884	0.95682	0.13426	668.06	24.049	-4.7393	0.99189	0.047907	968.49	0	-9.9211	0.99962	0.0072619
ChariFNL-10095	ANG	783.06	455.61	-0.78002	0.80494	0.4485	767.86	78.159	-3.2799	0.97627	0.082033	1113.2	1.3603	-8.8828	0.99968	0.0072619
ChariFNL-10096	C12orf49	95.102	0	-6.5865	0.98455	0.065869	93.255	12.025	-2.8553	0.96038	0.11554	135.19	0	-7.0895	0.99704	0.011111
ChariFNL-10097	C12orf49	708.54	0	-9.4707	0.99892	0.019526	694.78	42.086	-4.0133	0.98614	0.060366	1007.2	0	-9.9776	0.99964	0.0072619
ChariFNL-10098	C12orf49	241.93	0	-7.9244	0.99482	0.037675	237.23	0	-7.8962	0.99312	0.045097	343.91	0	-8.4301	0.99884	0.0074712
ChariFNL-10099	C12orf49	223.02	1520.3	2.7637	1.41E-13	1.19E-11	218.69	72.147	-1.5866	0.89112	0.26115	317.03	0	-8.313	0.99874	0.0076268
ChariFNL-101	ADAM22	51.722	0	-5.7203	0.97094	0.10003	50.718	0	-5.6926	0.9636	0.1089	73.526	0	-6.2197	0.99469	0.016533
ChariFNL-1010	CNST	125.13	128.76	0.040866	0.57041	0.88406	122.7	0	-6.9508	0.98567	0.06157	177.89	0	-7.4829	0.99774	0.0095998
ChariFNL-10100	C12orf49	919.87	168.38	-2.4428	0.96814	0.10669	902.01	6.0123	-7.0087	0.99867	0.025267	1307.7	1.3603	-9.1149	0.99973	0.0072619
ChariFNL-10101	RNASEK	365.39	0	-8.5172	0.99702	0.03042	358.3	0	-8.489	0.99575	0.039246	519.43	0	-9.0236	0.99925	0.0072619
ChariFNL-10102	RNASEK	31.701	212.95	2.7099	3.95E-05	0.0012998	31.085	0	-5.0038	0.94012	0.15843	45.064	0	-5.5256	0.9916	0.023697
ChariFNL-10103	RNASEK	1224.1	133.71	-3.185	0.98673	0.060362	1200.3	60.123	-4.2968	0.99041	0.051219	1740.1	1.3603	-9.5268	0.99981	0.0072619
ChariFNL-10104	RNASEK	348.71	0	-8.45	0.99682	0.031186	341.94	0	-8.4218	0.99551	0.039759	495.71	0	-8.9563	0.99921	0.0072619
ChariFNL-10105	RNASEK	93.433	539.79	2.5177	2.14E-06	8.55E-05	91.619	66.135	-0.46425	0.72722	0.58451	132.82	0	-7.0642	0.99699	0.011219
ChariFNL-10106	PQLC2	219.68	227.8	0.05215	0.53817	0.93807	215.41	18.037	-3.5069	0.97612	0.082355	312.29	0	-8.2913	0.99872	0.0076671
ChariFNL-10107	PQLC2	89.54	0	-6.5005	0.98352	0.068354	87.802	0	-6.4725	0.97948	0.074543	127.29	0	-7.0032	0.99687	0.011493
ChariFNL-10108	PQLC2	197.43	0	-7.6325	0.99332	0.042212	193.6	0	-7.6044	0.99134	0.049059	280.66	0	-8.1378	0.99857	0.0079023
ChariFNL-10109	PQLC2	13.904	0	-3.8976	0.90078	0.24802	13.634	0	-3.8712	0.86487	0.31223	19.765	0	-4.3761	0.98218	0.045402
ChariFNL-1011	CNST	393.2	455.61	0.21202	0.43629	0.8957	385.56	6.0123	-5.7847	0.99611	0.038285	558.96	1.3603	-7.8902	0.99931	0.0072619
ChariFNL-10110	PQLC2	608.43	74.284	-3.0171	0.97561	0.088469	596.62	0	-9.2231	0.99773	0.031708	864.92	0	-9.7581	0.99957	0.0072619
ChariFNL-10111	TMEM249	22.246	0	-4.5389	0.93497	0.18728	21.814	0	-4.5119	0.91475	0.21217	31.624	0	-5.0279	0.98837	0.031361
ChariFNL-10112	TMEM249	145.16	0	-7.1914	0.99037	0.050455	142.34	0	-7.1633	0.98781	0.056732	206.35	0	-7.6959	0.99805	0.0089075
ChariFNL-10113	TMEM249	175.19	0	-7.461	0.99228	0.045205	171.79	0	-7.4328	0.9901	0.051873	249.04	0	-7.966	0.99839	0.0082497
ChariFNL-10114	TMEM249	543.92	718.07	0.40011	0.31557	0.68045	533.36	0	-9.0617	0.99738	0.03368	773.21	1.3603	-8.3576	0.99951	0.0072619
ChariFNL-10115	TMEM249	107.34	0	-6.7594	0.98646	0.060933	105.25	0	-6.7314	0.98309	0.06692	152.59	0	-7.2629	0.99737	0.01038
ChariFNL-10116	WNT5A	1403.7	2287.9	0.70439	0.086531	0.23028	1376.5	264.54	-2.375	0.95747	0.12154	1995.5	50.33	-5.2815	0.9939	0.018365
ChariFNL-10117	WNT5A	814.21	2015.6	1.3067	0.0032714	0.031562	798.4	4473.1	2.4846	1.87E-12	1.82E-10	1157.4	2309.8	0.99618	0.12884	0.29137
ChariFNL-10118	WNT5A	0	0	-0.63798	0.0907	0.23028	0	0	-0.62794	0.0014934	0.025267	0	0	-0.84045	0.71681	0.58338
ChariFNL-10119	WNT5A	144.6	0	-7.1859	0.99033	0.050555	141.79	0	-7.1578	0.98776	0.056848	205.56	0	-7.6904	0.99805	0.0089239
ChariFNL-1012	CNST	686.29	742.84	0.11406	0.46052	0.93574	672.97	54.11	-3.6123	0.98107	0.071252	975.6	61.213	-3.9725	0.98244	0.044847
ChariFNL-10120	WNT5A	159.06	0	-7.3225	0.99135	0.047733	155.97	0	-7.2944	0.98898	0.054073	226.11	0	-7.8273	0.99822	0.0085543
ChariFNL-10121	HTRA2	394.31	0	-8.6268	0.99733	0.0292	386.66	0	-8.5986	0.99612	0.038251	560.54	0	-9.1332	0.99931	0.0072619
ChariFNL-10122	HTRA2	162.4	0	-7.3522	0.99156	0.047199	159.24	18.037	-3.0734	0.96628	0.10322	230.86	1.3603	-6.6181	0.99826	0.0084868
ChariFNL-10123	HTRA2	248.6	0	-7.9635	0.995	0.037183	243.77	12.025	-4.2321	0.98644	0.059651	353.4	0	-8.4692	0.99888	0.0074403
ChariFNL-10124	HTRA2	130.7	307.04	1.2259	0.086155	0.23028	128.16	42.086	-1.5839	0.89037	0.26218	185.79	0	-7.5453	0.99784	0.0093529
ChariFNL-10125	HTRA2	915.43	1064.7	0.21775	0.38808	0.81209	897.65	252.51	-1.8257	0.92319	0.19437	1301.3	1.3603	-9.1079	0.99973	0.0072619
ChariFNL-10126	P2RY14	486.63	0	-8.9297	0.99804	0.02579	477.18	12.025	-5.1983	0.99392	0.043351	691.78	0	-9.4362	0.99945	0.0072619
ChariFNL-10127	P2RY14	0	0	-0.63798	0.0907	0.23028	0	0	-0.62794	0.0014934	0.025267	0	0	-0.84045	0.71681	0.58338
ChariFNL-10128	P2RY14	0	0	-0.63798	0.0907	0.23028	0	0	-0.62794	0.0014934	0.025267	0	0	-0.84045	0.71681	0.58338
ChariFNL-10129	P2RY14	22.246	0	-4.5389	0.93497	0.18728	21.814	0	-4.5119	0.91475	0.21217	31.624	0	-5.0279	0.98837	0.031361
ChariFNL-1013	CNST	334.8	282.28	-0.2454	0.63777	0.76565	328.3	96.196	-1.7604	0.90772	0.22712	475.94	0	-8.8977	0.99918	0.0072634
ChariFNL-10130	P2RY14	336.47	480.37	0.51237	0.29436	0.64063	329.94	913.86	1.467	0.014316	0.06157	478.32	246.21	-0.95523	0.81557	0.40919
ChariFNL-10131	TGIF2-C20orf24	344.81	950.83	1.4607	0.0063946	0.041362	338.12	156.32	-1.1081	0.83812	0.36561	490.17	0	-8.9401	0.9992	0.0072633
ChariFNL-10132	TGIF2-C20orf24	103.44	0	-6.7066	0.9859	0.062322	101.44	0	-6.6786	0.98241	0.068399	147.05	0	-7.21	0.99728	0.010593
ChariFNL-10133	TGIF2-C20orf24	100.11	0	-6.6597	0.98539	0.063695	98.164	0	-6.6317	0.98178	0.069776	142.31	0	-7.163	0.99719	0.010792
ChariFNL-10134	TGIF2-C20orf24	299.21	0	-8.2298	0.99608	0.033855	293.4	6.0123	-5.3918	0.99462	0.04205	425.34	0	-8.7359	0.99907	0.0073037
ChariFNL-10135	TGIF2-C20orf24	68.963	0	-6.1285	0.9783	0.081624	67.624	0	-6.1006	0.97298	0.08875	98.035	0	-6.6299	0.99597	0.013586
ChariFNL-10136	SLC15A1	1306.4	420.94	-1.6316	0.94119	0.17221	1281	1202.5	-0.091259	0.56792	0.88064	1857.1	1507.2	-0.30103	0.65918	0.6958
ChariFNL-10137	SLC15A1	269.73	0	-8.0807	0.9955	0.03555	264.5	0	-8.0525	0.99393	0.043308	383.44	0	-8.5866	0.99897	0.0073504
ChariFNL-10138	SLC15A1	307	648.74	1.077	0.067345	0.19301	301.04	0	-8.2386	0.99478	0.041656	436.41	0	-8.7729	0.9991	0.0073037
ChariFNL-10139	SLC15A1	273.07	0	-8.0984	0.99557	0.035334	267.77	0	-8.0702	0.99402	0.043136	388.19	0	-8.6043	0.99898	0.0073504
ChariFNL-1014	CNTD1	176.86	723.03	2.0253	0.00016422	0.0047946	173.42	90.184	-0.93574	0.81126	0.41947	251.41	0	-7.9796	0.99841	0.0082172
ChariFNL-10140	SLC15A1	64.514	0	-6.0337	0.97676	0.085442	63.261	0	-6.0059	0.97104	0.093028	91.71	0	-6.5347	0.9957	0.014201
ChariFNL-10141	CHPF2	174.63	0	-7.4564	0.99225	0.045253	171.24	0	-7.4283	0.99007	0.051903	248.25	0	-7.9614	0.99838	0.0082523
ChariFNL-10142	CHPF2	362.05	118.85	-1.5989	0.90139	0.24707	355.03	12.025	-4.7727	0.99129	0.049189	514.68	0	-9.0103	0.99924	0.0072619
ChariFNL-10143	CHPF2	31.144	0	-5.0065	0.95245	0.14462	30.54	0	-4.9791	0.93905	0.16056	44.274	0	-5.5006	0.99147	0.024009
ChariFNL-10144	CHPF2	769.71	455.61	-0.75525	0.7986	0.46136	754.77	18.037	-5.3111	0.99486	0.041529	1094.2	0	-10.097	0.99967	0.0072619
ChariFNL-10145	CHPF2	330.91	0	-8.3746	0.99658	0.032061	324.49	0	-8.3464	0.99522	0.040536	470.41	0	-8.8808	0.99917	0.0072634
ChariFNL-10146	DOLPP1	156.28	0	-7.2972	0.99117	0.048215	153.24	0	-7.2691	0.98876	0.054537	222.16	0	-7.8019	0.99819	0.0086099
ChariFNL-10147	DOLPP1	726.89	381.32	-0.92893	0.83313	0.39036	712.78	1118.3	0.64902	0.21551	0.47258	1033.3	1.3603	-8.7755	0.99965	0.0072619
ChariFNL-10148	DOLPP1	49.497	0	-5.6581	0.96964	0.10309	48.536	0	-5.6304	0.96191	0.11227	70.364	0	-6.1571	0.99447	0.017039
ChariFNL-10149	DOLPP1	218.01	0	-7.7749	0.9941	0.039988	213.78	0	-7.7467	0.99226	0.047128	309.92	0	-8.2804	0.99871	0.0076811
ChariFNL-1015	CNTD1	278.63	0	-8.1274	0.99569	0.034916	273.22	0	-8.0992	0.99416	0.042791	396.09	0	-8.6333	0.999	0.0073229
ChariFNL-10150	DOLPP1	111.79	0	-6.8175	0.98706	0.0594	109.62	6.0123	-3.9795	0.98381	0.065495	158.91	0	-7.3211	0.99748	0.01016
ChariFNL-10151	PKD2L2	354.27	19.809	-4.0936	0.987	0.059596	347.39	6.0123	-5.6347	0.99559	0.039546	503.61	0	-8.979	0.99923	0.0072619
ChariFNL-10152	PKD2L2	131.25	0	-7.0471	0.98919	0.053664	128.7	0	-7.0191	0.98639	0.059752	186.58	0	-7.5514	0.99785	0.0093345
ChariFNL-10153	PKD2L2	334.8	0	-8.3915	0.99663	0.031928	328.3	0	-8.3633	0.99529	0.040403	475.94	0	-8.8977	0.99918	0.0072634
ChariFNL-10154	PKD2L2	1895.9	1911.6	0.011848	0.49647	0.99417	1859.1	1539.1	-0.27233	0.64476	0.74075	2695.2	87.058	-4.9363	0.99269	0.021226
ChariFNL-10155	PKD2L2	0	0	-0.63798	0.0907	0.23028	0	0	-0.62794	0.0014934	0.025267	0	0	-0.84045	0.71681	0.58338
ChariFNL-10156	ATP1A2	243.04	133.71	-0.85725	0.79775	0.46306	238.32	72.147	-1.7101	0.90201	0.23878	345.49	1.3603	-7.1977	0.99885	0.0074712
ChariFNL-10157	ATP1A2	40.043	0	-5.3591	0.96262	0.12031	39.265	0	-5.3315	0.95271	0.13189	56.923	0	-5.8561	0.99325	0.01988
ChariFNL-10158	ATP1A2	6.1177	0	-2.8314	0.80007	0.45822	5.9989	0	-2.8071	0.70672	0.62406	8.6966	0	-3.2775	0.963	0.089646
ChariFNL-10159	ATP1A2	335.36	0	-8.3939	0.99664	0.03191	328.85	24.049	-3.719	0.98036	0.072779	476.73	0	-8.9001	0.99918	0.0072634
ChariFNL-1016	CNTD1	60.621	0	-5.9453	0.97524	0.089369	59.444	0	-5.9175	0.9691	0.097127	86.176	0	-6.4459	0.99544	0.01482
ChariFNL-10160	ATP1A2	98.439	0	-6.6357	0.98512	0.064288	96.528	0	-6.6077	0.98145	0.070375	139.94	0	-7.1389	0.99714	0.010879
ChariFNL-10161	GPR75	18.909	0	-4.3154	0.9246	0.21149	18.542	0	-4.2885	0.89992	0.24284	26.881	0	-4.8012	0.98651	0.035707
ChariFNL-10162	GPR75	0	0	-0.63798	0.0907	0.23028	0	0	-0.62794	0.0014934	0.025267	0	0	-0.84045	0.71681	0.58338
ChariFNL-10163	GPR75	102.33	0	-6.6911	0.98573	0.062713	100.35	0	-6.6631	0.9822	0.068813	145.47	1.3603	-5.9555	0.99725	0.010654
ChariFNL-10164	GPR75	109.56	0	-6.7887	0.98677	0.06019	107.43	0	-6.7607	0.98346	0.066264	155.75	0	-7.2923	0.99743	0.010273
ChariFNL-10165	GPR75	387.08	0	-8.6002	0.99725	0.029517	379.57	0	-8.572	0.99603	0.038545	550.26	0	-9.1066	0.9993	0.0072619
ChariFNL-10166	CNGA1	916.54	0	-9.8416	0.99932	0.015022	898.74	450.92	-0.99345	0.83025	0.38152	1302.9	1.3603	-9.1097	0.99973	0.0072619
ChariFNL-10167	CNGA1	1720.7	589.32	-1.5443	0.94558	0.16127	1687.3	192.39	-3.126	0.97895	0.075812	2446.1	0	-11.257	0.99987	0.0072619
ChariFNL-10168	CNGA1	533.91	0	-9.0631	0.9983	0.024573	523.54	30.061	-4.0779	0.98601	0.060693	758.98	0	-9.5698	0.9995	0.0072619
ChariFNL-10169	CNGA1	124.02	0	-6.966	0.98848	0.055686	121.61	6.0123	-4.1281	0.98553	0.061803	176.3	0	-7.4701	0.99772	0.00963
ChariFNL-1017	CNTD1	47.829	0	-5.6097	0.96859	0.10551	46.9	0	-5.582	0.96055	0.11508	67.992	0	-6.1084	0.99428	0.017447
ChariFNL-10170	CNGA1	200.21	366.47	0.86887	0.17548	0.40843	196.33	36.074	-2.4121	0.94386	0.15055	284.62	0	-8.1579	0.99859	0.0078616
ChariFNL-10171	OR52J3	1089.5	0	-10.091	0.99951	0.011858	1068.3	523.07	-1.0289	0.83914	0.36357	1548.8	2.7206	-8.7023	0.99956	0.0072619
ChariFNL-10172	OR52J3	67.85	0	-6.1054	0.97793	0.082467	66.533	0	-6.0775	0.97252	0.089729	96.454	0	-6.6066	0.9959	0.013723
ChariFNL-10173	OR52J3	0	0	-0.63798	0.0907	0.23028	0	0	-0.62794	0.0014934	0.025267	0	0	-0.84045	0.71681	0.58338
ChariFNL-10174	WDHD1	1120.1	1243	0.1501	0.42047	0.86811	1098.3	1196.4	0.12331	0.46766	0.94369	1592.3	182.28	-3.1199	0.96886	0.076247
ChariFNL-10175	WDHD1	2014.9	2030.4	0.011035	0.4964	0.99408	1975.8	5795.8	1.5521	0.00022583	0.0099515	2864.4	2358.7	-0.2801	0.64836	0.71676
ChariFNL-10176	WDHD1	261.39	123.81	-1.072	0.83432	0.38782	256.32	0	-8.0074	0.99371	0.043698	371.58	0	-8.5414	0.99893	0.0073591
ChariFNL-10177	WDHD1	276.41	0	-8.1159	0.99564	0.035056	271.04	6.0123	-5.2778	0.9941	0.04287	392.93	0	-8.6218	0.99899	0.0073264
ChariFNL-10178	WDHD1	77.305	0	-6.291	0.98074	0.075733	75.804	0	-6.2631	0.97603	0.082447	109.89	0	-6.793	0.99639	0.012642
ChariFNL-10179	MARK4	456.6	1654	1.8547	2.35E-05	0.00080241	447.74	1899.9	2.0827	7.36E-06	0.00039358	649.09	1478.6	1.1865	0.099938	0.22926
ChariFNL-1018	CNTD1	126.8	0	-6.9978	0.98876	0.054955	124.34	0	-6.9697	0.98587	0.061053	180.26	0	-7.5019	0.99777	0.0095178
ChariFNL-10180	MARK4	653.48	0	-9.3542	0.99877	0.020983	640.79	0	-9.326	0.99792	0.030394	928.96	0	-9.861	0.9996	0.0072619
ChariFNL-10181	MARK4	286.97	831.98	1.5323	0.0054846	0.038645	281.4	300.61	0.094944	0.52521	0.95642	407.95	0	-8.6758	0.99903	0.0073221
ChariFNL-10182	MARK4	561.71	108.95	-2.3556	0.95575	0.13692	550.81	258.53	-1.0883	0.839	0.36385	798.51	27.206	-4.8251	0.99043	0.026448
ChariFNL-10183	MARK4	15.572	0	-4.0507	0.91026	0.23028	15.27	0	-4.0241	0.87897	0.2845	22.137	0	-4.5321	0.98391	0.041518
ChariFNL-10184	EPHA1	522.23	0	-9.0313	0.99824	0.024963	512.09	12.025	-5.2999	0.99443	0.042368	742.38	0	-9.5379	0.99949	0.0072619
ChariFNL-10185	EPHA1	58.952	0	-5.9057	0.97452	0.091185	57.807	6.0123	-3.068	0.9682	0.098923	83.804	0	-6.4061	0.99531	0.015101
ChariFNL-10186	EPHA1	50.054	0	-5.6739	0.96998	0.10224	49.082	0	-5.6462	0.96235	0.11133	71.154	0	-6.173	0.99452	0.016903
ChariFNL-10187	EPHA1	0	0	-0.63798	0.0907	0.23028	0	0	-0.62794	0.0014934	0.025267	0	0	-0.84045	0.71681	0.58338
ChariFNL-10188	EPHA1	66.738	0	-6.0819	0.97756	0.083434	65.442	0	-6.054	0.97204	0.090751	94.872	0	-6.583	0.99584	0.013875
ChariFNL-10189	SCAMP2	191.87	420.94	1.1294	0.085289	0.23028	188.15	0	-7.5634	0.99106	0.049712	272.76	0	-8.0968	0.99853	0.0079831
ChariFNL-1019	CNTFR	647.36	1148.9	0.82666	0.094254	0.23789	634.79	1954	1.6205	0.0014755	0.025267	920.26	523.71	-0.8121	0.78849	0.4662
ChariFNL-10190	SCAMP2	98.995	0	-6.6438	0.98521	0.064102	97.073	156.32	0.68176	0.3287	0.69176	140.73	1.3603	-5.908	0.99716	0.010852
ChariFNL-10191	SCAMP2	215.23	183.23	-0.23104	0.64184	0.75824	211.05	84.172	-1.316	0.86331	0.31547	305.96	0	-8.2619	0.99869	0.0077071
ChariFNL-10192	SCAMP2	798.08	0	-9.6422	0.99912	0.017528	782.58	30.061	-4.6569	0.99169	0.048215	1134.5	0	-10.149	0.99968	0.0072619
ChariFNL-10193	SCAMP2	0	0	-0.63798	0.0907	0.23028	0	0	-0.62794	0.0014934	0.025267	0	0	-0.84045	0.71681	0.58338
ChariFNL-10194	SLC38A9	52.834	0	-5.7505	0.97155	0.098568	51.809	0	-5.7227	0.96439	0.10719	75.107	0	-6.25	0.9948	0.016287
ChariFNL-10195	SLC38A9	52.278	0	-5.7355	0.97125	0.099298	51.263	0	-5.7077	0.964	0.10803	74.317	0	-6.2349	0.99475	0.016408
ChariFNL-10196	SLC38A9	276.96	0	-8.1188	0.99566	0.035014	271.59	0	-8.0906	0.99412	0.04283	393.72	0	-8.6247	0.999	0.0073249
ChariFNL-10197	SLC38A9	129.58	435.8	1.742	0.0066907	0.042293	127.07	174.36	0.45338	0.41175	0.84369	184.21	303.34	0.71653	0.37565	0.76304
ChariFNL-10198	SLC38A9	235.25	0	-7.8842	0.99464	0.038234	230.68	0	-7.856	0.9929	0.045544	334.43	0	-8.3898	0.99881	0.0075136
ChariFNL-10199	SUSD4	3345.8	1505.5	-1.1516	0.94166	0.17099	3280.8	643.31	-2.3487	0.96874	0.097914	4756.3	284.3	-4.0596	0.98827	0.031602
ChariFNL-102	ADAM22	697.97	0	-9.4491	0.9989	0.019805	684.42	0	-9.4208	0.99809	0.029056	992.21	2.7206	-8.0604	0.99926	0.0072619
ChariFNL-1020	CNTFR	751.36	727.98	-0.045548	0.5416	0.93227	736.77	1767.6	1.2614	0.020146	0.073777	1068.1	307.42	-1.7934	0.90787	0.21216
ChariFNL-10200	SUSD4	1627.9	6051.6	1.8937	3.25E-10	2.03E-08	1596.2	10004	2.6471	2.39E-20	3.56E-18	2314.1	4211.4	0.86358	0.1364	0.30748
ChariFNL-10201	SUSD4	13.348	99.045	2.8018	0.0003624	0.0093295	13.088	0	-3.8164	0.85943	0.32299	18.974	0	-4.3201	0.98151	0.046941
ChariFNL-10202	SUSD4	116.79	0	-6.8801	0.98767	0.057821	114.52	0	-6.8521	0.98456	0.063929	166.03	0	-7.3839	0.99758	0.0099305
ChariFNL-10203	SUSD4	824.22	336.75	-1.2888	0.8922	0.26628	808.21	0	-9.6604	0.99846	0.025784	1171.7	0	-10.196	0.9997	0.0072619
ChariFNL-10204	SSR3	1626.7	29.713	-5.7279	0.99867	0.021805	1595.2	66.135	-4.5714	0.99298	0.045359	2312.5	0	-11.176	0.99987	0.0072619
ChariFNL-10205	SSR3	77.861	148.57	0.9234	0.24617	0.54885	76.349	90.184	0.23739	0.52515	0.95646	110.68	0	-6.8033	0.99641	0.012582
ChariFNL-10206	SSR3	179.64	0	-7.4969	0.99251	0.044576	176.15	0	-7.4688	0.99037	0.051254	255.36	0	-8.0021	0.99843	0.008175
ChariFNL-10207	SSR3	124.58	222.85	0.83395	0.23648	0.53016	122.16	0	-6.9444	0.9856	0.061658	177.1	0	-7.4765	0.99773	0.0096085
ChariFNL-10208	SSR3	147.38	0	-7.2132	0.99054	0.049913	144.52	0	-7.1851	0.98801	0.056255	209.51	0	-7.7177	0.99808	0.0088379
ChariFNL-10209	FXYD7	1710.2	1515.4	-0.17434	0.61007	0.81553	1677	2122.3	0.33962	0.33326	0.70048	2431.1	1354.8	-0.84302	0.79709	0.44813
ChariFNL-1021	CNTFR	1192.9	723.03	-0.72162	0.80835	0.4414	1169.8	1076.2	-0.1202	0.58174	0.85545	1695.8	0	-10.729	0.9998	0.0072619
ChariFNL-10210	FXYD7	1284.7	2916.9	1.1823	0.0036082	0.032781	1259.8	781.59	-0.68797	0.77311	0.49502	1826.3	0	-10.835	0.99982	0.0072619
ChariFNL-10211	FXYD7	132.36	59.427	-1.1421	0.84208	0.37179	129.79	0	-7.0312	0.98652	0.059483	188.16	0	-7.5635	0.99787	0.0092957
ChariFNL-10212	FXYD7	105.67	133.71	0.33672	0.46826	0.94865	103.62	0	-6.709	0.9828	0.067534	150.21	0	-7.2405	0.99733	0.010466
ChariFNL-10213	FXYD7	135.14	89.14	-0.5949	0.74809	0.56008	132.52	12.025	-3.3578	0.973	0.08875	192.12	0	-7.5933	0.99791	0.0092028
ChariFNL-10214	WSCD1	375.4	133.71	-1.4824	0.89107	0.26878	368.11	6.0123	-5.718	0.99589	0.038879	533.66	1.3603	-7.8235	0.99927	0.0072619
ChariFNL-10215	WSCD1	104.56	0	-6.7219	0.98607	0.061911	102.53	24.049	-2.0472	0.92466	0.19122	148.63	0	-7.2253	0.99731	0.010529
ChariFNL-10216	WSCD1	355.94	123.81	-1.516	0.89336	0.26394	349.03	0	-8.4513	0.99562	0.039535	505.99	0	-8.9858	0.99923	0.0072619
ChariFNL-10217	WSCD1	282.53	0	-8.1473	0.99577	0.034749	277.04	0	-8.1191	0.99425	0.042748	401.63	0	-8.6533	0.99902	0.0073229
ChariFNL-10218	WSCD1	474.4	153.52	-1.6213	0.90904	0.23086	465.19	0	-8.8648	0.9969	0.03557	674.38	0	-9.3996	0.99944	0.0072619
ChariFNL-10219	SSTR2	146.82	0	-7.2077	0.9905	0.050012	143.97	0	-7.1796	0.98796	0.056365	208.72	0	-7.7123	0.99808	0.0088535
ChariFNL-1022	CNTFR	1215.7	411.04	-1.5622	0.93351	0.19093	1192.1	72.147	-4.0278	0.98823	0.055787	1728.3	0	-10.756	0.99981	0.0072619
ChariFNL-10220	SSTR2	62.289	0	-5.9839	0.97591	0.087647	61.08	0	-5.956	0.96996	0.095328	88.548	0	-6.4846	0.99555	0.01454
ChariFNL-10221	SSTR2	41.155	0	-5.3976	0.9636	0.11792	40.356	0	-5.37	0.95401	0.12913	58.505	0	-5.8949	0.99342	0.019484
ChariFNL-10222	SSTR2	17.797	0	-4.2324	0.92036	0.22107	17.451	0	-4.2057	0.89378	0.25526	25.299	0	-4.717	0.98574	0.037419
ChariFNL-10223	SSTR2	228.02	0	-7.8393	0.99442	0.038933	223.59	0	-7.8112	0.99264	0.046208	324.15	0	-8.345	0.99877	0.0075826
ChariFNL-10224	C1QTNF2	316.45	0	-8.3104	0.99637	0.03288	310.31	0	-8.2822	0.99496	0.041253	449.85	0	-8.8165	0.99913	0.0072979
ChariFNL-10225	C1QTNF2	0	0	-0.63798	0.0907	0.23028	0	0	-0.62794	0.0014934	0.025267	0	0	-0.84045	0.71681	0.58338
ChariFNL-10226	C1QTNF2	2641.7	1495.6	-0.82036	0.87651	0.29969	2590.4	1881.8	-0.46084	0.72017	0.59825	3755.4	1205.2	-1.6389	0.90886	0.20998
ChariFNL-10227	C1QTNF2	710.21	3214	2.1765	1.96E-10	1.25E-08	696.42	1665.4	1.2566	0.022	0.077903	1009.6	783.52	-0.36533	0.6861	0.64356
ChariFNL-10228	C1QTNF2	626.23	609.12	-0.039882	0.54224	0.93131	614.07	6.0123	-6.4547	0.99781	0.031186	890.22	0	-9.7996	0.99958	0.0072619
ChariFNL-10229	DHODH	33.925	0	-5.1262	0.95616	0.13578	33.267	0	-5.0987	0.94407	0.15004	48.227	0	-5.6214	0.99212	0.022502
ChariFNL-1023	CNTFR	900.41	0	-9.816	0.99929	0.01537	882.93	180.37	-2.285	0.94848	0.14107	1280	0	-10.323	0.99973	0.0072619
ChariFNL-10230	DHODH	489.97	0	-8.9395	0.99806	0.025766	480.46	0	-8.9113	0.99702	0.035332	696.52	0	-9.4461	0.99945	0.0072619
ChariFNL-10231	DHODH	805.31	465.51	-0.78942	0.80809	0.44193	789.67	90.184	-3.1162	0.9732	0.088301	1144.8	112.9	-3.3305	0.97225	0.068457
ChariFNL-10232	DHODH	122.35	321.9	1.3883	0.05059	0.15212	119.98	426.87	1.8224	0.0052147	0.041656	173.93	526.43	1.5922	0.06386	0.14991
ChariFNL-10233	DHODH	624.56	2337.5	1.9023	1.43E-06	5.89E-05	612.43	2615.3	2.0926	1.54E-06	9.15E-05	887.85	501.94	-0.82154	0.79032	0.46238
ChariFNL-10234	LTBP3	335.36	945.88	1.4932	0.0052602	0.037949	328.85	649.32	0.97936	0.12248	0.28761	476.73	48.97	-3.2571	0.96896	0.07603
ChariFNL-10235	LTBP3	0	0	-0.63798	0.0907	0.23028	0	0	-0.62794	0.0014934	0.025267	0	2.7206	1.0551	0.45425	0.91372
ChariFNL-10236	LTBP3	447.15	351.61	-0.3459	0.67035	0.70585	438.46	12.025	-5.0764	0.99325	0.044804	635.65	0	-9.3143	0.9994	0.0072619
ChariFNL-10237	LTBP3	290.31	0	-8.1864	0.99592	0.034291	284.67	0	-8.1582	0.99443	0.042368	412.69	0	-8.6924	0.99904	0.0073185
ChariFNL-10238	LTBP3	371.51	0	-8.5411	0.99709	0.030121	364.3	0	-8.5129	0.99583	0.038996	528.12	0	-9.0475	0.99926	0.0072619
ChariFNL-10239	GPC6	169.07	108.95	-0.62929	0.75265	0.5511	165.79	54.11	-1.5976	0.89154	0.26023	240.34	0	-7.9149	0.99833	0.0083518
ChariFNL-1024	CNTN4	4309.1	817.12	-2.3973	0.99427	0.039456	4225.4	78.159	-5.7385	0.99826	0.027749	6125.6	47.61	-6.9777	0.99872	0.0076788
ChariFNL-10240	GPC6	10.567	0	-3.5319	0.87395	0.30499	10.362	0	-3.5061	0.82403	0.39381	15.021	0	-4.0019	0.97721	0.056874
ChariFNL-10241	GPC6	0	0	-0.63798	0.0907	0.23028	0	0	-0.62794	0.0014934	0.025267	0	0	-0.84045	0.71681	0.58338
ChariFNL-10242	GPC6	380.96	1153.9	1.5962	0.0014811	0.02307	373.57	288.59	-0.37122	0.68256	0.67057	541.56	57.132	-3.2224	0.96826	0.077638
ChariFNL-10243	GPC6	192.98	0	-7.5998	0.99314	0.042812	189.24	0	-7.5717	0.99112	0.049601	274.34	0	-8.1051	0.99854	0.0079686
ChariFNL-10244	TMEM239	822.55	0	-9.6857	0.99917	0.016955	806.58	0	-9.6575	0.99846	0.025825	1169.3	1.3603	-8.9537	0.9997	0.0072619
ChariFNL-10245	TMEM239	0	0	-0.63798	0.0907	0.23028	0	0	-0.62794	0.0014934	0.025267	0	0	-0.84045	0.71681	0.58338
ChariFNL-10246	TMEM239	223.57	836.93	1.8996	0.00030874	0.0082017	219.23	6.0123	-4.973	0.99248	0.046633	317.82	0	-8.3166	0.99874	0.0076268
ChariFNL-10247	TMEM239	549.48	0	-9.1045	0.99837	0.024018	538.81	18.037	-4.8256	0.99208	0.047501	781.12	0	-9.6112	0.99952	0.0072619
ChariFNL-10248	TMEM239	4344.7	8428.7	0.95591	0.002106	0.026624	4260.3	9493.3	1.1558	0.0045426	0.039888	6176.2	1318.1	-2.2274	0.95282	0.11278
ChariFNL-10249	FLNA	464.39	128.76	-1.8426	0.92541	0.20998	455.37	0	-8.8341	0.99682	0.036108	660.15	0	-9.3688	0.99942	0.0072619
ChariFNL-1025	CNTN4	1434.9	0	-10.488	0.99972	0.00757	1407	12.025	-6.7563	0.99855	0.025267	2039.8	6.8014	-8.0312	0.99921	0.0072619
ChariFNL-10250	FLNA	220.24	4.9522	-5.216	0.99417	0.039758	215.96	0	-7.7613	0.99235	0.04695	313.08	0	-8.295	0.99873	0.0076621
ChariFNL-10251	FLNA	135.7	0	-7.0949	0.9896	0.052598	133.07	0	-7.0668	0.98688	0.05872	192.91	0	-7.5992	0.99792	0.0091882
ChariFNL-10252	FLNA	1052.8	188.18	-2.4777	0.97178	0.098038	1032.4	162.33	-2.6615	0.96385	0.10843	1496.6	261.17	-2.5141	0.94984	0.11948
ChariFNL-10253	FLNA	1332.5	19.809	-6.0019	0.99865	0.021964	1306.7	84.172	-3.9405	0.98781	0.056752	1894.3	2.7206	-8.9927	0.99966	0.0072619
ChariFNL-10254	PIGP	172.96	0	-7.4426	0.99217	0.045512	169.6	30.061	-2.4575	0.94555	0.14703	245.88	0	-7.9477	0.99837	0.0082855
ChariFNL-10255	PIGP	684.07	173.33	-1.9744	0.94238	0.1693	670.78	246.5	-1.4406	0.88597	0.27084	972.44	156.43	-2.6284	0.95203	0.11457
ChariFNL-10256	PIGP	219.68	0	-7.7858	0.99415	0.039818	215.41	0	-7.7577	0.99232	0.046992	312.29	0	-8.2913	0.99872	0.0076671
ChariFNL-10257	PIGP	1947.1	2481.1	0.34949	0.25747	0.57062	1909.3	931.9	-1.034	0.85266	0.33665	2767.9	919.55	-1.5887	0.89992	0.22954
ChariFNL-10258	PIGP	102.89	0	-6.6989	0.98582	0.062516	100.89	0	-6.6709	0.9823	0.068609	146.26	0	-7.2022	0.99726	0.010624
ChariFNL-10259	SPINT2	69.519	0	-6.1399	0.97848	0.081191	68.169	0	-6.1121	0.97321	0.08829	98.825	0	-6.6413	0.996	0.013514
ChariFNL-1026	CNTN4	327.57	0	-8.3601	0.99653	0.032244	321.21	0	-8.3319	0.99516	0.04067	465.67	0	-8.8662	0.99916	0.0072634
ChariFNL-10260	SPINT2	720.77	876.55	0.28193	0.3634	0.76778	706.78	90.184	-2.9564	0.96882	0.097761	1024.6	1.3603	-8.7633	0.99965	0.0072619
ChariFNL-10261	SPINT2	1233.5	1822.4	0.56267	0.1617	0.37969	1209.6	258.53	-2.2218	0.94955	0.13871	1753.6	1.3603	-9.5379	0.99981	0.0072619
ChariFNL-10262	SPINT2	588.41	0	-9.2031	0.99854	0.022862	576.98	12.025	-5.4717	0.99521	0.040596	836.46	0	-9.7099	0.99955	0.0072619
ChariFNL-10263	SPINT2	999.4	1322.2	0.4035	0.26924	0.59386	980	2074.2	1.0809	0.041616	0.11968	1420.7	1655.5	0.22047	0.46538	0.93489
ChariFNL-10264	PPM1L	530.01	723.03	0.4473	0.2917	0.63561	519.72	625.27	0.26628	0.42465	0.86726	753.45	171.4	-2.1297	0.92826	0.16741
ChariFNL-10265	PPM1L	457.71	609.12	0.41151	0.32226	0.69264	448.83	306.62	-0.54819	0.73022	0.57906	650.67	0	-9.348	0.99941	0.0072619
ChariFNL-10266	PPM1L	406.55	0	-8.6708	0.99744	0.02875	398.65	24.049	-3.9959	0.98446	0.064159	577.93	0	-9.1772	0.99933	0.0072619
ChariFNL-10267	PPM1L	300.88	153.52	-0.96618	0.81893	0.41998	295.04	60.123	-2.276	0.93902	0.16061	427.72	0	-8.7439	0.99908	0.0073037
ChariFNL-10268	PPM1L	2507.1	4466.9	0.83299	0.021738	0.081751	2458.5	3619.4	0.5578	0.18993	0.42184	3564	550.91	-2.6914	0.96288	0.089941
ChariFNL-10269	IGFBP3	335.36	0	-8.3939	0.99664	0.03191	328.85	0	-8.3657	0.9953	0.040385	476.73	0	-8.9001	0.99918	0.0072634
ChariFNL-1027	CNTN4	711.32	4.9522	-6.9029	0.99893	0.01946	697.51	0	-9.4481	0.99814	0.028682	1011.2	0	-9.9833	0.99964	0.0072619
ChariFNL-10270	IGFBP3	456.6	0	-8.8379	0.99784	0.026931	447.74	0	-8.8097	0.99675	0.036412	649.09	0	-9.3445	0.99941	0.0072619
ChariFNL-10271	IGFBP3	209.67	0	-7.7188	0.9938	0.040821	205.6	0	-7.6907	0.99191	0.047848	298.06	0	-8.2243	0.99866	0.0077652
ChariFNL-10272	IGFBP3	299.77	0	-8.2325	0.99609	0.033827	293.95	0	-8.2043	0.99463	0.042044	426.14	0	-8.7385	0.99908	0.0073037
ChariFNL-10273	IGFBP3	1565.6	1262.8	-0.30982	0.67641	0.69489	1535.2	210.43	-2.8611	0.97289	0.08903	2225.5	40.808	-5.7349	0.99571	0.014201
ChariFNL-10274	HHAT	50.61	0	-5.6896	0.9703	0.10148	49.627	0	-5.6618	0.96277	0.11048	71.945	0	-6.1887	0.99458	0.01678
ChariFNL-10275	HHAT	826.44	638.84	-0.37095	0.68506	0.67929	810.4	685.4	-0.24136	0.63347	0.7617	1174.8	50.33	-4.5177	0.98845	0.031204
ChariFNL-10276	HHAT	977.16	0	-9.9339	0.99939	0.013887	958.19	6.0123	-7.0958	0.99877	0.025267	1389.1	1.3603	-9.202	0.99975	0.0072619
ChariFNL-10277	HHAT	402.1	420.94	0.065909	0.50581	0.9908	394.29	162.33	-1.2751	0.8614	0.31937	571.61	0	-9.1614	0.99932	0.0072619
ChariFNL-10278	HHAT	19.465	0	-4.3551	0.92655	0.20711	19.087	0	-4.3282	0.90273	0.23718	27.671	0	-4.8415	0.98686	0.034894
ChariFNL-10279	TMCC2	2499.3	2273.1	-0.13685	0.59537	0.8409	2450.8	144.29	-4.0768	0.99161	0.048401	3553	80.256	-5.4508	0.99533	0.015078
ChariFNL-1028	CNTN4	787.51	2169.1	1.4605	0.00067728	0.014912	772.22	805.64	0.061048	0.50797	0.98671	1119.5	102.02	-3.4431	0.97442	0.063375
ChariFNL-10280	TMCC2	546.14	371.42	-0.55499	0.73744	0.58058	535.54	0	-9.0675	0.9974	0.0336	776.37	0	-9.6025	0.99952	0.0072619
ChariFNL-10281	TMCC2	1119.5	351.61	-1.668	0.93821	0.17965	1097.8	216.44	-2.3372	0.95322	0.13086	1591.5	17.684	-6.4134	0.99722	0.010722
ChariFNL-10282	TMCC2	168.51	0	-7.4053	0.99192	0.046199	165.24	0	-7.3771	0.98966	0.052727	239.55	1.3603	-6.6713	0.99833	0.0083607
ChariFNL-10283	TMCC2	85.647	0	-6.4371	0.98271	0.070497	83.984	0	-6.4091	0.97849	0.076754	121.75	0	-6.9396	0.99673	0.011817
ChariFNL-10284	ALKBH5	60.064	0	-5.9323	0.975	0.089994	58.898	0	-5.9044	0.96881	0.097761	85.385	1.3603	-5.1938	0.9954	0.014921
ChariFNL-10285	ALKBH5	2056.6	2451.4	0.25317	0.32233	0.69277	2016.7	2146.4	0.08985	0.46914	0.94639	2923.7	768.56	-1.9262	0.92636	0.17149
ChariFNL-10286	ALKBH5	0	0	-0.63798	0.0907	0.23028	0	0	-0.62794	0.0014934	0.025267	0	0	-0.84045	0.71681	0.58338
ChariFNL-10287	ALKBH5	914.31	579.41	-0.65719	0.78015	0.49777	896.56	288.59	-1.632	0.90829	0.2262	1299.8	95.22	-3.7569	0.9801	0.050265
ChariFNL-10288	ALKBH5	442.14	0	-8.7916	0.99774	0.027425	433.56	0	-8.7634	0.99662	0.03679	628.53	0	-9.2981	0.99939	0.0072619
ChariFNL-10289	CHRNB3	631.79	782.45	0.30812	0.35659	0.75544	619.52	667.36	0.10714	0.49322	0.98878	898.13	137.39	-2.6998	0.9543	0.10942
ChariFNL-1029	CNTN5	513.33	212.95	-1.2654	0.87402	0.30499	503.36	0	-8.9783	0.99719	0.034716	729.73	0	-9.5132	0.99948	0.0072619
ChariFNL-10290	CHRNB3	0	0	-0.63798	0.0907	0.23028	0	0	-0.62794	0.0014934	0.025267	0	0	-0.84045	0.71681	0.58338
ChariFNL-10291	CHRNB3	44.492	0	-5.5075	0.96627	0.11129	43.628	0	-5.4799	0.95752	0.12141	63.248	0	-6.0056	0.99388	0.018381
ChariFNL-10292	CHRNB3	477.73	153.52	-1.6314	0.91006	0.23028	468.46	0	-8.8749	0.99693	0.035477	679.13	0	-9.4097	0.99944	0.0072619
ChariFNL-10293	CHRNB3	162.4	0	-7.3522	0.99156	0.047199	159.24	0	-7.3241	0.98923	0.053589	230.86	0	-7.8571	0.99826	0.0084868
ChariFNL-10294	TSPAN4	721.88	0	-9.4976	0.99896	0.019183	707.87	0	-9.4694	0.99817	0.028462	1026.2	0	-10.005	0.99965	0.0072619
ChariFNL-10295	TSPAN4	1784.7	896.35	-0.99273	0.88625	0.27916	1750	1400.9	-0.32087	0.66357	0.7063	2537	231.25	-3.45	0.97777	0.055589
ChariFNL-10296	TSPAN4	187.42	198.09	0.079441	0.53507	0.94328	183.78	0	-7.5297	0.99082	0.050252	266.43	0	-8.063	0.9985	0.0080456
ChariFNL-10297	TSPAN4	92.321	747.79	3.0043	4.04E-12	3.01E-10	90.529	390.8	2.0978	0.00081591	0.025267	131.24	21.764	-2.5383	0.94919	0.12098
ChariFNL-10298	TSPAN4	540.02	2208.7	2.0301	2.22E-07	1.02E-05	529.54	3451	2.7019	9.75E-15	1.10E-12	767.68	3438.8	2.1619	6.59E-05	0.0072619
ChariFNL-10299	NCAM1	245.26	0	-7.9441	0.99491	0.03749	240.5	0	-7.9159	0.99323	0.044867	348.66	0	-8.4498	0.99886	0.0074712
ChariFNL-103	ADAM22	714.65	1074.6	0.58785	0.19221	0.44255	700.78	1899.9	1.4376	0.0063536	0.043833	1015.9	2063.5	1.0216	0.12779	0.2892
ChariFNL-1030	CNTN5	194.1	0	-7.608	0.99318	0.042643	190.33	0	-7.5799	0.99117	0.049443	275.92	0	-8.1133	0.99855	0.0079466
ChariFNL-10300	NCAM1	384.86	737.88	0.93728	0.093787	0.23683	377.38	126.26	-1.5721	0.89281	0.25739	547.1	0	-9.0983	0.99929	0.0072619
ChariFNL-10301	NCAM1	90.097	0	-6.5093	0.98363	0.068117	88.347	0	-6.4814	0.97961	0.074305	128.08	0	-7.0121	0.99688	0.011456
ChariFNL-10302	NCAM1	285.31	0	-8.1614	0.99582	0.034578	279.77	0	-8.1332	0.99431	0.042629	405.58	0	-8.6674	0.99903	0.0073221
ChariFNL-10303	NCAM1	761.93	4.9522	-7.002	0.99905	0.018319	747.13	72.147	-3.3544	0.97746	0.079265	1083.1	0	-10.082	0.99967	0.0072619
ChariFNL-10304	PTPRU	1279.1	1990.8	0.63776	0.12158	0.29547	1254.3	1130.3	-0.15006	0.59401	0.83302	1818.4	531.87	-1.7716	0.91019	0.2071
ChariFNL-10305	PTPRU	1927.1	69.331	-4.7768	0.9978	0.027192	1889.6	378.77	-2.3157	0.95953	0.11727	2739.4	412.16	-2.7296	0.96175	0.092484
ChariFNL-10306	PTPRU	369.28	480.37	0.3785	0.3556	0.75361	362.11	330.67	-0.13066	0.6045	0.81462	524.96	0	-9.0388	0.99926	0.0072619
ChariFNL-10307	PTPRU	739.68	554.65	-0.41468	0.69878	0.65348	725.32	102.21	-2.815	0.96529	0.10537	1051.5	0	-10.04	0.99966	0.0072619
ChariFNL-10308	PTPRU	213.56	955.78	2.1568	8.91E-06	0.00032579	209.42	108.22	-0.946	0.81241	0.41726	303.59	0	-8.2507	0.99868	0.0077282
ChariFNL-10309	SLC25A44	18.909	0	-4.3154	0.9246	0.21149	18.542	0	-4.2885	0.89992	0.24284	26.881	0	-4.8012	0.98651	0.035707
ChariFNL-1031	CNTN5	0.55615	0	-0.63798	0.0907	0.23028	0.54535	0	-0.62794	0.0014934	0.025267	0.7906	0	-0.84045	0.71681	0.58338
ChariFNL-10310	SLC25A44	136.26	0	-7.1007	0.98964	0.052499	133.61	0	-7.0727	0.98694	0.058624	193.7	0	-7.6051	0.99793	0.0091758
ChariFNL-10311	SLC25A44	305.88	0	-8.2615	0.99619	0.033438	299.94	0	-8.2334	0.99476	0.041698	434.83	0	-8.7676	0.99909	0.0073037
ChariFNL-10312	SLC25A44	915.98	0	-9.8407	0.99932	0.015033	898.2	18.037	-5.5618	0.99592	0.038773	1302.1	0	-10.348	0.99973	0.0072619
ChariFNL-10313	SLC25A44	68.963	0	-6.1285	0.9783	0.081624	67.624	0	-6.1006	0.97298	0.08875	98.035	0	-6.6299	0.99597	0.013586
ChariFNL-10314	SLMAP	120.13	0	-6.9204	0.98806	0.056836	117.8	0	-6.8923	0.98502	0.062852	170.77	0	-7.4243	0.99765	0.0097832
ChariFNL-10315	SLMAP	369.28	287.23	-0.36142	0.67593	0.6957	362.11	6.0123	-5.6944	0.9958	0.039093	524.96	0	-9.0388	0.99926	0.0072619
ChariFNL-10316	SLMAP	474.4	0	-8.893	0.99796	0.026186	465.19	0	-8.8648	0.9969	0.03557	674.38	0	-9.3996	0.99944	0.0072619
ChariFNL-10317	SLMAP	26.695	0	-4.7916	0.94505	0.16246	26.177	0	-4.7643	0.92888	0.18203	37.949	0	-5.2835	0.99016	0.027072
ChariFNL-10318	SLMAP	1454.3	4764	1.7111	2.84E-07	1.28E-05	1426.1	5266.7	1.8841	2.40E-06	0.0001383	2067.4	1346.7	-0.61806	0.7473	0.55208
ChariFNL-10319	CDH15	342.03	0	-8.4222	0.99673	0.031549	335.39	0	-8.394	0.9954	0.040066	486.22	0	-8.9284	0.9992	0.0072634
ChariFNL-1032	CNTN5	21.134	0	-4.4682	0.93185	0.19483	20.723	0	-4.4412	0.91031	0.22167	30.043	0	-4.9562	0.98781	0.0327
ChariFNL-10320	CDH15	4786.2	8314.8	0.79666	0.010445	0.052712	4693.3	7100.5	0.5972	0.13476	0.31208	6803.9	3290.5	-1.0478	0.85165	0.33304
ChariFNL-10321	CDH15	358.16	0	-8.4885	0.99694	0.030756	351.21	6.0123	-5.6504	0.99565	0.03946	509.15	0	-8.9948	0.99923	0.0072619
ChariFNL-10322	CDH15	1387.6	2837.6	1.0316	0.011906	0.056811	1360.7	2946	1.1139	0.025963	0.086591	1972.6	1135.8	-0.79578	0.78622	0.47077
ChariFNL-10323	CDH15	887.06	1807.6	1.0261	0.025166	0.090536	869.84	1551.2	0.8338	0.1217	0.28595	1261	1010.7	-0.31896	0.66958	0.67559
ChariFNL-10324	OXGR1	513.88	346.66	-0.56659	0.73966	0.57628	503.91	462.94	-0.12207	0.59478	0.8316	730.52	447.53	-0.70568	0.76945	0.506
ChariFNL-10325	OXGR1	70.631	0	-6.1625	0.97883	0.080354	69.26	0	-6.1346	0.97365	0.087374	100.41	0	-6.664	0.99606	0.013381
ChariFNL-10326	OXGR1	15.016	0	-4.0015	0.90731	0.2343	14.725	0	-3.9749	0.87461	0.29313	21.346	0	-4.482	0.98337	0.042729
ChariFNL-10327	OXGR1	203	0	-7.6724	0.99355	0.041541	199.05	0	-7.6442	0.99161	0.048401	288.57	0	-8.1778	0.99861	0.0078246
ChariFNL-10328	OXGR1	1841.4	1723.4	-0.095524	0.56528	0.89305	1805.7	1485	-0.28187	0.64846	0.73374	2617.7	1477.3	-0.82494	0.79423	0.45413
ChariFNL-10329	MFSD9	842.01	1470.8	0.80397	0.084003	0.23028	825.67	3192.5	1.9498	6.88E-06	0.00036986	1197	835.21	-0.51866	0.72446	0.58338
ChariFNL-1033	CNTN5	472.73	529.89	0.16435	0.45058	0.9194	463.55	18.037	-4.609	0.99044	0.051145	672.01	6.8014	-6.4308	0.99715	0.010878
ChariFNL-10330	MFSD9	489.97	297.13	-0.71967	0.77778	0.50257	480.46	270.55	-0.82618	0.79274	0.45638	696.52	115.62	-2.5804	0.94914	0.12106
ChariFNL-10331	MFSD9	1320.9	0	-10.368	0.99967	0.0087341	1295.2	0	-10.34	0.99919	0.025267	1877.7	0	-10.876	0.99983	0.0072619
ChariFNL-10332	MFSD9	87.872	0	-6.4737	0.98318	0.06924	86.166	0	-6.4457	0.97906	0.075485	124.92	0	-6.9763	0.99681	0.011627
ChariFNL-10333	MFSD9	2135.1	0	-11.061	0.99989	0.0033507	2093.6	0	-11.032	0.9996	0.016846	3035.1	0	-11.568	0.99991	0.0072619
ChariFNL-10334	PCDHB18	68.407	0	-6.117	0.97812	0.082039	67.078	0	-6.0891	0.97275	0.089223	97.244	0	-6.6183	0.99593	0.013653
ChariFNL-10335	PCDHB18	0	0	-0.63798	0.0907	0.23028	0	0	-0.62794	0.0014934	0.025267	0	0	-0.84045	0.71681	0.58338
ChariFNL-10336	PCDHB18	131.81	0	-7.0532	0.98924	0.053497	129.25	0	-7.0251	0.98646	0.059588	187.37	0	-7.5574	0.99786	0.009311
ChariFNL-10337	SLC14A2	151.27	0	-7.2505	0.99082	0.049197	148.34	0	-7.2224	0.98835	0.055494	215.04	0	-7.7552	0.99813	0.0087413
ChariFNL-10338	SLC14A2	657.37	0	-9.3628	0.99878	0.0209	644.61	150.31	-2.0932	0.93558	0.16784	934.49	0	-9.8696	0.99961	0.0072619
ChariFNL-10339	SLC14A2	161.28	856.74	2.402	4.85E-07	2.13E-05	158.15	1022.1	2.6844	1.87E-09	1.46E-07	229.27	937.23	2.0266	0.0050051	0.015836
ChariFNL-1034	COA3	1860.9	2708.9	0.54146	0.14173	0.33828	1824.8	2182.4	0.25812	0.37669	0.78025	2645.4	644.77	-2.0349	0.93178	0.15965
ChariFNL-10340	SLC14A2	306.44	1287.6	2.0674	5.19E-06	0.00019766	300.49	132.27	-1.1778	0.84722	0.34768	435.62	244.85	-0.82861	0.79619	0.45001
ChariFNL-10341	SLC14A2	219.68	0	-7.7858	0.99415	0.039818	215.41	0	-7.7577	0.99232	0.046992	312.29	0	-8.2913	0.99872	0.0076671
ChariFNL-10342	RRNAD1	100.66	0	-6.6677	0.98548	0.06345	98.709	0	-6.6397	0.98188	0.069532	143.1	0	-7.1709	0.9972	0.010755
ChariFNL-10343	RRNAD1	163.51	1995.8	3.6014	4.98E-38	1.31E-35	160.33	2158.4	3.7425	5.04E-42	1.48E-39	232.44	193.16	-0.26579	0.6927	0.63073
ChariFNL-10344	RRNAD1	0	14.857	3.349	1.19E-07	5.65E-06	0	0	-0.62794	0.0014934	0.025267	0	0	-0.84045	0.71681	0.58338
ChariFNL-10345	RRNAD1	115.12	183.23	0.66587	0.31873	0.68618	112.89	0	-6.8315	0.98432	0.06444	163.65	0	-7.3633	0.99755	0.010005
ChariFNL-10346	RRNAD1	387.08	94.092	-2.029	0.93362	0.19083	379.57	0	-8.572	0.99603	0.038545	550.26	0	-9.1066	0.9993	0.0072619
ChariFNL-10347	RYR3	33.925	0	-5.1262	0.95616	0.13578	33.267	0	-5.0987	0.94407	0.15004	48.227	0	-5.6214	0.99212	0.022502
ChariFNL-10348	RYR3	0	0	-0.63798	0.0907	0.23028	0	0	-0.62794	0.0014934	0.025267	0	0	-0.84045	0.71681	0.58338
ChariFNL-10349	RYR3	155.72	153.52	-0.020425	0.58152	0.86477	152.7	0	-7.264	0.98872	0.054649	221.37	0	-7.7968	0.99819	0.0086268
ChariFNL-1035	COA3	940.45	237.71	-1.9796	0.95093	0.14856	922.19	276.56	-1.7338	0.91691	0.2079	1336.9	0	-10.386	0.99974	0.0072619
ChariFNL-10350	RYR3	20.021	104	2.3204	0.0070817	0.043439	19.633	0	-4.3669	0.9054	0.23187	28.462	0	-4.8808	0.98719	0.034153
ChariFNL-10351	RYR3	0	0	-0.63798	0.0907	0.23028	0	0	-0.62794	0.0014934	0.025267	0	0	-0.84045	0.71681	0.58338
ChariFNL-10352	STOML1	1032.2	133.71	-2.9392	0.98114	0.074704	1012.2	36.074	-4.7724	0.9929	0.045544	1467.4	0	-10.52	0.99977	0.0072619
ChariFNL-10353	STOML1	31.144	0	-5.0065	0.95245	0.14462	30.54	0	-4.9791	0.93905	0.16056	44.274	0	-5.5006	0.99147	0.024009
ChariFNL-10354	STOML1	775.83	0	-9.6015	0.99908	0.018007	760.77	0	-9.5732	0.99833	0.027124	1102.9	0	-10.108	0.99967	0.0072619
ChariFNL-10355	STOML1	87.316	0	-6.4646	0.98307	0.069549	85.621	0	-6.4366	0.97892	0.075812	124.12	0	-6.9672	0.99679	0.011677
ChariFNL-10356	STOML1	266.95	0	-8.0658	0.99544	0.03569	261.77	0	-8.0377	0.99386	0.043422	379.49	0	-8.5717	0.99896	0.0073504
ChariFNL-10357	FAM73B	335.92	0	-8.3962	0.99665	0.031881	329.39	0	-8.368	0.9953	0.040368	477.52	0	-8.9024	0.99918	0.0072634
ChariFNL-10358	FAM73B	0	0	-0.63798	0.0907	0.23028	0	0	-0.62794	0.0014934	0.025267	0	0	-0.84045	0.71681	0.58338
ChariFNL-10359	FAM73B	227.47	0	-7.8358	0.9944	0.039009	223.05	0	-7.8077	0.99262	0.046276	323.36	0	-8.3414	0.99877	0.0075889
ChariFNL-1036	COA3	160.17	0	-7.3325	0.99142	0.047532	157.06	54.11	-1.5201	0.8844	0.27429	227.69	0	-7.8373	0.99824	0.0085272
ChariFNL-10360	FAM73B	819.21	960.73	0.22964	0.38673	0.80972	803.31	450.92	-0.83168	0.79859	0.44472	1164.6	214.92	-2.4324	0.94505	0.13013
ChariFNL-10361	FAM73B	511.1	4.9522	-6.4269	0.99818	0.025268	501.18	0	-8.9721	0.99717	0.034799	726.56	0	-9.5069	0.99948	0.0072619
ChariFNL-10362	KCNJ8	199.66	1639.2	3.031	9.61E-19	1.14E-16	195.78	967.97	2.2999	4.56E-06	0.00025322	283.83	96.58	-1.5454	0.88694	0.25767
ChariFNL-10363	KCNJ8	1059.5	0	-10.05	0.99948	0.012364	1038.9	330.67	-1.6486	0.91204	0.21801	1506.1	0	-10.558	0.99977	0.0072619
ChariFNL-10364	KCNJ8	155.72	227.8	0.54589	0.34505	0.73421	152.7	42.086	-1.8348	0.91048	0.22157	221.37	24.485	-3.1252	0.96614	0.082561
ChariFNL-10365	KCNJ8	35.594	0	-5.1935	0.95813	0.13106	34.903	0	-5.166	0.94672	0.14452	50.599	0	-5.6893	0.99246	0.021717
ChariFNL-10366	KCNJ8	187.42	0	-7.5578	0.99289	0.043509	183.78	0	-7.5297	0.99082	0.050252	266.43	0	-8.063	0.9985	0.0080456
ChariFNL-10367	ITFG1	121.24	9.9045	-3.4867	0.97584	0.087902	118.89	0	-6.9055	0.98517	0.062547	172.35	0	-7.4376	0.99767	0.0097398
ChariFNL-10368	ITFG1	492.75	0	-8.9476	0.99807	0.025707	483.18	0	-8.9194	0.99704	0.035313	700.47	0	-9.4542	0.99946	0.0072619
ChariFNL-10369	ITFG1	318.12	381.32	0.2607	0.42498	0.87626	311.94	72.147	-2.097	0.92985	0.18005	452.23	0	-8.8241	0.99913	0.0072956
ChariFNL-1037	COA3	353.71	772.55	1.1248	0.047231	0.14421	346.84	685.4	0.9806	0.11893	0.28096	502.82	126.51	-1.9824	0.91871	0.18835
ChariFNL-10370	ITFG1	492.75	4.9522	-6.3742	0.99807	0.025707	483.18	48.098	-3.3018	0.97438	0.085939	700.47	0	-9.4542	0.99946	0.0072619
ChariFNL-10371	ITFG1	123.47	0	-6.9596	0.98842	0.055859	121.07	0	-6.9315	0.98546	0.061955	175.51	0	-7.4636	0.99771	0.0096511
ChariFNL-10372	LRRC26	236.36	0	-7.891	0.99467	0.038116	231.78	0	-7.8628	0.99294	0.045427	336.01	1.3603	-7.1577	0.99881	0.0075
ChariFNL-10373	LRRC26	1078.9	108.95	-3.296	0.98657	0.060734	1058	12.025	-6.3453	0.99784	0.031024	1533.8	2.7206	-8.6883	0.99956	0.0072619
ChariFNL-10374	LRRC26	153.5	0	-7.2714	0.99098	0.048794	150.52	0	-7.2433	0.98854	0.055107	218.21	0	-7.7761	0.99816	0.0086854
ChariFNL-10375	LRRC26	650.7	1990.8	1.6118	0.00019018	0.005467	638.06	2104.3	1.72	0.00049167	0.020099	925.01	0	-9.8549	0.9996	0.0072619
ChariFNL-10376	LRRC26	0	0	-0.63798	0.0907	0.23028	0	0	-0.62794	0.0014934	0.025267	0	0	-0.84045	0.71681	0.58338
ChariFNL-10377	ERBB3	51.166	0	-5.705	0.97063	0.10077	50.173	0	-5.6773	0.96319	0.10971	72.736	0	-6.2043	0.99464	0.01666
ChariFNL-10378	ERBB3	48.385	0	-5.626	0.96895	0.10469	47.446	0	-5.5983	0.96102	0.11415	68.782	0	-6.1248	0.99435	0.017312
ChariFNL-10379	ERBB3	294.2	0	-8.2056	0.99599	0.03404	288.49	0	-8.1774	0.99451	0.042153	418.23	0	-8.7116	0.99906	0.0073037
ChariFNL-1038	COA3	202.44	0	-7.6685	0.99353	0.041591	198.51	0	-7.6403	0.99158	0.048438	287.78	0	-8.1738	0.99861	0.0078277
ChariFNL-10380	ERBB3	486.63	311.99	-0.63967	0.75817	0.54042	477.18	631.29	0.40301	0.3617	0.75286	691.78	0	-9.4362	0.99945	0.0072619
ChariFNL-10381	ERBB3	540.02	366.47	-0.55808	0.73811	0.57927	529.54	210.43	-1.3273	0.87047	0.30197	767.68	111.54	-2.7719	0.95627	0.10498
ChariFNL-10382	PQLC3	233.03	0	-7.8705	0.99457	0.038475	228.5	0	-7.8424	0.99282	0.045836	331.26	0	-8.3762	0.9988	0.0075429
ChariFNL-10383	PQLC3	131.25	0	-7.0471	0.98919	0.053664	128.7	0	-7.0191	0.98639	0.059752	186.58	0	-7.5514	0.99785	0.0093345
ChariFNL-10384	PQLC3	3405.3	4610.5	0.43703	0.15846	0.37292	3339.2	6120.5	0.87394	0.046822	0.13095	4840.9	4249.5	-0.18793	0.61025	0.79012
ChariFNL-10385	PQLC3	1282.5	14.857	-6.3388	0.99892	0.019636	1257.6	12.025	-6.5944	0.9983	0.02746	1823.1	1.3603	-9.594	0.99982	0.0072619
ChariFNL-10386	PQLC3	705.76	381.32	-0.88642	0.82389	0.40976	692.05	0	-9.4368	0.99812	0.028837	1003.3	88.418	-3.4894	0.975	0.062054
ChariFNL-10387	IL31	168.51	0	-7.4053	0.99192	0.046199	165.24	0	-7.3771	0.98966	0.052727	239.55	0	-7.9102	0.99833	0.0083607
ChariFNL-10388	IL31	73.968	143.61	0.94787	0.24126	0.53931	72.532	24.049	-1.5536	0.88976	0.26348	105.15	0	-6.73	0.99623	0.01299
ChariFNL-10389	IL31	110.12	0	-6.7959	0.98684	0.059995	107.98	0	-6.7679	0.98355	0.06609	156.54	0	-7.2996	0.99744	0.010244
ChariFNL-1039	COL24A1	229.69	0	-7.8498	0.99447	0.038784	225.23	0	-7.8217	0.9927	0.04608	326.52	0	-8.3554	0.99878	0.0075668
ChariFNL-10390	IL31	78.417	0	-6.3114	0.98102	0.074963	76.895	0	-6.2835	0.97639	0.081665	111.48	0	-6.8135	0.99644	0.012521
ChariFNL-10391	IL31	67.85	267.42	1.963	0.005863	0.039892	66.533	0	-6.0775	0.97252	0.089729	96.454	0	-6.6066	0.9959	0.013723
ChariFNL-10392	WDR17	799.19	1946.2	1.283	0.0042746	0.034839	783.67	4966.1	2.6622	5.01E-16	6.15E-14	1136.1	918.19	-0.30692	0.66757	0.67942
ChariFNL-10393	WDR17	101.22	0	-6.6755	0.98556	0.063182	99.254	0	-6.6475	0.98199	0.069266	143.89	0	-7.1788	0.99722	0.010722
ChariFNL-10394	WDR17	32.257	0	-5.0556	0.95401	0.14103	31.631	0	-5.0281	0.94116	0.15624	45.855	0	-5.5501	0.99174	0.023383
ChariFNL-10395	WDR17	275.85	0	-8.113	0.99563	0.035094	270.5	54.11	-2.3005	0.9398	0.15917	392.14	0	-8.6189	0.99899	0.0073264
ChariFNL-10396	WDR17	280.3	0	-8.136	0.99572	0.034839	274.86	12.025	-4.4046	0.98821	0.055798	398.46	0	-8.6419	0.99901	0.0073229
ChariFNL-10397	DCAKD	883.17	366.47	-1.2667	0.89217	0.26634	866.02	450.92	-0.94	0.82032	0.40142	1255.5	472.02	-1.4094	0.87424	0.28489
ChariFNL-10398	DCAKD	33.925	0	-5.1262	0.95616	0.13578	33.267	0	-5.0987	0.94407	0.15004	48.227	0	-5.6214	0.99212	0.022502
ChariFNL-10399	DCAKD	15.016	0	-4.0015	0.90731	0.2343	14.725	0	-3.9749	0.87461	0.29313	21.346	0	-4.482	0.98337	0.042729
ChariFNL-104	ADAM22	23.358	0	-4.6063	0.93782	0.18043	22.905	0	-4.5792	0.91877	0.2038	33.205	0	-5.0961	0.98887	0.030163
ChariFNL-1040	COL24A1	740.79	0	-9.5349	0.999	0.018758	726.41	0	-9.5066	0.99823	0.027965	1053.1	0	-10.042	0.99966	0.0072619
ChariFNL-10400	DCAKD	3298	524.94	-2.6491	0.99333	0.042212	3233.9	1010.1	-1.6779	0.93749	0.16389	4688.3	233.97	-4.3188	0.99028	0.026793
ChariFNL-10401	DCAKD	53.947	0	-5.78	0.97214	0.097073	52.899	0	-5.7522	0.96514	0.10555	76.689	0	-6.2796	0.9949	0.01605
ChariFNL-10402	TMEM167B	111.23	0	-6.8103	0.98699	0.059596	109.07	0	-6.7823	0.98372	0.065713	158.12	1.3603	-6.075	0.99747	0.010188
ChariFNL-10403	TMEM167B	144.6	0	-7.1859	0.99033	0.050555	141.79	0	-7.1578	0.98776	0.056848	205.56	0	-7.6904	0.99805	0.0089239
ChariFNL-10404	TMEM167B	261.39	272.37	0.059151	0.52726	0.95598	256.32	0	-8.0074	0.99371	0.043698	371.58	0	-8.5414	0.99893	0.0073591
ChariFNL-10405	TMEM167B	1101.2	2852.5	1.3724	0.00065651	0.014669	1079.8	2609.3	1.2721	0.012035	0.056365	1565.4	2290.7	0.54898	0.3052	0.62655
ChariFNL-10406	TMEM167B	69.519	0	-6.1399	0.97848	0.081191	68.169	0	-6.1121	0.97321	0.08829	98.825	0	-6.6413	0.996	0.013514
ChariFNL-10407	IL1RL2	1017.2	69.331	-3.8557	0.99109	0.048493	997.45	198.4	-2.324	0.95154	0.13453	1446	1.3603	-9.2599	0.99976	0.0072619
ChariFNL-10408	IL1RL2	149.05	188.18	0.33437	0.4435	0.908	146.15	60.123	-1.2676	0.85766	0.3268	211.88	1.3603	-6.495	0.9981	0.0087914
ChariFNL-10409	IL1RL2	40.599	0	-5.3785	0.96312	0.1191	39.811	0	-5.3509	0.95337	0.13047	57.714	0	-5.8756	0.99333	0.019677
ChariFNL-1041	COL24A1	304.77	544.75	0.83578	0.15113	0.3578	298.85	0	-8.2281	0.99474	0.04171	433.25	0	-8.7624	0.99909	0.0073037
ChariFNL-10410	IL1RL2	275.85	0	-8.113	0.99563	0.035094	270.5	0	-8.0848	0.99409	0.042904	392.14	0	-8.6189	0.99899	0.0073264
ChariFNL-10411	IL1RL2	121.8	0	-6.9401	0.98824	0.056332	119.43	0	-6.9121	0.98524	0.062376	173.14	0	-7.4441	0.99768	0.0097136
ChariFNL-10412	SV2C	198.55	0	-7.6406	0.99337	0.042065	194.69	0	-7.6124	0.99139	0.048892	282.25	0	-8.1459	0.99858	0.0078854
ChariFNL-10413	SV2C	240.26	163.42	-0.55315	0.73221	0.59106	235.59	66.135	-1.8173	0.91024	0.22179	341.54	0	-8.4201	0.99883	0.0074756
ChariFNL-10414	SV2C	320.34	0	-8.328	0.99643	0.032647	314.12	0	-8.2998	0.99503	0.041019	455.39	0	-8.8341	0.99914	0.0072914
ChariFNL-10415	SV2C	471.06	0	-8.8828	0.99794	0.026323	461.91	0	-8.8546	0.99687	0.035746	669.64	0	-9.3894	0.99943	0.0072619
ChariFNL-10416	SV2C	359.27	0	-8.493	0.99695	0.030741	352.3	0	-8.4647	0.99566	0.039445	510.73	0	-8.9992	0.99924	0.0072619
ChariFNL-10417	CLRN3	91.765	0	-6.5355	0.98395	0.067397	89.983	0	-6.5075	0.98001	0.073492	130.45	0	-7.0384	0.99694	0.01134
ChariFNL-10418	CLRN3	123.47	0	-6.9596	0.98842	0.055859	121.07	0	-6.9315	0.98546	0.061955	175.51	0	-7.4636	0.99771	0.0096511
ChariFNL-10419	CLRN3	0	0	-0.63798	0.0907	0.23028	0	0	-0.62794	0.0014934	0.025267	0	0	-0.84045	0.71681	0.58338
ChariFNL-1042	COL24A1	150.16	0	-7.2399	0.99074	0.049424	147.25	0	-7.2118	0.98826	0.055696	213.46	0	-7.7446	0.99812	0.0087703
ChariFNL-10420	CLRN3	649.03	4.9522	-6.7709	0.99875	0.021121	636.43	18.037	-5.0654	0.99359	0.04401	922.63	0	-9.8512	0.9996	0.0072619
ChariFNL-10421	CLRN3	142.93	0	-7.1692	0.9902	0.050914	140.16	0	-7.1411	0.9876	0.057152	203.19	0	-7.6737	0.99802	0.0089683
ChariFNL-10422	CMTM7	124.58	0	-6.9724	0.98853	0.055558	122.16	0	-6.9444	0.9856	0.061658	177.1	0	-7.4765	0.99773	0.0096085
ChariFNL-10423	CMTM7	720.77	0	-9.4954	0.99895	0.019205	706.78	0	-9.4672	0.99817	0.028497	1024.6	0	-10.002	0.99965	0.0072619
ChariFNL-10424	CMTM7	1545.5	713.12	-1.1148	0.89737	0.25575	1515.5	565.15	-1.4215	0.89817	0.2468	2197.1	13.603	-7.2339	0.99856	0.0079305
ChariFNL-10425	CMTM7	897.07	1252.9	0.48154	0.23158	0.52093	879.66	1593.2	0.85623	0.11247	0.26833	1275.2	825.69	-0.62649	0.74963	0.54738
ChariFNL-10426	CMTM7	10.011	510.08	5.5366	8.87E-136	9.11E-133	9.8164	0	-3.4351	0.81472	0.41248	14.231	0	-3.9289	0.97608	0.059488
ChariFNL-10427	ZDHHC9	78.417	0	-6.3114	0.98102	0.074963	76.895	0	-6.2835	0.97639	0.081665	111.48	0	-6.8135	0.99644	0.012521
ChariFNL-10428	ZDHHC9	503.87	4.9522	-6.4063	0.99814	0.025458	494.09	12.025	-5.2484	0.99418	0.042791	716.29	0	-9.4864	0.99947	0.0072619
ChariFNL-10429	ZDHHC9	115.68	0	-6.8664	0.98754	0.058166	113.43	0	-6.8384	0.9844	0.064265	164.45	0	-7.3702	0.99756	0.0099803
ChariFNL-1043	COL24A1	10.011	0	-3.4608	0.86794	0.31783	9.8164	0	-3.4351	0.81472	0.41248	14.231	0	-3.9289	0.97608	0.059488
ChariFNL-10430	ZDHHC9	66.738	0	-6.0819	0.97756	0.083434	65.442	0	-6.054	0.97204	0.090751	94.872	0	-6.583	0.99584	0.013875
ChariFNL-10431	ZDHHC9	189.65	0	-7.5748	0.99299	0.043237	185.97	0	-7.5466	0.99094	0.049965	269.6	0	-8.08	0.99851	0.0080177
ChariFNL-10432	SLC4A4	173.52	0	-7.4472	0.9922	0.045411	170.15	12.025	-3.716	0.97957	0.074434	246.67	1.3603	-6.7133	0.99837	0.0082702
ChariFNL-10433	SLC4A4	137.93	0	-7.1182	0.98979	0.052084	135.25	0	-7.0901	0.98711	0.058197	196.07	0	-7.6226	0.99795	0.0091161
ChariFNL-10434	SLC4A4	27.251	0	-4.8203	0.9461	0.15986	26.722	0	-4.793	0.93033	0.17896	38.74	0	-5.3125	0.99034	0.026631
ChariFNL-10435	SLC4A4	0	0	-0.63798	0.0907	0.23028	0	0	-0.62794	0.0014934	0.025267	0	0	-0.84045	0.71681	0.58338
ChariFNL-10436	SLC4A4	200.77	0	-7.6566	0.99346	0.041786	196.87	6.0123	-4.8186	0.9915	0.048618	285.41	0	-8.1619	0.9986	0.0078521
ChariFNL-10437	KIAA1524	803.64	1777.9	1.1445	0.013162	0.06	788.04	1984	1.331	0.011863	0.055975	1142.4	477.46	-1.2569	0.85618	0.32341
ChariFNL-10438	KIAA1524	139.04	0	-7.1297	0.98988	0.051773	136.34	6.0123	-4.2917	0.98722	0.057935	197.65	0	-7.6341	0.99797	0.0090801
ChariFNL-10439	KIAA1524	275.3	0	-8.1101	0.99562	0.035128	269.95	0	-8.0819	0.99407	0.042949	391.35	0	-8.616	0.99899	0.0073324
ChariFNL-1044	COL25A1	427.12	94.092	-2.1706	0.94285	0.16801	418.83	0	-8.7137	0.99648	0.037253	607.18	0	-9.2484	0.99937	0.0072619
ChariFNL-10441	KIAA1524	315.89	1218.2	1.9439	3.65E-05	0.0012076	309.76	210.43	-0.55563	0.73329	0.57314	449.06	0	-8.814	0.99913	0.0072979
ChariFNL-10442	AGTR1	162.4	0	-7.3522	0.99156	0.047199	159.24	0	-7.3241	0.98923	0.053589	230.86	0	-7.8571	0.99826	0.0084868
ChariFNL-10443	AGTR1	164.62	183.23	0.15364	0.51253	0.98012	161.42	90.184	-0.83292	0.79429	0.45364	234.02	63.933	-1.8557	0.91169	0.20388
ChariFNL-10444	AGTR1	62.845	0	-5.9965	0.97613	0.087037	61.625	0	-5.9687	0.97024	0.094675	89.338	0	-6.4973	0.99559	0.014442
ChariFNL-10445	AGTR1	81.198	0	-6.361	0.98171	0.073173	79.622	0	-6.3331	0.97724	0.079687	115.43	0	-6.8633	0.99655	0.012242
ChariFNL-10446	AGTR1	2638.9	2466.2	-0.097622	0.57069	0.88355	2587.7	2471	-0.066529	0.54952	0.91281	3751.4	1382	-1.44	0.8902	0.2506
ChariFNL-10447	LRRN2	114.57	203.04	0.82013	0.25088	0.55802	112.34	18.037	-2.5738	0.9502	0.13734	162.86	0	-7.3564	0.99754	0.010034
ChariFNL-10448	LRRN2	1814.2	2203.7	0.28051	0.30995	0.66994	1778.9	3751.6	1.0761	0.025103	0.084745	2578.9	1878.5	-0.45696	0.70496	0.60669
ChariFNL-10449	LRRN2	209.67	0	-7.7188	0.9938	0.040821	205.6	0	-7.6907	0.99191	0.047848	298.06	0	-8.2243	0.99866	0.0077652
ChariFNL-1045	COL25A1	1144.6	1337.1	0.22414	0.37281	0.78455	1122.3	1605.3	0.51592	0.25629	0.55253	1627.1	220.37	-2.8787	0.96267	0.090433
ChariFNL-10450	LRRN2	229.69	143.61	-0.67374	0.76055	0.53596	225.23	6.0123	-5.0118	0.9927	0.04608	326.52	0	-8.3554	0.99878	0.0075668
ChariFNL-10451	LRRN2	61.733	0	-5.9711	0.97569	0.0882	60.534	0	-5.9433	0.96968	0.095894	87.757	0	-6.4718	0.99551	0.01463
ChariFNL-10452	TGOLN2	12.235	0	-3.7263	0.88901	0.27286	11.998	0	-3.7002	0.84711	0.34768	17.393	0	-4.2011	0.98001	0.050406
ChariFNL-10453	TGOLN2	104	222.85	1.0921	0.14987	0.35523	101.98	0	-6.6862	0.98251	0.068192	147.84	0	-7.2176	0.99729	0.010563
ChariFNL-10454	TGOLN2	69.519	0	-6.1399	0.97848	0.081191	68.169	0	-6.1121	0.97321	0.08829	98.825	0	-6.6413	0.996	0.013514
ChariFNL-10455	TGOLN2	167.96	579.41	1.7804	0.0026433	0.029083	164.7	829.69	2.3258	5.92E-06	0.00032152	238.76	194.52	-0.29429	0.69884	0.61872
ChariFNL-10456	TGOLN2	104	0	-6.7143	0.98599	0.062136	101.98	0	-6.6862	0.98251	0.068192	147.84	0	-7.2176	0.99729	0.010563
ChariFNL-10457	FOCAD	585.07	0	-9.1949	0.99853	0.022988	573.71	36.074	-3.9544	0.9849	0.063178	831.71	0	-9.7017	0.99955	0.0072619
ChariFNL-10458	FOCAD	77.305	0	-6.291	0.98074	0.075733	75.804	0	-6.2631	0.97603	0.082447	109.89	0	-6.793	0.99639	0.012642
ChariFNL-10459	FOCAD	323.68	0	-8.3429	0.99648	0.032437	317.4	0	-8.3147	0.99509	0.040823	460.13	0	-8.849	0.99915	0.0072757
ChariFNL-1046	COL25A1	915.98	351.61	-1.3788	0.90621	0.23683	898.2	198.4	-2.1729	0.94348	0.15147	1302.1	387.68	-1.7453	0.9054	0.21751
ChariFNL-10460	FOCAD	3513.2	2689.1	-0.38556	0.75035	0.55564	3445	1262.6	-1.4474	0.9208	0.19965	4994.2	842.01	-2.5669	0.9625	0.090784
ChariFNL-10461	FOCAD	11.123	0	-3.5997	0.87942	0.29331	10.907	0	-3.5737	0.83245	0.37703	15.812	0	-4.0714	0.97823	0.054516
ChariFNL-10462	PLP1	112.9	0	-6.8316	0.9872	0.059015	110.71	0	-6.8036	0.98398	0.06515	160.49	0	-7.3353	0.9975	0.010104
ChariFNL-10463	PLP1	26.695	0	-4.7916	0.94505	0.16246	26.177	0	-4.7643	0.92888	0.18203	37.949	0	-5.2835	0.99016	0.027072
ChariFNL-10464	PLP1	67.85	0	-6.1054	0.97793	0.082467	66.533	0	-6.0775	0.97252	0.089729	96.454	0	-6.6066	0.9959	0.013723
ChariFNL-10465	PLP1	607.32	0	-9.2487	0.99861	0.022296	595.53	12.025	-5.5173	0.99539	0.040066	863.34	0	-9.7555	0.99957	0.0072619
ChariFNL-10466	PLP1	731.34	0	-9.5164	0.99898	0.018967	717.14	6.0123	-6.6782	0.9982	0.028209	1039.6	0	-10.023	0.99965	0.0072619
ChariFNL-10467	ENHO	593.41	544.75	-0.12324	0.58174	0.86439	581.89	30.061	-4.23	0.98777	0.056848	843.57	251.65	-1.7411	0.90277	0.22328
ChariFNL-10468	ENHO	546.14	69.331	-2.9597	0.97311	0.094896	535.54	132.27	-2.0093	0.92888	0.18203	776.37	0	-9.6025	0.99952	0.0072619
ChariFNL-10469	ENHO	223.57	455.61	1.0238	0.10681	0.26403	219.23	0	-7.7829	0.99248	0.046633	317.82	0	-8.3166	0.99874	0.0076268
ChariFNL-1047	COL25A1	192.98	0	-7.5998	0.99314	0.042812	189.24	0	-7.5717	0.99112	0.049601	274.34	0	-8.1051	0.99854	0.0079686
ChariFNL-10470	ENHO	741.35	0	-9.536	0.999	0.018751	726.96	0	-9.5077	0.99823	0.027953	1053.9	0	-10.043	0.99966	0.0072619
ChariFNL-10471	ENHO	504.43	381.32	-0.40272	0.68977	0.67039	494.64	12.025	-5.25	0.99419	0.042791	717.08	1.3603	-8.249	0.99947	0.0072619
ChariFNL-10472	PEX11A	778.06	524.94	-0.56684	0.74914	0.55798	762.95	312.64	-1.2844	0.87001	0.3022	1106.1	108.82	-3.3335	0.97221	0.068563
ChariFNL-10473	PEX11A	249.71	0	-7.9699	0.99503	0.037074	244.86	0	-7.9417	0.99337	0.04456	354.98	0	-8.4757	0.99888	0.0074298
ChariFNL-10474	PEX11A	6.6738	0	-2.9399	0.81396	0.4299	6.5442	0	-2.9154	0.72915	0.58086	9.4872	0	-3.3906	0.96573	0.083404
ChariFNL-10475	PEX11A	130.14	0	-7.035	0.98909	0.053943	127.61	60.123	-1.0733	0.83317	0.37586	185	224.45	0.27747	0.54242	0.92002
ChariFNL-10476	PEX11A	667.38	420.94	-0.66363	0.77151	0.51457	654.42	432.88	-0.59513	0.74288	0.55415	948.72	851.53	-0.15575	0.6241	0.7635
ChariFNL-10477	TCTN2	299.77	0	-8.2325	0.99609	0.033827	293.95	0	-8.2043	0.99463	0.042044	426.14	0	-8.7385	0.99908	0.0073037
ChariFNL-10478	TCTN2	45.048	0	-5.5251	0.96668	0.11031	44.174	0	-5.4974	0.95806	0.12034	64.039	0	-6.0232	0.99395	0.018224
ChariFNL-10479	TCTN2	0	0	-0.63798	0.0907	0.23028	0	42.086	4.8012	1.00E-123	1.05E-120	0	0	-0.84045	0.71681	0.58338
ChariFNL-1048	COL25A1	295.87	678.46	1.1945	0.041986	0.13138	290.13	366.75	0.33706	0.41883	0.85657	420.6	80.256	-2.3753	0.93979	0.14187
ChariFNL-10480	TCTN2	357.61	0	-8.4863	0.99693	0.030756	350.66	0	-8.458	0.99564	0.03946	508.36	0	-8.9925	0.99923	0.0072619
ChariFNL-10481	TCTN2	27.808	0	-4.8484	0.94711	0.15747	27.268	0	-4.8211	0.93172	0.17605	39.53	0	-5.3409	0.99052	0.026203
ChariFNL-10482	TRPC3	408.22	0	-8.6767	0.99746	0.02868	400.29	0	-8.6485	0.99628	0.037775	580.3	1.3603	-7.9442	0.99933	0.0072619
ChariFNL-10483	TRPC3	729.11	0	-9.512	0.99897	0.018997	714.96	0	-9.4837	0.99819	0.028277	1036.5	1.3603	-8.7799	0.99965	0.0072619
ChariFNL-10484	TRPC3	471.06	123.81	-1.9193	0.9307	0.19775	461.91	24.049	-4.2079	0.98705	0.058401	669.64	0	-9.3894	0.99943	0.0072619
ChariFNL-10485	TRPC3	4934.2	11098	1.1693	3.91E-05	0.0012876	4838.4	15758	1.7033	4.16E-07	2.60E-05	7014.2	3546.2	-0.98379	0.84161	0.35429
ChariFNL-10486	TRPC3	182.97	0	-7.5234	0.99268	0.044127	179.42	0	-7.4952	0.99057	0.050835	260.11	0	-8.0285	0.99846	0.0081128
ChariFNL-10487	TMEM256-PLSCR3	487.74	118.85	-2.0278	0.9378	0.18048	478.28	0	-8.9047	0.997	0.035338	693.36	0	-9.4395	0.99945	0.0072619
ChariFNL-10488	TMEM256-PLSCR3	332.58	0	-8.3819	0.9966	0.03202	326.12	0	-8.3537	0.99525	0.040516	472.78	0	-8.8881	0.99917	0.0072634
ChariFNL-10489	TMEM256-PLSCR3	748.58	0	-9.5499	0.99902	0.018578	734.05	72.147	-3.329	0.97691	0.080452	1064.2	0	-10.057	0.99966	0.0072619
ChariFNL-1049	COL26A1	59.508	331.8	2.4595	6.55E-05	0.0020686	58.353	6.0123	-3.0814	0.9685	0.098333	84.595	0	-6.4194	0.99535	0.015009
ChariFNL-10490	TMEM256-PLSCR3	252.49	1574.8	2.6361	4.50E-12	3.35E-10	247.59	1761.6	2.8259	2.07E-13	2.15E-11	358.93	674.7	0.90865	0.24559	0.53736
ChariFNL-10491	TMEM256-PLSCR3	2887	8671.4	1.5864	3.30E-08	1.68E-06	2830.9	11586	2.0326	7.20E-10	5.75E-08	4104	6981	0.76624	0.14191	0.31929
ChariFNL-10492	SLC25A31	608.43	0	-9.2513	0.99862	0.022253	596.62	12.025	-5.5199	0.9954	0.040066	864.92	0	-9.7581	0.99957	0.0072619
ChariFNL-10493	SLC25A31	315.34	505.13	0.67804	0.21841	0.49486	309.22	54.11	-2.4929	0.94893	0.14	448.27	140.11	-1.6708	0.89631	0.23736
ChariFNL-10494	SLC25A31	917.65	460.56	-0.993	0.85379	0.34763	899.83	973.98	0.11412	0.47826	0.96249	1304.5	2.7206	-8.4549	0.99946	0.0072619
ChariFNL-10495	SLC25A31	788.07	1337.1	0.76197	0.10436	0.25914	772.77	1064.2	0.46111	0.30606	0.649	1120.3	801.2	-0.48311	0.71611	0.58472
ChariFNL-10496	SLC25A31	2373.1	292.18	-3.0175	0.99259	0.044396	2327	42.086	-5.7558	0.99754	0.03282	3373.5	1.3603	-10.482	0.99992	0.0072619
ChariFNL-10497	DCSTAMP	337.03	0	-8.401	0.99667	0.031781	330.48	0	-8.3728	0.99532	0.040273	479.11	0	-8.9072	0.99918	0.0072634
ChariFNL-10498	DCSTAMP	408.77	123.81	-1.7151	0.91347	0.23028	400.83	444.91	0.15014	0.48896	0.98149	581.09	116.98	-2.3027	0.93668	0.14874
ChariFNL-10499	DCSTAMP	0	0	-0.63798	0.0907	0.23028	0	0	-0.62794	0.0014934	0.025267	0	0	-0.84045	0.71681	0.58338
ChariFNL-105	ADAM22	374.29	0	-8.5519	0.99712	0.030022	367.02	0	-8.5237	0.99587	0.038887	532.08	1.3603	-7.8192	0.99927	0.0072619
ChariFNL-1050	COL26A1	545.58	0	-9.0943	0.99835	0.024102	534.99	0	-9.0661	0.99739	0.033622	775.58	0	-9.601	0.99952	0.0072619
ChariFNL-10500	DCSTAMP	187.42	0	-7.5578	0.99289	0.043509	183.78	0	-7.5297	0.99082	0.050252	266.43	0	-8.063	0.9985	0.0080456
ChariFNL-10501	DCSTAMP	18.353	0	-4.2745	0.92254	0.21624	17.997	0	-4.2477	0.89694	0.24895	26.09	0	-4.7597	0.98614	0.036549
ChariFNL-10502	POR	68.407	237.71	1.7821	0.017694	0.0716	67.078	0	-6.0891	0.97275	0.089223	97.244	1.3603	-5.3793	0.99593	0.013653
ChariFNL-10503	POR	69.519	0	-6.1399	0.97848	0.081191	68.169	0	-6.1121	0.97321	0.08829	98.825	0	-6.6413	0.996	0.013514
ChariFNL-10504	POR	786.95	1515.4	0.94445	0.046561	0.14263	771.68	2386.9	1.6278	0.00090115	0.025267	1118.7	323.75	-1.7857	0.90754	0.21283
ChariFNL-10505	POR	109.56	0	-6.7887	0.98677	0.06019	107.43	6.0123	-3.9508	0.98346	0.066264	155.75	0	-7.2923	0.99743	0.010273
ChariFNL-10506	POR	541.69	113.9	-2.2397	0.95032	0.14995	531.17	18.037	-4.805	0.99193	0.047824	770.05	0	-9.5907	0.99951	0.0072619
ChariFNL-10507	S100A10	535.57	901.31	0.74984	0.1395	0.33349	525.18	132.27	-1.9812	0.92697	0.1863	761.35	0	-9.5743	0.99951	0.0072619
ChariFNL-10508	S100A10	635.13	693.31	0.12628	0.45704	0.9301	622.79	258.53	-1.2652	0.86483	0.31233	902.87	5.4411	-7.1327	0.99836	0.0083103
ChariFNL-10509	S100A10	278.63	0	-8.1274	0.99569	0.034916	273.22	0	-8.0992	0.99416	0.042791	396.09	0	-8.6333	0.999	0.0073229
ChariFNL-1051	COL26A1	262.5	0	-8.0417	0.99534	0.036022	257.41	6.0123	-5.2036	0.99374	0.043602	373.16	1.3603	-7.3086	0.99894	0.0073504
ChariFNL-10510	S100A10	214.67	0	-7.7527	0.99398	0.04034	210.51	0	-7.7246	0.99212	0.047411	305.17	0	-8.2582	0.99869	0.007715
ChariFNL-10511	S100A10	197.43	0	-7.6325	0.99332	0.042212	193.6	0	-7.6044	0.99134	0.049059	280.66	0	-8.1378	0.99857	0.0079023
ChariFNL-10512	CD300LG	878.16	594.27	-0.56259	0.75162	0.55309	861.11	84.172	-3.3394	0.97798	0.077958	1248.4	0	-10.287	0.99972	0.0072619
ChariFNL-10513	CD300LG	278.63	104	-1.4132	0.87885	0.29456	273.22	0	-8.0992	0.99416	0.042791	396.09	0	-8.6333	0.999	0.0073229
ChariFNL-10514	CD300LG	263.62	0	-8.0478	0.99537	0.035933	258.5	0	-8.0196	0.99377	0.043562	374.75	0	-8.5536	0.99894	0.0073504
ChariFNL-10515	CD300LG	109.01	0	-6.7814	0.98669	0.060386	106.89	0	-6.7534	0.98337	0.066447	154.96	0	-7.285	0.99741	0.0103
ChariFNL-10516	CD300LG	63.401	292.18	2.1866	0.0011316	0.020097	62.17	0	-5.9812	0.97051	0.094128	90.129	0	-6.5098	0.99563	0.014365
ChariFNL-10517	TMEM39B	298.1	866.64	1.5365	0.0048619	0.036732	292.31	318.65	0.12407	0.51188	0.97997	423.76	0	-8.7305	0.99907	0.0073037
ChariFNL-10518	TMEM39B	43.936	0	-5.4898	0.96585	0.11235	43.083	0	-5.4621	0.95697	0.12259	62.458	0	-5.9877	0.99381	0.018559
ChariFNL-10519	TMEM39B	695.75	485.32	-0.51873	0.73167	0.59208	682.24	577.18	-0.24088	0.63464	0.7597	989.04	171.4	-2.5218	0.948	0.12363
ChariFNL-1052	COL26A1	728	237.71	-1.6107	0.91976	0.22258	713.87	0	-9.4815	0.99819	0.028283	1034.9	0	-10.017	0.99965	0.0072619
ChariFNL-10520	TMEM39B	258.05	0	-8.0171	0.99524	0.036352	253.04	18.037	-3.7382	0.9802	0.07318	366.84	0	-8.5229	0.99892	0.0073683
ChariFNL-10521	TMEM39B	622.89	0	-9.2851	0.99867	0.021824	610.8	0	-9.2569	0.99779	0.031232	885.48	0	-9.7919	0.99958	0.0072619
ChariFNL-10522	ATP1A3	870.38	792.36	-0.13533	0.58445	0.85983	853.48	402.82	-1.0813	0.84368	0.35475	1237.3	39.448	-4.9361	0.99154	0.023872
ChariFNL-10523	ATP1A3	293.65	0	-8.2028	0.99598	0.034056	287.95	12.025	-4.4715	0.98883	0.05444	417.44	0	-8.7089	0.99905	0.0073037
ChariFNL-10524	ATP1A3	84.535	604.17	2.8228	4.31E-09	2.39E-07	82.894	24.049	-1.7438	0.90474	0.23336	120.17	1.3603	-5.682	0.99669	0.011922
ChariFNL-10525	ATP1A3	123.47	0	-6.9596	0.98842	0.055859	121.07	0	-6.9315	0.98546	0.061955	175.51	0	-7.4636	0.99771	0.0096511
ChariFNL-10526	ATP1A3	663.49	0	-9.3761	0.9988	0.020709	650.61	0	-9.3479	0.99796	0.030153	943.19	0	-9.8829	0.99961	0.0072619
ChariFNL-10527	NGLY1	1667.9	2946.6	0.82063	0.03999	0.12681	1635.5	2158.4	0.4	0.2999	0.63696	2371	44.889	-5.6918	0.99563	0.014365
ChariFNL-10528	NGLY1	808.64	0	-9.6611	0.99914	0.017234	792.94	0	-9.6329	0.99842	0.026188	1149.5	0	-10.168	0.99969	0.0072619
ChariFNL-10529	NGLY1	111.23	0	-6.8103	0.98699	0.059596	109.07	0	-6.7823	0.98372	0.065713	158.12	0	-7.314	0.99747	0.010188
ChariFNL-1053	COL26A1	894.85	0	-9.8071	0.99929	0.015471	877.47	6.0123	-6.969	0.99862	0.025267	1272.1	0	-10.314	0.99972	0.0072619
ChariFNL-10530	NGLY1	296.43	960.73	1.6931	0.0011754	0.020502	290.67	0	-8.1882	0.99456	0.042146	421.39	0	-8.7224	0.99906	0.0073037
ChariFNL-10531	NGLY1	487.74	0	-8.9329	0.99804	0.025789	478.28	0	-8.9047	0.997	0.035338	693.36	0	-9.4395	0.99945	0.0072619
ChariFNL-10532	TMEM159	694.08	856.74	0.30336	0.35335	0.74954	680.6	30.061	-4.4557	0.99002	0.052029	986.67	2.7206	-8.0524	0.99926	0.0072619
ChariFNL-10533	TMEM159	85.647	0	-6.4371	0.98271	0.070497	83.984	0	-6.4091	0.97849	0.076754	121.75	0	-6.9396	0.99673	0.011817
ChariFNL-10534	TMEM159	172.96	386.27	1.1546	0.08564	0.23028	169.6	444.91	1.3861	0.043001	0.12259	245.88	526.43	1.0952	0.19819	0.43821
ChariFNL-10535	TMEM159	190.2	0	-7.579	0.99301	0.043187	186.51	0	-7.5508	0.99097	0.049904	270.39	0	-8.0842	0.99852	0.0080079
ChariFNL-10536	TMEM159	32.257	0	-5.0556	0.95401	0.14103	31.631	0	-5.0281	0.94116	0.15624	45.855	0	-5.5501	0.99174	0.023383
ChariFNL-10537	TMEM59	93.433	0	-6.5612	0.98425	0.066601	91.619	0	-6.5332	0.98039	0.072704	132.82	0	-7.0642	0.99699	0.011219
ChariFNL-10538	TMEM59	75.08	0	-6.2495	0.98014	0.077135	73.623	0	-6.2215	0.97528	0.083971	106.73	0	-6.7513	0.99628	0.012866
ChariFNL-10539	TMEM59	219.12	0	-7.7822	0.99413	0.039892	214.87	0	-7.754	0.9923	0.047046	311.5	0	-8.2877	0.99872	0.0076752
ChariFNL-1054	COL6A1	481.07	237.71	-1.014	0.83572	0.38481	471.73	114.23	-2.0365	0.92932	0.18125	683.87	1.3603	-8.1807	0.99944	0.0072619
ChariFNL-10540	TMEM59	154.05	0	-7.2766	0.99102	0.048656	151.06	6.0123	-4.4386	0.98858	0.054982	219	0	-7.7813	0.99817	0.0086672
ChariFNL-10541	TMEM59	662.93	178.28	-1.8888	0.93668	0.18344	650.06	0	-9.3466	0.99796	0.030164	942.4	0	-9.8817	0.99961	0.0072619
ChariFNL-10542	RP11-77K12.1	394.31	99.045	-1.9823	0.93119	0.19651	386.66	30.061	-3.6416	0.97957	0.074425	560.54	0	-9.1332	0.99931	0.0072619
ChariFNL-10543	RP11-77K12.1	2528.8	1213.3	-1.0589	0.91562	0.23028	2479.7	1863.8	-0.41174	0.70191	0.63344	3594.9	1745.2	-1.0421	0.83755	0.36267
ChariFNL-10544	RP11-77K12.1	109.01	0	-6.7814	0.98669	0.060386	106.89	0	-6.7534	0.98337	0.066447	154.96	0	-7.285	0.99741	0.0103
ChariFNL-10545	RP11-77K12.1	220.79	683.41	1.6256	0.0048007	0.036505	216.51	294.6	0.4426	0.38614	0.79738	313.87	12.243	-4.5715	0.98839	0.031361
ChariFNL-10546	RP11-77K12.1	413.22	0	-8.6943	0.9975	0.028522	405.2	0	-8.666	0.99633	0.037662	587.42	0	-9.2007	0.99934	0.0072619
ChariFNL-10547	NPY1R	286.42	0	-8.167	0.99584	0.034511	280.86	0	-8.1388	0.99434	0.042545	407.16	0	-8.673	0.99903	0.0073221
ChariFNL-10548	NPY1R	265.28	158.47	-0.73967	0.77489	0.508	260.13	144.29	-0.84581	0.79493	0.4523	377.12	0	-8.5627	0.99895	0.0073504
ChariFNL-10549	NPY1R	263.62	0	-8.0478	0.99537	0.035933	258.5	0	-8.0196	0.99377	0.043562	374.75	0	-8.5536	0.99894	0.0073504
ChariFNL-1055	COL6A1	489.97	0	-8.9395	0.99806	0.025766	480.46	0	-8.9113	0.99702	0.035332	696.52	0	-9.4461	0.99945	0.0072619
ChariFNL-10550	NPY1R	0	0	-0.63798	0.0907	0.23028	0	0	-0.62794	0.0014934	0.025267	0	0	-0.84045	0.71681	0.58338
ChariFNL-10551	NPY1R	575.06	74.284	-2.9358	0.97321	0.094567	563.9	78.159	-2.8352	0.9641	0.10797	817.48	0	-9.6768	0.99954	0.0072619
ChariFNL-10552	LIM2	99.551	0	-6.6518	0.9853	0.063884	97.618	0	-6.6238	0.98167	0.069949	141.52	0	-7.155	0.99717	0.010818
ChariFNL-10553	LIM2	181.86	450.65	1.3045	0.04549	0.13984	178.33	895.83	2.3222	4.52E-06	0.00025128	258.53	92.499	-1.4729	0.88087	0.27064
ChariFNL-10554	LIM2	159.06	0	-7.3225	0.99135	0.047733	155.97	0	-7.2944	0.98898	0.054073	226.11	0	-7.8273	0.99822	0.0085543
ChariFNL-10555	LIM2	45.048	272.37	2.5697	5.31E-05	0.0017097	44.174	234.48	2.382	0.00021202	0.0094168	64.039	0	-6.0232	0.99395	0.018224
ChariFNL-10556	LIM2	98.439	0	-6.6357	0.98512	0.064288	96.528	0	-6.6077	0.98145	0.070375	139.94	0	-7.1389	0.99714	0.010879
ChariFNL-10557	APLP2	91.209	0	-6.5268	0.98384	0.067577	89.438	0	-6.4989	0.97988	0.073722	129.66	0	-7.0297	0.99692	0.011372
ChariFNL-10558	APLP2	2367	1624.3	-0.54292	0.79178	0.47476	2321	414.85	-2.4813	0.96779	0.099909	3364.8	19.044	-7.3916	0.99883	0.007478
ChariFNL-10559	APLP2	270.85	188.18	-0.52299	0.72401	0.60629	265.59	402.82	0.59911	0.30092	0.63892	385.02	47.61	-2.9894	0.96203	0.091846
ChariFNL-1056	COL6A1	144.6	0	-7.1859	0.99033	0.050555	141.79	0	-7.1578	0.98776	0.056848	205.56	0	-7.6904	0.99805	0.0089239
ChariFNL-10560	APLP2	28.364	0	-4.876	0.94808	0.1551	27.813	0	-4.8486	0.93306	0.17314	40.321	0	-5.3688	0.99069	0.025796
ChariFNL-10561	APLP2	494.42	316.94	-0.63988	0.7585	0.53973	484.82	138.28	-1.8024	0.91409	0.21365	702.85	14.963	-5.4625	0.99399	0.018143
ChariFNL-10562	CTSV	87.316	0	-6.4646	0.98307	0.069549	85.621	0	-6.4366	0.97892	0.075812	124.12	0	-6.9672	0.99679	0.011677
ChariFNL-10563	CTSV	447.7	0	-8.8096	0.99778	0.027277	439.01	12.025	-5.0782	0.99327	0.044791	636.44	0	-9.3161	0.9994	0.0072619
ChariFNL-10564	CTSV	176.86	0	-7.4746	0.99237	0.044929	173.42	0	-7.4464	0.9902	0.051627	251.41	0	-7.9796	0.99841	0.0082172
ChariFNL-10565	CTSV	1523.9	0	-10.574	0.99975	0.0068149	1494.3	24.049	-5.8995	0.9973	0.034092	2166.3	0	-11.082	0.99985	0.0072619
ChariFNL-10566	CTSV	119.02	0	-6.9071	0.98793	0.057149	116.71	0	-6.879	0.98487	0.063178	169.19	0	-7.411	0.99763	0.0098291
ChariFNL-10567	LINGO1	1490.5	1926.4	0.36992	0.26205	0.5796	1461.5	2837.8	0.95679	0.056081	0.1504	2118.8	843.37	-1.328	0.86961	0.29465
ChariFNL-10568	LINGO1	272.51	579.41	1.0855	0.072931	0.20638	267.22	0	-8.0673	0.994	0.043182	387.4	0	-8.6014	0.99898	0.0073504
ChariFNL-10569	LINGO1	676.28	39.618	-4.0596	0.98994	0.051678	663.15	24.049	-4.7287	0.99182	0.047991	961.37	0	-9.9105	0.99962	0.0072619
ChariFNL-1057	COL6A1	27.808	376.37	3.7115	1.80E-17	1.98E-15	27.268	0	-4.8211	0.93172	0.17605	39.53	0	-5.3409	0.99052	0.026203
ChariFNL-10570	LINGO1	111.79	99.045	-0.17295	0.64516	0.75235	109.62	6.0123	-3.9795	0.98381	0.065495	158.91	0	-7.3211	0.99748	0.01016
ChariFNL-10571	LINGO1	195.21	0	-7.6162	0.99323	0.042527	191.42	0	-7.5881	0.99123	0.049351	277.5	0	-8.1215	0.99856	0.0079371
ChariFNL-10572	TMEM180	176.3	0	-7.47	0.99234	0.045026	172.88	0	-7.4419	0.99017	0.051715	250.62	0	-7.9751	0.9984	0.0082304
ChariFNL-10573	TMEM180	9586.4	5813.9	-0.72138	0.93529	0.18683	9400.3	8597.5	-0.12877	0.58823	0.84371	13628	7448.9	-0.87135	0.83973	0.35807
ChariFNL-10574	TMEM180	246.38	0	-7.9506	0.99494	0.037389	241.59	0	-7.9224	0.99327	0.044791	350.24	0	-8.4563	0.99886	0.0074604
ChariFNL-10575	TMEM180	108.45	336.75	1.6257	0.019375	0.076095	106.34	0	-6.7461	0.98327	0.066598	154.17	1.3603	-6.0387	0.9974	0.010324
ChariFNL-10576	TMEM180	335.92	0	-8.3962	0.99665	0.031881	329.39	18.037	-4.1173	0.98551	0.061875	477.52	0	-8.9024	0.99918	0.0072634
ChariFNL-10577	TRPA1	167.96	0	-7.4005	0.99189	0.04627	164.7	0	-7.3724	0.98963	0.052776	238.76	0	-7.9055	0.99832	0.008369
ChariFNL-10578	TRPA1	161.28	0	-7.3424	0.99149	0.047366	158.15	0	-7.3143	0.98915	0.053733	229.27	0	-7.8472	0.99825	0.008504
ChariFNL-10579	TRPA1	216.34	480.37	1.1472	0.071713	0.20325	212.14	703.43	1.7246	0.0043818	0.039535	307.54	73.455	-2.051	0.9232	0.17845
ChariFNL-1058	COL6A1	411.55	1535.2	1.8967	2.00E-05	0.00068987	403.56	1761.6	2.1233	5.41E-06	0.00029603	585.05	265.25	-1.1382	0.84045	0.35667
ChariFNL-10580	TRPA1	431.57	0	-8.7568	0.99765	0.027789	423.19	0	-8.7286	0.99652	0.037113	613.51	1.3603	-8.0243	0.99937	0.0072619
ChariFNL-10581	TRPA1	38.931	0	-5.3194	0.96159	0.12284	38.175	0	-5.2919	0.95134	0.13479	55.342	0	-5.8161	0.99307	0.020311
ChariFNL-10582	PARP16	404.88	0	-8.6649	0.99742	0.02879	397.02	6.0123	-5.8268	0.99624	0.037892	575.56	1.3603	-7.9324	0.99933	0.0072619
ChariFNL-10583	PARP16	191.87	14.857	-3.6045	0.97849	0.081191	188.15	0	-7.5634	0.99106	0.049712	272.76	0	-8.0968	0.99853	0.0079831
ChariFNL-10584	PARP16	891.51	2089.8	1.2281	0.0054642	0.038576	874.2	4605.4	2.3959	2.66E-11	2.39E-09	1267.3	3364	1.4077	0.023203	0.057859
ChariFNL-10585	PARP16	531.68	2486	2.2231	1.10E-09	6.46E-08	521.36	468.96	-0.15251	0.60565	0.8125	755.82	204.04	-1.884	0.91294	0.20114
ChariFNL-10586	PARP16	214.12	287.23	0.42209	0.37587	0.79018	209.96	0	-7.7208	0.9921	0.047435	304.38	0	-8.2545	0.99869	0.0077201
ChariFNL-10587	SLC2A6	166.29	0	-7.3862	0.99179	0.046533	163.06	0	-7.3581	0.98951	0.05301	236.39	0	-7.8911	0.9983	0.0084056
ChariFNL-10588	SLC2A6	2957.6	1787.8	-0.72596	0.86149	0.33167	2900.2	1412.9	-1.037	0.86477	0.31244	4204.4	836.57	-2.328	0.9518	0.1151
ChariFNL-10589	SLC2A6	296.98	2560.3	3.1036	8.77E-26	1.49E-23	291.22	1130.3	1.9529	0.00022416	0.0098919	422.18	593.08	0.48938	0.41435	0.83716
ChariFNL-1059	COLEC12	657.93	668.55	0.023076	0.50984	0.98438	645.15	306.62	-1.0707	0.83812	0.36561	935.28	51.691	-4.1513	0.98453	0.04022
ChariFNL-10590	SLC2A6	271.4	0	-8.0896	0.99554	0.035445	266.13	0	-8.0614	0.99398	0.043241	385.81	0	-8.5955	0.99897	0.0073504
ChariFNL-10591	SLC2A6	325.35	0	-8.3503	0.9965	0.032326	319.03	0	-8.3221	0.99512	0.040715	462.5	0	-8.8564	0.99915	0.0072654
ChariFNL-10592	BCAN	104	401.13	1.9373	0.0025013	0.028529	101.98	132.27	0.37197	0.45822	0.92663	147.84	0	-7.2176	0.99729	0.010563
ChariFNL-10593	BCAN	232.47	0	-7.8671	0.99455	0.038512	227.96	0	-7.8389	0.9928	0.045894	330.47	0	-8.3727	0.99879	0.0075462
ChariFNL-10594	BCAN	90.653	153.52	0.75354	0.30351	0.65776	88.893	0	-6.4901	0.97974	0.073974	128.87	0	-7.0209	0.9969	0.011409
ChariFNL-10595	BCAN	923.21	14.857	-5.8651	0.99794	0.026353	905.29	18.037	-5.5731	0.99596	0.038719	1312.4	0	-10.359	0.99973	0.0072619
ChariFNL-10596	BCAN	364.28	0	-8.5129	0.99701	0.03047	357.21	0	-8.4846	0.99574	0.03927	517.85	0	-9.0192	0.99925	0.0072619
ChariFNL-10597	ARMCX2	50.61	0	-5.6896	0.9703	0.10148	49.627	0	-5.6618	0.96277	0.11048	71.945	0	-6.1887	0.99458	0.01678
ChariFNL-10598	ARMCX2	165.73	0	-7.3814	0.99176	0.046632	162.52	0	-7.3533	0.98947	0.053081	235.6	0	-7.8863	0.9983	0.0084191
ChariFNL-10599	ARMCX2	498.31	0	-8.9638	0.99811	0.025525	488.64	18.037	-4.6849	0.99105	0.049767	708.38	0	-9.4704	0.99946	0.0072619
ChariFNL-106	ADAM9	61.733	0	-5.9711	0.97569	0.0882	60.534	0	-5.9433	0.96968	0.095894	87.757	0	-6.4718	0.99551	0.01463
ChariFNL-1060	COLEC12	2229.6	2099.7	-0.086537	0.56133	0.89986	2186.3	2519.1	0.20433	0.40139	0.82519	3169.5	500.58	-2.6602	0.96084	0.094599
ChariFNL-10600	ARMCX2	291.42	0	-8.1919	0.99594	0.0342	285.77	0	-8.1637	0.99445	0.042289	414.28	0	-8.6979	0.99905	0.0073101
ChariFNL-10601	ARMCX2	869.26	891.4	0.03624	0.49551	0.99271	852.39	12.025	-6.0339	0.99711	0.035064	1235.7	2.7206	-8.3768	0.99943	0.0072619
ChariFNL-10602	LEMD3	49.497	0	-5.6581	0.96964	0.10309	48.536	0	-5.6304	0.96191	0.11227	70.364	0	-6.1571	0.99447	0.017039
ChariFNL-10603	LEMD3	397.65	0	-8.639	0.99736	0.029081	389.93	12.025	-4.9076	0.99222	0.047216	565.28	0	-9.1454	0.99932	0.0072619
ChariFNL-10604	LEMD3	117.35	0	-6.8869	0.98774	0.057655	115.07	0	-6.8588	0.98464	0.063747	166.82	0	-7.3907	0.9976	0.0099073
ChariFNL-10605	LEMD3	232.47	0	-7.8671	0.99455	0.038512	227.96	24.049	-3.1923	0.96966	0.095933	330.47	0	-8.3727	0.99879	0.0075462
ChariFNL-10606	LEMD3	41.155	0	-5.3976	0.9636	0.11792	40.356	0	-5.37	0.95401	0.12913	58.505	0	-5.8949	0.99342	0.019484
ChariFNL-10607	SLC30A3	64.514	0	-6.0337	0.97676	0.085442	63.261	0	-6.0059	0.97104	0.093028	91.71	0	-6.5347	0.9957	0.014201
ChariFNL-10608	SLC30A3	923.77	0	-9.8529	0.99933	0.014889	905.83	0	-9.8247	0.99868	0.025267	1313.2	0	-10.36	0.99973	0.0072619
ChariFNL-10609	SLC30A3	102.89	0	-6.6989	0.98582	0.062516	100.89	0	-6.6709	0.9823	0.068609	146.26	0	-7.2022	0.99726	0.010624
ChariFNL-1061	COLEC12	17.241	0	-4.1891	0.91806	0.2264	16.906	0	-4.1624	0.89043	0.26208	24.509	0	-4.6729	0.98533	0.038391
ChariFNL-10610	SLC30A3	912.09	351.61	-1.3727	0.9054	0.2387	894.38	949.94	0.086848	0.4917	0.98615	1296.6	389.04	-1.7341	0.90448	0.21951
ChariFNL-10611	SLC30A3	450.48	980.54	1.1204	0.036167	0.1175	441.74	877.79	0.98907	0.10244	0.24813	640.39	69.374	-3.1881	0.96766	0.079012
ChariFNL-10612	TMPRSS2	714.65	574.46	-0.31455	0.66135	0.72243	700.78	78.159	-3.1482	0.97314	0.088474	1015.9	0	-9.99	0.99964	0.0072619
ChariFNL-10613	TMPRSS2	1331.4	1183.6	-0.16968	0.60372	0.82631	1305.6	306.62	-2.0865	0.94421	0.15004	1892.7	288.38	-2.7102	0.95841	0.1001
ChariFNL-10614	TMPRSS2	206.33	0	-7.6958	0.99368	0.041117	202.33	0	-7.6677	0.99176	0.048055	293.31	0	-8.2012	0.99864	0.0077849
ChariFNL-10615	TMPRSS2	254.16	0	-7.9953	0.99514	0.03671	249.23	0	-7.9671	0.9935	0.044191	361.31	0	-8.5011	0.9989	0.0073959
ChariFNL-10616	TMPRSS2	661.26	0	-9.3713	0.99879	0.020784	648.43	0	-9.343	0.99795	0.03021	940.03	0	-9.8781	0.99961	0.0072619
ChariFNL-10617	KCNK10	78.974	0	-6.3215	0.98116	0.074603	77.44	0	-6.2935	0.97656	0.081301	112.27	0	-6.8236	0.99646	0.012468
ChariFNL-10618	KCNK10	434.91	0	-8.7679	0.99768	0.02768	426.47	24.049	-4.093	0.9857	0.061539	618.25	0	-9.2744	0.99938	0.0072619
ChariFNL-10619	KCNK10	741.91	460.56	-0.68667	0.7806	0.49681	727.5	330.67	-1.1352	0.84935	0.34357	1054.7	0	-10.044	0.99966	0.0072619
ChariFNL-1062	COLEC12	454.38	272.37	-0.73619	0.78011	0.49782	445.55	24.049	-4.156	0.98645	0.0596	645.92	0	-9.3375	0.99941	0.0072619
ChariFNL-10620	KCNK10	45.604	272.37	2.5523	6.34E-05	0.0020123	44.719	18.037	-1.264	0.86559	0.31133	64.829	0	-6.0407	0.99402	0.018056
ChariFNL-10621	KCNK10	594.53	0	-9.218	0.99856	0.022694	582.98	0	-9.1898	0.99766	0.032036	845.16	0	-9.7248	0.99956	0.0072619
ChariFNL-10622	XKR4	51.722	0	-5.7203	0.97094	0.10003	50.718	0	-5.6926	0.9636	0.1089	73.526	0	-6.2197	0.99469	0.016533
ChariFNL-10623	XKR4	1378.7	163.42	-3.0689	0.98681	0.060119	1351.9	0	-10.402	0.99924	0.025267	1959.9	2.7206	-9.0418	0.99967	0.0072619
ChariFNL-10624	XKR4	159.62	292.18	0.86818	0.19736	0.45302	156.52	126.26	-0.30775	0.67749	0.67995	226.9	32.647	-2.7599	0.95544	0.10679
ChariFNL-10625	XKR4	41.711	0	-5.4165	0.96408	0.11676	40.902	0	-5.3889	0.95463	0.12779	59.295	0	-5.914	0.9935	0.019292
ChariFNL-10626	XKR4	183.53	0	-7.5277	0.9927	0.044039	179.97	0	-7.4996	0.9906	0.050778	260.9	1.3603	-6.7939	0.99846	0.0081058
ChariFNL-10627	TRPM3	222.46	0	-7.8039	0.99424	0.039523	218.14	0	-7.7757	0.99243	0.046701	316.24	0	-8.3094	0.99874	0.0076339
ChariFNL-10628	TRPM3	47.273	252.56	2.3931	0.00037565	0.0096063	46.355	0	-5.5654	0.96008	0.11607	67.201	0	-6.0917	0.99422	0.017592
ChariFNL-10629	TRPM3	5112.1	4759.1	-0.10322	0.58775	0.85415	5012.9	11622	1.2129	0.0018859	0.028852	7267.2	8380.7	0.20564	0.40742	0.82393
ChariFNL-1063	COLEC12	424.9	0	-8.7344	0.9976	0.028097	416.65	0	-8.7062	0.99646	0.037336	604.02	0	-9.2408	0.99936	0.0072619
ChariFNL-10630	TRPM3	60.064	4.9522	-3.3588	0.975	0.089994	58.898	6.0123	-3.0946	0.96881	0.097761	85.385	0	-6.4327	0.9954	0.014921
ChariFNL-10631	TRPM3	107.34	0	-6.7594	0.98646	0.060933	105.25	0	-6.7314	0.98309	0.06692	152.59	0	-7.2629	0.99737	0.01038
ChariFNL-10632	SYNJ2BP	43.38	0	-5.4718	0.96543	0.11339	42.538	6.0123	-2.6343	0.95641	0.12375	61.667	0	-5.9696	0.99373	0.018731
ChariFNL-10633	SYNJ2BP	33.369	0	-5.103	0.95547	0.13743	32.721	0	-5.0756	0.94313	0.15204	47.436	0	-5.598	0.99199	0.022781
ChariFNL-10634	SYNJ2BP	98.439	0	-6.6357	0.98512	0.064288	96.528	0	-6.6077	0.98145	0.070375	139.94	0	-7.1389	0.99714	0.010879
ChariFNL-10635	SYNJ2BP	509.99	0	-8.9972	0.99817	0.025313	500.09	0	-8.9689	0.99716	0.034823	724.98	0	-9.5038	0.99948	0.0072619
ChariFNL-10636	SYNJ2BP	65.626	0	-6.058	0.97716	0.08445	64.352	0	-6.0302	0.97155	0.091924	93.291	0	-6.5591	0.99577	0.01404
ChariFNL-10637	ZDHHC20	253.61	133.71	-0.9184	0.80903	0.44	248.68	12.025	-4.2608	0.98675	0.059014	360.52	1.3603	-7.259	0.9989	0.0074014
ChariFNL-10638	ZDHHC20	1422.6	3342.8	1.2319	0.0016201	0.023974	1395	10449	2.9042	2.09E-28	4.26E-26	2022.4	5536.3	1.4524	0.0098617	0.027123
ChariFNL-10639	ZDHHC20	56.727	0	-5.8512	0.97351	0.093821	55.626	0	-5.8234	0.9669	0.10187	80.642	0	-6.3512	0.99514	0.015514
ChariFNL-1064	CORIN	286.97	0	-8.1698	0.99586	0.034497	281.4	0	-8.1416	0.99435	0.042543	407.95	0	-8.6758	0.99903	0.0073221
ChariFNL-10640	ZDHHC20	87.872	0	-6.4737	0.98318	0.06924	86.166	0	-6.4457	0.97906	0.075485	124.92	0	-6.9763	0.99681	0.011627
ChariFNL-10641	ZDHHC20	1331.4	0	-10.38	0.99967	0.0086188	1305.6	186.38	-2.8018	0.96994	0.095385	1892.7	1.3603	-9.648	0.99983	0.0072619
ChariFNL-10642	CERS1	892.62	29.713	-4.8627	0.99547	0.035647	875.29	0	-9.7753	0.99861	0.025267	1268.9	0	-10.311	0.99972	0.0072619
ChariFNL-10643	CERS1	646.8	0	-9.3394	0.99875	0.021194	634.25	0	-9.3112	0.9979	0.030546	919.47	0	-9.8462	0.9996	0.0072619
ChariFNL-10644	CERS1	52.834	0	-5.7505	0.97155	0.098568	51.809	0	-5.7227	0.96439	0.10719	75.107	0	-6.25	0.9948	0.016287
ChariFNL-10645	CERS1	686.29	0	-9.4248	0.99886	0.020128	672.97	0	-9.3965	0.99805	0.029422	975.6	1.3603	-8.6927	0.99963	0.0072619
ChariFNL-10646	CERS1	2189.6	6616.2	1.5949	2.59E-07	1.18E-05	2147.1	444.91	-2.2682	0.95964	0.11713	3112.6	183.64	-4.0758	0.98678	0.035085
ChariFNL-10647	PIGR	3369.2	6878.7	1.0295	0.0016412	0.024078	3303.8	6018.3	0.86505	0.049491	0.13657	4789.5	1213.4	-1.98	0.93666	0.14878
ChariFNL-10648	PIGR	414.89	683.41	0.71866	0.17502	0.40742	406.83	12.025	-4.9687	0.99261	0.046343	589.79	0	-9.2065	0.99935	0.0072619
ChariFNL-10649	PIGR	235.81	0	-7.8876	0.99465	0.038186	231.23	0	-7.8594	0.99292	0.045488	335.22	0	-8.3932	0.99881	0.0075083
ChariFNL-1065	CORIN	35.594	0	-5.1935	0.95813	0.13106	34.903	0	-5.166	0.94672	0.14452	50.599	0	-5.6893	0.99246	0.021717
ChariFNL-10650	PIGR	36.15	0	-5.2153	0.95875	0.12962	35.448	0	-5.1878	0.94755	0.1428	51.389	0	-5.7112	0.99257	0.021472
ChariFNL-10651	PIGR	596.75	1069.7	0.84092	0.095001	0.23966	585.16	0	-9.1952	0.99767	0.031971	848.32	0	-9.7302	0.99956	0.0072619
ChariFNL-10652	NPB	242.48	0	-7.9277	0.99484	0.037659	237.77	0	-7.8995	0.99314	0.045087	344.7	0	-8.4334	0.99885	0.0074712
ChariFNL-10653	NPB	85.647	0	-6.4371	0.98271	0.070497	83.984	0	-6.4091	0.97849	0.076754	121.75	0	-6.9396	0.99673	0.011817
ChariFNL-10654	NPB	294.2	0	-8.2056	0.99599	0.03404	288.49	0	-8.1774	0.99451	0.042153	418.23	0	-8.7116	0.99906	0.0073037
ChariFNL-10655	NPB	1921.5	510.08	-1.9114	0.96853	0.10569	1884.2	180.37	-3.3777	0.98357	0.06609	2731.5	1.3603	-10.177	0.99989	0.0072619
ChariFNL-10656	NPB	496.64	0	-8.959	0.9981	0.025588	487	0	-8.9307	0.99707	0.035148	706.01	0	-9.4656	0.99946	0.0072619
ChariFNL-10657	OR9K2	24.471	0	-4.6708	0.94043	0.17401	23.996	0	-4.6436	0.92244	0.19582	34.787	0	-5.1613	0.98934	0.029052
ChariFNL-10658	OR9K2	34.481	0	-5.149	0.95684	0.13421	33.812	0	-5.1215	0.94498	0.14816	49.017	0	-5.6444	0.99223	0.02224
ChariFNL-10659	OR9K2	0	0	-0.63798	0.0907	0.23028	0	0	-0.62794	0.0014934	0.025267	0	0	-0.84045	0.71681	0.58338
ChariFNL-1066	CORIN	44.492	0	-5.5075	0.96627	0.11129	43.628	0	-5.4799	0.95752	0.12141	63.248	0	-6.0056	0.99388	0.018381
ChariFNL-10660	OR9K2	0	0	-0.63798	0.0907	0.23028	0	0	-0.62794	0.0014934	0.025267	0	0	-0.84045	0.71681	0.58338
ChariFNL-10661	OR9K2	0	0	-0.63798	0.0907	0.23028	0	0	-0.62794	0.0014934	0.025267	0	0	-0.84045	0.71681	0.58338
ChariFNL-10662	PORCN	540.02	1564.9	1.5332	0.00099427	0.01875	529.54	595.21	0.16837	0.47034	0.94838	767.68	76.176	-3.3162	0.97092	0.071523
ChariFNL-10663	PORCN	33.925	0	-5.1262	0.95616	0.13578	33.267	0	-5.0987	0.94407	0.15004	48.227	0	-5.6214	0.99212	0.022502
ChariFNL-10664	PORCN	919.32	9.9045	-6.3991	0.99863	0.022165	901.47	0	-9.8177	0.99867	0.025267	1306.9	0	-10.353	0.99973	0.0072619
ChariFNL-10665	PORCN	551.7	0	-9.1104	0.99838	0.023959	540.99	240.49	-1.1663	0.8501	0.34198	784.28	0	-9.6171	0.99952	0.0072619
ChariFNL-10666	PORCN	1513.8	123.81	-3.6014	0.99242	0.044845	1484.5	450.92	-1.7168	0.92369	0.19321	2152	261.17	-3.0378	0.96848	0.077123
ChariFNL-10667	SEMA6B	66.738	0	-6.0819	0.97756	0.083434	65.442	0	-6.054	0.97204	0.090751	94.872	1.3603	-5.3441	0.99584	0.013875
ChariFNL-10668	SEMA6B	243.59	0	-7.9342	0.99487	0.037585	238.86	0	-7.9061	0.99318	0.045011	346.28	0	-8.44	0.99885	0.0074712
ChariFNL-10669	SEMA6B	34.481	0	-5.149	0.95684	0.13421	33.812	30.061	-0.16446	0.68186	0.67184	49.017	0	-5.6444	0.99223	0.02224
ChariFNL-1067	CORIN	62.845	0	-5.9965	0.97613	0.087037	61.625	0	-5.9687	0.97024	0.094675	89.338	0	-6.4973	0.99559	0.014442
ChariFNL-10670	SEMA6B	16.128	0	-4.0983	0.91302	0.23028	15.815	0	-4.0717	0.88304	0.27668	22.927	0	-4.5806	0.98441	0.040414
ChariFNL-10671	SEMA6B	60.621	0	-5.9453	0.97524	0.089369	59.444	0	-5.9175	0.9691	0.097127	86.176	0	-6.4459	0.99544	0.01482
ChariFNL-10672	ZDHHC7	78.417	128.76	0.7083	0.33755	0.72055	76.895	0	-6.2835	0.97639	0.081665	111.48	0	-6.8135	0.99644	0.012521
ChariFNL-10673	ZDHHC7	35.038	0	-5.1714	0.95749	0.13263	34.357	0	-5.1439	0.94586	0.14628	49.808	0	-5.667	0.99235	0.021972
ChariFNL-10674	ZDHHC7	126.25	0	-6.9915	0.9887	0.055176	123.8	0	-6.9634	0.98581	0.061242	179.47	0	-7.4956	0.99776	0.0095489
ChariFNL-10675	ZDHHC7	1151.8	787.41	-0.54812	0.75706	0.54272	1129.4	1713.5	0.60091	0.2118	0.46532	1637.3	632.53	-1.3708	0.87196	0.28971
ChariFNL-10676	ZDHHC7	888.73	1485.7	0.74065	0.10404	0.25847	871.47	3204.5	1.8774	2.03E-05	0.0010311	1263.4	2296.2	0.86141	0.17607	0.39164
ChariFNL-10677	PCDHA8	0	0	-0.63798	0.0907	0.23028	0	0	-0.62794	0.0014934	0.025267	0	0	-0.84045	0.71681	0.58338
ChariFNL-10678	PCDHA8	67.85	0	-6.1054	0.97793	0.082467	66.533	0	-6.0775	0.97252	0.089729	96.454	0	-6.6066	0.9959	0.013723
ChariFNL-10679	PCDHA8	16.128	0	-4.0983	0.91302	0.23028	15.815	0	-4.0717	0.88304	0.27668	22.927	0	-4.5806	0.98441	0.040414
ChariFNL-1068	CORIN	525.56	0	-9.0405	0.99826	0.024866	515.36	0	-9.0122	0.99727	0.034274	747.12	1.3603	-8.3082	0.9995	0.0072619
ChariFNL-10680	PCDHA8	16.685	0	-4.1444	0.91562	0.23028	16.361	0	-4.1177	0.88685	0.26898	23.718	0	-4.6275	0.98488	0.039359
ChariFNL-10681	PCDHA8	65.626	0	-6.058	0.97716	0.08445	64.352	0	-6.0302	0.97155	0.091924	93.291	0	-6.5591	0.99577	0.01404
ChariFNL-10682	B4GALT6	160.17	0	-7.3325	0.99142	0.047532	157.06	0	-7.3043	0.98907	0.053869	227.69	0	-7.8373	0.99824	0.0085272
ChariFNL-10683	B4GALT6	202.44	94.092	-1.0972	0.83614	0.38389	198.51	36.074	-2.428	0.94458	0.14916	287.78	0	-8.1738	0.99861	0.0078277
ChariFNL-10684	B4GALT6	266.4	0	-8.0628	0.99543	0.035728	261.22	0	-8.0347	0.99384	0.043442	378.7	0	-8.5687	0.99895	0.0073504
ChariFNL-10685	B4GALT6	681.29	0	-9.4142	0.99885	0.020224	668.06	0	-9.386	0.99803	0.029555	968.49	0	-9.9211	0.99962	0.0072619
ChariFNL-10686	B4GALT6	624	89.14	-2.7936	0.97099	0.10003	611.89	60.123	-3.3258	0.97592	0.082759	887.06	0	-9.7945	0.99958	0.0072619
ChariFNL-10687	FAM210A	90.653	0	-6.5181	0.98373	0.067815	88.893	0	-6.4901	0.97974	0.073974	128.87	0	-7.0209	0.9969	0.011409
ChariFNL-10688	FAM210A	597.86	2783.2	2.2169	3.61E-10	2.24E-08	586.26	2477	2.0771	2.58E-06	0.00014862	849.9	1275.9	0.58563	0.3271	0.66934
ChariFNL-10689	FAM210A	1471	163.42	-3.1623	0.9886	0.055509	1442.5	12.025	-6.7922	0.9986	0.025267	2091.1	0	-11.031	0.99985	0.0072619
ChariFNL-1069	COX11	112.9	0	-6.8316	0.9872	0.059015	110.71	72.147	-0.61085	0.75575	0.52904	160.49	0	-7.3353	0.9975	0.010104
ChariFNL-10690	FAM210A	1460.5	539.79	-1.4343	0.9303	0.19873	1432.1	1972	0.46127	0.27244	0.58387	2076.1	172.76	-3.5795	0.97898	0.0528
ChariFNL-10691	FAM210A	368.73	0	-8.5303	0.99706	0.030269	361.57	18.037	-4.2514	0.98704	0.058405	524.17	0	-9.0366	0.99926	0.0072619
ChariFNL-10692	SLC12A3	145.71	0	-7.1968	0.99041	0.050279	142.88	0	-7.1687	0.98786	0.056588	207.14	0	-7.7014	0.99806	0.0088827
ChariFNL-10693	SLC12A3	902.08	3654.7	2.0172	3.01E-09	1.70E-07	884.56	4443.1	2.3272	2.85E-10	2.35E-08	1282.4	1084.1	-0.24204	0.64562	0.722
ChariFNL-10694	SLC12A3	490.53	0	-8.9411	0.99806	0.025754	481	0	-8.9129	0.99703	0.035317	697.31	0	-9.4477	0.99946	0.0072619
ChariFNL-10695	SLC12A3	0	0	-0.63798	0.0907	0.23028	0	0	-0.62794	0.0014934	0.025267	0	0	-0.84045	0.71681	0.58338
ChariFNL-10696	SLC12A3	1679	0	-10.714	0.9998	0.0056393	1646.4	36.074	-5.4737	0.99645	0.037339	2386.8	164.59	-3.85	0.98332	0.042871
ChariFNL-10697	GDNF	408.22	1020.2	1.3193	0.012814	0.059069	400.29	174.36	-1.1944	0.85116	0.3398	580.3	42.169	-3.7512	0.97859	0.053733
ChariFNL-10698	GDNF	651.25	0	-9.3493	0.99876	0.021055	638.61	0	-9.321	0.99791	0.030431	925.8	1.3603	-8.6172	0.9996	0.0072619
ChariFNL-10699	GDNF	68.407	0	-6.117	0.97812	0.082039	67.078	0	-6.0891	0.97275	0.089223	97.244	0	-6.6183	0.99593	0.013653
ChariFNL-107	ADAM9	0	0	-0.63798	0.0907	0.23028	0	0	-0.62794	0.0014934	0.025267	0	0	-0.84045	0.71681	0.58338
ChariFNL-1070	COX11	1473.2	104	-3.8116	0.99345	0.041859	1444.6	84.172	-4.0852	0.98947	0.053081	2094.3	0	-11.033	0.99985	0.0072619
ChariFNL-10700	GDNF	250.82	0	-7.9763	0.99506	0.036996	245.95	0	-7.9481	0.9934	0.044494	356.56	0	-8.4821	0.99889	0.0074228
ChariFNL-10701	GDNF	15.572	0	-4.0507	0.91026	0.23028	15.27	0	-4.0241	0.87897	0.2845	22.137	0	-4.5321	0.98391	0.041518
ChariFNL-10702	AWAT1	309.22	386.27	0.32006	0.39777	0.82876	303.22	685.4	1.1739	0.066313	0.1721	439.58	187.72	-1.2232	0.85204	0.3322
ChariFNL-10703	AWAT1	481.63	0	-8.9148	0.99801	0.025959	472.28	0	-8.8865	0.99696	0.035381	684.66	0	-9.4214	0.99944	0.0072619
ChariFNL-10704	AWAT1	349.26	703.22	1.0076	0.078423	0.21874	342.48	0	-8.4241	0.99552	0.039759	496.5	0	-8.9585	0.99921	0.0072619
ChariFNL-10705	AWAT1	72.856	0	-6.2066	0.9795	0.078761	71.441	0	-6.1787	0.97449	0.085631	103.57	0	-6.7083	0.99617	0.013124
ChariFNL-10706	AWAT1	144.04	0	-7.1803	0.99029	0.050695	141.25	0	-7.1522	0.98771	0.056954	204.77	0	-7.6849	0.99804	0.0089385
ChariFNL-10707	AVPR1B	155.72	0	-7.2921	0.99113	0.048362	152.7	0	-7.264	0.98872	0.054649	221.37	0	-7.7968	0.99819	0.0086268
ChariFNL-10708	AVPR1B	45.048	0	-5.5251	0.96668	0.11031	44.174	0	-5.4974	0.95806	0.12034	64.039	0	-6.0232	0.99395	0.018224
ChariFNL-10709	AVPR1B	169.07	0	-7.41	0.99195	0.046091	165.79	0	-7.3819	0.9897	0.052661	240.34	0	-7.9149	0.99833	0.0083518
ChariFNL-1071	COX11	35.038	0	-5.1714	0.95749	0.13263	34.357	0	-5.1439	0.94586	0.14628	49.808	0	-5.667	0.99235	0.021972
ChariFNL-10710	AVPR1B	16.685	0	-4.1444	0.91562	0.23028	16.361	42.086	1.3114	0.19222	0.42655	23.718	0	-4.6275	0.98488	0.039359
ChariFNL-10711	AVPR1B	312.56	99.045	-1.6481	0.90316	0.24308	306.49	42.086	-2.8352	0.96095	0.11432	444.32	0	-8.7987	0.99912	0.0073037
ChariFNL-10712	TAS2R5	190.76	0	-7.5832	0.99304	0.043129	187.06	0	-7.555	0.991	0.04983	271.18	0	-8.0884	0.99852	0.0080003
ChariFNL-10713	TAS2R5	359.27	0	-8.493	0.99695	0.030741	352.3	0	-8.4647	0.99566	0.039445	510.73	0	-8.9992	0.99924	0.0072619
ChariFNL-10714	TAS2R5	10.567	0	-3.5319	0.87395	0.30499	10.362	0	-3.5061	0.82403	0.39381	15.021	0	-4.0019	0.97721	0.056874
ChariFNL-10715	TAS2R5	670.16	79.236	-3.0643	0.97767	0.083235	657.15	66.135	-3.2933	0.97567	0.083166	952.68	1.3603	-8.6584	0.99962	0.0072619
ChariFNL-10716	TAS2R5	343.7	292.18	-0.23355	0.63318	0.77374	337.03	294.6	-0.1935	0.62781	0.77219	488.59	1.3603	-7.6965	0.9992	0.0072634
ChariFNL-10717	JAG2	0	0	-0.63798	0.0907	0.23028	0	0	-0.62794	0.0014934	0.025267	0	0	-0.84045	0.71681	0.58338
ChariFNL-10718	JAG2	7.7861	0	-3.1352	0.83647	0.38321	7.6349	0	-3.1102	0.76519	0.51039	11.068	0	-3.5932	0.9701	0.073382
ChariFNL-10719	JAG2	285.86	227.8	-0.32625	0.66693	0.71216	280.31	18.037	-3.8853	0.98244	0.068399	406.37	0	-8.6702	0.99903	0.0073221
ChariFNL-1072	COX11	127.36	99.045	-0.35954	0.69305	0.66417	124.89	24.049	-2.3293	0.93956	0.15975	181.05	0	-7.5082	0.99778	0.009495
ChariFNL-10720	JAG2	731.34	480.37	-0.60538	0.75845	0.53984	717.14	72.147	-3.2954	0.97618	0.082176	1039.6	13.603	-6.1551	0.99649	0.01241
ChariFNL-10721	JAG2	1117.3	1693.7	0.59968	0.15031	0.35612	1095.6	162.33	-2.7472	0.96687	0.10196	1588.3	46.249	-5.072	0.99261	0.021416
ChariFNL-10722	SLC22A15	2563.9	703.22	-1.8648	0.97506	0.089953	2514.1	2693.5	0.099408	0.4586	0.92729	3644.7	2603.6	-0.48514	0.71415	0.58857
ChariFNL-10723	SLC22A15	697.97	0	-9.4491	0.9989	0.019805	684.42	0	-9.4208	0.99809	0.029056	992.21	0	-9.956	0.99963	0.0072619
ChariFNL-10724	SLC22A15	101.22	0	-6.6755	0.98556	0.063182	99.254	0	-6.6475	0.98199	0.069266	143.89	0	-7.1788	0.99722	0.010722
ChariFNL-10725	SLC22A15	502.76	341.7	-0.55578	0.7363	0.58286	493	0	-8.9484	0.99711	0.035054	714.71	1.3603	-8.2443	0.99947	0.0072619
ChariFNL-10726	SLC22A15	208	0	-7.7074	0.99374	0.040974	203.96	0	-7.6792	0.99183	0.04795	295.69	0	-8.2128	0.99865	0.0077743
ChariFNL-10727	ABCA2	159.06	0	-7.3225	0.99135	0.047733	155.97	0	-7.2944	0.98898	0.054073	226.11	0	-7.8273	0.99822	0.0085543
ChariFNL-10728	ABCA2	1068.4	5115.7	2.2584	1.52E-14	1.40E-12	1047.6	1851.8	0.82119	0.11643	0.2761	1518.7	876.02	-0.79315	0.78468	0.47396
ChariFNL-10729	ABCA2	436.02	267.42	-0.70321	0.77179	0.51402	427.56	60.123	-2.8097	0.96172	0.11279	619.83	0	-9.2781	0.99938	0.0072619
ChariFNL-1073	COX11	44.492	0	-5.5075	0.96627	0.11129	43.628	0	-5.4799	0.95752	0.12141	63.248	0	-6.0056	0.99388	0.018381
ChariFNL-10730	ABCA2	45.604	0	-5.5424	0.96708	0.10927	44.719	0	-5.5147	0.95858	0.11919	64.829	0	-6.0407	0.99402	0.018056
ChariFNL-10731	ABCA2	25.027	0	-4.7019	0.94166	0.17099	24.541	0	-4.6747	0.92415	0.1922	35.577	0	-5.1929	0.98956	0.028521
ChariFNL-10732	LEPREL4	33.369	0	-5.103	0.95547	0.13743	32.721	0	-5.0756	0.94313	0.15204	47.436	0	-5.598	0.99199	0.022781
ChariFNL-10733	LEPREL4	370.4	425.89	0.20091	0.44514	0.91089	363.21	66.135	-2.4396	0.94758	0.1428	526.54	0	-9.0431	0.99926	0.0072619
ChariFNL-10734	LEPREL4	542.25	1426.2	1.3935	0.003965	0.033994	531.72	2958	2.4737	1.21E-10	1.02E-08	770.84	2802.2	1.8607	0.0019904	0.0090068
ChariFNL-10735	LEPREL4	1685.7	3298.2	0.96791	0.014131	0.062448	1653	2447	0.56567	0.208	0.45779	2396.3	934.51	-1.3576	0.87451	0.28431
ChariFNL-10736	LEPREL4	177.97	505.13	1.4998	0.017398	0.070837	174.51	36.074	-2.2431	0.93556	0.16786	252.99	176.84	-0.51424	0.74612	0.55446
ChariFNL-10737	AGPAT5	1037.8	1337.1	0.3653	0.28988	0.63202	1017.6	1292.6	0.3448	0.35373	0.73781	1475.3	231.25	-2.6682	0.95546	0.10674
ChariFNL-10738	AGPAT5	1349.2	0	-10.399	0.99968	0.0084354	1323	12.025	-6.6676	0.99841	0.026294	1918	1.3603	-9.6672	0.99983	0.0072619
ChariFNL-10739	AGPAT5	2676.8	2931.7	0.13122	0.40254	0.83713	2624.8	1827.7	-0.52191	0.74083	0.55815	3805.2	179.56	-4.3978	0.99017	0.027072
ChariFNL-1074	COX14	23.915	39.618	0.70513	0.45368	0.92447	23.45	0	-4.6118	0.92065	0.19973	33.996	0	-5.1291	0.98911	0.029591
ChariFNL-10740	AGPAT5	561.71	178.28	-1.6502	0.91562	0.23028	550.81	222.45	-1.3042	0.86816	0.30595	798.51	461.13	-0.7908	0.78513	0.47303
ChariFNL-10741	AGPAT5	116.79	0	-6.8801	0.98767	0.057821	114.52	0	-6.8521	0.98456	0.063929	166.03	0	-7.3839	0.99758	0.0099305
ChariFNL-10742	TMEM71	220.79	1356.9	2.6141	6.11E-11	4.10E-09	216.51	270.55	0.32017	0.44105	0.89559	313.87	0	-8.2986	0.99873	0.0076579
ChariFNL-10743	TMEM71	481.63	698.27	0.53493	0.25264	0.56146	472.28	0	-8.8865	0.99696	0.035381	684.66	2.7206	-7.5258	0.99889	0.0074228
ChariFNL-10744	TMEM71	724.11	2079.9	1.521	0.00042633	0.010616	710.05	1136.3	0.67761	0.20203	0.44601	1029.4	314.22	-1.7087	0.90106	0.22704
ChariFNL-10745	TMEM71	71.744	0	-6.1847	0.97917	0.079546	70.351	0	-6.1569	0.97408	0.086483	101.99	0	-6.6863	0.99612	0.01325
ChariFNL-10746	TMEM71	108.45	0	-6.7741	0.98662	0.060568	106.34	0	-6.7461	0.98327	0.066598	154.17	0	-7.2777	0.9974	0.010324
ChariFNL-10747	TNFSF14	588.96	519.98	-0.17939	0.60616	0.82241	577.53	72.147	-2.9835	0.96821	0.098923	837.25	13.603	-5.8431	0.99551	0.014641
ChariFNL-10748	TNFSF14	230.25	4.9522	-5.2799	0.99449	0.038744	225.78	0	-7.8251	0.99272	0.046057	327.31	0	-8.3589	0.99878	0.0075647
ChariFNL-10749	TNFSF14	181.86	0	-7.5146	0.99262	0.044271	178.33	0	-7.4865	0.9905	0.050951	258.53	0	-8.0197	0.99845	0.0081319
ChariFNL-1075	COX14	56.171	0	-5.8372	0.97325	0.094469	55.081	0	-5.8094	0.96657	0.10258	79.851	0	-6.3372	0.99509	0.015619
ChariFNL-10750	TNFSF14	5097.1	8844.7	0.79501	0.009456	0.049913	4998.2	9571.5	0.93721	0.022409	0.078923	7245.9	5645.2	-0.36009	0.67848	0.65841
ChariFNL-10751	TNFSF14	346.48	0	-8.4408	0.99679	0.031315	339.76	0	-8.4126	0.99547	0.039888	492.55	0	-8.947	0.99921	0.0072619
ChariFNL-10752	SLC16A11	53.947	4.9522	-3.2065	0.97214	0.097073	52.899	0	-5.7522	0.96514	0.10555	76.689	0	-6.2796	0.9949	0.01605
ChariFNL-10753	SLC16A11	55.615	0	-5.8231	0.97298	0.095024	54.535	0	-5.7953	0.96622	0.10322	79.06	0	-6.323	0.99505	0.015715
ChariFNL-10754	SLC16A11	2499.3	604.17	-2.0467	0.97973	0.078277	2450.8	402.82	-2.6021	0.97176	0.091456	3553	335.99	-3.3987	0.97876	0.053331
ChariFNL-10755	SLC16A11	0	0	-0.63798	0.0907	0.23028	0	0	-0.62794	0.0014934	0.025267	0	0	-0.84045	0.71681	0.58338
ChariFNL-10756	SLC16A11	31.701	0	-5.0312	0.95324	0.14287	31.085	0	-5.0038	0.94012	0.15843	45.064	0	-5.5256	0.9916	0.023697
ChariFNL-10757	PTCH2	2515.5	1015.2	-1.3082	0.94321	0.16726	2466.6	613.25	-2.0062	0.95077	0.13622	3575.9	66.654	-5.7244	0.99617	0.013126
ChariFNL-10758	PTCH2	147.94	0	-7.2186	0.99058	0.049793	145.06	0	-7.1905	0.98806	0.056099	210.3	0	-7.7232	0.99809	0.0088171
ChariFNL-10759	PTCH2	453.82	9.9045	-5.3823	0.99558	0.035297	445.01	0	-8.8009	0.99673	0.036545	645.13	0	-9.3357	0.99941	0.0072619
ChariFNL-1076	COX14	30.588	0	-4.9813	0.95164	0.14654	29.994	0	-4.9539	0.93793	0.16283	43.483	0	-5.4752	0.99132	0.024335
ChariFNL-10760	PTCH2	210.78	0	-7.7264	0.99384	0.040776	206.69	12.025	-3.9951	0.98361	0.066014	299.64	0	-8.2319	0.99867	0.007764
ChariFNL-10761	PTCH2	2126.7	2233.5	0.070614	0.45396	0.9249	2085.4	2537.2	0.28275	0.3569	0.74395	3023.3	425.77	-2.8251	0.96532	0.084353
ChariFNL-10762	FZD10	135.14	0	-7.089	0.98955	0.052712	132.52	0	-7.0609	0.98682	0.058843	192.12	0	-7.5933	0.99791	0.0092028
ChariFNL-10763	FZD10	299.21	252.56	-0.24362	0.63897	0.76374	293.4	36.074	-2.9893	0.96521	0.10555	425.34	48.97	-3.0929	0.96487	0.085413
ChariFNL-10764	FZD10	150.72	0	-7.2452	0.99078	0.049305	147.79	0	-7.2171	0.98831	0.055581	214.25	0	-7.7499	0.99813	0.0087551
ChariFNL-10765	FZD10	0	0	-0.63798	0.0907	0.23028	0	0	-0.62794	0.0014934	0.025267	0	0	-0.84045	0.71681	0.58338
ChariFNL-10766	FZD10	412.11	638.84	0.63119	0.21717	0.49246	404.11	324.66	-0.31493	0.66467	0.70437	585.84	0	-9.1968	0.99934	0.0072619
ChariFNL-10767	SLC41A1	665.71	0	-9.3809	0.99881	0.020658	652.79	6.0123	-6.5428	0.99797	0.030083	946.35	1.3603	-8.6488	0.99961	0.0072619
ChariFNL-10768	SLC41A1	1362.6	381.32	-1.8345	0.95462	0.13955	1336.1	6.0123	-7.575	0.99922	0.025267	1937	1.3603	-9.6814	0.99983	0.0072619
ChariFNL-10769	SLC41A1	371.51	0	-8.5411	0.99709	0.030121	364.3	0	-8.5129	0.99583	0.038996	528.12	0	-9.0475	0.99926	0.0072619
ChariFNL-1077	COX14	263.06	510.08	0.95269	0.11836	0.28871	257.95	0	-8.0165	0.99375	0.043599	373.96	0	-8.5506	0.99894	0.0073504
ChariFNL-10770	SLC41A1	535.57	311.99	-0.77766	0.79293	0.47245	525.18	60.123	-3.1058	0.97061	0.094005	761.35	0	-9.5743	0.99951	0.0072619
ChariFNL-10771	SLC41A1	903.75	2595	1.5207	0.00018246	0.0052696	886.2	1587.2	0.84009	0.11823	0.27939	1284.7	937.23	-0.45457	0.70748	0.60174
ChariFNL-10772	KIRREL2	10.011	0	-3.4608	0.86794	0.31783	9.8164	0	-3.4351	0.81472	0.41248	14.231	0	-3.9289	0.97608	0.059488
ChariFNL-10773	KIRREL2	53.947	118.85	1.1252	0.20256	0.46364	52.899	366.75	2.7704	1.85E-07	1.20E-05	76.689	39.448	-0.94163	0.83724	0.36335
ChariFNL-10774	KIRREL2	181.86	0	-7.5146	0.99262	0.044271	178.33	0	-7.4865	0.9905	0.050951	258.53	0	-8.0197	0.99845	0.0081319
ChariFNL-10775	KIRREL2	401.54	0	-8.653	0.99739	0.028915	393.75	0	-8.6248	0.9962	0.038068	570.82	0	-9.1594	0.99932	0.0072619
ChariFNL-10776	KIRREL2	1091.2	252.56	-2.1068	0.9605	0.12543	1070	0	-10.065	0.99894	0.025267	1551.2	0	-10.6	0.99978	0.0072619
ChariFNL-10777	DCC	474.95	118.85	-1.9895	0.9351	0.18728	465.73	486.99	0.064265	0.52124	0.96329	675.18	54.411	-3.6091	0.9764	0.058799
ChariFNL-10778	DCC	449.37	475.41	0.081105	0.49413	0.99071	440.65	703.43	0.67357	0.2336	0.50848	638.81	10.882	-5.7508	0.99516	0.015474
ChariFNL-10779	DCC	481.63	0	-8.9148	0.99801	0.025959	472.28	0	-8.8865	0.99696	0.035381	684.66	1.3603	-8.1824	0.99944	0.0072619
ChariFNL-1078	COX14	48.385	0	-5.626	0.96895	0.10469	47.446	0	-5.5983	0.96102	0.11415	68.782	0	-6.1248	0.99435	0.017312
ChariFNL-10780	DCC	55.059	0	-5.8089	0.9727	0.095732	53.99	0	-5.7811	0.96587	0.10399	78.27	0	-6.3087	0.995	0.015829
ChariFNL-10781	DCC	29.476	0	-4.9296	0.94992	0.1507	28.904	0	-4.9023	0.93559	0.16783	41.902	0	-5.423	0.99102	0.025043
ChariFNL-10782	SEZ6L2	453.26	643.79	0.5053	0.27321	0.60113	444.46	2008.1	2.1732	1.33E-06	7.92E-05	644.34	1357.6	1.0739	0.13819	0.31131
ChariFNL-10783	SEZ6L2	0	411.04	8.0486	0	0	0	402.82	8.0296	0	0	0	84.337	5.5747	1.68E-152	6.91E-149
ChariFNL-10784	SEZ6L2	525.56	0	-9.0405	0.99826	0.024866	515.36	6.0123	-6.2024	0.99727	0.034274	747.12	0	-9.5471	0.9995	0.0072619
ChariFNL-10785	SEZ6L2	962.14	0	-9.9116	0.99938	0.014164	943.46	0	-9.8833	0.99875	0.025267	1367.7	0	-10.419	0.99975	0.0072619
ChariFNL-10786	SEZ6L2	18.909	94.092	2.2559	0.011614	0.055955	18.542	0	-4.2885	0.89992	0.24284	26.881	0	-4.8012	0.98651	0.035707
ChariFNL-10787	SCAMP4	5779.5	12554	1.119	5.12E-05	0.0016523	5667.3	25444	2.1664	1.74E-15	2.05E-13	8216	18372	1.1609	0.012202	0.032723
ChariFNL-10788	SCAMP4	120.68	0	-6.927	0.98812	0.056713	118.34	0	-6.899	0.9851	0.062735	171.56	0	-7.431	0.99766	0.0097663
ChariFNL-10789	SCAMP4	185.75	118.85	-0.63987	0.75412	0.5483	182.15	0	-7.5169	0.99073	0.050457	264.06	0	-8.0502	0.99848	0.00807
ChariFNL-1079	COX15	433.24	104	-2.0482	0.93668	0.18346	424.83	0	-8.7341	0.99654	0.037087	615.88	0	-9.2688	0.99938	0.0072619
ChariFNL-10790	SCAMP4	349.26	0	-8.4523	0.99683	0.031167	342.48	30.061	-3.467	0.97631	0.081918	496.5	0	-8.9585	0.99921	0.0072619
ChariFNL-10791	SCAMP4	27.808	0	-4.8484	0.94711	0.15747	27.268	0	-4.8211	0.93172	0.17605	39.53	0	-5.3409	0.99052	0.026203
ChariFNL-10792	SLC27A6	107.89	0	-6.7668	0.98654	0.060742	105.8	12.025	-3.0356	0.96544	0.10492	153.38	0	-7.2703	0.99739	0.010351
ChariFNL-10793	SLC27A6	949.35	4506.5	2.2458	2.03E-13	1.70E-11	930.92	3024.2	1.6987	0.00024107	0.010555	1349.6	538.67	-1.3234	0.86508	0.30439
ChariFNL-10794	SLC27A6	174.08	0	-7.4518	0.99222	0.045327	170.7	0	-7.4237	0.99003	0.051968	247.46	0	-7.9569	0.99838	0.0082605
ChariFNL-10795	SLC27A6	479.4	886.45	0.88542	0.095271	0.24027	470.09	859.75	0.86958	0.14308	0.32836	681.5	459.77	-0.56677	0.7411	0.56477
ChariFNL-10796	SLC27A6	184.64	0	-7.5364	0.99276	0.043894	181.06	0	-7.5082	0.99066	0.050631	262.48	0	-8.0416	0.99847	0.0080915
ChariFNL-10797	HS6ST3	300.88	0	-8.2378	0.99611	0.03374	295.04	0	-8.2096	0.99466	0.041953	427.72	0	-8.7439	0.99908	0.0073037
ChariFNL-10798	HS6ST3	413.22	0	-8.6943	0.9975	0.028522	405.2	0	-8.666	0.99633	0.037662	587.42	0	-9.2007	0.99934	0.0072619
ChariFNL-10799	HS6ST3	4086	1084.5	-1.9126	0.98734	0.058697	4006.7	4016.2	0.0034059	0.50703	0.98834	5808.6	9662.1	0.73405	0.13546	0.30553
ChariFNL-108	ADAM9	0	0	-0.63798	0.0907	0.23028	0	0	-0.62794	0.0014934	0.025267	0	0	-0.84045	0.71681	0.58338
ChariFNL-1080	COX15	517.78	0	-9.019	0.99822	0.025136	507.72	0	-8.9907	0.99722	0.034569	736.05	0	-9.5256	0.99949	0.0072619
ChariFNL-10800	HS6ST3	525.01	0	-9.0389	0.99825	0.024895	514.81	12.025	-5.3075	0.99447	0.042274	746.33	0	-9.5456	0.99949	0.0072619
ChariFNL-10801	HS6ST3	41.155	0	-5.3976	0.9636	0.11792	40.356	0	-5.37	0.95401	0.12913	58.505	0	-5.8949	0.99342	0.019484
ChariFNL-10802	IMMT	95.102	0	-6.5865	0.98455	0.065869	93.255	0	-6.5585	0.98075	0.071931	135.19	0	-7.0895	0.99704	0.011111
ChariFNL-10803	IMMT	263.62	544.75	1.0443	0.087385	0.23028	258.5	1220.5	2.2348	4.58E-06	0.00025402	374.75	331.91	-0.17463	0.65498	0.7038
ChariFNL-10804	IMMT	266.4	158.47	-0.74568	0.77617	0.50554	261.22	12.025	-4.3315	0.98749	0.05745	378.7	0	-8.5687	0.99895	0.0073504
ChariFNL-10805	IMMT	44.492	0	-5.5075	0.96627	0.11129	43.628	0	-5.4799	0.95752	0.12141	63.248	0	-6.0056	0.99388	0.018381
ChariFNL-10806	IMMT	63.957	0	-6.0214	0.97655	0.085937	62.716	0	-5.9936	0.97078	0.093568	90.919	0	-6.5223	0.99566	0.01428
ChariFNL-10807	LRRC53	290.87	425.89	0.54856	0.28868	0.62968	285.22	402.82	0.49659	0.34511	0.72232	413.49	122.43	-1.7477	0.90246	0.22397
ChariFNL-10808	LRRC53	422.68	0	-8.7268	0.99758	0.028177	414.47	0	-8.6986	0.99643	0.037389	600.86	0	-9.2333	0.99936	0.0072619
ChariFNL-10809	LRRC53	435.47	113.9	-1.9255	0.92952	0.20041	427.01	12.025	-5.0384	0.99303	0.045283	619.04	1.3603	-8.0373	0.99938	0.0072619
ChariFNL-1081	COX15	218.57	163.42	-0.41725	0.69743	0.65611	214.32	0	-7.7504	0.99228	0.047095	310.71	0	-8.284	0.99872	0.0076788
ChariFNL-10810	LRRC53	32.257	0	-5.0556	0.95401	0.14103	31.631	0	-5.0281	0.94116	0.15624	45.855	0	-5.5501	0.99174	0.023383
ChariFNL-10811	LRRC53	0	0	-0.63798	0.0907	0.23028	0	0	-0.62794	0.0014934	0.025267	0	0	-0.84045	0.71681	0.58338
ChariFNL-10812	NAGLU	43.38	0	-5.4718	0.96543	0.11339	42.538	0	-5.4442	0.95641	0.12375	61.667	0	-5.9696	0.99373	0.018731
ChariFNL-10813	NAGLU	46.717	34.666	-0.41996	0.73981	0.57605	45.81	0	-5.5487	0.95959	0.11713	66.411	0	-6.0749	0.99416	0.01775
ChariFNL-10814	NAGLU	16.685	0	-4.1444	0.91562	0.23028	16.361	0	-4.1177	0.88685	0.26898	23.718	0	-4.6275	0.98488	0.039359
ChariFNL-10815	NAGLU	154.61	99.045	-0.63729	0.75535	0.54598	151.61	66.135	-1.1847	0.84741	0.34757	219.79	0	-7.7865	0.99817	0.0086584
ChariFNL-10816	NAGLU	1948.2	3526	0.85556	0.026243	0.093224	1910.4	2080.2	0.12283	0.45219	0.91605	2769.5	3972	0.5201	0.28449	0.58592
ChariFNL-10817	P2RY12	41.155	0	-5.3976	0.9636	0.11792	40.356	0	-5.37	0.95401	0.12913	58.505	0	-5.8949	0.99342	0.019484
ChariFNL-10818	P2RY12	0	0	-0.63798	0.0907	0.23028	0	0	-0.62794	0.0014934	0.025267	0	0	-0.84045	0.71681	0.58338
ChariFNL-10819	P2RY12	557.26	0	-9.1248	0.99841	0.023813	546.44	0	-9.0966	0.99746	0.033288	792.18	0	-9.6315	0.99953	0.0072619
ChariFNL-1082	COX15	29.476	0	-4.9296	0.94992	0.1507	28.904	0	-4.9023	0.93559	0.16783	41.902	0	-5.423	0.99102	0.025043
ChariFNL-10820	P2RY12	238.03	420.94	0.81983	0.18015	0.41809	233.41	0	-7.8729	0.99299	0.045348	338.38	1.3603	-7.1678	0.99882	0.0074937
ChariFNL-10821	P2RY12	0	0	-0.63798	0.0907	0.23028	0	0	-0.62794	0.0014934	0.025267	0	0	-0.84045	0.71681	0.58338
ChariFNL-10822	CD38	41.155	0	-5.3976	0.9636	0.11792	40.356	0	-5.37	0.95401	0.12913	58.505	0	-5.8949	0.99342	0.019484
ChariFNL-10823	CD38	115.68	0	-6.8664	0.98754	0.058166	113.43	0	-6.8384	0.9844	0.064265	164.45	0	-7.3702	0.99756	0.0099803
ChariFNL-10824	CD38	109.01	0	-6.7814	0.98669	0.060386	106.89	0	-6.7534	0.98337	0.066447	154.96	0	-7.285	0.99741	0.0103
ChariFNL-10825	CD38	73.968	0	-6.2282	0.97983	0.077915	72.532	0	-6.2003	0.97489	0.084745	105.15	0	-6.73	0.99623	0.01299
ChariFNL-10826	CD38	464.94	0	-8.864	0.9979	0.026606	455.92	48.098	-3.2182	0.97242	0.090001	660.94	179.56	-1.8743	0.91192	0.20338
ChariFNL-10827	MIP	864.26	0	-9.757	0.99924	0.016096	847.48	48.098	-4.1111	0.98775	0.056897	1228.6	0	-10.264	0.99971	0.0072619
ChariFNL-10828	MIP	196.32	0	-7.6244	0.99328	0.042353	192.51	0	-7.5963	0.99128	0.049189	279.08	0	-8.1297	0.99857	0.0079202
ChariFNL-10829	MIP	0	0	-0.63798	0.0907	0.23028	0	0	-0.62794	0.0014934	0.025267	0	0	-0.84045	0.71681	0.58338
ChariFNL-1083	COX15	299.21	0	-8.2298	0.99608	0.033855	293.4	12.025	-4.4985	0.98908	0.053869	425.34	0	-8.7359	0.99907	0.0073037
ChariFNL-10830	LRRTM1	82.867	0	-6.39	0.9821	0.072106	81.258	0	-6.3621	0.97772	0.078539	117.8	0	-6.8924	0.99662	0.012076
ChariFNL-10831	LRRTM1	59.508	0	-5.9191	0.97476	0.090536	58.353	0	-5.8912	0.9685	0.098333	84.595	0	-6.4194	0.99535	0.015009
ChariFNL-10832	LRRTM1	1001.1	153.52	-2.6971	0.9761	0.087135	981.64	0	-9.9405	0.99881	0.025267	1423.1	1.3603	-9.2369	0.99976	0.0072619
ChariFNL-10833	LRRTM1	0	0	-0.63798	0.0907	0.23028	0	0	-0.62794	0.0014934	0.025267	0	0	-0.84045	0.71681	0.58338
ChariFNL-10834	LRRTM1	62.845	0	-5.9965	0.97613	0.087037	61.625	0	-5.9687	0.97024	0.094675	89.338	0	-6.4973	0.99559	0.014442
ChariFNL-10835	TMEM138	122.35	0	-6.9467	0.9883	0.056149	119.98	0	-6.9186	0.98532	0.062239	173.93	0	-7.4507	0.99769	0.0096903
ChariFNL-10836	TMEM138	666.83	0	-9.3833	0.99881	0.02063	653.88	0	-9.3551	0.99798	0.030047	947.93	0	-9.8902	0.99961	0.0072619
ChariFNL-10837	TMEM138	540.58	0	-9.081	0.99833	0.024313	530.08	12.025	-5.3496	0.99467	0.041945	768.47	0	-9.5877	0.99951	0.0072619
ChariFNL-10838	TMEM138	1517.2	178.28	-3.0821	0.98813	0.056713	1487.7	144.29	-3.357	0.98168	0.069949	2156.8	1.3603	-9.8364	0.99985	0.0072619
ChariFNL-10839	TMEM138	0	0	-0.63798	0.0907	0.23028	0	0	-0.62794	0.0014934	0.025267	0	0	-0.84045	0.71681	0.58338
ChariFNL-1084	COX4I1	82.31	604.17	2.8608	1.93E-09	1.10E-07	80.712	354.72	2.1221	0.00082622	0.025267	117.01	0	-6.8828	0.9966	0.012131
ChariFNL-10840	EFNB1	66.738	0	-6.0819	0.97756	0.083434	65.442	6.0123	-3.2442	0.97204	0.090751	94.872	0	-6.583	0.99584	0.013875
ChariFNL-10841	EFNB1	110.12	123.81	0.16759	0.53152	0.94898	107.98	180.37	0.73485	0.29815	0.63355	156.54	0	-7.2996	0.99744	0.010244
ChariFNL-10842	EFNB1	301.99	950.83	1.6514	0.0016885	0.024475	296.13	553.13	0.89914	0.15964	0.36156	429.3	507.38	0.24058	0.51312	0.97529
ChariFNL-10843	EFNB1	243.04	0	-7.931	0.99485	0.037619	238.32	0	-7.9028	0.99316	0.045043	345.49	0	-8.4367	0.99885	0.0074712
ChariFNL-10844	EFNB1	84.535	0	-6.4184	0.98247	0.07115	82.894	0	-6.3905	0.97819	0.077482	120.17	0	-6.9209	0.99669	0.011922
ChariFNL-10845	TMEM255A	5143.8	8052.3	0.64646	0.035151	0.11491	5044	9337	0.88827	0.030804	0.097045	7312.3	10462	0.51669	0.22924	0.50325
ChariFNL-10846	TMEM255A	0	0	-0.63798	0.0907	0.23028	0	0	-0.62794	0.0014934	0.025267	0	0	-0.84045	0.71681	0.58338
ChariFNL-10847	TMEM255A	142.37	272.37	0.93108	0.18226	0.4225	139.61	108.22	-0.36446	0.69493	0.64713	202.39	0	-7.6681	0.99802	0.0089894
ChariFNL-10848	TMEM255A	383.19	1713.5	2.1579	1.54E-07	7.22E-06	375.75	775.58	1.0435	0.093229	0.22923	544.73	44.889	-3.5719	0.9755	0.060839
ChariFNL-10849	PIM2	9.4546	0	-3.3861	0.86131	0.33179	9.271	0	-3.3605	0.80439	0.43297	13.44	0	-3.852	0.97483	0.062409
ChariFNL-1085	COX4I1	43.38	0	-5.4718	0.96543	0.11339	42.538	0	-5.4442	0.95641	0.12375	61.667	0	-5.9696	0.99373	0.018731
ChariFNL-10850	PIM2	35.594	0	-5.1935	0.95813	0.13106	34.903	0	-5.166	0.94672	0.14452	50.599	0	-5.6893	0.99246	0.021717
ChariFNL-10851	PIM2	358.72	183.23	-0.96534	0.82131	0.41514	351.75	0	-8.4625	0.99566	0.039451	509.94	1.3603	-7.7581	0.99924	0.0072619
ChariFNL-10852	PIM2	3463.7	1020.2	-1.7625	0.97985	0.077915	3396.5	547.12	-2.6319	0.97646	0.081614	4923.9	2.7206	-10.37	0.9999	0.0072619
ChariFNL-10853	PIM2	15.572	0	-4.0507	0.91026	0.23028	15.27	0	-4.0241	0.87897	0.2845	22.137	0	-4.5321	0.98391	0.041518
ChariFNL-10854	SLC9A6	1067.3	0	-10.061	0.99949	0.012213	1046.5	0	-10.033	0.99891	0.025267	1517.2	0	-10.568	0.99978	0.0072619
ChariFNL-10855	SLC9A6	435.47	0	-8.7697	0.99768	0.027655	427.01	66.135	-2.6725	0.95732	0.12189	619.04	0	-9.2762	0.99938	0.0072619
ChariFNL-10856	SLC9A6	481.07	0	-8.9131	0.998	0.025966	471.73	0	-8.8849	0.99695	0.035381	683.87	0	-9.4197	0.99944	0.0072619
ChariFNL-10857	SLC9A6	166.29	881.5	2.3992	4.10E-07	1.81E-05	163.06	396.81	1.2778	0.06841	0.17633	236.39	42.169	-2.4592	0.94406	0.13226
ChariFNL-10858	SLC9A6	171.29	0	-7.4287	0.99207	0.045778	167.97	0	-7.4006	0.98985	0.052373	243.51	0	-7.9337	0.99835	0.0083191
ChariFNL-1086	COX4I1	112.9	0	-6.8316	0.9872	0.059015	110.71	0	-6.8036	0.98398	0.06515	160.49	0	-7.3353	0.9975	0.010104
ChariFNL-10860	NDUFA13	1563.9	5160.2	1.7216	1.20E-07	5.69E-06	1533.5	4388.9	1.5164	0.00067793	0.025267	2223.2	1032.5	-1.1058	0.84084	0.35588
ChariFNL-10861	NDUFA13	0	0	-0.63798	0.0907	0.23028	0	0	-0.62794	0.0014934	0.025267	0	0	-0.84045	0.71681	0.58338
ChariFNL-10862	NDUFA13	70.631	0	-6.1625	0.97883	0.080354	69.26	0	-6.1346	0.97365	0.087374	100.41	0	-6.664	0.99606	0.013381
ChariFNL-10864	TGFBR2	1040.6	2065.1	0.98815	0.025609	0.091636	1020.4	1010.1	-0.01462	0.53645	0.93626	1479.2	78.896	-4.2115	0.98602	0.036852
ChariFNL-10865	TGFBR2	42.268	4.9522	-2.8618	0.96454	0.11558	41.447	0	-5.4076	0.95524	0.12642	60.086	0	-5.9328	0.99358	0.019104
ChariFNL-10866	TGFBR2	270.85	0	-8.0866	0.99553	0.035485	265.59	0	-8.0585	0.99396	0.043268	385.02	0	-8.5925	0.99897	0.0073504
ChariFNL-10867	TGFBR2	77.861	0	-6.3012	0.98088	0.075371	76.349	0	-6.2733	0.97621	0.082076	110.68	0	-6.8033	0.99641	0.012582
ChariFNL-10868	TGFBR2	38.374	0	-5.2992	0.96105	0.12409	37.629	0	-5.2716	0.95062	0.13628	54.552	0	-5.7958	0.99297	0.020522
ChariFNL-10869	SNX19	1223	653.7	-0.90268	0.85014	0.35523	1199.2	222.45	-2.4253	0.95764	0.12141	1738.5	81.617	-4.3961	0.9881	0.032003
ChariFNL-1087	COX4I1	80.086	0	-6.3414	0.98144	0.073873	78.531	54.11	-0.52919	0.74437	0.55128	113.85	0	-6.8436	0.99651	0.012347
ChariFNL-10870	SNX19	149.6	0	-7.2346	0.9907	0.049511	146.7	0	-7.2065	0.98821	0.055787	212.67	0	-7.7393	0.99811	0.0087817
ChariFNL-10871	SNX19	54.503	0	-5.7945	0.97242	0.09639	53.445	0	-5.7667	0.96551	0.10474	77.479	0	-6.2942	0.99495	0.015936
ChariFNL-10872	SNX19	252.49	0	-7.9858	0.9951	0.036852	247.59	0	-7.9576	0.99345	0.044331	358.93	0	-8.4916	0.99889	0.0074071
ChariFNL-10873	SNX19	50.61	0	-5.6896	0.9703	0.10148	49.627	0	-5.6618	0.96277	0.11048	71.945	0	-6.1887	0.99458	0.01678
ChariFNL-10874	SIK3	1087.8	1302.4	0.25954	0.35307	0.74911	1066.7	138.28	-2.9384	0.97145	0.09219	1546.4	1.3603	-9.3567	0.99978	0.0072619
ChariFNL-10875	SIK3	1204.1	207.99	-2.5276	0.97562	0.088453	1180.7	114.23	-3.3582	0.98019	0.073185	1711.7	497.86	-1.7795	0.91023	0.20703
ChariFNL-10876	SIK3	1570.6	4843.3	1.6241	1.40E-06	5.74E-05	1540.1	3703.5	1.2654	0.0079098	0.047474	2232.7	4014.2	0.84605	0.14565	0.32733
ChariFNL-10877	SIK3	387.08	0	-8.6002	0.99725	0.029517	379.57	0	-8.572	0.99603	0.038545	550.26	0	-9.1066	0.9993	0.0072619
ChariFNL-10878	SIK3	344.81	247.61	-0.4761	0.71085	0.63058	338.12	925.89	1.4506	0.015387	0.063825	490.17	473.38	-0.0502	0.60922	0.79215
ChariFNL-10879	PTPRT	1989.9	376.37	-2.3994	0.9826	0.070837	1951.3	180.37	-3.4282	0.98446	0.064161	2828.8	1.3603	-10.228	0.9999	0.0072619
ChariFNL-1088	COX4I1	24.471	0	-4.6708	0.94043	0.17401	23.996	0	-4.6436	0.92244	0.19582	34.787	0	-5.1613	0.98934	0.029052
ChariFNL-10880	PTPRT	308.11	0	-8.272	0.99623	0.033376	302.13	0	-8.2438	0.9948	0.041654	437.99	0	-8.7781	0.9991	0.0073037
ChariFNL-10881	PTPRT	6112.7	7165.9	0.22931	0.28084	0.61527	5994	7160.6	0.25653	0.33218	0.69839	8689.5	3166.7	-1.456	0.90961	0.20834
ChariFNL-10882	PTPRT	1867.6	614.08	-1.6031	0.95257	0.14462	1831.3	36.074	-5.6271	0.99697	0.035381	2654.8	1.3603	-10.136	0.99989	0.0072619
ChariFNL-10883	PTPRT	419.34	0	-8.7154	0.99755	0.028281	411.2	6.0123	-5.8773	0.9964	0.037468	596.11	0	-9.2219	0.99935	0.0072619
ChariFNL-10884	ZDHHC14	71.187	0	-6.1737	0.979	0.079968	69.805	0	-6.1458	0.97387	0.086927	101.2	0	-6.6752	0.99609	0.013314
ChariFNL-10885	ZDHHC14	53.947	0	-5.78	0.97214	0.097073	52.899	0	-5.7522	0.96514	0.10555	76.689	0	-6.2796	0.9949	0.01605
ChariFNL-10886	ZDHHC14	546.14	0	-9.0958	0.99836	0.024087	535.54	0	-9.0675	0.9974	0.0336	776.37	0	-9.6025	0.99952	0.0072619
ChariFNL-10887	ZDHHC14	724.67	9.9045	-6.0563	0.99791	0.026551	710.6	186.38	-1.9251	0.92672	0.18687	1030.2	0	-10.01	0.99965	0.0072619
ChariFNL-10888	ZDHHC14	795.85	0	-9.6382	0.99912	0.01758	780.4	0	-9.6099	0.99839	0.026575	1131.4	2.7206	-8.2496	0.99937	0.0072619
ChariFNL-10889	GRIK3	1043.9	916.16	-0.18811	0.61044	0.81491	1023.6	306.62	-1.7359	0.91868	0.20399	1484	0	-10.536	0.99977	0.0072619
ChariFNL-1089	COX7A1	255.27	1441.1	2.4924	6.49E-10	3.90E-08	250.32	1923.9	2.9372	9.42E-16	1.14E-13	362.89	272.06	-0.41429	0.71696	0.58338
ChariFNL-10890	GRIK3	186.87	723.03	1.9463	0.00034953	0.0090586	183.24	499.02	1.4404	0.031228	0.097839	265.64	129.23	-1.0339	0.83166	0.37509
ChariFNL-10891	GRIK3	548.92	257.52	-1.089	0.85131	0.35278	538.26	6.0123	-6.265	0.99741	0.03355	780.33	0	-9.6098	0.99952	0.0072619
ChariFNL-10892	GRIK3	182.97	0	-7.5234	0.99268	0.044127	179.42	0	-7.4952	0.99057	0.050835	260.11	0	-8.0285	0.99846	0.0081128
ChariFNL-10893	GRIK3	165.18	0	-7.3766	0.99172	0.046741	161.97	36.074	-2.1361	0.92973	0.18032	234.81	0	-7.8815	0.99829	0.0084308
ChariFNL-10894	SYT5	410.44	0	-8.6845	0.99748	0.028612	402.47	0	-8.6563	0.9963	0.037711	583.47	0	-9.191	0.99934	0.0072619
ChariFNL-10895	SYT5	76.193	188.18	1.2933	0.10968	0.27045	74.713	18.037	-1.9918	0.92224	0.19629	108.31	0	-6.7723	0.99633	0.01275
ChariFNL-10896	SYT5	854.25	817.12	-0.064034	0.54913	0.91978	837.66	114.23	-2.8635	0.96769	0.10022	1214.4	44.889	-4.7271	0.99013	0.027152
ChariFNL-10897	SYT5	2588.9	5066.1	0.96828	0.0062757	0.041031	2538.6	5441.1	1.0995	0.014695	0.062278	3680.3	4084.9	0.15046	0.46072	0.926
ChariFNL-10898	SYT5	113.45	0	-6.8386	0.98727	0.05887	111.25	0	-6.8106	0.98407	0.064982	161.28	0	-7.3424	0.99751	0.010085
ChariFNL-10899	MOSPD2	1743.5	440.75	-1.9815	0.96838	0.10618	1709.7	499.02	-1.7745	0.93047	0.17894	2478.5	409.44	-2.5948	0.95653	0.10441
ChariFNL-109	ADAM9	22.246	0	-4.5389	0.93497	0.18728	21.814	0	-4.5119	0.91475	0.21217	31.624	0	-5.0279	0.98837	0.031361
ChariFNL-1090	COX7A1	600.64	4031.1	2.7446	2.52E-22	3.65E-20	588.98	9619.6	4.0274	2.34E-105	2.03E-102	853.85	5755.3	2.7514	4.30E-11	2.65E-08
ChariFNL-10900	MOSPD2	260.84	118.85	-1.1274	0.84243	0.37107	255.77	0	-8.0043	0.99369	0.043741	370.79	0	-8.5384	0.99893	0.0073614
ChariFNL-10901	MOSPD2	156.83	311.99	0.98771	0.15068	0.35689	153.79	132.27	-0.21596	0.65155	0.72857	222.95	0	-7.807	0.9982	0.0085991
ChariFNL-10902	MOSPD2	240.26	0	-7.9144	0.99478	0.037795	235.59	0	-7.8863	0.99307	0.045172	341.54	0	-8.4201	0.99883	0.0074756
ChariFNL-10903	MOSPD2	392.09	435.8	0.15211	0.46595	0.94459	384.47	4076.3	3.4029	4.54E-36	1.14E-33	557.38	4.0808	-6.78	0.99791	0.0092028
ChariFNL-10904	SERPINE2	22.802	39.618	0.77102	0.4333	0.89054	22.359	0	-4.5459	0.91681	0.2079	32.415	1.3603	-3.8235	0.98863	0.030761
ChariFNL-10905	SERPINE2	382.63	0	-8.5836	0.99721	0.029676	375.2	0	-8.5554	0.99598	0.038637	543.94	0	-9.0899	0.99929	0.0072619
ChariFNL-10906	SERPINE2	408.22	0	-8.6767	0.99746	0.02868	400.29	0	-8.6485	0.99628	0.037775	580.3	1.3603	-7.9442	0.99933	0.0072619
ChariFNL-10907	SERPINE2	107.89	0	-6.7668	0.98654	0.060742	105.8	0	-6.7387	0.98318	0.066768	153.38	0	-7.2703	0.99739	0.010351
ChariFNL-10908	SERPINE2	626.23	207.99	-1.5855	0.91319	0.23028	614.07	6.0123	-6.4547	0.99781	0.031186	890.22	0	-9.7996	0.99958	0.0072619
ChariFNL-10909	MGST3	204.11	510.08	1.3172	0.037247	0.1202	200.14	0	-7.6521	0.99166	0.048262	290.15	0	-8.1856	0.99862	0.0078088
ChariFNL-1091	COX7A1	559.49	435.8	-0.35972	0.67586	0.69581	548.63	210.43	-1.3783	0.87672	0.28929	795.35	32.647	-4.5649	0.98842	0.031293
ChariFNL-10910	MGST3	503.32	1881.8	1.9005	5.96E-06	0.00022413	493.54	1719.5	1.7987	0.00036629	0.015519	715.5	754.95	0.077341	0.55175	0.90242
ChariFNL-10911	MGST3	951.02	648.74	-0.55112	0.75079	0.55476	932.55	2453	1.3943	0.0058311	0.042791	1351.9	1148.1	-0.23562	0.64264	0.7278
ChariFNL-10912	MGST3	669.05	475.41	-0.49205	0.7225	0.60926	656.06	24.049	-4.7132	0.9917	0.048215	951.1	0	-9.895	0.99961	0.0072619
ChariFNL-10913	MGST3	3436.5	3451.7	0.006385	0.49609	0.99367	3369.7	679.38	-2.3086	0.96792	0.099657	4885.1	280.22	-4.1189	0.98889	0.030163
ChariFNL-10914	LTBP1	0	0	-0.63798	0.0907	0.23028	0	0	-0.62794	0.0014934	0.025267	0	0	-0.84045	0.71681	0.58338
ChariFNL-10915	LTBP1	0	0	-0.63798	0.0907	0.23028	0	0	-0.62794	0.0014934	0.025267	0	0	-0.84045	0.71681	0.58338
ChariFNL-10916	LTBP1	25.583	0	-4.7324	0.94283	0.16801	25.086	0	-4.7052	0.92579	0.18871	36.368	0	-5.2237	0.98977	0.028017
ChariFNL-10917	LTBP1	333.69	0	-8.3867	0.99662	0.031967	327.21	0	-8.3585	0.99527	0.040494	474.36	0	-8.8929	0.99917	0.0072634
ChariFNL-10918	LTBP1	71.744	0	-6.1847	0.97917	0.079546	70.351	0	-6.1569	0.97408	0.086483	101.99	0	-6.6863	0.99612	0.01325
ChariFNL-10919	TMEFF2	169.07	0	-7.41	0.99195	0.046091	165.79	0	-7.3819	0.9897	0.052661	240.34	0	-7.9149	0.99833	0.0083518
ChariFNL-1092	COX7A1	289.2	138.66	-1.0551	0.83287	0.39084	283.58	0	-8.1527	0.9944	0.042417	411.11	1.3603	-7.4479	0.99904	0.0073199
ChariFNL-10920	TMEFF2	1115.6	2798	1.3258	0.0011139	0.019911	1094	3493.1	1.674	0.00021531	0.0095495	1586	1233.8	-0.36201	0.67959	0.65628
ChariFNL-10921	TMEFF2	269.18	1297.5	2.2649	2.05E-07	9.47E-06	263.95	1160.4	2.132	2.44E-05	0.0012257	382.65	587.64	0.61759	0.36617	0.74486
ChariFNL-10922	TMEFF2	0	0	-0.63798	0.0907	0.23028	0	0	-0.62794	0.0014934	0.025267	0	0	-0.84045	0.71681	0.58338
ChariFNL-10923	TMEFF2	289.2	0	-8.1809	0.9959	0.03436	283.58	0	-8.1527	0.9944	0.042417	411.11	0	-8.6869	0.99904	0.0073199
ChariFNL-10924	TNFRSF11B	0	0	-0.63798	0.0907	0.23028	0	0	-0.62794	0.0014934	0.025267	0	0	-0.84045	0.71681	0.58338
ChariFNL-10925	TNFRSF11B	40.043	0	-5.3591	0.96262	0.12031	39.265	0	-5.3315	0.95271	0.13189	56.923	0	-5.8561	0.99325	0.01988
ChariFNL-10926	TNFRSF11B	19.465	4.9522	-1.7817	0.92655	0.20711	19.087	0	-4.3282	0.90273	0.23718	27.671	0	-4.8415	0.98686	0.034894
ChariFNL-10927	TNFRSF11B	489.97	148.57	-1.7148	0.91737	0.22816	480.46	18.037	-4.6605	0.99086	0.050197	696.52	0	-9.4461	0.99945	0.0072619
ChariFNL-10928	TNFRSF11B	22.246	44.57	0.9711	0.35769	0.75738	21.814	0	-4.5119	0.91475	0.21217	31.624	0	-5.0279	0.98837	0.031361
ChariFNL-10929	ZDHHC22	494.97	539.79	0.12481	0.46848	0.94898	485.36	0	-8.9259	0.99706	0.035212	703.64	0	-9.4607	0.99946	0.0072619
ChariFNL-1093	COX7A1	46.717	0	-5.5764	0.96785	0.10736	45.81	0	-5.5487	0.95959	0.11713	66.411	0	-6.0749	0.99416	0.01775
ChariFNL-10930	ZDHHC22	268.62	0	-8.0748	0.99548	0.035618	263.41	0	-8.0466	0.9939	0.04336	381.86	0	-8.5807	0.99896	0.0073504
ChariFNL-10931	ZDHHC22	515.55	0	-9.0128	0.9982	0.025136	505.54	24.049	-4.3379	0.98843	0.055338	732.89	1.3603	-8.2805	0.99948	0.0072619
ChariFNL-10932	ZDHHC22	266.95	0	-8.0658	0.99544	0.03569	261.77	0	-8.0377	0.99386	0.043422	379.49	0	-8.5717	0.99896	0.0073504
ChariFNL-10933	ZDHHC22	6246.7	1807.6	-1.7885	0.99238	0.044929	6125.4	42.086	-7.1517	0.99953	0.019237	8880.1	2.7206	-11.221	0.99996	0.0072619
ChariFNL-10934	GRM6	457.16	1139	1.3151	0.010705	0.053385	448.28	493	0.13691	0.49074	0.98457	649.88	329.19	-0.9791	0.8176	0.40488
ChariFNL-10935	GRM6	151.83	0	-7.2558	0.99086	0.049098	148.88	0	-7.2277	0.9884	0.055403	215.83	0	-7.7605	0.99814	0.0087284
ChariFNL-10936	GRM6	0	0	-0.63798	0.0907	0.23028	0	0	-0.62794	0.0014934	0.025267	0	0	-0.84045	0.71681	0.58338
ChariFNL-10937	GRM6	457.16	2684.1	2.5511	1.70E-14	1.56E-12	448.28	3102.3	2.7881	1.03E-15	1.24E-13	649.88	1066.5	0.71373	0.28716	0.59114
ChariFNL-10938	GRM6	497.2	445.7	-0.15741	0.59868	0.83491	487.55	0	-8.9324	0.99707	0.035148	706.8	0	-9.4672	0.99946	0.0072619
ChariFNL-10939	ITGA9	102.89	0	-6.6989	0.98582	0.062516	100.89	0	-6.6709	0.9823	0.068609	146.26	0	-7.2022	0.99726	0.010624
ChariFNL-1094	COX7A2	190.76	0	-7.5832	0.99304	0.043129	187.06	0	-7.555	0.991	0.04983	271.18	0	-8.0884	0.99852	0.0080003
ChariFNL-10940	ITGA9	963.81	1604.5	0.73473	0.10055	0.25098	945.1	2056.2	1.1206	0.035005	0.10594	1370.1	608.04	-1.1707	0.84601	0.34503
ChariFNL-10941	ITGA9	292.54	0	-8.1974	0.99596	0.034107	286.86	0	-8.1692	0.99448	0.042243	415.86	1.3603	-7.4645	0.99905	0.0073073
ChariFNL-10942	ITGA9	428.79	529.89	0.30477	0.38351	0.80411	420.47	372.76	-0.17331	0.61686	0.792	609.56	436.65	-0.48035	0.72291	0.58338
ChariFNL-10943	ITGA9	307.55	361.51	0.23252	0.44066	0.90326	301.58	390.8	0.37279	0.40033	0.82333	437.2	68.014	-2.6666	0.9517	0.11533
ChariFNL-10944	ATP13A3	189.09	0	-7.5706	0.99296	0.043323	185.42	0	-7.5424	0.99091	0.050044	268.81	0	-8.0758	0.99851	0.008027
ChariFNL-10945	ATP13A3	340.92	0	-8.4175	0.99672	0.031576	334.3	0	-8.3893	0.99539	0.040066	484.64	0	-8.9237	0.99919	0.0072634
ChariFNL-10946	ATP13A3	89.54	0	-6.5005	0.98352	0.068354	87.802	0	-6.4725	0.97948	0.074543	127.29	0	-7.0032	0.99687	0.011493
ChariFNL-10947	ATP13A3	550.59	1456	1.4013	0.0035628	0.032597	539.9	2362.8	2.1277	1.35E-06	8.05E-05	782.7	828.41	0.081789	0.54665	0.91205
ChariFNL-10948	ATP13A3	341.48	0	-8.4199	0.99673	0.031562	334.85	0	-8.3917	0.9954	0.040066	485.43	0	-8.9261	0.99919	0.0072634
ChariFNL-10949	GALNT2	259.72	0	-8.0264	0.99528	0.036215	254.68	0	-7.9982	0.99366	0.043799	369.21	0	-8.5322	0.99893	0.0073614
ChariFNL-1095	COX7A2	68.407	0	-6.117	0.97812	0.082039	67.078	0	-6.0891	0.97275	0.089223	97.244	0	-6.6183	0.99593	0.013653
ChariFNL-10950	GALNT2	731.34	0	-9.5164	0.99898	0.018967	717.14	0	-9.4881	0.9982	0.028209	1039.6	0	-10.023	0.99965	0.0072619
ChariFNL-10951	GALNT2	429.91	0	-8.7512	0.99764	0.027884	421.56	0	-8.723	0.99651	0.037217	611.14	0	-9.2577	0.99937	0.0072619
ChariFNL-10952	GALNT2	16.128	0	-4.0983	0.91302	0.23028	15.815	18.037	0.17902	0.61775	0.79039	22.927	0	-4.5806	0.98441	0.040414
ChariFNL-10953	GALNT2	77.861	0	-6.3012	0.98088	0.075371	76.349	0	-6.2733	0.97621	0.082076	110.68	0	-6.8033	0.99641	0.012582
ChariFNL-10954	TMEM181	130.14	0	-7.035	0.98909	0.053943	127.61	0	-7.0069	0.98627	0.060043	185	0	-7.5392	0.99783	0.0093742
ChariFNL-10955	TMEM181	55.059	0	-5.8089	0.9727	0.095732	53.99	0	-5.7811	0.96587	0.10399	78.27	1.3603	-5.0697	0.995	0.015829
ChariFNL-10956	TMEM181	2254.6	133.71	-4.0656	0.99688	0.030916	2210.9	0	-11.111	0.99963	0.015661	3205.1	1.3603	-10.408	0.99991	0.0072619
ChariFNL-10957	TMEM181	182.42	0	-7.519	0.99265	0.044199	178.88	0	-7.4909	0.99054	0.050901	259.32	0	-8.0241	0.99845	0.0081227
ChariFNL-10958	TMEM181	20.021	0	-4.3938	0.92841	0.20297	19.633	0	-4.3669	0.9054	0.23187	28.462	0	-4.8808	0.98719	0.034153
ChariFNL-10959	LRFN4	578.4	138.66	-2.0526	0.94268	0.16845	567.17	0	-9.1502	0.99758	0.032566	822.23	0	-9.6851	0.99955	0.0072619
ChariFNL-1096	COX7A2	255.27	0	-8.0015	0.99517	0.03662	250.32	0	-7.9734	0.99353	0.04413	362.89	0	-8.5073	0.99891	0.0073939
ChariFNL-10960	LRFN4	297.54	0	-8.2218	0.99605	0.033928	291.76	0	-8.1936	0.99459	0.042122	422.97	0	-8.7278	0.99907	0.0073037
ChariFNL-10961	LRFN4	370.4	331.8	-0.15831	0.60389	0.82607	363.21	438.89	0.2724	0.43781	0.89046	526.54	121.06	-2.1116	0.92649	0.17123
ChariFNL-10962	LRFN4	830.89	336.75	-1.3004	0.89387	0.26305	814.76	18.037	-5.4213	0.99535	0.040179	1181.2	0	-10.207	0.9997	0.0072619
ChariFNL-10963	LRFN4	534.46	0	-9.0646	0.9983	0.024556	524.08	12.025	-5.3332	0.99459	0.042122	759.77	1.3603	-8.3324	0.9995	0.0072619
ChariFNL-10964	SCIMP	195.77	742.84	1.9185	0.00040687	0.010231	191.96	276.56	0.52448	0.35571	0.74163	278.29	127.87	-1.1159	0.84182	0.35387
ChariFNL-10965	SCIMP	90.653	0	-6.5181	0.98373	0.067815	88.893	0	-6.4901	0.97974	0.073974	128.87	0	-7.0209	0.9969	0.011409
ChariFNL-10966	SCIMP	692.96	44.57	-3.9287	0.98902	0.054173	679.51	108.22	-2.6394	0.95946	0.11746	985.09	0	-9.9456	0.99963	0.0072619
ChariFNL-10967	SCIMP	72.3	0	-6.1957	0.97934	0.079165	70.896	0	-6.1678	0.97429	0.086057	102.78	0	-6.6974	0.99614	0.013188
ChariFNL-10968	SCIMP	560.04	881.5	0.65348	0.17985	0.41756	549.17	474.97	-0.20902	0.62555	0.77625	796.14	112.9	-2.807	0.95751	0.10216
ChariFNL-10969	C3orf55	95.658	0	-6.5948	0.98465	0.065605	93.801	0	-6.5668	0.98087	0.07162	135.98	0	-7.0979	0.99706	0.01107
ChariFNL-1097	COX7A2	271.96	1148.9	2.0748	9.25E-06	0.00033721	266.68	48.098	-2.4468	0.94636	0.1454	386.61	0	-8.5984	0.99898	0.0073504
ChariFNL-10970	C3orf55	14.46	0	-3.9505	0.90416	0.24082	14.179	0	-3.924	0.86992	0.3022	20.556	0	-4.43	0.9828	0.043989
ChariFNL-10971	C3orf55	918.21	1035	0.17259	0.41508	0.85911	900.38	601.23	-0.58183	0.74161	0.55656	1305.3	278.86	-2.2227	0.93585	0.15054
ChariFNL-10972	C3orf55	939.34	891.4	-0.075488	0.55407	0.91232	921.1	1683.4	0.86926	0.10518	0.25365	1335.3	191.8	-2.7931	0.95906	0.09863
ChariFNL-10973	C3orf55	1200.2	0	-10.23	0.99959	0.010231	1176.9	42.086	-4.7728	0.99324	0.044861	1706.1	2.7206	-8.8418	0.99961	0.0072619
ChariFNL-10974	PRKRIR	205.22	133.71	-0.61432	0.74769	0.56077	201.24	0	-7.6599	0.99171	0.048175	291.73	0	-8.1934	0.99863	0.0077985
ChariFNL-10975	PRKRIR	35.594	564.55	3.95	2.25E-27	4.15E-25	34.903	408.83	3.5129	1.37E-17	1.83E-15	50.599	0	-5.6893	0.99246	0.021717
ChariFNL-10976	PRKRIR	120.13	0	-6.9204	0.98806	0.056836	117.8	0	-6.8923	0.98502	0.062852	170.77	0	-7.4243	0.99765	0.0097832
ChariFNL-10977	PRKRIR	879.28	316.94	-1.4692	0.91365	0.23028	862.2	30.061	-4.7965	0.9927	0.046097	1249.9	0	-10.289	0.99972	0.0072619
ChariFNL-10978	PRKRIR	1836.4	0	-10.843	0.99984	0.0046927	1800.8	6.0123	-8.0053	0.9995	0.020547	2610.6	0	-11.351	0.99988	0.0072619
ChariFNL-10979	MET	448.81	54.475	-3.0194	0.97226	0.096902	440.1	6.0123	-5.9751	0.99668	0.036663	638.02	0	-9.3197	0.9994	0.0072619
ChariFNL-1098	COX7A2	550.03	143.61	-1.9299	0.93469	0.18801	539.35	210.43	-1.3537	0.87374	0.29488	781.91	291.1	-1.4224	0.87368	0.28608
ChariFNL-10980	MET	128.47	544.75	2.0756	0.00031836	0.00841	125.98	36.074	-1.7761	0.90615	0.23058	182.63	6.8014	-4.5569	0.9889	0.030145
ChariFNL-10981	MET	15.016	0	-4.0015	0.90731	0.2343	14.725	0	-3.9749	0.87461	0.29313	21.346	0	-4.482	0.98337	0.042729
ChariFNL-10982	MET	246.38	0	-7.9506	0.99494	0.037389	241.59	0	-7.9224	0.99327	0.044791	350.24	0	-8.4563	0.99886	0.0074604
ChariFNL-10983	MET	603.98	515.03	-0.22943	0.6268	0.78515	592.25	144.29	-2.0297	0.93109	0.17747	858.6	129.23	-2.7226	0.95494	0.10793
ChariFNL-10984	SMOC2	127.36	0	-7.004	0.98882	0.054805	124.89	0	-6.976	0.98594	0.060891	181.05	0	-7.5082	0.99778	0.009495
ChariFNL-10985	SMOC2	792.52	4.9522	-7.0587	0.99911	0.017641	777.13	12.025	-5.9007	0.99673	0.036516	1126.6	1.3603	-8.9001	0.99968	0.0072619
ChariFNL-10986	SMOC2	961.03	227.8	-2.072	0.95578	0.13685	942.37	162.33	-2.53	0.95873	0.11908	1366.2	210.84	-2.6901	0.9558	0.10599
ChariFNL-10987	SMOC2	80.642	69.331	-0.21514	0.67016	0.70616	79.076	0	-6.3233	0.97707	0.079989	114.64	0	-6.8535	0.99653	0.012286
ChariFNL-10988	SMOC2	77.305	0	-6.291	0.98074	0.075733	75.804	0	-6.2631	0.97603	0.082447	109.89	1.3603	-5.5541	0.99639	0.012642
ChariFNL-10989	CDH2	759.7	0	-9.5712	0.99904	0.018337	744.95	18.037	-5.2922	0.99477	0.041685	1080	0	-10.078	0.99967	0.0072619
ChariFNL-1099	COX8A	31.701	0	-5.0312	0.95324	0.14287	31.085	0	-5.0038	0.94012	0.15843	45.064	0	-5.5256	0.9916	0.023697
ChariFNL-10990	CDH2	352.04	0	-8.4637	0.99686	0.030988	345.21	0	-8.4355	0.99556	0.03961	500.45	0	-8.97	0.99922	0.0072619
ChariFNL-10991	CDH2	691.3	490.27	-0.49487	0.72408	0.60615	677.87	793.62	0.22712	0.4326	0.88153	982.72	590.36	-0.73421	0.7734	0.49758
ChariFNL-10992	CDH2	275.85	0	-8.113	0.99563	0.035094	270.5	0	-8.0848	0.99409	0.042904	392.14	0	-8.6189	0.99899	0.0073264
ChariFNL-10993	CDH2	16.128	0	-4.0983	0.91302	0.23028	15.815	18.037	0.17902	0.61775	0.79039	22.927	0	-4.5806	0.98441	0.040414
ChariFNL-10994	FUT3	23.915	0	-4.6389	0.93915	0.17713	23.45	0	-4.6118	0.92065	0.19973	33.996	0	-5.1291	0.98911	0.029591
ChariFNL-10995	FUT3	828.67	0	-9.6964	0.99918	0.01682	812.58	24.049	-5.0215	0.99373	0.04365	1178	0	-10.203	0.9997	0.0072619
ChariFNL-10996	FUT3	74.524	79.236	0.087304	0.5835	0.86151	73.077	0	-6.211	0.97509	0.084359	105.94	0	-6.7407	0.99626	0.012925
ChariFNL-10997	FUT3	858.14	0	-9.7468	0.99923	0.01623	841.48	0	-9.7185	0.99854	0.025267	1219.9	0	-10.254	0.99971	0.0072619
ChariFNL-10998	FUT3	309.78	445.7	0.52343	0.29578	0.64332	303.76	168.34	-0.84773	0.79528	0.45161	440.37	1.3603	-7.5469	0.99911	0.0073037
ChariFNL-10999	KLRC4	59.508	0	-5.9191	0.97476	0.090536	58.353	0	-5.8912	0.9685	0.098333	84.595	0	-6.4194	0.99535	0.015009
ChariFNL-11	ABCA3	1460.5	2580.1	0.82059	0.046354	0.14207	1432.1	228.47	-2.6428	0.96665	0.10258	2076.1	43.529	-5.5437	0.995	0.01583
ChariFNL-110	ADAM9	404.88	1436.1	1.8241	6.93E-05	0.0021771	397.02	1966	2.3051	1.26E-07	8.39E-06	575.56	1728.9	1.5852	0.021478	0.053872
ChariFNL-1100	COX8A	221.35	0	-7.7967	0.99421	0.039666	217.05	0	-7.7685	0.99239	0.04686	314.66	0	-8.3022	0.99873	0.0076501
ChariFNL-11000	KLRC4	0	0	-0.63798	0.0907	0.23028	0	0	-0.62794	0.0014934	0.025267	0	0	-0.84045	0.71681	0.58338
ChariFNL-11001	KLRC4	78.417	232.76	1.5575	0.042607	0.13293	76.895	0	-6.2835	0.97639	0.081665	111.48	0	-6.8135	0.99644	0.012521
ChariFNL-11002	KLRC4	155.72	292.18	0.90358	0.18491	0.4278	152.7	0	-7.264	0.98872	0.054649	221.37	0	-7.7968	0.99819	0.0086268
ChariFNL-11003	PLD4	57.284	0	-5.865	0.97377	0.09318	56.171	0	-5.8372	0.96724	0.10116	81.432	0	-6.3651	0.99518	0.015417
ChariFNL-11004	PLD4	276.41	0	-8.1159	0.99564	0.035056	271.04	0	-8.0877	0.9941	0.04287	392.93	0	-8.6218	0.99899	0.0073264
ChariFNL-11005	PLD4	28.364	0	-4.876	0.94808	0.1551	27.813	0	-4.8486	0.93306	0.17314	40.321	0	-5.3688	0.99069	0.025796
ChariFNL-11006	PLD4	231.36	0	-7.8602	0.99452	0.038618	226.87	12.025	-4.1289	0.98527	0.062376	328.89	0	-8.3658	0.99879	0.0075591
ChariFNL-11007	PLD4	139.59	0	-7.1354	0.98993	0.051678	136.88	0	-7.1073	0.98728	0.057874	198.44	0	-7.6398	0.99798	0.009069
ChariFNL-11008	SPNS2	926.55	0	-9.8573	0.99933	0.014841	908.56	6.0123	-7.0191	0.99868	0.025267	1317.1	0	-10.364	0.99973	0.0072619
ChariFNL-11009	SPNS2	164.06	0	-7.3669	0.99166	0.046927	160.88	0	-7.3388	0.98935	0.053356	233.23	0	-7.8718	0.99828	0.0084547
ChariFNL-1101	COX8A	332.58	0	-8.3819	0.9966	0.03202	326.12	0	-8.3537	0.99525	0.040516	472.78	0	-8.8881	0.99917	0.0072634
ChariFNL-11010	SPNS2	684.62	574.46	-0.2527	0.63642	0.76808	671.33	84.172	-2.9807	0.96907	0.097213	973.23	0	-9.9281	0.99962	0.0072619
ChariFNL-11011	SPNS2	136.26	0	-7.1007	0.98964	0.052499	133.61	0	-7.0727	0.98694	0.058624	193.7	0	-7.6051	0.99793	0.0091758
ChariFNL-11012	SPNS2	86.203	0	-6.4463	0.98283	0.07018	84.53	0	-6.4184	0.97863	0.076438	122.54	0	-6.9489	0.99675	0.011776
ChariFNL-11013	STX4	328.13	1664	2.3388	4.96E-09	2.74E-07	321.76	739.51	1.1981	0.057773	0.15406	466.46	319.67	-0.54376	0.74124	0.56449
ChariFNL-11014	STX4	882.61	2223.6	1.332	0.0020517	0.02626	865.48	3096.3	1.8378	3.99E-05	0.0019632	1254.7	745.43	-0.75039	0.77605	0.49207
ChariFNL-11015	STX4	229.69	0	-7.8498	0.99447	0.038784	225.23	6.0123	-5.0118	0.9927	0.04608	326.52	0	-8.3554	0.99878	0.0075668
ChariFNL-11016	STX4	39.487	0	-5.3394	0.96211	0.12154	38.72	0	-5.3118	0.95204	0.13329	56.133	0	-5.8362	0.99316	0.020089
ChariFNL-11017	STX4	286.97	173.33	-0.72413	0.77195	0.5137	281.4	0	-8.1416	0.99435	0.042543	407.95	0	-8.6758	0.99903	0.0073221
ChariFNL-11018	PCDHB4	47.273	0	-5.5931	0.96823	0.10641	46.355	0	-5.5654	0.96008	0.11607	67.201	0	-6.0917	0.99422	0.017592
ChariFNL-11019	PCDHB4	43.38	0	-5.4718	0.96543	0.11339	42.538	0	-5.4442	0.95641	0.12375	61.667	0	-5.9696	0.99373	0.018731
ChariFNL-1102	COX8A	156.28	1515.4	3.2692	4.42E-23	6.67E-21	153.24	3246.6	4.3961	5.70E-105	4.87E-102	222.16	774	1.7961	0.021311	0.05349
ChariFNL-11020	PCDHB4	0	0	-0.63798	0.0907	0.23028	0	0	-0.62794	0.0014934	0.025267	0	0	-0.84045	0.71681	0.58338
ChariFNL-11021	PCDHB4	19.465	0	-4.3551	0.92655	0.20711	19.087	0	-4.3282	0.90273	0.23718	27.671	0	-4.8415	0.98686	0.034894
ChariFNL-11022	PCDHB4	160.17	817.12	2.3437	1.69E-06	6.88E-05	157.06	613.25	1.9583	0.00097119	0.025267	227.69	36.728	-2.5997	0.94974	0.11971
ChariFNL-11023	ABCG8	561.71	945.88	0.75078	0.13521	0.32465	550.81	1070.2	0.95697	0.1015	0.24605	798.51	186.36	-2.0933	0.92638	0.17144
ChariFNL-11025	ABCG8	0	0	-0.63798	0.0907	0.23028	0	0	-0.62794	0.0014934	0.025267	0	0	-0.84045	0.71681	0.58338
ChariFNL-11026	ABCG8	185.2	0	-7.5407	0.99278	0.043812	181.6	0	-7.5126	0.9907	0.05053	263.27	0	-8.0459	0.99848	0.0080793
ChariFNL-11027	ABCG8	54.503	222.85	2.0119	0.0067637	0.042527	53.445	0	-5.7667	0.96551	0.10474	77.479	0	-6.2942	0.99495	0.015936
ChariFNL-11028	SEMA4G	29.476	0	-4.9296	0.94992	0.1507	28.904	0	-4.9023	0.93559	0.16783	41.902	0	-5.423	0.99102	0.025043
ChariFNL-11029	SEMA4G	48.385	0	-5.626	0.96895	0.10469	47.446	0	-5.5983	0.96102	0.11415	68.782	0	-6.1248	0.99435	0.017312
ChariFNL-1103	COX8A	0	0	-0.63798	0.0907	0.23028	0	0	-0.62794	0.0014934	0.025267	0	0	-0.84045	0.71681	0.58338
ChariFNL-11030	SEMA4G	120.13	0	-6.9204	0.98806	0.056836	117.8	0	-6.8923	0.98502	0.062852	170.77	0	-7.4243	0.99765	0.0097832
ChariFNL-11031	SEMA4G	22.246	0	-4.5389	0.93497	0.18728	21.814	0	-4.5119	0.91475	0.21217	31.624	0	-5.0279	0.98837	0.031361
ChariFNL-11032	SEMA4G	42.268	0	-5.4352	0.96454	0.11558	41.447	0	-5.4076	0.95524	0.12642	60.086	0	-5.9328	0.99358	0.019104
ChariFNL-11033	SGPP2	744.69	1010.3	0.43951	0.26992	0.59514	730.23	96.196	-2.9114	0.96791	0.099657	1058.6	29.926	-5.0986	0.99235	0.021972
ChariFNL-11034	SGPP2	1606.2	2297.8	0.51639	0.16666	0.38993	1575	252.51	-2.6361	0.9675	0.1006	2283.3	201.32	-3.497	0.97806	0.054924
ChariFNL-11035	SGPP2	3.3369	0	-2.1167	0.67556	0.69615	3.2721	0	-2.095	0.50545	0.99083	4.7436	0	-2.522	0.9372	0.1476
ChariFNL-11036	SGPP2	723	519.98	-0.47474	0.71861	0.61634	708.96	420.86	-0.75098	0.78025	0.48103	1027.8	239.41	-2.0974	0.92769	0.16866
ChariFNL-11037	SGPP2	232.47	0	-7.8671	0.99455	0.038512	227.96	0	-7.8389	0.9928	0.045894	330.47	0	-8.3727	0.99879	0.0075462
ChariFNL-11038	IGF1R	54.503	4.9522	-3.2211	0.97242	0.09639	53.445	0	-5.7667	0.96551	0.10474	77.479	0	-6.2942	0.99495	0.015936
ChariFNL-11039	IGF1R	664.04	797.31	0.2635	0.37884	0.79546	651.15	517.05	-0.33211	0.66639	0.70114	943.98	85.698	-3.4462	0.97403	0.064293
ChariFNL-1104	CPD	275.3	579.41	1.0709	0.076367	0.21393	269.95	78.159	-1.7752	0.90771	0.22715	391.35	81.617	-2.2476	0.93366	0.15543
ChariFNL-11040	IGF1R	121.24	19.809	-2.5545	0.94959	0.15161	118.89	0	-6.9055	0.98517	0.062547	172.35	0	-7.4376	0.99767	0.0097398
ChariFNL-11041	IGF1R	115.12	0	-6.8595	0.98747	0.058312	112.89	0	-6.8315	0.98432	0.06444	163.65	0	-7.3633	0.99755	0.010005
ChariFNL-11042	IGF1R	1964.3	2491	0.34252	0.26168	0.57883	1926.2	661.35	-1.5408	0.91483	0.21217	2792.4	62.573	-5.4575	0.99503	0.015771
ChariFNL-11043	APCDD1L	95.658	0	-6.5948	0.98465	0.065605	93.801	0	-6.5668	0.98087	0.07162	135.98	0	-7.0979	0.99706	0.01107
ChariFNL-11044	APCDD1L	278.63	1896.7	2.7627	3.23E-15	3.09E-13	273.22	282.58	0.04839	0.54478	0.92132	396.09	92.499	-2.0865	0.92496	0.17457
ChariFNL-11045	APCDD1L	407.66	0	-8.6748	0.99745	0.028694	399.74	0	-8.6465	0.99627	0.037785	579.51	0	-9.1812	0.99933	0.0072619
ChariFNL-11046	APCDD1L	30.588	0	-4.9813	0.95164	0.14654	29.994	0	-4.9539	0.93793	0.16283	43.483	0	-5.4752	0.99132	0.024335
ChariFNL-11047	APCDD1L	0	0	-0.63798	0.0907	0.23028	0	0	-0.62794	0.0014934	0.025267	0	0	-0.84045	0.71681	0.58338
ChariFNL-11048	KIAA0247	93.433	0	-6.5612	0.98425	0.066601	91.619	0	-6.5332	0.98039	0.072704	132.82	0	-7.0642	0.99699	0.011219
ChariFNL-11049	KIAA0247	58.952	143.61	1.2703	0.14029	0.33518	57.807	0	-5.8779	0.9682	0.098923	83.804	0	-6.4061	0.99531	0.015101
ChariFNL-1105	CPD	140.71	336.75	1.2531	0.073314	0.20711	137.97	450.92	1.7012	0.0098709	0.0518	200.02	232.61	0.21673	0.55905	0.88847
ChariFNL-11050	KIAA0247	744.13	252.56	-1.5551	0.91577	0.23028	729.68	192.39	-1.9177	0.92657	0.18721	1057.8	62.573	-4.0579	0.98365	0.042172
ChariFNL-11051	KIAA0247	160.17	0	-7.3325	0.99142	0.047532	157.06	0	-7.3043	0.98907	0.053869	227.69	0	-7.8373	0.99824	0.0085272
ChariFNL-11052	KIAA0247	203	2114.6	3.3745	6.02E-31	1.24E-28	199.05	2753.6	3.7834	2.07E-48	7.20E-46	288.57	1093.7	1.9185	0.0073126	0.021226
ChariFNL-11053	EIF2AK3	113.45	0	-6.8386	0.98727	0.05887	111.25	0	-6.8106	0.98407	0.064982	161.28	0	-7.3424	0.99751	0.010085
ChariFNL-11054	EIF2AK3	493.86	0	-8.9509	0.99808	0.025685	484.27	18.037	-4.6719	0.99094	0.049965	702.06	0	-9.4575	0.99946	0.0072619
ChariFNL-11055	EIF2AK3	704.64	574.46	-0.29423	0.65327	0.73737	690.96	72.147	-3.2418	0.97496	0.084745	1001.7	0	-9.9697	0.99964	0.0072619
ChariFNL-11056	EIF2AK3	850.91	0	-9.7346	0.99922	0.016389	834.39	12.025	-6.0032	0.99702	0.035329	1209.6	1.3603	-9.0026	0.99971	0.0072619
ChariFNL-11057	EIF2AK3	87.316	500.18	2.5046	4.19E-06	0.00016153	85.621	0	-6.4366	0.97892	0.075812	124.12	529.15	2.083	0.0090267	0.025164
ChariFNL-11058	PCYOX1	207.44	34.666	-2.5471	0.95122	0.14768	203.42	90.184	-1.1647	0.84454	0.35296	294.9	4.0808	-5.8639	0.99592	0.013704
ChariFNL-11059	PCYOX1	102.33	0	-6.6911	0.98573	0.062713	100.35	0	-6.6631	0.9822	0.068813	145.47	1.3603	-5.9555	0.99725	0.010654
ChariFNL-1106	CPD	1510.5	287.23	-2.3907	0.97692	0.085107	1481.2	18.037	-6.2828	0.99796	0.030153	2147.3	5.4411	-8.3817	0.99941	0.0072619
ChariFNL-11060	PCYOX1	953.24	1208.3	0.3418	0.31003	0.67008	934.74	3595.3	1.9424	4.72E-06	0.00026073	1355.1	4540.6	1.7437	0.0018345	0.008672
ChariFNL-11061	PCYOX1	3902	8012.7	1.0379	0.0009468	0.018279	3826.2	4761.7	0.31549	0.31114	0.6586	5546.9	1107.3	-2.3236	0.95522	0.1073
ChariFNL-11062	PCYOX1	216.9	272.37	0.32721	0.41933	0.86619	212.69	186.38	-0.18954	0.63594	0.75726	308.34	34.007	-3.1435	0.96621	0.08239
ChariFNL-11063	TOR3A	175.19	0	-7.461	0.99228	0.045205	171.79	0	-7.4328	0.9901	0.051873	249.04	0	-7.966	0.99839	0.0082497
ChariFNL-11064	TOR3A	535.02	0	-9.0661	0.9983	0.024528	524.63	1635.3	1.6383	0.001814	0.028316	760.56	0	-9.5728	0.99951	0.0072619
ChariFNL-11065	TOR3A	1823.6	2585.1	0.50316	0.16456	0.38539	1788.2	2729.6	0.60987	0.18079	0.40375	2592.4	2075.8	-0.32049	0.66268	0.689
ChariFNL-11066	TOR3A	28.92	0	-4.903	0.94902	0.15285	28.358	0	-4.8757	0.93434	0.17048	41.111	1.3603	-4.1572	0.99086	0.02542
ChariFNL-11067	TOR3A	37.262	0	-5.2578	0.95993	0.12681	36.539	0	-5.2303	0.94913	0.13951	52.97	0	-5.7541	0.99278	0.020994
ChariFNL-11068	MYLK3	319.23	9.9045	-4.8761	0.99271	0.044039	313.03	0	-8.2948	0.99501	0.041088	453.81	0	-8.8291	0.99913	0.0072923
ChariFNL-11069	MYLK3	112.34	0	-6.8245	0.98713	0.059216	110.16	0	-6.7965	0.9839	0.065317	159.7	0	-7.3282	0.99749	0.010131
ChariFNL-1107	CPD	184.09	0	-7.5321	0.99273	0.043977	180.51	0	-7.5039	0.99063	0.050704	261.69	0	-8.0372	0.99847	0.0080997
ChariFNL-11070	MYLK3	149.6	0	-7.2346	0.9907	0.049511	146.7	0	-7.2065	0.98821	0.055787	212.67	0	-7.7393	0.99811	0.0087817
ChariFNL-11071	MYLK3	72.856	0	-6.2066	0.9795	0.078761	71.441	0	-6.1787	0.97449	0.085631	103.57	0	-6.7083	0.99617	0.013124
ChariFNL-11072	MYLK3	112.9	0	-6.8316	0.9872	0.059015	110.71	0	-6.8036	0.98398	0.06515	160.49	1.3603	-6.0964	0.9975	0.010104
ChariFNL-11073	AGTRAP	2184.6	490.27	-2.1534	0.97928	0.079399	2142.1	66.135	-4.9965	0.99551	0.039759	3105.5	1.3603	-10.362	0.99991	0.0072619
ChariFNL-11074	AGTRAP	651.25	0	-9.3493	0.99876	0.021055	638.61	0	-9.321	0.99791	0.030431	925.8	0	-9.8561	0.9996	0.0072619
ChariFNL-11075	AGTRAP	166.29	0	-7.3862	0.99179	0.046533	163.06	0	-7.3581	0.98951	0.05301	236.39	0	-7.8911	0.9983	0.0084056
ChariFNL-11076	AGTRAP	5771.2	8205.9	0.50771	0.081148	0.22491	5659.1	7852	0.47241	0.19337	0.42878	8204.1	5914.5	-0.47202	0.71945	0.58338
ChariFNL-11077	AGTRAP	222.46	0	-7.8039	0.99424	0.039523	218.14	0	-7.7757	0.99243	0.046701	316.24	0	-8.3094	0.99874	0.0076339
ChariFNL-11078	PRAF2	1906.5	1267.8	-0.58824	0.79452	0.46934	1869.5	90.184	-4.3585	0.9923	0.047046	2710.2	174.12	-3.9525	0.98499	0.039217
ChariFNL-11079	PRAF2	512.22	0	-9.0034	0.99819	0.025224	502.27	0	-8.9752	0.99718	0.034747	728.15	1.3603	-8.2711	0.99948	0.0072619
ChariFNL-1108	CPD	639.57	0	-9.3232	0.99872	0.021436	627.16	0	-9.295	0.99786	0.03079	909.19	0	-9.83	0.99959	0.0072619
ChariFNL-11080	PRAF2	209.11	0	-7.715	0.99378	0.040908	205.05	0	-7.6869	0.99188	0.047907	297.27	0	-8.2205	0.99866	0.007769
ChariFNL-11081	PRAF2	5481.4	4447.1	-0.30162	0.73134	0.59276	5375	8952.2	0.73588	0.069596	0.17896	7792.2	3474.2	-1.1651	0.87281	0.28788
ChariFNL-11082	PRAF2	191.87	460.56	1.2589	0.052031	0.15539	188.15	30.061	-2.6063	0.95172	0.13409	272.76	0	-8.0968	0.99853	0.0079831
ChariFNL-11083	GCNT1	823.66	0	-9.6877	0.99917	0.01692	807.67	6.0123	-6.8495	0.99846	0.025786	1170.9	0	-10.195	0.9997	0.0072619
ChariFNL-11084	GCNT1	2043.3	619.03	-1.7212	0.96225	0.12138	2003.6	42.086	-5.54	0.9969	0.035595	2904.7	97.94	-4.8762	0.99251	0.02164
ChariFNL-11085	GCNT1	1403.2	465.51	-1.5897	0.94092	0.17293	1375.9	366.75	-1.9047	0.93495	0.16935	1994.7	431.21	-2.2071	0.93826	0.14529
ChariFNL-11086	GCNT1	530.57	198.09	-1.4168	0.89241	0.26581	520.27	0	-9.0259	0.9973	0.03411	754.24	0	-9.5608	0.9995	0.0072619
ChariFNL-11087	GCNT1	43.936	0	-5.4898	0.96585	0.11235	43.083	0	-5.4621	0.95697	0.12259	62.458	0	-5.9877	0.99381	0.018559
ChariFNL-11088	CMTM3	354.82	113.9	-1.6308	0.90382	0.24158	347.94	0	-8.4468	0.9956	0.039546	504.4	0	-8.9813	0.99923	0.0072619
ChariFNL-11089	CMTM3	243.59	0	-7.9342	0.99487	0.037585	238.86	0	-7.9061	0.99318	0.045011	346.28	0	-8.44	0.99885	0.0074712
ChariFNL-1109	CPM	0	0	-0.63798	0.0907	0.23028	0	0	-0.62794	0.0014934	0.025267	0	0	-0.84045	0.71681	0.58338
ChariFNL-11090	CMTM3	601.2	742.84	0.30474	0.36166	0.76466	589.53	60.123	-3.2722	0.97472	0.085172	854.64	12.243	-6.0138	0.99606	0.013385
ChariFNL-11091	CMTM3	374.29	609.12	0.7011	0.19219	0.44251	367.02	378.77	0.045338	0.53654	0.9361	532.08	23.125	-4.4658	0.98732	0.033901
ChariFNL-11092	CMTM3	10.011	0	-3.4608	0.86794	0.31783	9.8164	0	-3.4351	0.81472	0.41248	14.231	0	-3.9289	0.97608	0.059488
ChariFNL-11093	HS3ST3B1	70.631	0	-6.1625	0.97883	0.080354	69.26	0	-6.1346	0.97365	0.087374	100.41	0	-6.664	0.99606	0.013381
ChariFNL-11094	HS3ST3B1	814.76	178.28	-2.1859	0.95659	0.13495	798.94	102.21	-2.9543	0.96962	0.096062	1158.2	36.728	-4.9414	0.9915	0.02397
ChariFNL-11095	HS3ST3B1	278.08	0	-8.1245	0.99568	0.03493	272.68	0	-8.0963	0.99414	0.042799	395.3	0	-8.6305	0.999	0.0073229
ChariFNL-11096	HS3ST3B1	0	0	-0.63798	0.0907	0.23028	0	0	-0.62794	0.0014934	0.025267	0	0	-0.84045	0.71681	0.58338
ChariFNL-11097	HS3ST3B1	882.61	326.85	-1.4304	0.91006	0.23028	865.48	691.41	-0.32354	0.66257	0.70818	1254.7	482.9	-1.3757	0.87056	0.29265
ChariFNL-11098	DSC3	373.73	108.95	-1.769	0.91589	0.23028	366.48	12.025	-4.8184	0.99162	0.048401	531.29	0	-9.0561	0.99927	0.0072619
ChariFNL-11099	DSC3	197.43	0	-7.6325	0.99332	0.042212	193.6	0	-7.6044	0.99134	0.049059	280.66	0	-8.1378	0.99857	0.0079023
ChariFNL-111	ADAMTSL4	799.75	1624.3	1.0213	0.029856	0.10198	784.22	739.51	-0.08458	0.572	0.87333	1136.9	72.095	-3.9604	0.98258	0.044515
ChariFNL-1110	CPM	49.497	0	-5.6581	0.96964	0.10309	48.536	0	-5.6304	0.96191	0.11227	70.364	0	-6.1571	0.99447	0.017039
ChariFNL-11100	DSC3	488.86	153.52	-1.6646	0.91334	0.23028	479.37	270.55	-0.82291	0.79209	0.45764	694.94	0	-9.4428	0.99945	0.0072619
ChariFNL-11101	DSC3	226.35	564.55	1.3147	0.032922	0.10927	221.96	0	-7.8006	0.99258	0.046369	321.78	0	-8.3344	0.99876	0.0075978
ChariFNL-11102	DSC3	742.46	0	-9.5381	0.99901	0.018749	728.05	18.037	-5.2592	0.99461	0.04205	1055.5	0	-10.045	0.99966	0.0072619
ChariFNL-11103	BMP1	862.03	222.85	-1.9469	0.94689	0.15804	845.3	541.1	-0.6426	0.7567	0.52723	1225.4	712.79	-0.78091	0.78209	0.47941
ChariFNL-11104	BMP1	1441	1173.7	-0.29579	0.66737	0.71136	1413	2236.6	0.66213	0.16862	0.37918	2048.5	1387.5	-0.56173	0.73335	0.5809
ChariFNL-11105	BMP1	41.155	0	-5.3976	0.9636	0.11792	40.356	0	-5.37	0.95401	0.12913	58.505	0	-5.8949	0.99342	0.019484
ChariFNL-11106	BMP1	32.257	0	-5.0556	0.95401	0.14103	31.631	0	-5.0281	0.94116	0.15624	45.855	0	-5.5501	0.99174	0.023383
ChariFNL-11107	BMP1	114.01	0	-6.8456	0.98734	0.058697	111.8	0	-6.8176	0.98415	0.064799	162.07	1.3603	-6.1104	0.99753	0.010058
ChariFNL-11108	SRD5A2	246.93	0	-7.9538	0.99496	0.037317	242.14	0	-7.9256	0.99328	0.044751	351.03	0	-8.4595	0.99887	0.0074501
ChariFNL-11109	SRD5A2	209.67	128.76	-0.69915	0.76624	0.52523	205.6	0	-7.6907	0.99191	0.047848	298.06	0	-8.2243	0.99866	0.0077652
ChariFNL-1111	CPM	76.193	0	-6.2704	0.98044	0.076424	74.713	0	-6.2425	0.97566	0.083166	108.31	0	-6.7723	0.99633	0.01275
ChariFNL-11110	SRD5A2	56.727	0	-5.8512	0.97351	0.093821	55.626	30.061	-0.86635	0.81105	0.41986	80.642	0	-6.3512	0.99514	0.015514
ChariFNL-11111	SRD5A2	15.572	0	-4.0507	0.91026	0.23028	15.27	0	-4.0241	0.87897	0.2845	22.137	0	-4.5321	0.98391	0.041518
ChariFNL-11112	SRD5A2	603.98	0	-9.2407	0.9986	0.022413	592.25	0	-9.2125	0.9977	0.031858	858.6	0	-9.7475	0.99957	0.0072619
ChariFNL-11113	TMEM40	89.54	0	-6.5005	0.98352	0.068354	87.802	0	-6.4725	0.97948	0.074543	127.29	0	-7.0032	0.99687	0.011493
ChariFNL-11114	TMEM40	83.423	0	-6.3996	0.98222	0.071746	81.803	18.037	-2.1209	0.92951	0.18082	118.59	0	-6.902	0.99664	0.012021
ChariFNL-11115	TMEM40	89.54	287.23	1.6706	0.020726	0.079403	87.802	48.098	-0.85493	0.80329	0.43526	127.29	0	-7.0032	0.99687	0.011493
ChariFNL-11116	TMEM40	0	0	-0.63798	0.0907	0.23028	0	0	-0.62794	0.0014934	0.025267	0	0	-0.84045	0.71681	0.58338
ChariFNL-11117	TMEM40	0	0	-0.63798	0.0907	0.23028	0	0	-0.62794	0.0014934	0.025267	0	0	-0.84045	0.71681	0.58338
ChariFNL-11118	PRSS23	1152.9	1297.5	0.17031	0.40662	0.84441	1130.5	685.4	-0.72114	0.77935	0.48248	1638.9	308.78	-2.4043	0.94592	0.12827
ChariFNL-11119	PRSS23	300.32	1257.9	2.0627	6.39E-06	0.00023933	294.49	18.037	-3.9563	0.98344	0.066328	426.93	13.603	-4.873	0.99064	0.025924
ChariFNL-1112	CPM	767.49	0	-9.5859	0.99906	0.018186	752.59	0	-9.5576	0.99831	0.02732	1091	0	-10.093	0.99967	0.0072619
ChariFNL-11120	PRSS23	32.813	0	-5.0795	0.95475	0.13921	32.176	0	-5.0521	0.94216	0.15406	46.646	0	-5.5743	0.99187	0.02307
ChariFNL-11121	PRSS23	50.61	0	-5.6896	0.9703	0.10148	49.627	0	-5.6618	0.96277	0.11048	71.945	0	-6.1887	0.99458	0.01678
ChariFNL-11122	PRSS23	2380.3	2263.2	-0.072784	0.55287	0.9142	2334.1	1292.6	-0.85206	0.82415	0.39381	3383.8	99.3	-5.0767	0.99379	0.018607
ChariFNL-11123	DHRS7B	50.61	0	-5.6896	0.9703	0.10148	49.627	0	-5.6618	0.96277	0.11048	71.945	0	-6.1887	0.99458	0.01678
ChariFNL-11124	DHRS7B	167.4	0	-7.3958	0.99185	0.046354	164.15	0	-7.3676	0.98959	0.052862	237.97	0	-7.9007	0.99831	0.0083828
ChariFNL-11125	DHRS7B	110.67	0	-6.8032	0.98691	0.059777	108.53	0	-6.7751	0.98364	0.065917	157.33	0	-7.3068	0.99745	0.010216
ChariFNL-11126	DHRS7B	166.85	0	-7.391	0.99182	0.04646	163.61	0	-7.3629	0.98955	0.052957	237.18	0	-7.8959	0.99831	0.0083962
ChariFNL-11127	DHRS7B	99.551	0	-6.6518	0.9853	0.063884	97.618	0	-6.6238	0.98167	0.069949	141.52	0	-7.155	0.99717	0.010818
ChariFNL-11128	SGMS2	511.66	4.9522	-6.4284	0.99818	0.025255	501.73	6.0123	-6.1637	0.99718	0.03478	727.36	1.3603	-8.2695	0.99948	0.0072619
ChariFNL-11129	SGMS2	532.24	381.32	-0.47999	0.71488	0.62327	521.9	0	-9.0304	0.99731	0.034061	756.61	0	-9.5653	0.9995	0.0072619
ChariFNL-1113	CPM	547.81	0	-9.1002	0.99836	0.024047	537.17	12.025	-5.3688	0.99475	0.04171	778.74	0	-9.6069	0.99952	0.0072619
ChariFNL-11130	SGMS2	499.42	123.81	-2.0035	0.93691	0.18289	489.73	0	-8.9388	0.99709	0.035077	709.96	1.3603	-8.2347	0.99947	0.0072619
ChariFNL-11131	SGMS2	444.37	807.21	0.85975	0.11031	0.27181	435.74	108.22	-1.9995	0.92642	0.18757	631.69	0	-9.3054	0.99939	0.0072619
ChariFNL-11132	SGMS2	87.316	0	-6.4646	0.98307	0.069549	85.621	0	-6.4366	0.97892	0.075812	124.12	0	-6.9672	0.99679	0.011677
ChariFNL-11133	XBP1	465.5	1114.3	1.2574	0.015417	0.065857	456.46	1881.8	2.0412	1.41E-05	0.00072945	661.74	446.17	-0.5676	0.74163	0.56367
ChariFNL-11134	XBP1	1670.7	1777.9	0.089649	0.44646	0.9132	1638.2	1286.6	-0.34832	0.67339	0.68781	2375	463.86	-2.3537	0.94673	0.12643
ChariFNL-11135	XBP1	93.99	0	-6.5697	0.98435	0.066344	92.165	0	-6.5417	0.98051	0.072434	133.61	0	-7.0727	0.99701	0.011184
ChariFNL-11136	XBP1	340.92	0	-8.4175	0.99672	0.031576	334.3	12.025	-4.6862	0.99064	0.050704	484.64	0	-8.9237	0.99919	0.0072634
ChariFNL-11137	XBP1	782.51	0	-9.6138	0.99909	0.01787	767.31	66.135	-3.5166	0.98024	0.073048	1112.4	0	-10.121	0.99968	0.0072619
ChariFNL-11138	TMEM262	100.11	128.76	0.35994	0.46295	0.93995	98.164	0	-6.6317	0.98178	0.069776	142.31	0	-7.163	0.99719	0.010792
ChariFNL-11139	TMEM262	2400.4	4293.6	0.83867	0.022168	0.082838	2353.7	11982	2.3474	6.33E-15	7.26E-13	3412.2	10202	1.5798	0.0013244	0.0077537
ChariFNL-1114	CPOX	452.71	0	-8.8256	0.99781	0.027133	443.92	0	-8.7974	0.99672	0.036575	643.55	0	-9.3322	0.99941	0.0072619
ChariFNL-11140	TMEM262	178.52	0	-7.488	0.99246	0.044759	175.06	0	-7.4599	0.99031	0.051426	253.78	0	-7.9931	0.99842	0.0081956
ChariFNL-11141	TMEM262	230.8	0	-7.8568	0.9945	0.03867	226.32	0	-7.8286	0.99274	0.04602	328.1	0	-8.3624	0.99879	0.0075611
ChariFNL-11142	TMEM262	612.32	1049.9	0.77687	0.1175	0.28695	600.43	895.83	0.57642	0.2617	0.56318	870.45	476.1	-0.86914	0.79881	0.4445
ChariFNL-11143	TECTA	80.642	0	-6.3512	0.98157	0.073473	79.076	0	-6.3233	0.97707	0.079989	114.64	0	-6.8535	0.99653	0.012286
ChariFNL-11144	TECTA	20.578	0	-4.4315	0.93017	0.19873	20.178	0	-4.4045	0.90792	0.22667	29.252	0	-4.919	0.98751	0.033407
ChariFNL-11145	TECTA	129.58	0	-7.0288	0.98903	0.054097	127.07	0	-7.0008	0.9862	0.060212	184.21	0	-7.533	0.99782	0.0093951
ChariFNL-11146	TECTA	100.11	0	-6.6597	0.98539	0.063695	98.164	0	-6.6317	0.98178	0.069776	142.31	0	-7.163	0.99719	0.010792
ChariFNL-11147	TECTA	22.246	0	-4.5389	0.93497	0.18728	21.814	0	-4.5119	0.91475	0.21217	31.624	0	-5.0279	0.98837	0.031361
ChariFNL-11148	RFNG	1098.4	386.27	-1.5053	0.92507	0.21079	1077.1	6.0123	-7.2644	0.99895	0.025267	1561.4	0	-10.61	0.99978	0.0072619
ChariFNL-11149	RFNG	327.57	158.47	-1.0429	0.83269	0.3912	321.21	144.29	-1.149	0.84363	0.35482	465.67	35.367	-3.6817	0.97732	0.056694
ChariFNL-1115	CPOX	105.11	0	-6.7295	0.98615	0.061739	103.07	0	-6.7014	0.9827	0.067766	149.42	0	-7.2329	0.99732	0.010499
ChariFNL-11150	RFNG	1486	901.31	-0.72075	0.81908	0.41967	1457.2	769.57	-0.92018	0.82615	0.39	2112.5	238.05	-3.1443	0.97086	0.071654
ChariFNL-11151	RFNG	150.16	0	-7.2399	0.99074	0.049424	147.25	0	-7.2118	0.98826	0.055696	213.46	0	-7.7446	0.99812	0.0087703
ChariFNL-11152	RFNG	145.71	336.75	1.203	0.084499	0.23028	142.88	613.25	2.0939	0.00027842	0.012058	207.14	84.337	-1.2863	0.86394	0.3068
ChariFNL-11153	MFSD10	292.54	0	-8.1974	0.99596	0.034107	286.86	0	-8.1692	0.99448	0.042243	415.86	0	-8.7034	0.99905	0.0073073
ChariFNL-11154	MFSD10	123.47	0	-6.9596	0.98842	0.055859	121.07	0	-6.9315	0.98546	0.061955	175.51	0	-7.4636	0.99771	0.0096511
ChariFNL-11155	MFSD10	88.984	0	-6.4916	0.98341	0.068608	87.257	0	-6.4636	0.97934	0.074835	126.5	0	-6.9943	0.99685	0.011534
ChariFNL-11156	MFSD10	1692.9	0	-10.726	0.99981	0.0055516	1660.1	0	-10.698	0.99943	0.022857	2406.6	1.3603	-9.9944	0.99987	0.0072619
ChariFNL-11157	MFSD10	41.155	0	-5.3976	0.9636	0.11792	40.356	0	-5.37	0.95401	0.12913	58.505	0	-5.8949	0.99342	0.019484
ChariFNL-11158	SUN2	284.19	0	-8.1558	0.9958	0.03465	278.68	0	-8.1276	0.99429	0.042672	404	0	-8.6618	0.99902	0.0073221
ChariFNL-11159	SUN2	1180.2	0	-10.206	0.99958	0.010501	1157.2	0	-10.178	0.99905	0.025267	1677.7	1.3603	-9.4741	0.9998	0.0072619
ChariFNL-1116	CPOX	2243	2134.4	-0.071531	0.55159	0.91607	2199.4	2525.1	0.19917	0.40423	0.83015	3188.5	194.52	-4.0279	0.98639	0.035996
ChariFNL-11160	SUN2	96.77	54.475	-0.81757	0.79595	0.46642	94.892	18.037	-2.3326	0.94004	0.15862	137.56	0	-7.1144	0.99709	0.010995
ChariFNL-11161	SUN2	95.102	0	-6.5865	0.98455	0.065869	93.255	0	-6.5585	0.98075	0.071931	135.19	0	-7.0895	0.99704	0.011111
ChariFNL-11162	SUN2	101.22	0	-6.6755	0.98556	0.063182	99.254	0	-6.6475	0.98199	0.069266	143.89	0	-7.1788	0.99722	0.010722
ChariFNL-11163	PA2G4	73.968	0	-6.2282	0.97983	0.077915	72.532	0	-6.2003	0.97489	0.084745	105.15	0	-6.73	0.99623	0.01299
ChariFNL-11164	PA2G4	47.273	0	-5.5931	0.96823	0.10641	46.355	0	-5.5654	0.96008	0.11607	67.201	0	-6.0917	0.99422	0.017592
ChariFNL-11165	PA2G4	0	0	-0.63798	0.0907	0.23028	0	0	-0.62794	0.0014934	0.025267	0	0	-0.84045	0.71681	0.58338
ChariFNL-11166	PA2G4	14.46	0	-3.9505	0.90416	0.24082	14.179	0	-3.924	0.86992	0.3022	20.556	0	-4.43	0.9828	0.043989
ChariFNL-11167	PA2G4	757.48	282.28	-1.4209	0.90374	0.24174	742.77	36.074	-4.3264	0.98922	0.053631	1076.8	0	-10.074	0.99967	0.0072619
ChariFNL-11168	GRIN2C	96.77	0	-6.6113	0.98484	0.065073	94.892	0	-6.5833	0.98111	0.071137	137.56	0	-7.1144	0.99709	0.010995
ChariFNL-11169	GRIN2C	1963.2	3981.6	1.0198	0.0067768	0.042574	1925.1	1935.9	0.0081023	0.51402	0.97621	2790.8	497.86	-2.4845	0.95356	0.11109
ChariFNL-1117	CPOX	402.1	1139	1.4999	0.0032101	0.031315	394.29	787.61	0.99639	0.10617	0.25526	571.61	36.728	-3.9239	0.98113	0.047867
ChariFNL-11170	GRIN2C	1358.1	2565.3	0.91699	0.028181	0.097917	1331.8	2296.7	0.78577	0.11749	0.27779	1930.7	673.34	-1.5183	0.88896	0.25335
ChariFNL-11171	GRIN2C	591.75	1262.8	1.0923	0.029556	0.10135	580.26	998.03	0.78136	0.16716	0.37656	841.2	476.1	-0.81988	0.79021	0.46258
ChariFNL-11172	GRIN2C	141.26	0	-7.1524	0.99006	0.051318	138.52	0	-7.1243	0.98744	0.057534	200.81	0	-7.6569	0.998	0.009025
ChariFNL-11173	CTSC	168.51	0	-7.4053	0.99192	0.046199	165.24	0	-7.3771	0.98966	0.052727	239.55	0	-7.9102	0.99833	0.0083607
ChariFNL-11174	CTSC	21.134	0	-4.4682	0.93185	0.19483	20.723	0	-4.4412	0.91031	0.22167	30.043	0	-4.9562	0.98781	0.0327
ChariFNL-11175	CTSC	181.86	0	-7.5146	0.99262	0.044271	178.33	0	-7.4865	0.9905	0.050951	258.53	0	-8.0197	0.99845	0.0081319
ChariFNL-11176	CTSC	173.52	108.95	-0.66655	0.76042	0.53619	170.15	36.074	-2.2068	0.93364	0.1722	246.67	2.7206	-6.0567	0.99674	0.011797
ChariFNL-11177	CTSC	844.79	0	-9.7242	0.99921	0.016479	828.39	54.11	-3.9117	0.98567	0.061575	1200.9	0	-10.231	0.9997	0.0072619
ChariFNL-11178	SLC9A2	169.63	178.28	0.071379	0.54334	0.92946	166.33	0	-7.3866	0.98974	0.0526	241.13	0	-7.9197	0.99834	0.0083472
ChariFNL-11179	SLC9A2	634.01	0	-9.3106	0.99871	0.021586	621.7	0	-9.2824	0.99784	0.030981	901.29	0	-9.8174	0.99959	0.0072619
ChariFNL-1118	CPOX	495.53	0	-8.9557	0.99809	0.025615	485.91	0	-8.9275	0.99706	0.035177	704.43	0	-9.4624	0.99946	0.0072619
ChariFNL-11180	SLC9A2	286.97	0	-8.1698	0.99586	0.034497	281.4	0	-8.1416	0.99435	0.042543	407.95	0	-8.6758	0.99903	0.0073221
ChariFNL-11181	SLC9A2	476.62	718.07	0.59027	0.225	0.5078	467.37	378.77	-0.30251	0.6592	0.71439	677.55	44.889	-3.8862	0.98075	0.048677
ChariFNL-11182	SLC9A2	209.11	277.33	0.40561	0.38552	0.80772	205.05	384.78	0.90478	0.18104	0.40427	297.27	0	-8.2205	0.99866	0.007769
ChariFNL-11183	GJC1	669.05	0	-9.3881	0.99882	0.020565	656.06	0	-9.3599	0.99798	0.029985	951.1	1.3603	-8.656	0.99961	0.0072619
ChariFNL-11184	GJC1	375.4	5749.5	3.9334	1.77E-98	1.44E-95	368.11	1851.8	2.3275	1.12E-07	7.54E-06	533.66	12.243	-5.3354	0.99338	0.019596
ChariFNL-11185	GJC1	16.128	0	-4.0983	0.91302	0.23028	15.815	0	-4.0717	0.88304	0.27668	22.927	0	-4.5806	0.98441	0.040414
ChariFNL-11186	GJC1	298.65	0	-8.2272	0.99607	0.033873	292.85	0	-8.199	0.99461	0.04205	424.55	0	-8.7332	0.99907	0.0073037
ChariFNL-11187	GJC1	4262.3	3070.4	-0.4731	0.8024	0.45352	4179.6	3354.8	-0.31703	0.67361	0.68736	6059.2	1584.7	-1.9342	0.93792	0.14603
ChariFNL-11188	AMICA1	135.14	163.42	0.27228	0.47678	0.96259	132.52	6.0123	-4.251	0.98682	0.058843	192.12	0	-7.5933	0.99791	0.0092028
ChariFNL-11189	AMICA1	77.861	0	-6.3012	0.98088	0.075371	76.349	18.037	-2.0226	0.92404	0.19244	110.68	0	-6.8033	0.99641	0.012582
ChariFNL-1119	CPT1A	115.12	0	-6.8595	0.98747	0.058312	112.89	0	-6.8315	0.98432	0.06444	163.65	0	-7.3633	0.99755	0.010005
ChariFNL-11190	AMICA1	309.78	0	-8.2797	0.99626	0.033262	303.76	0	-8.2515	0.99484	0.041541	440.37	0	-8.7858	0.99911	0.0073037
ChariFNL-11191	AMICA1	984.94	515.03	-0.93404	0.84615	0.36341	965.82	0	-9.9171	0.99879	0.025267	1400.2	0	-10.452	0.99975	0.0072619
ChariFNL-11192	AMICA1	161.84	0	-7.3473	0.99152	0.047255	158.7	30.061	-2.3622	0.94121	0.15624	230.07	59.852	-1.9249	0.91629	0.19371
ChariFNL-11193	KDELR1	167.96	0	-7.4005	0.99189	0.04627	164.7	0	-7.3724	0.98963	0.052776	238.76	0	-7.9055	0.99832	0.008369
ChariFNL-11194	KDELR1	30.032	0	-4.9557	0.95079	0.14863	29.449	24.049	-0.28165	0.71462	0.60913	42.693	0	-5.4493	0.99117	0.024683
ChariFNL-11195	KDELR1	78.417	0	-6.3114	0.98102	0.074963	76.895	0	-6.2835	0.97639	0.081665	111.48	0	-6.8135	0.99644	0.012521
ChariFNL-11196	KDELR1	307.55	0	-8.2694	0.99622	0.033376	301.58	6.0123	-5.4313	0.99479	0.041654	437.2	0	-8.7755	0.9991	0.0073037
ChariFNL-11197	KDELR1	370.4	242.66	-0.6081	0.74662	0.56291	363.21	0	-8.5086	0.99582	0.039041	526.54	0	-9.0431	0.99926	0.0072619
ChariFNL-11198	PI16	61.177	0	-5.9583	0.97546	0.088782	59.989	0	-5.9305	0.96939	0.096492	86.966	0	-6.4589	0.99548	0.014724
ChariFNL-11199	PI16	44.492	0	-5.5075	0.96627	0.11129	43.628	0	-5.4799	0.95752	0.12141	63.248	0	-6.0056	0.99388	0.018381
ChariFNL-112	ADAMTSL4	134.59	0	-7.0831	0.9895	0.052874	131.98	0	-7.055	0.98676	0.058971	191.33	0	-7.5874	0.9979	0.0092249
ChariFNL-1120	CPT1A	404.32	0	-8.6629	0.99742	0.02881	396.47	0	-8.6347	0.99624	0.037918	574.77	0	-9.1693	0.99933	0.0072619
ChariFNL-11200	PI16	216.34	361.51	0.73806	0.2254	0.50846	212.14	6.0123	-4.9258	0.99219	0.047265	307.54	0	-8.2693	0.9987	0.0076973
ChariFNL-11201	PI16	11.123	0	-3.5997	0.87942	0.29331	10.907	0	-3.5737	0.83245	0.37703	15.812	0	-4.0714	0.97823	0.054516
ChariFNL-11202	PI16	177.41	638.84	1.8425	0.0012753	0.021436	173.97	0	-7.4509	0.99024	0.051543	252.2	0	-7.9841	0.99841	0.0082124
ChariFNL-11203	GSG1	1027.8	807.21	-0.34811	0.68091	0.68681	1007.8	0	-9.9784	0.99885	0.025267	1461	0	-10.514	0.99977	0.0072619
ChariFNL-11204	GSG1	432.69	559.6	0.37033	0.34834	0.74017	424.29	1328.7	1.6446	0.0025645	0.033417	615.09	1368.4	1.1524	0.11407	0.25974
ChariFNL-11205	GSG1	70.631	0	-6.1625	0.97883	0.080354	69.26	0	-6.1346	0.97365	0.087374	100.41	0	-6.664	0.99606	0.013381
ChariFNL-11206	GSG1	266.4	0	-8.0628	0.99543	0.035728	261.22	0	-8.0347	0.99384	0.043442	378.7	0	-8.5687	0.99895	0.0073504
ChariFNL-11207	GSG1	0	0	-0.63798	0.0907	0.23028	0	0	-0.62794	0.0014934	0.025267	0	0	-0.84045	0.71681	0.58338
ChariFNL-11208	NDST3	86.76	0	-6.4555	0.98295	0.069871	85.075	0	-6.4275	0.97878	0.07615	123.33	0	-6.9581	0.99677	0.011728
ChariFNL-11209	NDST3	294.76	0	-8.2083	0.996	0.034034	289.04	0	-8.1801	0.99453	0.042153	419.02	0	-8.7143	0.99906	0.0073037
ChariFNL-1121	CPT1A	149.05	0	-7.2293	0.99066	0.0496	146.15	0	-7.2012	0.98816	0.05587	211.88	0	-7.7339	0.9981	0.0087914
ChariFNL-11210	NDST3	826.44	0	-9.6925	0.99918	0.016841	810.4	0	-9.6643	0.99847	0.025728	1174.8	0	-10.199	0.9997	0.0072619
ChariFNL-11211	NDST3	1423.7	1228.2	-0.21304	0.62704	0.78481	1396.1	2471	0.82326	0.10054	0.24387	2023.9	391.76	-2.3662	0.94588	0.12835
ChariFNL-11212	NDST3	0	0	-0.63798	0.0907	0.23028	0	0	-0.62794	0.0014934	0.025267	0	0	-0.84045	0.71681	0.58338
ChariFNL-11213	MFAP5	63.957	0	-6.0214	0.97655	0.085937	62.716	0	-5.9936	0.97078	0.093568	90.919	0	-6.5223	0.99566	0.01428
ChariFNL-11214	MFAP5	604.54	846.83	0.48556	0.26045	0.57644	592.8	18.037	-4.9631	0.99298	0.045359	859.39	0	-9.7488	0.99957	0.0072619
ChariFNL-11215	MFAP5	65.626	0	-6.058	0.97716	0.08445	64.352	0	-6.0302	0.97155	0.091924	93.291	0	-6.5591	0.99577	0.01404
ChariFNL-11216	MFAP5	7.23	178.28	4.4452	1.44E-26	2.55E-24	7.0896	0	-3.0161	0.74843	0.54318	10.278	0	-3.4954	0.96807	0.078064
ChariFNL-11217	MFAP5	0	0	-0.63798	0.0907	0.23028	0	0	-0.62794	0.0014934	0.025267	0	0	-0.84045	0.71681	0.58338
ChariFNL-11218	GINM1	36.706	0	-5.2367	0.95935	0.12813	35.993	0	-5.2092	0.94835	0.14107	52.18	0	-5.7328	0.99267	0.021226
ChariFNL-11219	GINM1	758.59	0	-9.5691	0.99904	0.018355	743.86	168.34	-2.137	0.93948	0.15994	1078.4	1.3603	-8.837	0.99967	0.0072619
ChariFNL-1122	CPT1A	826.44	0	-9.6925	0.99918	0.016841	810.4	0	-9.6643	0.99847	0.025728	1174.8	0	-10.199	0.9997	0.0072619
ChariFNL-11220	GINM1	458.27	227.8	-1.0052	0.83306	0.39049	449.37	294.6	-0.60747	0.74493	0.55017	651.46	0	-9.3497	0.99941	0.0072619
ChariFNL-11221	GINM1	226.35	0	-7.8288	0.99437	0.03914	221.96	517.05	1.2163	0.069723	0.17905	321.78	88.418	-1.8519	0.91044	0.20656
ChariFNL-11222	GINM1	25.027	0	-4.7019	0.94166	0.17099	24.541	0	-4.6747	0.92415	0.1922	35.577	0	-5.1929	0.98956	0.028521
ChariFNL-11223	OR10J5	44.492	0	-5.5075	0.96627	0.11129	43.628	0	-5.4799	0.95752	0.12141	63.248	1.3603	-4.7666	0.99388	0.018381
ChariFNL-11224	OR10J5	122.91	0	-6.9531	0.98836	0.055955	120.52	0	-6.9251	0.98539	0.062058	174.72	0	-7.4572	0.9977	0.0096653
ChariFNL-11225	OR10J5	0	0	-0.63798	0.0907	0.23028	0	0	-0.62794	0.0014934	0.025267	0	0	-0.84045	0.71681	0.58338
ChariFNL-11226	OR10J5	71.744	698.27	3.2649	3.03E-15	2.92E-13	70.351	685.4	3.266	6.82E-16	8.29E-14	101.99	81.617	-0.31797	0.72861	0.58338
ChariFNL-11227	OR10J5	0	0	-0.63798	0.0907	0.23028	0	0	-0.62794	0.0014934	0.025267	0	0	-0.84045	0.71681	0.58338
ChariFNL-11228	CA14	430.46	158.47	-1.4359	0.88921	0.27285	422.1	0	-8.7249	0.99651	0.037191	611.93	0	-9.2596	0.99937	0.0072619
ChariFNL-11229	CA14	37.818	0	-5.2787	0.9605	0.12543	37.084	0	-5.2511	0.94989	0.13786	53.761	0	-5.7751	0.99288	0.020755
ChariFNL-1123	CPT1A	183.53	0	-7.5277	0.9927	0.044039	179.97	0	-7.4996	0.9906	0.050778	260.9	0	-8.0329	0.99846	0.0081058
ChariFNL-11230	CA14	1764.7	1460.9	-0.27236	0.66234	0.72074	1730.4	571.16	-1.5974	0.91737	0.20699	2508.6	142.83	-4.125	0.98654	0.035691
ChariFNL-11231	CA14	269.18	0	-8.0778	0.99549	0.035599	263.95	12.025	-4.3464	0.98764	0.05713	382.65	0	-8.5837	0.99896	0.0073504
ChariFNL-11232	CA14	375.4	0	-8.5561	0.99713	0.029973	368.11	0	-8.5279	0.99589	0.038879	533.66	0	-9.0625	0.99927	0.0072619
ChariFNL-11233	KCNJ15	82.31	0	-6.3804	0.98197	0.072466	80.712	0	-6.3525	0.97756	0.078923	117.01	0	-6.8828	0.9966	0.012131
ChariFNL-11234	KCNJ15	4.4492	0	-2.446	0.74109	0.57351	4.3628	0	-2.423	0.61087	0.80292	6.3248	0	-2.8728	0.9511	0.11665
ChariFNL-11235	KCNJ15	80.086	0	-6.3414	0.98144	0.073873	78.531	0	-6.3134	0.97691	0.080452	113.85	0	-6.8436	0.99651	0.012347
ChariFNL-11236	KCNJ15	215.79	0	-7.7601	0.99402	0.040207	211.6	0	-7.732	0.99217	0.04731	306.75	1.3603	-7.0267	0.9987	0.0077021
ChariFNL-11237	KCNJ15	15.016	0	-4.0015	0.90731	0.2343	14.725	0	-3.9749	0.87461	0.29313	21.346	0	-4.482	0.98337	0.042729
ChariFNL-11238	KCNJ6	608.99	2243.4	1.8795	2.75E-06	0.00010823	597.16	1557.2	1.3812	0.011957	0.056194	865.71	214.92	-2.005	0.92138	0.18247
ChariFNL-11239	KCNJ6	248.6	336.75	0.43635	0.3571	0.75637	243.77	0	-7.9353	0.99333	0.044658	353.4	0	-8.4692	0.99888	0.0074403
ChariFNL-1124	CPT1C	728.56	14.857	-5.5239	0.99685	0.031016	714.41	0	-9.4826	0.99819	0.028283	1035.7	0	-10.018	0.99965	0.0072619
ChariFNL-11240	KCNJ6	759.15	0	-9.5701	0.99904	0.018337	744.41	0	-9.5419	0.99829	0.027552	1079.2	1.3603	-8.8381	0.99967	0.0072619
ChariFNL-11241	KCNJ6	459.94	485.32	0.077332	0.49502	0.99208	451.01	1118.3	1.3082	0.025648	0.086034	653.83	535.95	-0.28633	0.67197	0.67102
ChariFNL-11242	KCNJ6	299.77	0	-8.2325	0.99609	0.033827	293.95	36.074	-2.992	0.96529	0.10537	426.14	0	-8.7385	0.99908	0.0073037
ChariFNL-11243	KCNA3	186.31	911.21	2.2839	1.98E-06	7.97E-05	182.69	847.73	2.208	2.78E-05	0.0013866	264.85	43.529	-2.5778	0.94863	0.12222
ChariFNL-11244	KCNA3	855.36	212.95	-2.001	0.94945	0.15203	838.75	48.098	-4.0962	0.98758	0.057265	1215.9	0	-10.249	0.99971	0.0072619
ChariFNL-11245	KCNA3	103.44	0	-6.7066	0.9859	0.062322	101.44	0	-6.6786	0.98241	0.068399	147.05	0	-7.21	0.99728	0.010593
ChariFNL-11246	KCNA3	1106.7	0	-10.113	0.99952	0.011581	1085.3	18.037	-5.8344	0.99684	0.035958	1573.3	0	-10.62	0.99979	0.0072619
ChariFNL-11247	KCNA3	135.7	0	-7.0949	0.9896	0.052598	133.07	0	-7.0668	0.98688	0.05872	192.91	0	-7.5992	0.99792	0.0091882
ChariFNL-11248	MMP20	228.58	0	-7.8428	0.99444	0.038893	224.14	0	-7.8147	0.99266	0.046165	324.94	0	-8.3485	0.99877	0.0075804
ChariFNL-11249	MMP20	33.369	0	-5.103	0.95547	0.13743	32.721	0	-5.0756	0.94313	0.15204	47.436	1.3603	-4.3591	0.99199	0.022781
ChariFNL-1125	CPT1C	811.98	0	-9.6671	0.99915	0.017165	796.22	0	-9.6388	0.99843	0.026117	1154.3	0	-10.174	0.99969	0.0072619
ChariFNL-11250	MMP20	121.24	0	-6.9336	0.98818	0.056522	118.89	0	-6.9055	0.98517	0.062547	172.35	0	-7.4376	0.99767	0.0097398
ChariFNL-11251	MMP20	388.19	643.79	0.72834	0.17642	0.41043	380.66	1286.6	1.7544	0.0011083	0.025267	551.84	300.62	-0.87413	0.80181	0.43821
ChariFNL-11252	MMP20	77.305	0	-6.291	0.98074	0.075733	75.804	0	-6.2631	0.97603	0.082447	109.89	0	-6.793	0.99639	0.012642
ChariFNL-11253	SPTSSB	50.61	1208.3	4.5504	2.13E-76	1.20E-73	49.627	258.53	2.3579	0.00020738	0.0092228	71.945	0	-6.1887	0.99458	0.01678
ChariFNL-11254	SPTSSB	91.209	0	-6.5268	0.98384	0.067577	89.438	0	-6.4989	0.97988	0.073722	129.66	0	-7.0297	0.99692	0.011372
ChariFNL-11255	SPTSSB	105.67	0	-6.737	0.98623	0.06152	103.62	0	-6.709	0.9828	0.067534	150.21	0	-7.2405	0.99733	0.010466
ChariFNL-11256	SPTSSB	700.75	1985.8	1.5014	0.00061092	0.01393	687.15	5074.3	2.8827	4.42E-21	6.88E-19	996.16	8564.3	3.1026	3.11E-19	3.20E-16
ChariFNL-11257	SPTSSB	93.433	990.45	3.3922	7.38E-21	9.93E-19	91.619	132.27	0.52496	0.40043	0.82348	132.82	0	-7.0642	0.99699	0.011219
ChariFNL-11258	LPAR3	139.04	0	-7.1297	0.98988	0.051773	136.34	0	-7.1016	0.98722	0.057935	197.65	0	-7.6341	0.99797	0.0090801
ChariFNL-11259	LPAR3	143.49	0	-7.1748	0.99024	0.050797	140.7	0	-7.1467	0.98766	0.057054	203.98	0	-7.6793	0.99803	0.0089527
ChariFNL-1126	CPT1C	0	0	-0.63798	0.0907	0.23028	0	0	-0.62794	0.0014934	0.025267	0	0	-0.84045	0.71681	0.58338
ChariFNL-11260	LPAR3	243.59	0	-7.9342	0.99487	0.037585	238.86	0	-7.9061	0.99318	0.045011	346.28	0	-8.44	0.99885	0.0074712
ChariFNL-11261	LPAR3	81.754	0	-6.3708	0.98184	0.072803	80.167	0	-6.3428	0.9774	0.079295	116.22	0	-6.8731	0.99658	0.012186
ChariFNL-11262	LPAR3	258.05	1144	2.144	3.57E-06	0.00013848	253.04	1064.2	2.0679	7.34E-05	0.0035047	366.84	0	-8.5229	0.99892	0.0073683
ChariFNL-11263	PDGFRA	334.8	831.98	1.3107	0.018968	0.074963	328.3	2152.4	2.7091	1.45E-12	1.43E-10	475.94	210.84	-1.1708	0.84532	0.34646
ChariFNL-11264	PDGFRA	0	0	-0.63798	0.0907	0.23028	0	0	-0.62794	0.0014934	0.025267	0	0	-0.84045	0.71681	0.58338
ChariFNL-11265	PDGFRA	362.61	153.52	-1.2346	0.86201	0.33055	355.57	108.22	-1.7069	0.90404	0.2349	515.47	0	-9.0126	0.99924	0.0072619
ChariFNL-11266	PDGFRA	116.79	0	-6.8801	0.98767	0.057821	114.52	0	-6.8521	0.98456	0.063929	166.03	0	-7.3839	0.99758	0.0099305
ChariFNL-11267	PDGFRA	176.86	64.379	-1.4438	0.87788	0.2967	173.42	102.21	-0.75703	0.77998	0.48142	251.41	0	-7.9796	0.99841	0.0082172
ChariFNL-11268	TRPM8	16.128	0	-4.0983	0.91302	0.23028	15.815	0	-4.0717	0.88304	0.27668	22.927	0	-4.5806	0.98441	0.040414
ChariFNL-11269	TRPM8	149.6	4.9522	-4.6612	0.9907	0.049511	146.7	12.025	-3.5034	0.97588	0.082808	212.67	0	-7.7393	0.99811	0.0087817
ChariFNL-1127	CPT1C	272.51	0	-8.0955	0.99556	0.035378	267.22	6.0123	-5.2574	0.994	0.043182	387.4	0	-8.6014	0.99898	0.0073504
ChariFNL-11270	TRPM8	216.9	0	-7.7675	0.99406	0.040112	212.69	0	-7.7394	0.99221	0.047216	308.34	0	-8.273	0.99871	0.0076911
ChariFNL-11271	TRPM8	0	0	-0.63798	0.0907	0.23028	0	0	-0.62794	0.0014934	0.025267	0	0	-0.84045	0.71681	0.58338
ChariFNL-11272	TRPM8	61.733	0	-5.9711	0.97569	0.0882	60.534	0	-5.9433	0.96968	0.095894	87.757	0	-6.4718	0.99551	0.01463
ChariFNL-11273	LAMA3	26.695	0	-4.7916	0.94505	0.16246	26.177	0	-4.7643	0.92888	0.18203	37.949	0	-5.2835	0.99016	0.027072
ChariFNL-11274	LAMA3	264.17	0	-8.0508	0.99538	0.035925	259.04	0	-8.0226	0.99378	0.04356	375.54	0	-8.5566	0.99894	0.0073504
ChariFNL-11275	LAMA3	428.79	69.331	-2.6114	0.96068	0.12519	420.47	0	-8.7193	0.99649	0.037232	609.56	0	-9.254	0.99937	0.0072619
ChariFNL-11276	LAMA3	87.872	0	-6.4737	0.98318	0.06924	86.166	0	-6.4457	0.97906	0.075485	124.92	0	-6.9763	0.99681	0.011627
ChariFNL-11277	LAMA3	122.91	0	-6.9531	0.98836	0.055955	120.52	0	-6.9251	0.98539	0.062058	174.72	0	-7.4572	0.9977	0.0096653
ChariFNL-11278	DNPEP	142.93	0	-7.1692	0.9902	0.050914	140.16	0	-7.1411	0.9876	0.057152	203.19	0	-7.6737	0.99802	0.0089683
ChariFNL-11279	DNPEP	370.4	0	-8.5368	0.99708	0.030163	363.21	114.23	-1.6602	0.90031	0.24246	526.54	0	-9.0431	0.99926	0.0072619
ChariFNL-1128	CPT1C	83.423	0	-6.3996	0.98222	0.071746	81.803	0	-6.3716	0.97788	0.07816	118.59	0	-6.902	0.99664	0.012021
ChariFNL-11280	DNPEP	45.048	0	-5.5251	0.96668	0.11031	44.174	0	-5.4974	0.95806	0.12034	64.039	0	-6.0232	0.99395	0.018224
ChariFNL-11281	DNPEP	77.305	0	-6.291	0.98074	0.075733	75.804	0	-6.2631	0.97603	0.082447	109.89	0	-6.793	0.99639	0.012642
ChariFNL-11282	DNPEP	808.09	1401.5	0.79361	0.090545	0.23028	792.4	168.34	-2.2281	0.94468	0.14891	1148.7	1.3603	-8.9281	0.99969	0.0072619
ChariFNL-11283	DZIP3	377.63	584.36	0.62856	0.22614	0.50982	370.3	216.44	-0.77194	0.78097	0.47959	536.82	97.94	-2.4425	0.94298	0.13469
ChariFNL-11284	DZIP3	75.637	0	-6.26	0.98029	0.076731	74.168	0	-6.232	0.97548	0.08353	107.52	0	-6.7618	0.99631	0.012803
ChariFNL-11285	DZIP3	473.28	14.857	-4.9026	0.9937	0.041076	464.1	0	-8.8614	0.99689	0.035613	672.8	0	-9.3962	0.99943	0.0072619
ChariFNL-11286	DZIP3	0	0	-0.63798	0.0907	0.23028	0	0	-0.62794	0.0014934	0.025267	0	0	-0.84045	0.71681	0.58338
ChariFNL-11287	DZIP3	0	0	-0.63798	0.0907	0.23028	0	0	-0.62794	0.0014934	0.025267	0	0	-0.84045	0.71681	0.58338
ChariFNL-11288	IFI30	652.92	188.18	-1.7893	0.92992	0.19935	640.25	474.97	-0.43001	0.69719	0.6426	928.17	6.8014	-6.8961	0.99801	0.0090068
ChariFNL-11289	IFI30	448.81	34.666	-3.6567	0.98323	0.069192	440.1	162.33	-1.4333	0.88042	0.28231	638.02	35.367	-4.1351	0.98392	0.041518
ChariFNL-1129	CRB1	695.75	0	-9.4445	0.99889	0.019866	682.24	0	-9.4162	0.99808	0.029096	989.04	0	-9.9514	0.99963	0.0072619
ChariFNL-11290	IFI30	1033.9	4.9522	-7.4418	0.99945	0.012816	1013.8	12.025	-6.2838	0.99771	0.031829	1469.7	4.0808	-8.1773	0.9993	0.0072619
ChariFNL-11291	IFI30	439.92	69.331	-2.6483	0.96219	0.12154	431.37	6.0123	-5.9463	0.9966	0.036878	625.37	1.3603	-8.0519	0.99939	0.0072619
ChariFNL-11292	IFI30	248.6	0	-7.9635	0.995	0.037183	243.77	0	-7.9353	0.99333	0.044658	353.4	0	-8.4692	0.99888	0.0074403
ChariFNL-11293	TAS2R38	8.8984	0	-3.3072	0.85395	0.34728	8.7257	0	-3.2818	0.79285	0.45616	12.65	0	-3.7708	0.97344	0.065665
ChariFNL-11294	TAS2R38	210.23	0	-7.7226	0.99382	0.040801	206.14	0	-7.6945	0.99193	0.047824	298.85	0	-8.2281	0.99866	0.0077646
ChariFNL-11295	TAS2R38	0	0	-0.63798	0.0907	0.23028	0	0	-0.62794	0.0014934	0.025267	0	0	-0.84045	0.71681	0.58338
ChariFNL-11296	TAS2R38	68.963	0	-6.1285	0.9783	0.081624	67.624	0	-6.1006	0.97298	0.08875	98.035	0	-6.6299	0.99597	0.013586
ChariFNL-11297	TAS2R38	20.021	0	-4.3938	0.92841	0.20297	19.633	0	-4.3669	0.9054	0.23187	28.462	0	-4.8808	0.98719	0.034153
ChariFNL-11298	LETM2	145.16	0	-7.1914	0.99037	0.050455	142.34	0	-7.1633	0.98781	0.056732	206.35	0	-7.6959	0.99805	0.0089075
ChariFNL-11299	LETM2	28.92	0	-4.903	0.94902	0.15285	28.358	0	-4.8757	0.93434	0.17048	41.111	0	-5.3961	0.99086	0.02542
ChariFNL-113	ADAMTSL4	262.5	0	-8.0417	0.99534	0.036022	257.41	0	-8.0135	0.99374	0.043602	373.16	0	-8.5475	0.99894	0.0073504
ChariFNL-1130	CRB1	64.514	0	-6.0337	0.97676	0.085442	63.261	0	-6.0059	0.97104	0.093028	91.71	0	-6.5347	0.9957	0.014201
ChariFNL-11300	LETM2	264.17	0	-8.0508	0.99538	0.035925	259.04	0	-8.0226	0.99378	0.04356	375.54	0	-8.5566	0.99894	0.0073504
ChariFNL-11301	LETM2	71.187	0	-6.1737	0.979	0.079968	69.805	0	-6.1458	0.97387	0.086927	101.2	0	-6.6752	0.99609	0.013314
ChariFNL-11302	LETM2	145.71	0	-7.1968	0.99041	0.050279	142.88	0	-7.1687	0.98786	0.056588	207.14	1.3603	-6.4624	0.99806	0.0088827
ChariFNL-11303	DSG2	74.524	168.38	1.1652	0.15501	0.36557	73.077	0	-6.211	0.97509	0.084359	105.94	0	-6.7407	0.99626	0.012925
ChariFNL-11304	DSG2	54.503	14.857	-1.8075	0.91256	0.23028	53.445	12.025	-2.0636	0.92834	0.1833	77.479	0	-6.2942	0.99495	0.015936
ChariFNL-11305	DSG2	805.31	1356.9	0.75199	0.10673	0.26394	789.67	1593.2	1.0117	0.06686	0.17314	1144.8	1.3603	-8.9232	0.99969	0.0072619
ChariFNL-11306	DSG2	528.9	881.5	0.73587	0.14661	0.34839	518.63	318.65	-0.701	0.767	0.50728	751.86	1.3603	-8.3173	0.9995	0.0072619
ChariFNL-11307	DSG2	159.06	0	-7.3225	0.99135	0.047733	155.97	0	-7.2944	0.98898	0.054073	226.11	0	-7.8273	0.99822	0.0085543
ChariFNL-11308	SYT11	22.246	0	-4.5389	0.93497	0.18728	21.814	0	-4.5119	0.91475	0.21217	31.624	0	-5.0279	0.98837	0.031361
ChariFNL-11309	SYT11	28.364	0	-4.876	0.94808	0.1551	27.813	0	-4.8486	0.93306	0.17314	40.321	0	-5.3688	0.99069	0.025796
ChariFNL-1131	CRB1	503.32	0	-8.9782	0.99814	0.025458	493.54	0	-8.95	0.99712	0.035054	715.5	0	-9.4848	0.99947	0.0072619
ChariFNL-11310	SYT11	264.73	0	-8.0538	0.99539	0.035863	259.59	0	-8.0256	0.9938	0.043544	376.33	0	-8.5597	0.99895	0.0073504
ChariFNL-11311	SYT11	605.65	118.85	-2.3396	0.95651	0.13517	593.89	6.0123	-6.4066	0.99771	0.031827	860.97	0	-9.7515	0.99957	0.0072619
ChariFNL-11312	SYT11	85.647	0	-6.4371	0.98271	0.070497	83.984	0	-6.4091	0.97849	0.076754	121.75	0	-6.9396	0.99673	0.011817
ChariFNL-11313	COL11A1	191.87	0	-7.5915	0.99309	0.042972	188.15	0	-7.5634	0.99106	0.049712	272.76	0	-8.0968	0.99853	0.0079831
ChariFNL-11314	COL11A1	256.39	0	-8.0078	0.9952	0.036505	251.41	0	-7.9796	0.99357	0.044056	364.47	0	-8.5136	0.99891	0.0073848
ChariFNL-11315	COL11A1	207.44	178.28	-0.21745	0.63838	0.76461	203.42	240.49	0.24045	0.47828	0.96249	294.9	48.97	-2.566	0.94803	0.12358
ChariFNL-11316	COL11A1	214.12	0	-7.749	0.99396	0.040378	209.96	0	-7.7208	0.9921	0.047435	304.38	0	-8.2545	0.99869	0.0077201
ChariFNL-11317	COL11A1	116.79	0	-6.8801	0.98767	0.057821	114.52	0	-6.8521	0.98456	0.063929	166.03	0	-7.3839	0.99758	0.0099305
ChariFNL-11318	SLCO3A1	864.82	0	-9.7579	0.99924	0.016088	848.02	12.025	-6.0265	0.99709	0.035091	1229.4	0	-10.265	0.99971	0.0072619
ChariFNL-11319	SLCO3A1	1533.3	534.84	-1.5177	0.93908	0.1773	1503.5	210.43	-2.8311	0.972	0.090893	2179.7	76.176	-4.8205	0.99164	0.023643
ChariFNL-1132	CRB1	195.21	0	-7.6162	0.99323	0.042527	191.42	0	-7.5881	0.99123	0.049351	277.5	0	-8.1215	0.99856	0.0079371
ChariFNL-11320	SLCO3A1	289.2	0	-8.1809	0.9959	0.03436	283.58	0	-8.1527	0.9944	0.042417	411.11	0	-8.6869	0.99904	0.0073199
ChariFNL-11321	SLCO3A1	0	0	-0.63798	0.0907	0.23028	0	0	-0.62794	0.0014934	0.025267	0	0	-0.84045	0.71681	0.58338
ChariFNL-11322	SLCO3A1	121.8	0	-6.9401	0.98824	0.056332	119.43	0	-6.9121	0.98524	0.062376	173.14	0	-7.4441	0.99768	0.0097136
ChariFNL-11323	TMEM248	43.38	0	-5.4718	0.96543	0.11339	42.538	0	-5.4442	0.95641	0.12375	61.667	0	-5.9696	0.99373	0.018731
ChariFNL-11324	TMEM248	1317	351.61	-1.9022	0.95688	0.13421	1291.4	150.31	-3.0945	0.97626	0.082064	1872.1	35.367	-5.6867	0.9954	0.014921
ChariFNL-11325	TMEM248	843.68	0	-9.7223	0.99921	0.016501	827.3	24.049	-5.0473	0.99388	0.043413	1199.3	0	-10.229	0.9997	0.0072619
ChariFNL-11326	TMEM248	53.391	0	-5.7653	0.97185	0.097821	52.354	0	-5.7375	0.96477	0.10639	75.898	0	-6.2649	0.99485	0.016171
ChariFNL-11327	TMEM248	609.54	0	-9.2539	0.99862	0.022217	597.71	18.037	-4.975	0.99305	0.04521	866.5	0	-9.7607	0.99957	0.0072619
ChariFNL-11328	IL20RA	70.075	0	-6.1513	0.97866	0.080726	68.715	0	-6.1234	0.97343	0.087783	99.616	0	-6.6527	0.99603	0.013445
ChariFNL-11329	IL20RA	82.31	445.7	2.4227	2.26E-05	0.0007735	80.712	168.34	1.0513	0.1849	0.41206	117.01	19.044	-2.5577	0.95045	0.1181
ChariFNL-1133	CRB1	62.845	0	-5.9965	0.97613	0.087037	61.625	0	-5.9687	0.97024	0.094675	89.338	0	-6.4973	0.99559	0.014442
ChariFNL-11330	IL20RA	375.96	0	-8.5583	0.99714	0.02994	368.66	0	-8.5301	0.99589	0.038853	534.45	0	-9.0646	0.99927	0.0072619
ChariFNL-11331	IL20RA	0	0	-0.63798	0.0907	0.23028	0	0	-0.62794	0.0014934	0.025267	0	0	-0.84045	0.71681	0.58338
ChariFNL-11332	IL20RA	522.78	2099.7	2.0039	5.28E-07	2.30E-05	512.63	847.73	0.72457	0.20027	0.44234	743.17	361.83	-1.0363	0.8258	0.38757
ChariFNL-11333	WDR83OS	46.717	0	-5.5764	0.96785	0.10736	45.81	0	-5.5487	0.95959	0.11713	66.411	0	-6.0749	0.99416	0.01775
ChariFNL-11334	WDR83OS	147.94	0	-7.2186	0.99058	0.049793	145.06	0	-7.1905	0.98806	0.056099	210.3	0	-7.7232	0.99809	0.0088171
ChariFNL-11335	WDR83OS	122.35	1352	3.4553	2.46E-26	4.34E-24	119.98	132.27	0.13961	0.54101	0.92801	173.93	0	-7.4507	0.99769	0.0096903
ChariFNL-11336	WDR83OS	0	0	-0.63798	0.0907	0.23028	0	0	-0.62794	0.0014934	0.025267	0	0	-0.84045	0.71681	0.58338
ChariFNL-11337	WDR83OS	42.268	0	-5.4352	0.96454	0.11558	41.447	0	-5.4076	0.95524	0.12642	60.086	0	-5.9328	0.99358	0.019104
ChariFNL-11338	FZD8	121.8	480.37	1.9709	0.0011669	0.020437	119.43	204.42	0.77033	0.27563	0.58994	173.14	31.286	-2.4313	0.94377	0.13291
ChariFNL-11339	FZD8	100.11	0	-6.6597	0.98539	0.063695	98.164	0	-6.6317	0.98178	0.069776	142.31	0	-7.163	0.99719	0.010792
ChariFNL-1134	CREB3	45.048	0	-5.5251	0.96668	0.11031	44.174	0	-5.4974	0.95806	0.12034	64.039	0	-6.0232	0.99395	0.018224
ChariFNL-11340	FZD8	401.54	856.74	1.0914	0.047837	0.14545	393.75	198.4	-0.98523	0.82005	0.40197	570.82	25.845	-4.4128	0.98683	0.034954
ChariFNL-11341	FZD8	190.2	0	-7.579	0.99301	0.043187	186.51	0	-7.5508	0.99097	0.049904	270.39	0	-8.0842	0.99852	0.0080079
ChariFNL-11342	FZD8	361.5	0	-8.5018	0.99697	0.030637	354.48	0	-8.4736	0.9957	0.039343	513.89	0	-9.0081	0.99924	0.0072619
ChariFNL-11343	NGFR	526.12	465.51	-0.17622	0.60581	0.82293	515.9	6.0123	-6.2039	0.99727	0.03425	747.91	102.02	-2.8619	0.95907	0.098604
ChariFNL-11344	NGFR	169.63	173.33	0.030967	0.55873	0.90433	166.33	0	-7.3866	0.98974	0.0526	241.13	0	-7.9197	0.99834	0.0083472
ChariFNL-11345	NGFR	122.91	0	-6.9531	0.98836	0.055955	120.52	0	-6.9251	0.98539	0.062058	174.72	0	-7.4572	0.9977	0.0096653
ChariFNL-11346	NGFR	540.58	366.47	-0.55956	0.73855	0.57837	530.08	108.22	-2.2817	0.94327	0.152	768.47	0	-9.5877	0.99951	0.0072619
ChariFNL-11347	NGFR	210.23	4.9522	-5.1492	0.99382	0.040801	206.14	0	-7.6945	0.99193	0.047824	298.85	0	-8.2281	0.99866	0.0077646
ChariFNL-11348	OR2G3	464.39	4.9522	-6.2889	0.99789	0.026621	455.37	30.061	-3.877	0.98332	0.066587	660.15	0	-9.3688	0.99942	0.0072619
ChariFNL-11349	OR2G3	313.67	0	-8.2977	0.99632	0.033082	307.58	96.196	-1.6667	0.89972	0.24329	445.9	0	-8.8038	0.99912	0.0073037
ChariFNL-1135	CREB3	537.8	311.99	-0.78363	0.79435	0.46965	527.36	60.123	-3.1117	0.97076	0.093603	764.51	172.76	-2.1394	0.92885	0.16611
ChariFNL-11350	OR2G3	35.038	0	-5.1714	0.95749	0.13263	34.357	0	-5.1439	0.94586	0.14628	49.808	0	-5.667	0.99235	0.021972
ChariFNL-11351	OR2G3	234.14	59.427	-1.9603	0.92266	0.21624	229.59	90.184	-1.3385	0.86608	0.31033	332.84	38.088	-3.0944	0.96491	0.085313
ChariFNL-11352	OR2G3	86.203	0	-6.4463	0.98283	0.07018	84.53	0	-6.4184	0.97863	0.076438	122.54	0	-6.9489	0.99675	0.011776
ChariFNL-11353	SLC12A4	1047.2	609.12	-0.78078	0.81678	0.42438	1026.9	30.061	-5.0484	0.99424	0.042768	1488.7	0	-10.541	0.99977	0.0072619
ChariFNL-11354	SLC12A4	141.26	0	-7.1524	0.99006	0.051318	138.52	42.086	-1.6952	0.89977	0.24317	200.81	0	-7.6569	0.998	0.009025
ChariFNL-11355	SLC12A4	1131.2	817.12	-0.46876	0.72956	0.59604	1109.2	1316.7	0.24712	0.40254	0.82732	1608.1	304.7	-2.396	0.94543	0.12935
ChariFNL-11356	SLC12A4	0	0	-0.63798	0.0907	0.23028	0	0	-0.62794	0.0014934	0.025267	0	0	-0.84045	0.71681	0.58338
ChariFNL-11357	SLC12A4	31.701	0	-5.0312	0.95324	0.14287	31.085	0	-5.0038	0.94012	0.15843	45.064	0	-5.5256	0.9916	0.023697
ChariFNL-11358	ASTN1	358.16	0	-8.4885	0.99694	0.030756	351.21	6.0123	-5.6504	0.99565	0.03946	509.15	0	-8.9948	0.99923	0.0072619
ChariFNL-11359	ASTN1	32.257	0	-5.0556	0.95401	0.14103	31.631	0	-5.0281	0.94116	0.15624	45.855	0	-5.5501	0.99174	0.023383
ChariFNL-1136	CREB3	170.18	0	-7.4194	0.99201	0.045946	166.88	24.049	-2.7446	0.95649	0.12375	241.92	0	-7.9244	0.99834	0.0083376
ChariFNL-11360	ASTN1	1275.8	307.04	-2.0514	0.96243	0.12088	1251	234.48	-2.4106	0.95761	0.12141	1813.6	2.7206	-8.93	0.99964	0.0072619
ChariFNL-11361	ASTN1	1233.5	59.427	-4.3526	0.99491	0.037497	1209.6	30.061	-5.2845	0.99541	0.040044	1753.6	0	-10.777	0.99981	0.0072619
ChariFNL-11362	ASTN1	121.8	0	-6.9401	0.98824	0.056332	119.43	0	-6.9121	0.98524	0.062376	173.14	0	-7.4441	0.99768	0.0097136
ChariFNL-11363	LMBRD1	48.941	99.045	1.0023	0.26211	0.57972	47.991	36.074	-0.40213	0.72782	0.58339	69.573	0	-6.141	0.99441	0.01716
ChariFNL-11364	LMBRD1	109.56	0	-6.7887	0.98677	0.06019	107.43	0	-6.7607	0.98346	0.066264	155.75	0	-7.2923	0.99743	0.010273
ChariFNL-11365	LMBRD1	210.23	0	-7.7226	0.99382	0.040801	206.14	12.025	-3.9913	0.98356	0.06609	298.85	0	-8.2281	0.99866	0.0077646
ChariFNL-11366	LMBRD1	2013.3	4343.1	1.1088	0.0025496	0.028694	1974.2	4731.6	1.2607	0.0057311	0.042691	2862	1686.7	-0.76242	0.78217	0.47925
ChariFNL-11367	LMBRD1	205.78	133.71	-0.61821	0.74856	0.55916	201.78	114.23	-0.81537	0.79002	0.4617	292.52	0	-8.1973	0.99863	0.0077906
ChariFNL-11368	ERO1LB	17.797	0	-4.2324	0.92036	0.22107	17.451	0	-4.2057	0.89378	0.25526	25.299	0	-4.717	0.98574	0.037419
ChariFNL-11369	ERO1LB	56.171	0	-5.8372	0.97325	0.094469	55.081	0	-5.8094	0.96657	0.10258	79.851	0	-6.3372	0.99509	0.015619
ChariFNL-1137	CREB3	692.96	4.9522	-6.8653	0.99888	0.019953	679.51	30.061	-4.4534	0.98999	0.052052	985.09	0	-9.9456	0.99963	0.0072619
ChariFNL-11370	ERO1LB	726.33	2674.2	1.879	8.40E-07	3.55E-05	712.23	2416.9	1.7613	0.00022042	0.0097549	1032.5	201.32	-2.3529	0.9409	0.13937
ChariFNL-11371	ERO1LB	293.65	0	-8.2028	0.99598	0.034056	287.95	0	-8.1747	0.9945	0.042177	417.44	0	-8.7089	0.99905	0.0073037
ChariFNL-11372	ERO1LB	759.15	0	-9.5701	0.99904	0.018337	744.41	6.0123	-6.732	0.99829	0.027552	1079.2	1.3603	-8.8381	0.99967	0.0072619
ChariFNL-11373	TAS2R3	125.13	0	-6.9788	0.98859	0.055509	122.7	0	-6.9508	0.98567	0.06157	177.89	2.7206	-5.5874	0.99548	0.014724
ChariFNL-11374	TAS2R3	21.134	0	-4.4682	0.93185	0.19483	20.723	0	-4.4412	0.91031	0.22167	30.043	0	-4.9562	0.98781	0.0327
ChariFNL-11375	TAS2R3	149.05	0	-7.2293	0.99066	0.0496	146.15	0	-7.2012	0.98816	0.05587	211.88	0	-7.7339	0.9981	0.0087914
ChariFNL-11376	TAS2R3	199.1	0	-7.6446	0.99339	0.041993	195.24	0	-7.6165	0.99142	0.048833	283.04	0	-8.1499	0.99859	0.0078779
ChariFNL-11377	TAS2R3	115.68	346.66	1.5751	0.022925	0.08476	113.43	78.159	-0.53168	0.73856	0.56265	164.45	0	-7.3702	0.99756	0.0099803
ChariFNL-11378	TMED4	17.797	589.32	4.9729	2.96E-80	1.82E-77	17.451	60.123	1.728	0.062538	0.16394	25.299	9.522	-1.3216	0.89612	0.23777
ChariFNL-11379	TMED4	47.829	0	-5.6097	0.96859	0.10551	46.9	0	-5.582	0.96055	0.11508	67.992	0	-6.1084	0.99428	0.017447
ChariFNL-1138	CREB3	303.66	0	-8.2511	0.99616	0.033577	297.76	6.0123	-5.413	0.99471	0.041781	431.67	0	-8.7571	0.99909	0.0073037
ChariFNL-11380	TMED4	104	0	-6.7143	0.98599	0.062136	101.98	0	-6.6862	0.98251	0.068192	147.84	0	-7.2176	0.99729	0.010563
ChariFNL-11381	TMED4	189.65	0	-7.5748	0.99299	0.043237	185.97	0	-7.5466	0.99094	0.049965	269.6	0	-8.08	0.99851	0.0080177
ChariFNL-11382	TMED4	79.53	0	-6.3314	0.9813	0.07425	77.986	0	-6.3035	0.97674	0.080903	113.06	0	-6.8336	0.99648	0.01241
ChariFNL-11383	ABCC3	1364.2	0	-10.415	0.99969	0.0082725	1337.8	0	-10.387	0.99922	0.025267	1939.4	0	-10.922	0.99983	0.0072619
ChariFNL-11384	ABCC3	230.8	0	-7.8568	0.9945	0.03867	226.32	24.049	-3.1819	0.96941	0.096492	328.1	0	-8.3624	0.99879	0.0075611
ChariFNL-11385	ABCC3	1491	638.84	-1.2215	0.90943	0.23028	1462.1	1557.2	0.090835	0.47648	0.95925	2119.6	542.75	-1.9635	0.92505	0.1744
ChariFNL-11386	ABCC3	106.78	0	-6.752	0.98639	0.061144	104.71	0	-6.7239	0.98299	0.067147	151.8	0	-7.2555	0.99736	0.010412
ChariFNL-11387	ABCC3	199.66	0	-7.6486	0.99342	0.041924	195.78	0	-7.6205	0.99145	0.048761	283.83	0	-8.1539	0.99859	0.007869
ChariFNL-11388	SLC35A5	793.07	2411.7	1.6033	9.26E-05	0.0028344	777.67	42.086	-4.1757	0.98807	0.056099	1127.4	1.3603	-8.9011	0.99968	0.0072619
ChariFNL-11389	SLC35A5	3360.3	4793.8	0.51245	0.11468	0.28123	3295	7485.3	1.1835	0.0052216	0.041667	4776.8	7976.7	0.73961	0.14442	0.32469
ChariFNL-1139	CSF1	476.07	817.12	0.77812	0.13717	0.32882	466.82	432.88	-0.10866	0.59116	0.83839	676.76	0	-9.4046	0.99944	0.0072619
ChariFNL-11390	SLC35A5	501.09	445.7	-0.16864	0.60322	0.82704	491.36	655.34	0.41471	0.35433	0.73899	712.33	144.19	-2.2966	0.93684	0.14841
ChariFNL-11391	SLC35A5	20.021	0	-4.3938	0.92841	0.20297	19.633	42.086	1.0623	0.2783	0.59515	28.462	0	-4.8808	0.98719	0.034153
ChariFNL-11392	SLC35A5	244.71	0	-7.9408	0.9949	0.03751	239.96	0	-7.9126	0.99321	0.044917	347.87	0	-8.4465	0.99886	0.0074712
ChariFNL-11393	GABRB3	346.48	1173.7	1.7573	0.00033284	0.008703	339.76	745.52	1.1314	0.072312	0.18487	492.55	80.256	-2.6026	0.9494	0.12048
ChariFNL-11394	GABRB3	1298.6	242.66	-2.4151	0.9744	0.091621	1273.4	204.42	-2.6332	0.96512	0.10561	1846.1	0	-10.851	0.99982	0.0072619
ChariFNL-11395	GABRB3	123.47	0	-6.9596	0.98842	0.055859	121.07	0	-6.9315	0.98546	0.061955	175.51	0	-7.4636	0.99771	0.0096511
ChariFNL-11396	GABRB3	466.06	128.76	-1.8478	0.92584	0.2089	457.01	6.0123	-6.0293	0.99683	0.036023	662.53	0	-9.374	0.99942	0.0072619
ChariFNL-11397	GABRB3	785.84	683.41	-0.20122	0.61495	0.80693	770.58	72.147	-3.399	0.97838	0.077096	1117.1	47.61	-4.5237	0.98843	0.031254
ChariFNL-11398	SLC35F5	551.15	39.618	-3.7649	0.9859	0.062327	540.45	438.89	-0.29966	0.65693	0.71862	783.49	82.977	-3.2237	0.96889	0.076192
ChariFNL-11399	SLC35F5	1029.4	2268.1	1.1389	0.0086902	0.047838	1009.4	4184.5	2.0504	3.24E-07	2.05E-05	1463.4	1591.5	0.121	0.50736	0.98622
ChariFNL-114	ADAMTSL4	1338.7	960.73	-0.47815	0.73944	0.57664	1312.7	84.172	-3.9471	0.98789	0.056584	1903	0	-10.895	0.99983	0.0072619
ChariFNL-1140	CSF1	530.01	0	-9.0526	0.99828	0.024709	519.72	6.0123	-6.2145	0.9973	0.034119	753.45	1.3603	-8.3203	0.9995	0.0072619
ChariFNL-11400	SLC35F5	1542.8	0	-10.592	0.99976	0.0066585	1512.8	120.25	-3.6422	0.98546	0.061969	2193.1	2.7206	-9.2039	0.99971	0.0072619
ChariFNL-11401	SLC35F5	516.11	0	-9.0143	0.99821	0.025136	506.09	0	-8.9861	0.99721	0.034638	733.68	0	-9.521	0.99948	0.0072619
ChariFNL-11402	SLC35F5	158.5	307.04	0.94953	0.16459	0.38544	155.43	6.0123	-4.4795	0.98894	0.054161	225.32	29.926	-2.8715	0.95902	0.098719
ChariFNL-11403	MARS	503.87	336.75	-0.57996	0.74302	0.56973	494.09	258.53	-0.93181	0.81251	0.41708	716.29	8.1617	-6.2908	0.99681	0.011627
ChariFNL-11404	MARS	170.18	0	-7.4194	0.99201	0.045946	166.88	12.025	-3.6881	0.97912	0.075447	241.92	0	-7.9244	0.99834	0.0083376
ChariFNL-11405	MARS	237.48	0	-7.8977	0.9947	0.03803	232.87	0	-7.8695	0.99298	0.045359	337.59	0	-8.4034	0.99882	0.0074937
ChariFNL-11406	MARS	177.97	524.94	1.5552	0.012418	0.058105	174.51	396.81	1.1805	0.091791	0.22638	252.99	85.698	-1.5507	0.88796	0.25546
ChariFNL-11407	MARS	0	0	-0.63798	0.0907	0.23028	0	0	-0.62794	0.0014934	0.025267	0	0	-0.84045	0.71681	0.58338
ChariFNL-11408	BEST4	50.054	0	-5.6739	0.96998	0.10224	49.082	0	-5.6462	0.96235	0.11133	71.154	0	-6.173	0.99452	0.016903
ChariFNL-11409	BEST4	29.476	0	-4.9296	0.94992	0.1507	28.904	0	-4.9023	0.93559	0.16783	41.902	0	-5.423	0.99102	0.025043
ChariFNL-1141	CSF1	460.49	559.6	0.28067	0.3916	0.81841	451.55	0	-8.8219	0.99679	0.036261	654.62	0	-9.3567	0.99942	0.0072619
ChariFNL-11410	BEST4	122.91	0	-6.9531	0.98836	0.055955	120.52	48.098	-1.3075	0.86277	0.31658	174.72	0	-7.4572	0.9977	0.0096653
ChariFNL-11411	BEST4	319.79	0	-8.3255	0.99642	0.032684	313.58	30.061	-3.3402	0.97363	0.087427	454.6	0	-8.8316	0.99914	0.0072918
ChariFNL-11412	BEST4	0	0	-0.63798	0.0907	0.23028	0	0	-0.62794	0.0014934	0.025267	0	0	-0.84045	0.71681	0.58338
ChariFNL-11413	GFRA2	581.18	0	-9.1853	0.99851	0.023082	569.89	0	-9.1571	0.99759	0.032488	826.18	1.3603	-8.4531	0.99955	0.0072619
ChariFNL-11414	GFRA2	50.61	0	-5.6896	0.9703	0.10148	49.627	0	-5.6618	0.96277	0.11048	71.945	0	-6.1887	0.99458	0.01678
ChariFNL-11415	GFRA2	264.73	0	-8.0538	0.99539	0.035863	259.59	60.123	-2.092	0.92861	0.18266	376.33	0	-8.5597	0.99895	0.0073504
ChariFNL-11416	GFRA2	97.883	0	-6.6276	0.98503	0.064549	95.982	0	-6.5996	0.98133	0.070607	139.15	0	-7.1308	0.99713	0.010916
ChariFNL-11417	GFRA2	0	0	-0.63798	0.0907	0.23028	0	0	-0.62794	0.0014934	0.025267	0	0	-0.84045	0.71681	0.58338
ChariFNL-11418	CDKAL1	238.59	0	-7.9044	0.99473	0.037954	233.96	0	-7.8763	0.99301	0.045317	339.17	0	-8.4101	0.99883	0.00749
ChariFNL-11419	CDKAL1	85.091	0	-6.4278	0.98259	0.070837	83.439	0	-6.3998	0.97834	0.077124	120.96	1.3603	-5.6913	0.99671	0.011873
ChariFNL-1142	CSF1	109.56	0	-6.7887	0.98677	0.06019	107.43	0	-6.7607	0.98346	0.066264	155.75	0	-7.2923	0.99743	0.010273
ChariFNL-11420	CDKAL1	303.66	0	-8.2511	0.99616	0.033577	297.76	0	-8.2229	0.99471	0.041781	431.67	0	-8.7571	0.99909	0.0073037
ChariFNL-11421	CDKAL1	555.6	0	-9.1205	0.9984	0.023839	544.81	6.0123	-6.2824	0.99745	0.033356	789.81	0	-9.6272	0.99953	0.0072619
ChariFNL-11422	CDKAL1	552.26	0	-9.1118	0.99839	0.023938	541.54	0	-9.0836	0.99743	0.033431	785.07	5.4411	-6.9312	0.99808	0.0088412
ChariFNL-11423	MEST	815.87	252.56	-1.6878	0.92921	0.20126	800.03	126.26	-2.6541	0.9613	0.11356	1159.8	0	-10.181	0.99969	0.0072619
ChariFNL-11424	MEST	0	0	-0.63798	0.0907	0.23028	0	0	-0.62794	0.0014934	0.025267	0	0	-0.84045	0.71681	0.58338
ChariFNL-11425	MEST	177.97	0	-7.4836	0.99243	0.044815	174.51	0	-7.4554	0.99027	0.051496	252.99	0	-7.9886	0.99842	0.0082056
ChariFNL-11426	MEST	522.78	742.84	0.50602	0.26114	0.57774	512.63	655.34	0.3537	0.38246	0.79075	743.17	24.485	-4.8679	0.99069	0.025811
ChariFNL-11427	MEST	667.38	1926.4	1.5279	0.00052229	0.012399	654.42	1382.8	1.0782	0.057371	0.15325	948.72	253.01	-1.9026	0.91509	0.1964
ChariFNL-11428	MAN2B1	98.439	198.09	1.0015	0.19009	0.43818	96.528	432.88	2.1534	0.00038826	0.016327	139.94	0	-7.1389	0.99714	0.010879
ChariFNL-11429	MAN2B1	67.294	0	-6.0937	0.97775	0.082964	65.988	0	-6.0658	0.97228	0.090254	95.663	0	-6.5949	0.99587	0.013802
ChariFNL-1143	CSF1	201.88	44.57	-2.1545	0.9329	0.19237	197.96	0	-7.6364	0.99155	0.048493	286.99	0	-8.1699	0.99861	0.0078378
ChariFNL-11430	MAN2B1	277.52	0	-8.1216	0.99567	0.034977	272.13	0	-8.0935	0.99413	0.042812	394.51	0	-8.6276	0.999	0.0073243
ChariFNL-11431	MAN2B1	2096.7	2941.6	0.4883	0.16273	0.38188	2056	3276.7	0.67214	0.14285	0.32787	2980.6	646.13	-2.2039	0.94215	0.13657
ChariFNL-11432	MAN2B1	1656.2	2570.2	0.63368	0.10476	0.25993	1624.1	5645.5	1.7969	7.85E-06	0.00041886	2354.4	4795	1.0258	0.078818	0.1829
ChariFNL-11433	CCDC136	39.487	0	-5.3394	0.96211	0.12154	38.72	0	-5.3118	0.95204	0.13329	56.133	0	-5.8362	0.99316	0.020089
ChariFNL-11434	CCDC136	130.7	4.9522	-4.4676	0.98914	0.053807	128.16	0	-7.013	0.98633	0.059884	185.79	0	-7.5453	0.99784	0.0093529
ChariFNL-11435	CCDC136	260.84	0	-8.0325	0.9953	0.036177	255.77	12.025	-4.3012	0.98717	0.058061	370.79	0	-8.5384	0.99893	0.0073614
ChariFNL-11436	CCDC136	233.58	0	-7.874	0.99459	0.038417	229.05	0	-7.8458	0.99284	0.045763	332.05	0	-8.3796	0.9988	0.0075351
ChariFNL-11437	CCDC136	51.166	0	-5.705	0.97063	0.10077	50.173	0	-5.6773	0.96319	0.10971	72.736	0	-6.2043	0.99464	0.01666
ChariFNL-11438	MS4A13	107.34	0	-6.7594	0.98646	0.060933	105.25	0	-6.7314	0.98309	0.06692	152.59	0	-7.2629	0.99737	0.01038
ChariFNL-11439	MS4A13	134.59	158.47	0.23406	0.49268	0.98821	131.98	96.196	-0.45219	0.71784	0.60286	191.33	0	-7.5874	0.9979	0.0092249
ChariFNL-1144	CSMD1	124.02	0	-6.966	0.98848	0.055686	121.61	0	-6.938	0.98553	0.061803	176.3	0	-7.4701	0.99772	0.00963
ChariFNL-11440	MS4A13	157.95	0	-7.3124	0.99127	0.047966	154.88	0	-7.2843	0.98889	0.0543	224.53	0	-7.8172	0.99821	0.0085828
ChariFNL-11441	MS4A13	492.19	0	-8.946	0.99807	0.025723	482.64	0	-8.9178	0.99704	0.035313	699.68	0	-9.4526	0.99946	0.0072619
ChariFNL-11442	MS4A13	136.81	0	-7.1066	0.98969	0.052349	134.16	0	-7.0785	0.987	0.058454	194.49	0	-7.6109	0.99794	0.0091544
ChariFNL-11443	SOX1	280.86	396.18	0.49483	0.31834	0.68541	275.4	486.99	0.82008	0.19749	0.43685	399.25	80.256	-2.3004	0.93626	0.14963
ChariFNL-11444	SOX1	239.7	0	-7.9111	0.99476	0.037845	235.05	18.037	-3.6322	0.97842	0.076987	340.75	1.3603	-7.1778	0.99883	0.007478
ChariFNL-11445	SOX1	151.27	886.45	2.543	2.99E-08	1.53E-06	148.34	799.63	2.4226	1.55E-06	9.16E-05	215.04	567.24	1.3952	0.10333	0.2366
ChariFNL-11446	SOX1	560.6	0	-9.1334	0.99842	0.023769	549.72	0	-9.1052	0.99748	0.033232	796.93	0	-9.6401	0.99953	0.0072619
ChariFNL-11447	SOX1	383.74	0	-8.5878	0.99722	0.02962	376.29	12.025	-4.8564	0.99188	0.047907	545.52	0	-9.0941	0.99929	0.0072619
ChariFNL-11449	LY75-CD302	516.66	391.23	-0.40033	0.68915	0.67142	506.63	168.34	-1.5838	0.89661	0.24969	734.47	452.97	-0.69606	0.7675	0.51007
ChariFNL-1145	CSMD1	97.327	4.9522	-4.0461	0.98493	0.064827	95.437	6.0123	-3.7816	0.98122	0.070881	138.36	0	-7.1226	0.99711	0.010957
ChariFNL-11450	LY75-CD302	684.62	0	-9.4213	0.99886	0.020164	671.33	12.025	-5.6899	0.99605	0.038479	973.23	0	-9.9281	0.99962	0.0072619
ChariFNL-11451	LY75-CD302	939.34	822.07	-0.19217	0.6116	0.81268	921.1	282.58	-1.7012	0.91437	0.21305	1335.3	1.3603	-9.1451	0.99974	0.0072619
ChariFNL-11452	LY75-CD302	293.09	0	-8.2001	0.99597	0.034076	287.4	0	-8.1719	0.99449	0.042218	416.65	0	-8.7061	0.99905	0.0073045
ChariFNL-11453	FZD3	196.32	0	-7.6244	0.99328	0.042353	192.51	0	-7.5963	0.99128	0.049189	279.08	0	-8.1297	0.99857	0.0079202
ChariFNL-11454	FZD3	152.94	0	-7.2662	0.99094	0.04889	149.97	0	-7.2381	0.98849	0.055207	217.42	0	-7.7709	0.99815	0.0086985
ChariFNL-11455	FZD3	129.03	0	-7.0227	0.98898	0.054284	126.52	0	-6.9946	0.98614	0.060366	183.42	0	-7.5269	0.99781	0.0094182
ChariFNL-11456	FZD3	130.14	0	-7.035	0.98909	0.053943	127.61	0	-7.0069	0.98627	0.060043	185	0	-7.5392	0.99783	0.0093742
ChariFNL-11457	FZD3	139.04	0	-7.1297	0.98988	0.051773	136.34	0	-7.1016	0.98722	0.057935	197.65	0	-7.6341	0.99797	0.0090801
ChariFNL-11458	OR4C15	72.3	0	-6.1957	0.97934	0.079165	70.896	0	-6.1678	0.97429	0.086057	102.78	0	-6.6974	0.99614	0.013188
ChariFNL-11459	OR4C15	107.34	0	-6.7594	0.98646	0.060933	105.25	0	-6.7314	0.98309	0.06692	152.59	0	-7.2629	0.99737	0.01038
ChariFNL-1146	CSMD1	139.04	0	-7.1297	0.98988	0.051773	136.34	0	-7.1016	0.98722	0.057935	197.65	0	-7.6341	0.99797	0.0090801
ChariFNL-11460	OR4C15	294.76	0	-8.2083	0.996	0.034034	289.04	6.0123	-5.3702	0.99453	0.042153	419.02	0	-8.7143	0.99906	0.0073037
ChariFNL-11461	OR4C15	0	0	-0.63798	0.0907	0.23028	0	0	-0.62794	0.0014934	0.025267	0	0	-0.84045	0.71681	0.58338
ChariFNL-11462	OR4C15	450.48	1188.5	1.3977	0.0058741	0.039937	441.74	198.4	-1.1508	0.84599	0.34997	640.39	0	-9.3251	0.9994	0.0072619
ChariFNL-11463	ENO1	826.44	505.13	-0.70915	0.78995	0.47834	810.4	126.26	-2.6727	0.96199	0.11227	1174.8	130.59	-3.1596	0.96855	0.07697
ChariFNL-11464	ENO1	220.79	0	-7.7931	0.99419	0.039725	216.51	12.025	-4.0618	0.98446	0.064171	313.87	0	-8.2986	0.99873	0.0076579
ChariFNL-11465	ENO1	72.3	0	-6.1957	0.97934	0.079165	70.896	0	-6.1678	0.97429	0.086057	102.78	0	-6.6974	0.99614	0.013188
ChariFNL-11466	ENO1	0	0	-0.63798	0.0907	0.23028	0	0	-0.62794	0.0014934	0.025267	0	0	-0.84045	0.71681	0.58338
ChariFNL-11467	ENO1	107.89	0	-6.7668	0.98654	0.060742	105.8	0	-6.7387	0.98318	0.066768	153.38	0	-7.2703	0.99739	0.010351
ChariFNL-11468	LRP6	370.4	1584.7	2.0941	8.66E-07	3.65E-05	363.21	7557.4	4.3753	2.35E-143	3.02E-140	526.54	6375.6	3.5954	3.42E-30	5.27E-27
ChariFNL-11469	LRP6	379.85	0	-8.5731	0.99718	0.029769	372.48	24.049	-3.8982	0.98311	0.06692	539.98	0	-9.0794	0.99928	0.0072619
ChariFNL-1147	CSMD1	484.41	2629.6	2.4381	1.18E-12	9.21E-11	475	1635.3	1.7814	0.00049485	0.020197	688.62	136.03	-2.3313	0.93842	0.14495
ChariFNL-11470	LRP6	63.957	113.9	0.82283	0.30912	0.66831	62.716	6.0123	-3.1837	0.97078	0.093568	90.919	0	-6.5223	0.99566	0.01428
ChariFNL-11471	LRP6	265.84	287.23	0.11124	0.50416	0.99322	260.68	0	-8.0317	0.99383	0.043472	377.91	0	-8.5657	0.99895	0.0073504
ChariFNL-11472	LRP6	0	0	-0.63798	0.0907	0.23028	0	0	-0.62794	0.0014934	0.025267	0	0	-0.84045	0.71681	0.58338
ChariFNL-11473	CD19	109.56	0	-6.7887	0.98677	0.06019	107.43	0	-6.7607	0.98346	0.066264	155.75	0	-7.2923	0.99743	0.010273
ChariFNL-11474	CD19	1088.4	356.56	-1.6073	0.93288	0.19242	1067.3	66.135	-3.9921	0.98746	0.057534	1547.2	0	-10.596	0.99978	0.0072619
ChariFNL-11475	CD19	26.695	0	-4.7916	0.94505	0.16246	26.177	0	-4.7643	0.92888	0.18203	37.949	0	-5.2835	0.99016	0.027072
ChariFNL-11476	CD19	73.412	732.93	3.302	3.12E-16	3.22E-14	71.987	270.55	1.8955	0.006742	0.044804	104.36	0	-6.7192	0.9962	0.013057
ChariFNL-11477	CD19	1789.1	356.56	-2.3238	0.97891	0.080271	1754.4	120.25	-3.8558	0.98838	0.055453	2543.4	89.778	-4.8088	0.99186	0.023081
ChariFNL-11478	GOLT1B	627.34	420.94	-0.57451	0.74578	0.56441	615.16	216.44	-1.5027	0.89116	0.26107	891.8	97.94	-3.1737	0.96803	0.078161
ChariFNL-11479	GOLT1B	127.91	0	-7.0103	0.98887	0.054627	125.43	0	-6.9822	0.98601	0.060693	181.84	0	-7.5144	0.99779	0.0094672
ChariFNL-1148	CSMD1	80.086	0	-6.3414	0.98144	0.073873	78.531	0	-6.3134	0.97691	0.080452	113.85	0	-6.8436	0.99651	0.012347
ChariFNL-11480	GOLT1B	630.12	0	-9.3018	0.99869	0.021698	617.89	0	-9.2735	0.99782	0.031079	895.75	0	-9.8086	0.99959	0.0072619
ChariFNL-11481	GOLT1B	968.82	485.32	-0.99581	0.85658	0.34196	950.01	823.68	-0.20562	0.61878	0.78865	1377.2	533.23	-1.3673	0.87023	0.29335
ChariFNL-11482	GOLT1B	991.06	1787.8	0.85045	0.058861	0.17234	971.82	2946	1.599	0.00073903	0.025267	1408.9	843.37	-0.73959	0.77383	0.49666
ChariFNL-11483	FLG2	546.7	0	-9.0972	0.99836	0.024072	536.08	24.049	-4.4223	0.98925	0.053589	777.16	0	-9.6039	0.99952	0.0072619
ChariFNL-11484	FLG2	30.588	0	-4.9813	0.95164	0.14654	29.994	0	-4.9539	0.93793	0.16283	43.483	0	-5.4752	0.99132	0.024335
ChariFNL-11485	FLG2	0	0	-0.63798	0.0907	0.23028	0	0	-0.62794	0.0014934	0.025267	0	0	-0.84045	0.71681	0.58338
ChariFNL-11486	FLG2	194.65	0	-7.6122	0.99321	0.04258	190.87	420.86	1.1366	0.10038	0.24351	276.71	0	-8.1174	0.99855	0.0079404
ChariFNL-11487	FLG2	30.588	0	-4.9813	0.95164	0.14654	29.994	0	-4.9539	0.93793	0.16283	43.483	0	-5.4752	0.99132	0.024335
ChariFNL-11488	OPRD1	207.44	311.99	0.58646	0.30027	0.6517	203.42	0	-7.6754	0.99181	0.047991	294.9	35.367	-3.0244	0.96311	0.089436
ChariFNL-11489	OPRD1	36.706	0	-5.2367	0.95935	0.12813	35.993	0	-5.2092	0.94835	0.14107	52.18	0	-5.7328	0.99267	0.021226
ChariFNL-1149	CSMD3	709.09	0	-9.4719	0.99893	0.019523	695.33	6.0123	-6.6337	0.99813	0.028736	1008	0	-9.9787	0.99964	0.0072619
ChariFNL-11490	OPRD1	31.701	0	-5.0312	0.95324	0.14287	31.085	0	-5.0038	0.94012	0.15843	45.064	0	-5.5256	0.9916	0.023697
ChariFNL-11491	OPRD1	1308.1	812.17	-0.68692	0.80369	0.45101	1282.7	138.28	-3.2042	0.97821	0.077482	1859.5	2.7206	-8.966	0.99965	0.0072619
ChariFNL-11492	OPRD1	185.75	0	-7.545	0.99281	0.043731	182.15	0	-7.5169	0.99073	0.050457	264.06	1.3603	-6.8112	0.99848	0.00807
ChariFNL-11493	ELFN2	1298.1	1683.8	0.37508	0.2683	0.59204	1272.9	1160.4	-0.13338	0.58668	0.84637	1845.3	353.67	-2.3801	0.94574	0.12864
ChariFNL-11494	ELFN2	0	0	-0.63798	0.0907	0.23028	0	0	-0.62794	0.0014934	0.025267	0	0	-0.84045	0.71681	0.58338
ChariFNL-11495	ELFN2	3290.2	2292.9	-0.52082	0.80429	0.44978	3226.3	1010.1	-1.6745	0.9372	0.16455	4677.2	57.132	-6.3305	0.99773	0.0096085
ChariFNL-11496	ELFN2	122.91	0	-6.9531	0.98836	0.055955	120.52	0	-6.9251	0.98539	0.062058	174.72	0	-7.4572	0.9977	0.0096653
ChariFNL-11497	ELFN2	73.412	0	-6.2175	0.97967	0.07835	71.987	0	-6.1896	0.97469	0.085172	104.36	0	-6.7192	0.9962	0.013057
ChariFNL-11498	EGFLAM	102.89	0	-6.6989	0.98582	0.062516	100.89	0	-6.6709	0.9823	0.068609	146.26	0	-7.2022	0.99726	0.010624
ChariFNL-11499	EGFLAM	71.187	0	-6.1737	0.979	0.079968	69.805	0	-6.1458	0.97387	0.086927	101.2	0	-6.6752	0.99609	0.013314
ChariFNL-115	ADAMTSL4	424.9	485.32	0.19139	0.44237	0.90607	416.65	18.037	-4.4554	0.9891	0.05383	604.02	0	-9.2408	0.99936	0.0072619
ChariFNL-1150	CSMD3	608.99	554.65	-0.1346	0.58648	0.85638	597.16	396.81	-0.58846	0.7408	0.55818	865.71	0	-9.7594	0.99957	0.0072619
ChariFNL-11500	EGFLAM	72.856	0	-6.2066	0.9795	0.078761	71.441	0	-6.1787	0.97449	0.085631	103.57	0	-6.7083	0.99617	0.013124
ChariFNL-11501	EGFLAM	649.03	0	-9.3444	0.99875	0.021121	636.43	0	-9.3161	0.9979	0.030492	922.63	0	-9.8512	0.9996	0.0072619
ChariFNL-11502	EGFLAM	47.273	0	-5.5931	0.96823	0.10641	46.355	0	-5.5654	0.96008	0.11607	67.201	0	-6.0917	0.99422	0.017592
ChariFNL-11503	FLT4	387.08	0	-8.6002	0.99725	0.029517	379.57	36.074	-3.3597	0.9746	0.085465	550.26	1.3603	-7.8676	0.9993	0.0072619
ChariFNL-11504	FLT4	2447.6	445.7	-2.4546	0.98718	0.059072	2400.1	114.23	-4.3811	0.99328	0.044755	3479.4	5.4411	-9.0777	0.99968	0.0072619
ChariFNL-11505	FLT4	642.91	0	-9.3307	0.99873	0.021318	630.43	6.0123	-6.4926	0.99788	0.030659	913.94	0	-9.8375	0.9996	0.0072619
ChariFNL-11506	FLT4	590.08	485.32	-0.28144	0.64734	0.74835	578.62	426.87	-0.43794	0.69967	0.63779	838.83	344.15	-1.2829	0.85835	0.31872
ChariFNL-11507	FLT4	34.481	0	-5.149	0.95684	0.13421	33.812	0	-5.1215	0.94498	0.14816	49.017	0	-5.6444	0.99223	0.02224
ChariFNL-11508	SFT2D2	1278	1391.6	0.1227	0.43288	0.88973	1253.2	1803.7	0.52495	0.24526	0.53093	1816.8	1316.8	-0.46412	0.70778	0.60117
ChariFNL-11509	SFT2D2	449.93	133.71	-1.743	0.91761	0.22752	441.19	342.7	-0.36353	0.67881	0.6774	639.6	0	-9.3233	0.9994	0.0072619
ChariFNL-1151	CSMD3	568.94	658.65	0.21088	0.41665	0.8617	557.9	168.34	-1.7226	0.90945	0.22356	808.79	0	-9.6614	0.99954	0.0072619
ChariFNL-11510	SFT2D2	210.23	0	-7.7226	0.99382	0.040801	206.14	0	-7.6945	0.99193	0.047824	298.85	0	-8.2281	0.99866	0.0077646
ChariFNL-11511	SFT2D2	1396.5	1569.9	0.16871	0.39965	0.8321	1369.4	2332.8	0.76807	0.12318	0.28905	1985.2	127.87	-3.9461	0.98385	0.041657
ChariFNL-11512	SFT2D2	28.92	0	-4.903	0.94902	0.15285	28.358	0	-4.8757	0.93434	0.17048	41.111	0	-5.3961	0.99086	0.02542
ChariFNL-11513	ARV1	111.79	0	-6.8175	0.98706	0.0594	109.62	0	-6.7894	0.98381	0.065495	158.91	0	-7.3211	0.99748	0.01016
ChariFNL-11514	ARV1	936	742.84	-0.33307	0.67278	0.70139	917.83	288.59	-1.6658	0.91147	0.21934	1330.6	0	-10.379	0.99974	0.0072619
ChariFNL-11515	ARV1	450.48	1792.7	1.9902	2.02E-06	8.11E-05	441.74	1382.8	1.6441	0.0023898	0.03242	640.39	2052.7	1.6789	0.010859	0.029566
ChariFNL-11516	ARV1	157.39	0	-7.3073	0.99124	0.048032	154.34	0	-7.2792	0.98885	0.054378	223.74	0	-7.8121	0.99821	0.0085912
ChariFNL-11517	ARV1	182.42	0	-7.519	0.99265	0.044199	178.88	0	-7.4909	0.99054	0.050901	259.32	0	-8.0241	0.99845	0.0081227
ChariFNL-11518	SF3B1	1165.7	1931.4	0.72795	0.08991	0.23028	1143.1	3132.4	1.4536	0.0024495	0.032734	1657.1	1622.8	-0.03015	0.56497	0.87724
ChariFNL-11519	SF3B1	87.316	0	-6.4646	0.98307	0.069549	85.621	0	-6.4366	0.97892	0.075812	124.12	0	-6.9672	0.99679	0.011677
ChariFNL-1152	CSMD3	176.86	0	-7.4746	0.99237	0.044929	173.42	0	-7.4464	0.9902	0.051627	251.41	0	-7.9796	0.99841	0.0082172
ChariFNL-11520	SF3B1	152.94	0	-7.2662	0.99094	0.04889	149.97	0	-7.2381	0.98849	0.055207	217.42	0	-7.7709	0.99815	0.0086985
ChariFNL-11521	SF3B1	73.968	465.51	2.6376	1.03E-06	4.28E-05	72.532	6.0123	-3.3904	0.97489	0.084745	105.15	0	-6.73	0.99623	0.01299
ChariFNL-11522	SF3B1	192.43	59.427	-1.6785	0.90023	0.24928	188.69	384.78	1.0241	0.13964	0.32147	273.55	0	-8.1009	0.99854	0.0079737
ChariFNL-11523	CLDN16	0	0	-0.63798	0.0907	0.23028	0	0	-0.62794	0.0014934	0.025267	0	0	-0.84045	0.71681	0.58338
ChariFNL-11524	CLDN16	2731.3	2654.4	-0.041167	0.53188	0.94841	2678.2	2561.2	-0.064425	0.5482	0.91535	3882.7	391.76	-3.3057	0.97774	0.055667
ChariFNL-11525	CLDN16	45.604	0	-5.5424	0.96708	0.10927	44.719	0	-5.5147	0.95858	0.11919	64.829	0	-6.0407	0.99402	0.018056
ChariFNL-11526	CLDN16	169.07	0	-7.41	0.99195	0.046091	165.79	0	-7.3819	0.9897	0.052661	240.34	0	-7.9149	0.99833	0.0083518
ChariFNL-11527	CLDN16	610.1	381.32	-0.67662	0.77241	0.51278	598.25	96.196	-2.6242	0.95795	0.12062	867.29	0	-9.762	0.99957	0.0072619
ChariFNL-11528	RCE1	122.91	0	-6.9531	0.98836	0.055955	120.52	0	-6.9251	0.98539	0.062058	174.72	0	-7.4572	0.9977	0.0096653
ChariFNL-11529	RCE1	0	0	-0.63798	0.0907	0.23028	0	0	-0.62794	0.0014934	0.025267	0	0	-0.84045	0.71681	0.58338
ChariFNL-1153	CSMD3	199.66	0	-7.6486	0.99342	0.041924	195.78	0	-7.6205	0.99145	0.048761	283.83	0	-8.1539	0.99859	0.007869
ChariFNL-11530	RCE1	81.754	0	-6.3708	0.98184	0.072803	80.167	0	-6.3428	0.9774	0.079295	116.22	0	-6.8731	0.99658	0.012186
ChariFNL-11531	RCE1	261.39	0	-8.0356	0.99531	0.036131	256.32	0	-8.0074	0.99371	0.043698	371.58	0	-8.5414	0.99893	0.0073591
ChariFNL-11532	RCE1	209.11	381.32	0.86362	0.17362	0.40458	205.05	6.0123	-4.877	0.99188	0.047907	297.27	0	-8.2205	0.99866	0.007769
ChariFNL-11533	AQR	68.407	0	-6.117	0.97812	0.082039	67.078	42.086	-0.65999	0.77313	0.495	97.244	0	-6.6183	0.99593	0.013653
ChariFNL-11534	AQR	0	0	-0.63798	0.0907	0.23028	0	0	-0.62794	0.0014934	0.025267	0	0	-0.84045	0.71681	0.58338
ChariFNL-11535	AQR	68.407	0	-6.117	0.97812	0.082039	67.078	0	-6.0891	0.97275	0.089223	97.244	0	-6.6183	0.99593	0.013653
ChariFNL-11536	AQR	28.92	0	-4.903	0.94902	0.15285	28.358	0	-4.8757	0.93434	0.17048	41.111	0	-5.3961	0.99086	0.02542
ChariFNL-11537	AQR	644.58	817.12	0.34172	0.33622	0.71807	632.06	162.33	-1.9546	0.92723	0.18567	916.31	0	-9.8413	0.9996	0.0072619
ChariFNL-11538	PYY	0	0	-0.63798	0.0907	0.23028	0	0	-0.62794	0.0014934	0.025267	0	0	-0.84045	0.71681	0.58338
ChariFNL-11539	PYY	507.77	0	-8.9909	0.99816	0.025358	497.91	12.025	-5.2595	0.99423	0.042768	721.82	0	-9.4975	0.99948	0.0072619
ChariFNL-1154	CTAGE5	45.048	0	-5.5251	0.96668	0.11031	44.174	0	-5.4974	0.95806	0.12034	64.039	0	-6.0232	0.99395	0.018224
ChariFNL-11540	PYY	108.45	9.9045	-3.3273	0.97262	0.096	106.34	0	-6.7461	0.98327	0.066598	154.17	0	-7.2777	0.9974	0.010324
ChariFNL-11541	PYY	159.06	0	-7.3225	0.99135	0.047733	155.97	0	-7.2944	0.98898	0.054073	226.11	0	-7.8273	0.99822	0.0085543
ChariFNL-11542	PYY	58.396	0	-5.8923	0.97428	0.091825	57.262	0	-5.8645	0.96788	0.099657	83.013	0	-6.3925	0.99527	0.015203
ChariFNL-11543	MS4A3	180.19	0	-7.5014	0.99254	0.044523	176.69	0	-7.4733	0.99041	0.051219	256.16	0	-8.0065	0.99844	0.0081708
ChariFNL-11544	MS4A3	19.465	0	-4.3551	0.92655	0.20711	19.087	0	-4.3282	0.90273	0.23718	27.671	0	-4.8415	0.98686	0.034894
ChariFNL-11545	MS4A3	12.791	0	-3.7857	0.89324	0.26394	12.543	0	-3.7595	0.85352	0.33485	18.184	0	-4.2618	0.98079	0.048597
ChariFNL-11546	MS4A3	0	0	-0.63798	0.0907	0.23028	0	0	-0.62794	0.0014934	0.025267	0	0	-0.84045	0.71681	0.58338
ChariFNL-11547	MS4A3	71.744	0	-6.1847	0.97917	0.079546	70.351	0	-6.1569	0.97408	0.086483	101.99	0	-6.6863	0.99612	0.01325
ChariFNL-11548	EPHB2	94.546	0	-6.5781	0.98445	0.066091	92.71	0	-6.5501	0.98063	0.072181	134.4	0	-7.0811	0.99703	0.011145
ChariFNL-11549	EPHB2	771.94	1629.3	1.0767	0.022321	0.083213	756.95	811.65	0.10054	0.49005	0.98342	1097.4	78.896	-3.7811	0.98004	0.050406
ChariFNL-1155	CTAGE5	109.56	0	-6.7887	0.98677	0.06019	107.43	0	-6.7607	0.98346	0.066264	155.75	0	-7.2923	0.99743	0.010273
ChariFNL-11550	EPHB2	51.166	0	-5.705	0.97063	0.10077	50.173	0	-5.6773	0.96319	0.10971	72.736	0	-6.2043	0.99464	0.01666
ChariFNL-11551	EPHB2	357.05	0	-8.484	0.99692	0.030778	350.12	36.074	-3.2435	0.97195	0.091046	507.57	0	-8.9903	0.99923	0.0072619
ChariFNL-11552	EPHB2	232.47	0	-7.8671	0.99455	0.038512	227.96	66.135	-1.7699	0.90656	0.22967	330.47	0	-8.3727	0.99879	0.0075462
ChariFNL-11553	IL1R1	1136.2	450.65	-1.3322	0.90984	0.23028	1114.2	60.123	-4.1894	0.98935	0.053385	1615.2	0	-10.658	0.99979	0.0072619
ChariFNL-11554	IL1R1	336.47	975.59	1.533	0.0037457	0.033284	329.94	24.049	-3.7237	0.98044	0.072667	478.32	0	-8.9048	0.99918	0.0072634
ChariFNL-11555	IL1R1	419.89	0	-8.7173	0.99756	0.028253	411.74	0	-8.6891	0.9964	0.037468	596.91	0	-9.2238	0.99935	0.0072619
ChariFNL-11556	IL1R1	0	0	-0.63798	0.0907	0.23028	0	0	-0.62794	0.0014934	0.025267	0	0	-0.84045	0.71681	0.58338
ChariFNL-11557	IL1R1	624.56	311.99	-0.99902	0.84061	0.37488	612.43	60.123	-3.3271	0.97595	0.082681	887.85	1.3603	-8.5568	0.99958	0.0072619
ChariFNL-11558	A2M	420.45	1084.5	1.365	0.0087543	0.048032	412.29	36.074	-3.4787	0.97708	0.079989	597.7	0	-9.2257	0.99936	0.0072619
ChariFNL-11559	A2M	91.209	4.9522	-3.9534	0.98384	0.067577	89.438	0	-6.4989	0.97988	0.073722	129.66	0	-7.0297	0.99692	0.011372
ChariFNL-1156	CTAGE5	210.78	0	-7.7264	0.99384	0.040776	206.69	0	-7.6983	0.99196	0.047795	299.64	0	-8.2319	0.99867	0.007764
ChariFNL-11560	A2M	324.24	0	-8.3453	0.99648	0.032391	317.94	0	-8.3171	0.9951	0.040785	460.92	0	-8.8515	0.99915	0.0072716
ChariFNL-11561	A2M	358.72	0	-8.4907	0.99694	0.030753	351.75	0	-8.4625	0.99566	0.039451	509.94	0	-8.997	0.99924	0.0072619
ChariFNL-11562	A2M	269.18	0	-8.0778	0.99549	0.035599	263.95	0	-8.0496	0.99392	0.043351	382.65	0	-8.5837	0.99896	0.0073504
ChariFNL-11563	PTGDR	237.48	108.95	-1.117	0.84004	0.37611	232.87	0	-7.8695	0.99298	0.045359	337.59	0	-8.4034	0.99882	0.0074937
ChariFNL-11564	PTGDR	57.284	0	-5.865	0.97377	0.09318	56.171	0	-5.8372	0.96724	0.10116	81.432	0	-6.3651	0.99518	0.015417
ChariFNL-11565	PTGDR	5.0054	0	-2.5863	0.76447	0.52837	4.9082	0	-2.5627	0.6489	0.73292	7.1154	0	-3.0207	0.95588	0.1058
ChariFNL-11566	PTGDR	226.35	0	-7.8288	0.99437	0.03914	221.96	0	-7.8006	0.99258	0.046369	321.78	0	-8.3344	0.99876	0.0075978
ChariFNL-11567	PTGDR	0	0	-0.63798	0.0907	0.23028	0	0	-0.62794	0.0014934	0.025267	0	0	-0.84045	0.71681	0.58338
ChariFNL-11568	CELSR1	504.43	817.12	0.6948	0.16917	0.39519	494.64	420.86	-0.23252	0.63516	0.75869	717.08	0	-9.488	0.99947	0.0072619
ChariFNL-11569	CELSR1	43.936	0	-5.4898	0.96585	0.11235	43.083	0	-5.4621	0.95697	0.12259	62.458	0	-5.9877	0.99381	0.018559
ChariFNL-1157	CTAGE5	54.503	524.94	3.2443	6.46E-13	5.17E-11	53.445	72.147	0.42601	0.47228	0.95166	77.479	4.0808	-3.9492	0.98473	0.039744
ChariFNL-11570	CELSR1	184.64	0	-7.5364	0.99276	0.043894	181.06	0	-7.5082	0.99066	0.050631	262.48	0	-8.0416	0.99847	0.0080915
ChariFNL-11571	CELSR1	238.59	0	-7.9044	0.99473	0.037954	233.96	0	-7.8763	0.99301	0.045317	339.17	0	-8.4101	0.99883	0.00749
ChariFNL-11572	CELSR1	333.69	287.23	-0.21561	0.62722	0.78451	327.21	1232.5	1.9101	0.00027754	0.012032	474.36	40.808	-3.5072	0.9742	0.063894
ChariFNL-11573	RELL2	1895.9	950.83	-0.99488	0.88993	0.27131	1859.1	1515.1	-0.29503	0.6539	0.72425	2695.2	327.83	-3.0355	0.96985	0.073951
ChariFNL-11574	RELL2	433.8	549.7	0.34092	0.36371	0.76826	425.38	30.061	-3.7789	0.98185	0.069663	616.67	0	-9.2707	0.99938	0.0072619
ChariFNL-11575	RELL2	494.97	128.76	-1.9344	0.93266	0.19299	485.36	48.098	-3.3083	0.97453	0.085631	703.64	29.926	-4.51	0.98785	0.032637
ChariFNL-11576	RELL2	262.5	0	-8.0417	0.99534	0.036022	257.41	0	-8.0135	0.99374	0.043602	373.16	0	-8.5475	0.99894	0.0073504
ChariFNL-11577	RELL2	73.968	0	-6.2282	0.97983	0.077915	72.532	0	-6.2003	0.97489	0.084745	105.15	0	-6.73	0.99623	0.01299
ChariFNL-11578	MFSD2B	374.29	79.236	-2.2257	0.94344	0.16661	367.02	0	-8.5237	0.99587	0.038887	532.08	0	-9.0582	0.99927	0.0072619
ChariFNL-11579	MFSD2B	329.24	0	-8.3674	0.99656	0.032132	322.85	0	-8.3392	0.99519	0.040599	468.04	0	-8.8736	0.99916	0.0072634
ChariFNL-1158	CTAGE5	477.18	237.71	-1.0023	0.83355	0.38951	467.91	0	-8.8732	0.99692	0.035501	678.34	1.3603	-8.169	0.99944	0.0072619
ChariFNL-11580	MFSD2B	171.85	0	-7.4334	0.9921	0.045726	168.51	0	-7.4053	0.98989	0.052323	244.3	0	-7.9384	0.99836	0.0083103
ChariFNL-11581	MFSD2B	56.171	0	-5.8372	0.97325	0.094469	55.081	0	-5.8094	0.96657	0.10258	79.851	0	-6.3372	0.99509	0.015619
ChariFNL-11582	MFSD2B	413.78	1153.9	1.4773	0.0036513	0.032955	405.74	192.39	-1.0726	0.83398	0.37421	588.21	58.492	-3.308	0.97031	0.072957
ChariFNL-11583	TMEM131	231.36	0	-7.8602	0.99452	0.038618	226.87	0	-7.832	0.99276	0.045989	328.89	0	-8.3658	0.99879	0.0075591
ChariFNL-11584	TMEM131	461.05	14.857	-4.8649	0.99345	0.041862	452.1	42.086	-3.3945	0.97589	0.082808	655.41	0	-9.3585	0.99942	0.0072619
ChariFNL-11585	TMEM131	221.35	0	-7.7967	0.99421	0.039666	217.05	36.074	-2.5562	0.95012	0.13755	314.66	0	-8.3022	0.99873	0.0076501
ChariFNL-11586	TMEM131	743.02	0	-9.5392	0.99901	0.018731	728.59	24.049	-4.8643	0.99276	0.045992	1056.2	0	-10.046	0.99966	0.0072619
ChariFNL-11587	TMEM131	68.963	0	-6.1285	0.9783	0.081624	67.624	0	-6.1006	0.97298	0.08875	98.035	0	-6.6299	0.99597	0.013586
ChariFNL-11588	RHBDL2	83.423	0	-6.3996	0.98222	0.071746	81.803	42.086	-0.94247	0.81771	0.40682	118.59	0	-6.902	0.99664	0.012021
ChariFNL-11589	RHBDL2	328.69	0	-8.3649	0.99655	0.032163	322.3	0	-8.3367	0.99518	0.040618	467.25	0	-8.8711	0.99916	0.0072634
ChariFNL-1159	CTC-260F20.3	132.92	99.045	-0.42073	0.70769	0.63685	130.34	0	-7.0372	0.98658	0.059363	188.95	0	-7.5695	0.99788	0.0092793
ChariFNL-11590	RHBDL2	978.27	628.93	-0.63651	0.77705	0.50391	959.28	0	-9.9073	0.99877	0.025267	1390.7	0	-10.443	0.99975	0.0072619
ChariFNL-11591	RHBDL2	291.98	0	-8.1947	0.99595	0.034146	286.31	0	-8.1665	0.99447	0.042274	415.07	0	-8.7007	0.99905	0.0073082
ChariFNL-11592	RHBDL2	187.42	0	-7.5578	0.99289	0.043509	183.78	6.0123	-4.7198	0.99082	0.050252	266.43	1.3603	-6.8241	0.9985	0.0080456
ChariFNL-11593	B4GALNT1	27.251	4.9522	-2.2468	0.9461	0.15986	26.722	0	-4.793	0.93033	0.17896	38.74	0	-5.3125	0.99034	0.026631
ChariFNL-11594	B4GALNT1	288.09	0	-8.1754	0.99588	0.034441	282.49	0	-8.1472	0.99438	0.042497	409.53	0	-8.6814	0.99904	0.0073221
ChariFNL-11595	B4GALNT1	0	0	-0.63798	0.0907	0.23028	0	0	-0.62794	0.0014934	0.025267	0	0	-0.84045	0.71681	0.58338
ChariFNL-11596	B4GALNT1	333.13	0	-8.3843	0.99661	0.032001	326.67	0	-8.3561	0.99526	0.040507	473.57	1.3603	-7.6515	0.99917	0.0072634
ChariFNL-11597	B4GALNT1	126.8	0	-6.9978	0.98876	0.054955	124.34	0	-6.9697	0.98587	0.061053	180.26	0	-7.5019	0.99777	0.0095178
ChariFNL-11598	SDR16C5	1184	1545.1	0.38369	0.26931	0.59394	1161.1	1106.3	-0.069695	0.55943	0.8949	1683.2	700.54	-1.2635	0.85952	0.31619
ChariFNL-11599	SDR16C5	295.87	0	-8.2137	0.99602	0.034009	290.13	18.037	-3.9348	0.98314	0.066883	420.6	0	-8.7197	0.99906	0.0073037
ChariFNL-116	ADCY3	241.93	0	-7.9244	0.99482	0.037675	237.23	0	-7.8962	0.99312	0.045097	343.91	0	-8.4301	0.99884	0.0074712
ChariFNL-1160	CTC-260F20.3	258.05	0	-8.0171	0.99524	0.036352	253.04	0	-7.9889	0.99361	0.043919	366.84	0	-8.5229	0.99892	0.0073683
ChariFNL-11600	SDR16C5	295.32	0	-8.211	0.99601	0.034014	289.58	0	-8.1828	0.99454	0.042146	419.81	0	-8.717	0.99906	0.0073037
ChariFNL-11601	SDR16C5	66.738	0	-6.0819	0.97756	0.083434	65.442	0	-6.054	0.97204	0.090751	94.872	0	-6.583	0.99584	0.013875
ChariFNL-11602	SDR16C5	348.71	0	-8.45	0.99682	0.031186	341.94	0	-8.4218	0.99551	0.039759	495.71	0	-8.9563	0.99921	0.0072619
ChariFNL-11604	NDUFC2-KCTD14	503.87	0	-8.9798	0.99814	0.025458	494.09	0	-8.9515	0.99712	0.035052	716.29	0	-9.4864	0.99947	0.0072619
ChariFNL-11605	NDUFC2-KCTD14	6.6738	0	-2.9399	0.81396	0.4299	6.5442	0	-2.9154	0.72915	0.58086	9.4872	0	-3.3906	0.96573	0.083404
ChariFNL-11606	NDUFC2-KCTD14	23.358	1287.6	5.7252	2.04E-263	3.59E-260	22.905	162.33	2.7724	6.66E-06	0.0003588	33.205	183.64	2.4324	0.0069985	0.020489
ChariFNL-11608	QSOX1	265.84	435.8	0.71098	0.21859	0.4952	260.68	288.59	0.1462	0.50707	0.9883	377.91	228.53	-0.72319	0.77949	0.48489
ChariFNL-11609	QSOX1	61.733	0	-5.9711	0.97569	0.0882	60.534	0	-5.9433	0.96968	0.095894	87.757	1.3603	-5.2328	0.99551	0.01463
ChariFNL-1161	CTC-260F20.3	704.64	1153.9	0.71072	0.13439	0.32294	690.96	931.9	0.43103	0.32779	0.69006	1001.7	233.97	-2.0933	0.92733	0.16939
ChariFNL-11610	QSOX1	1477.1	9.9045	-7.0827	0.99947	0.012555	1448.5	42.086	-5.0722	0.99497	0.041206	2099.8	44.889	-5.5167	0.99491	0.01605
ChariFNL-11611	QSOX1	216.9	2193.8	3.3324	3.28E-30	6.62E-28	212.69	1412.9	2.7261	4.58E-11	4.00E-09	308.34	569.96	0.88421	0.26727	0.58212
ChariFNL-11612	QSOX1	41.155	0	-5.3976	0.9636	0.11792	40.356	0	-5.37	0.95401	0.12913	58.505	0	-5.8949	0.99342	0.019484
ChariFNL-11613	PTPRE	156.83	0	-7.3023	0.9912	0.048108	153.79	0	-7.2742	0.98881	0.05444	222.95	0	-7.807	0.9982	0.0085991
ChariFNL-11614	PTPRE	1409.8	2491	0.82073	0.048094	0.14615	1382.5	1154.4	-0.25996	0.63891	0.75177	2004.2	1066.5	-0.90955	0.8079	0.42537
ChariFNL-11615	PTPRE	157.39	0	-7.3073	0.99124	0.048032	154.34	0	-7.2792	0.98885	0.054378	223.74	0	-7.8121	0.99821	0.0085912
ChariFNL-11616	PTPRE	214.67	0	-7.7527	0.99398	0.04034	210.51	0	-7.7246	0.99212	0.047411	305.17	0	-8.2582	0.99869	0.007715
ChariFNL-11617	PTPRE	549.48	0	-9.1045	0.99837	0.024018	538.81	0	-9.0763	0.99742	0.033535	781.12	0	-9.6112	0.99952	0.0072619
ChariFNL-11618	COX18	59.508	0	-5.9191	0.97476	0.090536	58.353	0	-5.8912	0.9685	0.098333	84.595	0	-6.4194	0.99535	0.015009
ChariFNL-11619	COX18	335.36	212.95	-0.65276	0.75678	0.54318	328.85	0	-8.3657	0.9953	0.040385	476.73	0	-8.9001	0.99918	0.0072634
ChariFNL-1162	CTC-260F20.3	377.63	1203.4	1.6695	0.00069343	0.01517	370.3	1527.1	2.0411	3.05E-05	0.0015201	536.82	321.03	-0.73995	0.77862	0.4867
ChariFNL-11620	COX18	1060.6	1827.4	0.78435	0.075627	0.21201	1040	907.85	-0.19584	0.6143	0.79662	1507.7	95.22	-3.9708	0.98336	0.042748
ChariFNL-11621	COX18	645.14	5135.5	2.9909	1.53E-33	3.43E-31	632.61	10606	4.0652	1.70E-114	1.68E-111	917.1	6484.4	2.8205	1.57E-12	1.08E-09
ChariFNL-11622	COX18	444.92	0	-8.8006	0.99776	0.027355	436.28	0	-8.7724	0.99665	0.036771	632.48	0	-9.3072	0.99939	0.0072619
ChariFNL-11623	TTYH3	281.41	0	-8.1417	0.99575	0.034782	275.95	0	-8.1135	0.99422	0.042768	400.05	1.3603	-7.4087	0.99901	0.0073229
ChariFNL-11624	TTYH3	1167.4	0	-10.19	0.99957	0.010685	1144.7	0	-10.162	0.99904	0.025267	1659.5	0	-10.697	0.9998	0.0072619
ChariFNL-11625	TTYH3	100.66	0	-6.6677	0.98548	0.06345	98.709	0	-6.6397	0.98188	0.069532	143.1	0	-7.1709	0.9972	0.010755
ChariFNL-11626	TTYH3	0	0	-0.63798	0.0907	0.23028	0	0	-0.62794	0.0014934	0.025267	0	0	-0.84045	0.71681	0.58338
ChariFNL-11627	TTYH3	496.09	0	-8.9574	0.99809	0.025594	486.46	0	-8.9291	0.99707	0.035148	705.22	0	-9.464	0.99946	0.0072619
ChariFNL-11628	RPAP1	946.57	465.51	-1.0223	0.86009	0.33433	928.19	667.36	-0.47535	0.71168	0.61485	1345.6	31.286	-5.3823	0.99395	0.018227
ChariFNL-11629	RPAP1	1601.2	3105.1	0.95506	0.016981	0.069732	1570.1	10443	2.7329	5.37E-23	8.77E-21	2276.1	4709.3	1.0486	0.073851	0.17195
ChariFNL-1163	CTC-260F20.3	258.05	2198.8	3.086	2.77E-23	4.26E-21	253.04	1178.4	2.2149	7.17E-06	0.00038396	366.84	338.71	-0.11478	0.6385	0.73583
ChariFNL-11630	RPAP1	582.29	0	-9.1881	0.99852	0.023076	570.99	0	-9.1598	0.9976	0.032477	827.76	0	-9.6948	0.99955	0.0072619
ChariFNL-11631	RPAP1	78.417	94.092	0.25988	0.51985	0.9683	76.895	0	-6.2835	0.97639	0.081665	111.48	0	-6.8135	0.99644	0.012521
ChariFNL-11632	RPAP1	3703.4	3595.3	-0.042723	0.53476	0.94369	3631.5	372.76	-3.2808	0.98719	0.058061	5264.6	307.42	-4.0936	0.98898	0.029934
ChariFNL-11633	ENTPD3	256.39	0	-8.0078	0.9952	0.036505	251.41	0	-7.9796	0.99357	0.044056	364.47	0	-8.5136	0.99891	0.0073848
ChariFNL-11634	ENTPD3	259.17	9.9045	-4.5764	0.99037	0.050463	254.13	18.037	-3.7444	0.9803	0.072988	368.42	0	-8.5291	0.99892	0.0073629
ChariFNL-11635	ENTPD3	928.22	188.18	-2.2962	0.96366	0.11792	910.2	114.23	-2.9832	0.97125	0.092589	1319.5	0	-10.367	0.99974	0.0072619
ChariFNL-11636	ENTPD3	1746.9	9047.7	2.3721	1.45E-22	2.13E-20	1713	14766	3.107	1.33E-41	3.89E-39	2483.3	20589	3.0511	1.91E-25	2.41E-22
ChariFNL-11637	ENTPD3	49.497	0	-5.6581	0.96964	0.10309	48.536	0	-5.6304	0.96191	0.11227	70.364	0	-6.1571	0.99447	0.017039
ChariFNL-11638	IFNAR2	186.31	0	-7.5493	0.99284	0.043655	182.69	0	-7.5212	0.99076	0.050395	264.85	0	-8.0545	0.99849	0.0080615
ChariFNL-11639	IFNAR2	151.27	311.99	1.0395	0.13465	0.3235	148.34	48.098	-1.6048	0.89213	0.25895	215.04	0	-7.7552	0.99813	0.0087413
ChariFNL-1164	CTDNEP1	70.075	0	-6.1513	0.97866	0.080726	68.715	0	-6.1234	0.97343	0.087783	99.616	0	-6.6527	0.99603	0.013445
ChariFNL-11640	IFNAR2	0	0	-0.63798	0.0907	0.23028	0	0	-0.62794	0.0014934	0.025267	0	0	-0.84045	0.71681	0.58338
ChariFNL-11641	IFNAR2	605.09	0	-9.2434	0.9986	0.022387	593.34	0	-9.2152	0.99771	0.031828	860.18	0	-9.7502	0.99957	0.0072619
ChariFNL-11642	IFNAR2	773.61	861.69	0.15538	0.43261	0.88925	758.59	276.56	-1.4524	0.88892	0.26535	1099.7	95.22	-3.516	0.97572	0.060322
ChariFNL-11643	MFSD2A	195.21	490.27	1.3241	0.038152	0.12232	191.42	426.87	1.1529	0.095153	0.23312	277.5	514.19	0.88741	0.27384	0.58338
ChariFNL-11644	MFSD2A	715.77	316.94	-1.1727	0.87213	0.30898	701.87	84.172	-3.0448	0.97088	0.093489	1017.5	73.455	-3.7739	0.97977	0.050979
ChariFNL-11645	MFSD2A	103.44	0	-6.7066	0.9859	0.062322	101.44	0	-6.6786	0.98241	0.068399	147.05	0	-7.21	0.99728	0.010593
ChariFNL-11646	MFSD2A	220.79	856.74	1.9513	0.0001695	0.0049301	216.51	691.41	1.6706	0.0063986	0.043964	313.87	316.94	0.014023	0.60501	0.80017
ChariFNL-11647	MFSD2A	1923.2	168.38	-3.5059	0.99377	0.040916	1885.8	360.74	-2.383	0.96189	0.11232	2733.9	70.735	-5.2527	0.9942	0.017643
ChariFNL-11648	SLC1A5	664.6	0	-9.3785	0.9988	0.02068	651.7	6.0123	-6.5404	0.99797	0.030125	944.77	0	-9.8853	0.99961	0.0072619
ChariFNL-11649	SLC1A5	165.18	0	-7.3766	0.99172	0.046741	161.97	0	-7.3485	0.98943	0.053174	234.81	0	-7.8815	0.99829	0.0084308
ChariFNL-1165	CTDNEP1	684.07	619.03	-0.14391	0.5896	0.85105	670.78	505.03	-0.40878	0.6907	0.65514	972.44	466.58	-1.0579	0.82889	0.38101
ChariFNL-11650	SLC1A5	134.59	0	-7.0831	0.9895	0.052874	131.98	0	-7.055	0.98676	0.058971	191.33	0	-7.5874	0.9979	0.0092249
ChariFNL-11651	SLC1A5	137.37	0	-7.1124	0.98974	0.052266	134.7	0	-7.0843	0.98705	0.058374	195.28	0	-7.6168	0.99794	0.0091404
ChariFNL-11652	SLC1A5	566.72	0	-9.149	0.99845	0.023556	555.72	12.025	-5.4176	0.99497	0.041206	805.62	0	-9.6558	0.99954	0.0072619
ChariFNL-11653	PTPRCAP	2004.4	3545.8	0.82265	0.031662	0.10631	1965.5	6643.5	1.7566	7.89E-06	0.00041998	2849.3	9958.6	1.805	0.00014006	0.0072619
ChariFNL-11654	PTPRCAP	29.476	0	-4.9296	0.94992	0.1507	28.904	0	-4.9023	0.93559	0.16783	41.902	0	-5.423	0.99102	0.025043
ChariFNL-11655	PTPRCAP	0.55615	0	-0.63798	0.0907	0.23028	0.54535	0	-0.62794	0.0014934	0.025267	0.7906	0	-0.84045	0.71681	0.58338
ChariFNL-11656	PTPRCAP	390.97	425.89	0.12311	0.48005	0.96824	383.38	12.025	-4.8832	0.99206	0.047563	555.79	0	-9.121	0.9993	0.0072619
ChariFNL-11657	PTPRCAP	318.67	0	-8.3205	0.9964	0.032747	312.49	0	-8.2923	0.995	0.041123	453.02	1.3603	-7.5876	0.99913	0.0072956
ChariFNL-11658	C19orf26	629.01	0	-9.2992	0.99869	0.021725	616.79	0	-9.271	0.99782	0.031105	894.17	1.3603	-8.5671	0.99959	0.0072619
ChariFNL-11659	C19orf26	448.26	1262.8	1.4922	0.0025989	0.028894	439.55	5663.5	3.6846	3.92E-57	1.55E-54	637.23	6382.4	3.3222	4.22E-22	5.00E-19
ChariFNL-1166	CTDNEP1	1171.8	297.13	-1.9759	0.95688	0.13421	1149.1	378.77	-1.5985	0.90953	0.22341	1665.8	0	-10.703	0.9998	0.0072619
ChariFNL-11660	C19orf26	1806.4	237.71	-2.9206	0.98856	0.055558	1771.3	90.184	-4.2807	0.99164	0.04832	2567.9	2.7206	-9.4314	0.99976	0.0072619
ChariFNL-11661	C19orf26	241.37	54.475	-2.1273	0.93293	0.19229	236.68	96.196	-1.2901	0.86053	0.32109	343.12	4.0808	-6.0817	0.99651	0.012347
ChariFNL-11662	C19orf26	275.85	118.85	-1.2078	0.85415	0.3471	270.5	0	-8.0848	0.99409	0.042904	392.14	0	-8.6189	0.99899	0.0073264
ChariFNL-11663	EPSTI1	91.209	0	-6.5268	0.98384	0.067577	89.438	0	-6.4989	0.97988	0.073722	129.66	0	-7.0297	0.99692	0.011372
ChariFNL-11664	EPSTI1	117.9	0	-6.8937	0.9878	0.05747	115.61	0	-6.8656	0.98472	0.063525	167.61	0	-7.3975	0.99761	0.0098789
ChariFNL-11665	EPSTI1	218.01	183.23	-0.24948	0.64747	0.74813	213.78	168.34	-0.3429	0.68162	0.67224	309.92	0	-8.2804	0.99871	0.0076811
ChariFNL-11666	EPSTI1	619	29.713	-4.3353	0.99144	0.04748	606.98	36.074	-4.0356	0.98596	0.060875	879.94	23.125	-5.1905	0.99273	0.021118
ChariFNL-11667	EPSTI1	162.4	0	-7.3522	0.99156	0.047199	159.24	0	-7.3241	0.98923	0.053589	230.86	0	-7.8571	0.99826	0.0084868
ChariFNL-11668	PCDHA10	167.96	0	-7.4005	0.99189	0.04627	164.7	6.0123	-4.5625	0.98963	0.052776	238.76	0	-7.9055	0.99832	0.008369
ChariFNL-11669	PCDHA10	21.69	0	-4.504	0.93344	0.19093	21.269	0	-4.477	0.91258	0.21679	30.834	0	-4.9925	0.98809	0.032003
ChariFNL-1167	CTDNEP1	98.439	0	-6.6357	0.98512	0.064288	96.528	18.037	-2.357	0.94115	0.15624	139.94	46.249	-1.5767	0.8941	0.24211
ChariFNL-11670	PCDHA10	10.567	0	-3.5319	0.87395	0.30499	10.362	0	-3.5061	0.82403	0.39381	15.021	0	-4.0019	0.97721	0.056874
ChariFNL-11671	PCDHA10	218.57	0	-7.7785	0.99411	0.03994	214.32	0	-7.7504	0.99228	0.047095	310.71	0	-8.284	0.99872	0.0076788
ChariFNL-11672	FAM180B	331.47	0	-8.3771	0.99659	0.032061	325.03	0	-8.3489	0.99523	0.040536	471.2	0	-8.8833	0.99917	0.0072634
ChariFNL-11673	FAM180B	167.96	0	-7.4005	0.99189	0.04627	164.7	0	-7.3724	0.98963	0.052776	238.76	0	-7.9055	0.99832	0.008369
ChariFNL-11674	FAM180B	167.96	0	-7.4005	0.99189	0.04627	164.7	0	-7.3724	0.98963	0.052776	238.76	0	-7.9055	0.99832	0.008369
ChariFNL-11675	FAM180B	731.9	0	-9.5175	0.99898	0.018965	717.69	0	-9.4892	0.9982	0.028209	1040.4	0	-10.024	0.99965	0.0072619
ChariFNL-11676	FAM180B	173.52	0	-7.4472	0.9922	0.045411	170.15	0	-7.4191	0.98999	0.052052	246.67	0	-7.9523	0.99837	0.0082702
ChariFNL-11677	ATP2C1	154.05	0	-7.2766	0.99102	0.048656	151.06	0	-7.2485	0.98858	0.054982	219	0	-7.7813	0.99817	0.0086672
ChariFNL-11678	ATP2C1	447.15	0	-8.8078	0.99777	0.027278	438.46	0	-8.7796	0.99667	0.036718	635.65	0	-9.3143	0.9994	0.0072619
ChariFNL-11679	ATP2C1	972.71	767.6	-0.34126	0.67689	0.69411	953.82	613.25	-0.63641	0.7564	0.52779	1382.8	410.8	-1.7486	0.90608	0.21601
ChariFNL-1168	CTDNEP1	247.49	0	-7.957	0.99497	0.037254	242.68	24.049	-3.2822	0.97181	0.091354	351.82	0	-8.4628	0.99887	0.0074431
ChariFNL-11680	ATP2C1	245.26	0	-7.9441	0.99491	0.03749	240.5	18.037	-3.6652	0.97899	0.075739	348.66	0	-8.4498	0.99886	0.0074712
ChariFNL-11681	ATP2C1	450.48	1812.5	2.006	1.45E-06	5.96E-05	441.74	955.95	1.112	0.06551	0.17046	640.39	217.64	-1.5526	0.8861	0.25937
ChariFNL-11682	ACACB	511.1	133.71	-1.9266	0.93287	0.19245	501.18	288.59	-0.7942	0.78663	0.46843	726.56	0	-9.5069	0.99948	0.0072619
ChariFNL-11683	ACACB	361.5	108.95	-1.7211	0.91161	0.23028	354.48	0	-8.4736	0.9957	0.039343	513.89	0	-9.0081	0.99924	0.0072619
ChariFNL-11684	ACACB	104	0	-6.7143	0.98599	0.062136	101.98	0	-6.6862	0.98251	0.068192	147.84	0	-7.2176	0.99729	0.010563
ChariFNL-11685	ACACB	130.7	282.28	1.105	0.12441	0.30175	128.16	126.26	-0.021389	0.59525	0.83094	185.79	0	-7.5453	0.99784	0.0093529
ChariFNL-11686	ACACB	80.642	321.9	1.9837	0.0033278	0.031764	79.076	0	-6.3233	0.97707	0.079989	114.64	73.455	-0.63517	0.78505	0.4732
ChariFNL-11687	SDK1	61.177	0	-5.9583	0.97546	0.088782	59.989	0	-5.9305	0.96939	0.096492	86.966	0	-6.4589	0.99548	0.014724
ChariFNL-11688	SDK1	377.63	0	-8.5646	0.99716	0.029819	370.3	0	-8.5364	0.99591	0.038773	536.82	0	-9.071	0.99928	0.0072619
ChariFNL-11689	SDK1	87.316	0	-6.4646	0.98307	0.069549	85.621	0	-6.4366	0.97892	0.075812	124.12	0	-6.9672	0.99679	0.011677
ChariFNL-1169	CTXN1	9.4546	0	-3.3861	0.86131	0.33179	9.271	0	-3.3605	0.80439	0.43297	13.44	0	-3.852	0.97483	0.062409
ChariFNL-11690	SDK1	313.67	0	-8.2977	0.99632	0.033082	307.58	0	-8.2695	0.99491	0.041423	445.9	0	-8.8038	0.99912	0.0073037
ChariFNL-11691	SDK1	195.21	0	-7.6162	0.99323	0.042527	191.42	0	-7.5881	0.99123	0.049351	277.5	0	-8.1215	0.99856	0.0079371
ChariFNL-11692	TMEM18	89.54	0	-6.5005	0.98352	0.068354	87.802	0	-6.4725	0.97948	0.074543	127.29	0	-7.0032	0.99687	0.011493
ChariFNL-11693	TMEM18	256.39	0	-8.0078	0.9952	0.036505	251.41	66.135	-1.9106	0.91711	0.20755	364.47	0	-8.5136	0.99891	0.0073848
ChariFNL-11694	TMEM18	62.845	0	-5.9965	0.97613	0.087037	61.625	0	-5.9687	0.97024	0.094675	89.338	0	-6.4973	0.99559	0.014442
ChariFNL-11695	TMEM18	276.96	4.9522	-5.5453	0.99566	0.035014	271.59	0	-8.0906	0.99412	0.04283	393.72	0	-8.6247	0.999	0.0073249
ChariFNL-11696	TMEM18	194.65	0	-7.6122	0.99321	0.04258	190.87	0	-7.584	0.9912	0.049387	276.71	0	-8.1174	0.99855	0.0079404
ChariFNL-11697	GPR149	306.44	9.9045	-4.8173	0.99229	0.045205	300.49	18.037	-3.9852	0.98383	0.065495	435.62	0	-8.7702	0.9991	0.0073037
ChariFNL-11698	GPR149	3949.8	6116	0.63069	0.052346	0.15624	3873.1	8795.9	1.1831	0.0040602	0.038771	5614.9	7186.4	0.35595	0.33332	0.68108
ChariFNL-11699	GPR149	219.68	0	-7.7858	0.99415	0.039818	215.41	0	-7.7577	0.99232	0.046992	312.29	1.3603	-7.0524	0.99872	0.0076671
ChariFNL-117	ADCY3	231.92	0	-7.8637	0.99454	0.038567	227.41	6.0123	-5.0256	0.99278	0.045963	329.68	0	-8.3693	0.99879	0.0075526
ChariFNL-1170	CTXN1	438.8	1035	1.2361	0.019456	0.076264	430.28	282.58	-0.6049	0.74431	0.55138	623.79	1.3603	-8.0483	0.99938	0.0072619
ChariFNL-11700	GPR149	16.128	0	-4.0983	0.91302	0.23028	15.815	0	-4.0717	0.88304	0.27668	22.927	0	-4.5806	0.98441	0.040414
ChariFNL-11701	GPR149	19.465	4.9522	-1.7817	0.92655	0.20711	19.087	0	-4.3282	0.90273	0.23718	27.671	0	-4.8415	0.98686	0.034894
ChariFNL-11702	GJD2	834.78	1332.2	0.67364	0.13766	0.32982	818.58	961.96	0.2326	0.42227	0.8629	1186.7	88.418	-3.7315	0.97948	0.051673
ChariFNL-11703	GJD2	370.4	1614.4	2.1209	4.79E-07	2.10E-05	363.21	781.59	1.1035	0.076903	0.19457	526.54	586.28	0.15476	0.53573	0.93274
ChariFNL-11704	GJD2	191.32	0	-7.5873	0.99306	0.043055	187.6	6.0123	-4.7493	0.99103	0.049775	271.97	2.7206	-6.1971	0.99705	0.011111
ChariFNL-11705	GJD2	532.24	331.8	-0.68012	0.77005	0.51757	521.9	6.0123	-6.2205	0.99731	0.034061	756.61	0	-9.5653	0.9995	0.0072619
ChariFNL-11706	GJD2	26.695	0	-4.7916	0.94505	0.16246	26.177	0	-4.7643	0.92888	0.18203	37.949	0	-5.2835	0.99016	0.027072
ChariFNL-11707	KCNK18	216.9	0	-7.7675	0.99406	0.040112	212.69	0	-7.7394	0.99221	0.047216	308.34	0	-8.273	0.99871	0.0076911
ChariFNL-11708	KCNK18	456.04	193.14	-1.2353	0.86709	0.31974	447.19	0	-8.808	0.99675	0.03642	648.29	0	-9.3427	0.99941	0.0072619
ChariFNL-11709	KCNK18	124.58	0	-6.9724	0.98853	0.055558	122.16	0	-6.9444	0.9856	0.061658	177.1	0	-7.4765	0.99773	0.0096085
ChariFNL-1171	CTXN1	105.11	0	-6.7295	0.98615	0.061739	103.07	0	-6.7014	0.9827	0.067766	149.42	0	-7.2329	0.99732	0.010499
ChariFNL-11710	KCNK18	72.3	0	-6.1957	0.97934	0.079165	70.896	0	-6.1678	0.97429	0.086057	102.78	0	-6.6974	0.99614	0.013188
ChariFNL-11711	KCNK18	44.492	0	-5.5075	0.96627	0.11129	43.628	0	-5.4799	0.95752	0.12141	63.248	0	-6.0056	0.99388	0.018381
ChariFNL-11712	JKAMP	68.963	0	-6.1285	0.9783	0.081624	67.624	0	-6.1006	0.97298	0.08875	98.035	0	-6.6299	0.99597	0.013586
ChariFNL-11713	JKAMP	36.706	0	-5.2367	0.95935	0.12813	35.993	0	-5.2092	0.94835	0.14107	52.18	0	-5.7328	0.99267	0.021226
ChariFNL-11714	JKAMP	124.02	0	-6.966	0.98848	0.055686	121.61	0	-6.938	0.98553	0.061803	176.3	0	-7.4701	0.99772	0.00963
ChariFNL-11715	JKAMP	600.09	678.46	0.17681	0.43238	0.88889	588.44	84.172	-2.7909	0.9631	0.10993	853.06	44.889	-4.2181	0.98515	0.038818
ChariFNL-11716	JKAMP	360.94	0	-8.4996	0.99697	0.030648	353.93	42.086	-3.0423	0.96727	0.10116	513.1	0	-9.0059	0.99924	0.0072619
ChariFNL-11717	CNIH2	718.55	133.71	-2.4172	0.96252	0.12059	704.6	0	-9.4627	0.99816	0.028561	1021.5	0	-9.9978	0.99964	0.0072619
ChariFNL-11718	CNIH2	702.98	673.5	-0.061699	0.55067	0.91745	689.33	649.32	-0.086122	0.57488	0.86806	999.32	144.19	-2.7845	0.95753	0.10212
ChariFNL-11719	CNIH2	284.75	148.57	-0.93396	0.81275	0.4324	279.22	6.0123	-5.3205	0.9943	0.042658	404.79	0	-8.6646	0.99902	0.0073221
ChariFNL-1172	CTXN1	384.86	519.98	0.43318	0.32414	0.69581	377.38	637.3	0.75438	0.20613	0.45444	547.1	155.07	-1.8122	0.90722	0.21352
ChariFNL-11720	CNIH2	619.55	599.22	-0.048062	0.54638	0.92438	607.52	0	-9.2492	0.99778	0.031337	880.73	0	-9.7842	0.99958	0.0072619
ChariFNL-11721	CNIH2	71.744	0	-6.1847	0.97917	0.079546	70.351	0	-6.1569	0.97408	0.086483	101.99	0	-6.6863	0.99612	0.01325
ChariFNL-11722	RCAN2	110.67	0	-6.8032	0.98691	0.059777	108.53	0	-6.7751	0.98364	0.065917	157.33	0	-7.3068	0.99745	0.010216
ChariFNL-11723	RCAN2	151.27	0	-7.2505	0.99082	0.049197	148.34	0	-7.2224	0.98835	0.055494	215.04	0	-7.7552	0.99813	0.0087413
ChariFNL-11724	RCAN2	133.48	0	-7.0712	0.9894	0.053109	130.88	0	-7.0431	0.98664	0.059225	189.74	0	-7.5755	0.99788	0.0092605
ChariFNL-11725	RCAN2	1091.2	0	-10.093	0.99951	0.011832	1070	0	-10.065	0.99894	0.025267	1551.2	0	-10.6	0.99978	0.0072619
ChariFNL-11726	RCAN2	64.514	0	-6.0337	0.97676	0.085442	63.261	0	-6.0059	0.97104	0.093028	91.71	0	-6.5347	0.9957	0.014201
ChariFNL-11727	OR1M1	194.65	0	-7.6122	0.99321	0.04258	190.87	0	-7.584	0.9912	0.049387	276.71	0	-8.1174	0.99855	0.0079404
ChariFNL-11728	OR1M1	373.18	599.22	0.68177	0.20153	0.46163	365.93	150.31	-1.278	0.86121	0.31978	530.49	0	-9.0539	0.99927	0.0072619
ChariFNL-11729	OR1M1	1343.7	1173.7	-0.19498	0.61686	0.80347	1317.6	234.48	-2.4853	0.96084	0.11461	1910.1	13.603	-7.032	0.99829	0.0084315
ChariFNL-1173	CTXN1	243.04	0	-7.931	0.99485	0.037619	238.32	18.037	-3.6521	0.97876	0.076199	345.49	0	-8.4367	0.99885	0.0074712
ChariFNL-11730	SHISA7	152.39	0	-7.261	0.9909	0.04897	149.43	6.0123	-4.423	0.98845	0.055261	216.63	0	-7.7657	0.99815	0.0087084
ChariFNL-11731	SHISA7	0	0	-0.63798	0.0907	0.23028	0	0	-0.62794	0.0014934	0.025267	0	0	-0.84045	0.71681	0.58338
ChariFNL-11732	SHISA7	0	0	-0.63798	0.0907	0.23028	0	0	-0.62794	0.0014934	0.025267	0	0	-0.84045	0.71681	0.58338
ChariFNL-11733	SHISA7	373.18	0	-8.5476	0.99711	0.030062	365.93	30.061	-3.5623	0.97815	0.077616	530.49	0	-9.0539	0.99927	0.0072619
ChariFNL-11734	SHISA7	372.62	0	-8.5454	0.9971	0.030095	365.39	0	-8.5172	0.99585	0.038982	529.7	0	-9.0518	0.99927	0.0072619
ChariFNL-11735	BTLA	1398.7	0	-10.451	0.9997	0.007937	1371.6	0	-10.423	0.99925	0.025267	1988.4	0	-10.958	0.99984	0.0072619
ChariFNL-11736	BTLA	71.744	0	-6.1847	0.97917	0.079546	70.351	0	-6.1569	0.97408	0.086483	101.99	0	-6.6863	0.99612	0.01325
ChariFNL-11737	BTLA	251.38	1807.6	2.8412	3.88E-16	3.98E-14	246.5	625.27	1.3394	0.038562	0.1132	357.35	159.15	-1.1619	0.84569	0.34569
ChariFNL-11738	BTLA	0	0	-0.63798	0.0907	0.23028	0	0	-0.62794	0.0014934	0.025267	0	0	-0.84045	0.71681	0.58338
ChariFNL-11739	BTLA	240.26	0	-7.9144	0.99478	0.037795	235.59	0	-7.8863	0.99307	0.045172	341.54	0	-8.4201	0.99883	0.0074756
ChariFNL-1174	CTXN2	44.492	0	-5.5075	0.96627	0.11129	43.628	0	-5.4799	0.95752	0.12141	63.248	0	-6.0056	0.99388	0.018381
ChariFNL-11740	WFDC2	68.963	34.666	-0.97205	0.82525	0.40685	67.624	0	-6.1006	0.97298	0.08875	98.035	0	-6.6299	0.99597	0.013586
ChariFNL-11741	WFDC2	52.278	0	-5.7355	0.97125	0.099298	51.263	0	-5.7077	0.964	0.10803	74.317	0	-6.2349	0.99475	0.016408
ChariFNL-11742	WFDC2	78.417	0	-6.3114	0.98102	0.074963	76.895	0	-6.2835	0.97639	0.081665	111.48	0	-6.8135	0.99644	0.012521
ChariFNL-11743	WFDC2	400.99	0	-8.651	0.99739	0.028925	393.2	0	-8.6228	0.9962	0.038068	570.03	0	-9.1574	0.99932	0.0072619
ChariFNL-11744	WFDC2	3276.8	4258.9	0.37808	0.20121	0.46097	3213.2	5447.1	0.76128	0.083066	0.2079	4658.2	2013.2	-1.2099	0.86703	0.30018
ChariFNL-11745	C4BPB	91.209	0	-6.5268	0.98384	0.067577	89.438	0	-6.4989	0.97988	0.073722	129.66	0	-7.0297	0.99692	0.011372
ChariFNL-11746	C4BPB	224.69	0	-7.8182	0.99431	0.039272	220.32	0	-7.79	0.99252	0.046497	319.4	0	-8.3237	0.99875	0.0076121
ChariFNL-11747	C4BPB	328.69	569.51	0.79115	0.16331	0.38304	322.3	6.0123	-5.5269	0.99518	0.040618	467.25	0	-8.8711	0.99916	0.0072634
ChariFNL-11748	C4BPB	51.166	0	-5.705	0.97063	0.10077	50.173	0	-5.6773	0.96319	0.10971	72.736	0	-6.2043	0.99464	0.01666
ChariFNL-11749	C4BPB	315.89	485.32	0.6179	0.24722	0.55088	309.76	775.58	1.3213	0.034295	0.10444	449.06	123.79	-1.8507	0.90992	0.20768
ChariFNL-1175	CTXN2	190.76	0	-7.5832	0.99304	0.043129	187.06	0	-7.555	0.991	0.04983	271.18	0	-8.0884	0.99852	0.0080003
ChariFNL-11750	RPN2	645.69	0	-9.3369	0.99874	0.021226	633.16	0	-9.3087	0.99789	0.030582	917.89	0	-9.8437	0.9996	0.0072619
ChariFNL-11751	RPN2	51.722	0	-5.7203	0.97094	0.10003	50.718	0	-5.6926	0.9636	0.1089	73.526	0	-6.2197	0.99469	0.016533
ChariFNL-11752	RPN2	283.64	0	-8.153	0.99579	0.034668	278.13	0	-8.1248	0.99428	0.042676	403.21	0	-8.659	0.99902	0.0073221
ChariFNL-11753	RPN2	220.79	212.95	-0.051961	0.57845	0.87002	216.51	138.28	-0.64304	0.75546	0.52958	313.87	61.213	-2.3395	0.93828	0.14525
ChariFNL-11754	RPN2	265.84	0	-8.0598	0.99542	0.035771	260.68	0	-8.0317	0.99383	0.043472	377.91	0	-8.5657	0.99895	0.0073504
ChariFNL-11755	MGAT3	105.67	470.46	2.144	0.00030344	0.0080899	103.62	0	-6.709	0.9828	0.067534	150.21	0	-7.2405	0.99733	0.010466
ChariFNL-11756	MGAT3	345.93	0	-8.4385	0.99678	0.03133	339.21	0	-8.4103	0.99547	0.039888	491.76	0	-8.9447	0.99921	0.0072619
ChariFNL-11757	MGAT3	3031.6	5828.8	0.94289	0.0058136	0.039736	2972.7	6637.5	1.1586	0.0075644	0.046701	4309.6	3195.3	-0.43148	0.6987	0.61898
ChariFNL-11758	MGAT3	2879.2	831.98	-1.7898	0.97574	0.0882	2823.3	973.98	-1.5344	0.92329	0.19414	4093	1.3603	-10.76	0.99994	0.0072619
ChariFNL-11759	MGAT3	937.12	0	-9.8736	0.99934	0.014669	918.92	0	-9.8454	0.9987	0.025267	1332.2	0	-10.381	0.99974	0.0072619
ChariFNL-1176	CTXN2	18.353	0	-4.2745	0.92254	0.21624	17.997	0	-4.2477	0.89694	0.24895	26.09	0	-4.7597	0.98614	0.036549
ChariFNL-11760	SDCBP	281.41	0	-8.1417	0.99575	0.034782	275.95	0	-8.1135	0.99422	0.042768	400.05	0	-8.6476	0.99901	0.0073229
ChariFNL-11761	SDCBP	347.59	0	-8.4454	0.9968	0.031265	340.85	0	-8.4172	0.99549	0.039824	494.13	0	-8.9517	0.99921	0.0072619
ChariFNL-11762	SDCBP	72.3	0	-6.1957	0.97934	0.079165	70.896	0	-6.1678	0.97429	0.086057	102.78	1.3603	-5.4584	0.99614	0.013188
ChariFNL-11763	SDCBP	218.57	0	-7.7785	0.99411	0.03994	214.32	0	-7.7504	0.99228	0.047095	310.71	1.3603	-7.0451	0.99872	0.0076788
ChariFNL-11764	SDCBP	277.52	302.09	0.12195	0.4973	0.99553	272.13	0	-8.0935	0.99413	0.042812	394.51	0	-8.6276	0.999	0.0073243
ChariFNL-11765	GALNT15	353.71	0	-8.4705	0.99688	0.030913	346.84	0	-8.4423	0.99558	0.039546	502.82	0	-8.9768	0.99922	0.0072619
ChariFNL-11766	GALNT15	12.235	0	-3.7263	0.88901	0.27286	11.998	0	-3.7002	0.84711	0.34768	17.393	0	-4.2011	0.98001	0.050406
ChariFNL-11767	GALNT15	0	0	-0.63798	0.0907	0.23028	0	0	-0.62794	0.0014934	0.025267	0	0	-0.84045	0.71681	0.58338
ChariFNL-11768	GALNT15	60.064	0	-5.9323	0.975	0.089994	58.898	0	-5.9044	0.96881	0.097761	85.385	0	-6.4327	0.9954	0.014921
ChariFNL-11769	GALNT15	253.05	0	-7.989	0.99511	0.036812	248.14	0	-7.9608	0.99347	0.044287	359.72	0	-8.4948	0.9989	0.0074054
ChariFNL-1177	CTXN2	12.235	0	-3.7263	0.88901	0.27286	11.998	0	-3.7002	0.84711	0.34768	17.393	1.3603	-2.9621	0.98001	0.050406
ChariFNL-11770	FLVCR2	511.66	609.12	0.2511	0.40093	0.8342	501.73	18.037	-4.7229	0.99134	0.049075	727.36	0	-9.5085	0.99948	0.0072619
ChariFNL-11771	FLVCR2	787.51	0	-9.623	0.9991	0.017764	772.22	0	-9.5947	0.99837	0.026835	1119.5	0	-10.13	0.99968	0.0072619
ChariFNL-11772	FLVCR2	132.36	0	-7.0592	0.9893	0.053385	129.79	0	-7.0312	0.98652	0.059483	188.16	0	-7.5635	0.99787	0.0092957
ChariFNL-11773	FLVCR2	508.32	1129.1	1.1498	0.026185	0.09318	498.45	228.47	-1.1221	0.84299	0.35619	722.61	13.603	-5.6309	0.99471	0.01652
ChariFNL-11774	FLVCR2	0	0	-0.63798	0.0907	0.23028	0	0	-0.62794	0.0014934	0.025267	0	0	-0.84045	0.71681	0.58338
ChariFNL-11775	OTOR	11.679	0	-3.6644	0.88442	0.28274	11.452	0	-3.6384	0.84011	0.36156	16.603	0	-4.1377	0.97916	0.05237
ChariFNL-11776	OTOR	114.57	0	-6.8526	0.98741	0.058521	112.34	0	-6.8245	0.98423	0.064649	162.86	0	-7.3564	0.99754	0.010034
ChariFNL-11777	OTOR	397.09	292.18	-0.44131	0.70084	0.6495	389.38	126.26	-1.6171	0.89713	0.24895	564.49	2.7206	-7.2478	0.99863	0.0078008
ChariFNL-11778	OTOR	127.91	0	-7.0103	0.98887	0.054627	125.43	0	-6.9822	0.98601	0.060693	181.84	0	-7.5144	0.99779	0.0094672
ChariFNL-11779	OTOR	3.3369	0	-2.1167	0.67556	0.69615	3.2721	0	-2.095	0.50545	0.99083	4.7436	0	-2.522	0.9372	0.1476
ChariFNL-1178	CTXN2	209.11	0	-7.715	0.99378	0.040908	205.05	78.159	-1.3802	0.87045	0.30197	297.27	1.3603	-6.9815	0.99866	0.007769
ChariFNL-11780	TMEM64	1846.4	534.84	-1.7856	0.96199	0.12187	1810.6	48.098	-5.2054	0.99584	0.038986	2624.8	1.3603	-10.12	0.99989	0.0072619
ChariFNL-11781	TMEM64	2300.8	3466.6	0.59116	0.10139	0.25292	2256.1	4533.2	1.0064	0.030547	0.096492	3270.7	1133.1	-1.5285	0.89677	0.23637
ChariFNL-11782	TMEM64	177.41	0	-7.4791	0.9924	0.044863	173.97	0	-7.4509	0.99024	0.051543	252.2	0	-7.9841	0.99841	0.0082124
ChariFNL-11783	TMEM64	215.79	0	-7.7601	0.99402	0.040207	211.6	0	-7.732	0.99217	0.04731	306.75	1.3603	-7.0267	0.9987	0.0077021
ChariFNL-11784	TMEM64	468.28	4.9522	-6.3009	0.99792	0.026453	459.19	30.061	-3.889	0.9835	0.066264	665.69	0	-9.3809	0.99943	0.0072619
ChariFNL-11785	LAYN	398.76	1020.2	1.353	0.010588	0.053109	391.02	462.94	0.24303	0.44806	0.90833	566.86	238.05	-1.2482	0.85426	0.32749
ChariFNL-11786	LAYN	295.32	1589.7	2.4244	1.11E-09	6.51E-08	289.58	1593.2	2.4559	1.84E-08	1.34E-06	419.81	937.23	1.1568	0.13716	0.3091
ChariFNL-11787	LAYN	91.765	0	-6.5355	0.98395	0.067397	89.983	0	-6.5075	0.98001	0.073492	130.45	0	-7.0384	0.99694	0.01134
ChariFNL-11788	LAYN	780.28	178.28	-2.1236	0.95292	0.14381	765.13	36.074	-4.3691	0.98964	0.052776	1109.2	0	-10.117	0.99968	0.0072619
ChariFNL-11789	LAYN	636.24	0	-9.3157	0.99871	0.021526	623.88	0	-9.2874	0.99785	0.030908	904.45	1.3603	-8.5835	0.99959	0.0072619
ChariFNL-1179	CUX2	35.594	0	-5.1935	0.95813	0.13106	34.903	0	-5.166	0.94672	0.14452	50.599	0	-5.6893	0.99246	0.021717
ChariFNL-11790	OR51E1	16.685	0	-4.1444	0.91562	0.23028	16.361	0	-4.1177	0.88685	0.26898	23.718	0	-4.6275	0.98488	0.039359
ChariFNL-11791	OR51E1	231.36	0	-7.8602	0.99452	0.038618	226.87	0	-7.832	0.99276	0.045989	328.89	0	-8.3658	0.99879	0.0075591
ChariFNL-11792	OR51E1	405.99	0	-8.6689	0.99744	0.02876	398.11	0	-8.6406	0.99625	0.037867	577.14	0	-9.1753	0.99933	0.0072619
ChariFNL-11793	OR51E1	232.47	0	-7.8671	0.99455	0.038512	227.96	0	-7.8389	0.9928	0.045894	330.47	1.3603	-7.1338	0.99879	0.0075462
ChariFNL-11794	OR51E1	355.94	183.23	-0.95414	0.81924	0.41937	349.03	90.184	-1.9406	0.92099	0.19925	505.99	0	-8.9858	0.99923	0.0072619
ChariFNL-11795	GPR153	209.11	0	-7.715	0.99378	0.040908	205.05	0	-7.6869	0.99188	0.047907	297.27	0	-8.2205	0.99866	0.007769
ChariFNL-11796	GPR153	273.63	0	-8.1013	0.99559	0.035286	268.31	0	-8.0731	0.99403	0.043105	388.98	0	-8.6072	0.99898	0.0073497
ChariFNL-11797	GPR153	359.83	465.51	0.37059	0.36157	0.76456	352.84	18.037	-4.2163	0.98666	0.059225	511.52	0	-9.0015	0.99924	0.0072619
ChariFNL-11798	GPR153	1118.4	737.88	-0.59933	0.77171	0.51416	1096.7	18.037	-5.8496	0.99689	0.035631	1589.9	2.7206	-8.7401	0.99958	0.0072619
ChariFNL-11799	GPR153	137.93	0	-7.1182	0.98979	0.052084	135.25	0	-7.0901	0.98711	0.058197	196.07	0	-7.6226	0.99795	0.0091161
ChariFNL-118	ADCY3	417.11	0	-8.7078	0.99753	0.028368	409.02	132.27	-1.6213	0.89791	0.24735	592.95	0	-9.2142	0.99935	0.0072619
ChariFNL-1180	CUX2	139.04	0	-7.1297	0.98988	0.051773	136.34	0	-7.1016	0.98722	0.057935	197.65	0	-7.6341	0.99797	0.0090801
ChariFNL-11800	SUCO	161.28	0	-7.3424	0.99149	0.047366	158.15	0	-7.3143	0.98915	0.053733	229.27	0	-7.8472	0.99825	0.008504
ChariFNL-11801	SUCO	778.61	1005.3	0.36824	0.30796	0.66609	763.49	3294.7	2.108	3.69E-07	2.31E-05	1106.8	1926.2	0.79872	0.21203	0.4673
ChariFNL-11802	SUCO	316.45	0	-8.3104	0.99637	0.03288	310.31	0	-8.2822	0.99496	0.041253	449.85	0	-8.8165	0.99913	0.0072979
[truncated: 28,803 more rows]
