# Supplementary material for: Uncovering receptor-ligand interactions using a high-avidity CRISPR activation screening platform
Source: Sci Adv. 2024 Feb 14;10(7):eadj2445. doi: 10.1126/sciadv.adj2445 (PMC10866537; doi:10.1126/sciadv.adj2445)
Supplement: Supplementary file 2 — Tables S1 to S14 [file sciadv.adj2445_tables_s1_to_s14.zip › adj2445_Table_S13.csv]

Gene	NumGuides	SA-4-1BB-1st.pos|score	SA-4-1BB-1st.pos|p-value	SA-4-1BB-1st.pos|fdr	SA-4-1BB-1st.pos|rank	SA-4-1BB-1st.pos|goodsgrna	SA-4-1BB-1st.pos|lfc	SA-4-1BB-2nd.pos|score	SA-4-1BB-2nd.pos|p-value	SA-4-1BB-2nd.pos|fdr	SA-4-1BB-2nd.pos|rank	SA-4-1BB-2nd.pos|goodsgrna	SA-4-1BB-2nd.pos|lfc	SA-4-1BB-3rd.pos|score	SA-4-1BB-3rd.pos|p-value	SA-4-1BB-3rd.pos|fdr	SA-4-1BB-3rd.pos|rank	SA-4-1BB-3rd.pos|goodsgrna	SA-4-1BB-3rd.pos|lfc	SA-4-1BB-4th.pos|score	SA-4-1BB-4th.pos|p-value	SA-4-1BB-4th.pos|fdr	SA-4-1BB-4th.pos|rank	SA-4-1BB-4th.pos|goodsgrna	SA-4-1BB-4th.pos|lfc
A2M	6	0.99551	0.99318	0.996872	6189	0	-8.1134	0.98695	0.98065	0.992467	6144	0	-8.2665	0.97258	0.96064	0.988815	6033	0	-8.1872	0.96238	0.95447	0.993379	5956	0	-8.3053
A3GALT2	7	0.52238	0.51238	0.949682	3482	1	-2.075	0.87066	0.85422	0.976723	5385	0	-7.8603	0.74203	0.70159	0.94925	4563	0	-7.7811	0.62027	0.57354	0.944575	3805	0	-8.1442
A4GALT	7	0.014062	0.021329	0.494255	260	1	-0.98976	0.68311	0.63957	0.923245	4253	0	-3.7767	0.44849	0.35385	0.830511	2794	0	-5.5607	0.22763	0.16195	0.673516	1414	0	-5.9184
A4GNT	7	0.021739	0.029838	0.538899	380	1	-0.6859	0.011948	0.011384	0.373774	206	1	-2.1035	0.024451	0.018681	0.392143	224	1	-5.9186	0.1234	0.08361	0.673516	752	0	-6.2778
AADAC	5	0.69174	0.64199	0.953681	4341	0	-3.5732	0.56143	0.51716	0.890805	3533	0	-5.0487	0.45367	0.41671	0.870927	2829	0	-7.9787	0.28725	0.25195	0.782535	1778	0	-8.342
AADACL4	7	0.094812	0.12608	0.740389	1119	2	1.5947	0.069339	0.07987	0.612538	736	1	0.54216	0.039494	0.018682	0.392143	309	1	-6.7627	0.050856	0.042692	0.673516	302	0	-7.1243
AARS	6	0.47086	0.4583	0.942906	3250	1	-7.1217	0.31539	0.26609	0.815164	2170	1	-7.2743	0.87468	0.85186	0.973338	5412	0	-7.7686	0.82646	0.80301	0.964082	5106	0	-6.9338
AASDH	7	0.060247	0.099328	0.720921	825	2	2.1383	0.11142	0.099444	0.639603	1061	1	-0.19163	0.077937	0.044545	0.525921	527	1	-3.5122	0.087513	0.070004	0.673516	537	0	-6.6645
AATK	14	0.99785	0.99532	0.997893	6198	0	-6.3174	0.98594	0.97912	0.992467	6138	0	-6.4693	0.94358	0.91614	0.982003	5839	0	-6.3907	0.87794	0.83506	0.97077	5413	0	-6.7514
ABCA1	6	0.9357	0.91082	0.982869	5782	0	-6.4019	0.85422	0.82811	0.976723	5258	0	-6.5539	0.73371	0.68897	0.94925	4506	0	-6.4752	0.62978	0.57642	0.944575	3879	0	-6.8361
ABCA10	5	0.72146	0.68567	0.953681	4518	0	-7.7762	0.52517	0.48753	0.887351	3322	0	-7.9292	0.42307	0.38918	0.85929	2646	0	-7.85	0.91986	0.91393	0.985923	5683	0	-8.3127
ABCA12	8	0.47483	0.49649	0.949682	3273	1	-0.90826	0.52892	0.4541	0.885836	3346	0	-0.86795	0.55199	0.49319	0.90024	3427	0	-3.344	0.34281	0.27642	0.801558	2127	0	-7.1691
ABCA13	9	0.73605	0.71955	0.962737	4592	0	-1.2409	0.70532	0.69455	0.947609	4392	0	-6.2073	0.81354	0.78258	0.962905	5004	0	-7.4875	0.69293	0.65617	0.953428	4271	0	-6.6524
ABCA2	12	0.85041	0.82582	0.971282	5251	0	-0.36388	0.80851	0.79307	0.976723	4998	0	-3.1739	0.58054	0.5132	0.909703	3586	0	-7.4091	0.28957	0.22264	0.760315	1790	0	-7.2688
ABCA3	7	0.3149	0.35354	0.934154	2496	1	-4.2506	0.29762	0.26244	0.813652	2070	1	-4.3965	0.28517	0.24612	0.803369	1772	0	-4.3209	0.29146	0.23387	0.780151	1799	0	-8.2368
ABCA4	7	0.39806	0.41506	0.934154	2888	1	-0.42896	0.33811	0.30298	0.815164	2285	1	-6.8992	0.32923	0.29119	0.825451	2048	0	-6.8204	0.78207	0.72321	0.956653	4838	0	-7.6307
ABCA5	8	0.60126	0.58714	0.953681	3888	1	-5.7032	0.52195	0.4541	0.885836	3295	0	-5.854	0.67337	0.65077	0.938929	4156	0	-5.7759	0.568	0.57036	0.944575	3475	0	-7.4408
ABCA6	6	0.15099	0.20215	0.828193	1580	2	0.78723	0.057005	0.063956	0.607586	631	2	1.0706	0.36196	0.30304	0.825451	2262	0	-2.2631	0.96994	0.96004	0.993629	6006	0	-7.5411
ABCA7	13	0.13602	0.20934	0.829605	1448	2	1.4481	0.24013	0.25325	0.813652	1763	1	-0.98894	0.29546	0.24022	0.803369	1834	0	-4.0905	0.2667	0.19741	0.737517	1653	0	-5.8589
ABCA8	6	0.67229	0.62895	0.953681	4232	0	-2.1086	0.7489	0.74872	0.970092	4645	0	-6.9855	0.5577	0.5352	0.914998	3459	0	-6.9066	0.38747	0.37876	0.897149	2390	0	-7.2685
ABCA9	4	0.62667	0.60056	0.953681	4000	0	-2.8461	0.46602	0.43178	0.883257	2979	0	-4.4954	0.25143	0.21407	0.803369	1555	0	-9.2611	0.10771	0.081284	0.673516	663	0	-8.6679
ABCB1	6	0.31461	0.34379	0.930785	2494	1	-0.99165	0.21284	0.2106	0.803473	1591	1	-8.3693	0.16921	0.1185	0.684454	1047	0	-8.29	0.43413	0.43894	0.943741	2659	0	-8.6535
ABCB10	9	0.56316	0.56312	0.953681	3680	1	0.14061	0.17355	0.16282	0.785879	1369	1	-0.22639	0.10597	0.058822	0.567106	689	1	-2.1419	0.12137	0.089741	0.673516	742	0	-3.3165
ABCB11	8	0.55871	0.55917	0.953681	3662	1	-5.4087	0.85041	0.84784	0.976723	5242	0	-6.2203	0.67982	0.65413	0.940108	4196	0	-6.1419	0.50602	0.50713	0.944575	3116	0	-6.5019
ABCB4	7	0.053489	0.094193	0.720921	770	2	2.4554	0.041085	0.044046	0.522249	511	2	1.9394	0.085185	0.044546	0.525921	567	1	-3.1282	0.13801	0.09691	0.673516	849	0	-7.0104
ABCB5	7	0.19061	0.2427	0.839579	1866	1	-0.089362	0.20281	0.20117	0.803473	1539	1	-7.3881	0.1454	0.11098	0.676653	915	1	-7.3091	0.86172	0.8355	0.970818	5319	0	-7.6716
ABCB6	6	0.38042	0.39103	0.934154	2799	1	-0.086383	0.059502	0.066159	0.607902	659	2	1.0195	0.87572	0.85312	0.973338	5428	0	-7.4515	0.70564	0.6442	0.953428	4356	0	-7.5639
ABCB7	7	0.5189	0.51238	0.949682	3467	1	-7.6653	0.50061	0.45731	0.885836	3173	0	-7.8182	0.92643	0.909	0.980654	5733	0	-7.739	0.89245	0.87443	0.97842	5505	0	-8.1021
ABCB8	12	0.87995	0.84976	0.977016	5414	0	-3.0381	0.76158	0.73322	0.963862	4720	0	-3.1739	0.58054	0.5132	0.909703	3588	0	-5.2123	0.28957	0.22264	0.760315	1791	0	-5.5681
ABCB9	14	0.12142	0.1931	0.824423	1350	3	2.1258	0.31878	0.32821	0.825907	2192	1	0.074323	0.50718	0.44879	0.883785	3154	0	-2.7424	0.28455	0.20859	0.738016	1764	0	-4.1889
ABCC1	7	0.13227	0.17922	0.820063	1425	2	1.3611	0.44697	0.36438	0.843789	2874	0	-1.9565	0.43467	0.35385	0.830511	2712	0	-6.4649	0.68932	0.63586	0.953428	4245	0	-6.9734
ABCC10	14	0.67148	0.7026	0.956396	4224	1	0.50667	0.70713	0.63141	0.920449	4400	0	-0.61985	0.4328	0.3964	0.865672	2695	0	-5.7077	0.61551	0.55544	0.944575	3776	0	-6.0661
ABCC11	8	0.012288	0.020705	0.494255	228	3	2.3779	0.26346	0.27238	0.815164	1898	1	0.62232	0.22557	0.15498	0.719308	1388	0	-0.42218	0.15462	0.11034	0.673516	943	0	-3.7996
ABCC12	13	0.71376	0.72147	0.962737	4468	1	-3.5567	0.39262	0.41166	0.868044	2576	1	-3.669	0.524	0.4731	0.889022	3251	0	-5.2796	0.70702	0.71533	0.956066	4363	0	-6.4355
ABCC2	7	0.31253	0.35354	0.934154	2484	1	-1.9646	0.074176	0.079872	0.612538	791	1	-6.1129	0.10321	0.07083	0.567106	670	1	-6.0345	0.072409	0.056436	0.673516	429	0	-6.3942
ABCC3	14	0.0089264	0.016335	0.492115	179	2	4.1663	0.038674	0.041943	0.522223	490	2	3.2059	0.35283	0.25521	0.803369	2200	0	-4.5718	0.54136	0.48929	0.944575	3314	0	-5.3549
ABCC4	6	0.10458	0.13812	0.761754	1205	2	1.5471	0.089043	0.080423	0.612538	917	1	-0.15231	0.080935	0.049879	0.546606	541	1	-7.1702	0.24861	0.19479	0.737517	1548	0	-7.5325
ABCC5	12	0.76175	0.74901	0.962737	4732	1	-2.7731	0.95424	0.95185	0.990514	5939	0	-6.3442	0.85398	0.83543	0.970117	5288	0	-6.2657	0.71961	0.71786	0.956066	4424	0	-6.6261
ABCC6	8	0.97746	0.96659	0.992193	6058	0	-7.2526	0.93185	0.91513	0.985048	5772	0	-7.4053	0.84687	0.81079	0.96657	5244	0	-7.3262	0.76198	0.71187	0.956066	4707	0	-7.6888
ABCC8	7	0.62915	0.60182	0.953681	4016	0	-3.5633	0.69711	0.6632	0.934566	4340	0	-3.7045	0.44143	0.35385	0.830511	2751	0	-8.0038	0.22106	0.16195	0.673516	1374	0	-8.3671
ABCC9	11	0.79128	0.76459	0.968228	4891	0	0.065648	0.48585	0.43393	0.883257	3090	1	-1.8777	0.38628	0.3597	0.830511	2416	0	-1.8202	0.1269	0.10911	0.673516	773	0	-4.9272
ABCD1	7	0.5271	0.51915	0.949682	3507	1	0.040654	0.54928	0.50716	0.887351	3469	0	-2.8056	0.52008	0.46533	0.889022	3223	0	-6.4335	0.31203	0.24553	0.780151	1941	0	-6.7944
ABCD2	7	0.27224	0.31864	0.907126	2268	1	-5.8607	0.088675	0.089554	0.631314	913	1	-6.0119	0.051096	0.031532	0.489033	371	1	-5.9336	0.071937	0.056436	0.673516	426	0	-6.2929
ABCD3	7	0.61744	0.58852	0.953681	3969	0	-7.5357	0.78299	0.76285	0.972133	4849	0	-7.6886	0.96085	0.94627	0.984216	5962	0	-8.3131	0.943	0.9347	0.988735	5840	0	-8.6767
ABCD4	7	0.45905	0.47026	0.942906	3181	1	-5.0902	0.36551	0.31334	0.815164	2435	1	-5.2395	0.59126	0.5523	0.914998	3649	0	-5.1622	0.40507	0.37273	0.8876	2488	0	-6.3967
ABCG1	14	0.75316	0.76659	0.968228	4677	1	-0.29817	0.54934	0.50234	0.887351	3470	1	-2.5062	0.5546	0.49666	0.90024	3445	0	-6.0892	0.23824	0.16072	0.673516	1496	0	-6.449
ABCG2	9	0.59672	0.60502	0.953681	3859	1	-4.3218	0.47332	0.3957	0.862026	3022	1	-5.8203	0.58555	0.52508	0.914742	3616	0	-5.7422	0.60349	0.61382	0.953428	3693	0	-6.9379
ABCG4	12	0.51324	0.60212	0.953681	3432	1	-4.6115	0.67119	0.59673	0.91047	4192	0	-4.7592	0.73503	0.69264	0.94925	4517	0	-6.555	0.50521	0.4445	0.944575	3104	0	-6.9162
ABCG5	6	0.23724	0.26988	0.862706	2112	1	-6.4622	0.2131	0.2106	0.803473	1594	1	-6.6142	0.18069	0.12978	0.684454	1116	0	-6.5355	0.6513	0.59999	0.950342	3999	0	-6.9254
ABCG8	7	0.0085132	0.014531	0.486686	173	2	3.4231	0.04083	0.044045	0.522249	509	2	1.3518	0.020134	0.018681	0.392143	202	1	-5.353	0.013441	0.014622	0.458871	82	0	-5.7096
ABHD1	5	0.19412	0.20927	0.829605	1889	1	-0.12566	0.11695	0.10441	0.662623	1090	1	-4.948	0.087784	0.05144	0.556404	578	1	-8.7442	0.14568	0.10034	0.673516	892	0	-7.6817
ABHD12	13	0.48125	0.59401	0.953681	3295	1	0.22325	0.50993	0.47762	0.887351	3234	1	-2.6848	0.50787	0.45759	0.889022	3163	0	-5.1364	0.61373	0.58116	0.944575	3763	0	-7.4787
ABHD13	7	0.52836	0.51915	0.949682	3516	1	-6.5481	0.42433	0.34398	0.830934	2749	0	-6.7002	0.24272	0.22275	0.803369	1505	0	-6.6214	0.73046	0.67929	0.956066	4517	0	-7.5133
ABHD14A	6	0.90526	0.88559	0.980638	5578	0	-6.4019	0.79613	0.79233	0.976723	4923	0	-6.5539	0.63537	0.60853	0.92444	3930	0	-6.4752	0.49353	0.48712	0.944575	3022	0	-6.8361
ABHD15	6	0.11272	0.15314	0.761754	1278	1	-0.71681	0.29438	0.25691	0.813652	2051	1	-5.7323	0.59747	0.57002	0.916272	3695	0	-6.4545	0.4425	0.43895	0.943741	2706	0	-6.8154
ABHD16A	11	0.97309	0.96143	0.990798	6023	0	-5.4687	0.92924	0.92573	0.988072	5751	0	-5.8373	0.7977	0.77043	0.962423	4897	0	-5.7591	0.63303	0.62619	0.953428	3904	0	-6.1178
ABHD2	13	0.29444	0.40707	0.934154	2380	1	0.28793	0.28679	0.29313	0.815164	2009	1	-3.4791	0.46194	0.40928	0.865807	2877	0	-4.752	0.26898	0.19741	0.737517	1664	0	-5.1046
ABHD3	12	0.821	0.79283	0.968228	5063	0	-0.034196	0.6879	0.62829	0.918912	4287	0	-1.1061	0.61585	0.526	0.914742	3815	0	-3.7483	0.62481	0.61277	0.953428	3838	0	-6.3226
ABHD6	14	0.35098	0.44912	0.942906	2662	1	-0.79811	0.12258	0.15781	0.774455	1123	1	-1.2465	0.32596	0.25521	0.803369	2026	0	-4.3904	0.59023	0.54159	0.944575	3608	0	-5.5681
ABI3BP	3	0.8158	0.78461	0.968228	5037	0	-7.2919	0.7129	0.68167	0.940743	4432	0	-7.4446	0.60533	0.56482	0.916272	3744	0	-7.3655	0.53498	0.48869	0.944575	3282	0	-7.7281
ABO	7	0.70129	0.66884	0.953681	4401	0	-2.7116	0.59816	0.58823	0.91047	3762	0	-7.9683	0.98212	0.97482	0.994175	6082	0	-8.0285	0.97411	0.97025	0.995896	6038	0	-8.3918
AC002365.1	7	0.96967	0.95484	0.989395	6001	0	-7.2808	0.91837	0.89549	0.982044	5678	0	-7.4335	0.8327	0.7867	0.962905	5142	0	-7.3544	0.75431	0.69535	0.956066	4668	0	-7.5184
AC005013.1	7	0.7723	0.73577	0.962737	4781	0	-6.6724	0.92145	0.8986	0.982044	5701	0	-7.7526	0.83887	0.79623	0.962905	5187	0	-7.6734	0.76318	0.70315	0.956066	4721	0	-8.0364
AC006538.4	6	0.049585	0.07525	0.676508	721	2	2.1726	0.017709	0.019803	0.399495	271	2	2.4644	0.024907	0.015422	0.38178	227	1	-1.4395	0.013132	0.012542	0.458871	80	0	-7.9141
AC006547.14	7	0.023484	0.032011	0.554387	397	2	3.0965	0.0037584	0.0030748	0.307786	66	3	1.981	0.24835	0.22275	0.803369	1528	0	-2.1829	0.87556	0.85856	0.977925	5390	0	-7.8605
AC007040.11	7	0.92797	0.90937	0.982869	5726	0	-6.8024	0.93321	0.91134	0.984116	5784	0	-8.3693	0.86137	0.81953	0.96657	5344	0	-8.29	0.79626	0.73993	0.956653	4926	0	-7.4556
AC012313.1	6	0.94339	0.92308	0.982869	5830	0	-7.7115	0.8699	0.84462	0.976723	5381	0	-7.8645	0.76076	0.71615	0.95531	4666	0	-7.7853	0.66706	0.61697	0.953428	4094	0	-8.1484
AC024592.12	7	0.82704	0.80204	0.968228	5100	0	-6.0295	0.67371	0.6273	0.918553	4205	0	-6.181	0.40668	0.34397	0.830511	2537	0	-6.1025	0.18836	0.13648	0.673516	1170	0	-6.4624
AC092653.5	6	0.95188	0.93209	0.982869	5887	0	-7.1279	0.88703	0.85852	0.976723	5482	0	-7.2805	0.79086	0.7435	0.961772	4852	0	-7.2015	0.70907	0.64672	0.953428	4378	0	-7.51
AC109829.1	4	0.062383	0.084998	0.701425	844	2	1.1289	0.035274	0.040073	0.51613	448	1	-1.487	0.020996	0.0094938	0.282626	210	1	-7.628	0.031772	0.024732	0.570509	213	0	-7.2112
AC211429.1	5	0.78397	0.74971	0.962737	4846	0	-6.2955	0.78733	0.75668	0.970092	4874	0	-6.4473	0.65022	0.60413	0.92444	4020	0	-9.1239	0.53925	0.48794	0.944575	3303	0	-9.4879
AC244102.1	7	0.7697	0.72866	0.962737	4772	0	-5.6864	0.59997	0.59161	0.91047	3770	0	-5.8373	0.31431	0.27452	0.825451	1946	0	-5.7591	0.11669	0.076808	0.673516	701	0	-6.1178
AC244517.1	7	0.087042	0.10768	0.720921	1057	2	2.1282	0.47561	0.41271	0.868044	3037	0	0.25172	0.44584	0.35385	0.830511	2773	0	-6.5839	0.72011	0.67086	0.956066	4431	0	-7.7825
ACAA1	6	0.9737	0.96577	0.992193	6029	0	-8.0362	0.9346	0.92288	0.987576	5793	0	-8.1893	0.87468	0.85186	0.973338	5411	0	-7.1953	0.82293	0.79626	0.961597	5082	0	-7.5577
ACACB	15	0.25822	0.39063	0.934154	2205	1	0.54945	0.78209	0.73841	0.966948	4843	0	-0.83954	0.91717	0.90319	0.979916	5674	0	-5.9921	0.28744	0.22309	0.760315	1779	0	-5.805
ACBD4	13	0.2902	0.40707	0.934154	2352	1	0.60037	0.32723	0.34574	0.833884	2233	1	-1.2567	0.44496	0.40928	0.865807	2767	0	-4.4929	0.50072	0.4102	0.926755	3076	0	-8.3813
ACBD5	13	0.81331	0.80066	0.968228	5019	1	0.3236	0.62247	0.54323	0.899662	3914	1	0.15955	0.55382	0.48796	0.90024	3437	0	-1.6026	0.80983	0.78336	0.961597	5001	0	-6.5019
ACE	11	0.73619	0.72545	0.962737	4593	1	-0.090712	0.55057	0.45896	0.885836	3473	1	-6.8665	0.20156	0.12987	0.684454	1252	1	-6.7877	0.047081	0.022939	0.570509	285	0	-6.5874
ACE2	4	0.76539	0.73451	0.962737	4750	0	-6.95	0.61658	0.61308	0.916083	3883	0	-7.1024	0.43839	0.41479	0.869293	2727	0	-7.0235	0.30269	0.30089	0.805087	1887	0	-7.3856
ACER1	7	0.087048	0.10768	0.720921	1058	1	0.098279	0.13402	0.099446	0.639603	1171	1	-1.0187	0.15633	0.11098	0.676653	974	0	-0.86696	0.24924	0.16196	0.673516	1556	0	-7.0012
ACER2	11	0.0048924	0.0091735	0.462445	112	2	4.1941	0.0030588	0.0037601	0.307786	56	2	4.0437	0.0054211	0.0015243	0.157273	66	2	2.0245	0.021234	0.022937	0.570509	139	0	-0.13943
ACER3	6	0.3355	0.36394	0.934154	2589	1	-7.005	0.31121	0.26609	0.815164	2152	1	-7.1575	0.85405	0.81973	0.96657	5290	0	-7.1765	0.79759	0.75106	0.959558	4935	0	-7.5388
ACHE	14	0.95623	0.93252	0.982869	5915	0	-1.6447	0.86768	0.84603	0.976723	5360	0	-2.3849	0.92722	0.90707	0.980654	5741	0	-6.4441	0.87893	0.83506	0.97077	5416	0	-6.8049
ACKR2	14	0.4176	0.49991	0.949682	2989	2	1.3353	0.094276	0.14045	0.747771	951	2	2.3994	0.43562	0.3964	0.865672	2715	0	-2.9136	0.51572	0.43208	0.941947	3169	0	-7.0773
ACKR3	6	0.010464	0.014015	0.486686	207	1	-2.608	0.013558	0.013325	0.378069	221	1	-4.676	0.017707	0.015422	0.38178	184	1	-5.6351	0.020995	0.012542	0.458871	136	0	-6.3906
ACKR4	7	0.1843	0.2427	0.839579	1826	1	-6.7225	0.18935	0.18045	0.790342	1465	1	-6.8748	0.25999	0.22275	0.803369	1605	0	-6.7959	0.63327	0.58058	0.944575	3906	0	-7.1001
ACMSD	6	0.93326	0.90999	0.982869	5767	0	-7.3515	0.84925	0.82667	0.976723	5232	0	-7.5043	0.72535	0.68655	0.94925	4454	0	-7.4252	0.61756	0.57333	0.944575	3795	0	-7.7879
ACP1	14	0.048662	0.10299	0.720921	710	3	3.5271	0.027782	0.024695	0.419218	379	2	3.5122	0.22425	0.1387	0.684454	1381	1	0.5702	0.07275	0.028741	0.570509	431	0	-6.1677
ACP2	5	0.60987	0.57305	0.953681	3930	0	-6.7307	0.44286	0.3964	0.862026	2853	0	-6.883	0.19902	0.18357	0.77951	1238	0	-6.8041	0.059821	0.051136	0.673516	367	0	-7.1658
ACPL2	7	0.60246	0.58158	0.953681	3896	0	0.36614	0.56084	0.50716	0.887351	3528	0	-6.1405	0.71697	0.6831	0.94925	4404	0	-7.912	0.58343	0.55576	0.944575	3563	0	-7.1294
ACPP	4	0.42498	0.40379	0.934154	3029	0	-0.48561	0.26127	0.2142	0.804255	1881	0	-1.9053	0.22435	0.18565	0.77951	1382	0	-6.5355	0.50459	0.45831	0.944575	3101	0	-7.9582
ACPT	7	0.086583	0.10768	0.720921	1055	1	-2.4049	0.10424	0.099444	0.639603	1016	1	-4.6091	0.11811	0.070831	0.567106	763	1	-4.5329	0.021616	0.014622	0.458871	141	0	-4.8835
ACSL1	14	0.2948	0.42471	0.940578	2381	1	-1.2708	0.92628	0.89757	0.982044	5732	0	-6.816	0.73541	0.6424	0.936698	4519	0	-6.4543	0.46876	0.31841	0.830509	2876	0	-7.0988
ACSL3	10	0.16938	0.22743	0.837574	1715	2	1.8015	0.10148	0.12272	0.716533	997	2	1.609	0.38014	0.33374	0.830511	2384	0	-0.8291	0.5296	0.51013	0.944575	3247	0	-5.44
ACSL4	7	0.54115	0.533	0.949682	3565	1	0.58875	0.62298	0.60148	0.91047	3915	0	-5.0816	0.89512	0.86955	0.977547	5531	0	-8.1904	0.84647	0.80874	0.964507	5231	0	-8.1161
ACSL5	5	0.65889	0.61868	0.953681	4161	0	-2.1547	0.49731	0.48149	0.887351	3152	0	-4.1471	0.37386	0.30829	0.83002	2334	0	-6.8666	0.19797	0.12903	0.673516	1214	0	-7.933
ACSL6	13	0.88127	0.85446	0.977475	5427	0	-0.085145	0.7699	0.73095	0.962885	4779	0	-1.3076	0.7517	0.70202	0.949457	4624	0	-4.8816	0.5151	0.46578	0.944575	3168	0	-4.9228
ACTB	13	0.32707	0.416	0.934154	2554	1	-1.4008	0.31729	0.33252	0.829784	2184	1	-3.4635	0.45277	0.40928	0.865807	2826	0	-3.3913	0.2166	0.15152	0.673516	1340	0	-3.7249
ACTN1	13	0.32226	0.40707	0.934154	2528	2	1.4282	0.58327	0.50388	0.887351	3678	1	0.081047	0.19833	0.13081	0.684454	1236	1	-7.5227	0.18528	0.12798	0.673516	1149	0	-6.7884
ACTN4	16	0.015259	0.027562	0.515791	278	4	3.9955	0.0048992	0.0057553	0.310654	91	4	3.063	0.027941	0.012426	0.343096	246	2	1.0686	0.017249	0.00051075	0.033758	106	1	-3.142
ACVR1	14	0.023754	0.041853	0.620608	401	3	1.8052	0.028906	0.024695	0.419218	388	2	1.9842	0.090872	0.06874	0.567106	595	1	-2.4824	0.24872	0.18509	0.711606	1551	0	-7.1294
ACVR1B	7	0.48764	0.48431	0.949682	3326	1	-6.2044	0.34444	0.30298	0.815164	2319	1	-6.3561	0.33448	0.29119	0.825451	2086	0	-6.2775	0.63822	0.58744	0.949474	3932	0	-8.3492
ACVR1C	9	0.1734	0.24727	0.841666	1756	2	1.5968	0.50508	0.41869	0.874401	3209	0	0.15322	0.85965	0.82856	0.968014	5333	0	-7.5619	0.76964	0.72559	0.956653	4760	0	-7.2386
ACVR2A	13	0.13541	0.20934	0.829605	1444	2	2.0983	0.18817	0.19628	0.803473	1460	1	-4.4416	0.39674	0.33867	0.830511	2483	0	-4.3659	0.18933	0.12798	0.673516	1173	0	-4.7147
ACVR2B	7	0.63087	0.60182	0.953681	4021	0	-0.3184	0.90182	0.88221	0.981978	5563	0	-7.1508	0.80094	0.7624	0.962423	4919	0	-7.0718	0.70746	0.65682	0.953428	4369	0	-7.434
ACVRL1	13	0.26512	0.39169	0.934154	2239	1	0.23158	0.67643	0.60467	0.91047	4221	0	-5.7857	0.60232	0.54361	0.914998	3718	0	-5.7077	0.73009	0.72795	0.956653	4512	0	-7.1493
ADAM10	14	0.78491	0.7783	0.968228	4850	1	-6.5481	0.54862	0.50234	0.887351	3462	1	-6.7002	0.32492	0.25521	0.803369	2016	0	-6.6214	0.41898	0.29784	0.801558	2577	0	-5.7754
ADAM11	9	0.78938	0.75939	0.965039	4875	0	-0.98174	0.72192	0.70105	0.950995	4500	0	-6.3678	0.54502	0.44145	0.883785	3380	0	-6.2892	0.52279	0.52559	0.944575	3208	0	-6.6497
ADAM12	6	0.10572	0.13812	0.761754	1216	2	1.2356	0.21478	0.2106	0.803473	1606	1	-1.387	0.1995	0.16266	0.731802	1243	0	-2.3186	0.23016	0.1516	0.673516	1442	0	-6.4755
ADAM15	14	0.43018	0.51336	0.949682	3056	2	1.198	0.80049	0.75641	0.970092	4947	0	-1.8942	0.90964	0.89348	0.978641	5621	0	-6.0484	0.82388	0.79575	0.961597	5089	0	-6.8667
ADAM17	6	0.62638	0.58893	0.953681	3998	0	-7.0902	0.93157	0.91895	0.985743	5767	0	-7.5149	0.86917	0.84514	0.971308	5384	0	-7.2538	0.81888	0.79123	0.961597	5060	0	-8.229
ADAM18	9	0.066427	0.1059	0.720921	870	1	0.18799	0.43734	0.37253	0.853115	2822	1	-6.6338	0.87749	0.84715	0.971453	5435	0	-7.1446	0.79885	0.75378	0.959558	4949	0	-7.5069
ADAM19	6	0.10856	0.15313	0.761754	1239	2	1.535	0.23396	0.21061	0.803473	1720	1	0.35569	0.25453	0.2153	0.803369	1570	0	-3.3227	0.34926	0.33118	0.835641	2164	0	-6.8966
ADAM2	7	0.19039	0.2427	0.839579	1862	2	0.89007	0.61661	0.60148	0.91047	3884	0	-2.2534	0.5554	0.52214	0.914742	3447	0	-5.4811	0.46049	0.46038	0.944575	2818	0	-6.4355
ADAM20	7	0.31726	0.3604	0.934154	2506	1	-0.4282	0.42088	0.34398	0.830934	2734	0	-3.74	0.28262	0.24612	0.803369	1754	0	-8.209	0.87353	0.85597	0.977925	5378	0	-7.613
ADAM21	6	0.32872	0.3438	0.930785	2560	1	0.37258	0.38092	0.30333	0.815164	2510	0	-0.12539	0.43272	0.35662	0.830511	2693	0	-3.6686	0.49175	0.48359	0.944575	3012	0	-6.8966
ADAM22	12	0.026933	0.049638	0.637578	440	2	3.25	0.033734	0.034279	0.474332	434	2	3.0617	0.048164	0.037474	0.525921	352	1	0.4017	0.12682	0.11777	0.673516	770	0	-6.9827
ADAM23	13	0.069354	0.1222	0.739066	904	3	3.0177	0.13825	0.16761	0.785879	1198	2	1.814	0.37922	0.32014	0.830511	2373	0	-0.85099	0.72189	0.71533	0.956066	4452	0	-6.6379
ADAM28	7	0.034432	0.058256	0.637578	547	3	1.2711	0.42473	0.34398	0.830934	2754	0	-0.47848	0.37406	0.33369	0.830511	2339	0	-6.5146	0.61245	0.57354	0.944575	3753	0	-8.1106
ADAM29	7	0.72649	0.68554	0.953681	4548	0	-4.7142	0.76603	0.7338	0.963862	4753	0	-6.2712	0.55007	0.50262	0.903319	3417	0	-6.1927	0.34989	0.30654	0.815647	2169	0	-6.5528
ADAM30	7	0.12636	0.17558	0.815488	1393	2	1.3416	0.15839	0.14994	0.756758	1306	1	0.53746	0.129	0.084149	0.60303	826	1	-3.6202	0.16391	0.11027	0.673516	999	0	-3.2728
ADAM32	11	0.80413	0.78822	0.968228	4965	0	-1.6309	0.89849	0.87646	0.981978	5546	0	-5.5521	0.83668	0.81703	0.96657	5171	0	-6.0345	0.70271	0.69905	0.956066	4336	0	-6.3942
ADAM33	12	0.30834	0.40133	0.934154	2465	2	1.3691	0.23343	0.24237	0.80568	1715	1	0.37819	0.18207	0.11983	0.684454	1126	1	-6.3907	0.25395	0.18213	0.711606	1599	0	-6.7514
ADAM7	4	0.69337	0.65388	0.953681	4354	0	-8.5082	0.53268	0.49665	0.887351	3366	0	-8.6614	0.32576	0.28456	0.825451	2024	0	-8.5821	0.17536	0.13828	0.673516	1078	0	-8.9458
ADAM8	14	0.828	0.81301	0.97046	5106	1	-0.21257	0.4081	0.43515	0.883257	2660	1	-2.8112	0.3686	0.25521	0.803369	2306	0	-2.7432	0.27733	0.20859	0.738016	1712	0	-6.3078
ADAM9	11	0.70294	0.69233	0.956396	4410	1	-1.221	0.73701	0.71713	0.957112	4577	0	-5.3619	0.74767	0.71752	0.95531	4593	0	-5.2843	0.57963	0.56651	0.944575	3540	0	-6.6497
ADAMTS1	9	0.8145	0.77985	0.968228	5026	0	-1.3614	0.86682	0.86831	0.979624	5354	0	-6.1942	0.68857	0.66417	0.943839	4256	0	-6.1158	0.49526	0.49053	0.944575	3041	0	-6.4757
ADAMTS13	7	0.81233	0.77515	0.968228	5012	0	-2.3077	0.66645	0.6273	0.918553	4173	0	-4.9341	0.39757	0.34397	0.830511	2490	0	-5.4397	0.18081	0.13648	0.673516	1118	0	-5.7968
ADAMTS15	6	0.6269	0.58893	0.953681	4002	0	-7.1029	0.93282	0.91974	0.986078	5781	0	-7.299	0.87149	0.84649	0.971412	5393	0	-7.22	0.82208	0.79626	0.961597	5077	0	-7.5824
ADAMTS4	7	0.32376	0.37408	0.934154	2535	1	-3.8901	0.51405	0.46605	0.887351	3251	0	-4.0339	0.46936	0.36399	0.830511	2933	0	-6.6938	0.25258	0.16196	0.673516	1593	0	-6.3535
ADAMTSL4	15	0.00039494	0.00077528	0.301052	14	5	3.2113	0.00076806	0.00087249	0.307786	14	5	2.7928	0.31672	0.27153	0.820951	1972	0	0.11878	0.31748	0.22309	0.760315	1977	0	-3.3165
ADCK2	7	0.2246	0.27709	0.866838	2049	1	-2.8097	0.58592	0.56036	0.900776	3693	0	-2.9425	0.37587	0.33369	0.830511	2357	0	-7.065	0.16051	0.11027	0.673516	981	0	-7.4272
ADCK5	14	0.037138	0.072063	0.676508	578	4	2.3353	0.024195	0.024694	0.419218	343	3	3.2618	0.070167	0.045541	0.525921	472	1	0.6592	0.076027	0.028741	0.570509	465	0	-1.8058
ADCY1	7	0.9089	0.89206	0.980638	5604	0	-6.2844	0.79155	0.7931	0.976723	4888	0	-6.4362	0.5964	0.57055	0.916272	3688	0	-6.3576	0.41244	0.40651	0.926755	2536	0	-6.7183
ADCY10	8	0.69921	0.67562	0.953681	4392	0	0.35275	0.43295	0.349	0.834608	2807	1	0.038154	0.33792	0.2882	0.825451	2115	0	-3.8831	0.44508	0.4144	0.926755	2723	0	-6.0124
ADCY2	10	0.88768	0.85482	0.977475	5473	0	-1.3627	0.80598	0.76792	0.973414	4981	0	-2.5413	0.56633	0.46549	0.889022	3505	0	-5.7925	0.65342	0.65284	0.953428	4011	0	-7.858
ADCY3	8	0.079914	0.12573	0.739066	993	1	0.63373	0.42768	0.349	0.834608	2770	1	0.52035	0.37228	0.32466	0.830511	2328	0	-3.5154	0.6131	0.5939	0.949776	3755	0	-7.4874
ADCY4	7	0.51133	0.51238	0.949682	3425	1	-2.2057	0.56381	0.51504	0.890805	3552	0	-6.246	0.50476	0.44792	0.883785	3144	0	-6.1675	0.61094	0.57354	0.944575	3742	0	-7.4676
ADCY5	13	0.0062935	0.012192	0.486686	138	5	2.1289	0.55093	0.49079	0.887351	3475	1	0.1801	0.70759	0.61718	0.929355	4352	0	-3.1883	0.81251	0.78336	0.961597	5017	0	-6.5276
ADCY6	7	0.36653	0.39456	0.934154	2741	1	0.74359	0.23316	0.24205	0.80568	1713	1	-1.3505	0.19803	0.137	0.684454	1232	0	-7.4305	0.1309	0.083612	0.673516	804	0	-6.9413
ADCY7	12	0.80502	0.78063	0.968228	4970	0	-0.54918	0.90211	0.8776	0.981978	5565	0	-4.7592	0.73503	0.69264	0.94925	4516	0	-6.1547	0.50521	0.4445	0.944575	3103	0	-6.5148
ADCY8	14	0.96744	0.95629	0.990734	5981	0	-5.5634	0.95151	0.93725	0.98979	5919	0	-5.714	0.87895	0.86056	0.973338	5446	0	-6.4123	0.7407	0.73992	0.956653	4581	0	-6.773
ADCY9	8	0.48272	0.51046	0.949682	3302	1	0.66457	0.41942	0.349	0.834608	2725	1	-2.1512	0.52414	0.44455	0.883785	3252	0	-6.3052	0.7642	0.71187	0.956066	4725	0	-7.6188
ADCYAP1R1	6	0.96704	0.95395	0.989395	5977	0	-7.449	0.91975	0.89969	0.982044	5692	0	-7.6018	0.84801	0.8121	0.96657	5253	0	-7.5227	0.78904	0.74109	0.956653	4877	0	-7.5624
ADIG	7	0.57171	0.56083	0.953681	3718	1	-0.67912	0.39888	0.32353	0.820455	2613	1	-0.81948	0.13346	0.08415	0.60303	850	1	-4.6826	0.030223	0.014624	0.458871	195	0	-5.0346
ADIPOR1	7	0.22126	0.27709	0.866838	2041	1	0.47836	0.048795	0.063155	0.607586	573	2	1.7318	0.17015	0.137	0.684454	1055	0	-1.7423	0.36568	0.32228	0.830831	2264	0	-5.8441
ADIPOR2	7	0.85448	0.80919	0.968509	5272	0	-5.2122	0.79643	0.79504	0.976723	4926	0	-7.0812	0.6053	0.58113	0.918993	3738	0	-7.0023	0.4239	0.41128	0.926755	2602	0	-7.3643
ADORA1	13	0.82109	0.80673	0.968228	5065	0	-4.8706	0.80737	0.78224	0.976723	4994	0	-5.0193	0.78951	0.75458	0.962423	4840	0	-5.1364	0.57966	0.53024	0.944575	3544	0	-5.4918
ADORA2A	13	0.081431	0.13844	0.761754	1006	3	2.6658	0.070575	0.094488	0.639603	754	2	0.94737	0.050291	0.041707	0.525921	365	1	-1.7019	0.10596	0.10366	0.673516	648	0	-5.7279
ADORA2B	4	0.38403	0.37527	0.934154	2817	1	-3.9059	0.25236	0.20016	0.803473	1834	1	-7.7436	0.078595	0.049141	0.546606	531	1	-7.6645	0.017384	0.0081966	0.458871	108	0	-7.7762
ADORA3	8	0.99142	0.98739	0.995311	6160	0	-7.2197	0.97132	0.96325	0.990514	6038	0	-7.817	0.93202	0.913	0.980948	5776	0	-7.7728	0.89513	0.8706	0.97842	5526	0	-8.1359
ADPRM	5	0.11001	0.15956	0.779993	1259	1	-0.017792	0.11059	0.10441	0.662623	1057	1	-2.868	0.19518	0.1747	0.765385	1214	0	-6.5839	0.59729	0.54885	0.944575	3659	0	-6.9451
ADRA1A	8	0.17924	0.25202	0.841666	1802	1	-5.4087	0.14689	0.11931	0.70127	1248	1	-5.5589	0.091871	0.05142	0.556404	604	1	-5.4811	0.2176	0.15489	0.673516	1347	0	-5.8385
ADRA1B	5	0.4643	0.44436	0.942906	3208	1	0.68451	0.43261	0.39639	0.862026	2805	0	-1.6371	0.93549	0.92007	0.982003	5796	0	-8.9109	0.91589	0.91019	0.985	5658	0	-8.6502
ADRA1D	7	0.25032	0.29082	0.881229	2170	1	0.49597	0.33412	0.29281	0.815164	2267	1	-1.8828	0.28837	0.24612	0.803369	1790	0	-6.4956	0.69779	0.65392	0.953428	4303	0	-7.141
ADRA2A	7	0.72244	0.68013	0.953681	4525	0	-6.5388	0.90925	0.88904	0.981978	5612	0	-7.7118	0.81502	0.77489	0.962423	5009	0	-7.6326	0.72783	0.67929	0.956066	4495	0	-7.9956
ADRA2B	8	0.23362	0.29975	0.893504	2089	2	0.93656	0.53557	0.48269	0.887351	3383	0	-0.56454	0.52575	0.44455	0.883785	3256	0	-2.9395	0.81554	0.75619	0.960193	5037	0	-8.9072
ADRA2C	6	0.12879	0.18515	0.824423	1406	2	1.1507	0.38539	0.30333	0.815164	2546	0	-1.7868	0.53251	0.4979	0.90024	3301	0	-5.2843	0.35534	0.33118	0.835641	2204	0	-5.6406
ADRB1	6	0.1026	0.13162	0.754371	1184	2	1.366	0.30726	0.26609	0.815164	2129	1	-0.053946	0.20983	0.18391	0.77951	1302	0	-6.9217	0.21764	0.14069	0.673516	1348	0	-7.2837
ADRB2	6	0.40236	0.41783	0.934154	2910	1	-0.187	0.41136	0.34832	0.834608	2680	0	-1.5741	0.38417	0.31207	0.83002	2403	0	-4.3209	0.25571	0.20513	0.738016	1605	0	-6.0835
ADRB3	14	0.12857	0.20363	0.828691	1404	2	1.7319	0.14807	0.17037	0.785879	1255	1	-0.52503	0.10072	0.06874	0.567106	654	1	-1.6544	0.30132	0.20859	0.738016	1870	0	-5.4655
ADTRP	9	0.63995	0.62578	0.953681	4078	1	-1.1969	0.64501	0.59761	0.91047	4049	0	-6.1942	0.8113	0.78019	0.962905	4988	0	-6.2538	0.68966	0.65255	0.953428	4251	0	-6.6141
AEBP1	7	0.47249	0.47027	0.942906	3258	1	0.22388	0.30805	0.28264	0.815164	2134	1	0.86406	0.14232	0.097524	0.650124	903	1	-2.3835	0.67135	0.62668	0.953428	4135	0	-6.7658
AFG3L2	7	0.58515	0.56761	0.953681	3782	1	-6.5295	0.90833	0.88792	0.981978	5606	0	-6.7726	0.81329	0.77282	0.962423	4997	0	-6.6028	0.72528	0.67649	0.956066	4471	0	-6.964
AGER	11	0.59626	0.63304	0.953681	3858	1	-4.6465	0.68413	0.63545	0.923094	4262	0	-4.7944	0.70785	0.66193	0.942385	4355	0	-5.5988	0.48113	0.41789	0.928263	2950	0	-5.7695
AGL	13	0.067077	0.11714	0.739066	879	1	-2.8826	0.065103	0.07141	0.612538	704	1	-6.056	0.07123	0.041708	0.525921	478	1	-5.9777	0.07232	0.026687	0.570509	427	0	-6.3372
AGMO	7	0.41748	0.42202	0.937107	2987	1	0.31926	0.40382	0.33389	0.829784	2645	1	-1.8777	0.26706	0.24612	0.803369	1650	0	-3.8737	0.082736	0.070004	0.673516	501	0	-7.6888
AGPAT1	12	0.79717	0.78063	0.968228	4927	0	-1.9118	0.81613	0.79893	0.976723	5053	0	-2.4066	0.82839	0.80426	0.965797	5121	0	-6.9951	0.93646	0.90947	0.984753	5787	0	-7.3572
AGPAT2	6	0.57046	0.53905	0.953351	3711	0	0.48504	0.38071	0.30333	0.815164	2509	0	-2.8112	0.32021	0.29353	0.825451	1988	0	-2.7432	0.12994	0.095688	0.673516	799	0	-8.2714
AGPAT3	8	0.19506	0.2564	0.845111	1892	1	0.35113	0.35014	0.3272	0.824048	2348	1	-5.8706	0.42369	0.37067	0.840509	2649	0	-5.7925	0.5716	0.57036	0.944575	3493	0	-7.5197
AGPAT4	7	0.46422	0.47027	0.942906	3205	1	-1.9549	0.30713	0.28263	0.815164	2128	1	-8.01	0.36483	0.33368	0.830511	2282	0	-7.9308	0.97742	0.97232	0.996146	6057	0	-8.3918
AGPAT5	14	5.33E-05	0.00013785	0.122348	5	5	4.0114	2.83E-06	2.39E-06	0.007426	2	5	4.8866	1.07E-05	7.97E-07	0.002475	2	4	3.7491	0.038651	0.02874	0.570509	247	0	-0.022735
AGPAT6	13	0.018082	0.033277	0.557298	332	4	3.6507	0.0043385	0.0050126	0.307786	78	3	4.0678	0.09345	0.064063	0.567106	615	1	0.61936	0.092169	0.078713	0.673516	558	0	-2.9522
AGPAT9	13	0.3873	0.47208	0.942906	2836	1	0.18911	0.33801	0.35908	0.842832	2284	1	-6.9073	0.30803	0.24022	0.803369	1907	0	-6.8284	0.38447	0.28157	0.801558	2365	0	-7.1902
AGPS	7	0.72628	0.68554	0.953681	4547	0	-7.792	0.99181	0.9883	0.995101	6169	0	-7.9836	0.9808	0.97294	0.993665	6077	0	-7.9044	0.97218	0.96807	0.995471	6022	0	-8.229
AGRN	12	0.56159	0.62093	0.953681	3672	1	-2.0021	0.48004	0.44884	0.885836	3060	1	-2.1189	0.44817	0.38375	0.849857	2791	0	-2.0581	0.1667	0.11777	0.673516	1021	0	-7.1658
AGTR1	7	0.67745	0.64579	0.953681	4260	0	-4.3389	0.5041	0.45731	0.885836	3199	0	-4.4854	0.21254	0.14978	0.71419	1314	0	-4.4095	0.047423	0.04269	0.673516	292	0	-4.7588
AGTR2	6	0.67681	0.6398	0.953681	4256	0	-2.0367	0.50438	0.45406	0.885836	3206	0	-7.8139	0.23379	0.2153	0.803369	1450	0	-7.7347	0.071349	0.060632	0.673516	421	0	-8.0978
AGTRAP	5	0.025736	0.039457	0.608297	427	1	-6.2733	0.022917	0.01962	0.399495	332	1	-6.425	0.017261	0.012479	0.343096	183	1	-6.3465	0.016286	0.010542	0.458871	99	0	-6.2762
AHSG	6	0.73665	0.6854	0.953681	4595	0	-4.6465	0.70801	0.6756	0.937937	4410	0	-4.7944	0.48889	0.44617	0.883785	3038	0	-5.9921	0.30084	0.25565	0.782535	1865	0	-6.3516
AIFM1	10	0.90474	0.86888	0.978154	5575	0	-2.5597	0.89209	0.88454	0.981978	5514	0	-7.7571	0.99245	0.98837	0.997842	6153	0	-7.7	0.98707	0.98518	0.998358	6115	0	-8.0464
AIFM2	7	0.99976	0.99951	1	6208	0	-8.355	0.99903	0.9981	0.999704	6203	0	-8.5083	0.99745	0.99525	0.999359	6188	0	-8.4289	0.99644	0.99425	0.999789	6177	0	-7.5946
AIG1	10	0.86604	0.82683	0.971282	5331	0	-7.5169	0.99672	0.99528	0.9993	6189	0	-8.2634	0.9896	0.98524	0.995978	6134	0	-8.1841	0.94493	0.93291	0.988735	5851	0	-7.5015
AJAP1	11	0.014234	0.024316	0.498881	262	1	-0.12665	0.017934	0.01666	0.398153	274	1	-0.94087	0.0079745	0.0024693	0.167598	100	1	-7.3205	0.007582	0.00025737	0.024818	41	1	-6.8363
AKAP1	14	0.83222	0.81871	0.971282	5126	1	0.61783	0.68379	0.58264	0.91047	4259	0	-5.6386	0.76738	0.71393	0.955137	4702	0	-5.5607	0.72501	0.71825	0.956066	4463	0	-6.2472
AKAP11	7	0.8039	0.74951	0.962737	4961	0	-1.9883	0.54031	0.49091	0.887351	3412	0	-0.67269	0.32196	0.28006	0.825451	1999	0	-7.8017	0.96597	0.96181	0.993986	5979	0	-8.2676
AKAP6	7	0.71801	0.67458	0.953681	4492	0	-0.21186	0.5722	0.5531	0.900776	3608	0	-2.9263	0.87279	0.84172	0.971308	5401	0	-8.1841	0.81327	0.77041	0.960193	5022	0	-7.5543
AKAP9	9	0.051723	0.082543	0.688371	746	2	1.5737	0.052648	0.059882	0.607586	600	1	-0.13654	0.068251	0.042355	0.525921	462	1	-4.5329	0.088699	0.072404	0.673516	544	0	-4.8835
ALCAM	13	0.88995	0.86336	0.977921	5484	0	-5.4882	0.95698	0.955	0.990514	5954	0	-6.2203	0.85098	0.8276	0.968014	5272	0	-6.1419	0.69845	0.69297	0.956066	4308	0	-6.3778
ALDH16A1	5	0.60374	0.5624	0.953681	3903	0	-2.1471	0.51662	0.48753	0.887351	3262	0	-2.8112	0.27504	0.2522	0.803369	1705	0	-3.8924	0.10952	0.080716	0.673516	668	0	-8.1852
ALDH3A2	15	0.44082	0.53287	0.949682	3112	2	1.2617	0.34741	0.36717	0.847044	2331	1	-0.39308	0.27656	0.19807	0.801158	1713	1	-3.5444	0.62889	0.58137	0.944575	3863	0	-6.6844
ALDH3B2	6	0.92429	0.89834	0.980638	5702	0	-6.2161	0.83169	0.80699	0.976723	5139	0	-6.3678	0.69542	0.64391	0.936698	4281	0	-6.2892	0.5755	0.52523	0.944575	3522	0	-6.6497
ALDH6A1	4	0.0067559	0.0089058	0.462445	145	2	2.9925	0.21601	0.18605	0.798312	1615	1	-0.87397	0.12168	0.080818	0.602211	785	0	-8.5916	0.75378	0.73407	0.956653	4661	0	-8.9553
ALG1	13	0.96948	0.95242	0.989395	6000	0	-2.077	0.94658	0.9475	0.990514	5865	0	-5.4962	0.81738	0.79545	0.962905	5030	0	-5.4185	0.6314	0.62767	0.953428	3892	0	-5.7755
ALG10	6	0.71037	0.66585	0.953681	4450	0	-1.6582	0.76506	0.75824	0.970092	4743	0	-7.9836	0.96957	0.95978	0.988357	6019	0	-8.4937	0.95819	0.95357	0.993212	5939	0	-8.3649
ALG10B	7	0.10779	0.15158	0.761754	1230	2	1.8769	0.20879	0.20117	0.803473	1575	1	-1.0481	0.18081	0.137	0.684454	1117	0	-4.3206	0.8293	0.78443	0.961597	5122	0	-7.3715
ALG11	7	0.92406	0.90733	0.982869	5701	0	-7.7762	0.81938	0.82003	0.976723	5068	0	-7.9292	0.64686	0.62733	0.93077	4000	0	-7.85	0.48369	0.48989	0.944575	2959	0	-8.2132
ALG12	7	0.067787	0.099329	0.720921	890	2	2.2228	0.033169	0.027799	0.419218	429	2	2.155	0.10789	0.07083	0.567106	704	1	-0.19706	0.19626	0.13648	0.673516	1203	0	-4.1577
ALG14	7	0.54424	0.533	0.949682	3582	1	-2.4317	0.57456	0.56036	0.900776	3623	0	-8.186	0.99154	0.98295	0.995127	6148	0	-8.4962	0.98785	0.98057	0.996764	6121	0	-8.8599
ALG1L2	7	0.26638	0.31152	0.904435	2245	1	-4.6465	0.45599	0.39375	0.860187	2919	0	-4.7944	0.32753	0.29119	0.825451	2035	0	-4.7178	0.21679	0.16195	0.673516	1342	0	-5.07
ALG2	7	0.98253	0.97582	0.994814	6089	0	-7.5263	0.95038	0.93811	0.98979	5903	0	-7.6792	0.89512	0.86955	0.977547	5530	0	-7.6001	0.84647	0.80874	0.964507	5233	0	-7.963
ALG3	14	0.030455	0.051206	0.637578	484	3	2.6272	0.083246	0.11138	0.67679	870	2	1.1269	0.13453	0.068742	0.567106	865	1	-1.2923	0.25142	0.18509	0.711606	1577	0	-3.4281
ALG5	7	0.19616	0.25423	0.841666	1899	1	-5.3673	0.38234	0.31335	0.815164	2522	1	-5.5174	0.62559	0.60128	0.923773	3863	0	-7.4567	0.45285	0.45604	0.944575	2764	0	-7.8194
ALG6	7	0.13468	0.18297	0.824423	1440	1	0.65585	0.032303	0.027799	0.419218	420	1	0.090554	0.023958	0.018681	0.392143	219	1	-5.4811	0.017536	0.014622	0.458871	110	0	-5.8385
ALG8	7	0.69819	0.65757	0.953681	4380	0	-7.7603	0.99084	0.98732	0.994845	6162	0	-7.995	0.97874	0.97086	0.99291	6066	0	-7.9158	0.96915	0.9657	0.995335	6005	0	-8.279
ALG9	14	0.12393	0.19707	0.824423	1375	3	1.6848	0.19714	0.21436	0.804255	1509	2	1.4372	0.2721	0.20963	0.803369	1680	1	-0.76702	0.37773	0.27647	0.801558	2325	0	-5.2352
ALK	14	0.68663	0.72581	0.962737	4314	1	-0.34617	0.68197	0.58264	0.91047	4248	0	-5.6955	0.72713	0.6424	0.936698	4467	0	-5.6175	0.73719	0.73992	0.956653	4560	0	-6.4433
ALKBH5	5	0.046926	0.061995	0.637578	688	1	-0.42004	0.31121	0.26047	0.813652	2151	1	-5.7323	0.53154	0.50592	0.907933	3297	0	-5.9034	0.38548	0.38231	0.901852	2378	0	-6.2626
ALOX5AP	7	0.72114	0.67458	0.953681	4514	0	-5.3028	0.40864	0.34398	0.830934	2662	1	-5.4528	0.38955	0.34397	0.830511	2437	0	-5.3751	0.43974	0.43859	0.943741	2689	0	-6.3372
ALPI	6	0.92361	0.89834	0.980638	5698	0	-6.2511	0.83043	0.80699	0.976723	5128	0	-6.5742	0.69329	0.64391	0.936698	4275	0	-6.4956	0.57259	0.52522	0.944575	3502	0	-6.8566
ALPK1	4	0.52762	0.4894	0.949682	3512	0	-6.3708	0.35101	0.31999	0.820455	2353	0	-6.2378	0.50897	0.47366	0.889022	3170	0	-6.4441	0.4818	0.43656	0.943741	2954	0	-8.0978
ALPL	13	0.90496	0.87563	0.978457	5576	0	-5.7197	0.96461	0.96293	0.990514	6001	0	-6.0989	0.87561	0.85957	0.973338	5424	0	-6.0205	0.7478	0.74756	0.958835	4634	0	-6.3801
ALPP	11	0.057472	0.097874	0.720921	803	3	2.7745	0.035725	0.036865	0.494697	458	2	2.8875	0.22257	0.16884	0.750898	1372	1	-0.21754	0.26591	0.20704	0.738016	1651	0	-7.1493
ALPPL2	7	0.47118	0.47027	0.942906	3252	1	-0.673	0.54005	0.49091	0.887351	3411	0	-6.7637	0.47336	0.38382	0.849857	2949	0	-6.6849	0.6364	0.58744	0.949474	3925	0	-6.1447
AMBP	6	0.89642	0.87496	0.978248	5527	0	-6.6976	0.78032	0.77851	0.976723	4832	0	-6.8499	0.60798	0.58818	0.921703	3759	0	-6.7711	0.45682	0.46159	0.944575	2795	0	-7.1327
AMELX	5	0.057886	0.076645	0.679977	811	2	1.5716	0.16887	0.17857	0.790342	1344	1	0.54461	0.17704	0.14725	0.71419	1100	0	-1.9566	0.056654	0.051136	0.673516	338	0	-7.0285
AMFR	14	0.22896	0.34135	0.930785	2067	3	1.6582	0.67238	0.5696	0.904719	4197	0	0.66377	0.40918	0.33915	0.830511	2562	0	-4.0216	0.12902	0.10998	0.673516	788	0	-7.9488
AMHR2	9	0.71733	0.68778	0.95576	4488	0	0.065768	0.59881	0.55379	0.900776	3763	0	-1.8736	0.89683	0.86392	0.975572	5542	0	-7.2917	0.94165	0.93054	0.988735	5833	0	-7.9248
AMICA1	18	0.16448	0.27657	0.866838	1683	3	2.7107	0.59725	0.55347	0.900776	3755	1	0.34779	0.66538	0.5873	0.921703	4117	0	-6.4649	0.95051	0.92645	0.988735	5886	0	-7.141
AMIGO1	7	0.91075	0.89318	0.980638	5618	0	-7.2526	0.79498	0.79504	0.976723	4917	0	-7.4053	0.60243	0.5742	0.918507	3723	0	-7.3262	0.41985	0.41128	0.926755	2581	0	-7.5269
AMIGO2	14	0.40872	0.49991	0.949682	2949	1	-0.38807	0.41974	0.43515	0.883257	2728	1	-2.4587	0.41898	0.35852	0.830511	2615	0	-6.1158	0.83799	0.80562	0.964507	5171	0	-7.0195
AMIGO3	7	0.88625	0.86428	0.977921	5463	0	-5.9754	0.85598	0.84405	0.976723	5270	0	-7.5254	0.71483	0.67751	0.948663	4391	0	-7.4463	0.58033	0.54822	0.944575	3548	0	-7.809
AMN	14	0.28431	0.41038	0.934154	2333	2	1.7812	0.40888	0.43515	0.883257	2665	1	0.74941	0.47481	0.43189	0.879464	2955	0	-3.3957	0.54136	0.48929	0.944575	3315	0	-6.1512
AMOT	12	0.078215	0.11938	0.739066	979	2	0.83566	0.1438	0.15613	0.772911	1230	1	-0.6959	0.12377	0.078535	0.602211	796	1	-5.0564	0.15624	0.11777	0.673516	949	0	-5.4112
ANAPC1	7	0.88322	0.85619	0.977475	5439	0	-7.5026	0.98109	0.97571	0.992081	6105	0	-8.1893	0.95771	0.94568	0.984216	5937	0	-8.11	0.93824	0.934	0.988735	5805	0	-8.4734
ANG	9	0.58945	0.59093	0.953681	3815	1	-0.88103	0.68716	0.66702	0.936442	4285	0	-3.911	0.5473	0.44145	0.883785	3398	0	-3.8369	0.29825	0.20406	0.738016	1852	0	-7.4065
ANGPT1	7	0.57438	0.56083	0.953681	3733	1	-1.1353	0.40977	0.34398	0.830934	2667	0	-5.3619	0.35746	0.30198	0.825451	2227	0	-5.2843	0.4239	0.41128	0.926755	2605	0	-7.9392
ANGPTL1	4	0.97167	0.96407	0.991357	6017	0	-8.2564	0.9425	0.92713	0.98834	5842	0	-8.4096	0.90587	0.88341	0.977547	5603	0	-8.3303	0.88383	0.87057	0.97842	5455	0	-8.2866
ANGPTL2	13	0.043447	0.072128	0.676508	652	3	3.2849	0.22716	0.21075	0.803473	1680	1	0.4922	0.27456	0.19713	0.799469	1699	0	-6.0962	0.45598	0.35766	0.878331	2778	0	-7.3773
ANGPTL4	7	0.1234	0.15158	0.761754	1368	1	-1.2441	0.4108	0.34398	0.830934	2676	0	-2.8497	0.4197	0.34397	0.830511	2624	0	-3.3916	0.9871	0.97959	0.996764	6117	0	-8.8344
ANGPTL7	7	0.033647	0.058256	0.637578	533	1	-4.108	0.03267	0.027799	0.419218	423	1	-6.9391	0.01704	0.0054843	0.204037	180	1	-6.8602	0.01518	0.014622	0.458871	90	0	-7.222
ANKH	6	0.95669	0.93899	0.985783	5920	0	-7.1092	0.89733	0.8713	0.980948	5537	0	-7.2618	0.80869	0.76463	0.962423	4976	0	-7.1828	0.73375	0.67431	0.956066	4540	0	-7.5451
ANKLE1	13	0.78325	0.77623	0.968228	4843	1	0.55551	0.69566	0.61583	0.918553	4333	0	-1.4307	0.72225	0.66461	0.94426	4440	0	-4.2745	0.46562	0.38451	0.903884	2851	0	-6.5899
ANKLE2	12	0.0982	0.16711	0.79197	1144	2	2.6773	0.48967	0.44884	0.885836	3112	1	-2.6667	0.51999	0.44477	0.883785	3220	0	-6.4229	0.22766	0.16086	0.673516	1422	0	-6.7838
ANKRD22	3	0.48232	0.43829	0.942906	3298	0	-2.765	0.2072	0.16508	0.785879	1569	0	-8.6228	0.24213	0.19258	0.795565	1497	0	-8.5435	0.35198	0.3156	0.830509	2190	0	-8.9072
ANKRD29	7	0.040015	0.066442	0.648064	623	2	2.5194	0.054625	0.063156	0.607586	620	2	1.5547	0.091459	0.044546	0.525921	602	1	0.44343	0.13701	0.09691	0.673516	838	0	-7.0848
ANKRD32	12	0.794	0.77433	0.968228	4908	0	-0.46844	0.64258	0.56265	0.903522	4031	0	-7.4223	0.58345	0.5132	0.909703	3603	0	-7.3432	0.74162	0.73326	0.956653	4589	0	-7.7058
ANKRD46	6	0.1837	0.22277	0.837014	1822	1	-6.7709	0.19104	0.19193	0.803473	1475	1	-6.9233	0.1617	0.1185	0.684454	996	0	-6.8444	0.43447	0.43894	0.943741	2660	0	-7.2062
ANO1	13	0.84251	0.81854	0.971282	5192	0	-0.037025	0.13737	0.16761	0.785879	1193	2	1.8138	0.47109	0.40928	0.865807	2939	0	-1.6042	0.24411	0.17489	0.695207	1521	0	-3.1581
ANO10	9	0.76655	0.73717	0.962737	4757	0	-6.5847	0.59415	0.54455	0.899662	3738	0	-6.7368	0.26451	0.18883	0.784731	1636	0	-6.6581	0.060555	0.055043	0.673516	370	0	-7.0195
ANO2	7	0.29585	0.34651	0.930785	2387	1	-4.2543	0.49629	0.45731	0.885836	3142	0	-7.0305	0.29604	0.24612	0.803369	1837	0	-6.9515	0.39871	0.37272	0.8876	2450	0	-7.3135
ANO3	11	0.66876	0.67913	0.953681	4210	1	-0.5275	0.69377	0.65346	0.932681	4324	0	-2.2941	0.66351	0.60744	0.92444	4104	0	-6.988	0.93498	0.90425	0.984409	5779	0	-7.4542
ANO4	20	0.055435	0.096896	0.720921	783	1	0.25912	0.08494	0.099	0.639603	883	1	-1.3008	0.071304	0.073808	0.578272	479	1	-6.5839	0.15001	0.11815	0.673516	925	0	-6.9451
ANO5	6	0.90448	0.88458	0.980638	5574	0	-7.1341	0.7949	0.79066	0.976723	4913	0	-7.2867	0.63314	0.60573	0.92444	3914	0	-7.2077	0.49056	0.48359	0.944575	3000	0	-7.5701
ANO6	9	0.013871	0.024862	0.498881	257	2	3.566	0.030053	0.032977	0.460441	401	2	2.7307	0.068403	0.042355	0.525921	463	1	0.33279	0.13411	0.089741	0.673516	821	0	-3.8542
ANO7	12	0.60041	0.62724	0.953681	3880	1	-0.49039	0.42628	0.41033	0.868044	2763	1	-1.4549	0.36704	0.29881	0.825451	2297	0	-6.3009	0.38907	0.2614	0.782535	2408	0	-6.6613
ANO8	7	0.48828	0.48431	0.949682	3327	1	-1.1589	0.63348	0.60815	0.91047	3978	0	-2.9025	0.96847	0.95605	0.986201	6013	0	-7.6912	0.95403	0.94866	0.99093	5910	0	-8.2172
ANO9	5	0.5578	0.52385	0.949682	3656	0	-7.3726	0.402	0.36067	0.843789	2630	0	-7.5254	0.87307	0.84875	0.972393	5403	0	-7.7131	0.83338	0.81918	0.964507	5149	0	-7.809
ANPEP	11	0.081677	0.13013	0.752093	1009	2	2.0613	0.036244	0.036865	0.494697	466	2	1.5412	0.04405	0.033512	0.50786	332	1	-1.1766	0.037772	0.022937	0.570509	243	0	-4.5738
ANTXR1	11	0.18781	0.25071	0.841666	1847	2	1.7682	0.50086	0.43394	0.883257	3176	1	0.024697	0.54384	0.48443	0.897152	3370	0	-2.3088	0.99693	0.99649	0.999789	6181	0	-8.88
ANTXR2	13	0.056291	0.10627	0.720921	793	2	3.0591	0.019481	0.020354	0.400222	291	2	3.6602	0.011981	0.0036437	0.184054	143	2	1.8496	0.029826	0.026686	0.570509	192	0	-2.2745
ANTXRL	7	0.72182	0.68013	0.953681	4519	0	-0.6663	0.46621	0.39375	0.860187	2983	0	-1.4941	0.52942	0.48213	0.896305	3276	0	-5.4605	0.45659	0.45604	0.944575	2787	0	-8.2092
AOC2	5	0.27861	0.29188	0.881229	2304	1	-0.3779	0.38751	0.35333	0.842832	2554	0	-0.64509	0.7107	0.65795	0.940388	4374	0	-6.1197	0.61908	0.55991	0.944575	3802	0	-7.3067
AOC3	15	0.35112	0.4739	0.94491	2663	2	1.7041	0.4923	0.47509	0.887351	3124	1	-0.079719	0.37733	0.27154	0.820951	2363	0	-1.2917	0.82288	0.81561	0.964507	5081	0	-6.2929
AP000322.53	7	0.096742	0.14117	0.761754	1132	2	1.6642	0.25346	0.24205	0.80568	1842	1	0.10849	0.4838	0.40277	0.865807	3001	0	-5.6901	0.50189	0.49403	0.944575	3081	0	-6.825
AP000350.10	6	0.15161	0.20215	0.828193	1585	2	0.87917	0.33089	0.27545	0.815164	2250	1	0.87108	0.36293	0.30304	0.825451	2269	0	-5.9034	0.28154	0.24561	0.780151	1744	0	-6.2626
AP5S1	5	0.37829	0.37447	0.934154	2787	1	-6.3497	0.27702	0.2361	0.80568	1955	1	-6.5016	0.27111	0.22691	0.803369	1675	0	-6.4229	0.55437	0.51164	0.944575	3391	0	-6.7838
APCDD1	9	0.58288	0.58401	0.953681	3776	1	0.37353	0.41795	0.37252	0.853115	2717	1	0.24943	0.32305	0.29206	0.825451	2004	0	-6.7458	0.84308	0.79122	0.961597	5211	0	-7.1073
APCDD1L	11	0.17475	0.25071	0.841666	1770	1	-1.3961	0.28682	0.30833	0.815164	2010	1	-3.6496	0.5522	0.48443	0.897152	3428	0	-5.397	0.6019	0.60739	0.950342	3683	0	-6.0484
APH1A	9	0.22952	0.2972	0.889451	2070	1	0.29667	0.23349	0.23273	0.80568	1716	1	-1.2249	0.26451	0.18883	0.784731	1635	0	-1.18	0.060555	0.055043	0.673516	371	0	-4.4231
APH1B	7	0.75378	0.70659	0.956854	4681	0	-2.5384	0.58045	0.56036	0.900776	3663	0	-2.6667	0.29305	0.24612	0.803369	1818	0	-2.6	0.10091	0.070006	0.673516	616	0	-2.9104
APLF	6	0.71087	0.66585	0.953681	4453	0	-6.5388	0.87215	0.84714	0.976723	5392	0	-6.7726	0.7646	0.72036	0.95531	4689	0	-6.6938	0.67222	0.62239	0.953428	4138	0	-7.0552
APLNR	6	0.55306	0.53255	0.949682	3632	0	-7.5404	0.96926	0.9593	0.990514	6020	0	-7.9371	0.9384	0.91916	0.982003	5807	0	-7.8579	0.91496	0.90469	0.984409	5652	0	-8.2211
APLP1	13	0.040395	0.072127	0.676508	629	4	1.6755	0.63667	0.54323	0.899662	4000	0	0.21205	0.76999	0.72324	0.955374	4720	0	-4.8183	0.54499	0.47338	0.944575	3342	0	-5.1714
APLP2	15	0.89047	0.87419	0.978154	5489	0	-0.091977	0.87305	0.86048	0.976723	5399	0	-1.3656	0.9894	0.98171	0.99454	6132	0	-7.8813	0.97593	0.95959	0.993629	6047	0	-8.1562
APMAP	7	0.63971	0.60847	0.953681	4076	0	-2.8097	0.64881	0.60815	0.91047	4067	0	-2.9425	0.37587	0.33369	0.830511	2352	0	-7.9641	0.16051	0.11027	0.673516	979	0	-8.3274
APOB	9	0.84629	0.81176	0.97046	5217	0	-1.3546	0.62885	0.58059	0.91047	3951	0	-5.9032	0.76869	0.74871	0.961772	4717	0	-6.9515	0.62264	0.62178	0.953428	3824	0	-7.3135
APOC4-APOC2	6	0.99287	0.98968	0.995311	6173	0	-9.0334	0.98006	0.97366	0.992081	6092	0	-8.0534	0.95914	0.946	0.984216	5952	0	-9.1074	0.94375	0.93806	0.989003	5843	0	-9.4714
APOD	7	0.14183	0.1987	0.824423	1500	2	1.2591	0.079484	0.083043	0.614965	839	2	1.0028	0.34154	0.29119	0.825451	2136	0	-1.409	0.42621	0.41128	0.926755	2610	0	-5.3226
APOH	5	0.27167	0.29188	0.881229	2267	1	-0.54885	0.22588	0.19481	0.803473	1673	1	-3.0236	0.26235	0.21855	0.803369	1625	0	-8.4937	0.98824	0.98563	0.998649	6124	0	-9.1847
APOL1	6	0.66076	0.61786	0.953681	4169	0	-7.045	0.92702	0.9101	0.984116	5738	0	-7.2364	0.861	0.82997	0.968014	5339	0	-7.1574	0.8073	0.76823	0.960193	4997	0	-7.5197
APOL2	14	0.76053	0.76659	0.968228	4723	1	-0.75168	0.66086	0.5696	0.904719	4139	0	-4.35	0.71271	0.59494	0.921703	4380	0	-4.2745	0.49077	0.40527	0.926755	3002	0	-7.1327
APOL4	13	0.012617	0.019199	0.494255	231	4	2.6614	0.052649	0.054991	0.583881	601	3	1.9508	0.33465	0.24022	0.803369	2087	0	-2.238	0.54318	0.47338	0.944575	3327	0	-7.0902
APOL6	7	0.70625	0.66884	0.953681	4426	0	-6.9145	0.64425	0.60815	0.91047	4040	0	-7.0669	0.88017	0.84465	0.971308	5449	0	-7.854	0.82435	0.77444	0.960193	5091	0	-8.2172
APOLD1	7	0.9202	0.9015	0.980638	5674	0	-5.7683	0.81174	0.80963	0.976723	5031	0	-5.5793	0.63345	0.60794	0.92444	3922	0	-5.8411	0.46448	0.46471	0.944575	2838	0	-6.2
APOO	7	0.15167	0.21485	0.835837	1586	2	1.1364	0.41439	0.34398	0.830934	2697	0	0.083341	0.50082	0.44792	0.883785	3121	0	-3.8639	0.40768	0.37273	0.8876	2513	0	-7.3135
APP	10	0.33816	0.4143	0.934154	2600	2	0.88332	0.60461	0.533	0.899662	3804	0	0.077679	0.42847	0.38953	0.85929	2670	0	-6.5647	0.83374	0.78957	0.961597	5150	0	-7.8799
AQP1	19	0.97436	0.96061	0.990798	6033	0	-1.5698	0.91683	0.91154	0.984116	5667	0	-2.3255	0.6409	0.58088	0.918993	3962	0	-2.2622	0.28595	0.19671	0.737517	1770	0	-3.8925
AQP10	7	0.54858	0.533	0.949682	3603	1	-0.76379	0.34549	0.30298	0.815164	2322	1	-7.5869	0.95083	0.93196	0.982003	5897	0	-7.9195	0.92818	0.91423	0.985923	5737	0	-8.2828
AQP11	9	0.17614	0.24727	0.841666	1782	2	1.3833	0.075472	0.088576	0.631314	802	2	1.7471	0.015719	0.0092452	0.282626	173	2	1.0011	0.2236	0.17243	0.695207	1390	0	-5.2233
AQP12A	7	0.10869	0.15158	0.761754	1244	1	-7.429	0.2631	0.24205	0.80568	1894	1	-7.5818	0.32994	0.29119	0.825451	2052	0	-7.5027	0.87175	0.85184	0.976081	5368	0	-7.4453
AQP12B	5	0.87758	0.85121	0.977016	5397	0	-6.6116	0.76364	0.74621	0.970092	4728	0	-6.7637	0.61362	0.57849	0.918993	3793	0	-6.6849	0.49048	0.45647	0.944575	2995	0	-7.0464
AQP2	6	0.48255	0.47177	0.942906	3300	1	-6.2955	0.56499	0.54503	0.899662	3559	0	-6.4473	0.7165	0.66952	0.945194	4399	0	-7.0509	0.6054	0.55132	0.944575	3710	0	-6.8912
AQP3	7	0.043738	0.073257	0.676508	656	1	0.049926	0.054338	0.063156	0.607586	615	1	-6.056	0.058048	0.031532	0.489033	411	1	-5.9777	0.44173	0.44744	0.944575	2700	0	-6.3372
AQP4	3	0.85186	0.82848	0.971282	5255	0	-7.4391	0.76421	0.74168	0.968167	4739	0	-7.5919	0.6719	0.64229	0.936698	4151	0	-7.5128	0.6139	0.58934	0.949776	3764	0	-7.8756
AQP5	14	0.79222	0.78415	0.968228	4897	1	-4.0026	0.92451	0.89392	0.982044	5720	0	-5.8706	0.73042	0.6424	0.936698	4483	0	-5.7925	0.46081	0.31841	0.830509	2827	0	-6.1512
AQP6	13	0.019598	0.033278	0.557298	353	2	3.632	0.022217	0.020356	0.400222	324	2	3.5542	0.047839	0.041707	0.525921	349	1	0.7026	0.074932	0.026687	0.570509	458	0	-1.6853
AQP7	7	0.13829	0.1987	0.824423	1469	2	1.3553	0.23985	0.24205	0.80568	1762	1	0.026004	0.19866	0.137	0.684454	1237	0	-6.4649	0.29994	0.23387	0.780151	1857	0	-6.8258
AQP8	7	0.021369	0.029836	0.538899	376	1	-6.3708	0.088327	0.089554	0.631314	909	1	-6.5227	0.27473	0.24612	0.803369	1702	0	-6.4441	0.68351	0.63276	0.953428	4210	0	-6.8049
AQP9	6	0.63011	0.59471	0.953681	4019	0	-4.1256	0.98188	0.97595	0.992081	6111	0	-8.3809	0.96271	0.95133	0.985552	5973	0	-7.8301	0.94873	0.94399	0.99093	5873	0	-8.1933
AQPEP	7	0.091868	0.12288	0.739066	1093	2	1.7137	0.23446	0.24205	0.80568	1721	1	0.39226	0.36072	0.31285	0.830511	2255	0	-1.8432	0.86377	0.8401	0.972853	5330	0	-9.246
AQR	13	0.16712	0.27143	0.86393	1705	1	-0.29462	0.08488	0.12774	0.716927	882	1	-5.2395	0.19756	0.13081	0.684454	1230	1	-5.1622	0.20099	0.12798	0.673516	1233	0	-5.5177
AREG	7	0.52584	0.51915	0.949682	3497	1	0.33557	0.43905	0.36438	0.843789	2830	0	-6.5539	0.51425	0.46533	0.889022	3193	0	-6.4752	0.69215	0.64499	0.953428	4262	0	-7.141
AREL1	6	0.36115	0.36395	0.934154	2712	1	-7.1155	0.64487	0.60634	0.91047	4048	0	-7.2681	0.8737	0.85057	0.97309	5405	0	-7.9494	0.82508	0.80138	0.963613	5100	0	-7.927
ARHGAP1	7	0.10389	0.15158	0.761754	1195	1	-2.2929	0.21791	0.22164	0.80568	1623	1	-4.9409	0.36941	0.33368	0.830511	2314	0	-6.5934	0.72282	0.6737	0.956066	4453	0	-7.4609
ARHGAP26	14	0.34625	0.44912	0.942906	2642	2	1.5835	0.16137	0.18431	0.792487	1316	2	1.7647	0.30402	0.25521	0.803369	1882	0	-1.4725	0.30814	0.20859	0.738016	1912	0	-6.2495
ARHGAP36	12	0.037009	0.062538	0.637578	575	4	3.349	0.32888	0.33266	0.829784	2237	1	-0.93431	0.18135	0.11983	0.684454	1120	1	-4.3659	0.45358	0.36768	0.88611	2766	0	-7.5069
ARIH2OS	7	0.68451	0.6458	0.953681	4303	0	-4.107	0.69855	0.6632	0.934566	4345	0	-4.2521	0.4899	0.40747	0.865807	3047	0	-6.0757	0.27721	0.20471	0.738016	1702	0	-6.4355
ARL10	7	0.7214	0.67458	0.953681	4516	0	-4.2506	0.73855	0.70656	0.951867	4589	0	-5.9032	0.50317	0.44792	0.883785	3133	0	-5.825	0.29146	0.23387	0.780151	1800	0	-6.1839
ARL6IP1	9	0.055708	0.087014	0.709474	788	3	1.7166	0.145	0.13961	0.747771	1241	1	-5.3382	0.12064	0.075169	0.583781	777	1	-5.2607	0.23323	0.17243	0.695207	1455	0	-5.6169
ARL6IP5	7	0.55853	0.55392	0.953681	3661	1	-0.46259	0.62096	0.60148	0.91047	3910	0	-8.3896	0.99639	0.99241	0.99884	6178	0	-8.6244	0.99492	0.99108	0.999789	6164	0	-8.9734
ARL6IP6	6	0.24486	0.26988	0.862706	2147	1	-3.3381	0.29928	0.26609	0.815164	2080	1	-7.299	0.33081	0.29353	0.825451	2058	0	-7.22	0.7388	0.67915	0.956066	4574	0	-7.5824
ARMC10	12	0.2129	0.30411	0.897201	2002	2	0.87948	0.17758	0.18298	0.790342	1388	1	-0.20008	0.31362	0.22298	0.803369	1940	0	-6.5743	0.58248	0.55021	0.944575	3557	0	-6.9355
ARMCX1	7	0.071465	0.10476	0.720921	918	2	1.0753	0.036418	0.030306	0.439935	468	2	2.0547	0.45875	0.36399	0.830511	2857	0	-2.6814	0.5114	0.52193	0.944575	3148	0	-6.1007
ARMCX2	15	0.017241	0.02714	0.514082	315	1	-0.94951	0.097038	0.15043	0.758619	971	1	-1.822	0.14876	0.074536	0.581046	932	1	-5.1874	0.40164	0.29425	0.801558	2474	0	-5.5431
ARMCX3	15	0.00093681	0.0021569	0.374686	23	6	2.9223	0.12717	0.17481	0.785879	1142	2	2.1876	0.43637	0.35959	0.830511	2720	0	-0.72541	0.92302	0.89815	0.984409	5706	0	-6.8566
ARMCX6	6	0.62837	0.58893	0.953681	4013	0	-5.9892	0.81136	0.79893	0.976723	5027	0	-6.4583	0.66105	0.6252	0.93077	4087	0	-6.3797	0.52792	0.5011	0.944575	3241	0	-6.7404
ARSB	10	0.71709	0.69878	0.956396	4485	1	-6.3174	0.80936	0.76793	0.973414	5007	0	-6.4693	0.88088	0.85178	0.973338	5457	0	-6.9951	0.79343	0.75034	0.959558	4909	0	-7.3572
ARSD	7	0.93284	0.91826	0.982869	5761	0	-6.4424	0.83723	0.83323	0.976723	5168	0	-6.5944	0.67976	0.6576	0.940108	4191	0	-6.5157	0.53139	0.52959	0.944575	3256	0	-6.8767
ARSE	13	0.89738	0.87173	0.978154	5536	0	-3.3244	0.5963	0.50388	0.887351	3748	1	-3.4635	0.28027	0.24022	0.803369	1738	0	-3.3913	0.25646	0.19741	0.737517	1610	0	-3.7249
ARSF	7	0.95978	0.94154	0.986638	5938	0	-7.0384	0.89533	0.87373	0.98147	5530	0	-7.1909	0.78846	0.74713	0.961772	4834	0	-7.112	0.68932	0.63586	0.953428	4247	0	-7.4742
ARSH	7	0.17079	0.22606	0.837014	1727	2	1.0675	0.36958	0.31334	0.815164	2457	1	-0.286	0.76925	0.72628	0.955602	4718	0	-7.9823	0.48165	0.48989	0.944575	2953	0	-7.1476
ARSK	6	0.18806	0.22943	0.837574	1849	1	-0.90426	0.43848	0.39107	0.860187	2829	0	-6.0415	0.64464	0.61689	0.929355	3988	0	-6.2775	0.50567	0.49064	0.944575	3106	0	-6.3226
ART1	7	0.057507	0.096745	0.720921	804	2	2.393	0.34854	0.30298	0.815164	2341	1	-2.1489	0.70634	0.6747	0.945194	4341	0	-6.6121	0.56784	0.54447	0.944575	3468	0	-6.9734
ART3	12	0.65845	0.67157	0.953681	4155	1	0.3939	0.79572	0.79306	0.976723	4920	0	-1.6856	0.78427	0.74652	0.961772	4814	0	-8.1459	0.58944	0.55022	0.944575	3600	0	-7.8335
ART4	8	0.10968	0.15502	0.767733	1252	2	1.6464	0.076836	0.092961	0.639603	814	1	-5.6955	0.21167	0.15498	0.719308	1309	0	-5.6175	0.53403	0.53776	0.944575	3275	0	-6.6379
ARV1	6	0.44187	0.43809	0.942906	3115	1	-6.2044	0.72096	0.69503	0.947609	4491	0	-6.3561	0.6997	0.64911	0.938929	4305	0	-7.4145	0.58166	0.5318	0.944575	3555	0	-6.6379
ASAH1	11	0.020689	0.036065	0.576026	369	3	3.6576	0.062882	0.08354	0.614982	686	2	2.3887	0.31304	0.22572	0.803369	1936	0	-0.49557	0.073506	0.066645	0.673516	444	0	-3.8135
ASAH2	6	0.9461	0.92446	0.982869	5846	0	-6.7789	0.87534	0.84714	0.976723	5416	0	-6.9312	0.77011	0.72037	0.95531	4724	0	-6.8523	0.68004	0.6224	0.953428	4186	0	-7.2141
ASB11	8	0.99589	0.99367	0.996984	6190	0	-7.6823	0.98526	0.98038	0.992467	6131	0	-7.5974	0.96367	0.95162	0.985552	5981	0	-7.756	0.81026	0.75369	0.959558	5011	0	-7.8142
ASB18	7	0.075823	0.10768	0.720921	961	1	0.65199	0.069576	0.07987	0.612538	740	1	-2.1081	0.097004	0.057824	0.565109	633	1	-7.0444	0.24262	0.16196	0.673516	1510	0	-7.4065
ASB5	7	0.88468	0.85889	0.977475	5450	0	-7.7074	0.98924	0.9847	0.993658	6154	0	-8.3097	0.97519	0.96478	0.989952	6049	0	-8.2304	0.96391	0.95863	0.993629	5966	0	-8.5939
ASGR1	5	0.96621	0.9567	0.990798	5973	0	-7.6524	0.92525	0.91235	0.984671	5729	0	-7.8053	0.869	0.84643	0.971412	5381	0	-7.7261	0.82813	0.81374	0.964507	5119	0	-7.7879
ASGR2	14	0.51017	0.62117	0.953681	3421	2	0.91757	0.66725	0.5696	0.904719	4177	0	-1.2261	0.97201	0.95439	0.98596	6031	0	-6.8836	0.93964	0.90765	0.984409	5813	0	-7.2454
ASIC1	11	0.38843	0.48068	0.949298	2840	1	0.58506	0.35978	0.35843	0.842832	2409	1	-5.9816	0.3936	0.3597	0.830511	2460	0	-5.9034	0.15902	0.10911	0.673516	968	0	-5.8573
ASIC2	7	0.048207	0.075349	0.676508	700	2	1.7504	0.065074	0.077061	0.612538	703	2	1.0884	0.12878	0.084149	0.60303	824	1	-2.6314	0.4415	0.44744	0.944575	2699	0	-7.8298
ASIC3	13	0.38876	0.47208	0.942906	2841	2	1.0889	0.22503	0.21075	0.803473	1665	2	1.0049	0.69363	0.56909	0.916272	4277	0	-5.6575	0.72591	0.71963	0.956066	4483	0	-6.5528
ASIC4	7	0.1862	0.2427	0.839579	1837	1	0.65859	0.1998	0.20116	0.803473	1522	1	-2.4236	0.097119	0.057824	0.565109	635	1	-7.814	0.13435	0.09691	0.673516	823	0	-7.7238
ASIC5	6	0.87502	0.8526	0.977475	5382	0	-6.2277	0.74446	0.74268	0.968167	4624	0	-6.3794	0.54925	0.52509	0.914742	3413	0	-6.3009	0.37668	0.36594	0.88611	2317	0	-6.6613
ASPH	12	0.15464	0.24793	0.841666	1605	2	2.2737	0.42251	0.39722	0.862308	2742	1	0.75669	0.37996	0.35091	0.830511	2380	0	-1.74	0.80748	0.7684	0.960193	4998	0	-7.9863
ASPHD1	13	0.7805	0.77623	0.968228	4827	1	0.55874	0.7571	0.71443	0.954775	4694	0	-5.0042	0.80073	0.76178	0.962423	4915	0	-6.2892	0.85149	0.80807	0.964507	5252	0	-6.8361
ASPHD2	9	0.73684	0.71955	0.962737	4596	0	-0.39108	0.64526	0.59761	0.91047	4050	0	-4.0747	0.89892	0.86392	0.975572	5555	0	-7.7853	0.98624	0.98399	0.998358	6107	0	-8.1484
ASPN	6	0.63832	0.60052	0.953681	4067	0	-7.1946	0.94163	0.93071	0.989055	5836	0	-7.3472	0.88732	0.86539	0.97599	5491	0	-7.8658	0.84412	0.82314	0.966491	5219	0	-8.229
ASPRV1	7	0.70378	0.66884	0.953681	4416	0	-0.53252	0.52578	0.49091	0.887351	3325	0	-1.5879	0.23135	0.18694	0.77951	1427	0	-5.8569	0.066735	0.056436	0.673516	394	0	-6.2159
ASTL	7	0.98863	0.98389	0.995311	6133	0	-7.2412	0.9663	0.95762	0.990514	6009	0	-7.3939	0.92704	0.909	0.980654	5738	0	-7.3148	0.89336	0.87689	0.97842	5518	0	-7.6716
ASTN1	15	0.82132	0.8116	0.97046	5067	1	0.63118	0.92302	0.90323	0.984004	5713	0	-3.0443	0.72651	0.60885	0.92444	4456	0	-5.6175	0.43598	0.31658	0.830509	2673	0	-5.9755
ASTN2	13	0.10467	0.1701	0.801737	1206	3	1.7922	0.032327	0.032768	0.460441	421	2	3.2241	0.088317	0.064063	0.567106	582	1	0.32033	0.10995	0.10366	0.673516	669	0	-7.3061
ASZ1	6	0.63124	0.59471	0.953681	4023	0	-1.0005	0.97242	0.96228	0.990514	6042	0	-7.8645	0.94439	0.92436	0.982003	5849	0	-7.7853	0.92318	0.91071	0.985	5707	0	-8.0229
ATAD1	12	0.29263	0.37094	0.934154	2370	2	1.4371	0.57002	0.475	0.887351	3592	1	-1.4055	0.85801	0.84027	0.971308	5321	0	-6.4956	0.7273	0.72575	0.956653	4489	0	-6.8566
ATCAY	7	0.84611	0.80553	0.968228	5216	0	-2.05	0.70351	0.6632	0.934566	4383	0	-4.7944	0.54299	0.49867	0.90024	3360	0	-7.28	0.34132	0.29037	0.801558	2122	0	-6.4445
ATF6	4	0.0037445	0.0051242	0.424488	90	2	3.4501	0.011626	0.0099607	0.365106	200	2	1.1835	0.0055576	0.0016438	0.157273	69	1	-1.766	0.0051998	3.27E-05	0.014706	28	1	-7.991
ATF6B	11	0.80169	0.7827	0.968228	4950	0	-1.7119	0.86733	0.82894	0.976723	5358	0	-7.5667	0.9906	0.9851	0.995978	6143	0	-7.5667	0.98293	0.97798	0.996764	6084	0	-7.8503
ATF7	10	0.24457	0.33133	0.921121	2145	1	-2.0739	0.20296	0.2104	0.803473	1541	1	-7.6886	0.11863	0.065547	0.567106	766	1	-7.6094	0.20924	0.15554	0.673516	1287	0	-7.5866
ATG9A	13	0.10559	0.17601	0.815488	1214	3	2.6668	0.18327	0.19628	0.803473	1430	2	1.3663	0.46128	0.40928	0.865807	2870	0	-1.6892	0.36116	0.26127	0.782535	2238	0	-5.1765
ATG9B	16	0.27346	0.40706	0.934154	2276	2	2.006	0.25501	0.25476	0.813652	1853	2	1.3311	0.43404	0.35628	0.830511	2708	0	-1.2364	0.49162	0.33393	0.837931	3009	0	-5.0093
ATL1	14	0.24524	0.37166	0.934154	2150	1	-0.44759	0.29951	0.31476	0.815164	2082	1	-2.4137	0.39008	0.29836	0.825451	2441	0	-4.9716	0.61255	0.55544	0.944575	3754	0	-5.3549
ATL2	13	0.93534	0.91292	0.982869	5777	0	-6.262	0.86828	0.83966	0.976723	5362	0	-6.4138	0.9317	0.9046	0.980496	5775	0	-6.4015	0.86022	0.81398	0.964507	5312	0	-6.7623
ATL3	13	0.93652	0.91568	0.982869	5786	0	-1.5847	0.90037	0.86762	0.97938	5558	0	-3.4404	0.90565	0.88419	0.977547	5602	0	-6.1289	0.80665	0.78336	0.961597	4991	0	-6.4888
ATM	13	0.66401	0.70317	0.956396	4188	1	-0.63514	0.93264	0.91446	0.984803	5779	0	-4.8623	0.7731	0.7274	0.956075	4750	0	-6.9515	0.55054	0.49555	0.944575	3363	0	-7.3135
ATP10A	15	0.27617	0.41509	0.934154	2293	2	0.84124	0.27397	0.28834	0.815164	1945	1	-0.16486	0.23421	0.14872	0.71419	1459	1	-2.1529	0.39628	0.29425	0.801558	2440	0	-5.1714
ATP10B	7	0.92091	0.9015	0.980638	5680	0	-7.045	0.81318	0.80963	0.976723	5036	0	-7.1975	0.63566	0.60794	0.92444	3936	0	-7.1185	0.4679	0.46471	0.944575	2870	0	-7.4808
ATP10D	8	0.15413	0.20248	0.828193	1600	2	1.5026	0.30465	0.28322	0.815164	2115	1	0.4906	0.42494	0.37067	0.840509	2653	0	-5.4605	0.50193	0.50265	0.944575	3089	0	-6.8464
ATP11A	11	0.67279	0.67913	0.953681	4236	1	-1.9407	0.59435	0.49679	0.887351	3739	0	-7.1024	0.56812	0.48443	0.897152	3518	0	-7.0235	0.93964	0.91451	0.985923	5814	0	-8.2013
ATP11B	7	0.48636	0.48431	0.949682	3321	1	-7.3726	0.61312	0.60148	0.91047	3866	0	-7.5254	0.94441	0.92828	0.982003	5850	0	-8.3303	0.91864	0.90784	0.984409	5677	0	-8.6938
ATP11C	11	0.4199	0.51303	0.949682	3001	1	0.48795	0.37077	0.35843	0.842832	2465	1	-0.49094	0.49346	0.43216	0.879464	3074	0	-3.6568	0.33362	0.24324	0.780151	2072	0	-6.7627
ATP12A	14	0.50089	0.60361	0.953681	3375	1	-2.926	0.68757	0.59549	0.91047	4286	0	-5.8031	0.88753	0.87391	0.977547	5492	0	-7.0582	0.75926	0.76382	0.960193	4695	0	-6.4386
ATP13A1	13	0.95345	0.93557	0.984871	5896	0	-1.3365	0.71398	0.65839	0.934566	4435	0	-2.4149	0.81968	0.79545	0.962905	5047	0	-5.5607	0.63621	0.62767	0.953428	3922	0	-5.9184
ATP13A2	5	0.92444	0.90187	0.980804	5704	0	-7.8075	0.84528	0.81427	0.976723	5208	0	-7.9606	0.7407	0.69405	0.94925	4557	0	-7.8813	0.65865	0.59908	0.950342	4039	0	-7.1658
ATP13A3	9	0.5778	0.57707	0.953681	3748	1	-2.3736	0.73431	0.70105	0.950995	4562	0	-2.1274	0.61881	0.56761	0.916272	3826	0	-5.6351	0.39414	0.35194	0.870123	2433	0	-6.7365
ATP13A4	12	0.75708	0.74901	0.962737	4705	1	0.38543	0.90542	0.88117	0.981978	5586	0	-3.7837	0.79428	0.76749	0.962423	4879	0	-5.7422	0.60678	0.59668	0.949776	3723	0	-6.1007
ATP13A5	5	0.69641	0.65545	0.953681	4373	0	-6.7225	0.84423	0.8115	0.976723	5203	0	-6.8748	0.73902	0.68993	0.94925	4538	0	-8.2516	0.65653	0.59401	0.949776	4031	0	-7.4171
ATP1A1	12	0.77687	0.75525	0.962737	4805	1	0.39547	0.79622	0.79306	0.976723	4925	0	-6.3203	0.58987	0.5132	0.909703	3636	0	-6.2418	0.81732	0.77486	0.960193	5054	0	-7.1821
ATP1A2	13	0.47844	0.59401	0.953681	3284	1	0.42114	0.47933	0.43789	0.883257	3053	1	-0.017664	0.67962	0.56909	0.916272	4190	0	-3.5496	0.67369	0.67899	0.956066	4140	0	-6.5777
ATP1A3	13	0.83678	0.81272	0.97046	5152	0	-3.703	0.89779	0.86762	0.97938	5539	0	-3.8454	0.6749	0.55654	0.914998	4165	0	-6.5743	0.39122	0.28157	0.801558	2418	0	-6.9355
ATP1A4	7	0.02833	0.047326	0.627742	459	3	1.8996	0.058764	0.066127	0.607902	650	1	0.56038	0.080631	0.044545	0.525921	540	1	-1.1255	0.14782	0.11027	0.673516	904	0	-8.8599
ATP1B1	11	0.25025	0.33592	0.927185	2169	2	1.5645	0.23133	0.24552	0.810101	1703	1	-0.47302	0.18318	0.11022	0.676653	1133	1	-2.993	0.25389	0.17845	0.707412	1598	0	-5.4655
ATP1B2	7	0.40414	0.41506	0.934154	2920	1	-0.60888	0.10584	0.099444	0.639603	1026	1	-2.0058	0.10309	0.07083	0.567106	669	1	-6.9735	0.092732	0.070004	0.673516	567	0	-7.3355
ATP1B3	14	0.96246	0.93946	0.985783	5947	0	-2.5271	0.95327	0.94752	0.990514	5933	0	-5.2395	0.82518	0.79247	0.962905	5090	0	-5.1622	0.63105	0.59492	0.949776	3883	0	-5.5177
ATP1B4	7	0.60189	0.58158	0.953681	3890	0	-0.073548	0.55735	0.50716	0.887351	3515	0	-8.3428	0.99558	0.99105	0.998764	6169	0	-8.6788	0.99374	0.98981	0.999789	6152	0	-8.8185
ATP2A1	14	0.22823	0.3266	0.913423	2061	2	2.1101	0.47371	0.44868	0.885836	3027	1	-0.42255	0.32544	0.25521	0.803369	2021	0	-4.0722	0.46081	0.31841	0.830509	2824	0	-5.6986
ATP2A2	14	0.8376	0.82468	0.971282	5159	0	-0.43966	0.49197	0.46209	0.885836	3121	1	-2.8033	0.6945	0.58234	0.918993	4279	0	-5.9186	0.79862	0.79244	0.961597	4945	0	-7.0882
ATP2A3	6	0.71973	0.68054	0.953681	4505	0	-1.6429	0.87865	0.85224	0.976723	5433	0	-7.2681	0.77594	0.72889	0.956173	4765	0	-7.1891	0.68833	0.63334	0.953428	4241	0	-7.5514
ATP2B1	9	0.26418	0.33892	0.927229	2236	2	1.0682	0.1875	0.19786	0.803473	1454	1	0.86146	0.17926	0.12472	0.684454	1110	1	-0.12181	0.13311	0.089741	0.673516	815	0	-3.6802
ATP2B2	14	0.054053	0.10651	0.720921	775	1	-0.60471	0.19082	0.21436	0.804255	1471	1	-0.70616	0.90502	0.88791	0.978641	5593	0	-6.1158	0.30491	0.20859	0.738016	1899	0	-6.2626
ATP2B3	6	0.95052	0.92941	0.982869	5880	0	-6.8632	0.88424	0.85605	0.976723	5466	0	-7.0156	0.78581	0.73528	0.960366	4818	0	-6.9367	0.70226	0.64148	0.953428	4331	0	-7.2987
ATP2B4	14	0.88181	0.86103	0.977475	5431	0	-0.34267	0.76451	0.71393	0.954775	4741	0	-6.7305	0.7266	0.6424	0.936698	4459	0	-6.6849	0.61994	0.55544	0.944575	3804	0	-7.0464
ATP2C1	11	0.74282	0.72545	0.962737	4616	1	-3.0381	0.80368	0.77005	0.973414	4966	0	-3.1739	0.54904	0.48443	0.897152	3410	0	-4.9716	0.26904	0.20704	0.738016	1665	0	-5.3259
ATP2C2	6	0.023868	0.041506	0.620608	406	3	2.045	0.0045479	0.0033091	0.307786	84	3	1.7977	0.16903	0.1185	0.684454	1046	0	-0.76162	0.81967	0.79294	0.961597	5066	0	-7.1762
ATP4A	7	0.33083	0.38087	0.934154	2573	1	0.39849	0.43212	0.34398	0.830934	2802	0	-6.1942	0.54449	0.49867	0.90024	3377	0	-6.1158	0.5975	0.55954	0.944575	3663	0	-7.8706
ATP4B	6	0.27793	0.3103	0.904435	2300	1	-0.52777	0.18005	0.17327	0.785879	1407	1	-2.1816	0.097587	0.061203	0.567106	640	1	-5.636	0.1656	0.11867	0.673516	1009	0	-5.9941
ATP5G1	7	0.79854	0.7404	0.962737	4934	0	-6.3497	0.82411	0.82003	0.976723	5093	0	-6.5016	0.78077	0.74486	0.961772	4793	0	-7.1574	0.67748	0.63275	0.953428	4172	0	-7.5197
ATP5G2	14	0.99363	0.99031	0.995595	6177	0	-7.1796	0.96456	0.96369	0.990639	5999	0	-7.9567	0.86564	0.84577	0.971308	5364	0	-7.8775	0.71322	0.7138	0.956066	4394	0	-8.2407
ATP5G3	6	0.075799	0.10073	0.720921	960	1	0.073906	0.063314	0.068627	0.612538	690	1	-5.9816	0.055633	0.026853	0.486404	393	1	-5.9034	0.074587	0.060632	0.673516	454	0	-6.2626
ATP5J2	7	0.40034	0.41506	0.934154	2901	1	0.37137	0.25228	0.24205	0.80568	1832	1	-6.1676	0.12149	0.070831	0.567106	783	1	-6.0892	0.26927	0.17458	0.695207	1666	0	-6.449
ATP6AP1	6	0.0085389	0.013425	0.486686	175	1	-1.4872	0.0033906	0.0030143	0.307786	65	1	-1.5879	0.0022077	0.00059999	0.120565	32	1	-1.5353	0.0022077	7.41E-05	0.014706	13	1	-1.7842
ATP6AP1L	12	0.010406	0.017067	0.492115	204	1	-1.684	0.01126	0.012691	0.373774	195	1	-4.9585	0.0095514	0.0031561	0.167598	121	1	-4.8816	0.025671	0.024364	0.570509	165	0	-5.2352
ATP6AP2	7	0.875	0.84468	0.977016	5381	0	-6.7709	0.93049	0.90948	0.984116	5761	0	-8.1077	0.85618	0.81611	0.96657	5309	0	-8.0285	0.78854	0.73052	0.956653	4874	0	-8.3918
ATP6V0A1	12	0.07018	0.11677	0.739066	909	1	-1.5815	0.095668	0.11761	0.69995	959	1	-6.9233	0.26166	0.22298	0.803369	1619	0	-6.8444	0.90426	0.87001	0.97842	5588	0	-7.2062
ATP6V0A2	7	0.46768	0.47027	0.942906	3237	1	-5.0117	0.33537	0.29281	0.815164	2273	1	-5.1608	0.4917	0.41218	0.869293	3056	0	-5.0836	0.39259	0.36281	0.883635	2425	0	-6.1178
ATP6V0A4	12	0.091952	0.15464	0.76741	1094	3	1.4439	0.029593	0.034277	0.474332	394	3	1.7105	0.32783	0.22298	0.803369	2036	0	-0.15999	0.35776	0.2614	0.782535	2214	0	-4.4241
ATP6V0B	13	0.98914	0.98464	0.995311	6137	0	-7.1279	0.94863	0.94842	0.990514	5887	0	-7.2805	0.82438	0.80475	0.965797	5084	0	-7.2015	0.64573	0.63302	0.953428	3965	0	-6.3659
ATP6V0C	10	0.73647	0.71911	0.962737	4594	0	-1.1969	0.79369	0.75665	0.970092	4906	0	-6.1676	0.83946	0.81003	0.96657	5198	0	-6.5743	0.72107	0.69134	0.956066	4447	0	-6.449
ATP6V0E1	6	0.9626	0.94793	0.989395	5949	0	-7.1341	0.91	0.88827	0.981978	5616	0	-7.2867	0.83071	0.79305	0.962905	5130	0	-7.2077	0.76474	0.71607	0.956066	4728	0	-7.5701
ATP6V0E2	13	0.62823	0.6607	0.953681	4011	1	-0.10067	0.64859	0.54323	0.899662	4064	0	-2.9816	0.96386	0.94378	0.984216	5983	0	-7.092	0.92623	0.89096	0.983044	5722	0	-7.4542
ATP7A	7	0.30021	0.34651	0.930785	2418	1	0.46052	0.48122	0.41272	0.868044	3066	0	-6.7002	0.81668	0.77489	0.962423	5026	0	-7.2139	0.73046	0.67929	0.956066	4516	0	-7.5763
ATP7B	7	0.7697	0.72866	0.962737	4771	0	-4.4222	0.59997	0.59161	0.91047	3773	0	-4.569	0.31431	0.27452	0.825451	1947	0	-4.4929	0.11669	0.076808	0.673516	702	0	-4.8431
ATP8A1	7	0.57456	0.56083	0.953681	3734	1	0.51157	0.58331	0.56036	0.900776	3679	0	-8.1693	0.991	0.98203	0.99454	6145	0	-8.2546	0.9871	0.97959	0.996764	6116	0	-8.6181
ATP8A2	13	0.136	0.20934	0.829605	1447	3	1.4992	0.20655	0.20334	0.803473	1566	2	1.145	0.57571	0.53047	0.914742	3558	0	-3.2059	0.16692	0.12798	0.673516	1025	0	-3.5351
ATP8B1	6	0.9966	0.99377	0.996984	6193	0	-8.0395	0.98993	0.98242	0.992776	6156	0	-8.1926	0.97845	0.96395	0.989952	6065	0	-8.025	0.97049	0.96004	0.993629	6012	0	-8.3883
ATP8B2	14	0.50409	0.61542	0.953681	3388	2	0.85837	0.4601	0.43515	0.883257	2943	1	-2.6742	0.44194	0.3964	0.865672	2752	0	-5.2607	0.51725	0.43208	0.941947	3185	0	-5.6169
ATP8B3	6	0.75886	0.72144	0.962737	4712	0	-6.6808	0.59219	0.55132	0.900776	3728	0	-6.8331	0.33239	0.29353	0.825451	2066	0	-6.7542	0.13926	0.09569	0.673516	858	0	-7.1158
ATP8B4	12	0.43413	0.53148	0.949682	3074	1	-0.066905	0.65211	0.57424	0.907281	4080	0	-7.2805	0.73672	0.69264	0.94925	4527	0	-7.2015	0.97042	0.96195	0.993986	6011	0	-8.1525
ATP9A	8	0.5352	0.53144	0.949682	3545	1	-5.2582	0.62033	0.60082	0.91047	3907	0	-5.4081	0.6598	0.63715	0.936548	4076	0	-6.5743	0.47565	0.46468	0.944575	2918	0	-6.9355
ATP9B	11	3.67E-05	6.14E-05	0.093234	2	5	4.9434	3.58E-05	4.38E-05	0.090759	3	5	5.849	0.00021476	6.77E-05	0.084158	5	3	4.2877	0.024717	0.022937	0.570509	159	0	0.48847
ATR	7	0.58839	0.56761	0.953681	3807	1	-0.36562	0.5591	0.50716	0.887351	3522	0	-5.8706	0.26706	0.24612	0.803369	1651	0	-5.7925	0.082736	0.070004	0.673516	498	0	-6.1512
ATRAID	12	0.27027	0.37094	0.934154	2262	1	-5.5634	0.25247	0.26825	0.815164	1836	1	-5.714	0.288	0.22298	0.803369	1786	0	-5.636	0.14305	0.11777	0.673516	882	0	-5.9941
ATRIP	13	0.39549	0.47208	0.942906	2872	2	1.0555	0.47303	0.43789	0.883257	3020	1	-1.3189	0.33256	0.24022	0.803369	2068	0	-3.596	0.67369	0.67899	0.956066	4141	0	-5.9755
ATRN	6	0.54579	0.52579	0.949682	3588	0	0.098146	0.81293	0.80058	0.976723	5034	0	-6.6909	0.66364	0.62798	0.93077	4105	0	-6.6121	0.5316	0.50458	0.944575	3261	0	-6.9734
ATRNL1	14	0.91571	0.8903	0.980638	5647	0	-0.17722	0.78285	0.74003	0.966948	4848	0	-3.1739	0.63708	0.56919	0.916272	3943	0	-5.0836	0.32892	0.25443	0.782535	2046	0	-5.4386
ATRX	8	0.0070921	0.012609	0.486686	152	2	1.8139	0.010088	0.0073377	0.337459	178	2	1.5133	0.0080915	0.0029473	0.167598	104	1	-0.73039	0.019309	0.016397	0.494593	127	0	-4.1124
ATXN3	5	0.4564	0.44436	0.942906	3167	1	-2.8097	0.40592	0.36784	0.848023	2653	0	-2.9425	0.28588	0.2522	0.803369	1778	0	-4.0169	0.11748	0.080718	0.673516	710	0	-4.3614
AUP1	13	0.31062	0.40707	0.934154	2472	2	1.4055	0.60629	0.51706	0.890805	3818	1	0.28267	0.54102	0.4731	0.889022	3350	0	-4.9122	0.38327	0.28157	0.801558	2355	0	-5.2661
AVL9	7	0.23756	0.27709	0.866838	2114	1	-7.4687	0.47756	0.41271	0.868044	3044	0	-7.6216	0.95442	0.93948	0.984216	5914	0	-7.5571	0.93346	0.9251	0.988735	5768	0	-7.9199
AVPR1A	6	0.42834	0.41784	0.934154	3048	1	0.71323	0.31129	0.26609	0.815164	2153	1	-0.70227	0.31484	0.26511	0.812186	1956	0	-6.5839	0.66427	0.61413	0.953428	4080	0	-6.9827
AVPR1B	7	0.6012	0.58158	0.953681	3886	0	-1.6553	0.76522	0.7315	0.962885	4747	0	-5.1608	0.58188	0.54487	0.914998	3596	0	-7.6001	0.39259	0.36281	0.883635	2422	0	-6.765
AVPR2	7	0.049739	0.077596	0.679977	725	2	2.3264	0.080031	0.083043	0.614965	847	2	0.9959	0.60677	0.58113	0.918993	3753	0	-6.9142	0.44181	0.44744	0.944575	2701	0	-7.2761
AWAT1	7	0.77249	0.73577	0.962737	4782	0	-6.0027	0.85852	0.84862	0.976723	5294	0	-7.3051	0.7195	0.68588	0.94925	4416	0	-7.2261	0.58722	0.55954	0.944575	3583	0	-7.5885
AWAT2	7	0.97557	0.96349	0.990919	6045	0	-7.449	0.69261	0.65176	0.932681	4316	0	-7.6018	0.95256	0.93342	0.982056	5906	0	-7.6956	0.9307	0.91605	0.986381	5750	0	-7.8855
AXL	14	0.37314	0.47435	0.94491	2771	2	1.4785	0.75409	0.70461	0.951867	4671	0	-1.8869	0.37991	0.27708	0.825451	2377	0	-5.9484	0.092597	0.083527	0.673516	563	0	-6.3078
B2M	12	0.27478	0.37094	0.934154	2286	1	-0.88881	0.14455	0.15613	0.772911	1236	1	-6.2073	0.20438	0.11983	0.684454	1270	1	-6.1289	0.79283	0.75813	0.960193	4904	0	-7.5261
B3GALNT1	13	0.42804	0.53145	0.949682	3045	2	0.85268	0.28593	0.29313	0.815164	2002	1	-1.8107	0.76406	0.72324	0.955374	4687	0	-6.72	0.92076	0.89096	0.983044	5690	0	-7.0815
B3GALT1	6	0.072868	0.094926	0.720921	929	2	1.3989	0.035519	0.040206	0.51613	455	1	-2.1017	0.027753	0.015424	0.38178	245	1	-8.4552	0.045413	0.036872	0.654526	276	0	-8.4332
B3GALT2	4	0.72857	0.69334	0.956396	4553	0	-6.4523	0.57216	0.54486	0.899662	3607	0	-6.6043	0.37801	0.34752	0.830511	2366	0	-6.5256	0.23084	0.20329	0.738016	1447	0	-6.8867
B3GALT4	7	0.39045	0.41506	0.934154	2848	1	0.10225	0.35961	0.30298	0.815164	2407	1	-8.2057	0.30584	0.2577	0.803369	1894	0	-8.1265	0.46592	0.46471	0.944575	2853	0	-7.6025
B3GALT5	11	0.27894	0.35642	0.934154	2305	2	1.4118	0.41031	0.38383	0.857059	2671	1	0.50852	0.45844	0.41834	0.870927	2854	0	-1.8258	0.7761	0.73891	0.956653	4804	0	-7.4816
B3GALT6	6	0.66516	0.61787	0.953681	4191	0	-2.2908	0.97461	0.96628	0.9915	6065	0	-8.2883	0.98826	0.98075	0.99454	6120	0	-8.2152	0.98414	0.97781	0.996764	6092	0	-8.5725
B3GALTL	7	0.5996	0.58158	0.953681	3873	0	0.38214	0.70017	0.6632	0.934566	4361	0	-8.4377	0.99714	0.99394	0.999142	6182	0	-8.4707	0.996	0.99284	0.999789	6172	0	-8.8344
B3GAT1	7	0.89462	0.87067	0.978154	5517	0	-7.2064	0.76802	0.73836	0.966948	4765	0	-7.359	0.55358	0.51831	0.914742	3435	0	-7.28	0.35479	0.31704	0.830509	2199	0	-6.7353
B3GAT2	6	0.41004	0.41783	0.934154	2957	1	-3.6348	0.48905	0.44633	0.885836	3109	0	-3.7767	0.39955	0.31208	0.83002	2498	0	-3.7031	0.1986	0.14069	0.673516	1221	0	-7.2318
B3GAT3	14	0.067523	0.12471	0.739066	886	4	2.2441	0.11947	0.15781	0.774455	1103	2	2.117	0.28381	0.20963	0.803369	1766	0	0.023645	0.35802	0.27647	0.801558	2221	0	-6.241
B3GNT1	7	0.23256	0.27709	0.866838	2083	1	-1.8073	0.12878	0.099446	0.639603	1151	1	-1.4485	0.096774	0.057824	0.565109	631	1	-6.2657	0.095274	0.070004	0.673516	587	0	-6.6261
B3GNT2	6	0.54226	0.52579	0.949682	3569	0	-3.5934	0.59052	0.55132	0.900776	3717	0	-2.5929	0.92976	0.91199	0.980948	5760	0	-7.8017	0.90289	0.89439	0.984409	5582	0	-7.9102
B3GNT3	12	0.015404	0.025208	0.498881	282	4	2.9612	0.059231	0.06049	0.607586	655	1	0.46893	0.061471	0.037476	0.525921	430	1	-1.1345	0.10292	0.095097	0.673516	633	0	-7.1243
B3GNT5	12	0.15608	0.24794	0.841666	1618	2	2.3244	0.56722	0.475	0.887351	3570	1	-6.4138	0.91604	0.88445	0.977597	5665	0	-6.6581	0.83738	0.78738	0.961597	5167	0	-6.9296
B3GNT7	6	0.42617	0.41784	0.934154	3035	1	-7.1707	0.26268	0.22889	0.80568	1890	1	-7.3233	0.26084	0.22548	0.803369	1615	0	-7.2443	0.24554	0.18426	0.711606	1532	0	-7.6067
B4GALNT1	14	0.25837	0.38185	0.934154	2207	2	2.1678	0.74238	0.68512	0.943204	4608	0	-1.9709	0.70182	0.58234	0.918993	4309	0	-3.8369	0.41403	0.29784	0.801558	2545	0	-4.1788
B4GALNT2	13	0.19925	0.29985	0.893504	1923	2	2.0575	0.43964	0.41166	0.868044	2837	1	0.85039	0.4223	0.3749	0.843141	2640	0	-0.7507	0.52711	0.47338	0.944575	3236	0	-6.2929
B4GALNT3	13	0.096201	0.14771	0.761754	1127	3	2.0417	0.21949	0.20334	0.803473	1632	2	1.0576	0.35838	0.26088	0.80519	2239	0	-1.0503	0.086278	0.078712	0.673516	521	0	-6.6958
B4GALNT4	6	0.80756	0.75773	0.963733	4978	0	-7.8344	0.98558	0.98014	0.992467	6133	0	-8.0138	0.96989	0.95978	0.988357	6021	0	-7.9346	0.95862	0.95357	0.993212	5944	0	-8.2714
B4GALT1	7	0.64149	0.60847	0.953681	4086	0	-0.33886	0.53086	0.49091	0.887351	3356	0	-6.0989	0.38905	0.34397	0.830511	2434	0	-6.0205	0.57414	0.54447	0.944575	3512	0	-8.2817
B4GALT2	13	0.67353	0.70317	0.956396	4239	1	-0.79935	0.55736	0.49079	0.887351	3516	1	-5.3382	0.57284	0.53047	0.914742	3540	0	-5.2607	0.63621	0.62767	0.953428	3921	0	-5.7076
B4GALT3	13	0.33397	0.42667	0.941477	2586	2	1.5138	0.5201	0.47762	0.887351	3280	1	-0.44565	0.43841	0.40928	0.865807	2730	0	-2.318	0.14818	0.12798	0.673516	909	0	-5.1394
B4GALT4	15	0.24856	0.36554	0.934154	2159	3	1.6928	0.57538	0.52897	0.899662	3630	1	0.70927	0.77044	0.71078	0.95387	4729	0	-5.5604	0.79273	0.79512	0.961597	4903	0	-6.2778
B4GALT5	7	0.3597	0.39456	0.934154	2701	1	-1.1732	0.42237	0.34398	0.830934	2741	0	-6.3323	0.50627	0.45664	0.889022	3151	0	-6.2538	0.63199	0.58058	0.944575	3893	0	-8.0364
B4GALT6	11	0.49907	0.56638	0.953681	3367	1	-5.449	0.29492	0.30833	0.815164	2057	1	-5.5993	0.40774	0.3597	0.830511	2550	0	-5.5214	0.62896	0.62619	0.953428	3864	0	-6.4355
B4GALT7	4	0.70757	0.6722	0.953681	4433	0	-4.9569	0.54864	0.51154	0.890805	3463	0	-5.1058	0.34564	0.30366	0.825451	2165	0	-5.0287	0.19606	0.16043	0.673516	1202	0	-5.3834
BACE1	13	0.27681	0.40171	0.934154	2296	1	-0.40499	0.22255	0.20334	0.803473	1647	1	0.17393	0.14899	0.086579	0.608502	933	1	-2.0534	0.11351	0.10366	0.673516	688	0	-6.5276
BACE2	14	0.070637	0.12471	0.739066	912	1	-0.93839	0.14001	0.17037	0.785879	1209	1	-2.7244	0.27677	0.20963	0.803369	1715	0	-6.1801	0.51095	0.41446	0.926755	3143	0	-6.5403
BAI1	12	0.89092	0.86247	0.977475	5493	0	-2.8971	0.96242	0.95779	0.990514	5988	0	-6.7368	0.87913	0.85363	0.973338	5447	0	-6.6581	0.76555	0.74064	0.956653	4735	0	-7.0195
BAI2	11	0.14435	0.22758	0.837574	1530	2	2.176	0.26427	0.27053	0.815164	1904	1	0.71573	0.29722	0.20728	0.803369	1847	0	-5.1569	0.21863	0.16875	0.691216	1351	0	-7.1576
BAI3	12	0.069176	0.11677	0.739066	900	3	2.1599	0.33127	0.33266	0.829784	2253	1	-0.2126	0.25741	0.1824	0.77951	1592	0	-3.9716	0.49907	0.4445	0.944575	3065	0	-6.2762
BAK1	7	0.77708	0.74039	0.962737	4809	0	-5.7197	0.65307	0.60815	0.91047	4087	0	-5.8706	0.67448	0.65179	0.938929	4160	0	-7.7304	0.52372	0.52193	0.944575	3215	0	-8.0935
BAMBI	12	0.86346	0.83576	0.973308	5320	0	-0.38816	0.82877	0.79893	0.976723	5115	0	-2.3874	0.68462	0.59039	0.921703	4233	0	-4.5329	0.4268	0.32483	0.834012	2615	0	-4.8835
BAX	13	0.14029	0.21281	0.835837	1484	3	1.9051	0.65494	0.55641	0.900776	4102	0	0.17444	0.63777	0.54361	0.914998	3949	0	-6.1675	0.82678	0.79595	0.961597	5109	0	-6.8667
BCAM	7	0.017918	0.023307	0.494255	329	3	1.6034	0.0049194	0.0046254	0.307786	93	3	2.0685	0.16305	0.137	0.684454	1006	0	-1.2459	0.18977	0.13648	0.673516	1176	0	-4.8498
BCAN	16	0.67596	0.73954	0.962737	4251	1	0.56559	0.60452	0.55109	0.900776	3802	1	-0.2111	0.41364	0.31095	0.83002	2594	0	-6.7877	0.9667	0.94155	0.99016	5983	0	-7.3785
BCAP29	15	0.95226	0.92792	0.982869	5888	0	-3.7851	0.98372	0.98097	0.992467	6120	0	-6.3794	0.92984	0.91015	0.980877	5763	0	-6.3009	0.83946	0.81561	0.964507	5186	0	-6.6613
BCAP31	14	0.10163	0.16379	0.787861	1174	2	1.8716	0.095283	0.14045	0.747771	958	2	2.3624	0.2928	0.20963	0.803369	1809	0	0.22461	0.29915	0.20859	0.738016	1854	0	-4.3389
BCHE	5	0.29662	0.31095	0.904435	2392	1	-1.7818	0.29425	0.2361	0.80568	2048	1	-7.1303	0.33721	0.26861	0.817633	2109	0	-7.0513	0.21669	0.17461	0.695207	1341	0	-7.4134
BCL2	13	0.073191	0.12953	0.751104	937	1	0.059597	0.11705	0.15512	0.771615	1092	1	-1.8583	0.32675	0.24022	0.803369	2030	0	-3.5581	0.14029	0.12798	0.673516	865	0	-5.4655
BCL2L1	11	0.87234	0.84196	0.976311	5369	0	-3.2714	0.99444	0.99243	0.997572	6177	0	-7.3413	0.98144	0.9743	0.994175	6079	0	-7.2622	0.96637	0.95758	0.993629	5980	0	-7.6467
BCL2L10	7	0.76042	0.7167	0.962737	4722	0	-7.1525	0.61094	0.60148	0.91047	3846	0	-7.3051	0.9155	0.89909	0.978641	5663	0	-8.0493	0.70124	0.65681	0.953428	4325	0	-7.5705
BCL2L13	13	0.088317	0.14125	0.761754	1069	1	-0.010884	0.11246	0.14935	0.756758	1063	1	-5.5793	0.25895	0.19713	0.799469	1599	1	-5.5014	0.68646	0.68843	0.956066	4233	0	-6.3275
BCL2L2	11	0.1881	0.25071	0.841666	1850	2	1.9051	0.094579	0.12347	0.716533	955	1	-1.1038	0.13248	0.071512	0.568161	844	1	-5.2367	0.23691	0.16875	0.691216	1483	0	-5.5927
BDKRB1	8	0.2093	0.26539	0.859227	1979	2	0.86574	0.21295	0.20657	0.803473	1592	1	0.53361	0.2813	0.25058	0.803369	1744	0	-1.9918	0.36926	0.32537	0.834012	2281	0	-8.0498
BDKRB2	8	0.53704	0.53841	0.953351	3554	1	-6.2277	0.75685	0.7119	0.954775	4692	0	-6.3794	0.8031	0.75605	0.962423	4935	0	-6.9515	0.69395	0.64061	0.953428	4274	0	-7.3135
BDNF	13	0.044596	0.092326	0.720921	664	2	3.3883	0.018438	0.0187	0.399495	281	2	3.7211	0.1526	0.086579	0.608502	952	1	1.0058	0.26389	0.19741	0.737517	1637	0	-2.5617
BEAN1	13	0.32843	0.42121	0.937107	2559	2	1.4257	0.37364	0.3985	0.863886	2479	1	-0.35263	0.24249	0.1753	0.765385	1502	1	-2.7224	0.13846	0.12798	0.673516	851	0	-5.0346
BEST1	13	0.12146	0.19711	0.824423	1351	2	2.6405	0.14982	0.1745	0.785879	1264	2	1.6883	0.14131	0.086577	0.608502	901	1	-0.59115	0.25058	0.17489	0.695207	1567	0	-4.0957
BEST2	7	0.992	0.98839	0.995311	6165	0	-7.5796	0.97549	0.96797	0.991917	6068	0	-8.0651	0.94598	0.92904	0.982003	5861	0	-7.9859	0.92093	0.90883	0.984409	5692	0	-7.8246
BEST3	9	0.15754	0.22479	0.837014	1634	2	1.7885	0.68711	0.66702	0.936442	4284	0	-2.9205	0.2518	0.1732	0.765366	1560	0	-7.7602	0.83187	0.7843	0.961597	5137	0	-7.4201
BEST4	6	0.75116	0.69493	0.956396	4665	0	-2.3451	0.82347	0.80699	0.976723	5089	0	-8.2696	0.98741	0.9785	0.99454	6116	0	-8.5677	0.82575	0.80301	0.964082	5101	0	-8.9315
BET1	7	0.092616	0.12288	0.739066	1099	1	0.62153	0.037529	0.033076	0.460762	475	2	2.0085	0.048086	0.031532	0.489033	351	1	-0.213	0.21658	0.16195	0.673516	1339	0	-5.1732
BET1L	14	0.46081	0.56578	0.953681	3192	1	0.10099	0.60651	0.52912	0.899662	3821	1	-1.0224	0.66879	0.56919	0.916272	4133	0	-3.9298	0.5867	0.54159	0.944575	3580	0	-6.3659
BFAR	13	0.96405	0.95079	0.989395	5958	0	-2.9672	0.97353	0.97012	0.992074	6050	0	-6.3794	0.90565	0.88419	0.977547	5600	0	-6.3009	0.80665	0.78336	0.961597	4990	0	-6.6613
BGN	13	0.047211	0.095984	0.720921	689	3	3.6533	0.22808	0.21075	0.803473	1687	1	0.31862	0.22661	0.15302	0.719308	1397	1	-5.8569	0.76155	0.75873	0.960193	4705	0	-6.8566
BIK	7	0.23296	0.27709	0.866838	2086	1	-1.3053	0.27921	0.26244	0.813652	1965	1	-4.6861	0.28139	0.24612	0.803369	1745	0	-4.6097	0.32704	0.29037	0.801558	2038	0	-7.0115
BIRC6	14	0.013247	0.022869	0.494255	248	4	4.0331	0.22444	0.22219	0.80568	1661	2	1.2192	0.64797	0.56919	0.916272	4005	0	-4.1769	0.34123	0.25443	0.782535	2115	0	-4.5235
BLCAP	10	0.87569	0.84336	0.977016	5386	0	-0.82945	0.84281	0.79941	0.976723	5197	0	-7.7346	0.99175	0.98695	0.996894	6150	0	-7.6554	0.98585	0.9824	0.997659	6105	0	-8.1069
BMP1	14	0.033059	0.055334	0.637578	527	1	0.3069	0.22501	0.22219	0.80568	1664	2	1.2051	0.42216	0.35852	0.830511	2638	0	-1.9631	0.58091	0.52713	0.944575	3552	0	-7.0902
BMP10	7	0.68009	0.64579	0.953681	4278	0	-0.64978	0.35505	0.30298	0.815164	2379	1	-7.7571	0.9673	0.95454	0.98596	6007	0	-8.4474	0.95235	0.94693	0.99093	5899	0	-8.6991
BMP2	7	0.014931	0.022142	0.494255	272	1	-6.4223	0.021616	0.021065	0.403231	317	1	-6.5742	0.031936	0.018682	0.392143	267	1	-6.4956	0.071229	0.056436	0.673516	420	0	-6.8566
BMPR1A	7	0.39226	0.41506	0.934154	2860	1	-6.8255	0.14858	0.14994	0.756758	1257	1	-6.9779	0.10389	0.07083	0.567106	676	1	-6.899	0.18588	0.13648	0.673516	1154	0	-7.2608
BMPR1B	8	0.15251	0.20248	0.828193	1592	2	0.9943	0.10003	0.10036	0.642824	986	1	-0.358	0.10029	0.051421	0.556404	651	1	-3.8627	0.32223	0.26384	0.784317	2002	0	-7.0582
BMPR2	13	0.79295	0.78209	0.968228	4901	1	-2.3684	0.6114	0.51707	0.890805	3850	1	-2.9402	0.23358	0.15302	0.719308	1441	1	-4.2265	0.0554	0.026687	0.570509	325	0	-4.5738
BNIP1	7	0.19233	0.24985	0.841666	1878	2	0.87576	0.54141	0.49091	0.887351	3423	0	-2.292	0.92008	0.90119	0.979397	5693	0	-7.5227	0.88339	0.86413	0.978108	5453	0	-7.8855
BNIP2	11	0.42242	0.51969	0.949682	3015	1	-0.17158	0.45923	0.42151	0.875516	2937	1	-2.0822	0.35582	0.32821	0.830511	2219	0	-7.6048	0.11601	0.10911	0.673516	696	0	-6.8739
BNIP3	6	0.67496	0.63437	0.953681	4243	0	-5.9048	0.56987	0.55132	0.900776	3589	0	-6.056	0.64734	0.61689	0.929355	4002	0	-6.8041	0.50943	0.49064	0.944575	3138	0	-6.462
BNIP3L	14	0.47041	0.57828	0.953681	3249	2	1.0629	0.7513	0.70461	0.951867	4656	0	-1.8472	0.86917	0.84577	0.971308	5385	0	-6.0345	0.72081	0.71381	0.956066	4444	0	-6.3942
BNIPL	7	0.54673	0.533	0.949682	3594	1	-7.699	0.33172	0.29281	0.815164	2256	1	-7.852	0.2176	0.16227	0.731802	1345	0	-7.7728	0.62309	0.57354	0.944575	3827	0	-7.8907
BOC	14	0.87975	0.86103	0.977475	5413	0	0.19793	0.70422	0.63141	0.920449	4386	0	0.26416	0.54173	0.49666	0.90024	3352	0	-2.0384	0.4744	0.35837	0.878331	2912	0	-7.7639
BOK	7	0.11758	0.15158	0.761754	1315	2	1.5419	0.27816	0.26244	0.813652	1959	1	0.58055	0.18683	0.137	0.684454	1162	0	-3.6333	0.91289	0.89707	0.984409	5636	0	-7.7772
BPI	15	0.034335	0.06352	0.637578	546	3	2.2607	0.0032716	0.0033075	0.307786	61	2	4.9252	0.0084364	0.0034143	0.176774	110	2	2.3961	0.051407	0.030974	0.59249	307	0	-4.6692
BPIFB1	14	0.15325	0.2354	0.837574	1594	1	-5.0383	0.042281	0.047888	0.546948	524	1	-5.1875	0.018576	0.0066254	0.232561	192	1	-5.1102	0.021784	0.0004231	0.029208	143	1	-5.4655
BPIFB2	6	0.66321	0.61787	0.953681	4184	0	-4.9287	0.7259	0.69504	0.947609	4520	0	-6.3323	0.51853	0.47635	0.8909	3212	0	-6.2538	0.33772	0.29432	0.801558	2097	0	-6.6141
BRI3	10	0.073166	0.11135	0.729799	935	3	2.1107	0.15542	0.15637	0.772911	1293	2	0.97495	0.2195	0.15502	0.719308	1361	0	-5.51	0.63839	0.64467	0.953428	3935	0	-6.7294
BRI3BP	7	0.024205	0.043856	0.627742	409	2	1.3146	0.17751	0.17017	0.785879	1387	1	-2.2165	0.57634	0.52982	0.914742	3560	0	-5.0287	0.38546	0.34273	0.852446	2374	0	-6.2316
BRICD5	4	0.20922	0.23144	0.837574	1978	1	-4.5387	0.50172	0.46355	0.887351	3186	0	-4.6861	0.35121	0.31949	0.830511	2190	0	-7.66	0.20254	0.17853	0.707412	1241	0	-8.0229
BRINP2	7	0.02912	0.047327	0.627742	468	1	0.65798	0.053618	0.063156	0.607586	611	1	-2.2697	0.066379	0.031533	0.489033	455	1	-6.1158	0.19824	0.14943	0.673516	1218	0	-6.4757
BRS3	6	0.084246	0.11948	0.739066	1038	1	-6.0027	0.062906	0.068626	0.612538	687	1	-6.1541	0.061578	0.026853	0.486404	432	1	-6.0757	0.062089	0.048926	0.673516	377	0	-6.4355
BRSK1	10	0.02084	0.039659	0.608398	370	3	2.4557	0.14287	0.14586	0.756661	1226	2	1.0728	0.37651	0.33374	0.830511	2361	0	-2.7513	0.27929	0.20756	0.738016	1727	0	-5.1537
BRSK2	13	0.035686	0.067319	0.651979	563	3	3.3599	0.018868	0.020354	0.400222	286	2	2.8061	0.013346	0.0056708	0.204899	152	1	-0.070608	0.010806	0.00030199	0.024818	64	1	-5.1714
BSCL2	13	0.80621	0.78831	0.968228	4974	1	0.055139	0.59488	0.50388	0.887351	3741	1	-1.0901	0.4707	0.40928	0.865807	2937	0	-2.0581	0.17927	0.12798	0.673516	1106	0	-4.3702
BSG	10	0.58109	0.60374	0.953681	3764	1	-5.0645	0.66258	0.61955	0.918553	4151	0	-5.2138	0.71841	0.68431	0.94925	4412	0	-6.5839	0.51892	0.48771	0.944575	3190	0	-6.9451
BSND	7	0.17536	0.23842	0.837574	1776	2	0.91833	0.34382	0.30298	0.815164	2315	1	0.16234	0.29305	0.24612	0.803369	1819	0	-5.3866	0.10091	0.070006	0.673516	618	0	-8.0616
BST1	8	0.51475	0.51761	0.949682	3441	1	-3.3244	0.52346	0.4541	0.885836	3307	0	-3.4635	0.46647	0.38177	0.849857	2910	0	-6.868	0.22827	0.1691	0.691216	1426	0	-7.2299
BST2	6	0.071552	0.092201	0.720921	919	1	-4.3812	0.17409	0.17326	0.785879	1370	1	-4.5278	0.13931	0.10714	0.676653	890	0	-4.4518	0.27009	0.21541	0.753135	1672	0	-7.5388
BTC	7	0.9002	0.87439	0.978154	5548	0	-6.9216	0.77743	0.74958	0.970092	4817	0	-7.0741	0.57102	0.52981	0.914742	3528	0	-6.9951	0.37754	0.33262	0.835641	2322	0	-7.3572
BTD	13	0.12624	0.201	0.828193	1392	3	1.4074	0.19744	0.20334	0.803473	1513	2	1.228	0.2813	0.24022	0.803369	1743	0	-1.94	0.97986	0.97456	0.996538	6071	0	-7.5946
BTLA	7	0.6556	0.62775	0.953681	4143	0	-0.50237	0.59487	0.57448	0.907281	3740	0	-3.2567	0.9155	0.89909	0.978641	5662	0	-8.1966	0.87666	0.86145	0.977925	5397	0	-8.5601
BTN1A1	7	0.10367	0.15158	0.761754	1193	2	1.3063	0.092732	0.089556	0.631314	943	1	-1.8257	0.14	0.097522	0.650124	895	1	-2.8735	0.075706	0.070004	0.673516	464	0	-3.1934
BTN2A1	7	0.050736	0.082187	0.686342	739	1	0.55931	0.072527	0.079872	0.612538	772	1	0.21281	0.066972	0.031533	0.489033	458	1	-3.6655	0.26571	0.17458	0.695207	1646	0	-4.5825
BTN2A2	7	0.83807	0.80204	0.968228	5165	0	-4.7142	0.76603	0.7338	0.963862	4751	0	-8.8107	0.55007	0.50262	0.903319	3415	0	-8.7313	0.34989	0.30654	0.815647	2170	0	-8.744
BTN2A3P	7	0.081216	0.10768	0.720921	1004	1	-1.8417	0.083086	0.086217	0.627258	865	1	-3.4451	0.050375	0.031532	0.489033	366	1	-6.1547	0.021492	0.014622	0.458871	140	0	-6.5148
BTN3A1	7	0.14908	0.21485	0.835837	1565	2	1.2472	0.23075	0.24205	0.80568	1700	1	-7.3996	0.58188	0.54487	0.914998	3595	0	-7.3205	0.39259	0.36281	0.883635	2423	0	-7.6831
BTN3A2	5	0.4932	0.46984	0.942906	3348	0	-1.4724	0.29002	0.2361	0.80568	2028	1	-4.1365	0.20247	0.18357	0.77951	1261	0	-6.7113	0.63309	0.57323	0.944575	3905	0	-8.0718
BTN3A3	3	0.71764	0.68091	0.953681	4490	0	-7.842	0.58066	0.5602	0.900776	3665	0	-7.995	0.4367	0.40358	0.865807	2721	0	-7.9158	0.33513	0.30573	0.815035	2082	0	-8.279
BTNL2	7	0.6557	0.62775	0.953681	4144	0	-1.5791	0.66211	0.6273	0.918553	4145	0	-4.2389	0.65099	0.62733	0.93077	4023	0	-8.0144	0.6665	0.61386	0.953428	4091	0	-8.3777
BTNL3	7	0.012819	0.019808	0.494255	233	2	2.3454	0.19344	0.20116	0.803473	1492	1	0.32667	0.092616	0.057824	0.565109	609	1	-3.462	0.021122	0.014622	0.458871	138	0	-7.6261
BTNL8	7	0.030222	0.049753	0.637578	481	2	2.4684	0.27949	0.26244	0.813652	1969	1	-2.8764	0.34189	0.29119	0.825451	2138	0	-6.72	0.54012	0.53714	0.944575	3310	0	-7.0815
BTNL9	13	0.4649	0.56336	0.953681	3214	2	0.84252	0.33368	0.35908	0.842832	2265	1	0.66816	0.19183	0.13081	0.684454	1192	1	-6.6121	0.11372	0.10366	0.673516	689	0	-6.9734
BVES	15	0.24466	0.35466	0.934154	2146	3	1.6738	0.59989	0.54225	0.899662	3768	1	-0.76143	0.59109	0.52288	0.914742	3645	0	-3.2058	0.92302	0.89815	0.984409	5705	0	-7.399
C10orf111	6	0.096101	0.12533	0.739066	1126	1	-4.7872	0.033111	0.037973	0.507367	428	1	-6.0267	0.0097156	0.0040151	0.186102	123	1	-5.9484	0.0019925	7.41E-05	0.014706	8	1	-6.3078
C10orf128	11	0.63785	0.63961	0.953681	4065	1	-1.5267	0.74022	0.72431	0.962398	4598	0	-6.7459	0.93558	0.90956	0.980877	5797	0	-6.8284	0.88203	0.84232	0.973647	5443	0	-7.1902
C10orf35	11	0.12184	0.19773	0.824423	1355	3	1.7236	0.14661	0.15866	0.77602	1246	2	-0.73874	0.019984	0.0081202	0.261947	199	2	-0.70739	0.047081	0.022939	0.570509	284	0	-2.0906
C10orf54	13	0.17514	0.2876	0.878494	1775	3	1.5844	0.34783	0.35908	0.842832	2337	1	-1.6831	0.83497	0.81371	0.96657	5160	0	-6.4545	0.88386	0.84536	0.974418	5457	0	-7.2837
C10orf76	6	0.10828	0.14571	0.761754	1236	2	1.291	0.26594	0.23833	0.80568	1911	1	-0.38224	0.3271	0.29353	0.825451	2033	0	-6.1025	0.26727	0.21541	0.753135	1655	0	-6.4624
C10orf99	7	0.36218	0.39456	0.934154	2715	1	-4.8552	0.39242	0.32353	0.820455	2575	1	-6.4024	0.47929	0.40277	0.865807	2980	0	-6.3238	0.65063	0.59417	0.949776	3997	0	-7.5946
C11orf24	9	0.28035	0.35177	0.934154	2313	2	0.9074	0.43937	0.3841	0.857059	2833	1	-0.48929	0.94756	0.93086	0.982003	5872	0	-7.112	0.91438	0.88633	0.979855	5649	0	-8.0654
C11orf80	14	0.023372	0.041853	0.620608	394	4	2.1641	0.43236	0.43515	0.883257	2804	1	-0.26496	0.60471	0.55543	0.914998	3735	0	-4.2745	0.49077	0.40527	0.926755	3004	0	-5.8822
C11orf83	6	0.45161	0.4583	0.942906	3148	1	-1.2339	0.43781	0.39107	0.860187	2824	0	-1.1123	0.25428	0.2153	0.803369	1568	0	-7.36	0.86489	0.84153	0.97316	5335	0	-8.4272
C11orf87	7	0.8772	0.84767	0.977016	5395	0	-6.2507	0.7413	0.70656	0.951867	4604	0	-6.4024	0.50761	0.45664	0.889022	3157	0	-6.3238	0.29711	0.23387	0.780151	1840	0	-6.6844
C12orf23	12	0.95468	0.93803	0.985514	5903	0	-3.3244	0.86243	0.82592	0.976723	5315	0	-7.7118	0.61029	0.5132	0.909703	3773	0	-7.6326	0.32204	0.2422	0.780151	1997	0	-7.577
C12orf39	12	0.6196	0.65255	0.953681	3977	1	-1.2875	0.42964	0.41033	0.868044	2780	1	-3.0872	0.55783	0.50018	0.90024	3465	0	-5.0564	0.57017	0.51955	0.944575	3482	0	-6.8566
C12orf49	7	0.28129	0.31864	0.907126	2316	1	0.63346	0.074083	0.079872	0.612538	790	2	1.107	0.33696	0.29119	0.825451	2106	0	-6.1801	0.31006	0.24553	0.780151	1925	0	-6.5403
C12orf55	7	0.4193	0.42884	0.941477	2997	1	-0.38692	0.21392	0.2114	0.803473	1601	1	-0.83519	0.13712	0.08415	0.60303	876	1	-6.3124	0.076528	0.070004	0.673516	469	0	-6.6729
C12orf76	12	0.52764	0.60212	0.953681	3514	1	0.7838	0.62111	0.51365	0.890805	3911	0	-6.8415	0.5312	0.45915	0.889022	3295	0	-6.7627	0.91804	0.87757	0.97842	5673	0	-7.1243
C14orf1	7	0.8318	0.80204	0.968228	5123	0	-5.3461	0.68011	0.63363	0.921526	4236	0	-5.4962	0.41523	0.34397	0.830511	2602	0	-5.4185	0.19485	0.13648	0.673516	1200	0	-5.7755
C14orf132	7	0.97098	0.95732	0.990798	6014	0	-6.9639	0.92145	0.8986	0.982044	5703	0	-7.1164	0.83887	0.79623	0.962905	5191	0	-7.0375	0.76318	0.70315	0.956066	4717	0	-7.1073
C14orf180	6	0.015651	0.020824	0.494255	289	2	3.0742	0.0063113	0.0059114	0.310654	116	2	3.3077	0.020465	0.015422	0.38178	205	1	-1.0423	0.029647	0.012544	0.458871	191	0	-2.6562
C14orf2	12	0.22014	0.30853	0.904435	2035	1	-1.139	0.38467	0.38432	0.857059	2543	1	-1.2249	0.3361	0.24246	0.803369	2101	0	-1.18	0.079914	0.072061	0.673516	481	0	-3.589
C14orf37	13	0.92525	0.89745	0.980638	5712	0	-3.3679	0.94658	0.9475	0.990514	5864	0	-7.3293	0.81738	0.79545	0.962905	5031	0	-7.2503	0.6314	0.62767	0.953428	3891	0	-7.4982
C15orf27	8	0.34916	0.39903	0.934154	2652	1	-7.058	0.52369	0.4541	0.885836	3311	0	-7.2106	0.92974	0.90697	0.980654	5759	0	-7.5078	0.79401	0.74406	0.958375	4912	0	-7.4939
C15orf48	7	0.018611	0.023309	0.494255	340	2	3.2352	0.35866	0.30298	0.815164	2403	1	0.17664	0.3609	0.31285	0.830511	2257	0	-6.7959	0.776	0.71584	0.956066	4800	0	-7.3856
C15orf54	7	0.39308	0.41506	0.934154	2865	1	-5.3246	0.3374	0.30298	0.815164	2281	1	-5.4747	0.27749	0.24612	0.803369	1721	0	-5.397	0.44352	0.44744	0.944575	2714	0	-7.0012
C15orf61	14	0.96907	0.96092	0.990798	5995	0	-2.8733	0.90435	0.87423	0.981851	5576	0	-5.6578	0.67513	0.58234	0.918993	4168	0	-5.5799	0.37383	0.27647	0.801558	2303	0	-4.7397
C16orf52	14	0.061162	0.11982	0.739066	831	3	3.2844	0.011688	0.014837	0.390816	204	2	4.1526	0.17287	0.092077	0.629345	1074	1	-0.28802	0.83799	0.80562	0.964507	5173	0	-7.3135
C16orf54	6	0.092434	0.11948	0.739066	1097	2	1.6343	0.30383	0.26609	0.815164	2109	1	-1.1256	0.31633	0.26511	0.812186	1965	0	-5.8569	0.48401	0.48001	0.944575	2962	0	-6.4562
C16orf58	13	0.51665	0.61831	0.953681	3456	1	0.05059	0.63547	0.54323	0.899662	3991	0	-0.6083	0.81968	0.79545	0.962905	5048	0	-6.0484	0.63621	0.62767	0.953428	3923	0	-6.4081
C16orf62	13	0.10478	0.1701	0.801737	1207	3	2.5782	0.36877	0.38551	0.858804	2449	1	-1.017	0.28336	0.24022	0.803369	1760	0	-3.3232	0.12617	0.10366	0.673516	765	0	-6.722
C16orf91	7	0.89137	0.867	0.978154	5497	0	-4.0592	0.99262	0.9896	0.995689	6173	0	-8.6277	0.9826	0.97633	0.994417	6086	0	-8.5484	0.97481	0.97198	0.996146	6041	0	-8.26
C16orf92	5	0.70665	0.68151	0.953681	4427	0	-3.3392	0.9881	0.98066	0.992467	6148	0	-8.6277	0.97694	0.96325	0.989854	6058	0	-8.5484	0.97037	0.95862	0.993629	6010	0	-8.6784
C17orf62	11	0.71648	0.6991	0.956396	4480	1	-2.3346	0.70431	0.65346	0.932681	4387	0	-6.624	0.92206	0.89737	0.978641	5701	0	-7.1574	0.85709	0.81695	0.964507	5288	0	-7.5197
C17orf74	7	0.98154	0.97327	0.994002	6083	0	-7.7442	0.94783	0.93249	0.98979	5880	0	-7.8972	0.88999	0.85895	0.973338	5502	0	-7.818	0.83878	0.79407	0.961597	5180	0	-7.8536
C17orf78	7	0.85864	0.81936	0.971282	5295	0	-6.8927	0.71539	0.66906	0.936442	4449	0	-7.0452	0.46496	0.36399	0.830511	2896	0	-6.9662	0.24678	0.16196	0.673516	1536	0	-7.3282
C17orf80	14	0.28565	0.41038	0.934154	2337	1	0.71693	0.32596	0.34167	0.830934	2225	1	0.63589	0.83711	0.815	0.96657	5174	0	-5.9921	0.65477	0.64834	0.953428	4018	0	-6.3516
C18orf32	7	0.58159	0.56083	0.953681	3766	1	-0.88933	0.56805	0.53805	0.899662	3575	0	-2.7378	0.53277	0.49866	0.90024	3302	0	-5.7591	0.51661	0.52193	0.944575	3175	0	-7.1576
C19orf12	13	0.99014	0.98578	0.995311	6145	0	-6.3065	0.95218	0.95189	0.990514	5923	0	-6.4583	0.83625	0.81653	0.96657	5164	0	-6.3797	0.6683	0.67414	0.956066	4105	0	-6.7404
C19orf18	6	0.87667	0.85513	0.977475	5393	0	-5.7361	0.78755	0.78204	0.976723	4877	0	-6.8075	0.62072	0.59704	0.922503	3839	0	-6.7286	0.47431	0.47268	0.944575	2910	0	-6.8114
C19orf24	10	0.024845	0.046135	0.627742	422	4	2.2651	0.085514	0.10927	0.674017	889	2	1.8503	0.068823	0.047566	0.541281	467	1	-0.12068	0.10653	0.09998	0.673516	656	0	-3.4564
C19orf26	8	0.085777	0.12574	0.739066	1049	1	-0.51251	0.077946	0.092961	0.639603	825	2	1.4012	0.18634	0.15498	0.719308	1155	0	-0.96069	0.19684	0.14036	0.673516	1206	0	-7.1073
C19orf38	10	0.75938	0.73193	0.962737	4716	0	0.21034	0.68595	0.63663	0.923245	4274	0	-1.2793	0.67127	0.62815	0.93077	4147	0	-6.6028	0.84209	0.80216	0.963613	5206	0	-6.964
C19orf59	7	0.1319	0.17922	0.820063	1421	1	-1.3503	0.10835	0.099444	0.639603	1042	1	-2.5853	0.27482	0.24612	0.803369	1703	0	-6.0621	0.23145	0.16195	0.673516	1450	0	-6.4219
C19orf77	7	0.4536	0.47026	0.942906	3157	1	-0.044409	0.71119	0.66321	0.934566	4426	0	-3.2462	0.4899	0.40747	0.865807	3044	0	-6.4335	0.27721	0.20471	0.738016	1700	0	-6.7944
C1GALT1C1	7	0.43429	0.44953	0.942906	3076	1	-1.6488	0.30114	0.26244	0.813652	2096	1	-3.5086	0.82007	0.77489	0.962423	5051	0	-7.8775	0.73538	0.67929	0.956066	4549	0	-8.2407
C1QTNF1	13	0.48036	0.59401	0.953681	3291	1	-0.61095	0.60062	0.50388	0.887351	3776	1	-4.168	0.5706	0.53047	0.914742	3526	0	-5.6723	0.72189	0.71533	0.956066	4451	0	-7.4203
C1QTNF2	7	0.43951	0.46346	0.942906	3104	1	-6.9982	0.34941	0.30298	0.815164	2347	1	-7.1508	0.4521	0.35385	0.830511	2821	0	-7.0718	0.84334	0.80142	0.963613	5214	0	-8.48
C1QTNF6	14	0.83732	0.82468	0.971282	5156	0	-0.37394	0.56667	0.51573	0.890805	3569	1	-4.0836	0.52234	0.46518	0.889022	3236	0	-6.3352	0.8149	0.79244	0.961597	5032	0	-5.927
C1orf101	7	0.0044776	0.0079544	0.461877	104	3	2.7479	0.003052	0.0030732	0.307786	55	3	2.1798	0.17357	0.137	0.684454	1079	0	-1.2095	0.43359	0.42046	0.929976	2658	0	-5.9567
C1orf115	6	0.58163	0.55204	0.953681	3767	0	-6.2044	0.83413	0.80699	0.976723	5152	0	-6.7368	0.6997	0.64911	0.938929	4306	0	-6.6581	0.58166	0.5318	0.944575	3554	0	-7.0195
C1orf159	12	0.63255	0.66511	0.953681	4035	1	-0.1942	0.93307	0.93349	0.98979	5782	0	-5.7503	0.79186	0.76749	0.962423	4857	0	-5.6723	0.60199	0.59668	0.949776	3686	0	-6.0305
C1orf162	6	0.0062893	0.0087895	0.462445	137	1	-5.635	0.0017772	0.0018286	0.307786	35	1	-5.7857	0.0011313	0.0002972	0.120565	14	1	-5.7077	0.0013466	7.41E-05	0.014706	6	1	-4.8681
C1orf185	7	0.60235	0.58158	0.953681	3895	0	-2.1223	0.6554	0.621	0.918553	4105	0	-7.0515	0.90298	0.87588	0.977547	5578	0	-8.2486	0.85811	0.82434	0.967072	5296	0	-8.1549
C1orf186	16	0.48886	0.58537	0.953681	3330	1	-0.29999	0.1438	0.19023	0.803473	1231	1	-5.5174	0.20386	0.1325	0.684454	1267	1	-5.4397	0.13305	0.12593	0.673516	814	0	-5.7968
C1orf210	6	0.39226	0.41131	0.934154	2859	1	0.37514	0.22625	0.21061	0.803473	1675	1	-0.66082	0.22031	0.19467	0.796234	1363	0	-7.9931	0.96737	0.95733	0.993629	5991	0	-8.6258
C1orf233	8	0.32509	0.37801	0.934154	2540	1	-0.77633	0.77004	0.7228	0.961868	4780	0	-7.8594	0.98498	0.97796	0.99454	6100	0	-7.7728	0.97694	0.97353	0.996146	6053	0	-8.2092
C1orf27	7	0.30225	0.34652	0.930785	2435	1	0.20391	0.31153	0.28264	0.815164	2154	1	-0.92663	0.3684	0.33368	0.830511	2303	0	-7.4926	0.92575	0.91066	0.985	5719	0	-8.3062
C1orf43	9	0.029957	0.044626	0.627742	478	2	2.9803	0.41111	0.37252	0.853115	2678	1	-0.14115	0.38831	0.34547	0.830511	2430	0	-4.3209	0.35789	0.29185	0.801558	2220	0	-6.4757
C1orf85	14	0.22107	0.32194	0.907126	2040	1	-0.3964	0.5022	0.46209	0.885836	3190	1	-4.1471	0.3336	0.25521	0.803369	2077	0	-4.0722	0.46081	0.31841	0.830509	2822	0	-5.4386
C1orf95	7	0.19546	0.25423	0.841666	1895	2	0.86342	0.57505	0.56036	0.900776	3625	0	-2.4301	0.35849	0.30198	0.825451	2243	0	-6.899	0.80221	0.75326	0.959558	4964	0	-7.3428
C20orf141	3	0.88514	0.86711	0.978154	5454	0	-9.4088	0.81292	0.79296	0.976723	5032	0	-9.5622	0.73615	0.70932	0.95387	4525	0	-9.4828	0.68976	0.68064	0.956066	4252	0	-8.6629
C20orf24	7	0.16175	0.22606	0.837014	1666	1	-0.11153	0.20591	0.20117	0.803473	1563	1	-5.1058	0.18946	0.137	0.684454	1176	0	-5.0287	0.22278	0.16195	0.673516	1381	0	-5.3834
C20orf26	14	0.41604	0.49991	0.949682	2977	2	1.1999	0.65538	0.5696	0.904719	4104	0	-6.8415	0.975	0.95928	0.988357	6048	0	-7.3488	0.94598	0.9139	0.985923	5857	0	-7.7114
C22orf24	14	0.5184	0.62707	0.953681	3464	1	0.37707	0.34064	0.3551	0.842832	2297	1	-0.22616	0.68927	0.58234	0.918993	4259	0	-2.7482	0.84488	0.81779	0.964507	5222	0	-6.5403
C2CD2	11	0.32561	0.40935	0.934154	2541	2	1.1307	0.48064	0.43393	0.883257	3064	1	-1.5939	0.38017	0.34407	0.830511	2385	0	-3.9594	0.36712	0.24324	0.780151	2266	0	-4.517
C2CD2L	12	0.88161	0.84976	0.977016	5430	0	-0.86174	0.87366	0.84508	0.976723	5403	0	-3.0358	0.94088	0.917	0.982003	5822	0	-6.6671	0.8855	0.84501	0.974418	5465	0	-7.0285
C2orf40	7	0.58863	0.57447	0.953681	3808	1	0.61162	0.31635	0.29281	0.815164	2179	1	-1.2745	0.46643	0.36399	0.830511	2909	0	-7.5859	0.93965	0.9347	0.988735	5817	0	-7.9488
C2orf43	8	0.81953	0.78128	0.968228	5055	0	-1.1373	0.74783	0.7119	0.954775	4641	0	-6.056	0.75085	0.72292	0.955374	4621	0	-7.5522	0.6131	0.5939	0.949776	3756	0	-7.9151
C2orf66	4	0.23599	0.24869	0.841666	2104	1	0.43602	0.35075	0.31999	0.820455	2350	0	-1.025	0.37124	0.34454	0.830511	2324	0	-4.2214	0.52965	0.47878	0.944575	3248	0	-8.6359
C2orf74	7	0.081057	0.10768	0.720921	1003	2	1.9385	0.085991	0.089554	0.631314	895	2	0.9067	0.33519	0.29119	0.825451	2092	0	-2.1939	0.39863	0.37272	0.8876	2448	0	-6.0932
C2orf82	12	0.0037662	0.0076947	0.461877	91	1	0.2614	0.0063412	0.0081186	0.343069	117	1	-1.8117	0.006984	0.001929	0.16646	89	1	-4.0301	0.012326	0.00028127	0.024818	74	1	-6.6379
C2orf83	7	0.031732	0.052774	0.637578	508	2	2.7864	0.020488	0.019119	0.399495	301	2	2.6259	0.040708	0.018682	0.392143	316	1	0.075403	0.010329	8.05E-05	0.014706	60	1	-5.6987
C3	14	0.030618	0.051206	0.637578	490	3	2.9828	0.073391	0.07929	0.612538	782	3	2.309	0.073921	0.045541	0.525921	498	1	-1.2606	0.64606	0.60753	0.950342	3973	0	-5.5177
C3AR1	6	0.54512	0.52579	0.949682	3584	0	-5.5817	0.76661	0.76191	0.972133	4757	0	-5.7323	0.59747	0.57002	0.916272	3696	0	-6.7113	0.4425	0.43895	0.943741	2709	0	-7.0728
C3orf17	7	0.45927	0.47026	0.942906	3183	1	0.74566	0.73751	0.70139	0.950995	4583	0	-3.47	0.98609	0.9775	0.99454	6105	0	-8.463	0.9799	0.97333	0.996146	6072	0	-8.331
C3orf18	7	0.129	0.17559	0.815488	1410	1	-4.5714	0.17432	0.16014	0.780365	1373	1	-2.8626	0.1666	0.137	0.684454	1025	0	-6.7542	0.65633	0.5975	0.949776	4027	0	-7.1158
C3orf33	7	0.84119	0.80204	0.968228	5184	0	-7.3355	0.69224	0.65176	0.932681	4314	0	-7.4882	0.93988	0.9229	0.982003	5813	0	-7.9082	0.91201	0.89707	0.984409	5629	0	-8.1652
C3orf52	7	0.86606	0.82927	0.971282	5332	0	-7.2863	0.72524	0.67474	0.937937	4517	0	-7.439	0.48079	0.40277	0.865807	2987	0	-7.36	0.26571	0.17458	0.695207	1644	0	-6.9152
C3orf55	5	0.93734	0.91738	0.982869	5791	0	-7.1155	0.86943	0.84265	0.976723	5371	0	-7.2681	0.77859	0.73647	0.960476	4783	0	-7.1891	0.70897	0.65621	0.953428	4377	0	-6.9379
C3orf80	7	0.84909	0.80554	0.968228	5236	0	-2.8589	0.71635	0.66906	0.936442	4455	0	-5.8373	0.6696	0.65179	0.938929	4138	0	-6.9442	0.51661	0.52193	0.944575	3181	0	-7.3061
C4A	7	0.0051035	0.0093488	0.462445	115	3	3.4422	0.02961	0.027799	0.419218	395	2	1.5846	0.028875	0.018681	0.392143	252	1	-1.0888	0.052298	0.042692	0.673516	310	0	-1.9288
C4BPA	6	0.95873	0.94014	0.985783	5931	0	-7.3247	0.90169	0.8735	0.98139	5561	0	-7.4774	0.81616	0.76832	0.962423	5015	0	-7.3984	0.61345	0.57024	0.944575	3759	0	-7.2377
C4BPB	8	0.71014	0.68191	0.953681	4447	0	-7.6884	0.77871	0.73897	0.966948	4824	0	-8.2025	0.99601	0.99182	0.998824	6172	0	-8.6267	0.994	0.99017	0.999789	6159	0	-8.9904
C4orf3	6	0.20084	0.22943	0.837574	1930	1	-7.3029	0.34001	0.27545	0.815164	2293	1	-7.3221	0.3833	0.31207	0.83002	2401	0	-7.3765	0.86871	0.85212	0.976081	5347	0	-8.2784
C4orf32	6	0.98936	0.98384	0.995311	6139	0	-7.5952	0.97123	0.96064	0.990514	6035	0	-7.7481	0.94215	0.92148	0.982003	5830	0	-7.669	0.92004	0.90734	0.984409	5688	0	-7.9603
C5AR1	7	0.36235	0.39456	0.934154	2717	1	-4.2043	0.54167	0.49091	0.887351	3426	0	-4.35	0.49832	0.44354	0.883785	3103	0	-5.2367	0.28639	0.22807	0.770536	1771	0	-5.5927
C5AR2	12	0.06251	0.11162	0.730021	846	2	2.9461	0.0090927	0.012689	0.373774	167	2	4.0918	0.009144	0.0031545	0.167598	117	2	1.9755	0.074004	0.072061	0.673516	449	0	-2.0364
C5orf15	12	0.024781	0.045135	0.627742	420	3	3.2583	0.086186	0.11253	0.67679	899	1	-0.36206	0.18368	0.11983	0.684454	1135	1	-3.7775	0.5312	0.48656	0.944575	3255	0	-7.0285
C5orf28	7	0.099996	0.14449	0.761754	1158	1	-6.5847	0.20219	0.20116	0.803473	1536	1	-6.7368	0.25395	0.22275	0.803369	1566	0	-6.6581	0.74108	0.68204	0.956066	4585	0	-7.9535
C5orf42	14	0.10013	0.16379	0.787861	1160	3	2.8848	0.052947	0.054279	0.581453	606	3	1.3099	0.24253	0.16248	0.731802	1504	1	-1.6863	0.47315	0.35837	0.878331	2899	0	-5.1714
C5orf46	7	0.79573	0.7404	0.962737	4919	0	-1.6785	0.90643	0.88567	0.981978	5592	0	-7.7346	0.80963	0.76866	0.962423	4979	0	-7.6554	0.72011	0.67086	0.956066	4434	0	-8.0184
C6orf10	7	0.50792	0.51238	0.949682	3410	1	0.64159	0.36397	0.31334	0.815164	2427	1	-0.32098	0.46606	0.36399	0.830511	2906	0	-3.3498	0.32277	0.28482	0.801558	2007	0	-5.4112
C6orf120	6	0.010778	0.014015	0.486686	211	3	2.1438	0.062041	0.06616	0.607902	680	2	0.99523	0.7065	0.65424	0.940108	4348	0	-7.1251	0.59129	0.53826	0.944575	3633	0	-7.4874
C6orf136	14	0.67202	0.7026	0.956396	4230	1	0.41613	0.72773	0.65391	0.932681	4525	0	-0.6774	0.65285	0.56919	0.916272	4034	0	-2.9241	0.43265	0.29784	0.801558	2653	0	-5.9377
C6orf25	7	0.0011941	0.0019498	0.374686	33	3	1.624	0.008208	0.0060501	0.310654	153	1	-1.98	0.040344	0.018682	0.392143	314	1	-6.7372	0.015924	0.014622	0.458871	97	0	-5.6551
C6orf47	7	0.5158	0.51238	0.949682	3445	1	-3.8901	0.71886	0.66906	0.936442	4473	0	-4.0339	0.46936	0.36399	0.830511	2932	0	-7.6001	0.25258	0.16196	0.673516	1592	0	-7.0658
C6orf89	10	0.082215	0.14125	0.761754	1016	1	-2.0361	0.082547	0.095223	0.639603	861	1	-5.4167	0.089341	0.047568	0.541281	587	1	-6.4752	0.10304	0.080715	0.673516	634	0	-6.8361
C7orf34	7	0.32043	0.3604	0.934154	2522	1	-2.9976	0.5912	0.57448	0.907281	3721	0	-7.2929	0.91389	0.89813	0.978641	5652	0	-7.7175	0.87427	0.85727	0.977925	5382	0	-8.0805
C7orf60	7	0.01747	0.023307	0.494255	321	3	1.9949	0.010366	0.01085	0.373774	184	3	2.5314	0.1243	0.070831	0.567106	800	1	-6.2051	0.24549	0.16196	0.673516	1531	0	-6.0422
C8B	6	0.97475	0.96793	0.992193	6038	0	-7.635	0.93693	0.92716	0.98834	5806	0	-7.788	0.87882	0.85928	0.973338	5443	0	-7.7088	0.83241	0.81255	0.964507	5143	0	-8.0718
C9orf57	7	0.13723	0.1987	0.824423	1458	1	-2.4873	0.22541	0.24205	0.80568	1668	1	-6.0757	0.18715	0.137	0.684454	1166	0	-6.9367	0.24963	0.16196	0.673516	1559	0	-7.2987
C9orf69	13	0.82459	0.80673	0.968228	5088	0	-0.76094	0.80598	0.78224	0.976723	4982	0	-4.6861	0.73861	0.6885	0.94925	4536	0	-4.6097	0.52076	0.47338	0.944575	3200	0	-7.3355
C9orf84	6	0.60694	0.58296	0.953681	3920	0	-4.5387	0.7011	0.67074	0.937111	4367	0	-4.9892	0.47742	0.43863	0.883785	2971	0	-4.9122	0.28786	0.25565	0.782535	1782	0	-5.2661
C9orf89	14	0.88546	0.86563	0.978154	5456	0	-1.7054	0.86656	0.84603	0.976723	5353	0	-2.9261	0.99714	0.99496	0.999359	6184	0	-7.5128	0.99389	0.99172	0.999789	6155	0	-7.8298
C9orf91	11	0.11331	0.18229	0.824423	1283	2	2.3663	0.34783	0.35843	0.842832	2336	1	0.18154	0.439	0.38974	0.85929	2735	0	-1.9119	0.74744	0.72109	0.956066	4623	0	-7.434
C9orf92	8	0.24176	0.31185	0.904552	2130	2	0.85997	0.30851	0.28322	0.815164	2139	1	-2.1589	0.429	0.38177	0.849857	2673	0	-6.6399	0.78116	0.72823	0.956653	4835	0	-7.3465
C9orf96	14	0.015853	0.026292	0.505763	293	1	-0.34166	0.032083	0.02906	0.431937	416	1	-0.17266	0.049025	0.045539	0.525921	354	1	-2.1036	0.14503	0.1357	0.673516	889	0	-4.8835
CA12	8	0.0055198	0.0094588	0.462445	125	3	3.8792	0.0059433	0.0061329	0.312328	110	3	1.9161	0.024947	0.022166	0.438876	228	1	0.67443	0.021003	0.016397	0.494593	137	0	-1.9396
CA14	14	0.57911	0.66769	0.953681	3752	1	-3.3064	0.52901	0.50234	0.887351	3347	1	-5.887	0.46813	0.43189	0.879464	2918	0	-5.8088	0.77696	0.77505	0.960193	4813	0	-6.5403
CA4	7	0.11763	0.15158	0.761754	1316	2	1.5326	0.067238	0.07987	0.612538	721	2	1.2585	0.17613	0.137	0.684454	1095	0	0.0050466	0.24875	0.16196	0.673516	1553	0	-4.34
CA9	7	0.017288	0.023307	0.494255	316	1	0.73474	0.043738	0.044046	0.522249	533	1	-5.6578	0.18893	0.137	0.684454	1175	0	-5.5799	0.17592	0.13648	0.673516	1081	0	-5.9377
CABLES2	7	0.81433	0.77515	0.968228	5024	0	-7.5817	0.98463	0.9783	0.992467	6127	0	-8.6031	0.9652	0.95086	0.985436	5991	0	-8.5238	0.94924	0.94017	0.989707	5876	0	-8.0184
CABP7	7	0.53375	0.51916	0.949682	3539	1	-5.429	0.50075	0.45731	0.885836	3175	0	-5.5793	0.63345	0.60794	0.92444	3918	0	-5.5014	0.46448	0.46471	0.944575	2840	0	-6.5846
CACFD1	7	0.92684	0.90733	0.982869	5718	0	-7.3934	0.82484	0.82003	0.976723	5094	0	-7.5462	0.65676	0.62733	0.93077	4056	0	-7.467	0.49797	0.4899	0.944575	3058	0	-6.0305
CACHD1	7	0.010329	0.016485	0.492115	201	2	1.4202	0.018031	0.019118	0.399495	276	1	-0.039814	0.050254	0.031532	0.489033	364	1	-5.5799	0.1772	0.13648	0.673516	1093	0	-5.9377
CACNA1A	14	0.14833	0.2354	0.837574	1557	3	1.7111	0.55257	0.50234	0.887351	3484	1	0.11057	0.58593	0.51197	0.909703	3621	0	-2.063	0.90158	0.86534	0.97842	5574	0	-7.4742
CACNA1B	17	0.74796	0.7877	0.968228	4647	1	-5.429	0.93846	0.91628	0.985161	5812	0	-5.5793	0.91261	0.89683	0.978641	5642	0	-6.9442	0.78056	0.78198	0.961597	4834	0	-7.3061
CACNA1C	14	0.91441	0.8903	0.980638	5635	0	-0.69464	0.86648	0.84603	0.976723	5352	0	-3.0934	0.9879	0.98006	0.99454	6118	0	-7.0513	0.97401	0.95782	0.993629	6033	0	-7.4134
CACNA1D	13	0.91172	0.88701	0.980638	5623	0	-3.2384	0.80267	0.78224	0.976723	4960	0	-5.6386	0.85098	0.8276	0.968014	5271	0	-6.9367	0.69845	0.69297	0.956066	4310	0	-6.6163
CACNA1E	11	0.35077	0.43476	0.942906	2660	1	0.51548	0.3358	0.35843	0.842832	2275	1	-6.7278	0.3649	0.32821	0.830511	2283	0	-6.649	0.8784	0.83343	0.97077	5414	0	-7.4134
CACNA1F	7	0.52325	0.51238	0.949682	3486	1	-7.3247	0.63087	0.60815	0.91047	3968	0	-7.4774	0.93852	0.9229	0.982003	5810	0	-7.7218	0.91009	0.89707	0.984409	5617	0	-7.761
CACNA1G	13	0.47523	0.58193	0.953681	3275	1	-2.9618	0.44766	0.4247	0.878681	2878	1	-5.5174	0.83869	0.81935	0.96657	5185	0	-7.0023	0.67369	0.67899	0.956066	4143	0	-7.3643
CACNA1H	6	0.25891	0.29689	0.889387	2210	1	-0.80557	0.60421	0.57053	0.904719	3799	0	-2.0413	0.9526	0.93145	0.982003	5907	0	-7.9531	0.70564	0.6442	0.953428	4355	0	-8.3164
CACNA1I	7	0.19674	0.25423	0.841666	1903	2	0.81684	0.055895	0.063156	0.607586	626	2	1.1583	0.082619	0.044545	0.525921	548	1	-7.6141	0.26975	0.17458	0.695207	1671	0	-6.7791
CACNA1S	13	0.2414	0.34923	0.934154	2127	1	-0.39274	0.26283	0.29312	0.815164	1891	1	-1.2249	0.19202	0.13081	0.684454	1194	1	-1.18	0.086278	0.078712	0.673516	527	0	-3.8111
CACNA2D1	7	0.77366	0.73577	0.962737	4787	0	-3.398	0.85999	0.84862	0.976723	5298	0	-6.2203	0.72209	0.68588	0.94925	4435	0	-6.1419	0.59088	0.55954	0.944575	3619	0	-6.5019
CACNA2D2	12	0.85278	0.82582	0.971282	5264	0	-4.3087	0.81025	0.79307	0.976723	5019	0	-5.6955	0.83421	0.81514	0.96657	5154	0	-6.0205	0.68191	0.68461	0.956066	4199	0	-6.3801
CACNA2D3	12	0.13327	0.2077	0.829605	1429	1	-0.092239	0.12548	0.14989	0.756758	1134	1	-1.8777	0.090938	0.058028	0.565109	596	1	-1.8202	0.13761	0.11777	0.673516	845	0	-2.0906
CACNA2D4	12	0.29147	0.37094	0.934154	2359	2	1.3162	0.65456	0.57424	0.907281	4100	0	0.10581	0.51999	0.44477	0.883785	3217	0	-5.8881	0.22766	0.16086	0.673516	1421	0	-6.2472
CACNG1	7	0.02605	0.043858	0.627742	430	2	-0.67912	0.035965	0.030306	0.439935	460	2	-0.73874	0.0080519	0.0031211	0.167598	102	2	-0.70739	0.030223	0.014624	0.458871	202	0	-2.4048
CACNG2	7	0.040344	0.066444	0.648064	628	2	2.1912	0.092385	0.089556	0.631314	941	1	-0.59638	0.12833	0.084149	0.60303	822	1	-6.2892	0.15307	0.11027	0.673516	938	0	-3.7695
CACNG3	6	0.00037721	0.00052509	0.238614	13	1	0.23691	0.00048496	0.00048525	0.307786	9	1	-4.3588	0.0010236	0.0002972	0.120565	12	1	-6.2099	0.001239	7.41E-05	0.014706	5	1	-6.4877
CACNG4	5	0.58759	0.54623	0.953681	3801	0	-3.703	0.48523	0.48149	0.887351	3085	0	-3.8454	0.35089	0.26861	0.817633	2187	0	-5.5607	0.17377	0.11955	0.673516	1071	0	-5.9184
CACNG5	6	0.58179	0.55204	0.953681	3770	0	-0.096898	0.92512	0.90847	0.984116	5727	0	-7.9874	0.85762	0.82715	0.968014	5318	0	-7.9082	0.8027	0.76075	0.960193	4967	0	-7.5128
CACNG6	6	0.87804	0.85633	0.977475	5404	0	-5.7523	0.7489	0.74872	0.970092	4647	0	-5.9032	0.5577	0.5352	0.914998	3457	0	-5.825	0.38747	0.37876	0.897149	2388	0	-6.1839
CACNG7	6	0.61245	0.58296	0.953681	3938	0	-6.369	0.97744	0.96913	0.992074	6077	0	-7.9133	0.954	0.9367	0.983556	5911	0	-7.8341	0.93653	0.92753	0.988735	5789	0	-8.1064
CACNG8	6	0.66784	0.62895	0.953681	4204	0	-6.3603	0.85195	0.82811	0.976723	5251	0	-6.7814	0.72993	0.68896	0.94925	4479	0	-6.7026	0.62421	0.57642	0.944575	3836	0	-7.0641
CADM1	12	0.089141	0.13742	0.761754	1075	3	1.7074	0.31818	0.33266	0.829784	2189	1	0.48233	0.23495	0.1824	0.77951	1463	1	-5.636	0.48452	0.43	0.941947	2966	0	-5.9941
CADM2	12	0.17397	0.27021	0.862706	1762	2	1.0117	0.15937	0.17663	0.790051	1310	1	-1.3264	0.15735	0.098969	0.651468	978	1	-6.1927	0.2528	0.18213	0.711606	1594	0	-6.3403
CADM3	7	0.7819	0.74039	0.962737	4837	0	-5.3673	0.80722	0.80612	0.976723	4991	0	-6.1235	0.62559	0.60128	0.923773	3865	0	-6.2775	0.45285	0.45604	0.944575	2760	0	-6.6379
CADM4	7	0.9618	0.94701	0.989395	5944	0	-6.6638	0.90003	0.88221	0.981978	5556	0	-6.816	0.79772	0.7624	0.962423	4901	0	-6.7372	0.70273	0.65681	0.953428	4339	0	-7.0988
CALCR	7	0.77058	0.731	0.962737	4775	0	-0.84691	0.75942	0.7315	0.962885	4709	0	-6.5332	0.78641	0.74487	0.961772	4821	0	-6.4752	0.68629	0.63276	0.953428	4225	0	-6.8361
CALCRL	3	0.1876	0.19404	0.824423	1845	1	-1.4003	0.20368	0.16508	0.785879	1546	0	-7.2041	0.62892	0.58957	0.921703	3889	0	-8.2635	0.56306	0.52009	0.944575	3437	0	-8.3477
CALHM1	4	0.84897	0.81846	0.971282	5235	0	-6.6204	0.73753	0.70938	0.954775	4584	0	-6.7726	0.60669	0.56563	0.916272	3751	0	-6.6938	0.50971	0.46358	0.944575	3139	0	-7.0552
CALHM2	13	0.91864	0.89063	0.980638	5663	0	-2.2651	0.94926	0.94934	0.990514	5894	0	-6.425	0.82659	0.80778	0.96657	5100	0	-6.3465	0.64974	0.63837	0.953428	3991	0	-6.7071
CALHM3	6	0.70566	0.66076	0.953681	4422	0	-0.82702	0.8732	0.84714	0.976723	5400	0	-7.6216	0.7664	0.72036	0.95531	4698	0	-7.5424	0.67494	0.62239	0.953428	4153	0	-7.9053
CALN1	14	0.87769	0.86102	0.977475	5399	0	-0.18788	0.72953	0.65391	0.932681	4538	0	-2.0003	0.89245	0.87816	0.977547	5520	0	-6.2657	0.53818	0.48144	0.944575	3295	0	-6.1346
CALR	6	0.12416	0.17046	0.801737	1379	2	1.2064	0.27851	0.25691	0.813652	1960	1	-0.53161	0.25141	0.2153	0.803369	1553	0	-3.5892	0.97389	0.96253	0.993986	6032	0	-8.4264
CALU	7	0.49174	0.49122	0.949682	3344	1	-7.3568	0.36423	0.31334	0.815164	2429	1	-7.5096	0.70231	0.6747	0.945194	4313	0	-7.4305	0.91598	0.90686	0.984409	5660	0	-8.2368
CALY	13	0.41991	0.51212	0.949682	3002	2	1.0784	0.75389	0.71443	0.954775	4670	0	-4.0653	0.98397	0.97494	0.994175	6093	0	-7.7347	0.96742	0.94962	0.99093	5992	0	-7.2711
CAMK1	7	0.61645	0.58852	0.953681	3964	0	-1.5908	0.65611	0.621	0.918553	4110	0	-2.4559	0.59528	0.56691	0.916272	3679	0	-6.6121	0.72783	0.67929	0.956066	4494	0	-7.0367
CAMK1D	8	0.616	0.60105	0.953681	3961	1	-6.8854	0.68086	0.6571	0.934566	4245	0	-6.3091	0.90753	0.8786	0.977547	5612	0	-7.6509	0.85658	0.8147	0.964507	5284	0	-8.0139
CAMK1G	7	0.89462	0.87067	0.978154	5518	0	-4.7468	0.68703	0.63957	0.923245	4282	0	-4.8951	0.55358	0.51831	0.914742	3433	0	-5.2843	0.35479	0.31704	0.830509	2201	0	-5.6406
CAMK2A	13	0.55835	0.63638	0.953681	3659	1	-0.081502	0.73225	0.67813	0.937937	4549	0	-0.76579	0.79477	0.75458	0.962423	4884	0	-5.0287	0.5905	0.53024	0.944575	3613	0	-5.3834
CAMK2B	12	0.38005	0.46044	0.942906	2797	2	1.0102	0.47338	0.44884	0.885836	3023	1	0.7136	0.40494	0.36745	0.837175	2527	0	-1.3187	0.4268	0.32483	0.834012	2617	0	-6.1956
CAMK2D	13	0.95171	0.92378	0.982869	5885	0	-6.5937	0.98964	0.98443	0.993546	6155	0	-7.7792	0.96087	0.94177	0.984216	5963	0	-7.7	0.92001	0.88736	0.980408	5684	0	-7.0285
CAMK2G	7	0.3508	0.39456	0.934154	2661	1	-1.3903	0.29882	0.26244	0.813652	2079	1	-3.0538	0.29957	0.2577	0.803369	1859	0	-3.3427	0.25659	0.16196	0.673516	1611	0	-7.3715
CAMK4	16	0.31897	0.46574	0.942906	2515	2	1.8973	0.19217	0.2211	0.80568	1483	1	0.22581	0.16274	0.10651	0.676653	1005	1	-6.2775	0.080047	0.032873	0.617831	484	0	-5.44
CAMKK2	14	0.48255	0.58458	0.953681	3299	2	0.95905	0.62684	0.52912	0.899662	3934	1	0.69392	0.67398	0.58234	0.918993	4158	0	-5.6543	0.7442	0.73992	0.956653	4601	0	-6.7514
CAMLG	7	0.73538	0.69637	0.956396	4587	0	-2.7308	0.92145	0.8986	0.982044	5706	0	-7.4936	0.83887	0.79623	0.962905	5190	0	-7.4145	0.76318	0.70315	0.956066	4723	0	-7.2454
CAMP	7	0.068063	0.099329	0.720921	892	2	2.3036	0.59225	0.57448	0.907281	3730	0	-1.4306	0.46012	0.36399	0.830511	2866	0	-7.4722	0.24079	0.16196	0.673516	1507	0	-7.835
CANT1	6	0.62086	0.58893	0.953681	3980	0	-1.139	0.42195	0.35722	0.842832	2739	0	-1.2249	0.1852	0.12979	0.684454	1140	0	-4.1916	0.040789	0.03687	0.654526	261	0	-8.1829
CANX	14	0.027647	0.045713	0.627742	449	4	2.8752	0.072992	0.07929	0.612538	778	3	1.0317	0.62815	0.56919	0.916272	3886	0	-2.8157	0.79272	0.7856	0.961597	4902	0	-6.6034
CAPNS1	13	0.2847	0.40707	0.934154	2334	2	1.5235	0.098093	0.12774	0.716927	977	2	2.2185	0.29681	0.24022	0.803369	1844	0	0.44097	0.38506	0.28157	0.801558	2369	0	-7.3209
CARKD	7	0.50489	0.51238	0.949682	3394	1	0.54504	0.7175	0.66906	0.936442	4463	0	-3.3928	0.63829	0.60794	0.92444	3951	0	-5.5412	0.47162	0.46471	0.944575	2887	0	-6.1625
CASC4	8	0.19367	0.2564	0.845111	1884	2	1.2838	0.37046	0.32721	0.824048	2463	1	-6.8499	0.4508	0.38177	0.849857	2810	0	-6.7711	0.8133	0.75369	0.959558	5024	0	-7.1327
CASD1	12	0.029243	0.057115	0.637578	469	1	-1.3736	0.013391	0.014044	0.382442	219	1	-6.4909	0.0080545	0.0031545	0.167598	103	1	-6.4123	0.0059125	0.00027968	0.024818	32	1	-5.7488
CASK	14	0.15635	0.2354	0.837574	1621	3	2.1535	0.26173	0.28007	0.815164	1886	2	0.97232	0.33342	0.25521	0.803369	2076	0	-0.14046	0.32892	0.25443	0.782535	2045	0	-6.0484
CASP7	12	0.096392	0.16083	0.781872	1128	2	2.532	0.19476	0.18298	0.790342	1499	2	1.0416	0.90199	0.87362	0.977547	5573	0	-8.2516	0.80985	0.7684	0.960193	5004	0	-6.7718
CASR	9	0.018211	0.034116	0.565241	334	3	3.3288	0.03752	0.039095	0.514715	474	2	2.5122	0.27678	0.21972	0.803369	1716	0	-1.2169	0.98858	0.987	0.999551	6128	0	-7.9582
CATSPER1	12	0.030924	0.058326	0.637578	495	2	3.3334	0.12002	0.14989	0.756758	1107	2	1.8196	0.3361	0.24246	0.803369	2102	0	-1.18	0.079914	0.072061	0.673516	480	0	-5.07
CATSPER2	7	0.94827	0.93114	0.982869	5866	0	-7.2181	0.86958	0.85422	0.976723	5374	0	-7.3707	0.74007	0.70158	0.94925	4552	0	-7.2917	0.61752	0.57354	0.944575	3787	0	-7.0504
CATSPER3	7	0.14407	0.20673	0.829605	1526	2	1.2299	0.29296	0.26244	0.813652	2044	1	-1.1206	0.33501	0.29119	0.825451	2091	0	-2.4664	0.98678	0.97959	0.996764	6114	0	-8.4467
CATSPER4	6	0.69624	0.64519	0.953681	4370	0	-0.78459	0.97879	0.97112	0.992081	6086	0	-8.2155	0.95666	0.94144	0.984216	5924	0	-8.1362	0.94023	0.93291	0.988735	5821	0	-8.1317
CATSPERB	6	0.024363	0.042743	0.627742	411	3	1.7385	0.24452	0.22889	0.80568	1783	1	-0.39928	0.27274	0.23563	0.803369	1685	0	-7.3929	0.2356	0.1516	0.673516	1477	0	-7.7556
CATSPERD	6	0.81597	0.77299	0.968228	5039	0	-4.2043	0.66299	0.61221	0.915226	4153	0	-4.35	0.41908	0.32123	0.830511	2620	0	-4.2745	0.22084	0.14069	0.673516	1365	0	-4.6223
CATSPERG	10	0.33342	0.40716	0.934154	2582	1	-1.682	0.44413	0.39343	0.860187	2861	1	-2.8112	0.47444	0.44128	0.883785	2953	0	-2.7432	0.20705	0.15554	0.673516	1270	0	-8.0849
CAV1	14	0.33566	0.44032	0.942906	2591	1	-1.8084	0.38225	0.39516	0.862026	2520	1	-4.569	0.66933	0.56919	0.916272	4135	0	-4.4929	0.52669	0.43209	0.941947	3229	0	-4.9228
CAV2	13	0.95933	0.94912	0.989395	5933	0	-3.0381	0.86985	0.83966	0.976723	5378	0	-7.5148	0.60983	0.54361	0.914998	3769	0	-7.4358	0.30953	0.24042	0.780151	1921	0	-7.032
CAV3	9	0.74304	0.71955	0.962737	4620	0	-0.09366	0.84905	0.82809	0.976723	5231	0	-5.37	0.64974	0.6146	0.929355	4014	0	-6.9515	0.43647	0.39543	0.922567	2677	0	-6.2482
CCDC107	9	0.50439	0.52147	0.949682	3390	1	-0.2811	0.54058	0.47486	0.887351	3414	0	-3.1739	0.47878	0.41857	0.870927	2977	0	-4.2286	0.22618	0.17243	0.695207	1404	0	-8.1442
CCDC108	6	0.48043	0.46511	0.942906	3292	1	-8.7828	0.59648	0.55132	0.900776	3750	0	-8.0509	0.5535	0.53202	0.914998	3430	0	-8.8568	0.47924	0.47643	0.944575	2930	0	-7.6242
CCDC109B	6	0.14301	0.1985	0.824423	1511	2	-0.67912	0.35354	0.2848	0.815164	2365	1	-0.73874	0.11554	0.072567	0.569263	741	1	-6.1419	0.025962	0.012544	0.458871	168	0	-6.5019
CCDC112	12	0.69711	0.71049	0.959212	4375	1	0.40185	0.48064	0.44884	0.885836	3063	1	-7.0883	0.69004	0.62774	0.93077	4261	0	-7.0094	0.95171	0.92811	0.988735	5895	0	-7.5004
CCDC126	15	0.014586	0.025721	0.505718	267	2	1.2293	0.014321	0.018082	0.399495	236	2	1.901	0.017241	0.0052055	0.204037	181	1	-0.75558	0.088919	0.089736	0.673516	545	0	-1.3948
CCDC136	14	0.32106	0.44032	0.942906	2524	2	1.7865	0.32788	0.34167	0.830934	2234	1	-0.28272	0.61912	0.55544	0.914998	3830	0	-2.5366	0.31117	0.22023	0.760315	1930	0	-6.3226
CCDC141	6	0.063722	0.082117	0.686342	854	1	-0.5506	0.1172	0.089723	0.631314	1094	1	-1.1521	0.086447	0.04988	0.546606	573	1	-4.1393	0.71143	0.64924	0.953428	4386	0	-7.4134
CCDC144A	5	0.00013473	0.00023187	0.161566	9	2	4.0721	0.00049395	0.00065895	0.307786	10	2	4.282	0.001571	0.00044063	0.120565	23	2	1.4305	0.0039013	3.74E-05	0.014706	23	1	-2.7089
CCDC155	7	0.014944	0.022142	0.494255	274	3	1.7614	0.052987	0.063156	0.607586	607	2	1.5934	0.091343	0.044546	0.525921	601	1	-1.5454	0.13224	0.09691	0.673516	810	0	-6.8049
CCDC167	7	0.03059	0.051256	0.637578	489	1	-6.3283	0.016668	0.01561	0.398016	258	1	-6.4801	0.019268	0.0054843	0.204037	194	1	-6.4015	0.020875	0.014622	0.458871	135	0	-6.7623
CCDC168	4	0.89256	0.86466	0.977921	5503	0	-7.3882	0.80635	0.77307	0.976233	4985	0	-7.541	0.70429	0.65616	0.940108	4329	0	-7.4619	0.6321	0.57432	0.944575	3898	0	-7.8246
CCDC180	11	0.17745	0.25071	0.841666	1790	2	1.8231	0.63319	0.54395	0.899662	3977	0	-2.3099	0.8898	0.85474	0.973338	5501	0	-6.3576	0.79763	0.75218	0.959558	4937	0	-6.7183
CCDC47	14	0.99065	0.98521	0.995311	6149	0	-5.3246	0.95255	0.94256	0.990514	5927	0	-5.4747	0.82285	0.78215	0.962905	5067	0	-5.397	0.62659	0.57565	0.944575	3847	0	-5.7539
CCDC51	7	0.91978	0.9015	0.980638	5672	0	-7.2122	0.96485	0.95712	0.990514	6004	0	-7.5768	0.92409	0.90804	0.980654	5715	0	-7.4977	0.88906	0.87317	0.97842	5487	0	-7.8605
CCDC67	10	0.84463	0.80875	0.968509	5204	0	-1.9646	0.98249	0.97474	0.992081	6115	0	-7.2106	0.94971	0.92904	0.982003	5885	0	-7.1316	0.91302	0.87898	0.97842	5640	0	-7.4939
CCDC80	9	0.89019	0.8724	0.978154	5486	0	-2.2095	0.98504	0.9807	0.992467	6130	0	-7.7923	0.96002	0.94784	0.984216	5959	0	-7.7131	0.93497	0.92118	0.988571	5778	0	-7.6067
CCDC90B	13	0.1723	0.2876	0.878494	1741	3	0.98665	0.5047	0.47762	0.887351	3207	1	0.48933	0.55703	0.48796	0.90024	3456	0	-3.1034	0.30953	0.24042	0.780151	1917	0	-6.0766
CCKAR	8	0.84752	0.80247	0.968228	5225	0	-4.107	0.77732	0.7363	0.966128	4816	0	-6.4024	0.53667	0.44961	0.884911	3321	0	-6.3238	0.30996	0.23096	0.77901	1924	0	-6.6844
CCKBR	7	0.71088	0.66884	0.953681	4454	0	-7.5169	0.78146	0.75404	0.970092	4839	0	-7.6698	0.95909	0.94627	0.984216	5951	0	-7.5906	0.94031	0.9347	0.988735	5822	0	-8.1064
CCL11	7	0.020908	0.027454	0.515315	372	3	1.9022	0.40985	0.34398	0.830934	2668	0	0.53688	0.98212	0.97482	0.994175	6083	0	-8.3584	0.96498	0.96094	0.993753	5970	0	-8.2523
CCL15	7	0.66126	0.63384	0.953681	4175	0	-1.2465	0.48778	0.42176	0.875516	3102	0	-2.5022	0.6696	0.65179	0.938929	4137	0	-6.2657	0.51661	0.52193	0.944575	3176	0	-6.6261
CCL22	7	0.33643	0.38771	0.934154	2594	1	0.60743	0.14749	0.13994	0.747771	1250	1	-1.134	0.11245	0.07083	0.567106	722	1	-7.912	0.20612	0.14943	0.673516	1264	0	-7.0773
CCL24	14	0.77805	0.77248	0.968228	4812	1	-0.49869	0.68267	0.58264	0.91047	4250	0	-1.3819	0.95007	0.93228	0.982003	5888	0	-6.555	0.89199	0.8608	0.977925	5503	0	-6.8822
CCL4	7	0.42559	0.42884	0.941477	3031	1	-2.6135	0.5664	0.53805	0.899662	3567	0	-5.3382	0.60243	0.5742	0.918507	3721	0	-6.0927	0.41985	0.41128	0.926755	2579	0	-7.7855
CCL5	9	0.92651	0.89928	0.980638	5716	0	-6.0162	0.92016	0.91157	0.984116	5694	0	-6.4801	0.80724	0.77532	0.962423	4961	0	-6.4015	0.68308	0.65255	0.953428	4203	0	-6.449
CCL7	6	0.66745	0.62352	0.953681	4201	0	-1.3104	0.70349	0.6756	0.937937	4382	0	-7.7436	0.48127	0.44617	0.883785	2989	0	-7.6645	0.29224	0.25565	0.782535	1807	0	-8.0275
CCPG1	11	0.29822	0.37588	0.934154	2403	1	-4.4429	0.21515	0.22055	0.80568	1608	1	-4.7944	0.70785	0.66193	0.942385	4356	0	-6.3323	0.48113	0.41789	0.928263	2952	0	-7.1404
CCR1	7	0.13224	0.17922	0.820063	1424	1	0.29161	0.40285	0.33389	0.829784	2633	1	-0.68627	0.37288	0.33368	0.830511	2330	0	-6.9367	0.81165	0.76833	0.960193	5014	0	-7.944
CCR10	7	0.15024	0.21485	0.835837	1576	2	1.1473	0.063303	0.077061	0.612538	689	2	1.3347	0.12744	0.070831	0.567106	814	1	-0.599	0.12396	0.08361	0.673516	753	0	-5.3587
CCR2	7	0.77698	0.74039	0.962737	4806	0	-2.8059	0.58674	0.56036	0.900776	3701	0	-6.1676	0.72209	0.68588	0.94925	4438	0	-7.5906	0.59088	0.55954	0.944575	3629	0	-7.9535
CCR3	7	0.21249	0.27015	0.862706	1999	1	-0.13349	0.21218	0.20117	0.803473	1586	1	-1.8419	0.39993	0.34397	0.830511	2505	0	-2.3659	0.31203	0.24553	0.780151	1947	0	-5.7438
CCR4	7	0.89362	0.86948	0.978154	5511	0	-5.1171	0.99862	0.99696	0.999704	6196	0	-8.4377	0.99644	0.99241	0.99884	6179	0	-8.3584	0.99499	0.99108	0.999789	6166	0	-8.5763
CCR5	6	0.61142	0.58296	0.953681	3935	0	-4.107	0.67584	0.63176	0.920523	4217	0	-4.462	0.43841	0.36093	0.830511	2731	0	-5.4605	0.2429	0.1789	0.707965	1512	0	-5.8178
CCR6	13	0.066715	0.11714	0.739066	875	2	3.0213	0.22403	0.21075	0.803473	1660	1	-0.46188	0.20061	0.13081	0.684454	1248	1	-3.9503	0.32382	0.24042	0.780151	2015	0	-3.6488
CCR7	7	0.11788	0.15158	0.761754	1320	1	0.42967	0.049653	0.063155	0.607586	578	1	0.83103	0.021986	0.018681	0.392143	212	1	-7.0305	0.024082	0.014622	0.458871	157	0	-7.3926
CCR8	7	0.10721	0.15158	0.761754	1227	1	-1.7675	0.23975	0.24205	0.80568	1761	1	-1.8777	0.26706	0.24612	0.803369	1656	0	-1.8202	0.082736	0.070004	0.673516	494	0	-7.6366
CCR9	7	0.27358	0.31864	0.907126	2279	1	-0.35217	0.29855	0.26244	0.813652	2076	1	-2.8869	0.22874	0.18694	0.77951	1405	0	-7.5906	0.39879	0.37272	0.8876	2451	0	-7.9535
CCRL2	7	0.48962	0.49122	0.949682	3335	1	-1.1934	0.60178	0.59499	0.91047	3781	0	-4.6481	0.47322	0.38382	0.849857	2948	0	-4.5718	0.32277	0.28482	0.801558	2005	0	-6.8385
CCRN4L	6	0.058507	0.082115	0.686342	816	1	0.33613	0.057481	0.063956	0.607586	636	1	-6.3082	0.12879	0.095498	0.642145	825	1	-6.2297	0.56952	0.52522	0.944575	3480	0	-8.0139
CCT4	7	0.051461	0.082189	0.686342	744	2	2.3899	0.41907	0.34398	0.830934	2722	0	-2.0685	0.84187	0.79812	0.962905	5213	0	-7.628	0.76759	0.7058	0.956066	4746	0	-7.991
CD101	10	0.75051	0.72563	0.962737	4659	0	0.52853	0.56996	0.47756	0.887351	3590	0	0.22046	0.49613	0.44128	0.883785	3093	0	-2.959	0.38619	0.31811	0.830509	2384	0	-7.2608
CD109	13	0.66749	0.70317	0.956396	4202	1	-0.0832	0.51462	0.47762	0.887351	3253	1	-6.2959	0.5536	0.48796	0.90024	3436	0	-6.2174	0.83669	0.79595	0.961597	5161	0	-7.5824
CD14	7	0.67157	0.63976	0.953681	4225	0	-1.6825	0.94283	0.92496	0.987583	5843	0	-7.5043	0.79323	0.75814	0.962423	4869	0	-6.988	0.82435	0.77444	0.960193	5092	0	-7.7879
CD151	12	0.3517	0.4347	0.942906	2669	1	-0.50964	0.51179	0.46193	0.885836	3245	1	-3.277	0.45968	0.39958	0.865807	2863	0	-3.2059	0.30076	0.22264	0.760315	1863	0	-5.7096
CD160	7	0.72524	0.68554	0.953681	4541	0	-0.33756	0.39152	0.31335	0.815164	2569	1	-1.2688	0.41304	0.34397	0.830511	2592	0	-4.9147	0.77082	0.7058	0.956066	4772	0	-8.173
CD163	9	0.88566	0.85333	0.977475	5460	0	-6.8178	0.97003	0.95889	0.990514	6023	0	-7.4774	0.92317	0.89751	0.978641	5709	0	-7.3984	0.8741	0.83511	0.97077	5380	0	-7.2532
CD163L1	6	0.4342	0.43152	0.942906	3075	1	0.50782	0.38042	0.30333	0.815164	2507	0	0.34344	0.31374	0.26511	0.812186	1942	0	-5.432	0.88991	0.87143	0.97842	5492	0	-7.4759
CD164	13	0.053273	0.10384	0.720921	767	4	1.7118	0.62209	0.54323	0.899662	3913	1	0.65974	0.46588	0.40928	0.865807	2904	0	-2.2409	0.38566	0.28157	0.801558	2380	0	-5.2963
CD164L2	7	0.6963	0.65757	0.953681	4371	0	-5.6864	0.6036	0.60148	0.91047	3793	0	-5.8373	0.58033	0.53743	0.914998	3585	0	-5.7591	0.51661	0.52193	0.944575	3178	0	-8.0048
CD177	7	0.42902	0.44283	0.942906	3052	1	-2.7975	0.50874	0.46604	0.887351	3226	0	-7.0883	0.42033	0.34397	0.830511	2631	0	-7.0094	0.8293	0.78443	0.961597	5123	0	-7.6518
CD180	7	0.75659	0.70659	0.956854	4699	0	-3.3244	0.68561	0.63957	0.923245	4271	0	-7.541	0.42288	0.34397	0.830511	2643	0	-7.4619	0.20286	0.14943	0.673516	1246	0	-6.746
CD19	7	0.91633	0.8974	0.980638	5655	0	-7.3673	0.97446	0.96718	0.9916	6063	0	-8.6228	0.94382	0.92752	0.982003	5843	0	-8.5435	0.91778	0.90686	0.984409	5669	0	-8.3271
CD1A	7	0.18693	0.2427	0.839579	1838	1	-6.6466	0.2447	0.24205	0.80568	1785	1	-6.7988	0.67731	0.6547	0.940108	4179	0	-6.72	0.52773	0.52576	0.944575	3238	0	-6.7976
CD1B	6	0.83431	0.80014	0.968228	5139	0	-7.4088	0.68618	0.65042	0.932343	4275	0	-7.5616	0.45516	0.40692	0.865807	2842	0	-7.4824	0.2608	0.20513	0.738016	1626	0	-7.2688
CD1C	7	0.0028843	0.0041872	0.378031	72	2	3.8859	0.0055032	0.0050111	0.307786	108	2	3.6732	0.0036115	0.00089958	0.120565	51	2	1.7898	0.12104	0.08361	0.673516	738	0	-2.9611
CD1D	7	0.062734	0.099328	0.720921	847	2	2.2906	0.24114	0.24205	0.80568	1767	1	-1.3974	0.30492	0.2577	0.803369	1890	0	-6.868	0.30049	0.23387	0.780151	1861	0	-7.2299
CD1E	13	0.29959	0.40707	0.934154	2413	2	1.75	0.34436	0.35908	0.842832	2318	1	-1.4568	0.34452	0.24022	0.803369	2155	0	-6.4854	0.2695	0.19741	0.737517	1669	0	-6.8464
CD2	7	0.94561	0.92894	0.982869	5844	0	-6.5756	0.86378	0.85006	0.976723	5330	0	-6.7278	0.72919	0.69387	0.94925	4476	0	-6.649	0.6008	0.56307	0.944575	3677	0	-7.0104
CD200	7	0.64534	0.62775	0.953681	4101	0	-0.172	0.5745	0.56036	0.900776	3622	0	-0.84958	0.63682	0.60794	0.92444	3939	0	-4.2695	0.64925	0.59417	0.949776	3990	0	-7.4475
CD200R1	7	0.14243	0.1987	0.824423	1506	1	-1.4747	0.14485	0.12977	0.72184	1238	1	-5.6578	0.32672	0.29119	0.825451	2029	0	-5.5799	0.23845	0.16196	0.673516	1497	0	-5.9377
CD200R1L	4	0.054665	0.06956	0.665906	779	2	1.2449	0.1695	0.15822	0.774669	1349	1	-1.8203	0.96286	0.9435	0.984216	5975	0	-9.0098	0.95493	0.93829	0.989077	5923	0	-8.7023
CD207	5	0.66758	0.61868	0.953681	4203	0	-4.1593	0.70266	0.69782	0.950568	4377	0	-6.4909	0.65935	0.62104	0.93077	4074	0	-6.4123	0.55112	0.50876	0.944575	3370	0	-7.9053
CD209	6	0.31074	0.34379	0.930785	2474	1	-3.8901	0.159	0.14519	0.756661	1307	1	-4.0339	0.098477	0.061203	0.567106	646	1	-3.9594	0.14206	0.09569	0.673516	875	0	-4.3031
CD22	7	0.43375	0.44953	0.942906	3068	1	0.30047	0.37237	0.31334	0.815164	2470	1	-0.22997	0.31431	0.27452	0.825451	1948	0	-3.038	0.11669	0.076808	0.673516	703	0	-6.4624
CD226	6	0.51656	0.50553	0.949682	3453	1	-6.3708	0.35354	0.2848	0.815164	2370	1	-6.5227	0.11554	0.072567	0.569263	742	1	-6.4441	0.025962	0.012544	0.458871	174	0	-6.8049
CD24	12	0.80622	0.78063	0.968228	4975	0	0.048287	0.90739	0.88117	0.981978	5599	0	-4.8951	0.74907	0.71299	0.954693	4606	0	-6.4956	0.52818	0.4797	0.944575	3245	0	-6.8566
CD244	11	0.043861	0.081473	0.686342	659	3	1.4382	0.020264	0.016662	0.398153	298	1	0.13468	0.0097387	0.0040437	0.186102	124	1	-2.9069	0.015404	0.00025896	0.024818	93	1	-6.2696
CD247	12	0.4529	0.55746	0.953681	3154	1	-0.12883	0.36958	0.38432	0.857059	2456	1	-0.062819	0.345	0.26173	0.805406	2161	0	-3.0319	0.93784	0.90947	0.984753	5803	0	-7.2912
CD248	5	0.46326	0.44436	0.942906	3199	1	-3.5012	0.93984	0.92917	0.988687	5824	0	-7.766	0.89322	0.87521	0.977547	5524	0	-7.6868	0.1844	0.11955	0.673516	1140	0	-5.8059
CD27	13	0.035484	0.067317	0.651979	559	2	3.2371	0.10258	0.12774	0.716927	1008	1	0.788	0.057171	0.041707	0.525921	403	1	-1.9051	0.073627	0.026687	0.570509	447	0	-5.5177
CD274	7	0.58692	0.56761	0.953681	3794	1	-1.5682	0.53499	0.49091	0.887351	3379	0	-6.816	0.83731	0.79434	0.962905	5177	0	-7.9859	0.76099	0.7005	0.956066	4704	0	-8.3492
CD276	8	0.28141	0.33574	0.927185	2317	1	-0.81134	0.23812	0.22838	0.80568	1754	1	-5.0193	0.17694	0.12575	0.684454	1099	0	-4.9422	0.33481	0.26384	0.784317	2081	0	-5.2963
CD28	8	0.084314	0.12574	0.739066	1039	2	1.0441	0.13873	0.11931	0.70127	1200	1	-1.6109	0.11215	0.066199	0.567106	721	1	-4.9708	0.5491	0.54194	0.944575	3361	0	-6.6261
CD300A	13	0.82128	0.80673	0.968228	5066	0	-3.7218	0.56996	0.50388	0.887351	3591	1	-6.8415	0.46914	0.40928	0.865807	2923	0	-6.7627	0.93346	0.89768	0.984409	5770	0	-7.2685
CD300C	7	0.10994	0.15158	0.761754	1256	1	-2.3808	0.19678	0.20116	0.803473	1507	1	-2.5062	0.33261	0.29119	0.825451	2069	0	-2.4409	0.12721	0.083612	0.673516	775	0	-7.0552
CD300E	7	0.96609	0.95158	0.989395	5971	0	-6.5665	0.87445	0.85422	0.976723	5410	0	-6.7002	0.81668	0.77489	0.962423	5027	0	-6.6399	0.73046	0.67929	0.956066	4515	0	-7.0012
CD300LB	7	0.16521	0.22606	0.837014	1687	1	-7.6481	0.20704	0.20117	0.803473	1568	1	-7.801	0.17282	0.137	0.684454	1073	0	-7.7218	0.21147	0.14943	0.673516	1305	0	-8.0849
CD300LD	6	0.92229	0.89834	0.980638	5689	0	-7.493	0.82793	0.80699	0.976723	5112	0	-6.2959	0.6889	0.64391	0.936698	4257	0	-7.5667	0.56671	0.51833	0.944575	3460	0	-7.9296
CD300LF	7	0.63476	0.60183	0.953681	4044	0	-0.4674	0.57758	0.56036	0.900776	3642	0	-4.5212	0.40438	0.34397	0.830511	2523	0	-5.6901	0.50189	0.49403	0.944575	3085	0	-6.9628
CD300LG	9	0.13624	0.19033	0.824423	1451	2	1.633	0.09712	0.10937	0.674017	973	2	1.3876	0.13766	0.091476	0.629345	880	1	-0.57263	0.18089	0.12384	0.673516	1126	0	-4.0209
CD302	7	0.030696	0.051256	0.637578	491	2	2.6771	0.062667	0.077061	0.612538	684	2	1.3543	0.24143	0.22275	0.803369	1489	0	-0.61808	0.31943	0.26801	0.795577	1986	0	-7.0012
CD320	8	0.29634	0.35698	0.934154	2391	1	0.08225	0.26817	0.27238	0.815164	1920	1	-1.7538	0.3717	0.32466	0.830511	2327	0	-4.9122	0.40839	0.36548	0.88611	2516	0	-6.8966
CD33	7	0.59301	0.57447	0.953681	3842	1	-3.6372	0.79915	0.79882	0.976723	4942	0	-7.6555	0.61071	0.58797	0.921703	3780	0	-7.5763	0.43158	0.42046	0.929976	2644	0	-6.4914
CD34	13	0.32236	0.40707	0.934154	2529	1	-1.4822	0.23905	0.24021	0.80568	1758	1	-5.2395	0.25575	0.19713	0.799469	1578	1	-5.1622	0.6188	0.58116	0.944575	3801	0	-7.4065
CD36	15	0.014434	0.025721	0.505718	265	5	2.2109	0.28851	0.31825	0.820455	2019	2	0.9855	0.4614	0.41991	0.872832	2871	0	-3.5599	0.4313	0.31658	0.830509	2641	0	-7.5325
CD37	7	0.53336	0.51916	0.949682	3534	1	-0.65979	0.60779	0.60148	0.91047	3831	0	-6.4583	0.77231	0.7287	0.956173	4739	0	-7.7131	0.66497	0.61055	0.953347	4084	0	-8.0762
CD38	7	0.15687	0.21841	0.835837	1626	1	-4.5756	0.12699	0.099446	0.639603	1139	1	-4.7231	0.25639	0.22275	0.803369	1582	0	-4.6466	0.33186	0.29037	0.801558	2062	0	-5.8922
CD3D	7	0.99973	0.99938	1	6207	0	-8.6336	0.99892	0.99762	0.999704	6201	0	-8.7869	0.99718	0.99394	0.999142	6186	0	-8.7075	0.99606	0.99284	0.999789	6174	0	-9.0713
CD3E	12	0.7914	0.77433	0.968228	4892	0	-0.092798	0.72375	0.68488	0.943204	4509	0	-1.0004	0.81011	0.78662	0.962905	4983	0	-6.1158	0.78989	0.75461	0.959558	4884	0	-6.4757
CD3G	7	0.94614	0.93042	0.982869	5851	0	-7.2354	0.86506	0.85286	0.976723	5344	0	-7.3881	0.73152	0.69904	0.94925	4496	0	-7.3091	0.60431	0.57007	0.944575	3708	0	-7.6716
CD4	13	0.80136	0.78209	0.968228	4948	1	-1.2625	0.79098	0.76867	0.973414	4887	0	-1.7584	0.69433	0.59379	0.921703	4278	0	-7.1891	0.97712	0.97015	0.995896	6054	0	-7.5514
CD40	7	0.37313	0.39456	0.934154	2770	1	-6.6552	0.32618	0.29281	0.815164	2227	1	-6.8075	0.28281	0.24612	0.803369	1755	0	-6.7286	0.5434	0.53714	0.944575	3330	0	-7.0902
CD40LG	7	0.050375	0.077596	0.679977	736	1	-1.9833	0.067446	0.07987	0.612538	722	1	-6.8911	0.14133	0.097524	0.650124	902	1	-6.8123	0.77993	0.72077	0.956066	4830	0	-8.1544
CD44	13	0.60102	0.65466	0.953681	3884	1	0.45195	0.62879	0.54323	0.899662	3950	0	0.42901	0.63973	0.54361	0.914998	3957	0	-3.9383	0.34365	0.26127	0.782535	2136	0	-4.7147
CD46	8	0.016922	0.024655	0.498881	310	3	3.034	0.01414	0.014348	0.385903	229	3	2.7021	0.26368	0.21064	0.803369	1633	0	-0.21658	0.9962	0.99399	0.999789	6176	0	-8.7631
CD47	7	0.80377	0.74951	0.962737	4959	0	-2.1165	0.87494	0.85422	0.976723	5412	0	-8.1693	0.75017	0.70159	0.94925	4616	0	-8.0901	0.63199	0.58058	0.944575	3894	0	-7.8755
CD48	6	0.5202	0.50553	0.949682	3475	1	-2.4428	0.49846	0.45406	0.885836	3161	0	-6.4473	0.7165	0.66952	0.945194	4398	0	-7.3033	0.6054	0.55132	0.944575	3713	0	-7.6658
CD5	7	0.42041	0.42884	0.941477	3006	1	-2.0021	0.51641	0.46605	0.887351	3258	0	-2.1189	0.29305	0.24612	0.803369	1823	0	-4.6097	0.10091	0.070006	0.673516	619	0	-4.961
CD52	6	0.10626	0.13812	0.761754	1218	1	0.73974	0.13655	0.12637	0.716927	1188	1	-1.165	0.24127	0.2153	0.803369	1487	0	-7.4198	0.52072	0.49064	0.944575	3198	0	-7.7825
CD53	14	0.071437	0.12471	0.739066	917	4	2.327	0.37285	0.38189	0.857059	2474	1	-0.029868	0.57742	0.51197	0.909703	3568	0	-4.3113	0.81589	0.79244	0.961597	5044	0	-6.3942
CD55	13	0.84495	0.81855	0.971282	5207	0	-1.6792	0.73176	0.67813	0.937937	4547	0	-5.0776	0.79477	0.75458	0.962423	4882	0	-5.825	0.5905	0.53024	0.944575	3617	0	-6.1839
CD58	7	0.63497	0.60183	0.953681	4045	0	-6.0162	0.38359	0.31335	0.815164	2535	1	-6.1676	0.41962	0.34397	0.830511	2623	0	-6.0892	0.59088	0.55954	0.944575	3624	0	-6.964
CD59	16	0.97048	0.95437	0.989395	6008	0	-5.7523	0.98423	0.98334	0.99293	6125	0	-6.3082	0.92593	0.91339	0.980948	5728	0	-6.2297	0.82316	0.82269	0.966415	5083	0	-6.5899
CD6	11	0.029026	0.050973	0.637578	467	3	2.1261	0.6937	0.65346	0.932681	4322	0	-0.42475	0.81811	0.79624	0.962905	5036	0	-7.2682	0.66984	0.66644	0.956066	4125	0	-7.6307
CD63	12	0.77274	0.75525	0.962737	4783	1	-1.795	0.83705	0.79893	0.976723	5166	0	-5.4395	0.83633	0.81514	0.96657	5168	0	-5.8726	0.68555	0.68462	0.956066	4216	0	-5.9941
CD68	6	0.776	0.75022	0.962737	4800	0	-5.9192	0.80487	0.794	0.976723	4974	0	-6.8992	0.65016	0.61689	0.929355	4019	0	-6.8204	0.51281	0.49064	0.944575	3151	0	-7.1821
CD69	6	0.97553	0.96793	0.992193	6044	0	-7.383	0.93867	0.92716	0.98834	5815	0	-7.5358	0.88197	0.85928	0.973338	5462	0	-7.4567	0.83674	0.81552	0.964507	5163	0	-7.6007
CD7	7	0.98933	0.98476	0.995311	6138	0	-7.2639	0.96817	0.95964	0.990514	6016	0	-7.5201	0.93089	0.91271	0.980948	5768	0	-7.441	0.89894	0.88167	0.97842	5556	0	-6.7744
CD70	7	0.84229	0.80553	0.968228	5190	0	-5.7361	0.83589	0.83167	0.976723	5160	0	-7.3766	0.67731	0.6547	0.940108	4178	0	-7.2975	0.52773	0.52576	0.944575	3237	0	-7.66
CD72	13	0.063566	0.11243	0.733729	851	2	1.4744	0.18141	0.19628	0.803473	1417	1	-0.67304	0.17517	0.10854	0.676653	1087	1	-2.9883	0.23249	0.17489	0.695207	1453	0	-7.0902
CD74	7	0.039251	0.063171	0.637578	612	1	0.74397	0.042164	0.044046	0.522249	522	1	-2.5887	0.063886	0.031533	0.489033	439	1	-6.3907	0.66845	0.62027	0.953428	4116	0	-7.9582
CD79A	7	0.016855	0.022144	0.494255	309	3	2.9436	0.024091	0.027798	0.419218	341	2	2.4813	0.4092	0.34397	0.830511	2567	0	-2.4013	0.94165	0.9347	0.988735	5832	0	-7.1584
CD79B	13	0.30129	0.40707	0.934154	2427	2	2.0151	0.3709	0.38551	0.858804	2466	1	-3.8766	0.83625	0.81653	0.96657	5166	0	-6.2538	0.6683	0.67414	0.956066	4102	0	-5.7755
CD80	14	0.34587	0.44032	0.942906	2641	2	1.6135	0.1459	0.17037	0.785879	1244	2	1.9066	0.26021	0.186	0.77951	1609	1	-1.5574	0.85114	0.81779	0.964507	5249	0	-6.6135
CD81	12	0.52753	0.60212	0.953681	3511	1	-2.5146	0.39386	0.38432	0.857059	2586	1	-5.3852	0.68124	0.58469	0.921067	4206	0	-5.3076	0.61629	0.60212	0.950342	3780	0	-5.9755
CD82	7	0.51567	0.51238	0.949682	3444	1	-5.1886	0.71648	0.66906	0.936442	4457	0	-5.3382	0.60243	0.5742	0.918507	3720	0	-5.5214	0.41985	0.41128	0.926755	2582	0	-5.879
CD83	9	0.12554	0.18655	0.824423	1389	1	-6.262	0.093748	0.10936	0.674017	947	1	-6.4138	0.082727	0.042357	0.525921	550	1	-6.3352	0.16436	0.10684	0.673516	1000	0	-6.6958
CD84	6	0.52705	0.50554	0.949682	3506	1	-1.6405	0.42434	0.35722	0.842832	2750	0	-7.144	0.35832	0.30304	0.825451	2232	0	-7.065	0.79409	0.74713	0.958835	4915	0	-7.4597
CD86	7	0.82704	0.80204	0.968228	5099	0	-7.1886	0.67371	0.6273	0.918553	4206	0	-7.3413	0.40668	0.34397	0.830511	2539	0	-7.2622	0.18836	0.13648	0.673516	1171	0	-7.6247
CD8A	12	0.52937	0.60212	0.953681	3521	1	0.64305	0.32708	0.33266	0.829784	2231	1	0.30887	0.51435	0.44477	0.883785	3194	0	-4.9422	0.55068	0.49996	0.944575	3369	0	-5.3259
CD8B	7	0.57171	0.56083	0.953681	3720	1	-1.4213	0.39888	0.32353	0.820455	2614	1	-3.8787	0.13346	0.08415	0.60303	849	1	-7.66	0.030223	0.014624	0.458871	194	0	-8.0229
CD9	13	0.57772	0.63638	0.953681	3747	1	-2.8097	0.57888	0.50388	0.887351	3652	1	-2.9425	0.57338	0.53047	0.914742	3542	0	-2.8735	0.27742	0.19741	0.737517	1715	0	-5.4112
CD93	8	0.69492	0.67562	0.953681	4363	0	-0.56336	0.55138	0.50126	0.887351	3480	0	-2.2314	0.23897	0.16926	0.751693	1478	0	-2.7763	0.054012	0.048937	0.673516	317	0	-6.5739
CD96	6	0.88822	0.86351	0.977921	5475	0	-6.8178	0.7659	0.76008	0.971477	4749	0	-6.9702	0.58465	0.55441	0.914998	3608	0	-6.8913	0.42495	0.41953	0.929976	2606	0	-7.2532
CD97	13	0.13867	0.21281	0.835837	1473	1	0.16541	0.15179	0.1745	0.785879	1273	2	1.6679	0.33609	0.24022	0.803369	2100	0	-0.90922	0.40046	0.28157	0.801558	2461	0	-4.9064
CD99	6	0.51154	0.49893	0.949682	3427	1	-3.3244	0.60753	0.57053	0.904719	3828	0	-3.4635	0.37574	0.30304	0.825451	2348	0	-3.3913	0.17662	0.12992	0.673516	1085	0	-4.0822
CD99L2	12	0.76222	0.74901	0.962737	4734	1	-0.34675	0.73665	0.68488	0.943204	4575	0	-5.3142	0.79186	0.76749	0.962423	4858	0	-5.2367	0.60199	0.59668	0.949776	3685	0	-6.1178
CDAN1	6	0.8312	0.79694	0.968228	5121	0	-7.3029	0.95144	0.9403	0.990096	5916	0	-7.7025	0.90521	0.88424	0.977547	5594	0	-7.6234	0.86871	0.85212	0.976081	5348	0	-7.9863
CDC14B	12	0.27349	0.37094	0.934154	2277	1	-4.0557	0.4993	0.44884	0.885836	3168	1	-4.2006	0.58537	0.5132	0.909703	3614	0	-4.1255	0.41852	0.27976	0.801558	2575	0	-7.4408
CDCP1	6	0.57555	0.54565	0.953681	3738	0	-2.0165	0.54277	0.53186	0.899662	3434	0	-2.6695	0.99802	0.99638	0.999586	6193	0	-8.8369	0.99738	0.99591	0.999789	6184	0	-8.9788
CDH1	12	0.0078586	0.01328	0.486686	163	3	3.8496	0.27349	0.26825	0.815164	1943	1	-0.032892	0.31894	0.22298	0.803369	1981	0	-6.9808	0.24617	0.18213	0.711606	1533	0	-6.1448
CDH10	10	0.29737	0.37678	0.934154	2395	2	1.1329	0.060787	0.07213	0.612538	669	2	2.2137	0.35517	0.33374	0.830511	2214	0	-6.5056	0.26334	0.19058	0.726444	1632	0	-6.8667
CDH11	13	0.48316	0.59401	0.953681	3305	1	0.5915	0.56457	0.49079	0.887351	3555	1	-1.0124	0.51725	0.4731	0.889022	3204	0	-2.4409	0.22329	0.15152	0.673516	1384	0	-6.7071
CDH12	9	0.55637	0.56312	0.953681	3650	1	-5.5997	0.57236	0.50576	0.887351	3609	0	-5.7503	0.54317	0.43004	0.879464	3365	0	-5.6723	0.58769	0.5806	0.944575	3591	0	-7.3714
CDH13	7	0.60852	0.58852	0.953681	3928	0	-6.4019	0.89633	0.8774	0.981978	5533	0	-7.4335	0.79048	0.75377	0.962423	4848	0	-7.3544	0.69215	0.64499	0.953428	4261	0	-7.717
CDH15	7	0.88664	0.86428	0.977921	5464	0	-6.2161	0.75559	0.72639	0.962885	4683	0	-6.3678	0.53099	0.49028	0.90024	3292	0	-6.2892	0.32704	0.29037	0.801558	2036	0	-6.6497
CDH16	7	0.023835	0.043856	0.627742	405	1	-0.1526	0.01008	0.010848	0.373774	177	1	-3.1079	0.0083329	0.0031211	0.167598	108	1	-6.7113	0.0021987	7.89E-05	0.014706	11	1	-7.0728
CDH17	12	0.29788	0.38167	0.934154	2400	1	0.45856	0.37381	0.38432	0.857059	2482	1	-2.5062	0.38866	0.35091	0.830511	2431	0	-2.4409	0.20804	0.13953	0.673516	1273	0	-5.1807
CDH18	13	0.34654	0.43807	0.942906	2645	2	1.3084	0.77888	0.73095	0.962885	4825	0	-1.3633	0.70781	0.61718	0.929355	4354	0	-4.9716	0.5854	0.53024	0.944575	3576	0	-5.7471
CDH19	3	0.40914	0.3762	0.934154	2952	0	-1.3436	0.43324	0.39898	0.864617	2809	0	-9.5812	0.99887	0.99878	0.999586	6198	0	-10.241	0.99875	0.9985	0.999789	6196	0	-9.8659
CDH2	5	0.71926	0.68567	0.953681	4501	0	-6.1443	0.76928	0.74621	0.970092	4773	0	-7.5616	0.62206	0.57849	0.918993	3846	0	-7.4824	0.5019	0.45647	0.944575	3088	0	-7.8452
CDH20	13	0.72182	0.72749	0.962737	4520	1	-0.37607	0.29512	0.30651	0.815164	2058	1	-1.8579	0.13806	0.086577	0.608502	883	1	-5.3751	0.10869	0.10366	0.673516	666	0	-5.7319
CDH22	7	0.15548	0.2184	0.835837	1612	2	1.2734	0.39513	0.32353	0.820455	2593	1	-1.8446	0.46496	0.36399	0.830511	2899	0	-5.3304	0.24678	0.16196	0.673516	1534	0	-5.687
CDH23	12	0.00096969	0.0018844	0.374686	28	3	2.8218	0.0054835	0.008117	0.343069	107	2	1.8775	0.045895	0.037474	0.525921	341	1	-1.9824	0.086384	0.072063	0.673516	529	0	-6.4219
CDH24	7	0.33722	0.38771	0.934154	2597	1	-1.5896	0.52265	0.48277	0.887351	3301	0	-7.23	0.90486	0.88182	0.977547	5590	0	-7.151	0.86099	0.83234	0.970601	5315	0	-7.7447
CDH26	10	0.45795	0.52888	0.949682	3177	1	-0.057765	0.25539	0.25917	0.813652	1857	1	-2.5446	0.30883	0.25703	0.803369	1912	0	-6.7877	0.88074	0.8317	0.970601	5433	0	-8.0938
CDH3	8	0.10212	0.13555	0.761754	1180	1	-7.0455	0.59329	0.55348	0.900776	3733	0	-7.4936	0.87184	0.83133	0.968571	5395	0	-7.4145	0.44534	0.4144	0.926755	2726	0	-7.7772
CDH4	6	0.045817	0.075249	0.676508	675	2	2.3111	0.41558	0.34832	0.834608	2703	0	-2.9223	0.60674	0.58229	0.918993	3752	0	-8.3941	0.9711	0.96004	0.993629	6015	0	-8.7577
CDH5	14	0.022568	0.041852	0.620608	389	4	1.9506	0.18211	0.20696	0.803473	1424	2	1.5934	0.33118	0.25521	0.803369	2061	0	-1.1986	0.26533	0.18509	0.711606	1641	0	-5.9377
CDH6	7	0.97464	0.9626	0.990798	6036	0	-7.0966	0.93049	0.90948	0.984116	5760	0	-7.2492	0.85618	0.81611	0.96657	5307	0	-7.1702	0.78854	0.73052	0.956653	4869	0	-7.2062
CDH7	14	0.93294	0.90753	0.982869	5763	0	-2.871	0.97435	0.97333	0.992081	6060	0	-6.9547	0.90036	0.88403	0.977547	5560	0	-6.8758	0.78645	0.78214	0.961597	4860	0	-7.225
CDH8	11	0.28291	0.36761	0.934154	2323	2	1.343	0.60595	0.50885	0.889061	3814	0	-4.2721	0.75969	0.73509	0.960366	4661	0	-5.4996	0.56641	0.56095	0.944575	3458	0	-7.6774
CDH9	6	0.95492	0.93774	0.985514	5907	0	-7.2696	0.89347	0.86659	0.97938	5521	0	-7.4223	0.80205	0.75704	0.962423	4927	0	-7.3432	0.72467	0.66443	0.956066	4459	0	-7.7058
CDHR1	6	0.60061	0.57098	0.953681	3881	0	-2.3472	0.58346	0.55132	0.900776	3681	0	-6.8075	0.78749	0.73743	0.961521	4828	0	-7.1765	0.70455	0.6442	0.953428	4346	0	-7.5388
CDHR2	13	0.12436	0.201	0.828193	1381	3	2.0556	0.49683	0.46446	0.887351	3148	1	0.27613	0.53965	0.4731	0.889022	3341	0	-1.5162	0.40046	0.28157	0.801558	2462	0	-4.1788
CDHR3	13	0.35259	0.45832	0.942906	2674	2	1.2518	0.17006	0.18172	0.790342	1354	2	1.4821	0.29105	0.24022	0.803369	1802	0	-0.017383	0.28867	0.19741	0.737517	1783	0	-4.7898
CDHR4	7	0.038904	0.061345	0.637578	606	3	1.6528	0.066142	0.07987	0.612538	709	1	-0.24712	0.056015	0.031532	0.489033	397	1	-3.0137	0.09562	0.070004	0.673516	588	0	-7.0728
CDHR5	13	0.0011208	0.0024055	0.374686	31	5	2.4882	0.0099857	0.014969	0.392426	176	4	1.5502	0.1239	0.064065	0.567106	797	1	-0.54017	0.43649	0.30126	0.805087	2679	0	-4.4175
CDIP1	14	0.92714	0.90424	0.982176	5722	0	-6.3283	0.95	0.93724	0.98979	5897	0	-6.4801	0.95007	0.93228	0.982003	5887	0	-7.0235	0.89199	0.8608	0.977925	5504	0	-6.9872
CDIPT	9	0.76264	0.73153	0.962737	4736	0	-4.8706	0.85354	0.83202	0.976723	5256	0	-5.6955	0.66001	0.62258	0.93077	4079	0	-5.6175	0.4512	0.40748	0.926755	2755	0	-5.9755
CDKAL1	10	0.58793	0.60374	0.953681	3802	1	-3.1856	0.41219	0.38113	0.857059	2683	1	-6.4693	0.36562	0.33374	0.830511	2286	0	-6.3907	0.79343	0.75034	0.959558	4908	0	-7.3135
CDON	14	0.99684	0.99444	0.99749	6195	0	-6.0162	0.9804	0.97659	0.992081	6095	0	-6.8075	0.92277	0.90051	0.979397	5706	0	-6.7286	0.76087	0.77142	0.960193	4700	0	-6.449
CDRT15L2	7	0.20632	0.27015	0.862706	1963	1	-0.96124	0.070639	0.07987	0.612538	755	1	-6.425	0.094466	0.057824	0.565109	620	1	-6.3465	0.28432	0.22227	0.760315	1762	0	-6.7071
CDS1	14	0.021784	0.041852	0.620608	381	1	-2.0021	0.078128	0.10067	0.642837	828	1	-2.1189	0.50023	0.43189	0.879464	3117	0	-2.3021	0.19165	0.1357	0.673516	1187	0	-2.9104
CDS2	12	0.71697	0.71049	0.959212	4481	1	-0.20024	0.69429	0.64797	0.930191	4326	0	-0.59154	0.62358	0.526	0.914742	3854	0	-5.2843	0.61147	0.59668	0.949776	3746	0	-7.0012
CDSN	12	0.14174	0.22359	0.837014	1498	2	1.923	0.066884	0.096361	0.639603	719	2	2.4864	0.28531	0.22298	0.803369	1775	0	-0.021801	0.1667	0.11777	0.673516	1019	0	-6.1512
CEACAM1	5	0.70818	0.68151	0.953681	4438	0	-6.7709	0.54354	0.50553	0.887351	3436	0	-6.9233	0.30371	0.26046	0.80519	1878	0	-6.8444	0.13277	0.10034	0.673516	813	0	-7.2062
CEACAM16	12	0.99218	0.98768	0.995311	6167	0	-5.9476	0.96291	0.95779	0.990514	5990	0	-7.3233	0.88064	0.85363	0.973338	5452	0	-7.2443	0.76855	0.74064	0.956653	4755	0	-6.3801
CEACAM18	7	0.35824	0.39456	0.934154	2694	1	-7.7483	0.23835	0.24205	0.80568	1755	1	-7.9013	0.3389	0.29119	0.825451	2119	0	-7.8221	0.30502	0.24552	0.780151	1901	0	-7.0466
CEACAM19	6	0.82311	0.78001	0.968228	5079	0	-7.3673	0.95687	0.94614	0.990514	5953	0	-7.7923	0.91524	0.89437	0.978641	5660	0	-7.7131	0.88252	0.8692	0.97842	5445	0	-8.0762
CEACAM20	7	0.053395	0.094193	0.720921	769	2	2.3516	0.04151	0.044046	0.522249	515	2	1.9259	0.056374	0.031532	0.489033	399	1	-0.4081	0.07347	0.056436	0.673516	442	0	-6.8361
CEACAM21	14	0.91369	0.8903	0.980638	5633	0	-1.7104	0.90954	0.8864	0.981978	5614	0	-5.8031	0.68799	0.58234	0.918993	4253	0	-5.725	0.39325	0.29784	0.801558	2430	0	-6.0835
CEACAM3	6	0.72051	0.68054	0.953681	4511	0	-1.398	0.67432	0.62902	0.91977	4210	0	-4.5405	0.94501	0.92581	0.982003	5855	0	-7.8852	0.92404	0.91556	0.986381	5711	0	-8.0275
CEACAM4	6	0.54136	0.52579	0.949682	3566	0	-1.1373	0.65405	0.60634	0.91047	4097	0	-5.5383	0.57155	0.54487	0.914998	3534	0	-8.2028	0.40712	0.40758	0.926755	2505	0	-8.5663
CEACAM5	4	0.75407	0.7268	0.962737	4683	0	-6.0688	0.60199	0.60288	0.91047	3784	0	-6.2203	0.41948	0.40087	0.865807	2622	0	-6.1419	0.27875	0.2719	0.801558	1721	0	-6.5019
CEACAM6	6	0.047588	0.075249	0.676508	695	1	-1.3448	0.15535	0.14519	0.756661	1291	1	0.059205	0.30718	0.25532	0.803369	1903	0	-7.4252	0.12117	0.083983	0.673516	741	0	-3.7322
CEACAM7	6	0.89025	0.86938	0.978154	5487	0	-5.9476	0.76935	0.76948	0.973414	4776	0	-6.0989	0.59024	0.57001	0.916272	3643	0	-6.0205	0.43256	0.43894	0.943741	2648	0	-6.3801
CEACAM8	6	0.40997	0.41783	0.934154	2956	1	-5.8152	0.61771	0.57053	0.904719	3894	0	-5.9663	0.60664	0.58229	0.918993	3749	0	-5.8881	0.49056	0.48359	0.944575	2998	0	-7.7001
CEBPZ-AS1	7	0.68526	0.6458	0.953681	4305	0	-6.6379	0.91837	0.89549	0.982044	5680	0	-6.7901	0.8327	0.7867	0.962905	5144	0	-7.7518	0.75431	0.69535	0.956066	4665	0	-8.1149
CECR1	10	0.076879	0.1296	0.751104	969	1	-1.704	0.028463	0.027267	0.419218	385	1	-6.7095	0.033353	0.029605	0.489033	276	1	-6.6307	0.03283	0.020603	0.570509	219	0	-6.992
CECR6	12	0.030082	0.058326	0.637578	480	2	2.2809	0.087574	0.11253	0.67679	906	1	0.47113	0.085193	0.058028	0.565109	568	1	-6.1927	0.22117	0.16086	0.673516	1379	0	-6.5528
CELSR1	12	0.1687	0.27021	0.862706	1712	1	-5.4687	0.21308	0.20406	0.803473	1593	1	-5.6191	0.33127	0.24246	0.803369	2062	0	-5.5412	0.26362	0.18213	0.711606	1634	0	-5.8988
CELSR2	7	0.47285	0.47027	0.942906	3260	1	-5.5997	0.82484	0.82003	0.976723	5097	0	-8.0795	0.65676	0.62733	0.93077	4058	0	-8.0002	0.49797	0.4899	0.944575	3055	0	-8.3635
CELSR3	7	0.50641	0.51238	0.949682	3402	1	-2.2351	0.9509	0.93948	0.990096	5908	0	-7.9013	0.89614	0.87211	0.977547	5538	0	-7.8221	0.84795	0.81233	0.964507	5238	0	-8.1852
CEND1	7	0.19456	0.24985	0.841666	1891	2	0.85692	0.50593	0.45731	0.885836	3211	0	-0.19307	0.604	0.58113	0.918993	3732	0	-6.7877	0.52545	0.52193	0.944575	3227	0	-7.8993
CEP170	8	0.17378	0.25202	0.841666	1760	2	1.0414	0.12117	0.1193	0.70127	1114	1	-0.018911	0.095037	0.051421	0.556404	622	1	-6.8836	0.1277	0.080225	0.673516	783	0	-7.2454
CEP95	13	0.19178	0.29567	0.889387	1873	3	0.89012	0.62832	0.54323	0.899662	3945	0	-2.4913	0.61548	0.54361	0.914998	3811	0	-6.3124	0.8561	0.81398	0.964507	5280	0	-6.6729
CEPT1	12	0.9057	0.87404	0.978154	5583	0	-1.8104	0.8521	0.81571	0.976723	5252	0	-5.3878	0.90723	0.87362	0.977547	5609	0	-6.3124	0.8198	0.77487	0.960193	5067	0	-6.6729
CERCAM	14	0.13365	0.20721	0.829605	1433	1	-0.95625	0.16588	0.19173	0.803473	1324	1	-5.8706	0.22604	0.1387	0.684454	1391	1	-5.7925	0.11856	0.10998	0.673516	713	0	-5.9263
CERS1	5	0.99376	0.98986	0.995311	6179	0	-8.1474	0.9842	0.97483	0.992081	6124	0	-8.3006	0.96973	0.95276	0.985859	6020	0	-8.2213	0.96093	0.94714	0.99093	5954	0	-7.3868
CERS2	16	0.89952	0.87832	0.978457	5544	0	-0.72953	0.83785	0.80089	0.976723	5173	0	-2.9826	0.903	0.88207	0.977547	5580	0	-6.7877	0.9667	0.94155	0.99016	5984	0	-7.2984
CERS3	11	0.8204	0.79916	0.968228	5059	0	-1.1058	0.95	0.94483	0.990514	5898	0	-7.1303	0.8542	0.829	0.968014	5291	0	-7.0513	0.73243	0.71039	0.956066	4527	0	-7.4134
CERS4	11	0.823	0.79916	0.968228	5077	0	-6.2161	0.87756	0.85063	0.976723	5428	0	-6.3678	0.89137	0.85474	0.973338	5513	0	-6.6399	0.80085	0.75218	0.959558	4960	0	-7.0012
CERS5	7	0.19798	0.25423	0.841666	1912	2	0.84372	0.46804	0.39375	0.860187	2993	0	-1.9384	0.79228	0.75814	0.962423	4860	0	-7.7853	0.69507	0.65103	0.953428	4285	0	-8.1484
CERS6	13	0.81572	0.80066	0.968228	5034	0	-0.72713	0.85441	0.82415	0.976723	5262	0	-2.774	0.68481	0.56909	0.916272	4237	0	-5.4185	0.6683	0.67414	0.956066	4104	0	-6.6497
CES1	16	0.74539	0.78076	0.968228	4637	1	0.87559	0.8073	0.76117	0.972079	4993	0	-3.7201	0.94741	0.93151	0.982003	5868	0	-6.5256	0.87259	0.84728	0.975527	5375	0	-6.8867
CES2	13	0.36922	0.46612	0.942906	2754	1	-0.40305	0.32642	0.34574	0.833884	2229	1	-0.038897	0.43841	0.40928	0.865807	2729	0	-5.3883	0.14818	0.12798	0.673516	907	0	-6.3389
CFC1	7	7.36E-05	9.00E-05	0.093234	6	3	5.4862	0.00024064	0.00020159	0.208746	7	2	5.5424	0.00036751	0.00025896	0.120565	6	2	3.5163	0.023466	0.014622	0.458871	154	0	-2.8455
CFH	7	0.76485	0.72152	0.962737	4748	0	-1.58	0.75681	0.7315	0.962885	4691	0	-8.5003	0.99788	0.996	0.999535	6192	0	-8.5361	0.99131	0.98617	0.999034	6138	0	-7.8538
CFHR5	5	0.38678	0.3872	0.934154	2831	1	-0.38408	0.36928	0.3161	0.8176	2453	0	-7.2041	0.38295	0.31594	0.830511	2400	0	-7.1251	0.28927	0.25195	0.782535	1788	0	-7.4874
CFTR	15	0.50167	0.61052	0.953681	3380	1	-1.2595	0.35497	0.36717	0.847044	2377	1	-1.6619	0.80745	0.77258	0.962423	4963	0	-5.4185	0.72009	0.7254	0.956653	4428	0	-7.9392
CGN	11	0.0015928	0.0031768	0.374686	42	4	4.7731	0.0020679	0.0024294	0.307786	43	4	3.2439	0.1558	0.090955	0.629345	970	1	0.79484	0.11813	0.10911	0.673516	712	0	-3.3805
CGRRF1	15	0.61309	0.697	0.956396	3942	1	0.39246	0.23799	0.23547	0.80568	1750	2	1.2987	0.74279	0.62176	0.93077	4568	0	-3.9594	0.46412	0.31658	0.830509	2836	0	-6.2
CH25H	6	0.28375	0.32369	0.907873	2329	1	-8.0229	0.42597	0.36569	0.844316	2761	0	-6.5999	0.95993	0.9471	0.984216	5956	0	-8.0968	0.94485	0.93933	0.989496	5847	0	-8.4602
CHEK2	11	0.15564	0.23848	0.837574	1614	2	1.1745	0.30322	0.30833	0.815164	2103	1	-1.425	0.24735	0.20728	0.803369	1523	0	-6.5355	0.25917	0.18815	0.719723	1621	0	-6.6498
CHGA	13	0.47318	0.58193	0.953681	3262	2	0.86461	0.67502	0.60467	0.91047	4211	0	-0.6841	0.88554	0.86822	0.977547	5479	0	-6.1158	0.8155	0.78336	0.961597	5036	0	-6.4757
CHIC1	8	0.93306	0.91477	0.982869	5765	0	-5.9616	0.82931	0.82197	0.976723	5118	0	-6.1129	0.63718	0.60101	0.923773	3945	0	-6.0345	0.4431	0.4144	0.926755	2712	0	-6.3942
CHIC2	7	0.53421	0.51916	0.949682	3541	1	-3.8901	0.5279	0.49091	0.887351	3335	0	-4.0339	0.46936	0.36399	0.830511	2924	0	-5.725	0.25258	0.16196	0.673516	1584	0	-6.0835
CHIT1	6	0.84573	0.81897	0.971282	5212	0	-6.7469	0.89534	0.86778	0.979382	5531	0	-7.144	0.80518	0.75895	0.962423	4951	0	-7.065	0.72908	0.6669	0.956066	4505	0	-7.4272
CHL1	12	0.77357	0.75525	0.962737	4786	1	-5.7197	0.49129	0.44884	0.885836	3118	1	-5.8706	0.50255	0.44477	0.883785	3126	0	-5.7925	0.41583	0.27976	0.801558	2556	0	-6.1512
CHODL	7	0.23516	0.27709	0.866838	2100	1	-7.1217	0.44249	0.36438	0.843789	2850	0	-7.2743	0.91135	0.89308	0.978641	5629	0	-7.7261	0.87039	0.85048	0.976081	5358	0	-8.0892
CHPF2	7	0.11403	0.15158	0.761754	1289	1	-1.6077	0.10744	0.099444	0.639603	1039	1	-4.8951	0.1511	0.11098	0.676653	945	0	-4.8183	0.2753	0.19868	0.738016	1694	0	-5.1714
CHPT1	8	0.1063	0.14537	0.761754	1219	1	0.023222	0.077284	0.092961	0.639603	820	2	1.414	0.21447	0.15498	0.719308	1328	0	-5.397	0.089358	0.080224	0.673516	547	0	-5.7539
CHRFAM7A	6	0.99054	0.98653	0.995311	6147	0	-7.9371	0.97419	0.96628	0.9915	6058	0	-8.0901	0.94777	0.93145	0.982003	5875	0	-8.0109	0.92788	0.92181	0.988571	5734	0	-8.0498
CHRM1	13	0.68682	0.70317	0.956396	4317	1	-0.52014	0.76803	0.73095	0.962885	4766	0	-2.3981	0.65437	0.55654	0.914998	4043	0	-6.0892	0.36116	0.26127	0.782535	2237	0	-6.449
CHRM2	13	0.34164	0.4324	0.942906	2620	2	1.4411	0.63427	0.54323	0.899662	3982	0	0.37483	0.33593	0.24022	0.803369	2097	0	-3.4354	0.99102	0.98837	0.999789	6137	0	-8.0229
CHRM3	12	0.080318	0.11939	0.739066	998	3	1.5804	0.093667	0.11253	0.67679	945	2	2.09	0.25065	0.1824	0.77951	1549	0	-0.31969	0.46724	0.38398	0.903313	2864	0	-5.2064
CHRM4	7	0.36338	0.39456	0.934154	2725	1	-1.8118	0.49398	0.45731	0.885836	3133	0	-6.5436	0.78846	0.74713	0.961772	4835	0	-7.5571	0.68932	0.63586	0.953428	4246	0	-7.687
CHRM5	8	0.85193	0.81801	0.971282	5257	0	-3.8474	0.94895	0.93104	0.989055	5891	0	-7.4936	0.88343	0.84624	0.971412	5467	0	-7.4145	0.81911	0.76337	0.960193	5064	0	-7.7772
CHRNA1	6	0.83288	0.79694	0.968228	5131	0	-6.7143	0.89185	0.86207	0.977693	5512	0	-8.8086	0.79915	0.74942	0.962009	4906	0	-8.7292	0.72081	0.65447	0.953428	4437	0	-8.0008
CHRNA10	6	0.012266	0.015322	0.490427	227	3	1.8473	0.043669	0.05215	0.565471	532	2	1.4507	0.20894	0.17343	0.765385	1297	0	-0.72351	0.33573	0.29432	0.801558	2086	0	-7.761
CHRNA2	12	0.75064	0.74901	0.962737	4660	1	-1.4872	0.57422	0.48781	0.887351	3620	1	-0.42905	0.36306	0.29881	0.825451	2272	0	-4.4929	0.11166	0.095098	0.673516	681	0	-4.8431
CHRNA3	10	0.96876	0.9592	0.990798	5992	0	-5.6523	0.89709	0.89604	0.982044	5536	0	-5.8031	0.73501	0.71297	0.954693	4515	0	-5.725	0.54517	0.53189	0.944575	3344	0	-6.0835
CHRNA4	13	0.056159	0.10627	0.720921	791	3	2.4865	0.027324	0.026164	0.419218	370	3	2.9186	0.18875	0.13081	0.684454	1172	1	0.35841	0.1554	0.12798	0.673516	946	0	-3.2335
CHRNA5	9	0.061255	0.093702	0.720921	833	3	1.7229	0.10356	0.10937	0.674017	1012	2	1.2965	0.37758	0.33235	0.830511	2364	0	-1.2173	0.1938	0.14032	0.673516	1192	0	-7.5701
CHRNA6	8	0.99119	0.98646	0.995311	6156	0	-8.1228	0.97064	0.96086	0.990514	6030	0	-8.2759	0.93048	0.90801	0.980654	5765	0	-8.1966	0.89265	0.86355	0.978108	5509	0	-7.6801
CHRNA7	7	0.73442	0.69637	0.956396	4582	0	-0.7423	0.54225	0.49916	0.887351	3431	0	-7.171	0.54858	0.49867	0.90024	3408	0	-7.092	0.33872	0.29037	0.801558	2100	0	-6.2563
CHRNA9	6	0.31908	0.3438	0.930785	2517	1	-7.0966	0.17547	0.17326	0.785879	1376	1	-7.2492	0.10459	0.061204	0.567106	681	1	-7.1702	0.30296	0.25565	0.782535	1889	0	-7.5325
CHRNB1	13	0.55504	0.63638	0.953681	3641	1	-1.541	0.77253	0.73095	0.962885	4790	0	-5.4528	0.83148	0.81371	0.96657	5139	0	-6.5453	0.65903	0.65932	0.955313	4041	0	-6.9064
CHRNB2	7	0.25473	0.29769	0.889625	2197	1	-2.9526	0.34084	0.30298	0.815164	2298	1	-6.3678	0.51003	0.45664	0.889022	3177	0	-6.2892	0.64188	0.58744	0.949474	3950	0	-6.773
CHRNB3	7	0.57171	0.56083	0.953681	3719	1	0.11686	0.39888	0.32353	0.820455	2611	1	-1.407	0.13346	0.08415	0.60303	858	1	-2.1504	0.030223	0.014624	0.458871	196	0	-6.0872
CHRNB4	7	0.98632	0.98262	0.995311	6112	0	-7.7643	0.9602	0.95347	0.990514	5965	0	-7.9173	0.91476	0.89909	0.978641	5655	0	-7.8381	0.79743	0.73993	0.956653	4933	0	-6.7565
CHRND	11	0.11105	0.17859	0.820063	1265	1	0.20558	0.20574	0.19542	0.803473	1561	1	-0.29105	0.18433	0.11022	0.676653	1138	1	-1.8489	0.28479	0.20704	0.738016	1766	0	-6.9259
CHRNE	7	0.20213	0.25864	0.847987	1937	2	0.79442	0.48898	0.44005	0.883365	3108	0	-4.2286	0.43936	0.35385	0.830511	2738	0	-6.7711	0.76972	0.7058	0.956066	4763	0	-7.7863
CHRNG	6	0.10807	0.14571	0.761754	1234	2	1.6178	0.27654	0.25691	0.813652	1951	1	-6.2203	0.22712	0.19467	0.796234	1400	0	-6.1419	0.54827	0.51492	0.944575	3358	0	-7.3856
CHST1	12	0.53088	0.60212	0.953681	3529	1	0.038924	0.62057	0.51365	0.890805	3908	0	-2.9171	0.59873	0.5132	0.909703	3704	0	-6.7711	0.91933	0.87757	0.97842	5682	0	-7.835
CHST10	9	0.72859	0.69421	0.956396	4554	0	-5.9048	0.91273	0.90703	0.984116	5633	0	-7.1094	0.79058	0.76499	0.962423	4850	0	-7.0305	0.6564	0.63739	0.953428	4029	0	-7.3926
CHST11	12	0.00094941	0.0018844	0.374686	25	4	4.3778	0.022462	0.021221	0.403231	327	2	3.4041	0.055964	0.037476	0.525921	396	1	-0.26485	0.243	0.18213	0.711606	1516	0	-6.9734
CHST12	13	0.0079208	0.014871	0.486686	164	5	2.0051	0.01726	0.017314	0.399495	265	2	2.0777	0.014729	0.0056708	0.204899	162	1	-0.68531	0.0098805	0.00030199	0.024818	56	1	-4.8599
CHST13	7	0.34898	0.39456	0.934154	2650	1	-0.94845	0.64755	0.60815	0.91047	4063	0	-2.075	0.97792	0.96905	0.991879	6064	0	-8.2274	0.96796	0.96359	0.993986	5998	0	-8.0266
CHST14	7	0.0032897	0.0050461	0.423669	83	4	1.8636	0.065259	0.077061	0.612538	705	2	1.3049	0.30915	0.26899	0.817633	1914	0	-1.0691	0.26358	0.17458	0.695207	1633	0	-5.9941
CHST15	14	0.0083928	0.016334	0.492115	171	4	3.3428	0.041314	0.045536	0.535825	513	3	2.5101	0.081155	0.045541	0.525921	543	1	-0.27411	0.18084	0.1357	0.673516	1125	0	-5.7319
CHST2	7	0.78766	0.74039	0.962737	4865	0	-2.2431	0.5868	0.56036	0.900776	3702	0	-3.7861	0.82213	0.77489	0.962423	5065	0	-8.7611	0.73837	0.67929	0.956066	4571	0	-8.1789
CHST3	7	0.19275	0.24985	0.841666	1880	2	0.83375	0.36891	0.31334	0.815164	2450	1	0.14975	0.2515	0.22275	0.803369	1556	0	-0.33411	0.40507	0.37273	0.8876	2493	0	-6.2159
CHST5	7	0.1667	0.22606	0.837014	1699	2	1.1564	0.3728	0.31334	0.815164	2473	1	-0.5205	0.3343	0.29119	0.825451	2083	0	-1.6713	0.92257	0.90883	0.984409	5703	0	-7.835
CHST6	7	0.66201	0.63384	0.953681	4176	0	-1.4456	0.67528	0.6273	0.918553	4214	0	-2.5265	0.59278	0.5523	0.914998	3657	0	-8.2456	0.99319	0.98967	0.999789	6148	0	-8.7413
CHST7	7	0.99152	0.98804	0.995311	6163	0	-7.3621	0.97415	0.96718	0.9916	6055	0	-7.5148	0.94319	0.92752	0.982003	5837	0	-7.669	0.91687	0.90686	0.984409	5664	0	-8.032
CHST8	7	0.94252	0.92579	0.982869	5822	0	-6.5105	0.85714	0.84712	0.976723	5280	0	-6.6626	0.71697	0.6831	0.94925	4405	0	-6.5839	0.58343	0.55576	0.944575	3559	0	-6.9451
CHST9	9	0.16049	0.23845	0.837574	1657	2	0.80587	0.12288	0.13012	0.72184	1125	2	1.0228	0.35253	0.3057	0.826138	2199	0	-1.5236	0.24829	0.18824	0.719723	1546	0	-4.1609
CHSY1	11	0.026977	0.049753	0.637578	441	3	2.4426	0.075403	0.099038	0.639603	800	2	2.1622	0.43607	0.37496	0.843141	2719	0	-1.3017	0.79213	0.74577	0.958835	4894	0	-7.0375
CHSY3	7	0.090949	0.11375	0.739066	1087	2	1.9016	0.46555	0.39375	0.860187	2976	0	-0.63262	0.26706	0.24612	0.803369	1647	0	-2.5992	0.082736	0.070004	0.673516	500	0	-6.6497
CISD1	7	0.10435	0.15158	0.761754	1203	1	-6.339	0.13945	0.12976	0.72184	1204	1	-6.4909	0.1104	0.07083	0.567106	717	1	-6.4123	0.18609	0.13648	0.673516	1156	0	-6.773
CISD2	14	0.0030805	0.0064214	0.446923	77	5	3.6599	0.0047497	0.0059561	0.310654	87	4	2.1428	0.36217	0.25521	0.803369	2263	0	0.0065125	0.42653	0.29784	0.801558	2612	0	-7.7058
CKAP4	6	0.94675	0.92446	0.982869	5856	0	-6.7867	0.87661	0.84714	0.976723	5423	0	-6.7278	0.77237	0.72037	0.95531	4742	0	-6.8602	0.68313	0.6224	0.953428	4205	0	-7.222
CKLF	6	0.0042041	0.0061792	0.446923	97	3	2.8103	0.042073	0.05215	0.565471	521	2	1.5079	0.19393	0.15202	0.719308	1207	0	-1.4527	0.31311	0.28009	0.801558	1952	0	-5.4803
CKLF-CMTM1	6	0.00013885	0.00028446	0.161566	10	3	3.7694	0.00068456	0.00080078	0.307786	11	3	4.3228	0.0065112	0.0030732	0.167598	81	2	1.1372	0.04976	0.048924	0.673516	300	0	-5.2385
CLCA2	7	0.78616	0.74039	0.962737	4855	0	-6.9288	0.944	0.92645	0.98834	5852	0	-7.5818	0.8825	0.84756	0.971745	5464	0	-7.5027	0.82783	0.77843	0.961597	5115	0	-7.8655
CLCA4	3	0.17444	0.17942	0.820063	1767	1	-8.3471	0.23182	0.1922	0.803473	1706	0	-8.5003	0.92858	0.90689	0.980654	5750	0	-8.8744	0.91773	0.90345	0.984409	5668	0	-8.7846
CLCC1	6	0.79715	0.75402	0.962737	4926	0	-3.4417	0.8732	0.84714	0.976723	5401	0	-7.7481	0.7664	0.72036	0.95531	4697	0	-7.669	0.67494	0.62239	0.953428	4154	0	-7.1868
CLCN1	6	0.15732	0.20939	0.829605	1632	1	-5.4882	0.061271	0.06616	0.607902	678	1	-5.6386	0.041153	0.026851	0.486404	317	1	-5.5607	0.036251	0.03687	0.654526	236	0	-5.9184
CLCN2	6	0.15323	0.20215	0.828193	1593	2	0.93584	0.45785	0.41534	0.87004	2927	0	-5.7503	0.32841	0.29353	0.825451	2039	0	-5.6723	0.44603	0.43895	0.943741	2732	0	-6.449
CLCN3	13	0.86617	0.84478	0.977016	5336	0	0.17727	0.90921	0.87579	0.981978	5611	0	-6.5539	0.70396	0.61718	0.929355	4326	0	-6.4752	0.43649	0.30126	0.805087	2681	0	-6.8361
CLCN4	8	0.097404	0.13555	0.761754	1139	1	-2.1804	0.069439	0.08953	0.631314	737	1	-7.4501	0.14263	0.080935	0.602211	904	1	-7.371	0.90217	0.88504	0.978945	5580	0	-7.5514
CLCN5	12	0.40793	0.50657	0.949682	2941	2	0.8906	0.5408	0.475	0.887351	3418	1	0.054971	0.54887	0.50018	0.90024	3409	0	-1.633	0.7273	0.72575	0.956653	4491	0	-6.8651
CLCN6	14	0.012875	0.020907	0.494255	234	4	1.944	0.004643	0.0059561	0.310654	85	1	0.43334	0.004643	0.0028119	0.167598	62	1	-5.5607	0.0081432	0.00042151	0.029208	46	1	-5.9184
CLCN7	7	0.29604	0.34651	0.930785	2388	1	0.35904	0.50682	0.45731	0.885836	3214	0	-0.86925	0.50531	0.44792	0.883785	3147	0	-6.6849	0.4076	0.37273	0.8876	2511	0	-7.0464
CLCNKA	6	0.15788	0.20939	0.829605	1637	2	0.7357	0.40089	0.33066	0.829784	2625	0	-3.5504	0.96521	0.95422	0.98596	5992	0	-8.2546	0.95219	0.94733	0.99093	5896	0	-8.6181
CLCNKB	11	0.89201	0.8543	0.977475	5499	0	-1.1741	0.54568	0.45896	0.885836	3448	1	-3.7767	0.60747	0.49674	0.90024	3757	0	-3.7031	0.33362	0.24324	0.780151	2073	0	-7.2761
CLDN1	8	0.11847	0.16172	0.785604	1328	2	1.722	0.18226	0.17358	0.785879	1426	1	-0.016369	0.1076	0.066197	0.567106	701	1	-0.88578	0.19803	0.14036	0.673516	1215	0	-6.0353
CLDN10	11	0.95092	0.92318	0.982869	5881	0	-5.545	0.85483	0.81945	0.976723	5264	0	-5.6955	0.61355	0.49674	0.90024	3792	0	-5.6175	0.34292	0.24324	0.780151	2131	0	-5.9755
CLDN11	11	0.88083	0.84607	0.977016	5424	0	-1.5995	0.98831	0.98223	0.992776	6152	0	-7.7255	0.9627	0.94488	0.984216	5972	0	-7.6464	0.93187	0.90154	0.984409	5761	0	-7.7273
CLDN12	7	0.65495	0.62775	0.953681	4139	0	-0.23445	0.4444	0.36438	0.843789	2863	0	-1.5043	0.41725	0.34397	0.830511	2610	0	-6.649	0.5891	0.55954	0.944575	3598	0	-7.0104
CLDN14	14	0.83269	0.81871	0.971282	5128	1	0.50558	0.8572	0.84069	0.976723	5282	0	-2.282	0.81329	0.77854	0.962905	5001	0	-5.5544	0.60677	0.55544	0.944575	3719	0	-6.6021
CLDN15	11	9.88E-05	0.00023984	0.161566	8	2	3.1489	0.0014811	0.0013554	0.307786	27	2	3.1469	0.022009	0.010836	0.317556	213	1	0.0065743	0.22524	0.16875	0.691216	1401	0	-3.837
CLDN16	14	0.21386	0.32194	0.907126	2005	3	1.5731	0.44878	0.43515	0.883257	2885	1	-1.2166	0.67513	0.58234	0.918993	4167	0	-3.4758	0.37383	0.27647	0.801558	2305	0	-5.7539
CLDN17	3	0.046865	0.05752	0.637578	686	1	-7.449	0.011088	0.0074652	0.337459	189	1	-7.6018	0.0083574	0.00086771	0.120565	109	1	-7.5227	0.003526	8.76E-06	0.014706	19	1	-7.8855
CLDN18	14	0.7146	0.73168	0.962737	4473	1	-2.4263	0.92137	0.89028	0.981978	5700	0	-3.0222	0.87529	0.86056	0.973338	5416	0	-5.9186	0.73342	0.73992	0.956653	4530	0	-6.2778
CLDN19	9	0.4462	0.4867	0.949682	3130	1	-6.472	0.30114	0.30246	0.815164	2095	1	-6.624	0.25405	0.1732	0.765366	1567	0	-6.5453	0.79644	0.7511	0.959558	4931	0	-7.2761
CLDN2	7	0.21064	0.27015	0.862706	1988	1	-0.36471	0.088559	0.089554	0.631314	911	1	-5.3619	0.031325	0.018681	0.392143	262	1	-5.2843	0.0057079	7.89E-05	0.014706	30	1	-5.6406
CLDN20	7	0.12986	0.17922	0.820063	1415	2	1.5806	0.09169	0.089556	0.631314	935	1	-2.8007	0.061745	0.031533	0.489033	433	1	-7.5667	0.18451	0.13648	0.673516	1142	0	-7.914
CLDN22	7	0.71716	0.67458	0.953681	4486	0	-2.5384	0.6292	0.60815	0.91047	3958	0	-6.4909	0.34828	0.29119	0.825451	2179	0	-6.4123	0.13989	0.096912	0.673516	860	0	-6.773
CLDN23	6	0.48199	0.47177	0.942906	3297	1	-8.2983	0.46102	0.41535	0.87004	2947	0	-8.4515	0.35422	0.30304	0.825451	2210	0	-8.3722	0.99167	0.98773	0.999644	6142	0	-8.8632
CLDN24	7	0.030334	0.049753	0.637578	483	3	1.4363	0.30832	0.28264	0.815164	2136	1	0.58175	0.32717	0.29119	0.825451	2034	0	-1.9943	0.50189	0.49403	0.944575	3084	0	-6.0484
CLDN25	9	0.53611	0.56311	0.953681	3551	1	-1.145	0.9723	0.96267	0.990514	6041	0	-7.2364	0.92865	0.9059	0.980654	5755	0	-7.1574	0.8831	0.84793	0.975587	5447	0	-7.5197
CLDN3	7	0.95653	0.93825	0.985514	5917	0	-6.4424	0.88783	0.86749	0.97938	5485	0	-6.5944	0.77448	0.73577	0.960366	4758	0	-6.5157	0.66845	0.62027	0.953428	4115	0	-6.8767
CLDN4	6	0.88359	0.85998	0.977475	5441	0	-5.635	0.75773	0.75443	0.970092	4701	0	-5.7857	0.57155	0.54487	0.914998	3533	0	-5.7077	0.40712	0.40758	0.926755	2508	0	-6.0661
CLDN5	7	0.020404	0.027452	0.515315	366	2	2.8489	0.0081349	0.0054493	0.307786	151	2	3.3391	0.099076	0.057826	0.565109	647	1	0.9706	0.14804	0.11027	0.673516	905	0	-7.1576
CLDN6	7	0.04688	0.075347	0.676508	687	2	1.6098	0.060313	0.077059	0.612538	667	2	1.3905	0.40856	0.34397	0.830511	2557	0	-1.9458	0.49423	0.4899	0.944575	3029	0	-6.0124
CLDN7	14	0.95006	0.93009	0.982869	5877	0	-1.0981	0.99637	0.99409	0.998427	6187	0	-7.0954	0.98415	0.97497	0.994175	6097	0	-7.0165	0.96583	0.94766	0.99093	5978	0	-7.3785
CLDN8	7	0.053993	0.094193	0.720921	774	2	2.297	0.030948	0.027799	0.419218	407	2	2.2246	0.10664	0.07083	0.567106	694	1	0.51686	0.078523	0.070004	0.673516	474	0	-3.8925
CLDN9	6	0.0084286	0.013425	0.486686	172	2	3.4263	0.038673	0.040207	0.51613	489	2	1.6368	0.042401	0.026851	0.486404	322	1	-8.0038	0.052751	0.048924	0.673516	312	0	-6.5933
CLDND1	11	0.13352	0.20964	0.829605	1431	2	0.33255	0.17774	0.17035	0.785879	1391	2	-0.73874	0.20156	0.12987	0.684454	1253	1	-4.6826	0.047081	0.022939	0.570509	283	0	-5.0346
CLDND2	7	0.43197	0.44953	0.942906	3065	1	-5.8457	0.3923	0.32353	0.820455	2574	1	-5.9968	0.32547	0.29119	0.825451	2022	0	-5.9186	0.55125	0.54447	0.944575	3374	0	-6.2778
CLEC10A	7	0.056254	0.096743	0.720921	792	2	0.66541	0.045552	0.049475	0.558893	545	1	0.087155	0.034014	0.018682	0.392143	279	1	-5.2367	0.059958	0.056435	0.673516	368	0	-5.5927
CLEC12A	6	0.0065037	0.0087911	0.462445	141	1	-7.5216	0.012812	0.013325	0.378069	217	1	-7.6745	0.017814	0.015422	0.38178	187	1	-7.5953	0.048933	0.036872	0.654526	297	0	-6.9587
CLEC12B	9	0.024521	0.035179	0.56797	414	2	3.0642	0.19446	0.19786	0.803473	1498	1	0.35904	0.1548	0.091478	0.629345	965	1	-3.9594	0.2792	0.20406	0.738016	1725	0	-4.3031
CLEC14A	7	0.63135	0.60182	0.953681	4025	0	-6.1443	0.41423	0.34398	0.830934	2696	0	-6.2959	0.53655	0.49866	0.90024	3319	0	-6.2174	0.62309	0.57354	0.944575	3826	0	-6.8102
CLEC17A	6	0.83295	0.79694	0.968228	5132	0	-4.5573	0.74025	0.74268	0.968167	4600	0	-6.1129	0.65691	0.61689	0.929355	4059	0	-7.7602	0.52203	0.49064	0.944575	3207	0	-8.1233
CLEC1A	7	0.12798	0.17559	0.815488	1402	2	1.5479	0.01029	0.01085	0.373774	183	2	3.1721	0.0056309	0.0021904	0.166726	70	2	1.4359	0.28422	0.22227	0.760315	1761	0	-4.2255
CLEC1B	5	0.25301	0.28551	0.875988	2183	1	-0.21617	0.2192	0.19481	0.803473	1629	1	-0.55035	0.85614	0.82801	0.968014	5303	0	-8.7119	0.81139	0.78632	0.961597	5013	0	-9.0498
CLEC2A	7	0.61478	0.58852	0.953681	3954	0	-2.1973	0.94453	0.9287	0.988638	5855	0	-7.2171	0.88356	0.85193	0.973338	5468	0	-7.1381	0.8293	0.78443	0.961597	5121	0	-7.3715
CLEC2B	7	0.031867	0.054014	0.637578	511	3	2.065	0.022116	0.023181	0.419218	323	2	2.5447	0.21556	0.14978	0.71419	1332	0	-0.61174	0.99979	0.99969	0.999849	6212	0	-9.2324
CLEC2D	7	0.71279	0.66884	0.953681	4462	0	-6.0162	0.65706	0.621	0.918553	4117	0	-6.1676	0.72209	0.68588	0.94925	4434	0	-6.3881	0.59088	0.55954	0.944575	3621	0	-6.8925
CLEC2L	7	0.76656	0.72632	0.962737	4758	0	-5.926	0.97785	0.96945	0.992074	6080	0	-8.0687	0.95083	0.93196	0.982003	5895	0	-7.9895	0.92818	0.91423	0.985923	5736	0	-8.228
CLEC4A	7	0.17996	0.23842	0.837574	1803	1	-4.243	0.12239	0.099446	0.639603	1121	1	-5.5383	0.14507	0.11098	0.676653	913	1	-5.4605	0.26802	0.17458	0.695207	1662	0	-5.8178
CLEC4C	7	0.0086653	0.014531	0.486686	177	3	2.5	0.0061713	0.0050111	0.307786	114	3	2.4973	0.15829	0.11098	0.676653	983	0	0.37231	0.31526	0.25695	0.782535	1960	0	-5.9567
CLEC4D	8	0.25084	0.32194	0.907126	2172	2	0.78871	0.51643	0.43468	0.883257	3259	0	-0.20229	0.85309	0.81652	0.96657	5281	0	-6.8523	0.30003	0.19684	0.737517	1859	0	-6.825
CLEC4E	6	0.086747	0.11948	0.739066	1056	2	1.3241	0.12137	0.1081	0.674017	1116	1	-8.4788	0.16077	0.1185	0.684454	991	0	-8.3995	0.26802	0.21541	0.753135	1661	0	-8.7631
CLEC4F	8	0.74015	0.69976	0.956396	4609	0	-4.2954	0.614	0.57729	0.91047	3871	0	-4.4416	0.37704	0.32466	0.830511	2362	0	-4.3659	0.33163	0.26384	0.784317	2060	0	-6.2472
CLEC4G	7	0.77998	0.74039	0.962737	4824	0	-3.9475	0.72182	0.6719	0.937937	4499	0	-6.246	0.47496	0.38864	0.85929	2960	0	-6.1675	0.25902	0.16827	0.691216	1617	0	-6.5276
CLEC4M	5	0.0083615	0.010536	0.462445	170	3	1.5075	0.316	0.26047	0.813652	2176	0	0.41803	0.5179	0.48785	0.90024	3209	0	-5.9443	0.70615	0.65156	0.953428	4358	0	-7.9344
CLEC5A	7	0.36423	0.39456	0.934154	2727	1	0.14005	0.36789	0.31334	0.815164	2447	1	-0.65479	0.25668	0.22275	0.803369	1583	0	-4.4966	0.99572	0.99263	0.999789	6169	0	-8.7386
CLEC6A	7	0.90565	0.88408	0.980638	5582	0	-6.4914	0.90466	0.88454	0.981978	5579	0	-6.9153	0.80639	0.76656	0.962423	4958	0	-6.8364	0.7152	0.66257	0.956066	4407	0	-7.1982
CLEC7A	4	0.59157	0.53858	0.953351	3828	0	-8.2248	0.97578	0.96275	0.990514	6071	0	-8.5831	0.95849	0.93646	0.983556	5942	0	-8.5038	0.94949	0.93188	0.988735	5879	0	-8.8675
CLEC9A	8	0.98797	0.98095	0.995311	6126	0	-7.005	0.96109	0.9473	0.990514	5975	0	-7.1575	0.90946	0.87987	0.977547	5620	0	-7.0786	0.85978	0.81655	0.964507	5310	0	-7.4408
CLECL1	6	0.14896	0.19851	0.824423	1563	2	0.88929	0.2028	0.2106	0.803473	1538	1	0.16451	0.14547	0.1185	0.684454	916	0	-8.6174	0.17271	0.12992	0.673516	1063	0	-8.9812
CLGN	6	0.12407	0.17046	0.801737	1376	1	0.63064	0.29631	0.25691	0.813652	2063	1	-1.0851	0.37824	0.30304	0.825451	2369	0	-7.5571	0.79409	0.74713	0.958835	4913	0	-7.4272
CLIC1	11	0.027803	0.049753	0.637578	450	2	1.1392	0.0077783	0.0097584	0.365106	141	1	-4.0916	0.0060109	0.0015243	0.157273	75	1	-4.0169	0.0073858	0.00025737	0.024818	40	1	-4.3614
CLIC4	6	0.96704	0.95395	0.989395	5978	0	-7.7523	0.91975	0.89969	0.982044	5693	0	-7.9053	0.84801	0.8121	0.96657	5254	0	-7.8261	0.78904	0.74109	0.956653	4878	0	-8.1892
CLK1	10	0.012899	0.020654	0.494255	236	3	2.7315	0.0084785	0.0090173	0.36145	159	3	2.0803	0.30015	0.24072	0.803369	1862	0	-0.26983	0.40525	0.33256	0.835641	2496	0	-7.5015
CLK4	7	0.7567	0.70659	0.956854	4701	0	-1.6599	0.53986	0.49091	0.887351	3408	0	-4.4854	0.51147	0.46098	0.889022	3180	0	-6.555	0.30243	0.2397	0.780151	1873	0	-6.9162
CLMN	5	0.49969	0.47605	0.946157	3371	0	-6.4223	0.72127	0.71726	0.957112	4494	0	-6.5742	0.67674	0.63984	0.936698	4175	0	-7.9006	0.5746	0.53206	0.944575	3518	0	-8.2638
CLMP	6	0.17216	0.21604	0.835837	1739	1	0.78379	0.16736	0.16396	0.785879	1335	1	-2.063	0.073678	0.038368	0.525921	495	1	-6.5453	0.030383	0.012544	0.458871	208	0	-6.9064
CLN3	7	0.28366	0.31864	0.907126	2327	1	0.39774	0.092269	0.089556	0.631314	940	1	-3.5851	0.057928	0.031532	0.489033	410	1	-4.3209	0.042406	0.04269	0.673516	267	0	-4.6692
CLN5	6	0.77908	0.75022	0.962737	4821	0	-3.4085	0.56811	0.55132	0.900776	3577	0	-3.2621	0.38237	0.31207	0.83002	2396	0	-3.4758	0.18178	0.12992	0.673516	1129	0	-5.1487
CLN6	11	0.054817	0.097874	0.720921	782	3	2.2592	0.129	0.14479	0.756661	1153	2	1.3003	0.14917	0.090955	0.629345	936	1	-3.3513	0.25116	0.16875	0.691216	1576	0	-5.607
CLN8	8	0.60306	0.60105	0.953681	3899	1	-1.7675	0.5701	0.52794	0.899662	3593	0	-1.8777	0.29887	0.27595	0.825451	1856	0	-6.4854	0.093982	0.080224	0.673516	577	0	-6.722
CLPS	7	0.1585	0.21841	0.835837	1645	1	-6.6976	0.068274	0.07987	0.612538	727	1	-6.8499	0.11494	0.07083	0.567106	737	1	-6.7711	0.52155	0.52193	0.944575	3203	0	-8.0275
CLPSL1	8	0.95771	0.94518	0.988557	5924	0	-5.8607	0.88211	0.87861	0.981978	5453	0	-6.056	0.74366	0.71761	0.95531	4570	0	-5.9777	0.60274	0.5939	0.949776	3692	0	-6.3372
CLPSL2	7	0.83796	0.80204	0.968228	5164	0	-4.1564	0.71674	0.66906	0.936442	4461	0	-4.3019	0.49398	0.43481	0.883127	3078	0	-4.6466	0.28177	0.2165	0.754842	1747	0	-4.9983
CLPTM1	13	0.10279	0.17009	0.801737	1185	2	1.5806	0.12926	0.15512	0.771615	1155	1	-2.1189	0.19909	0.13081	0.684454	1239	1	-2.0581	0.080134	0.078712	0.673516	485	0	-2.3431
CLPTM1L	13	0.7837	0.77623	0.968228	4845	1	-1.6347	0.94183	0.93549	0.98979	5838	0	-6.425	0.80199	0.76877	0.962423	4926	0	-6.3465	0.60382	0.56866	0.944575	3699	0	-6.7071
CLRN1	9	0.74425	0.71955	0.962737	4631	0	-0.78857	0.48688	0.40697	0.868044	3095	1	-4.0916	0.48536	0.41857	0.870927	3011	0	-4.0169	0.31984	0.21162	0.744911	1990	0	-4.7147
CLRN2	6	0.57594	0.54565	0.953681	3739	0	-6.501	0.62818	0.58265	0.91047	3943	0	-6.6531	0.75686	0.71172	0.95387	4645	0	-7.4773	0.66161	0.60577	0.950342	4064	0	-7.8401
CLRN3	7	0.9276	0.90835	0.982869	5724	0	-5.635	0.82622	0.82179	0.976723	5102	0	-5.7857	0.65932	0.63053	0.933181	4072	0	-5.7077	0.50189	0.49403	0.944575	3083	0	-6.0661
CLSTN1	12	0.21179	0.30411	0.897201	1993	2	1.9755	0.10801	0.13857	0.747771	1040	2	1.9532	0.22732	0.16172	0.731802	1401	1	-1.0503	0.61147	0.59668	0.949776	3749	0	-6.2159
CLSTN2	7	0.65464	0.62775	0.953681	4136	0	-5.0902	0.50792	0.45731	0.885836	3222	0	-5.2395	0.59126	0.5523	0.914998	3646	0	-6.3687	0.40507	0.37273	0.8876	2494	0	-6.7294
CLSTN3	14	0.29317	0.41973	0.937107	2372	2	1.9925	0.64235	0.54252	0.899662	4027	1	-0.33568	0.58548	0.51197	0.909703	3615	0	-4.0722	0.46081	0.31841	0.830509	2826	0	-7.1982
CLTC	6	0.09076	0.11948	0.739066	1084	2	1.5141	0.038297	0.040207	0.51613	481	2	1.6448	0.15282	0.1185	0.684454	954	0	-2.0753	0.12725	0.095688	0.673516	780	0	-8.1776
CLU	13	0.65625	0.69705	0.956396	4149	1	-1.7008	0.88025	0.84453	0.976723	5441	0	-6.5539	0.94512	0.92642	0.982003	5856	0	-6.6399	0.88786	0.85462	0.977329	5480	0	-7.0012
CLYBL	7	0.088628	0.11057	0.729077	1071	2	1.9224	0.49363	0.4487	0.885836	3132	0	0.055037	0.36721	0.33368	0.830511	2299	0	-4.977	0.87175	0.85184	0.976081	5369	0	-8.1149
CMKLR1	14	0.19418	0.31755	0.907126	1890	2	2.2915	0.089521	0.12363	0.716533	920	2	2.4556	0.090181	0.06874	0.567106	591	1	-0.024661	0.10049	0.083529	0.673516	604	0	-5.1736
CMTM1	6	0.58184	0.55204	0.953681	3772	0	-5.1653	0.42719	0.36569	0.844316	2766	0	-4.5361	0.39729	0.31208	0.83002	2486	0	-6.4123	0.61756	0.57333	0.944575	3792	0	-8.1399
CMTM2	15	0.050002	0.095063	0.720921	729	2	3.6387	0.13116	0.17481	0.785879	1162	2	2.1836	0.46049	0.41991	0.872832	2868	0	-0.73811	0.927	0.89994	0.984409	5726	0	-7.0104
CMTM3	14	0.25449	0.37166	0.934154	2195	1	-0.70656	0.4878	0.46209	0.885836	3103	1	-2.6569	0.52588	0.46518	0.889022	3257	0	-3.3913	0.36457	0.27647	0.801558	2263	0	-3.8925
CMTM4	8	0.045575	0.073301	0.676508	672	3	1.1804	0.10843	0.1193	0.70127	1043	2	0.93203	0.20464	0.15498	0.719308	1274	0	-2.1612	0.5393	0.53776	0.944575	3304	0	-6.3226
CMTM5	12	0.94216	0.92277	0.982869	5818	0	-1.9414	0.72802	0.68488	0.943204	4526	0	-3.411	0.84632	0.83053	0.968116	5241	0	-6.555	0.70495	0.70975	0.956066	4351	0	-6.0835
CMTM6	7	0.98426	0.97784	0.994814	6101	0	-7.5263	0.95481	0.94274	0.990514	5943	0	-7.6792	0.90391	0.87829	0.977547	5584	0	-7.6001	0.85956	0.82759	0.968507	5306	0	-7.5069
CMTM7	12	0.89462	0.86635	0.978154	5521	0	-4.8406	0.78706	0.7682	0.973414	4870	0	-4.9892	0.75937	0.72084	0.955327	4657	0	-4.9122	0.54496	0.49326	0.944575	3339	0	-5.2661
CMTM8	5	0.90076	0.87262	0.978154	5554	0	-6.6721	0.66762	0.65967	0.934566	4178	0	-6.5641	0.67455	0.63745	0.936548	4164	0	-6.6005	0.57188	0.52912	0.944575	3496	0	-7.524
CMTR2	10	0.95241	0.93395	0.983666	5891	0	-4.1902	0.94413	0.93631	0.98979	5853	0	-8.4209	0.85071	0.82367	0.968014	5268	0	-8.3416	0.74039	0.70551	0.956066	4579	0	-7.5072
CNGA1	10	0.086198	0.14649	0.761754	1051	3	1.6094	0.061044	0.07213	0.612538	673	1	-1.3806	0.04978	0.029607	0.489033	361	1	-4.5718	0.098874	0.080715	0.673516	598	0	-4.9228
CNGA2	6	0.087541	0.11948	0.739066	1063	2	1.5021	0.117	0.089723	0.631314	1091	1	0.63731	0.082642	0.049879	0.546606	549	1	-3.4594	0.15066	0.10732	0.673516	929	0	-8.6705
CNGA3	6	0.58924	0.57097	0.953681	3814	0	-3.8249	0.37788	0.30333	0.815164	2499	0	-6.7726	0.33558	0.29353	0.825451	2095	0	-6.6938	0.69538	0.63876	0.953428	4295	0	-7.5451
CNGA4	13	0.76614	0.75789	0.963733	4755	1	-5.9048	0.76375	0.71443	0.954775	4729	0	-6.056	0.89547	0.87643	0.977547	5533	0	-7.0165	0.78628	0.76965	0.960193	4851	0	-6.3372
CNGB1	6	0.20619	0.22943	0.837574	1961	1	-5.8903	0.14415	0.12637	0.716927	1233	1	-6.0415	0.079025	0.038368	0.525921	535	1	-5.9632	0.24067	0.17354	0.695207	1505	0	-6.3226
CNGB3	5	0.88933	0.85347	0.977475	5481	0	-6.262	0.78319	0.74966	0.970092	4851	0	-8.2665	0.6438	0.5939	0.921703	3977	0	-8.1872	0.53083	0.47541	0.944575	3253	0	-8.5507
CNIH1	7	0.59614	0.58158	0.953681	3857	0	0.75748	0.6622	0.6273	0.918553	4147	0	-2.4472	0.93163	0.91359	0.980948	5773	0	-7.371	0.90001	0.88283	0.97842	5568	0	-7.7337
CNIH2	14	0.10413	0.17977	0.820063	1200	1	-0.14281	0.098212	0.14045	0.747771	979	1	-3.113	0.095237	0.06874	0.567106	623	1	-5.0004	0.10232	0.083529	0.673516	628	0	-5.3549
CNIH3	12	0.98195	0.97366	0.994002	6087	0	-5.3461	0.93958	0.93861	0.990087	5823	0	-6.2073	0.8118	0.78963	0.962905	4992	0	-6.1289	0.63891	0.64294	0.953428	3938	0	-5.7755
CNIH4	7	0.75378	0.70659	0.956854	4682	0	-2.0021	0.58045	0.56036	0.900776	3658	0	-4.8866	0.29305	0.24612	0.803369	1821	0	-7.3205	0.10091	0.070006	0.673516	621	0	-7.6831
CNNM1	13	0.95933	0.94912	0.989395	5934	0	-5.1886	0.86985	0.83966	0.976723	5379	0	-5.3382	0.60983	0.54361	0.914998	3768	0	-5.2607	0.30953	0.24042	0.780151	1918	0	-5.6169
CNNM2	7	0.043617	0.073257	0.676508	654	2	2.3163	0.12576	0.099446	0.639603	1136	1	-0.44714	0.16714	0.137	0.684454	1032	0	-7.5667	0.61094	0.57354	0.944575	3739	0	-7.9296
CNNM3	6	0.95276	0.93272	0.982869	5892	0	-7.2696	0.88898	0.8597	0.976723	5490	0	-7.4223	0.7942	0.74545	0.961772	4873	0	-7.3432	0.71372	0.64924	0.953428	4398	0	-7.3455
CNNM4	12	0.025039	0.046948	0.627742	425	1	0.54625	0.061064	0.064929	0.607902	674	1	-0.84211	0.14324	0.078536	0.602211	906	1	-2.006	0.79904	0.7684	0.960193	4952	0	-7.0552
CNOT1	7	0.0024784	0.0038079	0.374686	58	4	3.818	0.00080219	0.00089002	0.307786	15	3	3.5108	0.013814	0.0054828	0.204037	158	1	0.89707	0.20756	0.14943	0.673516	1271	0	-4.1589
CNPPD1	13	0.43071	0.53835	0.953351	3059	2	0.89122	0.57635	0.50388	0.887351	3636	1	-1.5879	0.38655	0.32015	0.830511	2422	0	-1.5353	0.12038	0.10366	0.673516	728	0	-2.3431
CNR1	11	0.30478	0.38435	0.934154	2447	1	-0.97716	0.45206	0.42151	0.875516	2901	1	-0.65623	0.76278	0.73863	0.961772	4682	0	-6.4015	0.57023	0.56651	0.944575	3487	0	-6.7623
CNR2	11	0.16587	0.25071	0.841666	1693	2	2.1451	0.22868	0.24552	0.810101	1688	1	-0.6325	0.19038	0.11022	0.676653	1180	1	-3.3795	0.84531	0.80962	0.964507	5225	0	-7.35
CNST	6	0.068329	0.086981	0.709474	894	2	1.8053	0.053821	0.063955	0.607586	613	2	1.1403	0.077212	0.038368	0.525921	523	1	-1.0724	0.013772	0.012542	0.458871	83	0	-4.5239
CNTD1	6	0.63451	0.59472	0.953681	4042	0	-6.4817	0.81065	0.79728	0.976723	5023	0	-6.6338	0.75333	0.71171	0.95387	4632	0	-6.8602	0.65669	0.60576	0.950342	4033	0	-7.222
CNTFR	14	0.95514	0.93252	0.982869	5908	0	-1.1871	0.91487	0.8864	0.981978	5650	0	-7.3939	0.99478	0.99191	0.998824	6166	0	-7.5078	0.98887	0.98518	0.998358	6129	0	-7.6774
CNTN1	7	0.1598	0.22228	0.837014	1654	2	-0.67912	0.081535	0.083044	0.614965	855	2	-0.73874	0.13346	0.08415	0.60303	847	1	-0.70739	0.030223	0.014624	0.458871	197	0	-7.4939
CNTN2	13	0.16749	0.27143	0.86393	1706	3	1.3665	0.75228	0.71443	0.954775	4663	0	-1.5866	0.73307	0.67911	0.94925	4504	0	-5.1326	0.73507	0.74756	0.958835	4545	0	-6.2472
CNTN3	3	0.75534	0.71787	0.962737	4690	0	-7.6345	0.63016	0.5994	0.91047	3962	0	-8.7847	0.49931	0.46013	0.889022	3112	0	-8.7053	0.4095	0.36838	0.886772	2522	0	-9.0691
CNTN4	13	0.3688	0.46612	0.942906	2749	2	1.314	0.70781	0.63741	0.923245	4406	0	-0.6367	0.91438	0.89469	0.978641	5653	0	-6.5525	0.82419	0.79595	0.961597	5090	0	-6.9703
CNTN5	12	0.40511	0.50657	0.949682	2929	2	-0.67912	0.58209	0.48781	0.887351	3671	1	-1.5091	0.21774	0.14087	0.688076	1348	1	-3.0924	0.05125	0.024365	0.570509	304	0	-5.2661
CNTN6	6	0.37948	0.38417	0.934154	2792	1	-6.6808	0.41351	0.34832	0.834608	2692	0	-6.8331	0.4537	0.40692	0.865807	2830	0	-6.7542	0.71143	0.64924	0.953428	4387	0	-7.8142
CNTNAP1	5	0.69178	0.64199	0.953681	4342	0	-5.8756	0.51433	0.48753	0.887351	3252	0	-6.0267	0.57512	0.55176	0.914998	3554	0	-7.4515	0.44092	0.43049	0.941947	2697	0	-7.8142
CNTNAP2	9	0.30137	0.37525	0.934154	2428	1	-1.1239	0.18817	0.19786	0.803473	1459	1	-2.1189	0.19832	0.14106	0.688076	1235	0	-2.0581	0.12783	0.089741	0.673516	785	0	-3.2082
CNTNAP3	7	0.20409	0.26314	0.854388	1950	2	0.77619	0.47965	0.41272	0.868044	3057	0	-5.0487	0.38051	0.33369	0.830511	2387	0	-4.9716	0.24914	0.16196	0.673516	1555	0	-5.3259
CNTNAP3B	13	0.35113	0.44635	0.942906	2664	1	-0.10063	0.31267	0.31952	0.820455	2159	1	-7.4556	0.27038	0.19713	0.799469	1670	0	-7.3765	0.98771	0.98433	0.998358	6119	0	-7.9296
CNTNAP4	12	0.88057	0.84976	0.977016	5421	0	-1.0588	0.53974	0.475	0.887351	3406	1	-7.7526	0.5723	0.5132	0.909703	3538	0	-7.6734	0.35098	0.2614	0.782535	2176	0	-7.4382
CNTNAP5	7	0.80464	0.74951	0.962737	4968	0	-5.3028	0.80216	0.80248	0.976723	4956	0	-7.2555	0.61667	0.59473	0.921703	3817	0	-7.1765	0.43974	0.43859	0.943741	2694	0	-6.3409
COA1	10	0.85979	0.82239	0.971282	5305	0	-1.9665	0.90697	0.90547	0.984116	5598	0	-6.3794	0.75916	0.736	0.960466	4654	0	-6.3009	0.58587	0.58714	0.949474	3578	0	-6.6613
COA3	7	0.52571	0.51915	0.949682	3496	1	-6.8024	0.46812	0.39375	0.860187	2994	0	0.077005	0.40196	0.34397	0.830511	2510	0	-2.9013	0.79626	0.73993	0.956653	4925	0	-7.5639
COL11A1	7	0.58331	0.56761	0.953681	3778	1	-3.1959	0.59243	0.57448	0.907281	3731	0	-4.7944	0.54299	0.49867	0.90024	3359	0	-7.1828	0.34132	0.29037	0.801558	2121	0	-7.5451
COL11A2	6	0.55069	0.53255	0.949682	3617	0	-6.472	0.60061	0.56423	0.904719	3775	0	-6.624	0.7514	0.70947	0.95387	4623	0	-7.9895	0.65396	0.60288	0.950342	4012	0	-8.0345
COL12A1	11	0.29156	0.37587	0.934154	2360	2	1.3708	0.39221	0.37116	0.853115	2573	1	-1.019	0.28158	0.20728	0.803369	1746	0	-5.8363	0.56802	0.56651	0.944575	3476	0	-5.7452
COL13A1	14	0.71795	0.73168	0.962737	4491	1	0.052763	0.62895	0.52912	0.899662	3952	1	-1.5763	0.60714	0.55543	0.914998	3756	0	-4.4638	0.66811	0.65393	0.953428	4100	0	-5.5281
COL14A1	7	0.78633	0.74039	0.962737	4856	0	-1.2601	0.47864	0.41271	0.868044	3048	0	-5.3619	0.6053	0.58113	0.918993	3739	0	-7.6048	0.4239	0.41128	0.926755	2603	0	-7.9677
COL17A1	15	0.20988	0.3316	0.921121	1984	2	2.6753	0.022003	0.025737	0.419218	321	2	3.7975	0.15085	0.074536	0.581046	943	1	-1.0167	0.084711	0.030975	0.59249	512	0	-6.2626
COL1A1	12	0.034893	0.062537	0.637578	553	2	1.8613	0.043414	0.042586	0.522249	531	2	1.1039	0.049605	0.037474	0.525921	359	1	-1.4598	0.20316	0.13953	0.673516	1247	0	-5.7968
COL1A2	12	0.032786	0.058328	0.637578	524	2	3.4156	0.036033	0.036059	0.491326	464	2	3.0002	0.16414	0.098971	0.651468	1014	1	0.62308	0.30779	0.22264	0.760315	1911	0	-7.144
COL24A1	14	0.47009	0.57828	0.953681	3248	1	-3.7046	0.52851	0.50234	0.887351	3343	1	-7.1508	0.98856	0.98169	0.99454	6121	0	-7.5424	0.97546	0.96096	0.993753	6043	0	-7.7383
COL25A1	17	0.94203	0.92286	0.982869	5817	0	0.015763	0.73532	0.64084	0.924654	4567	0	-1.1328	0.83963	0.79747	0.962905	5199	0	-6.9292	0.98226	0.97108	0.996146	6079	0	-7.4676
COL26A1	7	0.019798	0.026491	0.506428	357	3	2.9233	0.0094713	0.0081504	0.343069	172	2	3.2236	0.098386	0.057826	0.565109	645	1	0.30544	0.091459	0.070004	0.673516	555	0	-3.5107
COL2A1	14	0.91225	0.8903	0.980638	5624	0	-1.4872	0.77511	0.74003	0.966948	4809	0	-6.1129	0.40918	0.33915	0.830511	2563	0	-6.0345	0.12902	0.10998	0.673516	791	0	-6.3942
COL3A1	3	0.45711	0.41661	0.934154	3169	0	-2.6741	0.4072	0.37199	0.853115	2657	0	-8.815	0.9681	0.95895	0.988357	6011	0	-9.2745	0.9635	0.95663	0.993629	5965	0	-9.6385
COL4A2	10	0.3841	0.46687	0.942906	2818	1	-0.4404	0.28899	0.29548	0.815164	2024	1	-6.8911	0.1922	0.13706	0.684454	1196	1	-6.8123	0.88497	0.83975	0.972853	5463	0	-7.6716
COL5A1	15	0.94338	0.92228	0.982869	5829	0	-0.49089	0.95116	0.93817	0.98979	5911	0	-5.9508	0.80258	0.76455	0.962423	4931	0	-5.8726	0.57203	0.52265	0.944575	3497	0	-5.6243
COL5A2	6	0.90193	0.88245	0.979926	5562	0	-7.8179	0.79038	0.78722	0.976723	4885	0	-9.2	0.62529	0.60001	0.923773	3860	0	-9.1206	0.48064	0.47643	0.944575	2945	0	-7.619
COL5A3	7	0.89211	0.867	0.978154	5501	0	-6.0532	0.76403	0.7315	0.962885	4733	0	-6.6197	0.54676	0.49867	0.90024	3395	0	-7.22	0.34558	0.29037	0.801558	2146	0	-7.2821
COL6A1	14	0.85373	0.83028	0.971282	5267	0	0.35886	0.88673	0.86096	0.976723	5480	0	-3.7569	0.81831	0.77854	0.962905	5041	0	-5.5988	0.61768	0.55544	0.944575	3797	0	-5.9567
COL6A2	13	0.0081657	0.014872	0.486686	169	5	1.9729	0.030772	0.032767	0.460441	406	3	1.9632	0.31564	0.24022	0.803369	1961	0	-0.61624	0.51077	0.44261	0.944575	3142	0	-4.881
COL6A3	12	0.017869	0.028972	0.530988	328	4	2.8603	0.12238	0.14989	0.756758	1120	2	1.8017	0.26036	0.20297	0.803369	1610	0	-1.6358	0.38715	0.2614	0.782535	2385	0	-5.9184
COL6A5	7	0.78776	0.74039	0.962737	4867	0	-2.516	0.71477	0.66906	0.936442	4442	0	-6.6434	0.80639	0.76656	0.962423	4957	0	-7.5473	0.7152	0.66257	0.956066	4409	0	-7.9102
COL6A6	6	0.75886	0.72144	0.962737	4711	0	-7.0902	0.59219	0.55132	0.900776	3729	0	-6.5281	0.33239	0.29353	0.825451	2065	0	-7.1638	0.13926	0.09569	0.673516	857	0	-7.5261
COL7A1	12	0.034475	0.062537	0.637578	548	3	2.2786	0.017853	0.016439	0.398016	273	2	2.4384	0.0089101	0.0031545	0.167598	114	1	-0.9262	0.010192	0.00027968	0.024818	59	1	-5.8385
COLEC12	7	0.92164	0.9015	0.980638	5686	0	-7.3462	0.81462	0.80963	0.976723	5044	0	-7.4989	0.63829	0.60794	0.92444	3953	0	-7.4198	0.47162	0.46471	0.944575	2892	0	-6.5846
COLGALT1	7	0.29799	0.34651	0.930785	2402	1	-1.1736	0.22207	0.23183	0.80568	1644	1	-5.1608	0.51749	0.46533	0.889022	3207	0	-5.0836	0.39259	0.36281	0.883635	2426	0	-6.449
COLGALT2	12	0.22812	0.32306	0.907873	2059	2	1.7638	0.69574	0.64797	0.930191	4334	0	-5.9032	0.85801	0.84027	0.971308	5323	0	-6.6671	0.7273	0.72575	0.956653	4490	0	-7.0285
COLQ	14	0.052619	0.10651	0.720921	759	3	1.7545	0.030129	0.024695	0.419218	402	1	0.59184	0.025719	0.0095528	0.282626	232	1	-1.0709	0.020798	0.0004231	0.029208	133	1	-5.8385
COMT	12	0.97631	0.9677	0.992193	6051	0	-4.164	0.94751	0.94688	0.990514	5878	0	-6.1942	0.83421	0.81514	0.96657	5155	0	-6.1158	0.68191	0.68461	0.956066	4198	0	-6.4757
COMTD1	14	0.23459	0.36145	0.934154	2094	2	1.8941	0.054531	0.058648	0.607586	619	2	1.1925	0.052858	0.045539	0.525921	377	1	-0.10568	0.070637	0.028741	0.570509	415	0	-4.3574
COQ2	6	0.11457	0.15314	0.761754	1295	1	0.22069	0.26193	0.22889	0.80568	1888	1	0.46549	0.14016	0.10714	0.676653	898	0	-4.3606	0.19465	0.14069	0.673516	1195	0	-7.7058
CORIN	9	0.45578	0.50067	0.949682	3164	1	-6.3174	0.5069	0.41869	0.874401	3215	0	-6.4693	0.4629	0.40706	0.865807	2887	0	-6.3907	0.75814	0.71326	0.956066	4688	0	-7.2377
COX10	6	0.89888	0.88031	0.978769	5541	0	-5.9335	0.78472	0.78028	0.976723	4862	0	-6.0847	0.61543	0.59406	0.921703	3810	0	-6.0064	0.46714	0.46892	0.944575	2857	0	-6.366
COX11	7	0.21719	0.27709	0.866838	2020	1	0.71415	0.067994	0.07987	0.612538	724	2	1.2514	0.30878	0.26899	0.817633	1911	0	-6.9367	0.7152	0.66257	0.956066	4404	0	-7.2987
COX14	13	0.63639	0.66665	0.953681	4055	1	0.11393	0.71161	0.63741	0.923245	4427	0	-0.11549	0.66264	0.55654	0.914998	4099	0	-2.4728	0.56327	0.51673	0.944575	3439	0	-5.2036
COX15	7	0.66532	0.63976	0.953681	4192	0	-3.7681	0.28053	0.26244	0.813652	1974	1	-3.911	0.25493	0.22275	0.803369	1572	0	-3.8369	0.24079	0.16196	0.673516	1508	0	-4.1788
COX16	7	0.10985	0.15158	0.761754	1254	2	1.5376	0.21597	0.22164	0.80568	1614	1	-0.0031628	0.47684	0.40277	0.865807	2967	0	-5.037	0.62027	0.57354	0.944575	3806	0	-8.8446
COX18	7	0.86121	0.82262	0.971282	5312	0	-7.0966	0.71886	0.66906	0.936442	4475	0	-7.2492	0.46936	0.36399	0.830511	2927	0	-7.1702	0.25258	0.16196	0.673516	1587	0	-7.5325
COX4I1	7	0.79531	0.7404	0.962737	4915	0	-5.5073	0.81783	0.81659	0.976723	5063	0	-5.9192	0.64396	0.62092	0.93077	3984	0	-5.8411	0.47968	0.48155	0.944575	2937	0	-5.9377
COX4I2	7	0.97984	0.96975	0.992193	6076	0	-7.1029	0.94347	0.92496	0.987583	5848	0	-7.2555	0.88142	0.84465	0.971308	5458	0	-7.1765	0.82621	0.77444	0.960193	5103	0	-7.3572
COX6A1	6	0.85033	0.82202	0.971282	5249	0	-6.5937	0.70801	0.6756	0.937937	4411	0	-5.1697	0.48889	0.44617	0.883785	3037	0	-6.6671	0.30084	0.25565	0.782535	1866	0	-7.0285
COX6C	6	0.52113	0.50554	0.949682	3479	1	-6.5665	0.87534	0.84714	0.976723	5417	0	-7.4223	0.77011	0.72037	0.95531	4722	0	-7.3432	0.68004	0.6224	0.953428	4188	0	-7.7058
COX7A1	6	0.30813	0.34379	0.930785	2464	1	-4.6115	0.4162	0.34832	0.834608	2705	0	-4.7592	0.48525	0.44617	0.883785	3010	0	-6.8836	0.29659	0.25565	0.782535	1833	0	-7.2454
COX7A2	9	0.97264	0.96332	0.990919	6020	0	-5.9048	0.91273	0.90703	0.984116	5632	0	-6.9547	0.79058	0.76499	0.962423	4851	0	-6.8758	0.6564	0.63739	0.953428	4028	0	-6.9947
COX8A	7	0.61261	0.58852	0.953681	3941	0	-1.0317	0.52578	0.49091	0.887351	3327	0	-1.5879	0.23135	0.18694	0.77951	1430	0	-4.5707	0.066735	0.056436	0.673516	397	0	-8.0093
COX8C	7	0.81061	0.77515	0.968228	5000	0	-8.587	0.99982	0.99962	0.999786	6212	0	-8.9401	0.99948	0.99886	0.999586	6208	0	-8.8607	0.99928	0.9987	0.999789	6205	0	-9.0247
CP	4	0.57325	0.53396	0.951124	3726	0	-2.5556	0.48476	0.4425	0.885836	3080	0	-5.9351	0.2663	0.21407	0.803369	1643	0	-5.8569	0.35668	0.35329	0.871175	2207	0	-7.0271
CPD	12	0.1296	0.19991	0.828017	1413	3	2.0124	0.54668	0.475	0.887351	3453	1	0.51008	0.48194	0.43	0.879464	2993	0	-6.9951	0.9502	0.92227	0.988571	5884	0	-7.3643
CPED1	12	0.26199	0.37094	0.934154	2225	2	1.1182	0.38162	0.38432	0.857059	2515	1	-1.8772	0.63366	0.526	0.914742	3923	0	-6.6121	0.66752	0.65746	0.953428	4096	0	-6.9734
CPM	12	0.71288	0.71049	0.959212	4464	1	0.60391	0.39304	0.38432	0.857059	2583	1	-1.2447	0.44504	0.38375	0.849857	2768	0	-5.5014	0.38839	0.2614	0.782535	2397	0	-5.8589
CPOX	7	0.69923	0.65757	0.953681	4393	0	-0.16286	0.73855	0.70656	0.951867	4590	0	-4.3965	0.50317	0.44792	0.883785	3134	0	-6.9142	0.29146	0.23387	0.780151	1803	0	-7.2761
CPQ	9	0.73704	0.71955	0.962737	4598	0	0.11824	0.55958	0.47486	0.887351	3525	0	-0.40903	0.52446	0.43004	0.879464	3253	0	-3.5581	0.63334	0.62976	0.953428	3908	0	-7.7337
CPT1A	14	0.015935	0.026292	0.505763	297	5	2.2874	0.070102	0.0767	0.612538	745	3	1.9177	0.031766	0.01315	0.353671	265	2	-0.70739	0.059532	0.028741	0.570509	354	0	-5.5717
CPT1B	12	0.015731	0.025208	0.498881	291	3	1.9958	0.0091239	0.012689	0.373774	168	3	1.8624	0.010833	0.0031561	0.167598	133	1	-1.4492	0.044035	0.024364	0.570509	270	0	-4.9983
CPT1C	14	0.9228	0.89763	0.980638	5693	0	-0.88074	0.94491	0.92768	0.98834	5857	0	-6.8911	0.97757	0.96355	0.989952	6063	0	-7.7935	0.95157	0.92256	0.988571	5892	0	-7.3049
CPVL	13	0.18179	0.2915	0.881229	1813	2	1.4802	0.10911	0.14934	0.756758	1045	1	-1.4391	0.095581	0.064063	0.567106	625	1	-1.6461	0.15919	0.12798	0.673516	969	0	-4.2423
CPXM2	14	0.24214	0.37165	0.934154	2131	1	-0.081887	0.41898	0.43515	0.883257	2721	1	-4.569	0.28804	0.20963	0.803369	1787	0	-4.4929	0.38849	0.29784	0.801558	2398	0	-4.8431
CPZ	7	0.41835	0.42202	0.937107	2994	1	-1.762	0.3303	0.29281	0.815164	2244	1	-7.6216	0.42816	0.35385	0.830511	2667	0	-7.5424	0.93346	0.9251	0.988735	5766	0	-7.9677
CR1	6	0.42895	0.41784	0.934154	3051	1	0.026167	0.56272	0.54503	0.899662	3546	0	-2.6625	0.62199	0.60001	0.923773	3845	0	-7.0582	0.79242	0.7431	0.958375	4901	0	-7.4203
CR1L	5	0.045596	0.0601	0.637578	673	2	1.9921	0.50103	0.48149	0.887351	3178	0	-6.9233	0.74971	0.70205	0.949457	4611	0	-8.025	0.67038	0.60903	0.951921	4128	0	-7.7739
CR2	9	0.501	0.51454	0.949682	3376	1	-4.7468	0.84719	0.8222	0.976723	5221	0	-7.5768	0.64546	0.61057	0.926597	3992	0	-7.4977	0.43071	0.38937	0.912888	2638	0	-7.8605
CRB1	8	0.26412	0.32194	0.907126	2235	1	-6.5481	0.27872	0.27238	0.815164	1962	1	-6.7002	0.63242	0.60101	0.923773	3908	0	-6.6214	0.77649	0.72823	0.956653	4806	0	-6.9827
CRB2	13	0.18241	0.2915	0.881229	1817	3	1.7727	0.096281	0.12774	0.716927	965	2	2.2025	0.24194	0.1753	0.765385	1495	1	-1.3064	0.17927	0.12798	0.673516	1111	0	-2.3431
CRB3	12	0.092677	0.15464	0.76741	1100	2	2.6531	0.021589	0.019443	0.399495	316	2	3.4379	0.10389	0.05803	0.565109	675	1	0.64558	0.15051	0.11777	0.673516	928	0	-3.1154
CREB3	13	0.79727	0.78209	0.968228	4928	1	-1.139	0.52459	0.47762	0.887351	3316	1	-1.2249	0.35838	0.26088	0.80519	2233	0	-1.18	0.086278	0.078712	0.673516	517	0	-4.3614
CREB3L1	13	0.08327	0.13844	0.761754	1025	3	2.9443	0.20326	0.20334	0.803473	1543	2	0.98815	0.152	0.086579	0.608502	947	1	-2.0194	0.2709	0.19741	0.737517	1675	0	-6.6876
CREB3L2	9	0.02495	0.036392	0.579754	424	3	2.9671	0.023322	0.023162	0.419218	336	2	2.8784	0.27618	0.21972	0.803369	1709	0	-0.17111	0.11776	0.089739	0.673516	711	0	-2.8068
CREB3L3	7	0.23596	0.27709	0.866838	2103	1	-3.415	0.16832	0.14994	0.756758	1340	1	-7.2681	0.090995	0.044546	0.525921	597	1	-7.1891	0.14276	0.096912	0.673516	880	0	-6.3535
CREB3L4	12	0.9013	0.87023	0.978154	5558	0	-3.5633	0.87249	0.84508	0.976723	5396	0	-4.8287	0.63151	0.526	0.914742	3906	0	-4.752	0.34836	0.2614	0.782535	2163	0	-5.1046
CREG1	11	0.60603	0.63961	0.953681	3913	1	-0.97114	0.48854	0.43393	0.883257	3106	1	-6.624	0.92206	0.89737	0.978641	5700	0	-7.1765	0.85709	0.81695	0.964507	5289	0	-6.9064
CRELD1	14	0.28381	0.41038	0.934154	2331	1	-2.3893	0.05977	0.05865	0.607586	662	1	-6.391	0.044454	0.045539	0.525921	333	1	-6.3124	0.11385	0.10998	0.673516	690	0	-6.6729
CRELD2	12	0.25659	0.37094	0.934154	2201	1	-1.4872	0.54897	0.475	0.887351	3466	1	-1.1794	0.36306	0.29881	0.825451	2271	0	-1.5353	0.11166	0.095098	0.673516	680	0	-6.7838
CRHR1	6	0.63748	0.60052	0.953681	4062	0	-3.5017	0.48242	0.43857	0.883257	3070	0	-6.8415	0.7942	0.74545	0.961772	4871	0	-7.441	0.71372	0.64924	0.953428	4397	0	-7.8037
CRHR2	14	0.62553	0.68508	0.953681	3995	1	-0.53803	0.75698	0.70461	0.951867	4693	0	-1.9431	0.78765	0.74799	0.961772	4831	0	-5.7822	0.55997	0.49714	0.944575	3421	0	-6.6958
CRIM1	7	0.97519	0.96349	0.990919	6041	0	-7.6823	0.93183	0.91133	0.984116	5771	0	-7.8352	0.85877	0.81953	0.96657	5327	0	-7.756	0.79225	0.73524	0.956653	4898	0	-8.1191
CRISPLD2	7	0.30142	0.34652	0.930785	2429	1	-4.7142	0.43336	0.34398	0.830934	2810	0	-4.8623	0.55007	0.50262	0.903319	3418	0	-6.676	0.34989	0.30654	0.815647	2168	0	-7.0375
CRLF1	4	0.65411	0.60884	0.953681	4134	0	-8.3813	0.48764	0.4478	0.885836	3100	0	-8.5345	0.97319	0.96467	0.989952	6039	0	-8.8429	0.96765	0.96168	0.993986	5995	0	-8.1758
CRLF2	6	0.47206	0.4583	0.942906	3254	1	-5.9048	0.22764	0.21061	0.803473	1683	1	-6.056	0.19582	0.16266	0.731802	1218	0	-5.9777	0.21266	0.14069	0.673516	1315	0	-6.3372
CRLS1	11	0.31802	0.39809	0.934154	2509	1	-1.2953	0.35542	0.35843	0.842832	2382	1	-4.569	0.68451	0.62652	0.93077	4232	0	-5.9632	0.44441	0.35912	0.879461	2722	0	-6.3226
CRTAM	11	0.36084	0.44104	0.942906	2710	1	-1.7146	0.82512	0.78805	0.976723	5100	0	-6.6338	0.92317	0.8988	0.978641	5710	0	-6.9589	0.85915	0.81936	0.964507	5304	0	-7.3209
CRTAP	6	0.95831	0.94014	0.985783	5929	0	-7.6823	0.90079	0.8735	0.98139	5559	0	-7.8352	0.81465	0.76832	0.962423	5007	0	-7.756	0.74206	0.68403	0.956066	4591	0	-8.1191
CRYAB	14	0.43911	0.52678	0.949682	3100	2	1.1415	0.70292	0.63141	0.920449	4381	0	-0.12939	0.54343	0.49666	0.90024	3368	0	-5.021	0.76283	0.77142	0.960193	4714	0	-8.0048
CS	14	0.16055	0.24008	0.839579	1658	2	0.83957	0.26325	0.28007	0.815164	1896	1	0.21265	0.1972	0.1387	0.684454	1228	1	-0.6667	0.55997	0.49714	0.944575	3422	0	-5.3549
CSF1	12	0.57771	0.62093	0.953681	3746	1	-1.6493	0.26865	0.26825	0.815164	1922	1	-4.8287	0.2743	0.22298	0.803369	1695	0	-4.752	0.31575	0.2422	0.780151	1962	0	-5.1046
CSF1R	15	0.35604	0.4739	0.94491	2685	1	-0.4571	0.91527	0.88785	0.981978	5652	0	-5.3382	0.86145	0.83953	0.971308	5345	0	-5.5799	0.68862	0.68016	0.956066	4242	0	-5.9377
CSF2RA	7	0.98566	0.98127	0.995311	6108	0	-7.4638	0.95848	0.95027	0.990514	5960	0	-7.6167	0.91135	0.89308	0.978641	5631	0	-7.5375	0.87039	0.85048	0.976081	5359	0	-7.5577
CSF2RB	13	0.63427	0.6607	0.953681	4040	1	0.58968	0.89964	0.86762	0.97938	5551	0	-6.1676	0.90726	0.88419	0.977547	5611	0	-7.22	0.80983	0.78336	0.961597	5003	0	-7.2753
CSF3R	13	0.25251	0.3636	0.934154	2180	2	2.0265	0.32252	0.33252	0.829784	2207	1	0.89638	0.39115	0.32015	0.830511	2444	0	-2.0926	0.39122	0.28157	0.801558	2417	0	-5.2341
CSGALNACT2	5	0.4478	0.43794	0.942906	3138	1	-7.2583	0.33267	0.26047	0.813652	2258	0	-7.411	0.84272	0.82013	0.96657	5218	0	-7.3319	0.79371	0.77382	0.960193	4910	0	-7.6542
CSMD1	10	0.73723	0.71911	0.962737	4599	0	-1.9872	0.39287	0.35673	0.842832	2578	1	-5.4747	0.34982	0.30385	0.825451	2184	0	-5.397	0.22922	0.15554	0.673516	1435	0	-5.7539
CSMD2	9	0.99675	0.99503	0.99776	6194	0	-7.3408	0.98689	0.98285	0.992776	6142	0	-7.4936	0.96468	0.95434	0.98596	5989	0	-7.4145	0.94245	0.93054	0.988735	5836	0	-7.7772
CSMD3	7	0.081866	0.10768	0.720921	1011	2	2.122	0.58045	0.56036	0.900776	3661	0	-1.4619	0.29305	0.24612	0.803369	1817	0	-7.5078	0.10091	0.070006	0.673516	609	0	-7.8706
CSNK1A1	13	0.1596	0.24324	0.839579	1653	3	2.4061	0.30386	0.31952	0.820455	2110	1	-0.34673	0.59549	0.53704	0.914998	3682	0	-5.2367	0.29258	0.20825	0.738016	1816	0	-5.5927
CSPG4	6	0.1204	0.16384	0.787861	1342	1	-6.0688	0.25064	0.22889	0.80568	1822	1	-6.2203	0.26327	0.22548	0.803369	1629	0	-6.1419	0.2992	0.25565	0.782535	1855	0	-6.5019
CSPG5	7	0.54212	0.533	0.949682	3568	1	-1.0055	0.81174	0.80963	0.976723	5030	0	-5.8203	0.63345	0.60794	0.92444	3917	0	-5.7422	0.46448	0.46471	0.944575	2837	0	-6.1007
CST11	5	0.24659	0.27907	0.871743	2152	1	-3.1699	0.28027	0.2361	0.80568	1973	1	-7.6643	0.31347	0.26046	0.80519	1939	0	-8.5063	0.969	0.95819	0.993629	6003	0	-8.5787
CST3	11	0.31157	0.39007	0.934154	2479	1	-6.3813	0.49812	0.43394	0.883257	3158	1	-6.5332	0.91159	0.88345	0.977547	5633	0	-7.1765	0.83825	0.79372	0.961597	5176	0	-7.5388
CST9	6	0.76231	0.72144	0.962737	4735	0	-1.6894	0.98606	0.98014	0.992467	6139	0	-8.9479	0.97082	0.95979	0.988357	6028	0	-8.8685	0.96001	0.95357	0.993212	5950	0	-8.958
CST9L	7	0.14113	0.1987	0.824423	1490	2	1.267	0.23935	0.24205	0.80568	1760	1	-1.3124	0.32833	0.29119	0.825451	2038	0	-4.1258	0.51147	0.52193	0.944575	3149	0	-6.5342
CT83	7	0.92091	0.9015	0.980638	5681	0	-5.449	0.81318	0.80963	0.976723	5037	0	-8.3338	0.63566	0.60794	0.92444	3934	0	-8.2546	0.4679	0.46471	0.944575	2868	0	-8.1387
CTAGE1	7	0.95369	0.93264	0.982869	5897	0	-6.3813	0.88143	0.85698	0.976723	5447	0	-6.5332	0.76248	0.71172	0.95387	4675	0	-6.4545	0.65063	0.59417	0.949776	3996	0	-6.8154
CTAGE15	5	0.91515	0.88983	0.980638	5643	0	-6.6027	0.82861	0.80017	0.976723	5114	0	-7.6886	0.7142	0.66883	0.945194	4387	0	-7.6094	0.62377	0.57322	0.944575	3833	0	-7.9724
CTAGE4	6	0.041049	0.064239	0.637578	632	1	0.013586	0.038235	0.040207	0.51613	480	1	-7.1371	0.083444	0.049879	0.546606	555	1	-7.0582	0.13588	0.095688	0.673516	830	0	-7.2078
CTAGE5	14	0.21915	0.32194	0.907126	2028	2	2.1338	0.38625	0.40841	0.868044	2550	1	-1.5166	0.48942	0.43189	0.879464	3040	0	-5.397	0.49518	0.41445	0.926755	3040	0	-5.7539
CTAGE6	2	0.60547	0.56345	0.953681	3909	0	-8.9846	0.48077	0.4554	0.885836	3065	0	-9.138	0.36505	0.33588	0.830511	2284	0	-9.0586	0.29121	0.26244	0.782535	1798	0	-8.2246
CTAGE8	3	0.898	0.87582	0.978457	5538	0	-7.6481	0.83211	0.80473	0.976723	5144	0	-7.801	0.7618	0.72424	0.955374	4674	0	-7.7218	0.31418	0.2959	0.801558	1955	0	-8.0849
CTAGE9	6	0.010881	0.014015	0.486686	216	2	3.3482	0.099366	0.080423	0.612538	984	1	-1.6633	0.13282	0.0955	0.642145	845	0	-6.4649	0.63286	0.57943	0.944575	3902	0	-6.8258
CTB-133G6.1	7	0.7181	0.67458	0.953681	4493	0	-0.37701	0.36286	0.31334	0.815164	2422	1	-4.9892	0.22086	0.1748	0.765385	1366	0	-4.9122	0.36827	0.32745	0.834012	2276	0	-5.6169
CTC-260F20.3	7	0.96837	0.95484	0.989395	5988	0	-6.803	0.91536	0.89549	0.982044	5655	0	-7.3698	0.82683	0.7867	0.962905	5103	0	-7.4977	0.74553	0.69535	0.956066	4613	0	-7.3872
CTCFL	6	0.10738	0.13812	0.761754	1228	2	1.254	0.38121	0.30333	0.815164	2512	0	-6.7637	0.53905	0.51185	0.909703	3334	0	-6.6849	0.69283	0.63876	0.953428	4269	0	-7.1493
CTD-2370N5.3	5	0.30428	0.31096	0.904435	2445	1	-1.5888	0.35707	0.30049	0.815164	2392	0	-3.8768	0.40544	0.36053	0.830511	2535	0	-7.6645	0.88328	0.87333	0.97842	5450	0	-8.6091
CTD-2521M24.10	7	0.40009	0.41506	0.934154	2900	1	0.31669	0.34277	0.30298	0.815164	2309	1	0.34263	0.21821	0.16228	0.731802	1352	0	-6.7794	0.77214	0.70836	0.956066	4780	0	-7.5451
CTDNEP1	13	0.3867	0.47208	0.942906	2830	1	0.37808	0.44169	0.4247	0.878681	2844	1	-2.3782	0.80088	0.76178	0.962423	4917	0	-7.0448	0.99938	0.99887	0.999789	6207	0	-7.9908
CTLA4	7	0.037815	0.061345	0.637578	586	3	2.3784	0.05923	0.066127	0.607902	654	2	1.4368	0.078523	0.044545	0.525921	530	1	-0.25246	0.10675	0.070006	0.673516	659	0	-4.0694
CTNS	7	0.0027006	0.0040055	0.374686	67	2	1.4323	0.0054576	0.0046254	0.307786	106	1	-0.74898	0.015056	0.0054843	0.204037	166	1	-2.6677	0.069812	0.056436	0.673516	412	0	-6.6021
CTRB1	7	0.25395	0.29769	0.889625	2191	1	-1.139	0.5041	0.45731	0.885836	3198	0	-1.2249	0.21254	0.14978	0.71419	1316	0	-1.3923	0.047423	0.04269	0.673516	293	0	-6.2929
CTRB2	7	0.36661	0.39456	0.934154	2742	1	-5.8152	0.33003	0.29281	0.815164	2242	1	-5.9663	0.25032	0.22275	0.803369	1546	0	-5.8881	0.54472	0.53714	0.944575	3336	0	-6.2822
CTSA	7	0.25385	0.29769	0.889625	2189	1	0.50729	0.077467	0.079872	0.612538	822	1	-0.82145	0.069339	0.031533	0.489033	471	1	-7.9678	0.052898	0.042692	0.673516	313	0	-8.331
CTSC	8	0.72207	0.68814	0.955822	4523	0	-0.42423	0.99966	0.99932	0.999786	6208	0	-8.7781	0.93319	0.91695	0.982003	5782	0	-8.3914	0.99848	0.99777	0.999789	6193	0	-8.755
CTSD	14	0.1107	0.18585	0.824423	1261	3	1.4509	0.11542	0.15781	0.774455	1084	1	0.8362	0.15325	0.092075	0.629345	958	1	-5.4397	0.21083	0.1357	0.673516	1300	0	-3.9853
CTSK	13	0.0068423	0.012566	0.486686	149	5	3.0408	0.17562	0.19628	0.803473	1377	2	1.4232	0.33497	0.24022	0.803369	2090	0	0.21564	0.59513	0.54346	0.944575	3645	0	-5.7319
CTSL	10	0.46043	0.52888	0.949682	3187	1	-0.59189	0.18849	0.17419	0.785879	1461	1	-5.4306	0.23362	0.19014	0.787574	1448	0	-5.353	0.29636	0.22437	0.761746	1832	0	-5.7096
CTSV	13	0.12058	0.1935	0.824423	1344	3	2.2959	0.18148	0.19628	0.803473	1418	2	1.3694	0.39791	0.33868	0.830511	2493	0	-1.1108	0.86878	0.82776	0.968507	5350	0	-7.2299
CTXN1	7	0.6186	0.59524	0.953681	3973	0	-0.67589	0.65832	0.62415	0.918553	4124	0	-2.1082	0.38575	0.33883	0.830511	2407	0	-3.8994	0.17004	0.11687	0.673516	1044	0	-4.2423
CTXN2	10	0.85601	0.81804	0.971282	5283	0	-2.8856	0.86394	0.83506	0.976723	5336	0	-6.056	0.82397	0.80033	0.962905	5081	0	-7.1765	0.69486	0.67645	0.956066	4283	0	-7.5388
CTXN3	7	0.012081	0.017682	0.494051	225	3	2.5256	0.0053299	0.0046254	0.307786	103	3	2.6116	0.0024353	0.00089799	0.120565	36	2	2.0754	0.095159	0.070004	0.673516	586	0	-2.7087
CUTA	19	0.32746	0.47467	0.945238	2555	3	1.2407	0.75543	0.66771	0.936442	4681	1	-0.11454	0.86782	0.82468	0.968014	5377	0	-5.9921	0.89743	0.88223	0.97842	5542	0	-6.3516
CUX1	15	0.29252	0.43466	0.942906	2368	2	2.0062	0.59493	0.54225	0.899662	3742	1	0.63623	0.5545	0.499	0.90024	3442	0	-3.0415	0.23348	0.15893	0.673516	1459	0	-4.3109
CUX2	14	0.7706	0.76659	0.968228	4776	1	-2.5802	0.60862	0.52912	0.899662	3837	1	-6.4024	0.94358	0.91614	0.982003	5838	0	-7.1446	0.87794	0.83506	0.97077	5412	0	-6.6844
CUZD1	4	0.66395	0.60884	0.953681	4187	0	-7.2354	0.47344	0.43178	0.883257	3024	0	-7.3881	0.77595	0.74639	0.961772	4766	0	-7.9457	0.72169	0.69807	0.956066	4449	0	-8.309
CWH43	14	0.75993	0.76659	0.968228	4719	1	-2.7008	0.68396	0.58264	0.91047	4261	0	-3.3717	0.87529	0.86056	0.973338	5418	0	-6.0064	0.73342	0.73992	0.956653	4534	0	-6.366
CX3CL1	5	0.49544	0.46984	0.942906	3354	0	-5.5997	0.36635	0.30049	0.815164	2440	0	-5.7503	0.53411	0.50592	0.907933	3307	0	-6.9217	0.38873	0.38231	0.901852	2401	0	-7.2837
CX3CR1	6	0.11184	0.15313	0.761754	1274	1	-0.89984	0.10321	0.080425	0.612538	1010	1	-7.4279	0.05553	0.026853	0.486404	392	1	-7.3488	0.080433	0.060632	0.673516	486	0	-7.7114
CXADR	6	0.76862	0.73002	0.962737	4765	0	-3.2282	0.9393	0.92716	0.98834	5820	0	-7.4774	0.88308	0.85928	0.973338	5466	0	-7.3984	0.83829	0.81552	0.964507	5178	0	-7.6067
CXCL10	6	0.16634	0.20939	0.829605	1696	1	-5.2582	0.24563	0.22889	0.80568	1793	1	-5.4081	0.37315	0.30304	0.825451	2331	0	-5.3304	0.38381	0.37468	0.890546	2357	0	-7.0464
CXCL11	7	0.17014	0.22606	0.837014	1722	2	1.0691	0.48948	0.44005	0.883365	3111	0	-1.5377	0.41907	0.34397	0.830511	2616	0	-5.9484	0.55694	0.54447	0.944575	3415	0	-6.5148
CXCL14	6	0.68983	0.64519	0.953681	4332	0	-2.8764	0.81598	0.80059	0.976723	5050	0	-7.1371	0.66861	0.63331	0.934185	4128	0	-7.0582	0.5382	0.50458	0.944575	3299	0	-7.4203
CXCL16	15	0.46537	0.56048	0.953681	3218	2	1.1342	0.80946	0.76404	0.972133	5011	0	-0.97622	0.53465	0.47391	0.889022	3310	0	-2.1132	0.48408	0.33822	0.846686	2964	0	-6.3078
CXCL9	7	0.078289	0.10768	0.720921	981	1	0.68794	0.46312	0.39375	0.860187	2961	0	-3.3079	0.90391	0.87829	0.977547	5583	0	-7.1446	0.85956	0.82759	0.968507	5308	0	-8.6709
CXCR1	7	0.54928	0.533	0.949682	3610	1	0.15559	0.3475	0.30298	0.815164	2333	1	-3.7011	0.27683	0.24612	0.803369	1718	0	-7.1765	0.3907	0.3529	0.870758	2413	0	-7.3067
CXCR2	14	0.97425	0.96092	0.990798	6032	0	-2.5105	0.90675	0.8864	0.981978	5596	0	-4.4416	0.68149	0.58234	0.918993	4208	0	-4.3659	0.38281	0.27647	0.801558	2354	0	-4.7147
CXCR3	6	0.087347	0.11948	0.739066	1061	1	-7.1886	0.11875	0.099031	0.639603	1098	1	-7.3413	0.13807	0.0955	0.642145	884	0	-7.2622	0.18515	0.12992	0.673516	1147	0	-7.0543
CXCR4	13	0.019836	0.033278	0.557298	359	4	3.1855	0.0071525	0.010066	0.365106	128	3	3.4862	0.059822	0.041708	0.525921	419	1	0.47355	0.097495	0.078713	0.673516	595	0	-4.066
CXCR5	7	0.042137	0.071808	0.676508	640	2	2.3348	0.068615	0.07987	0.612538	731	2	1.2102	0.37085	0.33368	0.830511	2321	0	-1.657	0.28639	0.22807	0.770536	1772	0	-6.1603
CXCR6	5	0.82821	0.80292	0.968228	5107	0	-6.8854	0.68569	0.6856	0.943342	4273	0	-7.0378	0.49586	0.47557	0.8909	3091	0	-6.9589	0.33889	0.33897	0.847828	2104	0	-7.3209
CXXC11	7	0.049653	0.077594	0.679977	723	1	-2.532	0.047966	0.063155	0.607586	568	1	-1.4125	0.028629	0.018681	0.392143	248	1	-3.144	0.037183	0.014624	0.458871	242	0	-6.5952
CXorf66	7	0.89211	0.867	0.978154	5500	0	-4.8706	0.76403	0.7315	0.962885	4732	0	-5.0193	0.54676	0.49867	0.90024	3391	0	-4.9422	0.34558	0.29037	0.801558	2147	0	-5.2963
CYB561	14	0.14937	0.2354	0.837574	1570	2	1.6467	0.050764	0.04789	0.546948	586	2	2.9725	0.16949	0.092077	0.629345	1049	1	-1.8416	0.37383	0.27647	0.801558	2304	0	-3.8111
CYB561A3	13	0.32593	0.40707	0.934154	2542	2	1.504	0.44645	0.4247	0.878681	2870	1	0.70455	0.53449	0.4731	0.889022	3309	0	-1.8614	0.49745	0.4102	0.926755	3049	0	-5.4918
CYB561D1	7	0.075118	0.10768	0.720921	954	1	-1.3509	0.15459	0.14994	0.756758	1289	1	-6.7726	0.18165	0.137	0.684454	1122	0	-6.6938	0.75013	0.69535	0.956066	4640	0	-7.3067
CYB561D2	13	0.11622	0.18606	0.824423	1306	1	-0.089269	0.0662	0.07141	0.612538	710	1	-1.6588	0.081431	0.064063	0.567106	544	1	-5.825	0.2334	0.17489	0.695207	1457	0	-6.1839
CYB5A	13	0.96498	0.95079	0.989395	5966	0	-7.2005	0.88339	0.84941	0.976723	5463	0	-7.3531	0.63973	0.54361	0.914998	3958	0	-7.2741	0.34365	0.26127	0.782535	2135	0	-6.4386
CYB5B	14	0.2975	0.42471	0.940578	2396	2	1.6411	0.41211	0.43515	0.883257	2682	1	-1.6768	0.47218	0.43189	0.879464	2942	0	-6.5647	0.91889	0.88612	0.979799	5679	0	-6.7268
CYB5D2	10	0.29936	0.38832	0.934154	2409	1	-2.5883	0.4264	0.39343	0.860187	2765	1	-6.3442	0.40266	0.34814	0.830511	2516	0	-6.1001	0.7629	0.71587	0.956066	4715	0	-7.5133
CYB5R1	7	0.34154	0.39456	0.934154	2619	1	0.50972	0.60366	0.60148	0.91047	3794	0	-1.7259	0.46496	0.36399	0.830511	2898	0	-4.0015	0.24678	0.16196	0.673516	1535	0	-7.1868
CYBA	13	0.97588	0.96273	0.990798	6048	0	-6.6116	0.98997	0.98501	0.993806	6157	0	-6.8246	0.96206	0.94378	0.984216	5969	0	-6.7458	0.9225	0.89096	0.983044	5702	0	-7.1073
CYBB	3	0.51878	0.48008	0.948664	3466	0	-2.4655	0.4108	0.37199	0.853115	2675	0	-8.3097	0.89583	0.86222	0.974528	5536	0	-9.2537	0.87894	0.85149	0.976081	5417	0	-9.2448
CYBRD1	6	0.92103	0.89834	0.980638	5682	0	-6.7388	0.73982	0.74268	0.968167	4595	0	-6.8911	0.68491	0.64391	0.936698	4238	0	-6.8123	0.56123	0.51833	0.944575	3431	0	-7.174
CYHR1	9	0.14921	0.20656	0.829605	1566	1	-3.3005	0.20731	0.19786	0.803473	1572	1	-5.1388	0.6773	0.64596	0.937049	4177	0	-5.9484	0.47797	0.45344	0.944575	2928	0	-6.3078
CYP1A1	7	0.52869	0.51915	0.949682	3518	1	-4.4222	0.5185	0.47451	0.887351	3270	0	-4.569	0.52008	0.46533	0.889022	3222	0	-6.6307	0.31203	0.24553	0.780151	1942	0	-6.992
CYP1A2	7	0.22995	0.27709	0.866838	2072	1	-6.9982	0.55358	0.50716	0.887351	3491	0	-7.1508	0.89305	0.86424	0.975572	5523	0	-7.5178	0.84334	0.80142	0.963613	5213	0	-6.6826
CYP20A1	6	0.5336	0.51915	0.949682	3535	1	0.64113	0.57104	0.55132	0.900776	3601	0	-1.9064	0.6889	0.64391	0.936698	4258	0	-8.0458	0.56671	0.51833	0.944575	3461	0	-8.4092
CYP26A1	7	0.52677	0.51915	0.949682	3503	1	-7.4189	0.81031	0.80788	0.976723	5020	0	-7.5717	0.63084	0.60461	0.92444	3902	0	-7.4926	0.46049	0.46038	0.944575	2812	0	-7.0543
CYP26C1	7	0.31952	0.3604	0.934154	2518	1	-0.58987	0.3603	0.30298	0.815164	2412	1	-3.8688	0.39119	0.34397	0.830511	2447	0	-5.2843	0.4239	0.41128	0.926755	2600	0	-6.7989
CYP2A13	7	0.1567	0.21841	0.835837	1625	2	1.1818	0.075439	0.079872	0.612538	801	2	1.0858	0.10195	0.057826	0.565109	661	1	-1.333	0.13446	0.09691	0.673516	824	0	-5.4386
CYP2A6	7	0.052082	0.082189	0.686342	750	2	2.2515	0.072068	0.07987	0.612538	767	2	1.1388	0.26009	0.22275	0.803369	1607	0	-3.451	0.24411	0.16196	0.673516	1520	0	-7.8154
CYP2A7	7	0.63871	0.60847	0.953681	4070	0	-7.3515	0.68643	0.63957	0.923245	4276	0	-7.5043	0.9419	0.92677	0.982003	5827	0	-7.4252	0.91503	0.90399	0.984409	5654	0	-7.9416
CYP2C8	7	0.42543	0.42884	0.941477	3030	1	-0.0091628	0.61772	0.60148	0.91047	3895	0	-3.9644	0.87547	0.84172	0.971308	5420	0	-7.0691	0.81717	0.77042	0.960193	5048	0	-9.1908
CYP2D6	12	0.1476	0.23201	0.837574	1553	2	2.0762	0.40614	0.38432	0.857059	2654	1	0.73773	0.39983	0.35091	0.830511	2503	0	-0.7973	0.47332	0.38398	0.903313	2901	0	-5.4389
CYP2E1	12	0.37777	0.45443	0.942906	2785	2	1.0025	0.65853	0.57425	0.907281	4127	0	-2.2286	0.52677	0.45915	0.889022	3263	0	-6.1158	0.78989	0.75461	0.959558	4887	0	-7.6542
CYP2F1	5	0.21587	0.2348	0.837574	2016	1	0.50344	0.26341	0.22777	0.80568	1897	1	-0.37826	0.27265	0.23533	0.803369	1683	0	-3.301	0.85267	0.8347	0.97077	5257	0	-8.8974
CYP2J2	8	0.25005	0.32194	0.907126	2167	1	-6.3174	0.89181	0.88239	0.981978	5511	0	-6.4693	0.76367	0.73094	0.95829	4685	0	-6.3907	0.63242	0.60508	0.950342	3899	0	-6.7514
CYP2R1	14	0.27479	0.40599	0.934154	2287	2	1.9057	0.45797	0.43515	0.883257	2928	1	-0.39122	0.33377	0.25521	0.803369	2079	0	-3.8369	0.4236	0.29784	0.801558	2598	0	-5.5177
CYP2S1	12	0.84057	0.81525	0.971266	5183	0	-6.339	0.97727	0.97028	0.992074	6076	0	-7.2929	0.92457	0.90197	0.979475	5719	0	-7.2139	0.85374	0.81814	0.964507	5262	0	-7.5763
CYP2U1	11	0.9243	0.88948	0.980638	5703	0	-1.3846	0.90443	0.88637	0.981978	5578	0	-6.7002	0.73249	0.69494	0.94925	4502	0	-6.6214	0.51971	0.47166	0.944575	3193	0	-6.9827
CYP39A1	7	0.031301	0.052773	0.637578	504	2	2.7854	0.039008	0.044045	0.522249	493	2	1.6294	0.0062778	0.002192	0.166726	77	2	1.3259	0.0356	0.014624	0.458871	230	0	-0.75238
CYP3A4	5	0.090951	0.11966	0.739066	1088	2	0.9803	0.094109	0.063472	0.607586	949	1	0.82356	0.11345	0.080823	0.602211	725	0	-7.1953	0.15929	0.11014	0.673516	970	0	-7.5577
CYP3A43	7	0.11528	0.15158	0.761754	1302	1	-0.48695	0.063649	0.077061	0.612538	692	2	1.0675	0.047242	0.031532	0.489033	347	1	-1.0448	0.070403	0.056436	0.673516	414	0	-4.6034
CYP3A5	7	0.86664	0.82927	0.971282	5340	0	-4.3489	0.93653	0.91838	0.985743	5802	0	-7.359	0.86777	0.83251	0.969517	5376	0	-7.28	0.80596	0.75762	0.960193	4982	0	-7.6425
CYP3A7	7	0.12385	0.15158	0.761754	1374	1	-6.1926	0.035234	0.030305	0.439935	447	1	-6.3442	0.030223	0.018681	0.392143	256	1	-6.2657	0.012695	0.014622	0.458871	76	1	-6.6261
CYP4A11	5	0.0073448	0.010534	0.462445	155	3	1.4369	0.057168	0.055259	0.583881	632	1	-0.90576	0.03886	0.022179	0.438876	305	1	-2.5744	0.070884	0.051138	0.673516	418	0	-8.1933
CYP4A22	5	0.84986	0.82985	0.971282	5243	0	-7.1155	0.71869	0.71725	0.957112	4470	0	-6.8318	0.54407	0.52906	0.914742	3373	0	-6.3052	0.40185	0.41014	0.926755	2479	0	-7.2284
CYP4B1	7	0.0057718	0.010791	0.462445	129	2	3.7587	0.034527	0.027799	0.419218	440	2	2.1374	0.31617	0.28006	0.825451	1963	0	-1.1773	0.10401	0.070006	0.673516	638	0	-5.5431
CYP4F11	7	0.019584	0.025213	0.498881	352	3	1.8151	0.1972	0.20116	0.803473	1510	1	-1.4495	0.27854	0.24612	0.803369	1726	0	-7.5667	0.17427	0.12346	0.673516	1076	0	-6.7316
CYP4F12	7	0.12382	0.15158	0.761754	1373	2	1.5701	0.24678	0.24205	0.80568	1799	1	-1.9077	0.18609	0.137	0.684454	1152	0	-7.382	0.90717	0.89284	0.984253	5596	0	-8.1191
CYP4F2	8	0.57058	0.55917	0.953681	3712	1	-4.4222	0.469	0.38212	0.857059	2999	0	-4.569	0.56786	0.5113	0.909703	3512	0	-4.4929	0.34782	0.27642	0.801558	2156	0	-5.2352
CYP4F22	7	0.0053324	0.010029	0.462445	120	2	1.6735	0.0038293	0.0037011	0.307786	67	1	0.21235	0.0065836	0.002192	0.166726	82	1	-8.2304	0.040708	0.014624	0.458871	257	0	-8.5939
CYP4F3	13	0.77847	0.77623	0.968228	4817	1	-3.6311	0.77325	0.73095	0.962885	4797	0	-7.0082	0.97754	0.96624	0.990989	6062	0	-7.4091	0.9542	0.93314	0.988735	5913	0	-7.2912
CYP4F8	5	0.94269	0.92473	0.982869	5823	0	-7.1946	0.87953	0.85513	0.976723	5437	0	-7.3472	0.79465	0.75537	0.962423	4881	0	-7.2682	0.73024	0.67975	0.956066	4513	0	-7.6307
CYP4V2	14	0.35977	0.44913	0.942906	2702	2	1.5865	0.54958	0.50234	0.887351	3472	1	0.66527	0.6551	0.56919	0.916272	4046	0	-2.8703	0.53411	0.45718	0.944575	3276	0	-6.3516
CYP4X1	7	0.76012	0.71669	0.962737	4721	0	-1.9414	0.73747	0.70139	0.950995	4582	0	-6.0989	0.7106	0.6747	0.945194	4371	0	-7.7976	0.57414	0.54447	0.944575	3511	0	-8.1608
CYP4Z1	5	0.35701	0.36169	0.934154	2689	1	0.5104	0.10665	0.096241	0.639603	1036	1	-0.83472	0.093528	0.060992	0.567106	616	1	-6.3812	0.051585	0.041128	0.673516	308	0	-8.1472
CYP51A1	13	0.31823	0.40707	0.934154	2511	2	1.6748	0.56813	0.50388	0.887351	3578	1	0.0018754	0.68698	0.56909	0.916272	4247	0	-6.8444	0.40921	0.28157	0.801558	2520	0	-7.2062
CYP7A1	6	0.60555	0.57698	0.953681	3910	0	-5.4687	0.76416	0.75824	0.970092	4735	0	-5.7503	0.58174	0.55134	0.914998	3591	0	-5.6723	0.4212	0.41567	0.926755	2590	0	-6.0305
CYP8B1	7	0.22713	0.27709	0.866838	2054	1	-3.7697	0.32313	0.29281	0.815164	2209	1	-6.2332	0.22894	0.18694	0.77951	1407	0	-6.1547	0.60782	0.57354	0.944575	3728	0	-7.7556
CYSLTR1	7	0.70497	0.66884	0.953681	4420	0	-1.4254	0.87066	0.85422	0.976723	5386	0	-8.3722	0.74203	0.70159	0.94925	4564	0	-8.2929	0.62027	0.57354	0.944575	3807	0	-8.6565
CYSLTR2	7	0.60063	0.58158	0.953681	3882	0	-6.8101	0.93398	0.914	0.984762	5790	0	-7.5768	0.8628	0.82445	0.968014	5349	0	-7.4977	0.79854	0.74659	0.958835	4942	0	-7.3455
CYTH1	15	0.60149	0.697	0.956396	3889	1	-2.2038	0.80553	0.76404	0.972133	4976	0	-2.3255	0.5545	0.499	0.90024	3441	0	-3.2788	0.23348	0.15893	0.673516	1458	0	-6.0661
CYYR1	3	0.85026	0.8275	0.971282	5247	0	-7.7032	0.76186	0.7404	0.967226	4722	0	-7.8562	0.66878	0.6407	0.936698	4132	0	-7.777	0.61028	0.58759	0.949474	3737	0	-8.1401
DAD1	7	0.084369	0.10768	0.720921	1040	1	0.021314	0.6074	0.60148	0.91047	3825	0	-5.5589	0.63084	0.60461	0.92444	3903	0	-6.6121	0.46049	0.46038	0.944575	2814	0	-6.9734
DAG1	11	0.6259	0.63961	0.953681	3997	1	-0.9019	0.46384	0.42151	0.875516	2966	1	-6.9153	0.75048	0.71752	0.95531	4618	0	-6.8364	0.91162	0.87349	0.97842	5628	0	-7.1982
DAGLA	5	0.41451	0.40629	0.934154	2974	1	-0.71685	0.35511	0.30049	0.815164	2380	0	-7.4053	0.2879	0.2522	0.803369	1785	0	-7.3262	0.80271	0.78318	0.961597	4969	0	-7.9458
DAGLB	7	0.50448	0.51238	0.949682	3391	1	-1.1602	0.41407	0.34398	0.830934	2695	0	-5.4528	0.61667	0.59473	0.921703	3820	0	-6.3465	0.43974	0.43859	0.943741	2692	0	-6.2086
DAPK1	11	0.63454	0.63961	0.953681	4043	1	-2.6766	0.38501	0.35843	0.842832	2544	1	-2.6103	0.4097	0.3597	0.830511	2569	0	-5.4185	0.60692	0.6121	0.953428	3724	0	-5.7755
DAPK2	7	0.92684	0.90733	0.982869	5717	0	-7.3568	0.82484	0.82003	0.976723	5095	0	-7.5096	0.65676	0.62733	0.93077	4055	0	-7.4305	0.49797	0.4899	0.944575	3053	0	-7.7932
DAPK3	14	0.18873	0.30463	0.897201	1856	3	1.9428	0.54742	0.50234	0.887351	3456	1	0.67648	0.53781	0.48099	0.895532	3327	0	-2.7797	0.67023	0.65393	0.953428	4127	0	-6.5246
DAPL1	7	0.84684	0.80553	0.968228	5219	0	-6.501	0.69923	0.6632	0.934566	4349	0	-6.6531	0.44143	0.35385	0.830511	2745	0	-6.5743	0.22106	0.16195	0.673516	1373	0	-5.7375
DARC	6	0.051514	0.07525	0.676508	745	1	-0.5159	0.010998	0.0094938	0.365106	188	1	-6.5122	0.0042502	0.0016231	0.157273	58	1	-6.4335	0.007361	7.57E-05	0.014706	39	1	-5.5964
DBH	7	0.20529	0.26314	0.854388	1955	1	-0.77339	0.20353	0.20117	0.803473	1545	1	-6.4909	0.2516	0.22275	0.803369	1557	0	-6.4123	0.65464	0.59417	0.949776	4015	0	-6.773
DCAF17	13	0.92326	0.89409	0.980638	5696	0	-1.5081	0.83616	0.8187	0.976723	5162	0	-8.083	0.99972	0.99923	0.999586	6212	0	-8.5238	0.99944	0.99896	0.999789	6208	0	-7.8734
DCAKD	10	0.70576	0.69197	0.956396	4423	1	-1.4872	0.35662	0.33224	0.829784	2389	1	-1.5879	0.31332	0.25703	0.803369	1938	0	-1.5353	0.093954	0.080715	0.673516	574	0	-2.7449
DCBLD1	7	0.38517	0.41506	0.934154	2822	1	0.51962	0.37473	0.31334	0.815164	2487	1	-0.60758	0.66324	0.63994	0.936698	4103	0	-7.8891	0.97411	0.97025	0.995896	6037	0	-8.2523
DCBLD2	6	0.28023	0.3103	0.904435	2311	1	-6.8632	0.2822	0.25691	0.813652	1986	1	-7.0156	0.17317	0.1185	0.684454	1076	0	-6.9367	0.76092	0.71388	0.956066	4701	0	-7.2987
DCC	9	0.52887	0.55623	0.953681	3519	1	-7.7683	0.24402	0.25619	0.813652	1782	1	-7.9213	0.11399	0.058822	0.567106	729	1	-7.8421	0.20994	0.14032	0.673516	1290	0	-8.2053
DCHS1	7	0.031808	0.052774	0.637578	510	2	2.5594	0.012695	0.011385	0.373774	213	2	1.3428	0.0069587	0.002192	0.166726	88	1	-1.9196	0.0067086	8.05E-05	0.014706	34	1	-5.7313
DCHS2	7	0.0067655	0.010793	0.462445	146	2	3.6033	0.0061677	0.0050111	0.307786	113	2	3.5878	0.0051843	0.0021904	0.166726	65	2	1.4988	0.040101	0.014624	0.458871	255	0	-3.1282
DCLK1	14	0.017739	0.030242	0.544626	327	2	3.837	0.031147	0.029058	0.431937	408	2	3.3864	0.049505	0.045539	0.525921	357	1	0.48172	0.042281	0.02874	0.570509	266	0	-5.047
DCLK3	7	0.12643	0.17558	0.815488	1394	1	-2.4575	0.19082	0.18045	0.790342	1472	1	-6.0705	0.24766	0.22275	0.803369	1525	0	-5.9921	0.3149	0.25695	0.782535	1957	0	-6.3516
DCN	3	0.99947	0.99943	1	6204	0	-9.3056	0.99875	0.99849	0.999782	6198	0	-9.4903	0.99772	0.99728	0.999586	6191	0	-9.4108	0.99746	0.99691	0.999789	6187	0	-9.7749
DCP1B	7	0.098032	0.14117	0.761754	1142	2	1.8747	0.33092	0.29281	0.815164	2251	1	-3.0117	0.49497	0.43916	0.883785	3081	0	-7.5763	0.93824	0.934	0.988735	5806	0	-8.0184
DCST1	7	0.71071	0.66884	0.953681	4452	0	-1.4165	0.98154	0.976	0.992081	6110	0	-8.1423	0.95867	0.94627	0.984216	5945	0	-8.063	0.69359	0.65103	0.953428	4273	0	-7.9488
DCST2	13	0.79625	0.78209	0.968228	4922	1	-6.4324	0.81425	0.80123	0.976723	5043	0	-6.5843	0.94778	0.93126	0.982003	5876	0	-6.6028	0.89325	0.86369	0.978108	5511	0	-6.964
DCSTAMP	9	0.66728	0.65375	0.953681	4200	1	-1.6693	0.98394	0.98042	0.992467	6122	0	-7.9489	0.95727	0.94713	0.984216	5933	0	-7.8697	0.93047	0.91816	0.988134	5748	0	-7.8513
DCT	7	0.10972	0.15158	0.761754	1253	2	1.247	0.12475	0.099446	0.639603	1129	1	-5.9596	0.17346	0.137	0.684454	1078	0	-7.151	0.42159	0.41128	0.926755	2592	0	-7.5133
DDO	6	0.14984	0.19851	0.824423	1574	2	0.92043	0.49145	0.45406	0.885836	3120	0	-0.61778	0.54215	0.51845	0.914742	3354	0	-6.2051	0.56394	0.51833	0.944575	3444	0	-7.5351
DDOST	7	0.0071535	0.012077	0.486686	153	3	2.5911	0.0027709	0.0027736	0.307786	52	3	2.4958	0.14968	0.11098	0.676653	937	0	0.11657	0.1198	0.08361	0.673516	720	0	-3.3957
DDR1	20	0.085118	0.17782	0.820063	1044	4	3.4045	0.036016	0.049337	0.558893	463	3	2.7252	0.40896	0.34396	0.830511	2559	0	-0.0076522	0.20894	0.1888	0.721411	1284	0	-5.1714
DDR2	12	0.12095	0.18819	0.824423	1346	3	2.5437	0.23781	0.25524	0.813652	1747	1	0.54878	0.3925	0.35091	0.830511	2456	0	-1.1447	0.62743	0.62798	0.953428	3858	0	-6.1117
DDRGK1	7	0.5436	0.533	0.949682	3579	1	0.49107	0.42104	0.34398	0.830934	2736	0	0.4965	0.39447	0.34397	0.830511	2466	0	-6.6849	0.20498	0.14943	0.673516	1257	0	-7.0464
DEAF1	14	0.39111	0.49991	0.949682	2855	2	1.2747	0.30796	0.31476	0.815164	2133	1	-4.6091	0.3291	0.25521	0.803369	2047	0	-4.5329	0.30222	0.20859	0.738016	1872	0	-4.8835
DEFB103A	7	0.82893	0.80204	0.968228	5110	0	-5.0117	0.78382	0.77123	0.974441	4854	0	-6.0989	0.58188	0.54487	0.914998	3597	0	-6.0205	0.39259	0.36281	0.883635	2424	0	-6.3801
DEFB103B	7	0.74419	0.70149	0.956396	4630	0	-4.9447	0.68414	0.63957	0.923245	4263	0	-6.7548	0.82683	0.7867	0.962905	5104	0	-7.814	0.74553	0.69535	0.956066	4615	0	-7.5433
DEFB105A	7	0.36899	0.39456	0.934154	2751	1	-2.1437	0.47256	0.40342	0.868044	3018	0	-7.7615	0.48813	0.40277	0.865807	3032	0	-7.6824	0.95292	0.94809	0.99093	5901	0	-8.173
DEFB105B	2	0.6997	0.67159	0.953681	4396	0	-8.6724	0.59348	0.56909	0.904719	3735	0	-8.8257	0.49536	0.46481	0.889022	3085	0	-8.7463	0.43756	0.4119	0.926755	2684	0	-9.1101
DEFB107B	7	0.82082	0.79845	0.968228	5061	0	-3.0421	0.99011	0.98645	0.994536	6158	0	-8.1251	0.97712	0.96831	0.991629	6060	0	-8.0458	0.96678	0.96272	0.993986	5985	0	-8.4092
DEFB114	5	0.68138	0.61868	0.953681	4284	0	-2.8102	0.44869	0.41709	0.873394	2884	0	-4.5278	0.40426	0.36053	0.830511	2522	0	-6.7026	0.23077	0.18346	0.711606	1446	0	-7.0641
DEFB115	5	0.017551	0.032123	0.554387	323	2	2.9236	0.036003	0.041523	0.521202	462	2	1.2263	0.072408	0.041699	0.525921	484	1	-2.3974	0.17697	0.11955	0.673516	1088	0	-7.1982
DEFB126	7	0.71287	0.66884	0.953681	4463	0	-2.8421	0.73357	0.6936	0.947609	4558	0	-5.3619	0.49398	0.43481	0.883127	3077	0	-5.2843	0.28177	0.2165	0.754842	1746	0	-5.6406
DEFB134	5	0.023887	0.038043	0.592339	407	2	1.4031	0.013707	0.0139	0.382442	223	2	2.3603	0.067576	0.041697	0.525921	460	1	0.42539	0.12044	0.080718	0.673516	731	0	-3.2435
DEFB4A	7	0.0044554	0.0079544	0.461877	102	4	3.3196	0.0097367	0.0092229	0.365106	174	3	2.2761	0.0080519	0.0031211	0.167598	101	2	-0.70739	0.030223	0.014624	0.458871	207	0	-1.6237
DEGS1	14	0.40918	0.49991	0.949682	2954	1	-5.5263	0.44224	0.43515	0.883257	2847	1	-5.6768	0.53646	0.48099	0.895532	3318	0	-5.5988	0.73342	0.73992	0.956653	4531	0	-6.5078
DEGS2	8	0.22141	0.28716	0.878494	2042	2	0.96191	0.38582	0.33792	0.830934	2548	1	-1.2467	0.42192	0.37067	0.840509	2636	0	-5.6175	0.53403	0.53776	0.944575	3274	0	-5.9941
DENND1A	15	0.1974	0.31839	0.907126	1907	2	2.303	0.17419	0.20345	0.803473	1371	2	1.8065	0.39223	0.29454	0.825451	2455	0	-0.7599	0.21358	0.14567	0.673516	1322	0	-4.7365
DENND1B	13	0.423	0.53144	0.949682	3017	1	0.35376	0.6199	0.53025	0.899662	3906	1	-0.064467	0.66093	0.55654	0.914998	4085	0	-3.6313	0.37121	0.28157	0.801558	2289	0	-5.7539
DENND3	12	0.73205	0.72337	0.962737	4566	1	-2.5585	0.96291	0.95779	0.990514	5991	0	-7.1909	0.88064	0.85363	0.973338	5454	0	-7.1107	0.76855	0.74064	0.956653	4753	0	-7.3114
DENND4B	12	0.37049	0.44686	0.942906	2761	2	0.97285	0.56912	0.475	0.887351	3585	1	-0.42868	0.27317	0.22298	0.803369	1687	0	-5.4185	0.63891	0.64294	0.953428	3939	0	-5.7755
DENND4C	12	0.82973	0.81004	0.969143	5115	0	-3.0641	0.86243	0.82592	0.976723	5316	0	-3.4635	0.61029	0.5132	0.909703	3772	0	-3.3913	0.32204	0.2422	0.780151	1998	0	-7.6007
DENND5A	12	0.59724	0.62724	0.953681	3861	1	0.1569	0.46736	0.43602	0.883257	2989	1	-3.11	0.2063	0.11983	0.684454	1286	1	-4.8183	0.52818	0.4797	0.944575	3246	0	-5.1714
DENND5B	6	0.14301	0.1985	0.824423	1513	2	-0.67912	0.061021	0.06616	0.607902	672	2	-0.73874	0.11554	0.072567	0.569263	745	1	-2.3428	0.025962	0.012544	0.458871	169	0	-7.1327
DERL1	12	0.9833	0.97689	0.994814	6092	0	-7.0902	0.93128	0.92683	0.98834	5765	0	-7.2428	0.7868	0.75362	0.962423	4827	0	-7.1638	0.59409	0.56211	0.944575	3643	0	-6.3282
DERL2	14	0.56061	0.66198	0.953681	3668	1	0.50068	0.53732	0.50234	0.887351	3392	1	-3.0957	0.3904	0.31905	0.830511	2442	0	-5.725	0.64859	0.60753	0.950342	3985	0	-6.0835
DERL3	12	0.98689	0.98122	0.995311	6118	0	-6.5481	0.94289	0.9415	0.990514	5845	0	-6.7002	0.82103	0.79855	0.962905	5055	0	-6.6214	0.6572	0.65746	0.953428	4035	0	-6.9827
DEXI	12	0.075008	0.11938	0.739066	952	1	0.62303	0.31985	0.33266	0.829784	2197	1	-5.9351	0.16979	0.11983	0.684454	1052	1	-5.8569	0.73375	0.7295	0.956653	4542	0	-7.0902
DFNB31	16	0.66001	0.73421	0.962737	4168	1	-4.3389	0.95564	0.94085	0.990096	5950	0	-5.3382	0.80551	0.75621	0.962423	4954	0	-5.2607	0.56098	0.46816	0.944575	3430	0	-5.6169
DGAT1	14	0.066635	0.12471	0.739066	874	2	1.9991	0.046381	0.047888	0.546948	556	2	2.0053	0.060719	0.045539	0.525921	427	1	-2.0581	0.072515	0.028741	0.570509	430	0	-2.3431
DGAT2	13	0.9833	0.97653	0.994814	6093	0	-4.6807	0.92946	0.91303	0.984671	5754	0	-4.8287	0.76279	0.72324	0.955374	4684	0	-4.752	0.53339	0.47338	0.944575	3269	0	-5.1046
DGAT2L6	7	0.18718	0.2427	0.839579	1840	2	0.85	0.53545	0.49091	0.887351	3382	0	-3.0334	0.70506	0.6747	0.945194	4337	0	-7.2917	0.89028	0.87443	0.97842	5493	0	-8.0364
DGCR2	14	0.17371	0.26283	0.854388	1759	2	2.1867	0.1472	0.17037	0.785879	1249	1	0.11054	0.095695	0.06874	0.567106	626	1	-6.8523	0.14329	0.10998	0.673516	883	0	-6.8205
DGKE	9	0.55251	0.56312	0.953681	3627	1	-1.7675	0.65108	0.59761	0.91047	4074	0	-1.8777	0.32931	0.30569	0.826138	2049	0	-5.2843	0.10509	0.089739	0.673516	644	0	-5.6406
DHCR24	11	0.74173	0.72545	0.962737	4614	1	-1.3549	0.64876	0.57645	0.909718	4066	0	-3.1474	0.69099	0.63573	0.936548	4265	0	-6.4752	0.42158	0.34403	0.854972	2591	0	-6.8361
DHCR7	14	0.64118	0.68508	0.953681	4083	1	-0.059337	0.71718	0.63141	0.920449	4462	0	0.1672	0.61901	0.55544	0.914998	3828	0	-7.756	0.9985	0.99806	0.999789	6194	0	-7.6695
DHODH	8	0.94219	0.92725	0.982869	5819	0	-5.9754	0.8908	0.87987	0.981978	5501	0	-7.2041	0.76163	0.7256	0.955602	4671	0	-7.1251	0.62929	0.59765	0.949776	3873	0	-7.4874
DHRS11	7	0.87674	0.84767	0.977016	5394	0	-7.8153	0.9924	0.98917	0.995577	6172	0	-7.9798	0.98212	0.97482	0.994175	6081	0	-7.9006	0.97411	0.97025	0.995896	6036	0	-8.2523
DHRS3	14	0.044163	0.081629	0.686342	662	4	1.9111	0.13936	0.17037	0.785879	1203	1	-0.6341	0.29969	0.25521	0.803369	1861	0	-4.4095	0.32369	0.25443	0.782535	2013	0	-4.7588
DHRS7	12	0.21481	0.30411	0.897201	2009	2	0.86019	0.13667	0.15613	0.772911	1189	1	-1.4909	0.10213	0.05803	0.565109	663	1	-7.9233	0.15587	0.11777	0.673516	948	0	-7.0886
DHRS7B	12	0.58624	0.62093	0.953681	3791	1	0.1417	0.37423	0.38432	0.857059	2484	1	-4.587	0.23123	0.16172	0.731802	1419	1	-7.3875	0.81595	0.77486	0.960193	5046	0	-7.7501
DHRS7C	7	0.94312	0.92659	0.982869	5828	0	-7.4391	0.85852	0.84862	0.976723	5292	0	-7.0245	0.7195	0.68588	0.94925	4417	0	-7.5128	0.58722	0.55954	0.944575	3584	0	-7.8756
DHRS9	7	0.40953	0.41506	0.934154	2955	1	-3.8901	0.37549	0.31334	0.815164	2488	1	-4.0339	0.46936	0.36399	0.830511	2928	0	-8.1778	0.25258	0.16196	0.673516	1590	0	-8.5413
DHX36	11	0.62687	0.63961	0.953681	4001	1	0.0099633	0.28274	0.28306	0.815164	1988	1	-1.7072	0.31969	0.24367	0.803369	1986	0	-6.6121	0.87061	0.83343	0.97077	5361	0	-8.0409
DIABLO	14	0.029395	0.051205	0.637578	470	2	2.7473	0.049025	0.04789	0.546948	575	2	2.7423	0.046862	0.045539	0.525921	344	1	-1.3853	0.076261	0.028741	0.570509	467	0	-5.2777
DIO1	5	0.75666	0.70969	0.959212	4700	0	-2.5665	0.69582	0.69377	0.947609	4335	0	-6.7988	0.72309	0.67095	0.945194	4443	0	-6.8204	0.63564	0.57584	0.944575	3916	0	-7.0815
DIO2	8	0.052599	0.084891	0.701425	758	2	2.5125	0.097065	0.096582	0.639603	972	2	1.0845	0.3211	0.27595	0.825451	1992	0	-5.528	0.46535	0.4549	0.944575	2849	0	-7.4742
DIO3	7	0.79985	0.74499	0.962737	4941	0	-1.7039	0.5306	0.49091	0.887351	3355	0	-8.3158	0.99501	0.99048	0.998684	6168	0	-8.2575	0.99292	0.98887	0.999789	6147	0	-8.6211
DIP2A	7	0.46592	0.47027	0.942906	3224	1	0.14707	0.47713	0.41271	0.868044	3042	0	-2.3048	0.82007	0.77489	0.962423	5052	0	-7.3432	0.73538	0.67929	0.956066	4547	0	-7.7058
DIP2C	6	0.75099	0.69493	0.956396	4663	0	-7.531	0.96862	0.95887	0.990514	6018	0	-8.2821	0.9372	0.91837	0.982003	5802	0	-8.2028	0.91333	0.9038	0.984409	5642	0	-8.5663
DIRC2	11	0.032799	0.056666	0.637578	525	3	2.9457	0.13733	0.14479	0.756661	1192	1	0.34257	0.080396	0.052567	0.556404	538	1	-7.4824	0.94818	0.92808	0.988735	5869	0	-7.8452
DISP1	14	0.056035	0.10651	0.720921	789	2	3.1605	0.015688	0.019444	0.399495	245	2	3.9328	0.0033362	0.0018366	0.16646	49	2	2.9754	0.041072	0.02874	0.570509	264	0	-2.8431
DISP2	6	0.20048	0.22943	0.837574	1928	1	-0.3901	0.18406	0.17327	0.785879	1434	1	-3.4895	0.25175	0.2153	0.803369	1559	0	-5.3208	0.45539	0.45426	0.944575	2776	0	-6.5403
DKFZP761J1410	7	0.82704	0.80204	0.968228	5101	0	-4.6465	0.67371	0.6273	0.918553	4204	0	-4.7944	0.40668	0.34397	0.830511	2541	0	-4.7178	0.18836	0.13648	0.673516	1167	0	-5.07
DKK3	13	0.43096	0.53835	0.953351	3061	1	-7.058	0.58264	0.50388	0.887351	3675	1	-7.2106	0.98664	0.97857	0.99454	6109	0	-7.2322	0.9729	0.95826	0.993629	6025	0	-7.5946
DKKL1	13	0.25379	0.368	0.934154	2187	1	0.60418	0.44807	0.4247	0.878681	2880	1	-1.1032	0.47484	0.40928	0.865807	2958	0	-2.0581	0.17927	0.12798	0.673516	1107	0	-6.0661
DLG4	11	0.13064	0.20964	0.829605	1418	2	2.1277	0.33825	0.35843	0.842832	2287	1	-0.58534	0.49261	0.43216	0.879464	3067	0	-6.1419	0.76705	0.73536	0.956653	4745	0	-8.1794
DLK1	12	0.11902	0.1849	0.824423	1334	2	2.4777	0.30053	0.30679	0.815164	2091	1	0.49059	0.34031	0.24246	0.803369	2129	0	-6.6028	0.89083	0.85591	0.977925	5496	0	-7.5004
DLK2	7	0.77862	0.74039	0.962737	4819	0	-6.3174	0.66537	0.6273	0.918553	4165	0	-6.4693	0.54488	0.49867	0.90024	3379	0	-6.3907	0.66845	0.62027	0.953428	4111	0	-7.0728
DLL1	6	0.78122	0.75022	0.962737	4834	0	-5.3461	0.75419	0.75252	0.970092	4673	0	-5.5383	0.56618	0.54163	0.914998	3498	0	-5.4605	0.39909	0.40352	0.926755	2452	0	-5.8178
DLL3	7	0.54826	0.533	0.949682	3601	1	-7.429	0.7036	0.6632	0.934566	4384	0	-7.5818	0.95024	0.93124	0.982003	5890	0	-7.6188	0.92731	0.91156	0.985128	5728	0	-6.8869
DLL4	13	0.22882	0.33888	0.927229	2066	2	1.8459	0.58916	0.50388	0.887351	3712	1	-0.48324	0.55582	0.48796	0.90024	3450	0	-5.5014	0.68646	0.68843	0.956066	4230	0	-7.0012
DMPK	14	0.4453	0.5398	0.953535	3127	1	-1.1061	0.26589	0.28007	0.815164	1910	1	-2.4311	0.21887	0.1387	0.684454	1354	1	-3.6781	0.3015	0.20859	0.738016	1871	0	-5.4112
DMRT2	7	0.039124	0.063171	0.637578	608	3	2.1212	0.4128	0.34398	0.830934	2687	0	-6.181	0.61256	0.58798	0.921703	3787	0	-6.1025	0.594	0.55954	0.944575	3641	0	-7.2685
DMTF1	7	0.87954	0.85062	0.977016	5411	0	-6.957	0.94615	0.93103	0.989055	5860	0	-7.6265	0.88676	0.85624	0.973338	5485	0	-7.0305	0.83394	0.79032	0.961597	5151	0	-7.9102
DMXL2	12	0.13689	0.21915	0.835837	1457	3	2.309	0.071968	0.096362	0.639603	766	2	2.3988	0.23055	0.16172	0.731802	1413	1	-0.17377	0.23562	0.18213	0.711606	1478	0	-2.6449
DNAH2	10	0.99363	0.98907	0.995311	6178	0	-7.1279	0.9736	0.96227	0.990514	6051	0	-7.2805	0.92631	0.89824	0.978641	5731	0	-7.2015	0.87226	0.8254	0.967584	5372	0	-7.3146
DNAJB11	8	0.061247	0.10708	0.720921	832	3	2.2697	0.51023	0.43468	0.883257	3236	0	-2.0891	0.90635	0.87859	0.977547	5605	0	-7.1251	0.85477	0.8147	0.964507	5265	0	-7.4874
DNAJB12	16	0.032967	0.060035	0.637578	526	2	2.3831	0.015833	0.019761	0.399495	249	3	2.7408	0.23036	0.15834	0.731802	1411	1	0.80588	0.1729	0.15484	0.673516	1065	0	-3.7393
DNAJB14	13	0.22088	0.33888	0.927229	2038	2	1.3801	0.11913	0.15512	0.771615	1099	1	-2.0142	0.054513	0.041707	0.525921	385	1	-2.993	0.028917	0.026686	0.570509	189	0	-3.3165
DNAJB9	14	0.73792	0.74349	0.962737	4601	1	0.12199	0.90842	0.8864	0.981978	5607	0	-4.6861	0.78003	0.73978	0.961772	4789	0	-5.8726	0.54712	0.49714	0.944575	3349	0	-5.7081
DNAJC1	12	0.39617	0.48687	0.949682	2877	1	-2.2329	0.21929	0.20406	0.803473	1630	1	-2.4555	0.22579	0.16172	0.731802	1390	1	-4.1769	0.19789	0.13953	0.673516	1213	0	-4.5235
DNAJC10	11	0.83776	0.8045	0.968228	5161	0	-6.5847	0.84964	0.81945	0.976723	5237	0	-6.7368	0.93469	0.90561	0.980654	5791	0	-7.22	0.88037	0.83569	0.970855	5431	0	-7.1367
DNAJC11	7	0.4072	0.41506	0.934154	2938	1	-3.4394	0.41756	0.34398	0.830934	2714	0	-5.5793	0.5131	0.46533	0.889022	3190	0	-5.5014	0.46448	0.46471	0.944575	2842	0	-7.1902
DNAJC13	10	0.69452	0.68523	0.953681	4359	1	-1.7675	0.6896	0.63663	0.923245	4301	0	-5.6386	0.35843	0.33374	0.830511	2242	0	-5.5607	0.11606	0.09998	0.673516	697	0	-5.9184
DNAJC14	14	0.28344	0.41038	0.934154	2326	1	-1.0911	0.72418	0.64306	0.926987	4514	0	-6.7186	0.96763	0.94905	0.984216	6009	0	-7.151	0.92998	0.89744	0.984409	5746	0	-7.5133
DNAJC15	4	0.77077	0.74374	0.962737	4778	0	-6.763	0.6239	0.62529	0.918553	3919	0	-6.9153	0.44832	0.43135	0.879464	2793	0	-6.8364	0.31459	0.3198	0.830831	1956	0	-7.1982
DNAJC16	7	0.0051736	0.0093488	0.462445	117	3	3.3975	0.002378	0.002525	0.307786	47	3	4.043	0.003118	0.00089958	0.120565	45	2	1.9635	0.054218	0.042692	0.673516	320	0	-2.0749
DNAJC18	13	0.42686	0.53145	0.949682	3041	2	1.0132	0.57391	0.50388	0.887351	3618	1	-0.052189	0.85819	0.84075	0.971308	5324	0	-5.9632	0.78271	0.76965	0.960193	4842	0	-6.6379
DNAJC19	10	0.57314	0.60374	0.953681	3725	1	-1.8098	0.80916	0.76793	0.973414	5006	0	-7.6745	0.98976	0.98524	0.995978	6135	0	-7.7261	0.98245	0.98021	0.996764	6080	0	-8.0892
DNAJC22	6	0.78787	0.75022	0.962737	4869	0	-6.6808	0.75516	0.75443	0.970092	4678	0	-6.8331	0.79251	0.74545	0.961772	4864	0	-8.0002	0.71143	0.64924	0.953428	4388	0	-8.3635
DNAJC25	7	0.040223	0.066442	0.648064	626	1	-1.6026	0.056493	0.066125	0.607902	627	1	-5.5174	0.0418	0.018682	0.392143	318	1	-5.4397	0.12093	0.08361	0.673516	737	0	-5.7968
DNAJC30	7	0.035356	0.059923	0.637578	557	1	0.3329	0.058406	0.066127	0.607902	648	1	-7.766	0.055416	0.031532	0.489033	391	1	-7.6868	0.011077	8.05E-05	0.014706	65	1	-8.0498
DNAJC4	12	0.3579	0.44066	0.942906	2693	1	-4.0251	0.25032	0.26825	0.815164	1817	1	-6.883	0.19046	0.11983	0.684454	1183	1	-6.8041	0.29413	0.22264	0.760315	1821	0	-7.1658
DNAJC5	6	0.093522	0.11948	0.739066	1111	1	-2.2038	0.085547	0.080423	0.612538	890	1	-2.3255	0.18878	0.14109	0.688076	1173	0	-2.2622	0.1009	0.06645	0.673516	605	0	-5.3423
DNAJC5B	13	0.18727	0.2915	0.881229	1843	3	1.1338	0.69991	0.62671	0.918553	4356	0	-0.97493	0.85309	0.83552	0.970117	5278	0	-6.1419	0.70278	0.70642	0.956066	4342	0	-6.5019
DNAJC5G	6	0.68649	0.6398	0.953681	4312	0	-3.512	0.49457	0.45406	0.885836	3135	0	-7.0597	0.50052	0.46892	0.889022	3119	0	-6.9808	0.77263	0.72037	0.956066	4783	0	-7.3785
DNASE1	11	0.97651	0.96801	0.992193	6052	0	-5.1154	0.9141	0.90918	0.984116	5641	0	-6.9702	0.75749	0.72454	0.955374	4646	0	-6.7155	0.56242	0.53266	0.944575	3436	0	-7.2532
DNASE1L1	14	0.87042	0.84617	0.977016	5358	0	-2.2038	0.83998	0.83263	0.976723	5183	0	-6.5944	0.52982	0.47308	0.889022	3283	0	-6.5157	0.21977	0.14821	0.673516	1358	0	-6.8767
DNASE2B	7	0.073977	0.10768	0.720921	946	2	1.8965	0.027391	0.027798	0.419218	372	2	2.3167	0.18451	0.137	0.684454	1139	0	-0.27255	0.36303	0.32228	0.830831	2251	0	-7.4812
DNER	6	0.82582	0.7869	0.968228	5093	0	-2.9415	0.74738	0.74682	0.970092	4637	0	-5.5902	0.55455	0.53202	0.914998	3443	0	-7.3655	0.38381	0.37468	0.890546	2359	0	-7.7281
DNPEP	13	0.99744	0.99486	0.997753	6196	0	-6.5573	0.98488	0.97864	0.992467	6129	0	-6.7095	0.94413	0.92268	0.982003	5846	0	-6.6307	0.88594	0.84772	0.975527	5472	0	-6.992
DOK7	13	0.083803	0.13844	0.761754	1031	2	1.5009	0.048285	0.050742	0.562986	569	1	-1.7431	0.25522	0.19713	0.799469	1574	1	-6.6581	0.11037	0.10366	0.673516	676	0	-6.5748
DOLK	7	0.78952	0.7404	0.962737	4876	0	-1.6693	0.70289	0.6632	0.934566	4380	0	-5.3382	0.44849	0.35385	0.830511	2799	0	-5.2607	0.22763	0.16195	0.673516	1419	0	-5.6169
DOLPP1	6	0.96439	0.949	0.989395	5962	0	-7.3515	0.91396	0.89031	0.981978	5639	0	-7.5043	0.83775	0.79637	0.962905	5180	0	-7.4252	0.7748	0.72037	0.956066	4792	0	-7.7879
DONSON	7	0.58039	0.56083	0.953681	3759	1	-5.9616	0.85492	0.84248	0.976723	5266	0	-6.8748	0.71294	0.6747	0.945194	4382	0	-6.7959	0.57737	0.54447	0.944575	3531	0	-7.1576
DOPEY1	7	0.72311	0.68013	0.953681	4531	0	-7.3193	0.7897	0.77939	0.976723	4883	0	-7.472	0.93776	0.92123	0.982003	5803	0	-7.6868	0.90901	0.89496	0.984409	5608	0	-8.0414
DPAGT1	12	0.019352	0.031879	0.554387	348	4	3.7467	0.068306	0.096361	0.639603	728	2	2.4591	0.3156	0.22298	0.803369	1960	0	-1.6747	0.12663	0.11777	0.673516	768	0	-6.366
DPCR1	7	0.43898	0.46346	0.942906	3098	1	-2.9166	0.37305	0.31334	0.815164	2476	1	-7.0669	0.49581	0.43916	0.883785	3089	0	-6.988	0.25032	0.16196	0.673516	1566	0	-7.35
DPEP1	12	0.34763	0.4347	0.942906	2646	1	-0.053443	0.85426	0.81571	0.976723	5261	0	-5.2395	0.78427	0.74652	0.961772	4813	0	-5.1622	0.58944	0.55022	0.944575	3599	0	-6.4736
DPEP2	6	0.90752	0.88861	0.980638	5597	0	-7.2181	0.80004	0.794	0.976723	4946	0	-7.3707	0.64197	0.61689	0.929355	3968	0	-7.2917	0.5023	0.49064	0.944575	3090	0	-7.6542
DPEP3	7	0.19678	0.25423	0.841666	1904	1	-7.3462	0.42894	0.34398	0.830934	2777	0	-7.4989	0.65797	0.62733	0.93077	4063	0	-7.4198	0.91394	0.9011	0.984409	5644	0	-7.8401
DPH7	14	0.080137	0.14068	0.761754	997	3	2.06	0.05757	0.05865	0.607586	638	3	2.385	0.21927	0.1387	0.684454	1356	1	-1.6241	0.25544	0.18509	0.711606	1603	0	-4.3614
DPM2	7	0.0596	0.099328	0.720921	820	2	1.3068	0.033065	0.027799	0.419218	427	2	2.1424	0.12956	0.084149	0.60303	829	1	-2.6511	0.20457	0.14943	0.673516	1254	0	-4.6692
DPM3	7	0.92543	0.90733	0.982869	5714	0	-6.95	0.8221	0.82003	0.976723	5084	0	-7.1024	0.65208	0.62733	0.93077	4028	0	-7.0235	0.49078	0.48989	0.944575	3006	0	-7.3856
DPP10	14	0.94771	0.92761	0.982869	5862	0	-1.3611	0.87366	0.84603	0.976723	5404	0	-5.2395	0.83293	0.79919	0.962905	5147	0	-6.6849	0.64606	0.60753	0.950342	3972	0	-7.0464
DPP4	14	0.19814	0.31755	0.907126	1913	3	1.5568	0.36926	0.38189	0.857059	2452	1	-0.91591	0.33083	0.25521	0.803369	2059	0	-5.5988	0.68136	0.66998	0.956066	4195	0	-5.7096
DPP6	13	0.19795	0.29985	0.893504	1910	1	-0.73408	0.38655	0.41166	0.868044	2551	1	-4.7635	0.30703	0.24022	0.803369	1899	0	-5.2607	0.63621	0.62767	0.953428	3924	0	-6.2762
DPP7	13	0.87771	0.85445	0.977475	5400	0	-3.0404	0.72817	0.67813	0.937937	4528	0	-3.8356	0.35838	0.26088	0.80519	2236	0	-3.9594	0.086278	0.078712	0.673516	518	0	-4.3031
DPP8	14	0.016596	0.028019	0.522775	306	2	2.1722	0.005394	0.0063624	0.313728	104	2	2.5348	0.0063945	0.0028119	0.167598	79	1	-0.50995	0.0071443	0.00042151	0.029208	37	1	-5.8988
DPY19L1	6	0.083504	0.11948	0.739066	1030	2	1.6954	0.24946	0.22889	0.80568	1811	1	-3.1192	0.34359	0.30304	0.825451	2146	0	-7.4463	0.88357	0.87031	0.97842	5454	0	-8.1567
DPY19L2	13	0.040628	0.072127	0.676508	631	3	2.9619	0.54735	0.49079	0.887351	3455	1	0.68709	0.59325	0.53047	0.914742	3661	0	-6.6671	0.92001	0.88736	0.980408	5685	0	-7.7503
DPY19L3	10	0.090826	0.15249	0.761754	1085	1	-1.0915	0.18551	0.162	0.785879	1443	1	-5.6578	0.15529	0.10135	0.656619	967	1	-5.5799	0.60675	0.6102	0.953347	3717	0	-6.1971
DPY19L4	12	0.62119	0.65255	0.953681	3983	1	-0.45218	0.72467	0.68488	0.943204	4515	0	-4.3259	0.7115	0.65694	0.940108	4375	0	-5.353	0.46724	0.38398	0.903313	2863	0	-5.7096
DQ-A1	2	0.97859	0.97505	0.99474	6066	0	-9.1722	0.96473	0.95593	0.990514	6002	0	-9.3256	0.95028	0.93254	0.982003	5891	0	-9.2462	0.94621	0.93031	0.988735	5858	0	-9.6102
DRAM1	13	0.15705	0.24324	0.839579	1628	2	2.2887	0.18788	0.19628	0.803473	1457	2	1.3228	0.61567	0.54361	0.914998	3812	0	-6.6214	0.91238	0.87987	0.97842	5634	0	-7.9956
DRAM2	7	0.39267	0.41506	0.934154	2863	1	-1.3306	0.44326	0.36438	0.843789	2856	0	-7.4882	0.48437	0.40277	0.865807	3003	0	-7.4091	0.34391	0.29037	0.801558	2138	0	-5.7126
DRAXIN	6	0.64259	0.60052	0.953681	4090	0	-7.0251	0.92512	0.90847	0.984116	5728	0	-7.2428	0.85762	0.82715	0.968014	5319	0	-7.1638	0.8027	0.76075	0.960193	4966	0	-7.4609
DRD1	6	0.17198	0.21604	0.835837	1735	1	-6.4622	0.20182	0.2106	0.803473	1535	1	-6.6142	0.34009	0.29353	0.825451	2127	0	-6.5355	0.6513	0.59999	0.950342	3998	0	-7.7001
DRD2	13	0.66256	0.69705	0.956396	4181	1	-0.068997	0.6255	0.54323	0.899662	3927	0	-2.0089	0.94413	0.92268	0.982003	5847	0	-6.9589	0.88594	0.84772	0.975527	5474	0	-6.8258
DRD3	9	0.10509	0.1552	0.767733	1210	1	0.58414	0.0646	0.080743	0.612538	699	1	0.064986	0.072947	0.042355	0.525921	490	1	-5.4787	0.89459	0.85304	0.976587	5525	0	-7.692
DRD4	7	0.86606	0.82927	0.971282	5334	0	-7.4882	0.72524	0.67474	0.937937	4518	0	-7.641	0.48079	0.40277	0.865807	2986	0	-7.5619	0.26571	0.17458	0.695207	1647	0	-7.9248
DRD5	6	0.77507	0.75022	0.962737	4793	0	-6.4622	0.86322	0.83924	0.976723	5326	0	-8.0615	0.74931	0.70722	0.952314	4609	0	-7.9823	0.6513	0.59999	0.950342	4000	0	-8.3456
DSC1	6	0.80949	0.75773	0.963733	4992	0	-6.7867	0.89995	0.8735	0.98139	5554	0	-7.3051	0.81321	0.76832	0.962423	4994	0	-7.2261	0.44094	0.43895	0.943741	2698	0	-7.222
DSC2	14	0.30023	0.42471	0.940578	2419	1	0.34409	0.25525	0.25855	0.813652	1856	1	-0.50815	0.16609	0.092077	0.629345	1023	1	-3.6441	0.24853	0.18509	0.711606	1547	0	-5.5431
DSC3	7	0.14276	0.1987	0.824423	1507	1	-5.4087	0.23556	0.24205	0.80568	1726	1	-5.5589	0.63084	0.60461	0.92444	3901	0	-6.2174	0.46049	0.46038	0.944575	2815	0	-6.539
DSCAM	8	0.8122	0.77229	0.968228	5011	0	-5.8306	0.79513	0.75868	0.970092	4918	0	-5.9816	0.73951	0.71477	0.95531	4541	0	-7.3148	0.59629	0.59004	0.949776	3652	0	-7.6774
DSCAML1	14	0.46526	0.57181	0.953681	3216	2	1.0822	0.66852	0.5696	0.904719	4181	0	-1.5879	0.40918	0.33915	0.830511	2561	0	-1.7499	0.12902	0.10998	0.673516	792	0	-6.0484
DSE	13	0.88801	0.85897	0.977475	5474	0	-0.76852	0.84554	0.82415	0.976723	5211	0	-2.878	0.66093	0.55654	0.914998	4086	0	-6.3238	0.37121	0.28157	0.801558	2288	0	-6.6844
DSEL	7	0.017456	0.023307	0.494255	320	2	3.0748	0.013713	0.012692	0.373774	224	2	2.9439	0.10057	0.057826	0.565109	652	1	-0.15527	0.054098	0.042692	0.673516	319	0	-4.0427
DSG1	7	0.56071	0.55392	0.953681	3669	1	-4.8406	0.43398	0.35431	0.842832	2813	0	-4.9892	0.31089	0.26899	0.817633	1924	0	-4.9122	0.36827	0.32745	0.834012	2270	0	-8.1812
DSG2	13	0.71035	0.71536	0.962737	4449	1	-0.74102	0.48227	0.43789	0.883257	3068	1	-5.9032	0.4517	0.40928	0.865807	2818	0	-5.825	0.57135	0.51673	0.944575	3492	0	-6.1839
DSG3	7	0.60103	0.58158	0.953681	3885	0	-1.6613	0.59678	0.58143	0.91047	3752	0	-7.5818	0.52225	0.46533	0.889022	3235	0	-7.5027	0.92731	0.91156	0.985128	5731	0	-7.8655
DSG4	5	0.75526	0.70969	0.959212	4689	0	-8.1474	0.9713	0.96186	0.990514	6037	0	-8.3006	0.94693	0.93168	0.982003	5864	0	-8.2213	0.93092	0.92302	0.988571	5755	0	-8.279
DTNA	10	0.84473	0.80875	0.968509	5205	0	-6.5756	0.93392	0.92897	0.988638	5788	0	-6.7278	0.91514	0.88236	0.977547	5659	0	-7.0305	0.85272	0.80456	0.964507	5259	0	-7.3926
DUOX1	6	0.9391	0.91867	0.982869	5798	0	-6.8407	0.86109	0.83924	0.976723	5306	0	-6.9931	0.74584	0.70722	0.952314	4582	0	-6.9142	0.64648	0.59999	0.950342	3975	0	-7.2761
DUOX2	6	0.36544	0.37061	0.934154	2735	1	-0.38584	0.52066	0.50464	0.887351	3286	0	-1.1347	0.46005	0.41499	0.869293	2864	0	-7.5375	0.47623	0.47643	0.944575	2922	0	-7.9004
DUOXA1	6	0.38683	0.39795	0.934154	2832	1	-3.7681	0.65581	0.60634	0.91047	4108	0	-5.9032	0.41042	0.32123	0.830511	2574	0	-5.825	0.21032	0.14069	0.673516	1295	0	-6.1839
DUOXA2	14	0.093861	0.1573	0.771968	1114	1	0.077842	0.095924	0.14045	0.747771	963	1	-0.58634	0.074858	0.045541	0.525921	506	1	-5.6901	0.069697	0.028741	0.570509	411	0	-6.0484
DUSP13	15	0.45743	0.54608	0.953681	3173	2	1.3126	0.48219	0.46163	0.885836	3067	1	-0.66292	0.43983	0.35959	0.830511	2741	0	-3.5762	0.85508	0.82806	0.968507	5266	0	-6.4624
DYM	6	0.29502	0.33717	0.927229	2382	1	-7.3247	0.30884	0.26609	0.815164	2141	1	-7.4774	0.24144	0.2153	0.803369	1490	0	-7.3984	0.22398	0.14069	0.673516	1394	0	-7.761
DYNAP	7	0.69725	0.65757	0.953681	4376	0	-2.0652	0.99978	0.99954	0.999786	6210	0	-8.7537	0.99937	0.9986	0.999586	6207	0	-8.6744	0.99913	0.99841	0.999789	6202	0	-8.5391
DYNC2H1	6	0.93259	0.90915	0.982869	5759	0	-7.2239	0.84795	0.82523	0.976723	5224	0	-7.3766	0.72322	0.68415	0.94925	4446	0	-7.2975	0.61472	0.57024	0.944575	3773	0	-7.66
DYRK2	13	0.39566	0.47208	0.942906	2874	2	1.1117	0.68068	0.60467	0.91047	4243	0	0.43087	0.5182	0.4731	0.889022	3211	0	-4.4929	0.50072	0.4102	0.926755	3074	0	-7.0988
DYSF	14	0.14546	0.23095	0.837574	1543	3	1.8317	0.83718	0.82428	0.976723	5167	0	-1.3668	0.66526	0.56919	0.916272	4116	0	-2.6154	0.72081	0.71381	0.956066	4440	0	-7.2761
DZIP3	10	0.30106	0.38832	0.934154	2423	1	0.18864	0.19131	0.18624	0.798547	1476	1	-1.3067	0.19161	0.13706	0.684454	1190	1	-4.5863	0.50287	0.45227	0.944575	3091	0	-6.9504
E2F5	12	0.94505	0.92277	0.982869	5842	0	-1.7935	0.88336	0.84965	0.976723	5460	0	-6.3794	0.91263	0.87916	0.977547	5643	0	-6.3465	0.83069	0.78433	0.961597	5130	0	-6.7071
EBI3	7	0.67074	0.63976	0.953681	4219	0	-0.68661	0.99084	0.98732	0.994845	6161	0	-8.3809	0.97874	0.97086	0.99291	6067	0	-8.3016	0.96915	0.9657	0.995335	6004	0	-8.2365
EBLN1	6	0.19303	0.22943	0.837574	1882	1	0.28083	0.13978	0.12637	0.716927	1206	1	-3.7367	0.13062	0.095498	0.642145	835	0	-6.7542	0.34979	0.33118	0.835641	2165	0	-7.1158
EBP	7	0.1938	0.24985	0.841666	1885	2	0.87041	0.25101	0.24205	0.80568	1824	1	0.1391	0.26222	0.23449	0.803369	1623	0	-6.4649	0.68932	0.63586	0.953428	4244	0	-7.6307
EBPL	7	0.42754	0.44283	0.942906	3043	1	-0.50267	0.29006	0.26244	0.813652	2029	1	-6.3678	0.23885	0.19914	0.803369	1477	0	-6.2892	0.64188	0.58744	0.949474	3949	0	-7.5516
ECE1	14	0.3514	0.44912	0.942906	2667	2	1.4918	0.46673	0.44867	0.885836	2986	1	-2.435	0.6592	0.56919	0.916272	4069	0	-6.9662	0.96725	0.94766	0.99093	5989	0	-6.6215
ECE2	14	0.86833	0.84098	0.975357	5346	0	-0.78177	0.88969	0.86096	0.976723	5493	0	-7.1024	0.98694	0.97924	0.99454	6111	0	-7.0987	0.97193	0.95622	0.993629	6020	0	-7.4609
ECEL1	7	0.23346	0.27709	0.866838	2088	1	-5.3028	0.057331	0.066125	0.607902	635	1	-5.4528	0.065786	0.031533	0.489033	450	1	-5.3751	0.13624	0.09691	0.673516	833	0	-5.7319
ECM1	13	0.027644	0.047386	0.627742	448	4	2.5907	0.081559	0.11084	0.67679	859	2	2.4009	0.2936	0.24022	0.803369	1824	0	0.26428	0.28268	0.19741	0.737517	1756	0	-4.2964
ECSCR	7	0.2658	0.31152	0.904435	2240	1	-2.1271	0.1271	0.099446	0.639603	1141	1	-6.391	0.15023	0.11098	0.676653	940	0	-6.3124	0.64791	0.59417	0.949776	3980	0	-7.0115
EDA	8	0.001221	0.0021123	0.374686	34	1	-6.2733	0.0033725	0.003725	0.307786	64	1	-6.425	0.0040887	0.0012406	0.148229	55	1	-6.3465	0.043349	0.016399	0.494593	268	0	-6.7071
EDA2R	13	0.2749	0.40171	0.934154	2288	1	-6.4121	0.29749	0.30651	0.815164	2069	1	-6.5641	0.21474	0.13081	0.684454	1329	1	-6.4854	0.84012	0.80206	0.963613	5195	0	-6.8464
EDAR	9	0.93711	0.91859	0.982869	5789	0	-6.262	0.83301	0.80092	0.976723	5149	0	-6.4138	0.61488	0.55859	0.916272	3803	0	-6.3352	0.388	0.32583	0.834012	2396	0	-6.6958
EDDM3A	5	0.0025557	0.0036103	0.374686	60	2	3.6751	0.0054452	0.0048628	0.307786	105	2	3.1006	0.10731	0.080821	0.602211	698	1	0.75675	0.20405	0.13841	0.673516	1251	0	-7.8142
EDDM3B	7	0.17476	0.23842	0.837574	1771	2	1.046	0.48813	0.42176	0.875516	3104	0	-7.5201	0.94382	0.92752	0.982003	5844	0	-7.5227	0.91778	0.90686	0.984409	5671	0	-7.8855
EDEM1	12	0.84928	0.82582	0.971282	5240	0	-2.914	0.69114	0.64797	0.930191	4309	0	-4.8623	0.6601	0.53812	0.914998	4080	0	-4.7855	0.52203	0.46585	0.944575	3205	0	-6.8667
EDEM3	14	0.54958	0.6561	0.953681	3613	1	-4.2954	0.60332	0.52912	0.899662	3791	1	-4.4416	0.57139	0.49666	0.90024	3531	0	-4.3659	0.50594	0.41446	0.926755	3109	0	-6.1677
EDNRA	7	0.71699	0.67458	0.953681	4482	0	-1.2	0.65262	0.60815	0.91047	4082	0	-6.6434	0.73284	0.70158	0.94925	4503	0	-6.5647	0.7152	0.66257	0.956066	4405	0	-6.9259
EDNRB	13	0.36252	0.46612	0.942906	2720	2	1.3311	0.38327	0.41166	0.868044	2532	1	-0.31904	0.53816	0.4731	0.889022	3329	0	-5.3541	0.46797	0.39332	0.91799	2871	0	-6.6729
EDRF1	12	0.907	0.87404	0.978154	5593	0	-1.6143	0.79662	0.79306	0.976723	4928	0	-5.887	0.85615	0.83785	0.971308	5304	0	-7.0375	0.72365	0.7218	0.956604	4455	0	-7.3996
EEF1A1	7	0.0088273	0.014531	0.486686	178	2	3.5538	0.0012694	0.00169	0.307786	22	2	4.5282	0.00069143	0.00026055	0.120565	7	2	3.1379	0.038278	0.014624	0.458871	245	0	-0.18517
EEF1D	13	0.23961	0.34923	0.934154	2121	2	1.816	0.40068	0.41166	0.868044	2622	1	0.74409	0.52082	0.4731	0.889022	3226	0	-4.9361	0.076235	0.078712	0.673516	466	0	-5.2561
EEF1E1	6	0.73466	0.6854	0.953681	4583	0	-4.3302	0.76416	0.75824	0.970092	4736	0	-6.6626	0.58174	0.55134	0.914998	3592	0	-6.5839	0.4212	0.41567	0.926755	2589	0	-6.9451
EFCAB14	6	0.59338	0.57097	0.953681	3845	0	-3.2352	0.3815	0.30333	0.815164	2514	0	-3.3732	0.36864	0.30304	0.825451	2308	0	-3.3016	0.16953	0.11867	0.673516	1042	0	-6.6613
EFEMP1	14	0.67927	0.71427	0.962424	4272	1	-0.81173	0.74747	0.70461	0.951867	4640	0	-1.0153	0.94444	0.91911	0.982003	5852	0	-6.9515	0.87985	0.83506	0.97077	5425	0	-6.6958
EFNA1	15	0.3027	0.43886	0.942906	2437	2	1.9014	0.27977	0.29624	0.815164	1971	2	1.0004	0.57707	0.52288	0.914742	3567	0	-1.6401	0.98445	0.97497	0.996622	6096	0	-7.6658
EFNA2	7	0.28404	0.31864	0.907126	2332	1	-3.4891	0.42056	0.34398	0.830934	2732	0	-6.5843	0.57493	0.52982	0.914742	3553	0	-6.5056	0.70021	0.65681	0.953428	4322	0	-7.0641
EFNA3	5	0.69982	0.65545	0.953681	4397	0	-5.9192	0.74378	0.73212	0.962885	4616	0	-6.5539	0.58324	0.55176	0.914998	3598	0	-6.4752	0.45078	0.43049	0.941947	2754	0	-6.3516
EFNA4	7	0.20167	0.25864	0.847987	1936	1	-6.6552	0.12822	0.099446	0.639603	1145	1	-6.8075	0.090648	0.044546	0.525921	593	1	-6.7286	0.11006	0.070006	0.673516	671	0	-7.0902
EFNA5	12	0.34101	0.42881	0.941477	2616	2	1.2972	0.40118	0.38432	0.857059	2626	1	-2.6038	0.45178	0.38375	0.849857	2819	0	-5.7077	0.66293	0.65746	0.953428	4071	0	-6.0661
EFNB1	6	0.45876	0.4583	0.942906	3179	1	-2.684	0.40524	0.34832	0.834608	2649	0	-7.2743	0.325	0.29353	0.825451	2017	0	-7.1953	0.82646	0.80301	0.964082	5107	0	-7.5577
EFNB2	9	0.89425	0.87527	0.978423	5516	0	-6.7789	0.88483	0.88149	0.981978	5471	0	-6.9312	0.9183	0.88845	0.978641	5681	0	-6.9442	0.86586	0.81742	0.964507	5338	0	-7.3061
EFNB3	7	0.48842	0.48431	0.949682	3328	1	-3.4085	0.45905	0.39375	0.860187	2936	0	-3.5484	0.43003	0.35385	0.830511	2683	0	-6.6581	0.20869	0.14943	0.673516	1281	0	-7.0195
EGF	13	0.55537	0.63638	0.953681	3646	1	-0.50786	0.85139	0.82415	0.976723	5248	0	-2.657	0.98397	0.97494	0.994175	6094	0	-7.6094	0.96742	0.94962	0.99093	5993	0	-7.9724
EGFLAM	15	0.4119	0.51516	0.949682	2962	2	1.1965	0.29038	0.31825	0.820455	2033	1	-5.9968	0.37106	0.27154	0.820951	2322	0	-5.9186	0.40047	0.29425	0.801558	2463	0	-6.2778
EGFR	7	0.21729	0.27709	0.866838	2022	1	-4.107	0.48905	0.44005	0.883365	3110	0	-4.2521	0.4899	0.40747	0.865807	3043	0	-6.3687	0.27721	0.20471	0.738016	1703	0	-6.7294
EI24	8	0.14839	0.20248	0.828193	1558	1	-8.1259	0.3449	0.31635	0.8176	2320	1	-8.279	0.40498	0.37067	0.840509	2528	0	-8.1997	0.95331	0.9438	0.99093	5904	0	-7.8905
EIF2AK3	7	0.021316	0.029836	0.538899	375	2	2.9382	0.024956	0.027798	0.419218	354	2	2.4253	0.31889	0.28006	0.825451	1980	0	-2.4014	0.56784	0.54447	0.944575	3473	0	-7.717
EIF3L	12	0.68671	0.69085	0.956396	4316	1	-1.222	0.87104	0.84508	0.976723	5389	0	-3.2991	0.85398	0.83543	0.970117	5287	0	-7.2077	0.71961	0.71786	0.956066	4423	0	-7.5701
ELANE	7	0.70823	0.66884	0.953681	4439	0	-5.3246	0.70404	0.6632	0.934566	4385	0	-5.4747	0.61926	0.59473	0.921703	3831	0	-7.7728	0.44352	0.44744	0.944575	2713	0	-7.8424
ELFN1	12	0.03781	0.062538	0.637578	585	1	-1.2369	0.080014	0.11252	0.67679	846	1	-0.41002	0.20822	0.11983	0.684454	1294	1	-5.5412	0.36434	0.2614	0.782535	2259	0	-5.8988
ELFN2	12	0.15938	0.26251	0.854388	1650	3	0.84643	0.099141	0.11762	0.69995	983	2	2.0332	0.25197	0.1824	0.77951	1561	0	-1.9722	0.49002	0.4445	0.944575	2993	0	-5.4212
ELMOD1	14	0.024493	0.041853	0.620608	412	3	2.7308	0.032341	0.03098	0.447651	422	3	2.0794	0.52108	0.46518	0.889022	3228	0	-0.89911	0.23824	0.16072	0.673516	1492	0	-3.9848
ELN	14	0.20904	0.32194	0.907126	1975	3	1.1516	0.072375	0.079288	0.612538	769	3	0.96409	0.034132	0.017454	0.392143	282	2	-0.70739	0.059532	0.028741	0.570509	360	0	-4.0906
ELOVL1	13	0.14009	0.21281	0.835837	1482	1	-1.4872	0.098132	0.12774	0.716927	978	1	-1.5879	0.12038	0.064065	0.567106	774	1	-1.5353	0.10279	0.078713	0.673516	630	0	-1.7842
ELOVL2	6	0.081337	0.11147	0.729799	1005	1	-4.2954	0.07388	0.071163	0.612538	783	1	-4.4416	0.065048	0.038367	0.525921	446	1	-4.3659	0.16838	0.11867	0.673516	1031	0	-4.7147
ELOVL3	6	0.88456	0.86118	0.977475	5449	0	-7.1931	0.75946	0.75633	0.970092	4711	0	-7.359	0.57436	0.54811	0.914998	3548	0	-7.28	0.41077	0.41163	0.926755	2527	0	-7.6425
ELOVL4	7	0.23396	0.27709	0.866838	2092	1	-3.8304	0.30363	0.28263	0.815164	2107	1	-3.9738	0.28337	0.24612	0.803369	1761	0	-3.8994	0.24678	0.16196	0.673516	1538	0	-6.8952
ELOVL5	12	0.12214	0.18819	0.824423	1360	3	1.3734	0.47074	0.43602	0.883257	3006	1	-0.75233	0.4864	0.43	0.879464	3020	0	-4.5718	0.48734	0.43725	0.943741	2974	0	-5.2661
ELOVL6	13	0.65686	0.69705	0.956396	4150	1	0.17276	0.71865	0.67813	0.937937	4468	0	-1.9943	0.67979	0.56909	0.916272	4195	0	-4.4929	0.50072	0.4102	0.926755	3073	0	-6.7071
ELOVL7	15	0.14202	0.22348	0.837014	1503	3	2.6368	0.069094	0.073878	0.612538	734	2	2.8383	0.37594	0.27154	0.820951	2359	0	0.30225	0.57858	0.52265	0.944575	3534	0	-6.1701
ELP6	13	0.2963	0.40707	0.934154	2390	2	1.4072	0.10932	0.14934	0.756758	1046	1	0.099693	0.13948	0.086577	0.608502	892	1	-4.362	0.075149	0.026687	0.570509	461	0	-6.0124
ELTD1	7	0.76467	0.72152	0.962737	4746	0	-0.98744	0.6277	0.60815	0.91047	3940	0	-6.7186	0.48707	0.40277	0.865807	3025	0	-6.6399	0.73538	0.67929	0.956066	4548	0	-8.1935
EMB	13	0.87066	0.84964	0.977016	5361	0	0.15788	0.91609	0.8943	0.982044	5660	0	-4.9585	0.78331	0.7471	0.961772	4808	0	-6.4649	0.56883	0.51673	0.944575	3479	0	-6.8258
EMC1	6	0.6408	0.60052	0.953681	4081	0	-0.19342	0.72824	0.69504	0.947609	4530	0	-6.9855	0.82195	0.77914	0.962905	5058	0	-7.1185	0.7527	0.69805	0.956066	4658	0	-7.4808
EMC10	7	0.15698	0.21841	0.835837	1627	1	-6.3916	0.32349	0.29281	0.815164	2213	1	-6.5436	0.18006	0.137	0.684454	1114	0	-6.4649	0.25493	0.16196	0.673516	1601	0	-5.5838
EMC3	12	0.37102	0.44686	0.942906	2762	2	1.1723	0.60476	0.51365	0.890805	3806	0	-2.4342	0.55022	0.50018	0.90024	3419	0	-5.7422	0.7087	0.71786	0.956066	4374	0	-6.4355
EMC4	6	0.081538	0.11147	0.729799	1008	1	-6.5573	0.079226	0.071163	0.612538	837	1	-6.7095	0.13464	0.0955	0.642145	866	0	-6.6307	0.67742	0.62239	0.953428	4167	0	-8.4501
EMC6	7	0.35832	0.39456	0.934154	2695	1	-3.0381	0.33057	0.29281	0.815164	2247	1	-3.1739	0.32869	0.29119	0.825451	2043	0	-3.1034	0.18081	0.13648	0.673516	1123	0	-4.5504
EMC7	14	0.90295	0.87855	0.978457	5565	0	-3.9308	0.8313	0.81229	0.976723	5137	0	-4.7944	0.79114	0.748	0.961772	4855	0	-6.312	0.56614	0.49714	0.944575	3454	0	-7.141
EMCN	7	0.14179	0.1987	0.824423	1499	2	1.3162	0.47053	0.39375	0.860187	3005	0	-1.1381	0.52392	0.46949	0.889022	3242	0	-7.7	0.31744	0.26248	0.782535	1969	0	-8.0631
EMD	6	0.55041	0.53255	0.949682	3615	0	-5.8072	0.87661	0.84714	0.976723	5421	0	-7.1798	0.77237	0.72037	0.95531	4741	0	-7.371	0.68313	0.6224	0.953428	4209	0	-7.1971
EMID1	6	0.038026	0.059952	0.637578	590	2	2.2446	0.051721	0.063955	0.607586	592	1	-6.0415	0.043856	0.026851	0.486404	331	1	-5.9632	0.13397	0.095688	0.673516	820	0	-6.3226
EMILIN1	7	0.96936	0.95484	0.989395	5998	0	-7.2122	0.91764	0.89549	0.982044	5676	0	-7.1619	0.83121	0.7867	0.962905	5136	0	-7.2858	0.75207	0.69535	0.956066	4657	0	-7.6484
EMILIN2	12	0.17321	0.27021	0.862706	1753	2	2.1771	0.10982	0.13857	0.747771	1052	2	1.9359	0.25494	0.1824	0.77951	1573	0	-3.9726	0.44604	0.36768	0.88611	2738	0	-5.2036
EML2	13	0.82673	0.80673	0.968228	5097	0	-0.76794	0.86389	0.83716	0.976723	5334	0	-4.6481	0.59549	0.53704	0.914998	3684	0	-4.5718	0.29258	0.20825	0.738016	1812	0	-4.2133
EMP1	6	0.51343	0.49893	0.949682	3433	1	-4.8999	0.72414	0.69503	0.947609	4512	0	-8.1285	0.51588	0.47635	0.8909	3201	0	-8.0493	0.33393	0.29432	0.801558	2075	0	-7.2147
EMP2	5	0.78073	0.74285	0.962737	4829	0	-7.3247	0.62482	0.58864	0.91047	3922	0	-7.4774	0.40426	0.36053	0.830511	2521	0	-7.3984	0.23077	0.18346	0.711606	1445	0	-7.761
EMP3	14	0.7809	0.77248	0.968228	4831	1	0.68085	0.24049	0.2222	0.80568	1766	2	1.0819	0.48285	0.43189	0.879464	2996	0	-5.9921	0.81324	0.79244	0.961597	5020	0	-6.3516
EMR1	9	0.77679	0.74297	0.962737	4804	0	-0.50109	0.70901	0.69455	0.947609	4416	0	-5.9351	0.77295	0.75146	0.962423	4749	0	-5.8569	0.62935	0.62577	0.953428	3874	0	-6.4624
EMR2	7	0.16954	0.22606	0.837014	1716	2	1.0318	0.15241	0.14994	0.756758	1277	1	0.51673	0.13945	0.097522	0.650124	891	1	-2.3576	0.13424	0.09691	0.673516	822	0	-8.279
EMR3	7	0.031936	0.054014	0.637578	512	2	2.2463	0.024317	0.027798	0.419218	344	2	2.4493	0.12811	0.084149	0.60303	820	1	0.43377	0.28489	0.22227	0.760315	1767	0	-6.366
ENDOD1	7	0.17773	0.23842	0.837574	1793	2	0.95806	0.46738	0.39375	0.860187	2990	0	-1.3678	0.50455	0.44792	0.883785	3141	0	-6.3687	0.66206	0.60724	0.950342	4069	0	-7.1073
ENG	13	0.84268	0.81854	0.971282	5193	0	-1.6195	0.76888	0.73095	0.962885	4771	0	-7.1975	0.98609	0.97857	0.99454	6106	0	-7.2622	0.97178	0.95826	0.993629	6018	0	-7.4808
ENHO	7	0.23666	0.27709	0.866838	2109	1	-5.9048	0.3351	0.29281	0.815164	2271	1	-6.056	0.70358	0.6747	0.945194	4319	0	-6.1289	0.56434	0.54447	0.944575	3447	0	-6.4888
ENO1	13	0.084019	0.13844	0.761754	1032	1	0.33577	0.77473	0.73095	0.962885	4805	0	-2.3452	0.80747	0.77576	0.962423	4965	0	-5.1364	0.61373	0.58116	0.944575	3761	0	-6.2159
ENPEP	7	0.5888	0.57447	0.953681	3810	1	-5.4851	0.45964	0.39375	0.860187	2941	0	-8.3634	0.52948	0.48213	0.896305	3277	0	-8.2841	0.99428	0.99036	0.999789	6160	0	-8.8523
ENPP1	7	0.45569	0.47026	0.942906	3163	1	-1.0477	0.29957	0.26244	0.813652	2083	1	-1.3702	0.28233	0.24612	0.803369	1752	0	-3.7487	0.86983	0.85048	0.976081	5357	0	-7.809
ENPP2	7	0.344	0.39456	0.934154	2630	1	-1.4185	0.45165	0.38393	0.857059	2895	0	-2.6596	0.57375	0.52982	0.914742	3544	0	-7.5343	0.38168	0.33262	0.835641	2340	0	-8.4932
ENPP3	5	0.61805	0.57305	0.953681	3970	0	-6.9072	0.53727	0.50553	0.887351	3391	0	-7.0597	0.77859	0.73647	0.960476	4784	0	-7.6141	0.70897	0.65621	0.953428	4376	0	-7.977
ENPP4	7	0.0159	0.022144	0.494255	295	2	3.0334	0.031452	0.027799	0.419218	410	2	2.188	0.32601	0.29119	0.825451	2027	0	-1.3575	0.23676	0.16195	0.673516	1481	0	-5.7152
ENPP5	7	0.27578	0.31864	0.907126	2292	1	-6.2381	0.57244	0.5531	0.900776	3611	0	-6.6197	0.96908	0.95605	0.986201	6015	0	-7.9082	0.95498	0.94866	0.99093	5924	0	-8.2714
ENPP6	7	0.79199	0.7404	0.962737	4895	0	-6.2844	0.88447	0.86102	0.976723	5467	0	-7.2492	0.76823	0.72392	0.955374	4712	0	-7.1702	0.65927	0.60404	0.950342	4051	0	-7.5325
ENPP7	7	0.46716	0.47027	0.942906	3234	1	0.72671	0.49636	0.45731	0.885836	3144	0	-0.2772	0.45905	0.36399	0.830511	2861	0	-4.9705	0.58033	0.54822	0.944575	3550	0	-7.1798
ENTPD1	13	0.95412	0.93767	0.985514	5900	0	-2.9706	0.85678	0.82415	0.976723	5274	0	-5.4962	0.58332	0.53047	0.914742	3602	0	-5.4185	0.27742	0.19741	0.737517	1717	0	-5.7755
ENTPD2	6	0.57338	0.54565	0.953681	3727	0	-2.2038	0.54403	0.5351	0.899662	3439	0	-7.6886	0.27633	0.24051	0.803369	1711	0	-7.6094	0.1009	0.06645	0.673516	607	0	-7.9724
ENTPD3	11	0.10856	0.17209	0.807588	1240	2	0.86888	0.15139	0.16434	0.785879	1270	1	-1.0341	0.15868	0.11022	0.676653	986	1	-4.4518	0.3302	0.24324	0.780151	2058	0	-4.8016
ENTPD4	7	0.56338	0.55393	0.953681	3681	1	-3.0381	0.46914	0.39375	0.860187	3000	0	-3.1739	0.39757	0.34397	0.830511	2491	0	-3.1034	0.18081	0.13648	0.673516	1122	0	-7.6542
ENTPD5	5	0.69858	0.65545	0.953681	4383	0	-6.1807	0.77349	0.74622	0.970092	4799	0	-6.5641	0.62868	0.57849	0.918993	3888	0	-6.4854	0.51033	0.46283	0.944575	3140	0	-6.8464
ENTPD6	5	0.83724	0.80861	0.968509	5155	0	-6.3628	0.65134	0.62324	0.918553	4075	0	-8.5056	0.98793	0.98159	0.99454	6119	0	-9.4268	0.98472	0.98017	0.996764	6098	0	-9.7909
ENTPD7	6	0.365	0.37061	0.934154	2729	1	-3.703	0.36949	0.30333	0.815164	2455	0	-3.8454	0.40464	0.31208	0.83002	2525	0	-4.1709	0.20472	0.14069	0.673516	1255	0	-6.9451
ENTPD8	7	0.75378	0.70659	0.956854	4679	0	-2.5507	0.58045	0.56036	0.900776	3660	0	-8.2665	0.29305	0.24612	0.803369	1815	0	-6.4294	0.10091	0.070006	0.673516	614	0	-7.8026
EOGT	10	0.083378	0.14125	0.761754	1028	2	2.0383	0.025709	0.023556	0.419218	362	2	2.9744	0.011763	0.0047226	0.20097	142	2	1.3715	0.049951	0.020604	0.570509	301	0	-2.1521
EPB41L3	4	0.5163	0.4742	0.94491	3447	0	-3.3823	0.63592	0.63513	0.923094	3996	0	-9.348	0.46436	0.44752	0.883785	2894	0	-9.2686	0.33427	0.33824	0.846686	2078	0	-8.4347
EPCAM	13	0.1089	0.17961	0.820063	1247	2	1.2071	0.076018	0.11084	0.67679	810	1	-1.7881	0.28764	0.24022	0.803369	1782	0	-6.1025	0.21474	0.15152	0.673516	1331	0	-6.4624
EPDR1	9	0.03822	0.064058	0.637578	593	1	0.021287	0.16601	0.13961	0.747771	1326	1	-1.0379	0.17804	0.12472	0.684454	1105	1	-5.9186	0.64307	0.63738	0.953428	3952	0	-6.2778
EPGN	6	0.96916	0.95832	0.990798	5997	0	-7.9371	0.92447	0.90847	0.984116	5719	0	-8.0901	0.85647	0.82715	0.968014	5310	0	-8.0109	0.80101	0.76075	0.960193	4961	0	-8.3742
EPHA1	13	0.049846	0.10201	0.720921	727	2	2.2668	0.036495	0.040969	0.517377	469	2	3.1289	0.075149	0.041708	0.525921	510	1	0.18298	0.16653	0.12798	0.673516	1017	0	-4.6306
EPHA10	7	0.97098	0.95732	0.990798	6013	0	-6.6976	0.92145	0.8986	0.982044	5705	0	-6.8499	0.83887	0.79623	0.962905	5192	0	-6.7711	0.76318	0.70315	0.956066	4722	0	-7.1327
EPHA2	7	0.10908	0.15158	0.761754	1250	2	1.9068	0.47169	0.39375	0.860187	3011	0	-2.5062	0.33261	0.29119	0.825451	2072	0	-4.6097	0.12721	0.083612	0.673516	779	0	-4.961
EPHA3	8	0.3718	0.4338	0.942906	2764	1	0.69295	0.35535	0.3272	0.824048	2381	1	-1.0462	0.17147	0.12575	0.684454	1064	0	-5.8881	0.59312	0.58618	0.949474	3635	0	-6.2472
EPHA4	9	0.015038	0.026813	0.509477	275	4	2.0126	0.10132	0.10937	0.674017	996	2	1.3291	0.32931	0.30569	0.826138	2050	0	-1.8202	0.10509	0.089739	0.673516	643	0	-5.0141
EPHA5	8	0.10402	0.14537	0.761754	1198	2	1.7944	0.23789	0.22838	0.80568	1748	1	-0.31985	0.28431	0.25058	0.803369	1768	0	-4.5104	0.090417	0.080224	0.673516	550	0	-5.7755
EPHA6	11	0.95378	0.9315	0.982869	5899	0	-3.8304	0.8612	0.82417	0.976723	5308	0	-5.1875	0.62574	0.50867	0.909703	3867	0	-5.1102	0.35939	0.24324	0.780151	2225	0	-5.4655
EPHA7	7	0.11912	0.15158	0.761754	1335	1	-1.2475	0.11131	0.099444	0.639603	1060	1	-7.3173	0.073941	0.044545	0.525921	499	1	-7.2383	0.26936	0.17458	0.695207	1667	0	-7.1723
EPHA8	7	0.1762	0.23842	0.837574	1783	2	0.90303	0.54775	0.50716	0.887351	3458	0	-1.752	0.96445	0.94862	0.984216	5986	0	-7.9823	0.94815	0.93747	0.988735	5868	0	-8.2204
EPHB1	14	0.52939	0.63293	0.953681	3522	1	0.75343	0.30005	0.31476	0.815164	2086	1	0.26729	0.23393	0.1387	0.684454	1456	1	-2.3144	0.36184	0.27647	0.801558	2243	0	-6.6885
EPHB2	9	0.29435	0.36256	0.934154	2379	2	0.75521	0.5978	0.54455	0.899662	3759	0	-6.056	0.55567	0.44145	0.883785	3448	0	-5.9777	0.6564	0.63739	0.953428	4030	0	-6.9162
EPHB3	6	0.036189	0.056285	0.637578	570	2	2.393	0.021791	0.019804	0.399495	320	2	2.2558	0.074183	0.038368	0.525921	502	1	-1.905	0.20885	0.14069	0.673516	1283	0	-4.5453
EPHB4	15	0.91021	0.88714	0.980638	5612	0	-7.005	0.99836	0.9972	0.999704	6194	0	-7.3353	0.99186	0.98666	0.996765	6151	0	-7.2563	0.98157	0.96992	0.995896	6077	0	-7.6188
EPHB6	7	0.98154	0.97327	0.994002	6084	0	-7.005	0.94783	0.93249	0.98979	5881	0	-7.1575	0.88999	0.85895	0.973338	5503	0	-7.0786	0.83878	0.79407	0.961597	5182	0	-7.2038
EPHX3	9	0.29949	0.37525	0.934154	2412	1	-1.8344	0.32271	0.30246	0.815164	2208	1	-5.598	0.54566	0.44145	0.883785	3382	0	-7.5859	0.88897	0.84967	0.976081	5484	0	-7.8491
EPHX4	6	0.1905	0.22943	0.837574	1863	1	-4.9287	0.17345	0.17326	0.785879	1367	1	-5.0776	0.28031	0.2454	0.803369	1739	0	-5.0004	0.33772	0.29432	0.801558	2096	0	-6.2159
EPO	7	0.038001	0.061345	0.637578	589	3	0.993	0.066972	0.07987	0.612538	720	1	-1.7139	0.13723	0.08415	0.60303	877	1	-4.9122	0.36827	0.32745	0.834012	2274	0	-5.5493
EPOR	13	0.18382	0.2915	0.881229	1824	3	1.2116	0.6937	0.60467	0.91047	4323	0	-0.9967	0.72117	0.65956	0.941384	4432	0	-4.7207	0.64573	0.63302	0.953428	3966	0	-5.687
EPSTI1	8	0.74362	0.70549	0.956854	4626	0	-1.3613	0.74497	0.7119	0.954775	4628	0	-6.8992	0.88706	0.85095	0.973122	5489	0	-7.6554	0.8247	0.77028	0.960193	5097	0	-8.0184
EPT1	7	0.11825	0.15158	0.761754	1325	2	1.6131	0.45771	0.39375	0.860187	2926	0	-0.5572	0.50761	0.45664	0.889022	3160	0	-6.1547	0.29711	0.23387	0.780151	1838	0	-6.5148
EPX	7	0.11923	0.15158	0.761754	1336	2	1.1851	0.094582	0.089556	0.631314	956	1	-3.6751	0.11732	0.070831	0.567106	757	1	-7.1828	0.23766	0.16196	0.673516	1487	0	-3.7064
EQTN	7	0.29715	0.34651	0.930785	2393	1	-0.15103	0.27435	0.25233	0.813652	1946	1	-7.8768	0.36712	0.33368	0.830511	2298	0	-7.6888	0.96557	0.96138	0.993986	5976	0	-8.8084
ERAP1	14	0.97805	0.96235	0.990798	6062	0	-5.0902	0.84802	0.84069	0.976723	5225	0	-5.2395	0.83293	0.79919	0.962905	5149	0	-5.7925	0.64606	0.60753	0.950342	3974	0	-6.1512
ERAP2	7	0.97957	0.96975	0.992193	6072	0	-6.9359	0.94283	0.92496	0.987583	5844	0	-7.0883	0.88017	0.84465	0.971308	5450	0	-7.0094	0.82435	0.77444	0.960193	5094	0	-7.3715
ERBB2	11	0.39083	0.49319	0.949682	2852	1	0.0098043	0.92366	0.92251	0.987438	5716	0	-5.6386	0.78369	0.76136	0.962423	4810	0	-5.5607	0.60692	0.6121	0.953428	3725	0	-5.9184
ERBB3	13	0.10207	0.16654	0.79197	1178	3	1.6812	0.062026	0.071408	0.612538	679	1	0.80097	0.10532	0.064063	0.567106	684	1	0.021982	0.10743	0.10366	0.673516	661	0	-2.1433
ERBB4	13	0.21099	0.31845	0.907126	1991	2	0.86546	0.55227	0.49079	0.887351	3483	1	0.69442	0.63703	0.54361	0.914998	3941	0	-4.8503	0.56327	0.51673	0.944575	3440	0	-5.4655
EREG	7	0.8091	0.77079	0.968228	4988	0	-1.3746	0.65832	0.62415	0.918553	4125	0	-3.3059	0.38575	0.33883	0.830511	2410	0	-6.7794	0.17004	0.11687	0.673516	1051	0	-5.9431
ERGIC1	12	0.55301	0.61475	0.953681	3631	1	0.27311	0.37787	0.38432	0.857059	2498	1	-6.7278	0.54783	0.50018	0.90024	3401	0	-6.649	0.89959	0.858	0.977925	5561	0	-7.4874
ERGIC2	7	0.48173	0.47027	0.942906	3296	1	0.76506	0.38715	0.31335	0.815164	2552	1	0.014211	0.56276	0.52214	0.914742	3483	0	-7.3091	0.89336	0.87689	0.97842	5515	0	-8.1359
ERGIC3	13	0.73259	0.73981	0.962737	4572	1	0.38436	0.72246	0.67813	0.937937	4504	0	-2.2027	0.87761	0.86177	0.974241	5436	0	-6.9951	0.75173	0.75133	0.959558	4647	0	-7.3572
ERLIN1	7	0.85695	0.81602	0.971282	5286	0	-6.8331	0.93587	0.91666	0.985161	5798	0	-6.9855	0.86645	0.82937	0.968014	5367	0	-8.3387	0.80407	0.75326	0.959558	4973	0	-7.5044
ERMAP	11	0.83734	0.8045	0.968228	5157	0	-4.7468	0.70542	0.65346	0.932681	4393	0	-4.8951	0.71842	0.68282	0.94925	4413	0	-5.8726	0.4977	0.45183	0.944575	3050	0	-6.2316
ERMARD	5	0.55197	0.5181	0.949682	3625	0	-3.2408	0.42474	0.3823	0.857059	2755	0	-6.3678	0.63542	0.58371	0.92069	3933	0	-7.7714	0.51977	0.46915	0.944575	3194	0	-7.888
ERMP1	14	0.47209	0.57828	0.953681	3255	2	1.1117	0.69923	0.61976	0.918553	4353	0	-0.040726	0.62785	0.56919	0.916272	3878	0	-5.6175	0.27097	0.20859	0.738016	1676	0	-5.9755
ERN1	15	0.018566	0.032101	0.554387	339	5	2.096	0.016445	0.022316	0.419218	254	2	2.1174	0.0079202	0.0034143	0.176774	98	1	-0.44365	0.011125	0.00037529	0.029208	66	1	-4.3322
ERN2	7	0.3404	0.38771	0.934154	2610	1	-4.3389	0.45897	0.39375	0.860187	2934	0	-4.4854	0.51147	0.46098	0.889022	3185	0	-5.2097	0.30243	0.2397	0.780151	1875	0	-6.4355
ERO1L	12	0.78289	0.76799	0.968228	4841	1	0.71365	0.5091	0.46193	0.885836	3229	1	-1.9462	0.53789	0.50018	0.90024	3328	0	-2.6848	0.243	0.18213	0.711606	1515	0	-3.0589
ERO1LB	7	0.90079	0.87439	0.978154	5555	0	-6.2392	0.8805	0.85698	0.976723	5443	0	-7.945	0.76073	0.71172	0.95387	4664	0	-7.8658	0.64791	0.59417	0.949776	3979	0	-7.7479
ERP29	7	0.69188	0.65169	0.953681	4343	0	-6.4622	0.47416	0.40342	0.868044	3029	0	-6.6142	0.4136	0.34397	0.830511	2593	0	-6.5355	0.70746	0.65682	0.953428	4366	0	-7.5127
ERVFRD-1	7	0.6226	0.59524	0.953681	3987	0	-5.2807	0.66215	0.6273	0.918553	4146	0	-5.4306	0.61392	0.59135	0.921703	3797	0	-6.5256	0.43552	0.42501	0.935382	2665	0	-6.8867
ERVMER34-1	13	0.02286	0.037936	0.592339	390	4	2.2064	0.090459	0.12774	0.716927	928	1	0.060409	0.055843	0.041707	0.525921	395	1	-3.1687	0.10638	0.10366	0.673516	654	0	-5.2661
ERVV-1	8	0.072942	0.12263	0.739066	931	1	-0.43357	0.29803	0.27238	0.815164	2073	1	-1.2597	0.5942	0.5457	0.914998	3672	0	-7.2503	0.73026	0.68247	0.956066	4514	0	-7.6128
ERVV-2	7	0.050137	0.077596	0.679977	730	2	2.3169	0.053738	0.063156	0.607586	612	1	0.38344	0.16703	0.137	0.684454	1031	0	-7.2383	0.75431	0.69535	0.956066	4664	0	-7.6007
ERVW-1	14	0.34963	0.44912	0.942906	2653	1	-0.93989	0.72158	0.64306	0.926987	4495	0	-5.6191	0.86917	0.84577	0.971308	5387	0	-6.0205	0.72081	0.71381	0.956066	4441	0	-6.3801
ESAM	7	0.60655	0.58852	0.953681	3919	0	-2.8534	0.56492	0.53042	0.899662	3557	0	-6.9931	0.45157	0.35385	0.830511	2817	0	-6.9142	0.80596	0.75762	0.960193	4984	0	-7.4141
ESPL1	13	0.25358	0.368	0.934154	2185	2	1.931	0.5417	0.49079	0.887351	3427	1	-2.0872	0.82659	0.80778	0.96657	5101	0	-6.0345	0.64974	0.63837	0.953428	3992	0	-6.3409
ESYT1	13	0.31613	0.40707	0.934154	2502	1	-2.7054	0.31548	0.31952	0.820455	2171	1	-1.2399	0.34499	0.24022	0.803369	2160	0	-5.7591	0.74077	0.74756	0.958835	4583	0	-6.9162
ESYT2	6	0.11758	0.15637	0.769849	1314	2	1.2027	0.37868	0.30333	0.815164	2502	0	0.084024	0.3004	0.25532	0.803369	1863	0	-3.2384	0.51691	0.49064	0.944575	3183	0	-6.8867
ESYT3	7	0.37984	0.41506	0.934154	2794	1	-0.19747	0.35427	0.30298	0.815164	2376	1	-5.8684	0.43367	0.35385	0.830511	2703	0	-6.2892	0.62748	0.58058	0.944575	3859	0	-6.6497
ETFDH	13	0.35037	0.44635	0.942906	2656	2	1.4049	0.42762	0.41166	0.868044	2769	1	0.70032	0.43456	0.40928	0.865807	2711	0	-1.9122	0.42692	0.29141	0.801558	2622	0	-4.5411
ETNK1	6	0.39962	0.41783	0.934154	2895	1	-5.8903	0.43091	0.36569	0.844316	2791	0	-6.0415	0.37322	0.30304	0.825451	2332	0	-5.9632	0.33565	0.29432	0.801558	2085	0	-6.3226
EVA1A	14	0.12674	0.20363	0.828691	1397	3	1.7245	0.6046	0.52912	0.899662	3803	1	0.30408	0.68474	0.58234	0.918993	4236	0	-3.1936	0.63353	0.60753	0.950342	3909	0	-6.1007
EVA1B	14	0.15798	0.2354	0.837574	1638	1	-0.70204	0.16758	0.19173	0.803473	1337	1	-1.4672	0.2623	0.186	0.77951	1624	1	-5.0174	0.76634	0.77142	0.960193	4737	0	-6.3226
EVA1C	10	0.75673	0.73193	0.962737	4702	0	-5.1383	0.57013	0.47756	0.887351	3594	0	-6.8499	0.57113	0.46549	0.889022	3529	0	-6.7711	0.87727	0.82763	0.968507	5403	0	-7.2685
EVC	11	0.63572	0.63961	0.953681	4050	1	-0.99291	0.57751	0.48429	0.887351	3641	0	-2.2486	0.77294	0.75198	0.962423	4748	0	-5.3304	0.5884	0.57703	0.944575	3594	0	-7.3274
EVC2	13	0.768	0.75789	0.963733	4761	1	0.24656	0.66093	0.5689	0.904719	4140	0	-1.5423	0.8277	0.80778	0.96657	5108	0	-6.2531	0.58824	0.53024	0.944575	3592	0	-7.0902
EVI2A	7	0.85399	0.80919	0.968509	5270	0	-4.9441	0.91013	0.88904	0.981978	5618	0	-6.8306	0.81668	0.77489	0.962423	5023	0	-6.8523	0.72657	0.67929	0.956066	4485	0	-6.9827
EVI2B	7	0.65505	0.62775	0.953681	4140	0	-0.51309	0.37917	0.31335	0.815164	2504	1	-4.3965	0.3454	0.29119	0.825451	2162	0	-4.3209	0.22501	0.16195	0.673516	1400	0	-4.6692
EVI5	10	0.053361	0.080619	0.686342	768	3	1.5931	0.16664	0.162	0.785879	1330	1	-0.09708	0.10864	0.065545	0.567106	708	1	-6.7877	0.061214	0.060962	0.673516	375	0	-6.4908
EVI5L	7	0.71916	0.67458	0.953681	4499	0	-4.0196	0.68675	0.63957	0.923245	4281	0	-4.9271	0.55778	0.52214	0.914742	3464	0	-7.8017	0.35987	0.32227	0.830831	2233	0	-8.1649
EXD2	12	0.90344	0.87404	0.978154	5570	0	-1.731	0.59696	0.51365	0.890805	3754	0	-7.1508	0.29491	0.22298	0.803369	1829	0	-6.997	0.95832	0.93749	0.988735	5942	0	-7.434
EXOG	7	0.0054456	0.010031	0.462445	123	3	3.6706	0.0077104	0.0054493	0.307786	139	3	3.4084	0.0095906	0.0054828	0.204037	122	2	1.0332	0.19803	0.13648	0.673516	1216	0	-8.6535
EXT1	7	0.35349	0.39456	0.934154	2680	1	-1.891	0.14782	0.13994	0.747771	1254	1	-5.854	0.14782	0.11098	0.676653	928	1	-5.7759	0.44576	0.44744	0.944575	2727	0	-6.1346
EXT2	9	0.28972	0.35717	0.934154	2348	2	0.89543	0.57938	0.52547	0.899662	3655	0	-6.5944	0.87187	0.84362	0.971308	5396	0	-7.3262	0.78981	0.74841	0.959531	4882	0	-7.6888
EXTL1	14	0.18771	0.3008	0.895041	1846	2	1.1332	0.012752	0.018329	0.399495	216	2	4.0725	0.0032427	0.0018366	0.16646	48	2	3.0408	0.027927	0.02874	0.570509	185	0	0.78078
EXTL2	14	0.98298	0.97322	0.994002	6090	0	-5.6864	0.93628	0.91693	0.98528	5800	0	-5.8373	0.89084	0.87816	0.977547	5509	0	-6.3238	0.76634	0.77142	0.960193	4741	0	-6.6844
EXTL3	13	0.82228	0.80673	0.968228	5074	0	0.15387	0.65903	0.5689	0.904719	4128	0	-3.277	0.62071	0.54361	0.914998	3837	0	-3.2059	0.3213	0.24042	0.780151	1994	0	-6.5148
F10	7	0.60468	0.58852	0.953681	3905	0	-2.6655	0.43798	0.35431	0.842832	2827	0	-4.1345	0.77857	0.74264	0.961772	4778	0	-6.4752	0.67417	0.62972	0.953428	4147	0	-6.8361
F11R	14	0.048785	0.10299	0.720921	711	1	0.65968	0.1511	0.17037	0.785879	1269	1	-2.1189	0.11385	0.068742	0.567106	727	1	-2.0581	0.19165	0.1357	0.673516	1185	0	-2.9391
F13A1	6	0.85953	0.83105	0.971282	5304	0	-6.4424	0.86109	0.83924	0.976723	5304	0	-7.4556	0.74584	0.70722	0.952314	4581	0	-7.3765	0.33166	0.29432	0.801558	2061	0	-7.7392
F2	7	0.81725	0.783	0.968228	5049	0	-7.1647	0.96148	0.95347	0.990514	5979	0	-8.2852	0.91734	0.8991	0.978641	5677	0	-7.6067	0.8793	0.86145	0.977925	5420	0	-8.5694
F2R	9	0.46057	0.50766	0.949682	3189	1	-5.9192	0.56083	0.48553	0.887351	3527	0	-6.0705	0.79308	0.76499	0.962423	4866	0	-6.3797	0.65995	0.63739	0.953428	4055	0	-6.7404
F2RL1	8	0.52293	0.51761	0.949682	3483	1	-6.3813	0.40825	0.34899	0.834608	2661	1	-6.5332	0.42555	0.37067	0.840509	2656	0	-6.4545	0.17402	0.12554	0.673516	1074	0	-5.6174
F2RL2	3	0.61657	0.57989	0.953681	3966	0	-6.1926	0.46342	0.43218	0.883257	2964	0	-6.3442	0.28986	0.25858	0.80519	1798	0	-6.2657	0.16852	0.14552	0.673516	1033	0	-6.6261
F2RL3	12	0.013161	0.024423	0.498881	245	3	3.0806	0.0073879	0.0099942	0.365106	131	3	2.842	0.31392	0.22298	0.803369	1943	0	-0.25687	0.4216	0.29833	0.802402	2594	0	-5.9377
F3	15	0.23982	0.35466	0.934154	2122	2	2.3651	0.52974	0.48855	0.887351	3352	1	0.60224	0.51965	0.4562	0.889022	3216	0	-2.8735	0.31265	0.22309	0.760315	1948	0	-6.3801
F5	8	0.91315	0.88646	0.980638	5631	0	-4.8406	0.79388	0.75868	0.970092	4910	0	-4.9892	0.56786	0.5113	0.909703	3511	0	-4.9122	0.34782	0.27642	0.801558	2155	0	-5.2661
FA2H	7	0.42832	0.44283	0.942906	3047	1	-1.6694	0.35995	0.30298	0.815164	2410	1	-0.45801	0.30612	0.2577	0.803369	1895	0	-5.0044	0.44523	0.44744	0.944575	2724	0	-7.66
FAAH	6	0.95492	0.93774	0.985514	5906	0	-7.3193	0.89347	0.86659	0.97938	5522	0	-7.472	0.80205	0.75704	0.962423	4928	0	-7.3929	0.72467	0.66443	0.956066	4462	0	-7.7556
FAAH2	7	0.031569	0.052774	0.637578	506	2	1.6207	0.022973	0.023183	0.419218	333	1	-0.43417	0.061507	0.031533	0.489033	431	1	-6.0205	0.12934	0.083612	0.673516	795	0	-6.3801
FADS1	12	0.92694	0.90127	0.980638	5720	0	-6.2277	0.80574	0.79307	0.976723	4980	0	-6.3794	0.50004	0.44477	0.883785	3115	0	-6.3009	0.20804	0.13953	0.673516	1272	0	-6.4731
FADS2	14	0.87762	0.86102	0.977475	5398	0	-0.62408	0.92512	0.89392	0.982044	5726	0	-5.4081	0.84846	0.82975	0.968014	5258	0	-5.397	0.6769	0.66479	0.956066	4160	0	-5.7539
FADS3	14	0.07807	0.13484	0.761754	976	3	2.2986	0.23374	0.2222	0.80568	1719	2	1.1486	0.50835	0.44879	0.883785	3166	0	-2.4409	0.23824	0.16072	0.673516	1495	0	-3.7722
FADS6	7	0.62753	0.60182	0.953681	4009	0	-6.5937	0.91461	0.89336	0.982044	5646	0	-7.0156	0.82538	0.78281	0.962905	5095	0	-6.9367	0.74337	0.69007	0.956066	4597	0	-7.2987
FAF2	7	0.87365	0.84324	0.977016	5375	0	-5.0645	0.73587	0.69879	0.950995	4572	0	-5.2138	0.49832	0.44354	0.883785	3105	0	-5.1364	0.28639	0.22807	0.770536	1774	0	-5.4918
FAIM2	13	0.2027	0.30448	0.897201	1942	2	0.79839	0.13418	0.15512	0.771615	1172	1	-0.14999	0.103	0.064063	0.567106	667	1	-0.48655	0.12741	0.10366	0.673516	781	0	-4.2581
FAIM3	16	0.28626	0.43173	0.942906	2339	2	2.0178	0.44787	0.48334	0.887351	2879	1	0.37639	0.42845	0.33395	0.830511	2669	0	-3.8136	0.35169	0.26198	0.782535	2182	0	-5.664
FAM105A	6	0.49083	0.47848	0.947049	3340	1	-1.7821	0.56207	0.54503	0.899662	3539	0	-5.5383	0.44511	0.39057	0.860496	2769	0	-5.4605	0.40712	0.40758	0.926755	2507	0	-7.3135
FAM11A	7	0.59199	0.57447	0.953681	3832	1	0.81653	0.6518	0.60815	0.91047	4078	0	-3.6651	0.7106	0.6747	0.945194	4372	0	-6.0205	0.57414	0.54447	0.944575	3510	0	-6.4986
FAM122C	14	0.18958	0.30852	0.904435	1859	3	1.2996	0.55126	0.50234	0.887351	3478	1	0.43546	0.72112	0.61916	0.93077	4431	0	-3.9653	0.8981	0.86534	0.97842	5550	0	-7.4643
FAM132A	13	0.4072	0.49186	0.949682	2939	1	-2.194	0.67061	0.5813	0.91047	4188	0	-5.3142	0.61373	0.54361	0.914998	3794	0	-5.2367	0.6314	0.62767	0.953428	3889	0	-5.9377
FAM134A	13	0.55082	0.63638	0.953681	3619	1	-0.12492	0.51868	0.47762	0.887351	3275	1	-5.9663	0.78188	0.7471	0.961772	4801	0	-5.8881	0.76806	0.76236	0.960193	4751	0	-6.5528
FAM134B	13	0.12893	0.20515	0.829605	1408	3	1.8736	0.14437	0.1745	0.785879	1234	2	1.7375	0.39439	0.32015	0.830511	2465	0	-1.5626	0.45638	0.35766	0.878331	2780	0	-5.1126
FAM134C	12	0.00064359	0.0012008	0.374686	17	5	3.9033	0.00070717	0.00098882	0.307786	13	5	2.7112	0.13855	0.078536	0.602211	885	1	0.69714	0.30718	0.22264	0.760315	1905	0	-3.6529
FAM151A	7	0.90545	0.88408	0.980638	5580	0	-5.635	0.82779	0.82521	0.976723	5110	0	-7.8727	0.66196	0.63684	0.936548	4093	0	-7.7935	0.50599	0.50226	0.944575	3113	0	-8.1567
FAM155A	7	0.84191	0.80553	0.968228	5188	0	-3.8304	0.71539	0.66906	0.936442	4450	0	-6.9312	0.46496	0.36399	0.830511	2900	0	-6.8523	0.24678	0.16196	0.673516	1539	0	-7.2141
FAM155B	7	0.0059582	0.010791	0.462445	134	2	1.1737	0.0087074	0.0076883	0.341195	161	1	-0.065872	0.0075835	0.0031195	0.167598	95	1	-3.2059	0.0043306	7.89E-05	0.014706	24	1	-3.5351
FAM159A	7	0.81197	0.77515	0.968228	5009	0	-6.6638	0.92068	0.89755	0.982044	5698	0	-7.9567	0.83731	0.79434	0.962905	5176	0	-7.8775	0.76099	0.7005	0.956066	4702	0	-8.1381
FAM159B	8	0.27417	0.329	0.918268	2283	1	-6.0162	0.20299	0.19555	0.803473	1542	1	-6.1676	0.19471	0.15498	0.719308	1211	0	-6.0892	0.31792	0.25095	0.782535	1982	0	-6.449
FAM160A2	7	0.23035	0.27709	0.866838	2074	1	-4.3389	0.14342	0.12977	0.72184	1228	1	-4.4854	0.28441	0.24612	0.803369	1770	0	-4.4095	0.30243	0.2397	0.780151	1884	0	-7.0728
FAM162A	9	0.7095	0.68102	0.953681	4444	0	-0.33921	0.69496	0.69455	0.947609	4330	0	-1.1249	0.81852	0.78976	0.962905	5043	0	-6.6849	0.82976	0.7843	0.961597	5127	0	-7.4676
FAM162B	8	0.72264	0.68814	0.955822	4528	0	-0.19069	0.81795	0.79442	0.976723	5067	0	-4.1437	0.98285	0.97241	0.993514	6088	0	-7.854	0.97365	0.96697	0.995471	6030	0	-8.2172
FAM163A	7	0.18366	0.2427	0.839579	1821	1	0.73766	0.3366	0.29281	0.815164	2279	1	-7.7118	0.34058	0.29119	0.825451	2130	0	-7.0138	0.94622	0.93747	0.988735	5859	0	-7.9956
FAM163B	14	0.015357	0.024821	0.498881	281	4	1.9897	0.018823	0.021132	0.403231	285	2	2.0104	0.024906	0.0095528	0.282626	226	2	1.3763	0.028906	0.02874	0.570509	188	0	-4.1124
FAM171A1	6	0.97067	0.95913	0.990798	6010	0	-7.0774	0.92777	0.9101	0.984116	5745	0	-7.2041	0.8623	0.82997	0.968014	5347	0	-7.151	0.80908	0.76823	0.960193	5000	0	-7.5133
FAM171A2	7	0.084161	0.10768	0.720921	1035	2	1.8257	0.44705	0.36438	0.843789	2875	0	-0.37312	0.97686	0.96792	0.991629	6057	0	-8.1683	0.9664	0.96227	0.993986	5982	0	-8.5318
FAM171B	9	0.14963	0.20656	0.829605	1572	2	1.7229	0.34812	0.32582	0.823908	2338	1	0.77087	0.31651	0.27807	0.825451	1969	0	-1.6825	0.99158	0.98998	0.999789	6141	0	-7.4787
FAM173A	14	0.066437	0.12471	0.739066	871	4	2.2433	0.25046	0.23044	0.80568	1819	2	-0.074079	0.24911	0.16249	0.731802	1537	1	-2.3659	0.059532	0.028741	0.570509	352	0	-3.6331
FAM173B	7	0.8417	0.80553	0.968228	5186	0	-2.7452	0.55364	0.50716	0.887351	3492	0	-6.6142	0.80094	0.7624	0.962423	4920	0	-7.2261	0.70746	0.65682	0.953428	4371	0	-7.1563
FAM174A	7	0.051096	0.082187	0.686342	742	2	1.9782	0.013565	0.012692	0.373774	222	2	1.9748	0.032792	0.018682	0.392143	274	1	-1.2712	0.018897	0.014622	0.458871	122	0	-3.8846
FAM174B	16	0.99472	0.9912	0.996175	6186	0	-5.5817	0.96713	0.95797	0.990514	6013	0	-5.7323	0.85309	0.8215	0.966664	5282	0	-5.6543	0.65586	0.60491	0.950342	4022	0	-6.0124
FAM178A	7	0.74838	0.70149	0.956396	4648	0	-6.0817	0.53577	0.49091	0.887351	3386	0	-6.2332	0.73379	0.70158	0.94925	4512	0	-6.4854	0.60223	0.56661	0.944575	3687	0	-6.5148
FAM180B	7	0.039077	0.061345	0.637578	607	3	1.5405	0.07872	0.083043	0.614965	834	2	1.0175	0.18567	0.137	0.684454	1149	0	-0.4311	0.23451	0.16195	0.673516	1474	0	-6.5539
FAM187A	7	0.0055135	0.010297	0.462445	124	3	3.6127	0.0014173	0.002149	0.307786	26	3	3.8942	0.067564	0.031533	0.489033	459	1	0.4217	0.18988	0.13648	0.673516	1177	0	-4.3517
FAM187B	6	0.01311	0.017502	0.492115	241	3	2.919	0.015826	0.014845	0.390816	248	2	2.5572	0.0037513	0.0016231	0.157273	53	2	1.4717	0.083244	0.060634	0.673516	506	0	-3.0172
FAM189A1	6	0.073678	0.094928	0.720921	943	1	-5.8457	0.081538	0.071163	0.612538	858	1	-5.9968	0.068406	0.038367	0.525921	464	1	-5.9186	0.11904	0.083982	0.673516	717	0	-6.2778
FAM189A2	4	0.0067021	0.0089058	0.462445	144	1	-4.0026	0.0075598	0.0082827	0.343069	135	1	-4.1471	0.024386	0.0094938	0.282626	223	1	-4.0722	0.031562	0.024732	0.570509	212	0	-4.4175
FAM189B	12	0.75978	0.74901	0.962737	4717	1	0.50236	0.94881	0.94688	0.990514	5890	0	-6.1129	0.83797	0.81514	0.96657	5184	0	-6.0345	0.68919	0.68462	0.956066	4243	0	-6.3942
FAM198B	9	0.0063685	0.0097536	0.462445	139	2	2.4051	0.0044376	0.0053266	0.307786	80	1	0.057941	0.0068508	0.0025601	0.167598	87	1	-2.5497	0.017566	0.018547	0.543597	111	0	-3.8945
FAM19A1	8	0.6145	0.60105	0.953681	3949	1	-4.3812	0.7441	0.7119	0.954775	4617	0	-4.5278	0.56339	0.5113	0.909703	3490	0	-4.9716	0.34281	0.27642	0.801558	2129	0	-5.3259
FAM19A3	6	0.11788	0.15637	0.769849	1319	1	-0.56382	0.027227	0.023694	0.419218	369	1	-5.9351	0.013878	0.0040166	0.186102	159	1	-5.8569	0.012279	0.012542	0.458871	73	0	-6.2159
FAM19A4	7	0.36882	0.39456	0.934154	2750	1	-2.2969	0.49026	0.44005	0.883365	3114	0	-8.706	0.69945	0.6747	0.945194	4303	0	-8.6267	0.9991	0.99838	0.999789	6201	0	-9.0247
FAM19A5	6	0.40004	0.41783	0.934154	2899	1	-0.89985	0.17207	0.17326	0.785879	1361	1	-6.0989	0.65233	0.61689	0.929355	4030	0	-6.0205	0.098675	0.060634	0.673516	597	0	-6.3801
FAM200A	11	0.7759	0.7521	0.962737	4799	0	-2.2034	0.80901	0.77005	0.973414	5005	0	-7.2492	0.97636	0.96827	0.991629	6054	0	-7.1828	0.82189	0.77686	0.961597	5076	0	-7.5325
FAM205A	5	0.10293	0.14367	0.761754	1187	2	-0.67912	0.30479	0.24415	0.809889	2118	1	-6.6531	0.097258	0.060994	0.567106	637	1	-6.5743	0.021682	0.010544	0.458871	142	0	-6.9355
FAM209A	6	0.14161	0.1985	0.824423	1495	2	0.90298	0.40733	0.34832	0.834608	2658	0	-1.1229	0.30892	0.26511	0.812186	1913	0	-8.0527	0.28122	0.23548	0.780151	1740	0	-8.4161
FAM209B	7	0.87027	0.83725	0.97486	5355	0	-4.107	0.73133	0.68834	0.945331	4545	0	-6.2712	0.4899	0.40747	0.865807	3048	0	-6.1927	0.27721	0.20471	0.738016	1701	0	-6.5528
FAM20A	9	0.049407	0.080366	0.686342	718	2	1.7807	0.024547	0.025264	0.419218	347	1	-0.011047	0.011181	0.0038398	0.186102	135	1	-1.5275	0.011501	0.00015697	0.022165	69	1	-3.9696
FAM20B	5	0.81867	0.79421	0.968228	5052	0	-6.3497	0.79493	0.76971	0.973414	4915	0	-6.7368	0.66177	0.62339	0.93077	4090	0	-6.6581	0.55437	0.51164	0.944575	3392	0	-7.0195
FAM20C	13	0.92398	0.89409	0.980638	5700	0	-1.1183	0.84894	0.82415	0.976723	5229	0	-4.0339	0.56668	0.53047	0.914742	3508	0	-3.9594	0.26036	0.19741	0.737517	1624	0	-4.3031
FAM210A	7	0.07387	0.10768	0.720921	944	2	2.2704	0.060196	0.077059	0.612538	666	1	-1.8038	0.045794	0.031532	0.489033	339	1	-7.1381	0.055536	0.042692	0.673516	334	0	-7.5004
FAM210B	7	0.46533	0.47027	0.942906	3217	1	-1.4921	0.56922	0.54562	0.899662	3586	0	-7.6313	0.95535	0.94329	0.984216	5918	0	-8.6496	0.19292	0.13648	0.673516	1191	0	-7.9151
FAM213A	8	0.20488	0.26539	0.859227	1954	2	1.0076	0.38338	0.33792	0.830934	2533	1	0.22433	0.34082	0.2882	0.825451	2132	0	-2.9665	0.26577	0.18308	0.711606	1649	0	-6.964
FAM220A	6	0.59754	0.57098	0.953681	3863	0	-6.6204	0.8815	0.85477	0.976723	5448	0	-7.4989	0.78088	0.73314	0.958742	4796	0	-7.4198	0.69538	0.63876	0.953428	4297	0	-7.3465
FAM24A	6	0.0058223	0.0081584	0.462445	130	3	2.2338	0.034043	0.037973	0.507367	437	2	1.7808	0.21036	0.19467	0.796234	1305	0	-0.6936	0.21213	0.14069	0.673516	1310	0	-4.5493
FAM24B	6	0.82724	0.79027	0.968228	5102	0	-7.5589	0.97058	0.96064	0.990514	6027	0	-7.976	0.94091	0.92148	0.982003	5823	0	-7.6326	0.91835	0.90734	0.984409	5676	0	-8.26
FAM26D	6	0.14131	0.1985	0.824423	1493	2	0.87561	0.19636	0.2106	0.803473	1505	1	-0.0090083	0.32329	0.29353	0.825451	2005	0	-5.1997	0.9652	0.95636	0.993629	5971	0	-9.0292
FAM26E	7	0.63119	0.60182	0.953681	4022	0	-6.5388	0.73015	0.68568	0.943342	4541	0	-6.6909	0.41041	0.34397	0.830511	2572	0	-6.6121	0.72783	0.67929	0.956066	4497	0	-6.9734
FAM26F	8	0.98499	0.9762	0.994814	6106	0	-6.9288	0.95251	0.93555	0.98979	5926	0	-7.0812	0.89098	0.85571	0.973338	5512	0	-7.0023	0.83064	0.77715	0.961597	5128	0	-7.2062
FAM35A	7	0.14337	0.1987	0.824423	1518	2	1.2785	0.32556	0.29281	0.815164	2223	1	-0.27522	0.5181	0.46533	0.889022	3210	0	-3.8163	0.93718	0.93331	0.988735	5795	0	-8.5632
FAM3A	14	0.63551	0.68508	0.953681	4047	1	0.65011	0.5934	0.52912	0.899662	3734	1	-3.4857	0.78558	0.74799	0.961772	4816	0	-6.5647	0.91889	0.88612	0.979799	5680	0	-7.3996
FAM3B	13	0.60738	0.65467	0.953681	3923	1	0.58456	0.4391	0.41166	0.868044	2831	1	0.3172	0.4585	0.40928	0.865807	2855	0	-4.6475	0.42159	0.28157	0.801558	2593	0	-5.1714
FAM3C	7	0.84012	0.80204	0.968228	5177	0	-7.9686	0.99561	0.991	0.996776	6182	0	-8.222	0.98929	0.97913	0.99454	6131	0	-8.1427	0.9846	0.97635	0.996764	6097	0	-8.4057
FAM3D	14	0.97779	0.96235	0.990798	6060	0	-5.6864	0.89098	0.86096	0.976723	5502	0	-5.8373	0.89084	0.87816	0.977547	5510	0	-7.2139	0.76634	0.77142	0.960193	4739	0	-7.4409
FAM47E-STBD1	7	0.89095	0.867	0.978154	5494	0	-5.6864	0.76217	0.7315	0.962885	4723	0	-5.8373	0.54299	0.49867	0.90024	3358	0	-5.7591	0.34132	0.29037	0.801558	2123	0	-6.1178
FAM57A	7	0.016679	0.022144	0.494255	307	2	2.9826	0.076839	0.079872	0.612538	815	2	1.0549	0.076411	0.044545	0.525921	515	1	-2.1781	0.094235	0.070004	0.673516	583	0	-4.9983
FAM57B	7	0.75539	0.70659	0.956854	4692	0	-3.3464	0.93466	0.91666	0.985161	5794	0	-7.1508	0.86411	0.82937	0.968014	5357	0	-7.0718	0.54577	0.53714	0.944575	3347	0	-5.8732
FAM69A	8	0.79307	0.74825	0.962737	4903	0	-7.2469	0.97977	0.97418	0.992081	6090	0	-7.5306	0.95105	0.93779	0.984037	5898	0	-7.4515	0.92448	0.9122	0.985308	5712	0	-7.6831
FAM69B	7	0.62385	0.59524	0.953681	3992	0	-3.9475	0.72182	0.6719	0.937937	4498	0	-6.4909	0.47496	0.38864	0.85929	2959	0	-6.4123	0.25902	0.16827	0.691216	1618	0	-6.773
FAM73A	12	0.29897	0.38167	0.934154	2408	1	0.29875	0.48885	0.44884	0.885836	3107	1	-1.0475	0.46323	0.39958	0.865807	2888	0	-5.8569	0.73375	0.7295	0.956653	4541	0	-6.8258
FAM73B	6	0.96541	0.95157	0.989395	5968	0	-8.3038	0.91615	0.89516	0.982044	5665	0	-8.457	0.84169	0.80448	0.965797	5212	0	-8.3777	0.78026	0.73098	0.956653	4833	0	-8.7413
FAM76B	14	0.5867	0.66769	0.953681	3792	1	0.58466	0.54391	0.50234	0.887351	3437	1	-1.8835	0.60428	0.55543	0.914998	3733	0	-6.5839	0.92166	0.89192	0.983928	5694	0	-7.991
FAM8A1	7	0.52298	0.51238	0.949682	3484	1	0.57753	0.57493	0.56036	0.900776	3624	0	-6.3678	0.75649	0.70669	0.952314	4643	0	-6.5157	0.64188	0.58744	0.949474	3947	0	-6.8767
FAM98B	7	0.32789	0.38087	0.934154	2558	1	-1.3424	0.18967	0.18045	0.790342	1468	1	-8.036	0.17528	0.137	0.684454	1089	0	-7.9568	0.30456	0.24552	0.780151	1896	0	-7.7242
FAM9C	7	0.14619	0.20674	0.829605	1547	2	1.0635	0.40325	0.33389	0.829784	2639	1	-0.14606	0.28186	0.24612	0.803369	1748	0	-4.8503	0.26946	0.17458	0.695207	1668	0	-5.2036
FANCA	14	0.91578	0.8903	0.980638	5649	0	-0.31054	0.89674	0.86551	0.97938	5535	0	-3.496	0.87447	0.86056	0.973338	5410	0	-6.868	0.95765	0.93275	0.988735	5936	0	-7.3785
FANCM	7	0.033921	0.058256	0.637578	539	3	1.0608	0.23586	0.24205	0.80568	1727	1	-0.33362	0.14551	0.11098	0.676653	917	1	-2.9273	0.072881	0.056436	0.673516	433	0	-7.141
FAP	2	0.40915	0.37393	0.934154	2953	0	-7.3934	0.31244	0.2817	0.815164	2157	0	-7.5462	0.15163	0.11767	0.684454	946	0	-7.467	0.51723	0.49519	0.944575	3184	0	-9.6297
FAR1	6	0.096081	0.12533	0.739066	1125	2	1.4468	0.12117	0.1081	0.674017	1115	1	-1.0985	0.12773	0.095498	0.642145	816	1	-4.5571	0.3572	0.33118	0.835641	2209	0	-7.761
FAR2	10	0.29289	0.37122	0.934154	2371	2	0.96723	0.59563	0.51127	0.890805	3746	0	0.28529	0.40243	0.34814	0.830511	2514	0	-6.3797	0.53386	0.53189	0.944575	3273	0	-6.7404
FAS	14	0.92528	0.90114	0.980638	5713	0	-1.8767	0.84196	0.83528	0.976723	5194	0	-6.5729	0.59634	0.55543	0.914998	3685	0	-7.2015	0.98355	0.97803	0.996764	6088	0	-7.5639
FASLG	9	0.023816	0.035178	0.56797	404	2	3.1775	0.033368	0.032979	0.460441	433	2	1.9467	0.014697	0.007113	0.238881	161	1	-0.97001	0.0026647	0.00015538	0.022165	15	1	-7.8894
FAT1	14	0.23374	0.35119	0.934154	2090	1	-5.5997	0.25774	0.25855	0.813652	1867	1	-5.7503	0.20537	0.1387	0.684454	1280	1	-5.6723	0.29042	0.20859	0.738016	1792	0	-6.0305
FAT2	7	0.59914	0.58158	0.953681	3872	0	-7.0515	0.61239	0.60148	0.91047	3859	0	-7.2041	0.90105	0.87466	0.977547	5566	0	-8.2425	0.85513	0.81931	0.964507	5270	0	-7.8602
FAT3	3	0.97407	0.9644	0.991529	6030	0	-9.3595	0.95243	0.93695	0.98979	5925	0	-9.5129	0.9278	0.90358	0.979916	5743	0	-9.4335	0.9168	0.90076	0.984409	5663	0	-9.7976
FAT4	9	0.35669	0.42418	0.940578	2687	1	0.32695	0.50065	0.41869	0.874401	3174	0	-6.1942	0.8113	0.78019	0.962905	4989	0	-7.5473	0.68966	0.65255	0.953428	4248	0	-6.4757
FATE1	6	0.55256	0.53255	0.949682	3628	0	-2.6666	0.50934	0.46893	0.887351	3232	0	-7.4936	0.4614	0.41499	0.869293	2872	0	-7.4145	0.87655	0.85718	0.977925	5396	0	-7.7772
FAXDC2	15	0.46347	0.55314	0.953681	3200	2	1.1648	0.64398	0.55563	0.900776	4038	1	-1.3344	0.70472	0.60885	0.92444	4334	0	-4.8816	0.62118	0.56743	0.944575	3815	0	-5.3205
FBLN2	12	0.67797	0.68447	0.953681	4263	1	-0.28867	0.80874	0.79307	0.976723	5003	0	-5.1336	0.77316	0.72853	0.956173	4753	0	-6.7794	0.57017	0.51955	0.944575	3483	0	-7.141
FBN1	13	0.22716	0.33888	0.927229	2055	2	1.027	0.089421	0.12774	0.716927	919	2	2.2906	0.20572	0.13081	0.684454	1281	1	0.027676	0.33433	0.24042	0.780151	2079	0	-5.6698
FBN2	12	0.20158	0.28323	0.871892	1934	2	1.4499	0.16414	0.17663	0.790051	1322	1	-1.1943	0.07561	0.058028	0.565109	511	1	-3.1034	0.15661	0.11777	0.673516	951	0	-3.43
FBXL17	14	0.39056	0.49991	0.949682	2849	2	1.198	0.60545	0.52912	0.899662	3810	1	-3.4151	0.75047	0.69488	0.94925	4617	0	-5.2607	0.66343	0.65392	0.953428	4077	0	-6.2472
FBXO18	6	0.58028	0.54565	0.953681	3757	0	0.062802	0.6853	0.65042	0.932343	4269	0	-4.0355	0.82346	0.78268	0.962905	5076	0	-6.9142	0.75474	0.70261	0.956066	4671	0	-7.6658
FBXW12	7	0.43691	0.45648	0.942906	3087	1	-4.6465	0.4112	0.34398	0.830934	2679	0	-4.7944	0.54299	0.49867	0.90024	3363	0	-6.9808	0.34132	0.29037	0.801558	2120	0	-7.3428
FBXW7	11	0.12184	0.19773	0.824423	1356	3	1.1755	0.17774	0.17035	0.785879	1390	2	0.66653	0.20156	0.12987	0.684454	1254	1	-0.70739	0.047081	0.022939	0.570509	282	0	-1.9103
FCAMR	6	0.073172	0.094926	0.720921	936	1	-6.1443	0.062191	0.06616	0.607902	683	1	-6.2959	0.092429	0.061203	0.567106	607	1	-6.2174	0.44774	0.43895	0.943741	2741	0	-6.5777
FCAR	7	0.17259	0.23842	0.837574	1745	2	1.03	0.52292	0.48277	0.887351	3303	0	-0.44379	0.72528	0.69126	0.94925	4451	0	-7.4619	0.92093	0.90883	0.984409	5693	0	-7.7257
FCER1A	6	0.10086	0.13162	0.754371	1169	2	1.3157	0.3899	0.31266	0.815164	2560	0	0.26383	0.32625	0.29353	0.825451	2028	0	-2.0343	0.91071	0.9038	0.984409	5623	0	-7.8335
FCER1G	6	0.58693	0.56471	0.953681	3795	0	-7.3138	0.77963	0.77674	0.976723	4827	0	-5.8904	0.90656	0.88425	0.977547	5608	0	-8.0215	0.87063	0.85213	0.976081	5363	0	-8.3848
FCER2	13	0.28061	0.40707	0.934154	2314	1	-0.02582	0.26933	0.29312	0.815164	1926	1	-1.3418	0.18528	0.13081	0.684454	1145	1	-5.397	0.31696	0.24042	0.780151	1965	0	-5.7539
FCGR1A	2	0.35474	0.32008	0.907126	2682	0	-7.4441	0.41765	0.40906	0.868044	2715	0	-7.5969	0.5801	0.53878	0.914998	3584	0	-8.2753	0.53208	0.50728	0.944575	3262	0	-8.6389
FCGR1B	7	0.16693	0.22606	0.837014	1703	1	-3.6432	0.49286	0.44005	0.883365	3128	0	-6.7002	0.81668	0.77489	0.962423	5024	0	-6.72	0.73046	0.67929	0.956066	4520	0	-7.0815
FCGR2A	12	0.016058	0.025208	0.498881	298	3	2.5758	0.042985	0.042586	0.522249	528	3	2.4171	0.34295	0.26173	0.805406	2144	0	0.10818	0.89762	0.858	0.977925	5544	0	-7.0728
FCGR2B	7	0.74892	0.70149	0.956396	4652	0	-4.81	0.61816	0.60148	0.91047	3897	0	-4.9585	0.56109	0.52214	0.914742	3478	0	-6.5355	0.36427	0.32228	0.830831	2256	0	-6.8966
FCGR2C	6	0.79413	0.75402	0.962737	4909	0	-5.7032	0.78472	0.78028	0.976723	4860	0	-6.1405	0.61543	0.59406	0.921703	3809	0	-6.0621	0.46714	0.46892	0.944575	2859	0	-6.4219
FCGR3A	13	0.39056	0.47208	0.942906	2850	2	1.0174	0.28559	0.29313	0.815164	2001	1	-3.1739	0.21548	0.13081	0.684454	1331	1	-3.1034	0.1548	0.12798	0.673516	944	0	-3.43
FCGR3B	10	0.10517	0.17223	0.807588	1211	3	1.6458	0.44285	0.39343	0.860187	2852	1	0.78236	0.51705	0.45343	0.889022	3203	0	-1.8705	0.49399	0.43976	0.944436	3027	0	-5.3341
FCGRT	10	0.90101	0.86205	0.977475	5556	0	-4.2506	0.76634	0.73844	0.966948	4755	0	-4.3965	0.47444	0.44128	0.883785	2952	0	-4.3209	0.20705	0.15554	0.673516	1269	0	-4.6692
FCN1	7	0.70378	0.66884	0.953681	4418	0	-2.5071	0.52578	0.49091	0.887351	3323	0	-2.5225	0.23135	0.18694	0.77951	1429	0	-7.5326	0.066735	0.056436	0.673516	392	0	-6.6975
FCN2	6	0.59313	0.57097	0.953681	3843	0	-1.4089	0.87103	0.84588	0.976723	5388	0	-7.3293	0.7627	0.71826	0.95531	4679	0	-7.2503	0.6696	0.61968	0.953428	4122	0	-7.6128
FCRL1	7	0.61021	0.58852	0.953681	3931	0	0.28574	0.50151	0.45731	0.885836	3182	0	-0.77608	0.52152	0.46533	0.889022	3230	0	-5.2123	0.41244	0.40651	0.926755	2535	0	-6.3078
FCRL2	5	0.41293	0.40629	0.934154	2969	1	0.61677	0.34723	0.2766	0.815164	2330	0	-3.038	0.36741	0.29253	0.825451	2300	0	-7.8929	0.92723	0.92232	0.988571	5727	0	-9.2344
FCRL3	7	0.13635	0.18682	0.824423	1454	1	-1.8232	0.3159	0.29281	0.815164	2175	1	-7.9874	0.18667	0.137	0.684454	1158	0	-7.9082	0.65201	0.59417	0.949776	4002	0	-8.3834
FCRL4	6	0.79436	0.75402	0.962737	4910	0	-8.1596	0.99514	0.99135	0.996964	6180	0	-8.6898	0.98925	0.98123	0.99454	6129	0	-8.6104	0.98548	0.97886	0.996764	6101	0	-8.8287
FCRL5	6	0.02332	0.041504	0.620608	393	3	2.248	0.15909	0.14519	0.756661	1308	1	-0.97652	0.22564	0.19467	0.796234	1389	0	-3.7105	0.95313	0.94733	0.99093	5903	0	-8.225
FCRL6	5	0.78214	0.74285	0.962737	4838	0	-4.8406	0.65398	0.62559	0.918553	4094	0	-6.8503	0.44763	0.41335	0.869293	2788	0	-7.3262	0.27969	0.2478	0.782535	1731	0	-6.5344
FCRLA	13	0.81518	0.80066	0.968228	5031	0	0.55153	0.54814	0.49079	0.887351	3460	1	0.77083	0.3047	0.24022	0.803369	1888	0	-2.3968	0.31843	0.24042	0.780151	1984	0	-7.174
FDCSP	4	0.19252	0.20266	0.82839	1879	1	-4.2506	0.1444	0.14439	0.756661	1235	1	-4.3965	0.076092	0.049139	0.546606	514	1	-4.3209	0.14842	0.096692	0.673516	912	0	-4.6692
FDFT1	13	0.99612	0.993	0.996848	6191	0	-6.3916	0.97824	0.97209	0.992081	6083	0	-6.5436	0.92145	0.89469	0.978641	5699	0	-6.4649	0.83898	0.80206	0.963613	5185	0	-6.8258
FER1L4	7	0.11142	0.15158	0.761754	1267	1	0.3168	0.18081	0.17017	0.785879	1413	1	0.52347	0.43112	0.35385	0.830511	2688	0	-7.0987	0.84946	0.81233	0.964507	5243	0	-7.6969
FER1L5	6	0.10891	0.15313	0.761754	1249	1	-6.9216	0.11914	0.099031	0.639603	1100	1	-7.0741	0.096002	0.061203	0.567106	629	1	-6.9951	0.22381	0.14069	0.673516	1392	0	-7.3572
FER1L6	13	0.098981	0.16654	0.79197	1151	2	1.4779	0.13438	0.15512	0.771615	1174	1	-1.5238	0.1548	0.086579	0.608502	966	1	-5.0287	0.19814	0.12798	0.673516	1217	0	-5.3834
FFAR1	6	0.079327	0.11147	0.729799	986	1	-5.9476	0.041673	0.049912	0.560767	518	1	-6.0989	0.035519	0.015424	0.38178	287	1	-6.0205	0.054913	0.048924	0.673516	322	0	-6.3801
FFAR2	13	0.26985	0.39169	0.934154	2259	2	0.9304	0.22955	0.21075	0.803473	1692	1	-3.0765	0.26319	0.19713	0.799469	1628	0	-5.825	0.49708	0.4102	0.926755	3048	0	-6.1839
FFAR3	6	0.25445	0.28319	0.871892	2194	1	0.55129	0.26951	0.24766	0.813652	1928	1	0.78137	0.19914	0.16266	0.731802	1240	0	-6.6581	0.68595	0.62515	0.953428	4218	0	-7.3785
FFAR4	6	0.17189	0.21604	0.835837	1732	1	-0.58175	0.27884	0.25691	0.813652	1964	1	-1.3706	0.36993	0.30304	0.825451	2317	0	-3.4324	0.48401	0.48001	0.944575	2960	0	-6.7623
FGA	7	0.5452	0.533	0.949682	3585	1	-7.071	0.54475	0.50716	0.887351	3444	0	-7.2236	0.90391	0.87829	0.977547	5585	0	-8.0493	0.85956	0.82759	0.968507	5309	0	-8.4127
FGB	7	0.033171	0.058255	0.637578	529	3	1.3037	0.41914	0.34398	0.830934	2723	0	0.12812	0.33855	0.29119	0.825451	2118	0	-4.8175	0.32994	0.29037	0.801558	2057	0	-7.4141
FGF10	13	0.15549	0.23825	0.837574	1613	2	2.4396	0.21436	0.20334	0.803473	1604	1	-6.3323	0.28662	0.24022	0.803369	1779	0	-6.2538	0.31515	0.24042	0.780151	1959	0	-6.6141
FGF19	7	0.15422	0.2184	0.835837	1602	2	1.2493	0.66767	0.6273	0.918553	4179	0	-7.3051	0.9155	0.89909	0.978641	5661	0	-7.36	0.87666	0.86145	0.977925	5398	0	-7.7226
FGF4	6	0.70934	0.66585	0.953681	4440	0	-3.2352	0.54159	0.53186	0.899662	3424	0	-3.3732	0.36864	0.30304	0.825451	2310	0	-5.5988	0.16953	0.11867	0.673516	1041	0	-4.7588
FGF6	7	0.63992	0.60847	0.953681	4077	0	0.28118	0.37009	0.31334	0.815164	2459	1	0.31518	0.38059	0.33369	0.830511	2388	0	-7.2139	0.87427	0.85727	0.977925	5381	0	-7.3365
FGFR1	13	0.015637	0.030588	0.549262	288	2	3.8607	0.012654	0.015851	0.398016	211	2	3.1629	0.0082593	0.0022541	0.166726	107	1	0.43239	0.010343	0.00030199	0.024818	61	1	-4.9983
FGFR2	15	0.14593	0.22348	0.837014	1545	3	2.6123	0.23631	0.23547	0.80568	1731	2	1.1963	0.12218	0.074536	0.581046	788	1	-5.4397	0.11042	0.089738	0.673516	678	0	-5.7968
FGFR3	12	0.0097232	0.01598	0.492115	194	5	3.3507	0.016368	0.016437	0.398016	251	2	2.9191	0.018277	0.0070795	0.238881	190	1	-1.0247	0.0046252	0.00027968	0.024818	25	1	-2.8076
FGFR4	13	0.063908	0.11449	0.739066	856	3	2.4182	0.0089445	0.012055	0.373774	165	4	1.8568	0.45237	0.40928	0.865807	2824	0	-0.94443	0.27386	0.19741	0.737517	1688	0	-3.2305
FGFRL1	5	0.00043472	0.00057608	0.238614	15	4	2.6989	0.0038508	0.0024023	0.307786	69	2	3.3782	0.0022171	0.00072747	0.120565	33	2	1.5899	0.082849	0.051138	0.673516	503	0	-2.9343
FGG	7	0.64497	0.62775	0.953681	4100	0	0.2485	0.64745	0.60815	0.91047	4062	0	-4.6772	0.66699	0.65179	0.938929	4124	0	-6.6938	0.51299	0.52193	0.944575	3159	0	-7.0552
FGL2	7	0.15753	0.21841	0.835837	1633	1	-6.262	0.17421	0.16014	0.780365	1372	1	-6.4138	0.2026	0.137	0.684454	1262	0	-6.3352	0.39103	0.3529	0.870758	2415	0	-6.6958
FIBCD1	11	0.053711	0.097874	0.720921	771	3	2.8295	0.051261	0.054643	0.582333	590	2	2.5787	0.16306	0.11022	0.676653	1007	1	-1.0409	0.073506	0.066645	0.673516	445	0	-1.3948
FICD	12	0.0092504	0.014624	0.486686	183	4	3.0581	0.0066433	0.0088468	0.359251	122	4	2.8518	0.43336	0.38375	0.849857	2701	0	-1.4509	0.80301	0.7684	0.960193	4970	0	-6.6021
FIG4	7	0.75378	0.70659	0.956854	4678	0	-6.6808	0.58045	0.56036	0.900776	3662	0	-6.8331	0.29305	0.24612	0.803369	1814	0	-6.7542	0.10091	0.070006	0.673516	610	0	-7.1158
FIS1	11	0.07838	0.1241	0.739066	982	2	1.6853	0.042532	0.050731	0.562986	525	1	-2.6739	0.10249	0.052569	0.556404	664	1	-5.353	0.4556	0.40381	0.926755	2777	0	-5.7096
FITM1	6	0.015335	0.019946	0.494255	280	2	2.9037	0.024009	0.019804	0.399495	339	2	2.155	0.099959	0.061204	0.567106	649	1	-2.6903	0.12629	0.095688	0.673516	766	0	-6.6141
FITM2	6	0.56142	0.53255	0.949682	3671	0	-5.635	0.44978	0.4073	0.868044	2889	0	-5.7857	0.6053	0.57925	0.918993	3742	0	-6.868	0.45363	0.45047	0.944575	2771	0	-7.2299
FKBP10	14	0.1268	0.20363	0.828691	1398	1	0.7729	0.26891	0.28787	0.815164	1924	1	0.64354	0.62584	0.56919	0.916272	3869	0	-3.3257	0.55625	0.49714	0.944575	3398	0	-5.4386
FKBP11	13	0.93414	0.91001	0.982869	5771	0	-1.1453	0.88954	0.86762	0.97938	5491	0	-3.911	0.65437	0.55654	0.914998	4041	0	-3.8369	0.36116	0.26127	0.782535	2239	0	-4.1788
FKBP14	6	0.17096	0.21604	0.835837	1728	1	-3.9772	0.11496	0.080425	0.612538	1080	1	-6.6434	0.14377	0.1185	0.684454	912	0	-6.5647	0.16671	0.11867	0.673516	1023	0	-6.9259
FKBP1A	6	0.47943	0.46511	0.942906	3287	1	-1.606	0.91396	0.89031	0.981978	5640	0	-7.439	0.83775	0.79637	0.962905	5181	0	-7.36	0.7748	0.72037	0.956066	4791	0	-7.35
FKBP7	6	0.51867	0.50553	0.949682	3465	1	-4.0531	0.36204	0.30333	0.815164	2421	1	-6.1942	0.67101	0.63332	0.934185	4142	0	-7.3655	0.54162	0.50458	0.944575	3318	0	-7.7281
FKBP8	14	0.24288	0.37165	0.934154	2136	2	2.0373	0.73221	0.65391	0.932681	4548	0	-3.6253	0.81597	0.77854	0.962905	5014	0	-6.1927	0.60375	0.55544	0.944575	3696	0	-5.3259
FKBP9	9	0.0043539	0.0066015	0.446923	101	3	3.8037	0.025445	0.025266	0.419218	359	2	2.8261	0.48158	0.41857	0.870927	2992	0	-2.8705	0.62433	0.62178	0.953428	3837	0	-6.2
FKRP	6	0.59359	0.57097	0.953681	3846	0	-0.098985	0.61284	0.57053	0.904719	3863	0	-7.0669	0.83775	0.79637	0.962905	5182	0	-7.5859	0.7748	0.72037	0.956066	4793	0	-7.9488
FKTN	7	0.52525	0.51238	0.949682	3493	1	-4.9846	0.45719	0.39375	0.860187	2922	0	-5.1336	0.57911	0.53362	0.914998	3574	0	-5.4187	0.38893	0.34782	0.862669	2404	0	-5.5437
FLG2	7	0.40001	0.41506	0.934154	2897	1	-2.9284	0.55515	0.50716	0.887351	3500	0	-3.0628	0.38575	0.33883	0.830511	2411	0	-5.1683	0.17004	0.11687	0.673516	1050	0	-7.4676
FLNA	13	0.45277	0.55085	0.953681	3151	1	0.044073	0.77859	0.73095	0.962885	4822	0	-2.0366	0.8553	0.84075	0.971308	5296	0	-5.9632	0.70702	0.71533	0.956066	4364	0	-6.3226
FLRT1	6	0.40468	0.41783	0.934154	2924	1	-1.0721	0.61377	0.57053	0.904719	3870	0	-4.0339	0.41908	0.32123	0.830511	2621	0	-7.3148	0.22084	0.14069	0.673516	1366	0	-7.3049
FLRT2	7	0.21239	0.27015	0.862706	1997	1	-6.7971	0.65746	0.621	0.918553	4118	0	-7.4053	0.92946	0.9127	0.980948	5757	0	-7.4145	0.89693	0.88167	0.97842	5539	0	-7.7772
FLRT3	5	0.44925	0.43794	0.942906	3142	1	-7.3138	0.92061	0.90528	0.984116	5696	0	-8.4124	0.8613	0.83551	0.970117	5342	0	-8.3331	0.81809	0.7981	0.962019	5056	0	-7.8335
FLT1	7	0.039494	0.064591	0.638016	617	1	0.49281	0.044706	0.046677	0.543601	538	1	-1.8903	0.026542	0.018681	0.392143	236	1	-4.5718	0.019763	0.014622	0.458871	130	0	-4.9228
FLT3	8	0.1982	0.26084	0.853396	1914	2	1.198	0.34817	0.3272	0.824048	2339	1	-7.0812	0.38966	0.33655	0.830511	2438	0	-7.0023	0.86609	0.82218	0.96611	5340	0	-7.7879
FLT3LG	7	0.9089	0.89206	0.980638	5606	0	-6.8331	0.79155	0.7931	0.976723	4889	0	-6.9855	0.5964	0.57055	0.916272	3687	0	-6.9066	0.41244	0.40651	0.926755	2537	0	-7.2685
FLT4	13	0.078834	0.13525	0.761754	984	3	2.8428	0.22661	0.21075	0.803473	1676	2	1.0282	0.3461	0.24022	0.803369	2168	0	-5.1102	0.60895	0.58116	0.944575	3733	0	-5.9014
FLVCR1	7	0.44599	0.47026	0.942906	3128	1	-2.5678	0.7726	0.74514	0.970092	4791	0	-5.3142	0.59971	0.57419	0.918507	3708	0	-5.9484	0.41574	0.41128	0.926755	2551	0	-6.3078
FLVCR2	13	0.9833	0.97653	0.994814	6094	0	-5.635	0.92946	0.91303	0.984671	5755	0	-5.7857	0.76279	0.72324	0.955374	4683	0	-5.7077	0.53339	0.47338	0.944575	3268	0	-6.0661
FMNL1	12	0.17337	0.27021	0.862706	1755	2	2.0526	0.57781	0.48781	0.887351	3645	1	-2.7579	0.94818	0.92199	0.982003	5877	0	-7.3319	0.89959	0.858	0.977925	5560	0	-6.9169
FMO1	6	0.54462	0.52579	0.949682	3583	0	-1.5933	0.67381	0.62344	0.918553	4208	0	-7.2171	0.86461	0.83138	0.968571	5360	0	-7.5375	0.81246	0.7737	0.960193	5016	0	-7.9004
FMO3	7	0.31107	0.35354	0.934154	2477	1	-2.6243	0.22693	0.24205	0.80568	1679	1	-7.7481	0.39169	0.34397	0.830511	2451	0	-7.669	0.39414	0.37272	0.8876	2434	0	-8.032
FMO4	7	0.089256	0.11057	0.729077	1076	1	-6.262	0.42933	0.34398	0.830934	2778	0	-6.4138	0.24806	0.22275	0.803369	1527	0	-6.2846	0.65338	0.59417	0.949776	4007	0	-7.8655
FMO5	5	0.33934	0.35538	0.934154	2604	1	-7.2181	0.37454	0.3161	0.8176	2486	0	-7.3707	0.27334	0.23533	0.803369	1689	0	-7.2917	0.68667	0.63293	0.953428	4235	0	-6.5621
FMR1NB	4	0.05014	0.061668	0.637578	731	2	1.2815	0.095974	0.081806	0.614965	964	1	-0.20295	0.092371	0.065082	0.567106	606	0	-7.2015	0.086476	0.0653	0.673516	530	0	-7.5639
FN1	14	0.14113	0.22661	0.83706	1491	3	1.8706	0.20557	0.21436	0.804255	1559	1	0.53105	0.23687	0.1387	0.684454	1472	1	-4.3094	0.50339	0.41446	0.926755	3093	0	-5.3663
FNDC3A	14	0.87996	0.86103	0.977475	5415	0	-6.2161	0.74437	0.70461	0.951867	4622	0	-6.3678	0.9407	0.91324	0.980948	5821	0	-6.4229	0.65285	0.64276	0.953428	4006	0	-6.6497
FNDC3B	16	0.0023126	0.0049489	0.423669	56	6	2.5846	0.018201	0.025739	0.419218	278	4	2.0645	0.28721	0.1846	0.77951	1781	1	0.19572	0.49933	0.35656	0.877351	3067	0	-5.3259
FNDC4	11	0.47835	0.55981	0.953681	3283	1	0.17205	0.3485	0.35843	0.842832	2340	1	0.45152	0.24674	0.20728	0.803369	1521	0	-6.2418	0.32689	0.24324	0.780151	2033	0	-6.3597
FNDC5	12	0.2415	0.36101	0.934154	2129	1	0.32032	0.36718	0.38432	0.857059	2442	1	-0.10606	0.31666	0.22298	0.803369	1971	0	-3.7576	0.2807	0.2027	0.738016	1738	0	-6.4757
FNDC9	10	0.58866	0.60375	0.953681	3809	1	-0.76268	0.46526	0.40535	0.868044	2975	1	-1.2249	0.28919	0.2072	0.803369	1795	0	-6.0757	0.067053	0.060962	0.673516	406	0	-6.4355
FOCAD	11	0.61641	0.63961	0.953681	3963	1	-6.3174	0.56959	0.48429	0.887351	3587	0	-6.4693	0.69024	0.63573	0.936548	4262	0	-6.3907	0.82357	0.78255	0.961597	5086	0	-7.0195
FOLH1	12	0.86623	0.83576	0.973308	5337	0	-3.5733	0.76714	0.7476	0.970092	4759	0	-4.9981	0.84009	0.81514	0.96657	5203	0	-6.1801	0.65885	0.65746	0.953428	4040	0	-6.0305
FOLR1	14	0.18046	0.28389	0.871892	1806	2	2.4787	0.29806	0.31476	0.815164	2074	1	0.70252	0.32875	0.25521	0.803369	2044	0	-5.397	0.1846	0.1357	0.673516	1143	0	-5.7539
FOLR2	7	0.07756	0.10768	0.720921	972	2	2.0672	0.046662	0.060414	0.607586	558	2	1.7808	0.33722	0.29119	0.825451	2110	0	-2.5085	0.38546	0.34273	0.852446	2370	0	-8.2172
FOLR4	7	0.10926	0.15158	0.761754	1251	1	-2.0021	0.096658	0.099444	0.639603	968	1	-6.6338	0.053378	0.031532	0.489033	380	1	-6.555	0.025682	0.014622	0.458871	166	0	-6.9162
FPR1	8	0.035162	0.059012	0.637578	555	2	1.1148	0.027334	0.025557	0.419218	371	2	1.2972	0.017754	0.0072516	0.239651	185	1	-0.71392	0.021991	0.016397	0.494593	145	0	-8.3707
FPR2	14	0.38578	0.48819	0.949682	2826	1	-0.45271	0.60247	0.52912	0.899662	3786	1	-1.5507	0.68149	0.58234	0.918993	4209	0	-5.8291	0.38281	0.27647	0.801558	2352	0	-6.6729
FPR3	7	0.46636	0.47027	0.942906	3228	1	-6.7709	0.53466	0.49091	0.887351	3375	0	-6.6966	0.85618	0.81611	0.96657	5305	0	-7.9823	0.78854	0.73052	0.956653	4870	0	-7.2062
FRAS1	7	0.88371	0.85754	0.977475	5443	0	-5.263	0.75145	0.7141	0.954775	4658	0	-5.8373	0.52392	0.46949	0.889022	3247	0	-5.7591	0.31744	0.26248	0.782535	1976	0	-6.1178
FREM1	14	0.19061	0.31266	0.906453	1865	2	1.1453	0.33048	0.34167	0.830934	2246	1	0.37363	0.34676	0.25521	0.803369	2171	0	-3.2702	0.75189	0.74394	0.958375	4650	0	-7.7825
FREM2	6	0.71129	0.67097	0.953681	4456	0	-7.3985	0.95914	0.9472	0.990514	5962	0	-7.6886	0.91944	0.89619	0.978641	5690	0	-7.6094	0.88841	0.87143	0.97842	5483	0	-7.9724
FRMD3	7	0.024181	0.043856	0.627742	408	2	2.8121	0.085056	0.089554	0.631314	885	2	0.95131	0.097465	0.057826	0.565109	638	1	-2.7432	0.1499	0.11027	0.673516	919	0	-4.3872
FRMD5	12	0.0073565	0.012852	0.486686	156	3	4.1239	0.0017128	0.0015259	0.307786	33	3	5.0592	0.0027238	0.0019275	0.16646	41	2	2.9766	0.092714	0.072063	0.673516	566	0	-1.5139
FRRS1	5	0.47635	0.46346	0.942906	3279	0	-7.1279	0.35226	0.30049	0.815164	2361	0	-7.2805	0.37611	0.30829	0.83002	2360	0	-7.2015	0.76938	0.74547	0.958835	4758	0	-7.5639
FRRS1L	5	0.51654	0.48837	0.949682	3449	0	-5.2354	0.68076	0.6793	0.939351	4244	0	-5.9816	0.48778	0.46607	0.889022	3030	0	-5.9034	0.32909	0.31985	0.830831	2050	0	-6.2626
FSD1L	7	0.46437	0.47027	0.942906	3210	1	-5.8306	0.48643	0.42176	0.875516	3091	0	-5.9816	0.47358	0.38382	0.849857	2950	0	-5.9034	0.54782	0.54081	0.944575	3356	0	-7.1327
FSHR	7	0.10057	0.14791	0.761754	1164	1	-1.0419	0.10401	0.099444	0.639603	1015	1	-2.5255	0.21699	0.16227	0.731802	1339	0	-5.5339	0.35772	0.32227	0.830831	2213	0	-7.0815
FSTL1	12	0.89974	0.87023	0.978154	5546	0	-5.1646	0.89188	0.85798	0.976723	5513	0	-5.3142	0.79186	0.76749	0.962423	4856	0	-5.5607	0.60199	0.59668	0.949776	3684	0	-5.9184
FTHL17	5	0.56315	0.52385	0.949682	3679	0	-6.9639	0.87683	0.85286	0.976723	5425	0	-7.3173	0.7904	0.75195	0.962423	4846	0	-7.2383	0.72447	0.67551	0.956066	4458	0	-7.3996
FURIN	14	0.12873	0.20363	0.828691	1405	3	1.7834	0.22236	0.22219	0.80568	1646	2	1.2274	0.29188	0.20963	0.803369	1805	0	-2.7268	0.87175	0.82963	0.969441	5371	0	-7.4676
FUT1	7	0.71537	0.66884	0.953681	4477	0	-0.67116	0.65343	0.60815	0.91047	4091	0	-2.4067	0.63084	0.60461	0.92444	3904	0	-6.3124	0.46049	0.46038	0.944575	2820	0	-6.6729
FUT10	12	0.65594	0.67157	0.953681	4146	1	-0.4092	0.60669	0.51365	0.890805	3823	0	-5.2138	0.78146	0.74652	0.961772	4799	0	-6.4752	0.58441	0.55022	0.944575	3569	0	-5.6382
FUT11	12	0.45029	0.55746	0.953681	3145	1	-0.61696	0.43349	0.41033	0.868044	2811	1	-4.6091	0.32483	0.22298	0.803369	2015	0	-4.5329	0.4804	0.40743	0.926755	2941	0	-6.3516
FUT2	11	0.1378	0.21303	0.835837	1464	3	1.6333	0.86954	0.82894	0.976723	5372	0	-3.3618	0.87504	0.85077	0.97309	5414	0	-6.676	0.77028	0.73891	0.956653	4771	0	-7.0375
FUT3	6	0.96704	0.95395	0.989395	5979	0	-7.0645	0.91975	0.89969	0.982044	5691	0	-7.2171	0.84801	0.8121	0.96657	5252	0	-7.1381	0.78904	0.74109	0.956653	4876	0	-7.5004
FUT4	7	0.37733	0.40824	0.934154	2783	1	-0.27724	0.26028	0.24205	0.80568	1877	1	-3.3565	0.25766	0.22275	0.803369	1593	0	-5.4811	0.10835	0.070006	0.673516	665	0	-5.8385
FUT5	7	0.11288	0.15158	0.761754	1279	2	1.5799	0.25453	0.24205	0.80568	1849	1	0.05648	0.38268	0.33369	0.830511	2398	0	-4.4929	0.31203	0.24553	0.780151	1939	0	-5.9755
FUT6	14	0.85491	0.83568	0.973308	5280	0	0.076026	0.60108	0.52912	0.899662	3777	1	-4.8432	0.64109	0.56919	0.916272	3964	0	-7.2139	0.98419	0.97963	0.996764	6093	0	-7.809
FUT7	7	0.99973	0.99938	1	6206	0	-8.4573	0.99891	0.99762	0.999704	6200	0	-8.6105	0.99714	0.99394	0.999142	6183	0	-8.5312	0.996	0.99284	0.999789	6171	0	-8.722
FUT8	14	0.42352	0.51335	0.949682	3019	1	-4.9846	0.42443	0.43515	0.883257	2753	1	-5.1336	0.49385	0.43189	0.879464	3075	0	-5.0564	0.62659	0.57565	0.944575	3849	0	-5.7539
FUT9	7	0.79219	0.7404	0.962737	4896	0	-5.5997	0.82484	0.82003	0.976723	5096	0	-6.8582	0.65676	0.62733	0.93077	4052	0	-6.7794	0.49797	0.4899	0.944575	3061	0	-7.141
FUZ	13	0.03481	0.065958	0.648064	551	1	-0.09521	0.037745	0.040969	0.517377	476	1	-1.7655	0.12988	0.064065	0.567106	832	1	-2.937	0.52076	0.47338	0.944575	3201	0	-6.1677
FXYD1	13	0.057801	0.10822	0.723769	810	3	3.1397	0.058013	0.066728	0.607902	643	3	1.936	0.23358	0.15302	0.719308	1438	1	-0.32576	0.0554	0.026687	0.570509	327	0	-2.5813
FXYD2	13	0.87771	0.85445	0.977475	5401	0	-2.4539	0.72817	0.67813	0.937937	4527	0	-3.1739	0.35838	0.26088	0.80519	2235	0	-3.1034	0.086278	0.078712	0.673516	519	0	-3.43
FXYD3	7	0.86371	0.82762	0.971282	5322	0	-5.6695	0.72182	0.6719	0.937937	4497	0	-5.8203	0.47496	0.38864	0.85929	2961	0	-5.7422	0.25902	0.16827	0.691216	1615	0	-4.9028
FXYD4	5	0.88273	0.85121	0.977016	5436	0	-6.3174	0.77207	0.74622	0.970092	4787	0	-6.4693	0.62652	0.57849	0.918993	3872	0	-6.3907	0.50754	0.46283	0.944575	3123	0	-6.7514
FXYD5	12	0.42886	0.52522	0.949682	3050	1	-1.5625	0.60632	0.51365	0.890805	3819	0	-6.5016	0.92585	0.90342	0.979916	5727	0	-7.2741	0.85627	0.82077	0.964897	5283	0	-7.6366
FXYD6	12	0.11603	0.18489	0.824423	1305	3	1.2842	0.13487	0.15613	0.772911	1177	2	1.6612	0.27926	0.22298	0.803369	1730	0	-1.7631	0.20804	0.13953	0.673516	1274	0	-4.5341
FXYD6-FXYD2	7	0.20797	0.27015	0.862706	1971	1	-1.9549	0.07688	0.079872	0.612538	816	1	-2.9627	0.036087	0.018682	0.392143	293	1	-3.9768	0.04083	0.014624	0.458871	263	0	-8.3237
FXYD7	5	0.030039	0.047042	0.627742	479	2	2.1184	0.013967	0.0139	0.382442	227	2	2.3123	0.062298	0.031799	0.489033	435	1	-0.50803	0.096845	0.07083	0.673516	591	0	-2.8907
FZD1	6	0.53854	0.52579	0.949682	3559	1	-7.3515	0.9555	0.94558	0.990514	5949	0	-7.5043	0.91276	0.89341	0.978641	5644	0	-8.3914	0.87916	0.86572	0.97842	5418	0	-8.1345
FZD10	7	0.030468	0.051256	0.637578	485	1	-5.0117	0.033281	0.027799	0.419218	431	1	-5.1608	0.02001	0.018681	0.392143	200	1	-5.0836	0.039129	0.014624	0.458871	251	0	-5.4386
FZD2	7	0.070757	0.099329	0.720921	914	1	0.37308	0.13079	0.099446	0.639603	1161	1	-3.6825	0.24904	0.22275	0.803369	1535	0	-7.1251	0.30548	0.24552	0.780151	1902	0	-7.4874
FZD3	7	0.71852	0.67458	0.953681	4497	0	-5.9892	0.74238	0.70656	0.951867	4609	0	-6.1405	0.71697	0.6831	0.94925	4403	0	-6.3907	0.58343	0.55576	0.944575	3562	0	-6.7514
FZD4	9	0.5781	0.57707	0.953681	3750	1	-0.50101	0.65335	0.59761	0.91047	4089	0	-8.0687	0.99627	0.99288	0.998992	6177	0	-7.9966	0.99399	0.99093	0.999789	6158	0	-8.36
FZD5	5	0.36541	0.36169	0.934154	2733	1	-2.1939	0.24823	0.21954	0.80568	1804	1	-7.0006	0.76604	0.72711	0.956075	4692	0	-7.5619	0.69218	0.64473	0.953428	4263	0	-7.9248
FZD6	10	0.052522	0.080619	0.686342	756	2	2.635	0.23672	0.2348	0.80568	1734	1	0.58895	0.35529	0.33374	0.830511	2216	0	-2.3513	0.52378	0.48771	0.944575	3220	0	-5.5177
FZD7	6	0.4212	0.41784	0.934154	3009	1	-7.2583	0.94745	0.93534	0.98979	5877	0	-7.4223	0.89792	0.87573	0.977547	5549	0	-7.3432	0.85868	0.83889	0.97257	5300	0	-7.6945
FZD8	6	0.5916	0.57097	0.953681	3829	0	-5.7997	0.79373	0.79066	0.976723	4907	0	-7.4335	0.63079	0.60573	0.92444	3897	0	-7.3544	0.48772	0.48359	0.944575	2986	0	-7.717
FZD9	7	0.78265	0.74039	0.962737	4840	0	-7.2412	0.61551	0.60148	0.91047	3878	0	-7.3939	0.33261	0.29119	0.825451	2070	0	-7.3148	0.12721	0.083612	0.673516	776	0	-7.6774
G0S2	6	0.10393	0.13812	0.761754	1197	2	1.2022	0.3889	0.31266	0.815164	2557	0	0.51074	0.36477	0.30304	0.825451	2280	0	-3.8672	0.48948	0.48359	0.944575	2992	0	-6.5777
G6PC	8	0.0026606	0.003988	0.374686	66	4	2.1353	0.37199	0.32721	0.824048	2469	1	0.91813	0.42988	0.38177	0.849857	2679	0	-6.9367	0.85162	0.81268	0.964507	5255	0	-7.5184
G6PC2	7	0.99984	0.99976	1	6210	0	-8.9377	0.99932	0.99888	0.999786	6207	0	-9.091	0.99817	0.99703	0.999586	6194	0	-9.0116	0.99746	0.99648	0.999789	6185	0	-9.2499
G6PC3	14	0.64601	0.68508	0.953681	4104	1	0.67332	0.76861	0.72299	0.961868	4770	0	-0.61515	0.63244	0.56919	0.916272	3909	0	-2.5671	0.39325	0.29784	0.801558	2429	0	-4.5738
GAA	13	0.0085227	0.015965	0.492115	174	4	3.9413	0.0076265	0.010068	0.365106	137	3	4.2617	0.0067035	0.0022541	0.166726	84	2	2.2824	0.019556	0.00030358	0.024818	129	1	-1.8042
GABBR1	13	0.29207	0.40707	0.934154	2366	1	-2.3709	0.19221	0.20334	0.803473	1484	1	-7.6555	0.21343	0.13081	0.684454	1321	1	-7.5763	0.1576	0.12798	0.673516	958	0	-7.2112
GABBR2	7	0.8772	0.84767	0.977016	5396	0	-4.2954	0.7413	0.70656	0.951867	4605	0	-8.5214	0.50761	0.45664	0.889022	3158	0	-8.4421	0.29711	0.23387	0.780151	1841	0	-8.8058
GABRA1	16	0.092273	0.16234	0.786746	1095	3	2.0155	0.089043	0.11686	0.699446	916	2	2.5003	0.066126	0.054997	0.565109	454	1	-0.3684	0.016966	0.00051075	0.033758	103	1	-6.5846
GABRA2	15	0.37264	0.48246	0.949682	2768	1	0.21955	0.52357	0.48855	0.887351	3309	1	-3.6342	0.49288	0.4562	0.889022	3069	0	-6.7627	0.92076	0.89636	0.984409	5691	0	-7.1243
GABRA3	7	0.16127	0.22228	0.837014	1663	2	1.1905	0.30345	0.28263	0.815164	2105	1	-2.3864	0.28696	0.24612	0.803369	1780	0	-8.1001	0.98755	0.98056	0.996764	6118	0	-8.4635
GABRA4	7	0.68089	0.64579	0.953681	4283	0	-3.1348	0.59359	0.57448	0.907281	3736	0	-7.359	0.6972	0.6747	0.945194	4288	0	-7.28	0.88796	0.87064	0.97842	5482	0	-7.2919
GABRA5	14	0.86219	0.84097	0.975357	5317	0	-0.44758	0.97034	0.96918	0.992074	6026	0	-6.9233	0.88573	0.86735	0.977304	5481	0	-6.8444	0.75596	0.7521	0.959558	4680	0	-6.8869
GABRA6	8	4.79E-05	9.00E-05	0.093234	4	6	2.9923	0.083862	0.092963	0.639603	874	2	1.2899	0.41133	0.37067	0.840509	2581	0	-3.3898	0.27319	0.18308	0.711606	1685	0	-6.5543
GABRB1	14	0.050224	0.10467	0.720921	733	2	1.6491	0.03598	0.038695	0.514715	461	1	0.2372	0.11744	0.068742	0.567106	759	1	-3.3913	0.25238	0.18509	0.711606	1582	0	-3.7249
GABRB2	13	0.43411	0.53835	0.953351	3073	2	1.0967	0.52212	0.47762	0.887351	3298	1	-1.6778	0.3042	0.24022	0.803369	1885	0	-4.4095	0.48771	0.40176	0.926755	2984	0	-6.8429
GABRB3	14	0.83578	0.82468	0.971282	5143	1	-2.1085	0.94088	0.92768	0.98834	5831	0	-4.8951	0.80071	0.76757	0.962423	4914	0	-5.1874	0.5837	0.53436	0.944575	3565	0	-5.5431
GABRD	5	0.6063	0.5624	0.953681	3916	0	-1.0749	0.62733	0.58864	0.91047	3937	0	-4.569	0.40808	0.36053	0.830511	2553	0	-6.2174	0.23444	0.18346	0.711606	1466	0	-6.5777
GABRE	7	0.02482	0.043856	0.627742	421	2	1.1767	0.019516	0.019119	0.399495	292	2	1.6805	0.020504	0.018681	0.392143	206	1	-5.1364	0.0079583	8.05E-05	0.014706	45	1	-5.4918
GABRG1	5	0.098654	0.13421	0.761754	1149	2	0.91227	0.26108	0.22777	0.80568	1879	1	-0.5074	0.20442	0.18357	0.77951	1271	0	-5.9777	0.4476	0.43049	0.941947	2740	0	-7.895
GABRG2	13	0.49992	0.60011	0.953681	3372	1	-4.6465	0.60619	0.51706	0.890805	3815	1	-4.7944	0.76642	0.72324	0.955374	4699	0	-5.0004	0.53948	0.47338	0.944575	3305	0	-5.07
GABRG3	8	0.25728	0.32194	0.907126	2203	1	0.33872	0.041904	0.036577	0.494697	519	2	2.1581	0.32335	0.27595	0.825451	2007	0	-2.6667	0.36406	0.32537	0.834012	2254	0	-7.0152
GABRP	12	0.46432	0.55746	0.953681	3209	1	-4.2506	0.40292	0.38432	0.857059	2634	1	-2.5831	0.48745	0.44477	0.883785	3027	0	-4.3209	0.44604	0.36768	0.88611	2734	0	-5.4918
GABRQ	1	0.78999	0.77957	0.968228	4880	0	0	0.73659	0.72133	0.960694	4574	0	0	0.69211	0.66309	0.942826	4272	0	0	0.67811	0.65589	0.953428	4180	0	0
GABRR1	7	0.49741	0.49833	0.949682	3359	1	-0.65441	0.63226	0.60815	0.91047	3971	0	-3.2237	0.52178	0.46533	0.889022	3232	0	-7.36	0.90322	0.88399	0.978486	5583	0	-7.7226
GABRR2	7	0.94614	0.93042	0.982869	5848	0	-6.7469	0.86506	0.85286	0.976723	5340	0	-6.8992	0.73152	0.69904	0.94925	4490	0	-6.8204	0.60431	0.57007	0.944575	3704	0	-7.1821
GABRR3	5	0.075881	0.1052	0.720921	962	2	1.2742	0.42313	0.3823	0.857059	2743	0	-7.3939	0.48654	0.46286	0.889022	3022	0	-7.3148	0.79938	0.77849	0.961597	4955	0	-8.6853
GAL	13	0.9334	0.91001	0.982869	5768	0	-3.633	0.57167	0.50388	0.887351	3603	1	-3.7767	0.66884	0.55654	0.914998	4134	0	-5.5607	0.38103	0.28157	0.801558	2339	0	-5.9184
GAL3ST1	11	0.032607	0.056666	0.637578	521	1	-5.3133	0.11318	0.13904	0.747771	1068	1	-7.0741	0.29607	0.20728	0.803369	1838	0	-6.9951	0.74744	0.72109	0.956066	4624	0	-7.3572
GAL3ST2	6	0.051792	0.07525	0.676508	747	2	2.143	0.048416	0.052151	0.565471	571	1	-3.2684	0.0287	0.015424	0.38178	250	1	-6.7113	0.018875	0.012542	0.458871	121	0	-7.0728
GAL3ST3	7	0.70378	0.66884	0.953681	4417	0	-3.3155	0.52578	0.49091	0.887351	3324	0	-7.9292	0.23135	0.18694	0.77951	1422	0	-7.85	0.066735	0.056436	0.673516	393	0	-8.2132
GAL3ST4	13	0.40835	0.49186	0.949682	2945	2	1.0717	0.69922	0.62671	0.918553	4347	0	-0.033153	0.78027	0.7471	0.961772	4790	0	-4.8503	0.56327	0.51673	0.944575	3441	0	-6.7294
GALC	13	0.76002	0.75201	0.962737	4720	1	-6.8178	0.69016	0.60467	0.91047	4303	0	-6.9702	0.7711	0.72324	0.955374	4733	0	-6.8913	0.94988	0.9262	0.988735	5882	0	-7.8503
GALNS	5	0.024544	0.038045	0.592339	415	2	2.6545	0.17797	0.17857	0.790342	1393	1	-6.1405	0.25953	0.21855	0.803369	1603	0	-6.0621	0.30492	0.28459	0.801558	1900	0	-6.1448
GALNT1	8	0.0079488	0.014126	0.486686	165	2	2.7648	0.020015	0.019176	0.399495	297	2	1.9785	0.023118	0.022166	0.438876	217	1	-1.822	0.12168	0.080225	0.673516	745	0	-6.8966
GALNT10	11	0.81163	0.78822	0.968228	5005	0	-0.30935	0.94712	0.94483	0.990514	5872	0	-6.9312	0.84614	0.82434	0.968014	5238	0	-6.8523	0.71899	0.71039	0.956066	4422	0	-7.2141
GALNT11	13	0.37709	0.46612	0.942906	2781	2	1.2153	0.64086	0.54323	0.899662	4023	0	-1.4171	0.65045	0.55654	0.914998	4021	0	-3.966	0.76526	0.76235	0.960193	4731	0	-6.4268
GALNT12	7	0.65967	0.62775	0.953681	4166	0	-0.79634	0.80281	0.80248	0.976723	4961	0	-8.1423	0.99009	0.98061	0.99454	6137	0	-8.7335	0.98578	0.97801	0.996764	6103	0	-8.8465
GALNT13	5	0.015754	0.021245	0.494255	292	1	-7.2469	0.038338	0.041525	0.521202	482	1	-7.3996	0.085361	0.05144	0.556404	569	1	-7.3205	0.34997	0.35363	0.871175	2172	0	-7.6831
GALNT14	13	0.44235	0.55085	0.953681	3116	2	0.85283	0.34294	0.35908	0.842832	2310	1	0.33564	0.24968	0.1753	0.765385	1545	1	-4.0581	0.30353	0.24042	0.780151	1894	0	-4.4175
GALNT15	14	0.04585	0.083292	0.691832	676	4	2.8354	0.10665	0.14046	0.747771	1035	2	2.2536	0.26721	0.186	0.77951	1657	1	-0.9851	0.22624	0.16072	0.673516	1405	0	-3.43
GALNT16	13	0.62935	0.6607	0.953681	4017	1	0.66582	0.45304	0.43789	0.883257	2905	1	-0.081893	0.64939	0.55654	0.914998	4007	0	-3.9289	0.53948	0.47338	0.944575	3309	0	-6.1677
GALNT18	7	0.91737	0.89947	0.980638	5661	0	-7.4036	0.71996	0.66906	0.936442	4480	0	-7.5564	0.94755	0.92904	0.982003	5871	0	-7.7088	0.92331	0.90883	0.984409	5708	0	-8.0718
GALNT2	14	0.15177	0.2354	0.837574	1587	3	1.4928	0.57035	0.51573	0.890805	3596	1	0.61474	0.50614	0.44879	0.883785	3150	0	-4.0722	0.46081	0.31841	0.830509	2823	0	-6.3919
GALNT3	13	0.0019591	0.0039338	0.374686	51	6	3.5229	0.050171	0.050744	0.562986	581	2	2.8471	0.32154	0.24022	0.803369	1996	0	-0.5577	0.3047	0.24042	0.780151	1897	0	-5.1614
GALNT5	5	0.93047	0.90741	0.982869	5749	0	-7.071	0.85649	0.82613	0.976723	5273	0	-7.2236	0.75799	0.71176	0.95387	4649	0	-7.1446	0.68159	0.62583	0.953428	4196	0	-7.5069
GALNT6	12	0.66102	0.67157	0.953681	4173	1	0.4086	0.43234	0.41033	0.868044	2803	1	-6.1942	0.63478	0.526	0.914742	3928	0	-6.1158	0.78989	0.75461	0.959558	4885	0	-6.6005
GALNT7	7	0.51323	0.51238	0.949682	3431	1	-5.5817	0.82338	0.82003	0.976723	5087	0	-7.1575	0.65411	0.62733	0.93077	4037	0	-7.0786	0.49423	0.4899	0.944575	3031	0	-6.9832
GALNT8	6	0.4428	0.43809	0.942906	3120	1	-4.7468	0.50791	0.45406	0.885836	3221	0	-4.8951	0.49907	0.46521	0.889022	3109	0	-7.441	0.31311	0.28009	0.801558	1950	0	-7.8037
GALNT9	13	0.5578	0.63638	0.953681	3657	1	-1.6771	0.88065	0.84941	0.976723	5444	0	-7.0597	0.98016	0.96848	0.991629	6075	0	-7.9271	0.95961	0.9374	0.988735	5947	0	-7.3734
GALNTL5	6	0.93748	0.91556	0.982869	5793	0	-6.6379	0.85778	0.83649	0.976723	5285	0	-6.7901	0.74	0.70274	0.949986	4547	0	-6.7113	0.63869	0.59417	0.949776	3936	0	-7.0728
GALNTL6	6	0.7611	0.72144	0.962737	4729	0	-5.5464	0.85422	0.82811	0.976723	5259	0	-6.7974	0.73371	0.68897	0.94925	4507	0	-8.45	0.14197	0.09569	0.673516	873	0	-6.8154
GALR1	7	0.64868	0.62775	0.953681	4114	0	-4.9846	0.78217	0.76065	0.971613	4845	0	-7.9013	0.57911	0.53362	0.914998	3577	0	-6.0642	0.38893	0.34782	0.862669	2405	0	-7.4409
GALR2	7	0.12665	0.17558	0.815488	1396	1	-0.78654	0.14199	0.12977	0.72184	1217	1	-6.7278	0.10561	0.07083	0.567106	686	1	-6.649	0.21923	0.16195	0.673516	1354	0	-7.0104
GALR3	7	0.7697	0.72866	0.962737	4768	0	-4.3812	0.59997	0.59161	0.91047	3774	0	-4.5278	0.31431	0.27452	0.825451	1949	0	-4.4518	0.11669	0.076808	0.673516	705	0	-4.8016
GANAB	16	0.83559	0.82773	0.971282	5142	1	-0.79442	0.8851	0.87768	0.981978	5472	0	-1.9264	0.98554	0.97394	0.994175	6103	0	-6.8836	0.9609	0.93662	0.988735	5953	0	-6.2459
GAPDH	14	0.60343	0.66769	0.953681	3901	1	-3.5071	0.68474	0.59549	0.91047	4266	0	-5.1336	0.80858	0.77139	0.962423	4973	0	-5.0564	0.62659	0.57565	0.944575	3850	0	-6.3409
GAPDHS	7	0.70249	0.66884	0.953681	4407	0	-4.4758	0.52038	0.47451	0.887351	3284	0	-1.0982	0.74007	0.70158	0.94925	4548	0	-7.2015	0.13773	0.09691	0.673516	847	0	-6.5528
GAPT	7	0.78572	0.74039	0.962737	4852	0	-2.2882	0.64071	0.60815	0.91047	4022	0	-7.9988	0.98381	0.97633	0.994417	6092	0	-7.9383	0.97661	0.97199	0.996146	6049	0	-8.2828
GAS1	6	0.88727	0.86238	0.977475	5470	0	-5.9892	0.76416	0.75824	0.970092	4737	0	-6.1405	0.58174	0.55134	0.914998	3590	0	-6.0621	0.4212	0.41567	0.926755	2585	0	-6.4219
GBA	17	0.31018	0.46204	0.942906	2470	2	1.889	0.29082	0.28343	0.815164	2036	2	1.2566	0.56215	0.49704	0.90024	3481	0	-0.82341	0.60902	0.55078	0.944575	3735	0	-7.2532
GBGT1	7	0.032247	0.055281	0.637578	516	3	1.635	0.027679	0.027798	0.419218	376	2	2.3151	0.093426	0.057824	0.565109	614	1	0.11261	0.29711	0.23387	0.780151	1842	0	-4.7147
GCGR	7	0.84529	0.80553	0.968228	5210	0	-7.493	0.68362	0.63957	0.923245	4257	0	-7.6459	0.95677	0.9451	0.984216	5926	0	-8.1265	0.93688	0.93331	0.988735	5791	0	-8.4899
GCLC	7	0.56763	0.55393	0.953681	3702	1	0.50155	0.42112	0.34398	0.830934	2737	0	-2.1225	0.99912	0.99832	0.999586	6201	0	-8.5797	0.99878	0.99803	0.999789	6197	0	-8.6114
GCNT1	7	0.55528	0.55392	0.953681	3645	1	-7.5263	0.72416	0.67474	0.937937	4513	0	-7.6792	0.95995	0.94627	0.984216	5958	0	-7.8852	0.94165	0.9347	0.988735	5830	0	-7.963
GCNT2	14	0.23491	0.37165	0.934154	2099	2	-0.67912	0.059057	0.05865	0.607586	652	2	-0.73874	0.031766	0.01315	0.353671	266	2	-0.70739	0.015357	0.0004231	0.029208	91	1	-0.85981
GCNT3	16	0.22721	0.35654	0.934154	2056	3	1.8602	0.2512	0.25476	0.813652	1828	2	1.3604	0.33562	0.28691	0.825451	2096	0	-2.5741	0.53351	0.43965	0.944436	3271	0	-5.4112
GCNT4	6	0.23698	0.26988	0.862706	2111	1	-0.31674	0.22738	0.21061	0.803473	1681	1	-6.391	0.32236	0.29353	0.825451	2003	0	-6.3124	0.59129	0.53826	0.944575	3632	0	-6.8667
GDAP1	13	0.41849	0.50631	0.949682	2996	1	-0.74062	0.81567	0.80715	0.976723	5048	0	-6.7186	0.95864	0.9377	0.984037	5943	0	-6.8758	0.91533	0.87987	0.97842	5657	0	-7.2377
GDAP1L1	7	0.9349	0.91997	0.982869	5776	0	-7.6042	0.84144	0.83951	0.976723	5192	0	-7.7571	0.68729	0.6633	0.942826	4251	0	-7.6779	0.54176	0.53714	0.944575	3319	0	-8.0409
GDE1	9	0.61833	0.61197	0.953681	3971	1	0.045429	0.78182	0.74838	0.970092	4842	0	-4.7592	0.63069	0.58986	0.921703	3896	0	-5.4397	0.41005	0.35836	0.878331	2524	0	-5.7968
GDF15	7	0.91595	0.8974	0.980638	5652	0	-6.9778	0.80366	0.80248	0.976723	4965	0	-7.1303	0.61926	0.59473	0.921703	3832	0	-7.0513	0.44352	0.44744	0.944575	2715	0	-7.2352
GDF9	6	0.39658	0.41783	0.934154	2880	1	-6.5573	0.49719	0.45406	0.885836	3151	0	-6.7095	0.38661	0.31207	0.83002	2423	0	-6.6307	0.29454	0.25565	0.782535	1823	0	-6.992
GDNF	5	0.18134	0.19027	0.824423	1810	1	-0.74904	0.13069	0.12109	0.708392	1160	1	-2.1727	0.063577	0.031799	0.489033	438	1	-8.7399	0.36128	0.36094	0.881494	2240	0	-8.543
GDPD1	12	0.14005	0.22359	0.837014	1480	2	1.8392	0.24966	0.26825	0.815164	1813	1	-2.259	0.76271	0.72472	0.955374	4681	0	-6.8836	0.55068	0.49996	0.944575	3368	0	-6.7073
GDPD2	8	0.897	0.86475	0.977921	5532	0	-6.0688	0.89864	0.88747	0.981978	5547	0	-6.5641	0.7775	0.74641	0.961772	4773	0	-6.4854	0.6534	0.61962	0.953428	4010	0	-6.8464
GDPD3	7	0.047859	0.075349	0.676508	698	2	2.7949	0.085953	0.089554	0.631314	892	2	0.94982	0.27921	0.24612	0.803369	1729	0	-1.5044	0.56784	0.54447	0.944575	3465	0	-6.8049
GDPD4	7	0.61099	0.58852	0.953681	3934	0	-6.2955	0.67234	0.6273	0.918553	4196	0	-6.4473	0.77022	0.72628	0.955602	4728	0	-7.7811	0.66206	0.60724	0.950342	4070	0	-8.1442
GDPD5	13	0.97808	0.9671	0.992193	6063	0	-3.2916	0.91425	0.88896	0.981978	5643	0	-6.4138	0.71778	0.65444	0.940108	4408	0	-6.3352	0.45916	0.36668	0.88611	2801	0	-5.823
GFPT1	10	0.72098	0.70555	0.956854	4512	1	0.28125	0.42499	0.39343	0.860187	2757	1	0.052298	0.33963	0.30385	0.825451	2124	0	-6.2657	0.7629	0.71587	0.956066	4716	0	-7.5069
GFPT2	13	0.17258	0.2876	0.878494	1744	2	2.3523	0.14852	0.1745	0.785879	1256	2	1.7013	0.55868	0.48796	0.90024	3468	0	-2.7774	0.8561	0.81398	0.964507	5281	0	-7.2299
GFRA1	12	0.75136	0.74901	0.962737	4666	1	-1.4806	0.67057	0.59673	0.91047	4187	0	-2.4794	0.60139	0.5132	0.909703	3714	0	-3.8994	0.31033	0.22264	0.760315	1929	0	-4.2423
GFRA2	14	0.82408	0.80735	0.968228	5084	1	0.11272	0.82568	0.80606	0.976723	5101	0	-6.3561	0.78249	0.74799	0.961772	4805	0	-6.2775	0.86911	0.82963	0.969441	5353	0	-6.7404
GFRA3	6	0.53798	0.52579	0.949682	3556	1	-8.0263	0.36159	0.30333	0.815164	2418	1	-8.1794	0.9829	0.96975	0.992373	6089	0	-8.2929	0.97671	0.96631	0.995471	6051	0	-8.4635
GFRA4	7	0.97909	0.9694	0.992193	6070	0	-7.9157	0.94161	0.92419	0.987583	5835	0	-8.0687	0.87775	0.84319	0.971308	5438	0	-7.9895	0.82075	0.77243	0.960193	5072	0	-7.3355
GFRAL	6	0.20566	0.22943	0.837574	1957	1	-1.1116	0.10233	0.080425	0.612538	1004	1	-4.1068	0.088445	0.04988	0.546606	583	1	-6.3238	0.33227	0.29432	0.801558	2068	0	-6.6844
GGCX	7	0.01642	0.022144	0.494255	302	2	1.6615	0.074059	0.079872	0.612538	789	1	0.41719	0.31235	0.26899	0.817633	1932	0	-4.9773	0.32097	0.27927	0.801558	1993	0	-7.5261
GGT1	13	0.25433	0.368	0.934154	2193	1	-1.4872	0.21977	0.20334	0.803473	1633	1	-1.5879	0.21809	0.13081	0.684454	1351	1	-1.5353	0.12038	0.10366	0.673516	722	0	-6.5777
GGT2	10	0.19071	0.28383	0.871892	1867	2	1.6823	0.57821	0.51127	0.890805	3649	0	-1.2005	0.57264	0.46549	0.889022	3539	0	-5.8411	0.30857	0.22437	0.761746	1913	0	-6.2
GGT5	7	0.34461	0.39456	0.934154	2634	1	-5.9892	0.85714	0.84712	0.976723	5281	0	-6.4362	0.71697	0.6831	0.94925	4402	0	-6.3576	0.58343	0.55576	0.944575	3561	0	-6.7183
GGT6	6	0.64755	0.61229	0.953681	4110	0	-1.8395	0.47244	0.43857	0.883257	3015	0	-5.5174	0.20191	0.16266	0.731802	1258	0	-5.4397	0.057481	0.048926	0.673516	341	0	-5.7968
GGT7	7	0.50123	0.50532	0.949682	3378	1	-0.34586	0.30133	0.26244	0.813652	2097	1	-6.3561	0.50544	0.44792	0.883785	3148	0	-6.2775	0.63822	0.58744	0.949474	3931	0	-6.6379
GGTA1P	12	0.83354	0.81525	0.971266	5134	0	-0.18765	0.9239	0.90676	0.984116	5718	0	-5.854	0.67888	0.58469	0.921067	4188	0	-4.9716	0.55635	0.49996	0.944575	3400	0	-5.3259
GHITM	9	0.079849	0.13395	0.761754	992	2	2.4124	0.45832	0.3841	0.857059	2929	1	0.59744	0.96546	0.95434	0.98596	5994	0	-7.7218	0.26383	0.18824	0.719723	1636	0	-7.6716
GHR	13	0.98777	0.98176	0.995311	6122	0	-3.3786	0.8707	0.83966	0.976723	5387	0	-6.425	0.93272	0.90608	0.980654	5778	0	-6.3465	0.86242	0.81672	0.964507	5323	0	-6.9913
GHRHR	14	0.9151	0.8903	0.980638	5642	0	-5.8756	0.84639	0.84069	0.976723	5216	0	-6.0267	0.90898	0.89348	0.978641	5617	0	-5.9484	0.8037	0.79244	0.961597	4971	0	-7.144
GHRL	13	0.69581	0.70317	0.956396	4368	1	-0.52681	0.84059	0.82415	0.976723	5189	0	-6.0267	0.89199	0.87643	0.977547	5515	0	-6.2174	0.77949	0.76965	0.960193	4827	0	-6.5777
GHSR	7	0.94614	0.93042	0.982869	5849	0	-6.1881	0.86506	0.85286	0.976723	5343	0	-8.132	0.73152	0.69904	0.94925	4489	0	-8.0527	0.60431	0.57007	0.944575	3703	0	-8.4161
GIMAP1	6	0.97868	0.97031	0.992193	6068	0	-7.5589	0.86492	0.84196	0.976723	5337	0	-7.3939	0.89487	0.87236	0.977547	5529	0	-7.6326	0.8545	0.83467	0.97077	5264	0	-7.9956
GIMAP2	9	0.64352	0.62578	0.953681	4095	1	-4.3812	0.74377	0.70105	0.950995	4615	0	-4.5278	0.60635	0.55405	0.914998	3746	0	-5.2367	0.37641	0.30578	0.815035	2315	0	-5.5927
GIMAP4	8	0.75231	0.71677	0.962737	4672	0	-6.5481	0.68653	0.6571	0.934566	4278	0	-6.7002	0.85613	0.81847	0.96657	5301	0	-7.2563	0.77649	0.72823	0.956653	4807	0	-7.6188
GIMAP5	14	0.76634	0.76659	0.968228	4756	1	0.21169	0.74943	0.70461	0.951867	4649	0	-1.5053	0.79593	0.748	0.961772	4888	0	-5.0903	0.86911	0.82963	0.969441	5352	0	-6.5013
GINM1	7	0.72303	0.68013	0.953681	4530	0	-4.5171	0.5789	0.56036	0.900776	3653	0	-3.0542	0.84329	0.79812	0.962905	5224	0	-6.8204	0.76972	0.7058	0.956066	4766	0	-7.1821
GIPR	14	0.0069266	0.014412	0.486686	151	3	4.1214	0.0033362	0.0039561	0.307786	63	3	4.8504	0.0062024	0.0028119	0.167598	76	2	2.5025	0.14416	0.1357	0.673516	887	0	-1.7513
GJA1	6	0.68253	0.6398	0.953681	4291	0	-0.9654	0.57776	0.55132	0.900776	3644	0	-3.6522	0.93391	0.91837	0.982003	5788	0	-8.11	0.37897	0.36594	0.88611	2329	0	-8.4734
GJA10	7	0.82667	0.80204	0.968228	5096	0	-2.2477	0.85852	0.84862	0.976723	5293	0	-7.0597	0.7195	0.68588	0.94925	4420	0	-6.9808	0.58722	0.55954	0.944575	3586	0	-7.3428
GJA3	7	0.59452	0.58158	0.953681	3851	1	-1.7027	0.47871	0.41271	0.868044	3050	0	-6.9107	0.4583	0.36399	0.830511	2853	0	-7.1891	0.86918	0.849	0.976081	5354	0	-8.7077
GJA4	6	0.50886	0.49893	0.949682	3412	1	-6.9982	0.4687	0.43091	0.883257	2996	0	-7.1508	0.69198	0.64391	0.936698	4270	0	-7.0718	0.79584	0.74915	0.959558	4923	0	-8.1064
GJA5	13	0.093095	0.14125	0.761754	1103	3	2.1457	0.12239	0.15512	0.771615	1122	2	1.9406	0.50762	0.45759	0.889022	3161	0	-3.8641	0.87773	0.84536	0.974418	5404	0	-7.3715
GJA8	7	0.44622	0.47026	0.942906	3131	1	-0.76484	0.57074	0.54562	0.899662	3599	0	-2.5468	0.74112	0.70158	0.94925	4559	0	-6.9589	0.81717	0.77042	0.960193	5052	0	-8.3618
GJA9	9	0.26752	0.34642	0.930785	2251	1	0.24432	0.38998	0.36075	0.843789	2561	1	-7.6362	0.39414	0.35841	0.830511	2463	0	-7.5571	0.36137	0.29185	0.801558	2241	0	-7.9199
GJB1	6	0.91671	0.89459	0.980638	5660	0	-8.2873	0.81741	0.80059	0.976723	5059	0	-8.4404	0.67101	0.63332	0.934185	4144	0	-8.3611	0.54162	0.50458	0.944575	3317	0	-8.7247
GJB2	7	0.38938	0.41506	0.934154	2843	1	-2.8285	0.24342	0.24205	0.80568	1779	1	-7.171	0.24747	0.22275	0.803369	1524	0	-7.092	0.28034	0.21073	0.743072	1733	0	-7.4542
GJB3	15	0.89351	0.87865	0.978457	5509	0	-4.6465	0.86526	0.86048	0.976723	5345	0	-4.7944	0.64357	0.58158	0.918993	3975	0	-4.7178	0.59127	0.52265	0.944575	3630	0	-6.7071
GJB4	6	0.64755	0.61229	0.953681	4112	0	-8.0913	0.47244	0.43857	0.883257	3016	0	-8.2444	0.20191	0.16266	0.731802	1256	0	-8.1651	0.057481	0.048926	0.673516	343	0	-8.0749
GJB5	7	0.11935	0.15158	0.761754	1338	2	0.8704	0.080046	0.083043	0.614965	848	2	0.9411	0.057331	0.031532	0.489033	404	1	-1.5256	0.072999	0.056436	0.673516	434	0	-6.1178
GJB6	13	0.63703	0.66665	0.953681	4059	1	-1.1734	0.6948	0.61583	0.918553	4329	0	-6.6142	0.77182	0.72324	0.955374	4736	0	-6.5355	0.89799	0.86369	0.978108	5546	0	-6.9546
GJB7	4	0.088221	0.1221	0.739066	1068	1	-8.1008	0.18274	0.15823	0.774669	1429	1	-8.2539	0.24714	0.21407	0.803369	1522	0	-8.1747	0.90154	0.88174	0.97842	5573	0	-8.3742
GJC1	13	0.066858	0.11714	0.739066	876	1	-4.7142	0.27334	0.29312	0.815164	1940	1	-4.8623	0.33368	0.24022	0.803369	2078	0	-4.7855	0.21399	0.15152	0.673516	1325	0	-5.1384
GJC2	6	0.09339	0.11948	0.739066	1106	2	1.5043	0.50185	0.45406	0.885836	3188	0	-3.911	0.41042	0.32123	0.830511	2575	0	-7.2622	0.21032	0.14069	0.673516	1293	0	-7.6247
GJC3	7	0.028384	0.047326	0.627742	460	1	-7.2064	0.051938	0.063155	0.607586	593	1	-7.359	0.17709	0.137	0.684454	1101	0	-7.28	0.86234	0.83706	0.972112	5320	0	-7.6425
GJD2	6	0.87122	0.85014	0.977016	5363	0	-7.1647	0.44696	0.4073	0.868044	2873	0	-7.3173	0.88197	0.85928	0.973338	5463	0	-7.4977	0.83674	0.81552	0.964507	5162	0	-7.6007
GJD3	7	0.98779	0.98348	0.995311	6123	0	-7.2005	0.96405	0.95662	0.990514	5997	0	-8.5755	0.92248	0.90518	0.980627	5705	0	-8.4962	0.88679	0.86938	0.97842	5475	0	-8.2793
GJD4	6	0.37737	0.3774	0.934154	2784	1	-4.7924	0.29446	0.25691	0.813652	2053	1	-8.6056	0.35414	0.30304	0.825451	2209	0	-7.5284	0.69404	0.63876	0.953428	4279	0	-7.692
GJE1	7	0.24865	0.28386	0.871892	2160	1	-1.8036	0.40341	0.33389	0.829784	2640	1	-7.8267	0.40212	0.34397	0.830511	2512	0	-7.7475	0.96041	0.95346	0.993212	5951	0	-8.1106
GK	6	0.87804	0.85633	0.977475	5403	0	-5.7197	0.7489	0.74872	0.970092	4648	0	-5.8706	0.5577	0.5352	0.914998	3460	0	-5.7925	0.38747	0.37876	0.897149	2391	0	-6.1512
GK2	6	0.13557	0.19511	0.824423	1446	2	0.97108	0.45844	0.41534	0.87004	2932	0	-1.2381	0.58883	0.57001	0.916272	3633	0	-6.0621	0.52792	0.5011	0.944575	3242	0	-7.3338
GKN1	7	0.55112	0.533	0.949682	3621	1	-6.4817	0.75882	0.7315	0.962885	4707	0	-6.6338	0.80466	0.76656	0.962423	4947	0	-7.2917	0.71272	0.66257	0.956066	4393	0	-7.6542
GLA	7	0.14408	0.20673	0.829605	1527	1	-4.673	0.32367	0.29281	0.815164	2214	1	-7.0305	0.35703	0.30198	0.825451	2225	0	-6.9515	0.13646	0.09691	0.673516	835	0	-7.3135
GLB1	12	0.26599	0.37094	0.934154	2242	2	1.6994	0.6066	0.51365	0.890805	3822	0	-1.2127	0.32378	0.22298	0.803369	2009	0	-7.6001	0.9757	0.9689	0.995667	6045	0	-6.9993
GLB1L2	10	0.0092774	0.014883	0.486686	186	4	1.7616	0.11077	0.12767	0.716927	1059	2	1.4836	0.53773	0.45344	0.889022	3326	0	-5.825	0.66136	0.66063	0.956066	4061	0	-6.1839
GLCCI1	13	0.31564	0.40707	0.934154	2500	1	-1.6162	0.63057	0.54323	0.899662	3966	0	-2.3255	0.50379	0.44979	0.884911	3137	0	-2.696	0.20582	0.13975	0.673516	1261	0	-6.8566
GLCE	6	0.36248	0.36395	0.934154	2719	1	-5.9335	0.27233	0.24766	0.813652	1937	1	-6.0847	0.65233	0.61689	0.929355	4031	0	-6.0064	0.51579	0.49064	0.944575	3170	0	-6.4757
GLDN	9	0.67671	0.66071	0.953681	4255	1	-0.60064	0.53488	0.44179	0.885431	3378	0	-3.0628	0.46559	0.41282	0.869293	2903	0	-2.993	0.21308	0.14839	0.673516	1318	0	-6.7514
GLG1	7	0.037611	0.061345	0.637578	583	2	2.7877	0.1863	0.18044	0.790342	1446	1	-0.15343	0.1725	0.137	0.684454	1071	0	0.27222	0.44584	0.44744	0.944575	2730	0	-5.6484
GLIPR1	10	0.10409	0.17223	0.807588	1199	1	-1.7684	0.066293	0.086818	0.630878	714	1	-4.8951	0.07017	0.047566	0.541281	473	1	-4.8183	0.25608	0.19058	0.726444	1609	0	-5.1714
GLIPR1L2	7	0.0025598	0.0038079	0.374686	62	4	2.775	0.0083335	0.0060501	0.310654	157	3	1.3294	0.2732	0.24612	0.803369	1688	0	-1.4999	0.23015	0.16195	0.673516	1441	0	-6.8258
GLP1R	6	0.039278	0.062019	0.637578	613	1	-6.4523	0.15348	0.14519	0.756661	1284	1	-6.6043	0.075093	0.038368	0.525921	508	1	-6.5256	0.47048	0.46892	0.944575	2882	0	-6.8867
GLP2R	14	0.4352	0.51951	0.949682	3079	2	1.0695	0.17599	0.19174	0.803473	1379	2	1.6166	0.47592	0.43189	0.879464	2963	0	-5.6175	0.73719	0.73992	0.956653	4558	0	-6.5276
[truncated: 4,213 more rows]
