# Supplementary material for: Uncovering receptor-ligand interactions using a high-avidity CRISPR activation screening platform
Source: Sci Adv. 2024 Feb 14;10(7):eadj2445. doi: 10.1126/sciadv.adj2445 (PMC10866537; doi:10.1126/sciadv.adj2445)
Supplement: Supplementary file 2 — Tables S1 to S14 [file sciadv.adj2445_tables_s1_to_s14.zip › adj2445_Table_S14.csv]

sgRNA	Gene	SA-4-1BB-1st.CtrlCount	SA-4-1BB-1st.TreatmentCount	SA-4-1BB-1st.LFC	SA-4-1BB-1st.p.high	SA-4-1BB-1st.FDR	SA-4-1BB-2nd.CtrlCount	SA-4-1BB-2nd.TreatmentCount	SA-4-1BB-2nd.LFC	SA-4-1BB-2nd.p.high	SA-4-1BB-2nd.FDR	SA-4-1BB-3rd.CtrlCount	SA-4-1BB-3rd.TreatmentCount	SA-4-1BB-3rd.LFC	SA-4-1BB-3rd.p.high	SA-4-1BB-3rd.FDR	SA-4-1BB-4th.CtrlCount	SA-4-1BB-4th.TreatmentCount	SA-4-1BB-4th.LFC	SA-4-1BB-4th.p.high	SA-4-1BB-4th.FDR
A2M-1	A2M	432.23	0	-8.759	0.99808	0.014767	480.81	0	-8.9123	0.99879	0.0083563	455.02	0	-8.8329	0.99846	0.010149	585.84	0	-9.1968	0.99935	0.0041338
A2M-2	A2M	232.65	0	-7.8682	0.99629	0.01616	258.8	0	-8.0212	0.99775	0.0089256	244.91	0	-7.942	0.99713	0.010777	315.33	0	-8.3053	0.9988	0.0043367
A2M-3	A2M	567.49	0	-9.151	0.99858	0.014767	631.27	0	-9.3044	0.99908	0.0083563	597.41	0	-9.225	0.99883	0.010149	769.17	1.2942	-8.3911	0.99951	0.0041338
A2M-4	A2M	640.24	0	-9.3247	0.99876	0.014767	712.19	0	-9.4781	0.99919	0.0083563	673.98	0	-9.3987	0.99896	0.010149	867.76	0	-9.7628	0.99956	0.0041338
A2M-5	A2M	275.93	0	-8.1134	0.9969	0.015273	306.94	0	-8.2665	0.9981	0.0085122	290.48	0	-8.1872	0.99758	0.010294	373.99	1.2942	-7.3527	0.99899	0.004166
A2M-6	A2M	447.26	0	-8.8082	0.99815	0.014767	497.53	0	-8.9615	0.99883	0.0083563	470.84	0	-8.8822	0.99851	0.010149	606.21	0	-9.246	0.99938	0.0041338
A3GALT2-1	A3GALT2	398.57	56.455	-2.7979	0.95712	0.10845	443.36	0	-8.7956	0.99869	0.0083563	419.58	0	-8.7162	0.99832	0.010149	540.21	0	-9.08	0.9993	0.0041338
A3GALT2-2	A3GALT2	482.13	71.312	-2.7401	0.95552	0.11223	536.31	0	-9.0696	0.99892	0.0083563	507.54	0	-8.9902	0.99862	0.010149	653.47	0	-9.3542	0.99942	0.0041338
A3GALT2-3	A3GALT2	628.21	0	-9.2974	0.99873	0.014767	698.81	0	-9.4508	0.99917	0.0083563	661.33	0	-9.3714	0.99894	0.010149	851.46	0	-9.7355	0.99956	0.0041338
A3GALT2-4	A3GALT2	316.21	74.284	-2.075	0.92484	0.18303	351.75	0	-8.4625	0.99835	0.0083699	332.88	0	-8.3832	0.99789	0.010156	428.58	0	-8.7468	0.99912	0.0041338
A3GALT2-5	A3GALT2	69.133	0	-6.132	0.98719	0.036499	76.903	0	-6.2836	0.99235	0.020217	72.778	0	-6.2051	0.99033	0.024311	93.701	0	-6.5653	0.996	0.0096576
A3GALT2-6	A3GALT2	208	0	-7.7074	0.99583	0.016918	231.38	0	-7.8603	0.99748	0.0093146	218.97	0	-7.7811	0.99679	0.01124	281.92	0	-8.1442	0.99866	0.0045108
A3GALT2-7	A3GALT2	232.05	588.33	1.3384	0.077939	0.18933	258.13	0	-8.0175	0.99774	0.008937	244.28	0	-7.9383	0.99712	0.01079	314.51	0	-8.3015	0.9988	0.0043417
A4GALT-1	A4GALT	624.6	160.45	-1.9541	0.91884	0.19673	694.8	140.7	-2.2958	0.93571	0.14912	657.53	2.3818	-7.6053	0.99893	0.010149	846.57	0	-9.7272	0.99955	0.0041338
A4GALT-2	A4GALT	384.14	0	-8.5892	0.99782	0.014767	427.31	0	-8.7425	0.99864	0.0083563	404.39	0	-8.6632	0.99826	0.010149	520.65	0	-9.0269	0.99927	0.0041338
A4GALT-3	A4GALT	980.49	493.24	-0.98976	0.81952	0.39231	1090.7	0	-10.092	0.99947	0.0083563	1032.2	0	-10.013	0.99932	0.010149	1328.9	0	-10.377	0.99971	0.0041338
A4GALT-4	A4GALT	247.08	2.9713	-5.965	0.99652	0.01581	274.84	0	-8.1077	0.99788	0.0087589	260.1	0	-8.0285	0.99729	0.010573	334.88	0	-8.3918	0.99887	0.0042602
A4GALT-5	A4GALT	43.885	0	-5.4882	0.97992	0.054042	48.817	0	-5.6386	0.98787	0.030513	46.198	0	-5.5607	0.98476	0.036552	59.48	0	-5.9184	0.9937	0.014506
A4GALT-6	A4GALT	894.53	2.9713	-7.817	0.99915	0.014767	995.06	0	-9.9601	0.99942	0.0083563	941.68	0	-9.8806	0.99926	0.010149	1212.4	0	-10.245	0.99969	0.0041338
A4GALT-7	A4GALT	11.422	811.18	6.0308	0	0	12.706	0	-3.7767	0.9516	0.11343	12.024	0	-3.7031	0.94101	0.13282	15.481	0	-4.0427	0.97582	0.052713
A4GNT-1	A4GNT	443.05	0	-8.7946	0.99813	0.014767	492.85	0	-8.9479	0.99882	0.0083563	466.41	0	-8.8685	0.99849	0.010149	600.5	0	-9.2324	0.99937	0.0041338
A4GNT-2	A4GNT	56.509	0	-5.8457	0.98435	0.043319	62.86	0	-5.9968	0.99062	0.02418	59.488	0	-5.9186	0.98817	0.029032	76.591	0	-6.2778	0.99511	0.011528
A4GNT-3	A4GNT	85.966	0	-6.4424	0.9897	0.030509	95.627	0	-6.5944	0.99386	0.016801	90.497	0	-6.5157	0.99222	0.020236	116.52	0	-6.8767	0.99678	0.0080486
A4GNT-4	A4GNT	191.77	6742	5.1284	1.52E-232	1.02E-229	213.32	14623	6.0924	0	0	201.88	2796.3	3.7853	5.78E-26	3.44E-23	259.92	58.238	-2.139	0.93115	0.14741
A4GNT-5	A4GNT	348.67	0	-8.4499	0.99758	0.014801	387.86	0	-8.6031	0.9985	0.0083563	367.05	0	-8.5238	0.99808	0.010149	472.58	0	-8.8875	0.9992	0.0041338
A4GNT-6	A4GNT	492.95	306.05	-0.6859	0.7649	0.50152	548.35	126.83	-2.1035	0.92577	0.17117	518.94	0	-9.0222	0.99865	0.010149	668.13	0	-9.3861	0.99943	0.0041338
A4GNT-7	A4GNT	586.73	0	-9.199	0.99863	0.014767	652.67	0	-9.3524	0.99911	0.0083563	617.66	0	-9.273	0.99886	0.010149	795.24	0	-9.6371	0.99952	0.0041338
AADAC-1	AADAC	28.856	0	-4.8999	0.96976	0.078501	32.099	0	-5.0487	0.98141	0.045499	30.377	0	-4.9716	0.9768	0.054222	39.11	0	-5.3259	0.99043	0.021506
AADAC-2	AADAC	1284.1	106.97	-3.5732	0.97828	0.058061	1428.4	0	-10.481	0.9996	0.0083563	1351.8	0	-10.402	0.99948	0.010149	1740.4	1.2942	-9.5681	0.99978	0.0041338
AADAC-3	AADAC	396.16	0	-8.6336	0.99789	0.014767	440.69	0	-8.7869	0.99868	0.0083563	417.05	0	-8.7075	0.99831	0.010149	536.95	0	-9.0713	0.9993	0.0041338
AADAC-4	AADAC	596.95	240.68	-1.3069	0.86162	0.32385	664.04	130.79	-2.3352	0.93761	0.14484	628.42	0	-9.2979	0.99888	0.010149	809.09	0	-9.6619	0.99953	0.0041338
AADAC-5	AADAC	238.66	0	-7.9048	0.99639	0.015983	265.48	0	-8.0579	0.99781	0.0088405	251.24	0	-7.9787	0.9972	0.010672	323.47	0	-8.342	0.99883	0.0042962
AADACL4-1	AADACL4	236.26	249.59	0.078901	0.56988	0.87363	262.81	0	-8.0433	0.99778	0.0088778	248.71	0	-7.9641	0.99717	0.010717	320.21	1.2942	-7.1294	0.99882	0.0043142
AADACL4-2	AADACL4	553.07	7279.8	3.716	3.12E-44	4.65E-42	615.22	11956	4.2782	3.36E-66	6.92E-64	582.22	4916.1	3.0757	4.87E-11	1.78E-08	749.61	511.2	-0.55137	0.76797	0.49091
AADACL4-3	AADACL4	145.48	0	-7.1946	0.99396	0.020712	161.83	0	-7.3472	0.99639	0.011342	153.15	0	-7.2682	0.9954	0.013675	197.18	0	-7.6307	0.99809	0.005463
AADACL4-4	AADACL4	364.3	1102.4	1.5947	0.018129	0.049336	405.25	590.56	0.54216	0.40947	0.8292	383.51	0	-8.5869	0.99817	0.010149	493.77	0	-8.9506	0.99924	0.0041338
AADACL4-5	AADACL4	334.24	0	-8.3891	0.99747	0.014816	371.81	0	-8.5423	0.99844	0.0083563	351.86	0	-8.463	0.998	0.010149	453.03	0	-8.8266	0.99917	0.0041338
AADACL4-6	AADACL4	102.2	0	-6.6893	0.99135	0.026653	113.68	0	-6.8415	0.99485	0.014624	107.58	0	-6.7627	0.99346	0.017627	138.52	0	-7.1243	0.99729	0.0070175
AADACL4-7	AADACL4	706.36	0	-9.4663	0.99888	0.014767	785.75	0	-9.6198	0.99926	0.0083563	743.6	0	-9.5403	0.99906	0.010149	957.38	0	-9.9045	0.9996	0.0041338
AARS-1	AARS	0	0	-0.67912	0.16148	0.35339	0	0	-0.73874	0.17976	0.3782	0	0	-0.70739	0.14783	0.3069	0	0	-0.85981	0.55163	0.89719
AARS-2	AARS	596.95	0	-9.2239	0.99865	0.014767	664.04	0	-9.3773	0.99913	0.0083563	628.42	0	-9.2979	0.99888	0.010149	809.09	0	-9.6619	0.99953	0.0041338
AARS-3	AARS	853.65	0	-9.7392	0.9991	0.014767	949.58	0	-9.8927	0.99939	0.0083563	898.64	0	-9.8132	0.99922	0.010149	1157	0	-10.177	0.99967	0.0041338
AARS-4	AARS	414.8	983.51	1.2435	0.07868	0.19104	461.42	1165.3	1.3346	0.096141	0.21914	436.67	0	-8.7737	0.99839	0.010149	562.21	0	-9.1375	0.99933	0.0041338
AARS-5	AARS	138.27	0	-7.1217	0.99364	0.021409	153.81	0	-7.2743	0.9962	0.011729	145.56	0	-7.1953	0.99516	0.01414	187.4	1.2942	-6.3597	0.99799	0.005645
AARS-6	AARS	798.34	0	-9.6427	0.99903	0.014767	888.06	0	-9.7961	0.99935	0.0083563	840.42	0	-9.7167	0.99917	0.010149	1082	0	-10.081	0.99965	0.0041338
AARS-7	AARS	206.2	0	-7.6949	0.99579	0.016986	229.37	0	-7.8478	0.99746	0.0093496	217.07	0	-7.7686	0.99676	0.011283	279.47	1.2942	-6.9338	0.99865	0.0045271
AASDH-1	AASDH	551.26	0	-9.1092	0.99853	0.014767	613.22	265.55	-1.2043	0.85089	0.33402	580.32	0	-9.1832	0.99879	0.010149	747.17	1.2942	-8.3492	0.99949	0.0041338
AASDH-2	AASDH	507.38	0	-8.9898	0.99839	0.014767	564.4	0	-9.1431	0.99897	0.0083563	534.12	0	-9.0637	0.99869	0.010149	687.69	0	-9.4277	0.99945	0.0041338
AASDH-3	AASDH	407.59	0	-8.6745	0.99796	0.014767	453.39	0	-8.8278	0.99872	0.0083563	429.07	0	-8.7484	0.99836	0.010149	552.43	0	-9.1123	0.99932	0.0041338
AASDH-4	AASDH	402.18	0	-8.6553	0.99793	0.014767	447.37	0	-8.8086	0.9987	0.0083563	423.38	0	-8.7292	0.99834	0.010149	545.1	0	-9.093	0.99931	0.0041338
AASDH-5	AASDH	313.81	0	-8.2983	0.9973	0.014914	349.07	0	-8.4515	0.99833	0.0083768	330.35	0	-8.3722	0.99787	0.010164	425.32	0	-8.7358	0.99911	0.0041338
AASDH-6	AASDH	608.97	5018.6	3.0407	2.14E-17	1.53E-15	677.41	8588.8	3.6624	7.61E-28	9.55E-26	641.08	2648.6	2.045	0.0036503	0.011933	825.39	292.48	-1.4935	0.88662	0.24132
AASDH-7	AASDH	655.26	2888.1	2.1383	3.41E-05	0.0012113	728.91	638.12	-0.19163	0.6623	0.69141	689.8	59.546	-3.5122	0.97377	0.060929	888.13	7.765	-6.6645	0.99744	0.0067215
AATK-1	AATK	472.51	0	-8.8873	0.99826	0.014767	525.62	0	-9.0406	0.9989	0.0083563	497.42	0	-8.9612	0.99859	0.010149	640.43	0	-9.3251	0.99941	0.0041338
AATK-10	AATK	506.18	0	-8.9863	0.99839	0.014767	563.06	0	-9.1397	0.99897	0.0083563	532.86	0	-9.0603	0.99868	0.010149	686.06	0	-9.4243	0.99945	0.0041338
AATK-11	AATK	493.55	0	-8.95	0.99834	0.014767	549.02	0	-9.1033	0.99894	0.0083563	519.57	0	-9.0239	0.99865	0.010149	668.95	1.2942	-8.1899	0.99943	0.0041338
AATK-12	AATK	586.73	0	-9.199	0.99863	0.014767	652.67	0	-9.3524	0.99911	0.0083563	617.66	0	-9.273	0.99886	0.010149	795.24	0	-9.6371	0.99952	0.0041338
AATK-13	AATK	387.75	0	-8.6027	0.99784	0.014767	431.33	0	-8.756	0.99865	0.0083563	408.19	0	-8.6766	0.99828	0.010149	525.54	0	-9.0404	0.99928	0.0041338
AATK-14	AATK	78.752	0	-6.3174	0.98875	0.032753	87.603	0	-6.4693	0.99329	0.018069	82.903	0	-6.3907	0.99151	0.021751	106.74	0	-6.7514	0.99648	0.0086465
AATK-2	AATK	484.53	0	-8.9234	0.99831	0.014767	538.99	0	-9.0768	0.99892	0.0083563	510.08	0	-8.9974	0.99862	0.010149	656.72	1.2942	-8.1634	0.99942	0.0041338
AATK-3	AATK	75.145	0	-6.2507	0.98821	0.03404	83.59	1.9817	-4.8263	0.99297	0.018806	79.106	2.3818	-4.566	0.9911	0.022629	101.85	0	-6.6844	0.99632	0.0089935
AATK-4	AATK	105.2	0	-6.7307	0.9916	0.026065	117.03	0	-6.883	0.99499	0.014298	110.75	0	-6.8041	0.99364	0.017234	142.59	0	-7.1658	0.99736	0.0068621
AATK-5	AATK	397.37	0	-8.638	0.9979	0.014767	442.02	0	-8.7912	0.99869	0.0083563	418.31	0	-8.7119	0.99832	0.010149	538.58	0	-9.0757	0.9993	0.0041338
AATK-6	AATK	300.58	0	-8.2364	0.99717	0.014989	334.36	0	-8.3896	0.99826	0.0084	316.42	0	-8.3103	0.99778	0.01018	407.4	0	-8.6738	0.99907	0.0041338
AATK-7	AATK	507.38	0	-8.9898	0.99839	0.014767	564.4	0	-9.1431	0.99897	0.0083563	534.12	0	-9.0637	0.99869	0.010149	687.69	0	-9.4277	0.99945	0.0041338
AATK-8	AATK	803.15	0	-9.6513	0.99903	0.014767	893.41	0	-9.8048	0.99935	0.0083563	845.49	0	-9.7253	0.99917	0.010149	1088.6	0	-10.09	0.99965	0.0041338
AATK-9	AATK	716.58	0	-9.487	0.9989	0.014767	797.12	0	-9.6405	0.99927	0.0083563	754.36	0	-9.561	0.99907	0.010149	971.24	0	-9.9252	0.99961	0.0041338
ABCA1-1	ABCA1	83.561	0	-6.4019	0.9894	0.031231	92.952	0	-6.5539	0.99368	0.017206	87.966	0	-6.4752	0.992	0.020717	113.26	0	-6.8361	0.99669	0.0082388
ABCA1-2	ABCA1	573.51	0	-9.1662	0.99859	0.014767	637.96	0	-9.3196	0.99909	0.0083563	603.74	0	-9.2402	0.99884	0.010149	777.31	0	-9.6042	0.99951	0.0041338
ABCA1-3	ABCA1	277.74	0	-8.1228	0.99692	0.015254	308.95	0	-8.2759	0.99812	0.0085042	292.38	0	-8.1966	0.99759	0.010286	376.44	0	-8.5601	0.999	0.0041639
ABCA1-4	ABCA1	82.359	0	-6.3813	0.98925	0.031589	91.615	0	-6.5332	0.99359	0.017412	86.7	0	-6.4545	0.99188	0.020962	111.63	0	-6.8154	0.99664	0.0083356
ABCA1-5	ABCA1	231.45	0	-7.8608	0.99627	0.016194	257.46	0	-8.0138	0.99774	0.0089422	243.65	0	-7.9346	0.99711	0.010796	313.7	0	-8.2978	0.9988	0.0043436
ABCA1-6	ABCA1	450.27	0	-8.8178	0.99817	0.014767	500.87	0	-8.9712	0.99884	0.0083563	474	0	-8.8918	0.99852	0.010149	610.28	0	-9.2557	0.99938	0.0041338
ABCA1-7	ABCA1	0	0	-0.67912	0.16148	0.35339	0	0	-0.73874	0.17976	0.3782	0	0	-0.70739	0.14783	0.3069	0	0	-0.85981	0.55163	0.89719
ABCA10-1	ABCA10	972.08	297.13	-1.7066	0.90294	0.23262	1081.3	315.1	-1.7757	0.90431	0.21816	1023.3	97.656	-3.3761	0.97092	0.067226	1317.5	0	-10.365	0.99971	0.0041338
ABCA10-2	ABCA10	829.6	0	-9.698	0.99907	0.014767	922.84	0	-9.8515	0.99937	0.0083563	873.33	0	-9.772	0.9992	0.010149	1124.4	0	-10.136	0.99966	0.0041338
ABCA10-3	ABCA10	218.22	0	-7.7762	0.99603	0.016577	242.75	0	-7.9292	0.9976	0.0091366	229.72	0	-7.85	0.99694	0.011029	295.77	0	-8.2132	0.99873	0.004432
ABCA10-4	ABCA10	489.95	0	-8.9394	0.99833	0.014767	545.01	0	-9.0928	0.99894	0.0083563	515.77	0	-9.0134	0.99864	0.010149	664.06	0	-9.3773	0.99943	0.0041338
ABCA10-5	ABCA10	233.85	0	-7.8756	0.99631	0.01613	260.13	0	-8.0286	0.99776	0.0089099	246.18	0	-7.9494	0.99714	0.010758	316.96	0	-8.3127	0.99881	0.0043289
ABCA12-1	ABCA12	339.66	0	-8.4122	0.99751	0.014816	377.83	0	-8.5654	0.99846	0.0083563	357.56	0	-8.4861	0.99803	0.010149	460.36	0	-8.8497	0.99918	0.0041338
ABCA12-2	ABCA12	587.33	0	-9.2005	0.99863	0.014767	653.34	0	-9.3539	0.99911	0.0083563	618.29	0	-9.2745	0.99887	0.010149	796.05	0	-9.6385	0.99952	0.0041338
ABCA12-3	ABCA12	242.87	0	-7.93	0.99645	0.015904	270.16	0	-8.083	0.99784	0.0088043	255.67	0	-8.0038	0.99725	0.010627	329.18	1.2942	-7.1691	0.99885	0.0042791
ABCA12-4	ABCA12	697.95	371.42	-0.90826	0.8054	0.42059	776.39	893.76	0.20287	0.53779	0.92942	734.74	71.455	-3.344	0.97033	0.068505	945.98	0	-9.8872	0.9996	0.0041338
ABCA12-5	ABCA12	19.838	0	-4.3812	0.95656	0.10973	22.068	0	-4.5278	0.9727	0.06555	20.884	0	-4.4518	0.9662	0.0776	26.888	0	-4.8016	0.98609	0.030796
ABCA12-6	ABCA12	826.59	2635.6	1.6717	0.0041106	0.016805	919.49	503.36	-0.86795	0.80445	0.41003	870.17	104.8	-3.0416	0.96294	0.084817	1120.3	2.5883	-8.2877	0.99932	0.0041338
ABCA12-7	ABCA12	921.58	0	-9.8495	0.99917	0.014767	1025.1	0	-10.003	0.99944	0.0083563	970.16	0	-9.9236	0.99928	0.010149	1249.1	0	-10.288	0.9997	0.0041338
ABCA12-8	ABCA12	492.95	104	-2.234	0.93432	0.1614	548.35	0	-9.1016	0.99894	0.0083563	518.94	0	-9.0222	0.99865	0.010149	668.13	1.2942	-8.1882	0.99943	0.0041338
ABCA13-1	ABCA13	881.9	0	-9.7861	0.99913	0.014767	981.01	0	-9.9396	0.99941	0.0083563	928.39	0	-9.8601	0.99925	0.010149	1195.3	0	-10.224	0.99968	0.0041338
ABCA13-2	ABCA13	65.526	0	-6.0559	0.98649	0.038184	72.891	0	-6.2073	0.99192	0.021191	68.98	0	-6.1289	0.98979	0.025473	88.813	0	-6.4888	0.99578	0.010115
ABCA13-3	ABCA13	877.69	0	-9.7792	0.99913	0.014767	976.33	0	-9.9327	0.99941	0.0083563	923.96	0	-9.8532	0.99924	0.010149	1189.6	0	-10.217	0.99968	0.0041338
ABCA13-4	ABCA13	240.46	329.82	0.45423	0.42471	0.86362	267.49	110.98	-1.2617	0.85842	0.31775	253.14	0	-7.9895	0.99722	0.010651	325.92	0	-8.3528	0.99884	0.0042873
ABCA13-5	ABCA13	616.19	0	-9.2696	0.9987	0.014767	685.44	0	-9.423	0.99915	0.0083563	648.67	0	-9.3436	0.99892	0.010149	835.17	2.5883	-7.8643	0.99909	0.0041338
ABCA13-6	ABCA13	822.99	347.65	-1.2409	0.85463	0.33913	915.48	0	-9.84	0.99937	0.0083563	866.37	0	-9.7605	0.99919	0.010149	1115.5	0	-10.125	0.99966	0.0041338
ABCA13-7	ABCA13	169.53	0	-7.4139	0.99484	0.018839	188.58	0	-7.5667	0.99691	0.01033	178.46	0	-7.4875	0.99606	0.012455	229.77	1.2942	-6.6524	0.99836	0.0049823
ABCA13-8	ABCA13	962.46	0	-9.9121	0.99921	0.014767	1070.6	0	-10.066	0.99946	0.0083563	1013.2	0	-9.9861	0.99931	0.010149	1304.5	0	-10.35	0.99971	0.0041338
ABCA13-9	ABCA13	640.84	0	-9.3261	0.99876	0.014767	712.86	0	-9.4795	0.99919	0.0083563	674.62	0	-9.4001	0.99896	0.010149	868.57	0	-9.7642	0.99956	0.0041338
ABCA2-1	ABCA2	456.28	0	-8.8369	0.99819	0.014767	507.56	0	-8.9903	0.99886	0.0083563	480.33	0	-8.9109	0.99854	0.010149	618.43	0	-9.2748	0.99939	0.0041338
ABCA2-10	ABCA2	280.74	0	-8.1382	0.99696	0.015219	312.29	0	-8.2914	0.99814	0.0084903	295.54	0	-8.2121	0.99762	0.010273	380.51	0	-8.5756	0.99901	0.0041604
ABCA2-11	ABCA2	160.51	20.799	-2.8893	0.96001	0.10163	178.55	0	-7.4882	0.99673	0.010667	168.97	0	-7.4091	0.99583	0.012863	217.55	0	-7.7718	0.99827	0.0051419
ABCA2-12	ABCA2	260.3	202.05	-0.36388	0.69909	0.63022	289.56	0	-8.1827	0.99799	0.0086263	274.02	0	-8.1034	0.99743	0.010419	352.81	1.2942	-7.2688	0.99893	0.0042067
ABCA2-2	ABCA2	582.52	62.398	-3.2023	0.96898	0.080371	647.99	0	-9.3421	0.99911	0.0083563	613.23	0	-9.2626	0.99886	0.010149	789.54	1.2942	-8.4287	0.99952	0.0041338
ABCA2-3	ABCA2	570.5	0	-9.1586	0.99859	0.014767	634.62	0	-9.312	0.99909	0.0083563	600.57	0	-9.2326	0.99883	0.010149	773.24	0	-9.5966	0.99951	0.0041338
ABCA2-4	ABCA2	745.44	0	-9.5439	0.99895	0.014767	829.21	0	-9.6973	0.9993	0.0083563	784.73	0	-9.6179	0.99911	0.010149	1010.3	0	-9.9821	0.99963	0.0041338
ABCA2-5	ABCA2	464.7	0	-8.8632	0.99823	0.014767	516.92	0	-9.0166	0.99888	0.0083563	489.19	0	-8.9372	0.99856	0.010149	629.84	2.5883	-7.4578	0.9988	0.0043436
ABCA2-6	ABCA2	559.68	644.78	0.20387	0.49287	0.9872	622.58	247.72	-1.3261	0.86455	0.30467	589.18	0	-9.205	0.99881	0.010149	758.57	0	-9.569	0.9995	0.0041338
ABCA2-7	ABCA2	177.94	0	-7.4834	0.99509	0.018308	197.94	0	-7.6362	0.99705	0.010048	187.32	0	-7.5571	0.99624	0.012116	241.18	0	-7.9199	0.99844	0.0048503
ABCA2-8	ABCA2	388.95	0	-8.6071	0.99785	0.014767	432.66	0	-8.7604	0.99866	0.0083563	409.45	0	-8.6811	0.99828	0.010149	527.17	0	-9.0449	0.99928	0.0041338
ABCA2-9	ABCA2	7.2139	0	-3.0381	0.8862	0.26979	8.0247	0	-3.1739	0.92152	0.18048	7.5942	0	-3.1034	0.90598	0.20881	9.7775	0	-3.43	0.96162	0.082955
ABCA3-1	ABCA3	257.9	1456	2.4925	1.89E-06	7.55E-05	286.88	1056.3	1.8768	0.0085596	0.022292	271.49	183.4	-0.56336	0.76055	0.49024	349.55	0	-8.4535	0.99892	0.0042168
ABCA3-2	ABCA3	18.035	0	-4.2506	0.95239	0.1195	20.062	0	-4.3965	0.96988	0.071977	18.985	0	-4.3209	0.9628	0.085081	24.444	0	-4.6692	0.9847	0.033766
ABCA3-3	ABCA3	398.57	0	-8.6423	0.99791	0.014767	443.36	0	-8.7956	0.99869	0.0083563	419.58	0	-8.7162	0.99832	0.010149	540.21	0	-9.08	0.9993	0.0041338
ABCA3-4	ABCA3	628.81	0	-9.2988	0.99873	0.014767	699.48	0	-9.4522	0.99917	0.0083563	661.96	0	-9.3728	0.99894	0.010149	852.28	0	-9.7369	0.99956	0.0041338
ABCA3-5	ABCA3	221.83	0	-7.7998	0.9961	0.01647	246.76	0	-7.9528	0.99764	0.0090825	233.52	0	-7.8736	0.99699	0.010962	300.66	0	-8.2368	0.99875	0.0044066
ABCA3-6	ABCA3	278.34	0	-8.1259	0.99693	0.015239	309.62	1.9817	-6.7028	0.99812	0.0084969	293.01	0	-8.1997	0.9976	0.01028	377.25	0	-8.5632	0.999	0.0041621
ABCA3-7	ABCA3	246.48	0	-7.9511	0.99651	0.015819	274.18	0	-8.1042	0.99788	0.0087637	259.47	0	-8.025	0.99729	0.010578	334.07	0	-8.3883	0.99887	0.0042622
ABCA4-1	ABCA4	535.03	0	-9.0662	0.99848	0.014767	595.16	0	-9.2196	0.99903	0.0083563	563.23	0	-9.1402	0.99875	0.010149	725.17	0	-9.5042	0.99948	0.0041338
ABCA4-2	ABCA4	215.22	0	-7.7563	0.99597	0.016655	239.4	0	-7.9093	0.99757	0.0091761	226.56	0	-7.8301	0.99689	0.011079	291.7	0	-8.1933	0.99871	0.0044505
ABCA4-3	ABCA4	848.24	3036.7	1.8387	0.00083783	0.014767	943.57	2659.5	1.494	0.053066	0.12397	892.95	426.35	-1.0648	0.83463	0.34215	1149.7	0	-10.168	0.99967	0.0041338
ABCA4-4	ABCA4	145.48	0	-7.1946	0.99396	0.020712	161.83	0	-7.3472	0.99639	0.011342	153.15	0	-7.2682	0.9954	0.013675	197.18	0	-7.6307	0.99809	0.005463
ABCA4-5	ABCA4	172.53	0	-7.4391	0.99493	0.018648	191.92	0	-7.5919	0.99696	0.010227	181.63	0	-7.5128	0.99612	0.01233	233.85	0	-7.8756	0.99839	0.0049335
ABCA4-6	ABCA4	106.41	0	-6.7469	0.99169	0.025838	118.36	0	-6.8992	0.99505	0.014174	112.01	0	-6.8204	0.99371	0.017083	144.22	0	-7.1821	0.99739	0.0068024
ABCA4-7	ABCA4	504.37	374.39	-0.42896	0.70602	0.61674	561.06	0	-9.1346	0.99897	0.0083563	530.96	0	-9.0552	0.99868	0.010149	683.61	0	-9.4191	0.99945	0.0041338
ABCA5-1	ABCA5	431.63	0	-8.757	0.99808	0.014767	480.14	0	-8.9103	0.99879	0.0083563	454.39	0	-8.8309	0.99845	0.010149	585.02	0	-9.1948	0.99935	0.0041338
ABCA5-2	ABCA5	127.45	0	-7.005	0.99309	0.022657	141.77	0	-7.1575	0.99587	0.012411	134.16	0	-7.0786	0.99475	0.01496	172.74	0	-7.4408	0.99782	0.0059671
ABCA5-3	ABCA5	134.06	0	-7.0774	0.99343	0.021865	149.12	0	-7.23	0.99608	0.011975	141.13	0	-7.151	0.99501	0.014436	181.7	0	-7.5133	0.99793	0.0057627
ABCA5-4	ABCA5	890.32	1738.2	0.96444	0.13281	0.31188	990.38	1193	0.2683	0.51276	0.97674	937.25	52.401	-4.135	0.98322	0.039994	1206.7	0	-10.238	0.99969	0.0041338
ABCA5-5	ABCA5	214.01	0	-7.7483	0.99595	0.016694	238.06	0	-7.9013	0.99755	0.0091962	225.29	0	-7.8221	0.99688	0.011103	290.07	0	-8.1852	0.9987	0.004459
ABCA5-6	ABCA5	607.17	0	-9.2483	0.99868	0.014767	675.41	0	-9.4018	0.99914	0.0083563	639.18	0	-9.3223	0.9989	0.010149	822.94	0	-9.6864	0.99954	0.0041338
ABCA5-7	ABCA5	685.32	0	-9.4227	0.99885	0.014767	762.34	0	-9.5762	0.99924	0.0083563	721.45	0	-9.4967	0.99903	0.010149	928.87	0	-9.8609	0.99959	0.0041338
ABCA5-8	ABCA5	51.099	0	-5.7032	0.98271	0.047285	56.841	0	-5.854	0.98961	0.026512	53.792	0	-5.7759	0.98691	0.031794	69.258	0	-6.1346	0.99459	0.012624
ABCA6-1	ABCA6	813.97	1405.4	0.78723	0.21054	0.45278	905.45	47.562	-4.2223	0.98432	0.038755	856.88	0	-9.7446	0.99918	0.010149	1103.2	2.5883	-8.2655	0.99931	0.0041338
ABCA6-2	ABCA6	492.35	713.12	0.53356	0.35401	0.73155	547.68	1151.4	1.0706	0.18585	0.39048	518.3	107.18	-2.2631	0.93451	0.14702	667.32	2.5883	-7.5411	0.99887	0.0042668
ABCA6-3	ABCA6	329.44	1649.1	2.3201	1.63E-05	0.00059802	366.46	1105.8	1.5907	0.038494	0.091093	346.8	92.892	-1.8892	0.91383	0.19198	446.51	0	-8.8058	0.99915	0.0041338
ABCA6-4	ABCA6	624.6	0	-9.2891	0.99872	0.014767	694.8	0	-9.4425	0.99917	0.0083563	657.53	0	-9.3631	0.99893	0.010149	846.57	0	-9.7272	0.99955	0.0041338
ABCA6-5	ABCA6	272.93	0	-8.0976	0.99686	0.015304	303.6	0	-8.2508	0.99808	0.0085267	287.31	2.3818	-6.4137	0.99755	0.010308	369.92	1.2942	-7.337	0.99898	0.0041703
ABCA6-6	ABCA6	590.94	47.541	-3.6082	0.97712	0.060804	657.35	0	-9.3627	0.99912	0.0083563	622.09	0	-9.2833	0.99887	0.010149	800.94	0	-9.6474	0.99953	0.0041338
ABCA7-1	ABCA7	1210.1	1227.2	0.020144	0.54458	0.91926	1346.1	677.75	-0.98894	0.8222	0.3782	1273.9	73.837	-4.0905	0.98262	0.041306	1640.2	23.295	-6.0779	0.99582	0.010034
ABCA7-10	ABCA7	601.16	0	-9.234	0.99866	0.014767	668.72	1.9817	-7.8113	0.99913	0.0083563	632.85	0	-9.308	0.99889	0.010149	814.8	1.2942	-8.4741	0.99954	0.0041338
ABCA7-11	ABCA7	313.81	0	-8.2983	0.9973	0.014914	349.07	0	-8.4515	0.99833	0.0083768	330.35	0	-8.3722	0.99787	0.010164	425.32	0	-8.7358	0.99911	0.0041338
ABCA7-12	ABCA7	604.77	47.541	-3.6415	0.97772	0.05938	672.73	0	-9.396	0.99914	0.0083563	636.65	0	-9.3166	0.9989	0.010149	819.68	0	-9.6807	0.99954	0.0041338
ABCA7-13	ABCA7	287.96	0	-8.1747	0.99704	0.015134	320.32	0	-8.3279	0.99818	0.0084514	303.13	0	-8.2486	0.99768	0.010234	390.29	0	-8.6121	0.99903	0.0041465
ABCA7-14	ABCA7	302.38	0	-8.245	0.99719	0.014983	336.37	0	-8.3982	0.99827	0.0083987	318.32	0	-8.3189	0.99779	0.010178	409.84	0	-8.6824	0.99908	0.0041338
ABCA7-2	ABCA7	574.11	0	-9.1677	0.9986	0.014767	638.63	0	-9.3211	0.99909	0.0083563	604.37	0	-9.2417	0.99884	0.010149	778.13	0	-9.6057	0.99951	0.0041338
ABCA7-3	ABCA7	42.081	0	-5.429	0.97908	0.0561	46.81	0	-5.5793	0.98735	0.031734	44.299	0	-5.5014	0.98411	0.038006	57.036	0	-5.8589	0.99343	0.015081
ABCA7-4	ABCA7	288.56	0	-8.1777	0.99704	0.015131	320.99	0	-8.3309	0.99819	0.0084514	303.77	0	-8.2516	0.99768	0.010234	391.1	0	-8.6151	0.99904	0.0041465
ABCA7-5	ABCA7	397.97	6361.6	3.9953	3.19E-59	5.99E-57	442.69	4403.4	3.3113	8.13E-17	8.17E-15	418.95	655.01	0.64351	0.3917	0.79017	539.39	88.003	-2.6021	0.9503	0.10696
ABCA7-6	ABCA7	0	0	-0.67912	0.16148	0.35339	0	0	-0.73874	0.17976	0.3782	0	0	-0.70739	0.14783	0.3069	0	0	-0.85981	0.55163	0.89719
ABCA7-7	ABCA7	275.93	0	-8.1134	0.9969	0.015273	306.94	0	-8.2665	0.9981	0.0085122	290.48	0	-8.1872	0.99758	0.010294	373.99	0	-8.5507	0.99899	0.004166
ABCA7-8	ABCA7	617.99	0	-9.2738	0.99871	0.014767	687.45	0	-9.4272	0.99916	0.0083563	650.57	0	-9.3478	0.99892	0.010149	837.61	0	-9.7119	0.99955	0.0041338
ABCA7-9	ABCA7	212.81	582.38	1.4481	0.055185	0.13728	236.73	103.05	-1.192	0.85058	0.33471	224.03	0	-7.814	0.99686	0.011127	288.44	0	-8.1771	0.99869	0.0044681
ABCA8-1	ABCA8	37.873	0	-5.2807	0.9768	0.06156	42.129	0	-5.4306	0.98591	0.035029	39.869	0	-5.353	0.98234	0.041917	51.332	0	-5.7096	0.99271	0.016624
ABCA8-2	ABCA8	913.16	210.97	-2.1086	0.92995	0.17149	1015.8	0	-9.9898	0.99943	0.0083563	961.3	0	-9.9103	0.99927	0.010149	1237.7	1.2942	-9.0766	0.99969	0.0041338
ABCA8-3	ABCA8	113.02	0	-6.8331	0.99219	0.024713	125.72	0	-6.9855	0.99534	0.013548	118.98	0	-6.9066	0.99408	0.016326	153.18	0	-7.2685	0.99755	0.0065052
ABCA8-4	ABCA8	170.73	0	-7.424	0.99488	0.018755	189.92	0	-7.5768	0.99693	0.010285	179.73	0	-7.4977	0.99608	0.012401	231.4	0	-7.8605	0.99837	0.0049615
ABCA8-5	ABCA8	675.1	534.84	-0.33544	0.67723	0.67188	750.97	0	-9.5545	0.99923	0.0083563	710.69	0	-9.4751	0.99901	0.010149	915.02	0	-9.8392	0.99959	0.0041338
ABCA8-6	ABCA8	217.02	0	-7.7683	0.99601	0.016604	241.41	0	-7.9213	0.99759	0.00915	228.46	0	-7.8421	0.99692	0.011047	294.14	0	-8.2053	0.99872	0.0044386
ABCA9-1	ABCA9	7.2139	0	-3.0381	0.8862	0.26979	8.0247	0	-3.1739	0.92152	0.18048	7.5942	0	-3.1034	0.90598	0.20881	9.7775	0	-3.43	0.96162	0.082955
ABCA9-2	ABCA9	1181.3	163.42	-2.8461	0.96184	0.09731	1314	37.653	-5.0884	0.99154	0.022073	1243.5	0	-10.281	0.99944	0.010149	1601.1	1.2942	-9.4478	0.99976	0.0041338
ABCA9-3	ABCA9	0	0	-0.67912	0.16148	0.35339	0	0	-0.73874	0.17976	0.3782	0	0	-0.70739	0.14783	0.3069	0	0	-0.85981	0.55163	0.89719
ABCA9-4	ABCA9	1076.1	0	-10.073	0.99931	0.014767	1197	0	-10.226	0.99952	0.0083563	1132.8	0	-10.147	0.99938	0.010149	1458.5	2.5883	-8.6679	0.99948	0.0041338
ABCA9-5	ABCA9	581.92	80.226	-2.8433	0.9593	0.10336	647.32	27.744	-4.4954	0.98725	0.031982	612.6	0	-9.2611	0.99885	0.010149	788.72	0	-9.6252	0.99952	0.0041338
ABCB1-1	ABCB1	440.05	0	-8.7848	0.99812	0.014767	489.5	0	-8.9381	0.99881	0.0083563	463.24	0	-8.8587	0.99848	0.010149	596.43	0	-9.2226	0.99937	0.0041338
ABCB1-2	ABCB1	774.29	0	-9.5986	0.99899	0.014767	861.31	0	-9.7521	0.99933	0.0083563	815.11	0	-9.6726	0.99914	0.010149	1049.5	0	-10.037	0.99964	0.0041338
ABCB1-3	ABCB1	657.07	0	-9.3621	0.99879	0.014767	730.91	0	-9.5155	0.99921	0.0083563	691.7	0	-9.4361	0.99899	0.010149	890.57	0	-9.8002	0.99957	0.0041338
ABCB1-4	ABCB1	367.31	184.22	-0.99165	0.81982	0.39171	408.59	0	-8.678	0.99858	0.0083563	386.67	0	-8.5987	0.99818	0.010149	497.84	0	-8.9624	0.99924	0.0041338
ABCB1-5	ABCB1	826.59	3434.9	2.0537	6.19E-05	0.0021361	919.49	4486.6	2.2855	0.00016427	0.0083563	870.17	1102.8	0.34145	0.49741	0.99494	1120.3	23.295	-5.5284	0.99388	0.014149
ABCB1-6	ABCB1	296.37	0	-8.2161	0.99713	0.015033	329.68	0	-8.3693	0.99824	0.0084168	311.99	0	-8.29	0.99775	0.010196	401.69	0	-8.6535	0.99906	0.0041391
ABCB10-1	ABCB10	839.82	26.742	-4.9217	0.99156	0.026175	934.2	37.653	-4.5966	0.98803	0.030152	884.09	0	-9.7897	0.99921	0.010149	1138.3	1.2942	-8.9559	0.99967	0.0041338
ABCB10-2	ABCB10	552.47	609.12	0.14061	0.51892	0.96571	614.55	525.16	-0.22639	0.67214	0.67227	581.59	131	-2.1419	0.92818	0.16081	748.8	1.2942	-8.3524	0.99949	0.0041338
ABCB10-3	ABCB10	490.55	1393.6	1.5044	0.022546	0.060005	545.68	5382.4	3.2998	1.14E-16	1.14E-14	516.4	1991.2	1.945	0.0082304	0.021222	664.87	207.07	-1.6782	0.90152	0.20989
ABCB10-4	ABCB10	6.6128	0	-2.9284	0.87651	0.29132	7.3559	0	-3.0628	0.91394	0.19714	6.9613	0	-2.993	0.89729	0.22745	8.9627	0	-3.3165	0.9581	0.090397
ABCB10-5	ABCB10	119.63	0	-6.9145	0.99263	0.023707	133.08	0	-7.0669	0.9956	0.012992	125.94	0	-6.988	0.99441	0.015659	162.14	0	-7.35	0.99768	0.0062425
ABCB10-6	ABCB10	757.46	0	-9.5669	0.99897	0.014767	842.59	0	-9.7204	0.99931	0.0083563	797.39	2.3818	-7.8831	0.99912	0.010149	1026.6	0	-10.005	0.99963	0.0041338
ABCB10-7	ABCB10	117.23	0	-6.8854	0.99247	0.024066	130.4	0	-7.0378	0.99551	0.013188	123.41	0	-6.9589	0.9943	0.015895	158.89	0	-7.3209	0.99763	0.0063343
ABCB10-8	ABCB10	684.12	2.9713	-7.4306	0.99884	0.014767	761	0	-9.5737	0.99924	0.0083563	720.18	0	-9.4942	0.99903	0.010149	927.24	0	-9.8583	0.99959	0.0041338
ABCB10-9	ABCB10	97.388	0	-6.6204	0.99092	0.027666	108.33	0	-6.7726	0.99459	0.015195	102.52	0	-6.6938	0.99313	0.018307	132	0	-7.0552	0.99715	0.0072868
ABCB11-1	ABCB11	0	0	-0.67912	0.16148	0.35339	0	0	-0.73874	0.17976	0.3782	0	0	-0.70739	0.14783	0.3069	0	0	-0.85981	0.55163	0.89719
ABCB11-2	ABCB11	167.72	2.9713	-5.4089	0.99478	0.018966	186.57	0	-7.5513	0.99687	0.010396	176.56	0	-7.4722	0.99601	0.012536	227.33	0	-7.835	0.99834	0.0050134
ABCB11-3	ABCB11	420.81	0	-8.7205	0.99803	0.014767	468.1	0	-8.8738	0.99876	0.0083563	442.99	0	-8.7944	0.99841	0.010149	570.36	0	-9.1582	0.99934	0.0041338
ABCB11-4	ABCB11	41.48	0	-5.4087	0.97878	0.056822	46.142	0	-5.5589	0.98716	0.032164	43.667	0	-5.4811	0.98387	0.038513	56.221	0	-5.8385	0.99334	0.015281
ABCB11-5	ABCB11	66.128	0	-6.0688	0.98661	0.037883	73.559	0	-6.2203	0.992	0.02102	69.613	0	-6.1419	0.98989	0.025268	89.627	0	-6.5019	0.99582	0.010034
ABCB11-6	ABCB11	581.32	0	-9.1857	0.99861	0.014767	646.65	0	-9.3391	0.9991	0.0083563	611.96	0	-9.2597	0.99885	0.010149	787.91	0	-9.6237	0.99952	0.0041338
ABCB11-7	ABCB11	907.15	0	-9.8268	0.99916	0.014767	1009.1	0	-9.9803	0.99943	0.0083563	954.97	0	-9.9008	0.99927	0.010149	1229.5	1.2942	-9.0671	0.99969	0.0041338
ABCB11-8	ABCB11	136.46	386.27	1.4943	0.061363	0.15157	151.8	0	-7.2555	0.99615	0.011833	143.66	0	-7.1765	0.9951	0.014266	184.96	0	-7.5388	0.99797	0.0056948
ABCB11-9	ABCB11	421.41	0	-8.7225	0.99803	0.014767	468.77	0	-8.8758	0.99876	0.0083563	443.63	0	-8.7965	0.99842	0.010149	571.17	0	-9.1603	0.99934	0.0041338
ABCB4-1	ABCB4	94.382	0	-6.5756	0.99062	0.028349	104.99	0	-6.7278	0.99442	0.01558	99.357	0	-6.649	0.99291	0.018768	127.92	0	-7.0104	0.99706	0.0074672
ABCB4-2	ABCB4	201.39	1907.6	3.2373	2.36E-16	1.63E-14	224.02	862.05	1.9394	0.0057852	0.016029	212	0	-7.7347	0.99668	0.011403	272.96	0	-8.0978	0.99862	0.0045738
ABCB4-3	ABCB4	152.09	0	-7.2583	0.99423	0.020131	169.19	0	-7.411	0.99655	0.011026	160.11	0	-7.3319	0.9956	0.013294	206.14	0	-7.6945	0.99817	0.0053124
ABCB4-4	ABCB4	211.01	1161.8	2.4554	7.63E-06	0.00028926	234.72	3493.8	3.8901	5.91E-37	8.56E-35	222.13	874.14	1.9716	0.0099954	0.025034	285.99	54.355	-2.3742	0.94201	0.12446
ABCB4-5	ABCB4	179.15	0	-7.493	0.99513	0.018236	199.28	0	-7.6459	0.99707	0.010011	188.59	0	-7.5667	0.99627	0.012073	242.81	0	-7.9296	0.99845	0.0048331
ABCB4-6	ABCB4	456.88	0	-8.8388	0.9982	0.014767	508.23	0	-8.9922	0.99886	0.0083563	480.96	0	-8.9128	0.99854	0.010149	619.24	0	-9.2767	0.99939	0.0041338
ABCB4-7	ABCB4	699.75	433.82	-0.6885	0.76383	0.50365	778.39	255.64	-1.6026	0.89076	0.24769	736.64	83.365	-3.1282	0.96527	0.079679	948.42	0	-9.8909	0.9996	0.0041338
ABCB5-1	ABCB5	789.32	0	-9.6263	0.99902	0.014767	878.03	0	-9.7798	0.99934	0.0083563	830.93	0	-9.7003	0.99916	0.010149	1069.8	0	-10.065	0.99965	0.0041338
ABCB5-2	ABCB5	610.18	573.47	-0.089362	0.6015	0.81547	678.75	0	-9.4089	0.99915	0.0083563	642.34	0	-9.3294	0.99891	0.010149	827.02	0	-9.6935	0.99954	0.0041338
ABCB5-3	ABCB5	331.24	0	-8.3761	0.99745	0.014823	368.47	0	-8.5293	0.99842	0.0083563	348.7	0	-8.45	0.99798	0.010149	448.95	0	-8.8136	0.99916	0.0041338
ABCB5-4	ABCB5	417.81	5.9427	-5.9146	0.99601	0.016616	464.76	0	-8.8634	0.99875	0.0083563	439.83	0	-8.7841	0.9984	0.010149	566.28	0	-9.1479	0.99933	0.0041338
ABCB5-5	ABCB5	149.69	0	-7.2354	0.99414	0.020332	166.51	0	-7.3881	0.99649	0.011135	157.58	0	-7.3091	0.99553	0.013425	202.88	0	-7.6716	0.99815	0.0053635
ABCB5-6	ABCB5	642.04	2.9713	-7.3391	0.99876	0.014767	714.19	1.9817	-7.906	0.99919	0.0083563	675.88	2.3818	-7.6449	0.99896	0.010149	870.2	1.2942	-8.5689	0.99956	0.0041338
ABCB5-7	ABCB5	677.51	5446.5	3.0051	4.33E-17	3.06E-15	753.65	4795.8	2.6682	3.24E-07	2.14E-05	713.22	1433.9	1.0065	0.22864	0.46878	918.27	6.4708	-6.9431	0.99793	0.0057575
ABCB6-1	ABCB6	138.87	130.74	-0.086383	0.63835	0.74612	154.47	749.09	2.2704	0.00030975	0.0083563	146.19	0	-7.2015	0.99518	0.014096	188.22	0	-7.5639	0.998	0.0056282
ABCB6-2	ABCB6	195.38	0	-7.6175	0.99555	0.017447	217.33	0	-7.7704	0.99732	0.0095925	205.68	0	-7.6912	0.99658	0.011571	264.81	0	-8.0542	0.99858	0.0046382
ABCB6-3	ABCB6	200.79	769.58	1.9331	0.0039181	0.016504	223.35	453.82	1.0195	0.21206	0.44294	211.37	0	-7.7304	0.99667	0.011419	272.14	2.5883	-6.2502	0.99723	0.0071445
ABCB6-4	ABCB6	0	0	-0.67912	0.16148	0.35339	0	0	-0.73874	0.17976	0.3782	0	0	-0.70739	0.14783	0.3069	0	0	-0.85981	0.55163	0.89719
ABCB6-5	ABCB6	397.97	210.97	-0.91244	0.80714	0.41713	442.69	0	-8.7934	0.99869	0.0083563	418.95	0	-8.7141	0.99832	0.010149	539.39	0	-9.0779	0.9993	0.0041338
ABCB6-6	ABCB6	254.29	0	-7.996	0.99662	0.015656	282.87	0	-8.1491	0.99794	0.0086863	267.69	0	-8.0698	0.99737	0.010485	344.66	0	-8.4332	0.99891	0.0042308
ABCB6-7	ABCB6	165.32	0	-7.3778	0.99471	0.019136	183.9	1.9817	-5.9544	0.99683	0.010487	174.03	0	-7.4515	0.99595	0.012646	224.07	0	-7.8142	0.99832	0.0050563
ABCB7-1	ABCB7	584.33	0	-9.1931	0.99862	0.014767	650	0	-9.3465	0.99911	0.0083563	615.13	0	-9.2671	0.99886	0.010149	791.98	0	-9.6311	0.99952	0.0041338
ABCB7-2	ABCB7	149.09	404.1	1.4325	0.072446	0.17688	165.84	168.45	0.022346	0.60488	0.8015	156.95	0	-7.3033	0.99551	0.013463	202.07	0	-7.6658	0.99814	0.0053784
ABCB7-3	ABCB7	614.39	0	-9.2653	0.9987	0.014767	683.43	0	-9.4188	0.99915	0.0083563	646.77	0	-9.3393	0.99892	0.010149	832.72	0	-9.7034	0.99955	0.0041338
ABCB7-4	ABCB7	852.44	0	-9.7372	0.9991	0.014767	948.25	0	-9.8906	0.99939	0.0083563	897.38	0	-9.8112	0.99922	0.010149	1155.4	0	-10.175	0.99967	0.0041338
ABCB7-5	ABCB7	290.36	0	-8.1867	0.99706	0.015117	322.99	0	-8.3398	0.9982	0.0084488	305.67	0	-8.2605	0.9977	0.010231	393.55	0	-8.6241	0.99904	0.0041465
ABCB7-6	ABCB7	492.35	0	-8.9465	0.99834	0.014767	547.68	0	-9.0998	0.99894	0.0083563	518.3	0	-9.0204	0.99865	0.010149	667.32	1.2942	-8.1864	0.99943	0.0041338
ABCB7-7	ABCB7	201.99	0	-7.6653	0.9957	0.017156	224.69	0	-7.8182	0.99741	0.0094397	212.64	0	-7.739	0.99669	0.011388	273.77	0	-8.1021	0.99862	0.004568
ABCB8-1	ABCB8	153.3	0	-7.2696	0.99428	0.020028	170.52	0	-7.4223	0.99658	0.010971	161.38	0	-7.3432	0.99564	0.013226	207.77	0	-7.7058	0.99819	0.0052849
ABCB8-10	ABCB8	0	0	-0.67912	0.16148	0.35339	0	0	-0.73874	0.17976	0.3782	0	0	-0.70739	0.14783	0.3069	0	0	-0.85981	0.55163	0.89719
ABCB8-11	ABCB8	239.26	0	-7.9085	0.9964	0.01597	266.15	0	-8.0615	0.99781	0.0088355	251.87	0	-7.9823	0.99721	0.010667	324.29	0	-8.3456	0.99884	0.0042936
ABCB8-12	ABCB8	114.82	0	-6.8558	0.99231	0.024427	127.73	0	-7.0082	0.99542	0.013392	120.87	0	-6.9292	0.99418	0.016137	155.63	0	-7.2912	0.99758	0.0064301
ABCB8-13	ABCB8	332.44	0	-8.3813	0.99746	0.014823	369.8	0	-8.5345	0.99843	0.0083563	349.97	0	-8.4552	0.99799	0.010149	450.58	0	-8.8188	0.99916	0.0041338
ABCB8-14	ABCB8	373.32	347.65	-0.10251	0.6173	0.78611	415.28	267.53	-0.63244	0.76482	0.48936	393	0	-8.622	0.99821	0.010149	505.99	1.2942	-7.7878	0.99925	0.0041338
ABCB8-2	ABCB8	409.39	0	-8.6809	0.99797	0.014767	455.4	0	-8.8342	0.99872	0.0083563	430.97	0	-8.7548	0.99837	0.010149	554.88	0	-9.1186	0.99932	0.0041338
ABCB8-3	ABCB8	1267.8	0	-10.309	0.99943	0.014767	1410.3	0	-10.463	0.99959	0.0083563	1334.7	0	-10.383	0.99948	0.010149	1718.4	0	-10.748	0.99978	0.0041338
ABCB8-4	ABCB8	256.7	0	-8.0095	0.99665	0.01561	285.54	0	-8.1626	0.99796	0.008666	270.23	0	-8.0834	0.9974	0.010462	347.92	1.2942	-7.2488	0.99892	0.0042225
ABCB8-5	ABCB8	235.65	0	-7.8866	0.99634	0.01607	262.14	0	-8.0397	0.99778	0.0088821	248.08	0	-7.9604	0.99716	0.010722	319.4	0	-8.3237	0.99882	0.0043166
ABCB8-6	ABCB8	7.2139	0	-3.0381	0.8862	0.26979	8.0247	0	-3.1739	0.92152	0.18048	7.5942	0	-3.1034	0.90598	0.20881	9.7775	0	-3.43	0.96162	0.082955
ABCB8-7	ABCB8	34.266	0	-5.1402	0.97442	0.067303	38.117	0	-5.2897	0.9844	0.038551	36.072	0	-5.2123	0.98047	0.046049	46.443	0	-5.5681	0.99194	0.018267
ABCB8-8	ABCB8	0	0	-0.67912	0.16148	0.35339	0	0	-0.73874	0.17976	0.3782	0	0	-0.70739	0.14783	0.3069	0	0	-0.85981	0.55163	0.89719
ABCB8-9	ABCB8	403.38	2.9713	-6.6699	0.99793	0.014767	448.71	0	-8.8129	0.99871	0.0083563	424.64	0	-8.7335	0.99835	0.010149	546.73	0	-9.0973	0.99931	0.0041338
ABCB9-1	ABCB9	235.65	0	-7.8866	0.99634	0.01607	262.14	0	-8.0397	0.99778	0.0088821	248.08	0	-7.9604	0.99716	0.010722	319.4	0	-8.3237	0.99882	0.0043166
ABCB9-10	ABCB9	158.1	0	-7.3138	0.99446	0.019639	175.87	0	-7.4666	0.99668	0.010762	166.44	0	-7.3875	0.99577	0.012975	214.29	1.2942	-6.5522	0.99824	0.0051868
ABCB9-11	ABCB9	375.12	2400.8	2.6749	4.44E-09	2.15E-07	417.28	3139.1	2.9082	1.05E-09	8.15E-08	394.9	247.71	-0.67065	0.77789	0.45611	508.43	82.827	-2.6034	0.95039	0.10675
ABCB9-12	ABCB9	97.388	0	-6.6204	0.99092	0.027666	108.33	0	-6.7726	0.99459	0.015195	102.52	0	-6.6938	0.99313	0.018307	132	0	-7.0552	0.99715	0.0072868
ABCB9-13	ABCB9	810.36	0	-9.6642	0.99904	0.014767	901.44	1.9817	-8.2415	0.99936	0.0083563	853.08	0	-9.7382	0.99918	0.010149	1098.3	0	-10.102	0.99966	0.0041338
ABCB9-14	ABCB9	252.49	1105.3	2.1258	0.00043884	0.013657	280.86	101.07	-1.4655	0.87933	0.27276	265.8	16.673	-3.9161	0.98113	0.044598	342.21	0	-8.423	0.9989	0.0042406
ABCB9-2	ABCB9	376.33	0	-8.5597	0.99777	0.014767	418.62	0	-8.7129	0.99861	0.0083563	396.16	0	-8.6336	0.99823	0.010149	510.06	1.2942	-7.7994	0.99926	0.0041338
ABCB9-3	ABCB9	34.266	0	-5.1402	0.97442	0.067303	38.117	0	-5.2897	0.9844	0.038551	36.072	0	-5.2123	0.98047	0.046049	46.443	0	-5.5681	0.99194	0.018267
ABCB9-4	ABCB9	132.26	0	-7.058	0.99334	0.022078	147.12	0	-7.2106	0.99603	0.012092	139.23	0	-7.1316	0.99494	0.014576	179.25	0	-7.4939	0.9979	0.0058165
ABCB9-5	ABCB9	572.91	0	-9.1647	0.99859	0.014767	637.29	0	-9.3181	0.99909	0.0083563	603.1	0	-9.2387	0.99884	0.010149	776.5	0	-9.6027	0.99951	0.0041338
ABCB9-6	ABCB9	1231.8	3134.8	1.3469	0.02352	0.062386	1370.2	1442.7	0.074323	0.57975	0.84982	1296.7	192.93	-2.7424	0.95374	0.10503	1669.5	90.592	-4.1889	0.98384	0.035622
ABCB9-7	ABCB9	215.82	0	-7.7603	0.99599	0.016635	240.07	0	-7.9133	0.99757	0.0091654	227.19	0	-7.8341	0.9969	0.011067	292.51	0	-8.1973	0.99871	0.0044455
ABCB9-8	ABCB9	1076.1	0	-10.073	0.99931	0.014767	1197	0	-10.226	0.99952	0.0083563	1132.8	0	-10.147	0.99938	0.010149	1458.5	1.2942	-9.3133	0.99974	0.0041338
ABCB9-9	ABCB9	452.67	0	-8.8255	0.99818	0.014767	503.55	0	-8.9788	0.99885	0.0083563	476.53	0	-8.8995	0.99853	0.010149	613.54	0	-9.2634	0.99938	0.0041338
ABCC1-1	ABCC1	82.96	0	-6.3916	0.98933	0.031405	92.284	0	-6.5436	0.99364	0.017306	87.333	0	-6.4649	0.99194	0.020836	112.44	0	-6.8258	0.99666	0.008286
ABCC1-2	ABCC1	411.19	1785.8	2.116	0.00016252	0.0053429	457.41	677.75	0.56626	0.3987	0.80833	432.87	90.51	-2.2453	0.93382	0.14849	557.32	1.2942	-7.927	0.99932	0.0041338
ABCC1-3	ABCC1	330.64	0	-8.3735	0.99744	0.014829	367.8	0	-8.5267	0.99842	0.0083563	348.07	0	-8.4474	0.99798	0.010149	448.14	0	-8.811	0.99916	0.0041338
ABCC1-4	ABCC1	639.03	1643.2	1.3611	0.037191	0.095057	710.85	0	-9.4754	0.99918	0.0083563	672.72	0	-9.396	0.99896	0.010149	866.13	1.2942	-8.5621	0.99956	0.0041338
ABCC1-5	ABCC1	333.04	2.9713	-6.3943	0.99746	0.014823	370.47	1.9817	-6.961	0.99843	0.0083563	350.6	0	-8.4578	0.99799	0.010149	451.4	0	-8.8214	0.99916	0.0041338
ABCC1-6	ABCC1	617.99	380.33	-0.69888	0.76643	0.49846	687.45	176.37	-1.9565	0.91687	0.19082	650.57	0	-9.3478	0.99892	0.010149	837.61	3.8825	-7.4242	0.99864	0.0045402
ABCC1-7	ABCC1	91.977	0	-6.5388	0.99038	0.028916	102.31	0	-6.6909	0.99427	0.015905	96.826	0	-6.6121	0.99273	0.019155	124.66	0	-6.9734	0.99699	0.0076202
ABCC10-1	ABCC10	298.78	0	-8.2277	0.99715	0.014995	332.35	0	-8.3809	0.99825	0.0084007	314.53	0	-8.3016	0.99776	0.010181	404.95	0	-8.6652	0.99907	0.0041338
ABCC10-10	ABCC10	449.67	309.02	-0.5397	0.73403	0.56208	500.2	685.68	0.45424	0.44419	0.89512	473.37	419.2	-0.17492	0.66934	0.67069	609.47	19.413	-4.9024	0.99062	0.02111
ABCC10-11	ABCC10	48.694	0	-5.635	0.98187	0.04933	54.166	0	-5.7857	0.98909	0.027707	51.261	0	-5.7077	0.98627	0.033216	65.998	0	-6.0661	0.99432	0.013188
ABCC10-12	ABCC10	314.41	0	-8.3011	0.9973	0.014904	349.74	0	-8.4543	0.99834	0.0083743	330.98	0	-8.375	0.99788	0.010161	426.14	0	-8.7386	0.99911	0.0041338
ABCC10-13	ABCC10	422.62	0	-8.7266	0.99804	0.014767	470.11	0	-8.8799	0.99876	0.0083563	444.89	0	-8.8006	0.99842	0.010149	572.8	1.2942	-7.9664	0.99934	0.0041338
ABCC10-14	ABCC10	295.17	0	-8.2103	0.99711	0.015049	328.34	0	-8.3634	0.99823	0.0084248	310.73	0	-8.2841	0.99774	0.010204	400.06	0	-8.6477	0.99906	0.0041407
ABCC10-2	ABCC10	580.12	0	-9.1827	0.99861	0.014767	645.32	0	-9.3361	0.9991	0.0083563	610.7	0	-9.2567	0.99885	0.010149	786.28	0	-9.6207	0.99952	0.0041338
ABCC10-3	ABCC10	117.83	0	-6.8927	0.99251	0.023977	131.07	0	-7.0452	0.99554	0.01314	124.04	0	-6.9662	0.99432	0.015836	159.7	0	-7.3282	0.99765	0.0063114
ABCC10-4	ABCC10	605.37	0	-9.244	0.99868	0.014767	673.4	0	-9.3975	0.99914	0.0083563	637.28	0	-9.318	0.9989	0.010149	820.5	0	-9.6821	0.99954	0.0041338
ABCC10-5	ABCC10	346.87	493.24	0.50667	0.38393	0.78843	385.85	77.288	-2.3049	0.93648	0.1474	365.15	0	-8.5163	0.99807	0.010149	470.14	0	-8.88	0.9992	0.0041338
ABCC10-6	ABCC10	173.74	0	-7.449	0.99497	0.018576	193.26	0	-7.6018	0.99698	0.01019	182.89	0	-7.5227	0.99615	0.012285	235.48	0	-7.8855	0.9984	0.0049164
ABCC10-7	ABCC10	238.66	897.34	1.9063	0.0037648	0.01625	265.48	172.41	-0.61985	0.76333	0.49234	251.24	0	-7.9787	0.9972	0.010672	323.47	0	-8.342	0.99883	0.0042962
ABCC10-8	ABCC10	496.56	0	-8.9587	0.99835	0.014767	552.36	0	-9.1121	0.99895	0.0083563	522.73	0	-9.0327	0.99866	0.010149	673.02	0	-9.3966	0.99944	0.0041338
ABCC10-9	ABCC10	841.62	130.74	-2.6772	0.955	0.1134	936.21	33.689	-4.7558	0.98933	0.027152	885.99	0	-9.7928	0.99921	0.010149	1140.7	0	-10.157	0.99967	0.0041338
ABCC11-1	ABCC11	260.9	0	-8.0329	0.99671	0.015522	290.23	0	-8.186	0.99799	0.0086215	274.66	0	-8.1067	0.99744	0.010413	353.62	2.5883	-6.6268	0.99786	0.00589
ABCC11-2	ABCC11	302.38	276.33	-0.12951	0.63084	0.76038	336.37	0	-8.3982	0.99827	0.0083987	318.32	0	-8.3189	0.99779	0.010178	409.84	0	-8.6824	0.99908	0.0041338
ABCC11-3	ABCC11	580.12	831.98	0.51944	0.35212	0.72796	645.32	762.97	0.24127	0.52479	0.95377	610.7	731.23	0.25947	0.53283	0.93633	786.28	151.42	-2.3688	0.94073	0.12718
ABCC11-4	ABCC11	88.37	463.53	2.3779	0.00025412	0.0081687	98.302	140.7	0.51298	0.42969	0.86766	93.029	0	-6.555	0.99243	0.019783	119.77	0	-6.9162	0.99687	0.0078689
ABCC11-5	ABCC11	298.18	1658	2.4713	1.62E-06	6.51E-05	331.69	1755.8	2.4007	4.87E-05	0.0027288	313.89	0	-8.2987	0.99776	0.010182	404.14	0	-8.6623	0.99907	0.0041343
ABCC11-6	ABCC11	251.28	2.9713	-5.9893	0.99658	0.015721	279.53	0	-8.132	0.99792	0.0087166	264.53	0	-8.0527	0.99734	0.010524	340.58	0	-8.4161	0.99889	0.0042445
ABCC11-7	ABCC11	51.099	0	-5.7032	0.98271	0.047285	56.841	0	-5.854	0.98961	0.026512	53.792	0	-5.7759	0.98691	0.031794	69.258	0	-6.1346	0.99459	0.012624
ABCC11-8	ABCC11	594.55	2394.9	2.0083	0.0002588	0.0083122	661.37	1018.6	0.62232	0.37276	0.75862	625.89	466.84	-0.42218	0.72629	0.55868	805.83	56.943	-3.7996	0.97893	0.046085
ABCC12-1	ABCC12	110.01	350.62	1.6633	0.036206	0.092727	122.38	655.95	2.4127	5.47E-05	0.0030571	115.81	57.164	-1.006	0.83487	0.34168	149.11	0	-7.2299	0.99748	0.0066356
ABCC12-10	ABCC12	541.64	0	-9.0839	0.9985	0.014767	602.52	0	-9.2373	0.99904	0.0083563	570.2	0	-9.1578	0.99877	0.010149	734.13	0	-9.5219	0.99948	0.0041338
ABCC12-11	ABCC12	63.122	0	-6.0027	0.98598	0.039385	70.216	0	-6.1541	0.99161	0.021891	66.449	0	-6.0757	0.98941	0.026309	85.554	0	-6.4355	0.99562	0.010447
ABCC12-12	ABCC12	361.3	2.9713	-6.5114	0.99767	0.014767	401.9	0	-8.6543	0.99855	0.0083563	380.34	0	-8.5749	0.99815	0.010149	489.69	0	-8.9387	0.99923	0.0041338
ABCC12-13	ABCC12	129.85	0	-7.0318	0.99322	0.022357	144.44	0	-7.1843	0.99595	0.012246	136.7	0	-7.1053	0.99485	0.014763	176	0	-7.4676	0.99786	0.00589
ABCC12-14	ABCC12	45.087	0	-5.5263	0.98045	0.052782	50.154	0	-5.6768	0.9882	0.02976	47.464	0	-5.5988	0.98517	0.035654	61.11	0	-5.9567	0.99387	0.014151
ABCC12-2	ABCC12	337.25	0	-8.4019	0.9975	0.014816	375.15	0	-8.5552	0.99845	0.0083563	355.03	0	-8.4758	0.99802	0.010149	457.1	0	-8.8395	0.99917	0.0041338
ABCC12-3	ABCC12	426.22	0	-8.7388	0.99805	0.014767	474.12	0	-8.8922	0.99878	0.0083563	448.69	0	-8.8128	0.99843	0.010149	577.69	0	-9.1766	0.99935	0.0041338
ABCC12-4	ABCC12	128.65	0	-7.0185	0.99315	0.022504	143.11	0	-7.171	0.99591	0.012327	135.43	0	-7.092	0.9948	0.014861	174.37	0	-7.4542	0.99784	0.0059281
ABCC12-5	ABCC12	123.84	8.914	-3.6545	0.97825	0.058147	137.76	9.9087	-3.669	0.97828	0.052755	130.37	2.3818	-5.2796	0.9946	0.015269	167.85	0	-7.3996	0.99776	0.0060881
ABCC12-6	ABCC12	0	0	-0.67912	0.16148	0.35339	0	0	-0.73874	0.17976	0.3782	0	0	-0.70739	0.14783	0.3069	0	0	-0.85981	0.55163	0.89719
ABCC12-7	ABCC12	191.77	0	-7.5907	0.99546	0.017605	213.32	0	-7.7436	0.99727	0.0096754	201.88	0	-7.6645	0.99651	0.011669	259.92	0	-8.0275	0.99855	0.0046761
ABCC12-8	ABCC12	465.3	38.627	-3.5567	0.97591	0.063737	517.59	0	-9.0185	0.99888	0.0083563	489.82	0	-8.9391	0.99857	0.010149	630.65	0	-9.303	0.9994	0.0041338
ABCC12-9	ABCC12	810.96	0	-9.6653	0.99905	0.014767	902.11	0	-9.8188	0.99936	0.0083563	853.71	0	-9.7393	0.99918	0.010149	1099.2	1.2942	-8.9055	0.99966	0.0041338
ABCC2-1	ABCC2	61.318	0	-5.9616	0.98557	0.040389	68.21	0	-6.1129	0.99136	0.02247	64.551	0	-6.0345	0.98909	0.026999	83.109	0	-6.3942	0.99549	0.010718
ABCC2-2	ABCC2	605.97	154.51	-1.9646	0.91941	0.1954	674.07	0	-9.3989	0.99914	0.0083563	637.91	0	-9.3195	0.9989	0.010149	821.31	0	-9.6835	0.99954	0.0041338
ABCC2-3	ABCC2	520	2677.2	2.3619	1.53E-06	6.19E-05	578.44	10707	4.2079	8.65E-60	1.66E-57	547.41	1624.4	1.5675	0.053772	0.12143	704.8	309.31	-1.1856	0.85725	0.30308
ABCC2-4	ABCC2	498.36	0	-8.9639	0.99836	0.014767	554.37	0	-9.1173	0.99895	0.0083563	524.63	0	-9.0379	0.99866	0.010149	675.47	0	-9.4019	0.99944	0.0041338
ABCC2-5	ABCC2	247.68	0	-7.9581	0.99653	0.015788	275.51	1.9817	-6.5351	0.99789	0.0087483	260.73	0	-8.032	0.9973	0.010561	335.7	0	-8.3953	0.99888	0.004257
ABCC2-6	ABCC2	417.2	0	-8.7081	0.99801	0.014767	464.09	0	-8.8614	0.99875	0.0083563	439.2	0	-8.782	0.9984	0.010149	565.47	0	-9.1459	0.99933	0.0041338
ABCC2-7	ABCC2	203.19	0	-7.6738	0.99572	0.01711	226.03	0	-7.8267	0.99742	0.0094154	213.9	0	-7.7475	0.99671	0.011359	275.4	0	-8.1106	0.99863	0.0045566
ABCC3-1	ABCC3	408.79	0	-8.6787	0.99796	0.014767	454.73	0	-8.832	0.99872	0.0083563	430.34	0	-8.7527	0.99837	0.010149	554.06	0	-9.1165	0.99932	0.0041338
ABCC3-10	ABCC3	333.04	0	-8.3839	0.99746	0.014823	370.47	0	-8.5371	0.99843	0.0083563	350.6	0	-8.4578	0.99799	0.010149	451.4	0	-8.8214	0.99916	0.0041338
ABCC3-11	ABCC3	29.457	2.9713	-2.9391	0.97036	0.077049	32.767	0	-5.0776	0.9818	0.044601	31.01	0	-5.0004	0.97728	0.053159	39.925	0	-5.3549	0.99063	0.021087
ABCC3-12	ABCC3	180.95	0	-7.5074	0.99518	0.018136	201.29	0	-7.6602	0.9971	0.0099558	190.49	0	-7.5811	0.9963	0.012009	245.25	0	-7.944	0.99846	0.0048074
ABCC3-13	ABCC3	243.47	0	-7.9335	0.99646	0.015883	270.83	0	-8.0866	0.99785	0.0087941	256.3	2.3818	-6.2495	0.99725	0.010615	329.99	0	-8.3707	0.99886	0.0042753
ABCC3-14	ABCC3	241.67	0	-7.9228	0.99643	0.015922	268.83	0	-8.0759	0.99783	0.008813	254.41	0	-7.9966	0.99723	0.010637	327.55	0	-8.36	0.99885	0.0042834
ABCC3-2	ABCC3	524.21	0	-9.0368	0.99845	0.014767	583.13	0	-9.1901	0.99901	0.0083563	551.84	0	-9.1107	0.99873	0.010149	710.5	0	-9.4747	0.99947	0.0041338
ABCC3-3	ABCC3	253.09	4561	4.1663	3.84E-65	7.82E-63	281.53	2606	3.2059	2.48E-14	2.31E-12	266.43	340.6	0.35317	0.51249	0.97574	343.03	0	-8.4264	0.9989	0.0042371
ABCC3-4	ABCC3	328.23	0	-8.363	0.99742	0.014832	365.12	0	-8.5162	0.99841	0.0083563	345.54	0	-8.4369	0.99796	0.010149	444.88	0	-8.8005	0.99915	0.0041338
ABCC3-5	ABCC3	21.642	1830.3	6.3378	0	0	24.074	374.55	3.9047	4.34E-36	6.20E-34	22.783	0	-4.5718	0.96903	0.071367	29.333	0	-4.9228	0.98725	0.028323
ABCC3-6	ABCC3	276.53	0	-8.1165	0.99691	0.015267	307.61	0	-8.2696	0.99811	0.0085096	291.11	0	-8.1904	0.99758	0.010291	374.81	0	-8.5538	0.99899	0.0041658
ABCC3-7	ABCC3	180.35	0	-7.5026	0.99516	0.018167	200.62	0	-7.6555	0.99709	0.0099728	189.85	0	-7.5763	0.99629	0.012028	244.44	1.2942	-6.7412	0.99846	0.0048153
ABCC3-8	ABCC3	143.68	0	-7.1767	0.99388	0.020873	159.82	0	-7.3293	0.99634	0.011432	151.25	0	-7.2503	0.99535	0.013781	194.74	0	-7.6128	0.99807	0.0055048
ABCC3-9	ABCC3	329.44	0	-8.3682	0.99743	0.014832	366.46	0	-8.5214	0.99841	0.0083563	346.8	0	-8.4421	0.99797	0.010149	446.51	0	-8.8058	0.99915	0.0041338
ABCC4-1	ABCC4	444.26	0	-8.7985	0.99814	0.014767	494.19	0	-8.9518	0.99883	0.0083563	467.67	0	-8.8724	0.9985	0.010149	602.13	0	-9.2363	0.99937	0.0041338
ABCC4-2	ABCC4	140.67	413.02	1.5471	0.049223	0.12328	156.48	140.7	-0.15231	0.65649	0.702	148.09	0	-7.22	0.99525	0.013976	190.66	0	-7.5824	0.99803	0.0055815
ABCC4-3	ABCC4	755.66	0	-9.5635	0.99897	0.014767	840.58	0	-9.717	0.99931	0.0083563	795.49	0	-9.6375	0.99912	0.010149	1024.2	1.2942	-8.8037	0.99963	0.0041338
ABCC4-4	ABCC4	244.67	0	-7.9406	0.99648	0.015855	272.17	0	-8.0937	0.99786	0.0087801	257.57	0	-8.0144	0.99727	0.010597	331.62	0	-8.3777	0.99886	0.0042694
ABCC4-5	ABCC4	135.86	0	-7.0966	0.99352	0.021666	151.13	0	-7.2492	0.99613	0.011868	143.02	0	-7.1702	0.99508	0.014308	184.14	0	-7.5325	0.99796	0.0057116
ABCC4-6	ABCC4	0	0	-0.67912	0.16148	0.35339	0	0	-0.73874	0.17976	0.3782	0	0	-0.70739	0.14783	0.3069	0	0	-0.85981	0.55163	0.89719
ABCC4-7	ABCC4	330.64	3940	3.5709	1.81E-30	1.97E-28	367.8	5124.8	3.7969	6.49E-33	8.84E-31	348.07	1181.4	1.7601	0.026798	0.062179	448.14	24.589	-4.1336	0.98377	0.035783
ABCC5-1	ABCC5	148.49	0	-7.2239	0.99409	0.020443	165.17	0	-7.3766	0.99646	0.011196	156.31	0	-7.2975	0.9955	0.013499	201.25	0	-7.66	0.99813	0.0053925
ABCC5-10	ABCC5	0	0	-0.67912	0.16148	0.35339	0	0	-0.73874	0.17976	0.3782	0	0	-0.70739	0.14783	0.3069	0	0	-0.85981	0.55163	0.89719
ABCC5-11	ABCC5	441.25	0	-8.7887	0.99813	0.014767	490.84	0	-8.942	0.99882	0.0083563	464.51	0	-8.8627	0.99849	0.010149	598.06	0	-9.2266	0.99937	0.0041338
ABCC5-12	ABCC5	865.07	0	-9.7583	0.99911	0.014767	962.29	7.9269	-6.7537	0.99759	0.00915	910.67	0	-9.8324	0.99923	0.010149	1172.5	1.2942	-8.9986	0.99968	0.0041338
ABCC5-13	ABCC5	287.96	0	-8.1747	0.99704	0.015134	320.32	0	-8.3279	0.99818	0.0084514	303.13	0	-8.2486	0.99768	0.010234	390.29	0	-8.6121	0.99903	0.0041465
ABCC5-2	ABCC5	89.573	199.08	1.1434	0.19253	0.41647	99.639	0	-6.6531	0.99411	0.016246	94.294	0	-6.5743	0.99253	0.019566	121.4	0	-6.9355	0.99691	0.007783
ABCC5-3	ABCC5	51.7	0	-5.7197	0.98291	0.046788	57.51	0	-5.8706	0.98973	0.026223	54.425	0	-5.7925	0.98706	0.031453	70.072	0	-6.1512	0.99465	0.012489
ABCC5-4	ABCC5	426.82	0	-8.7409	0.99806	0.014767	474.79	0	-8.8942	0.99878	0.0083563	449.32	0	-8.8148	0.99844	0.010149	578.5	0	-9.1787	0.99935	0.0041338
ABCC5-5	ABCC5	160.51	0	-7.3355	0.99454	0.019465	178.55	0	-7.4882	0.99673	0.010667	168.97	0	-7.4091	0.99583	0.012863	217.55	0	-7.7718	0.99827	0.0051419
ABCC5-6	ABCC5	168.32	23.771	-2.7731	0.95624	0.11051	187.24	0	-7.5564	0.99688	0.010369	177.2	0	-7.4773	0.99603	0.012503	228.14	0	-7.8401	0.99835	0.0050008
ABCC5-7	ABCC5	152.69	0	-7.2639	0.99425	0.020079	169.86	0	-7.4166	0.99656	0.010997	160.74	0	-7.3376	0.99562	0.013259	206.96	0	-7.7001	0.99818	0.0052984
ABCC5-8	ABCC5	757.46	0	-9.5669	0.99897	0.014767	842.59	0	-9.7204	0.99931	0.0083563	797.39	0	-9.6409	0.99912	0.010149	1026.6	2.5883	-8.1618	0.99926	0.0041338
ABCC5-9	ABCC5	72.139	0	-6.1926	0.98772	0.03521	80.247	0	-6.3442	0.99267	0.019477	75.942	0	-6.2657	0.99073	0.023429	97.775	0	-6.6261	0.99616	0.009308
ABCC6-1	ABCC6	158.71	0	-7.3193	0.99448	0.019592	176.54	0	-7.472	0.99669	0.010736	167.07	0	-7.3929	0.99579	0.012944	215.11	0	-7.7556	0.99825	0.0051744
ABCC6-2	ABCC6	319.82	0	-8.3256	0.99735	0.014865	355.76	0	-8.4788	0.99837	0.0083614	336.68	0	-8.3995	0.99791	0.010149	433.47	0	-8.7631	0.99913	0.0041338
ABCC6-3	ABCC6	595.15	0	-9.2195	0.99865	0.014767	662.03	0	-9.3729	0.99912	0.0083563	626.52	0	-9.2935	0.99888	0.010149	806.65	0	-9.6576	0.99953	0.0041338
ABCC6-4	ABCC6	462.89	0	-8.8576	0.99822	0.014767	514.92	0	-9.011	0.99887	0.0083563	487.29	0	-8.9316	0.99856	0.010149	627.39	0	-9.2955	0.9994	0.0041338
ABCC6-5	ABCC6	159.91	0	-7.3301	0.99452	0.01951	177.88	0	-7.4828	0.99672	0.010691	168.34	0	-7.4038	0.99582	0.012892	216.74	0	-7.7664	0.99826	0.0051533
ABCC6-6	ABCC6	88.972	0	-6.4914	0.99005	0.02969	98.971	0	-6.6434	0.99407	0.016336	93.662	0	-6.5647	0.99248	0.019676	120.59	0	-6.9259	0.99689	0.0078262
ABCC6-7	ABCC6	330.64	0	-8.3735	0.99744	0.014829	367.8	0	-8.5267	0.99842	0.0083563	348.07	0	-8.4474	0.99798	0.010149	448.14	0	-8.811	0.99916	0.0041338
ABCC6-8	ABCC6	151.49	0	-7.2526	0.99421	0.020178	168.52	0	-7.4053	0.99653	0.011051	159.48	0	-7.3262	0.99559	0.013324	205.33	0	-7.6888	0.99817	0.0053241
ABCC8-1	ABCC8	486.94	0	-8.9306	0.99832	0.014767	541.66	0	-9.0839	0.99893	0.0083563	512.61	0	-9.0045	0.99863	0.010149	659.98	0	-9.3685	0.99943	0.0041338
ABCC8-2	ABCC8	242.87	0	-7.93	0.99645	0.015904	270.16	0	-8.083	0.99784	0.0088043	255.67	0	-8.0038	0.99725	0.010627	329.18	0	-8.3671	0.99885	0.0042791
ABCC8-3	ABCC8	405.78	0	-8.6681	0.99795	0.014767	451.39	0	-8.8214	0.99871	0.0083563	427.17	0	-8.742	0.99835	0.010149	549.99	0	-9.1059	0.99931	0.0041338
ABCC8-4	ABCC8	10.821	0	-3.5633	0.92244	0.18847	12.037	0	-3.7045	0.94878	0.11978	11.391	0	-3.6313	0.93769	0.14002	14.666	0	-3.9696	0.97447	0.055584
ABCC8-5	ABCC8	878.9	53.484	-4.0134	0.98361	0.0451	977.67	0	-9.9347	0.99941	0.0083563	925.22	0	-9.8552	0.99924	0.010149	1191.2	0	-10.219	0.99968	0.0041338
ABCC8-6	ABCC8	772.49	1084.5	0.48896	0.35203	0.7278	859.31	144.67	-2.5622	0.94727	0.12321	813.21	0	-9.6693	0.99914	0.010149	1047	1.2942	-8.8355	0.99964	0.0041338
ABCC8-7	ABCC8	310.8	0	-8.2845	0.99727	0.014935	345.73	0	-8.4377	0.99832	0.0083862	327.18	0	-8.3584	0.99785	0.010169	421.25	0	-8.722	0.9991	0.0041338
ABCC9-1	ABCC9	872.88	0	-9.7713	0.99912	0.014767	970.98	0	-9.9248	0.9994	0.0083563	918.9	0	-9.8453	0.99924	0.010149	1183.1	0	-10.21	0.99968	0.0041338
ABCC9-10	ABCC9	457.48	653.69	0.51396	0.36666	0.75561	508.9	1381.3	1.4388	0.068039	0.15745	481.6	304.88	-0.65787	0.77456	0.4628	620.06	19.413	-4.9272	0.99078	0.020767
ABCC9-11	ABCC9	474.31	270.39	-0.80851	0.78861	0.4545	527.62	0	-9.0461	0.9989	0.0083563	499.32	0	-8.9667	0.99859	0.010149	642.87	0	-9.3306	0.99941	0.0041338
ABCC9-2	ABCC9	49.295	0	-5.6523	0.98209	0.048801	54.835	0	-5.8031	0.98922	0.027402	51.894	0	-5.725	0.98643	0.03285	66.813	0	-6.0835	0.99439	0.013042
ABCC9-3	ABCC9	357.69	374.39	0.065648	0.56126	0.88962	397.89	0	-8.6398	0.99854	0.0083563	376.54	0	-8.5605	0.99813	0.010149	484.8	0	-8.9242	0.99922	0.0041338
ABCC9-4	ABCC9	299.38	0	-8.2306	0.99716	0.014994	333.02	0	-8.3838	0.99825	0.0084007	315.16	0	-8.3045	0.99777	0.010181	405.77	0	-8.6681	0.99907	0.0041338
ABCC9-5	ABCC9	332.44	0	-8.3813	0.99746	0.014823	369.8	0	-8.5345	0.99843	0.0083563	349.97	0	-8.4552	0.99799	0.010149	450.58	0	-8.8188	0.99916	0.0041338
ABCC9-6	ABCC9	277.13	0	-8.1196	0.99691	0.015258	308.28	0	-8.2728	0.99811	0.0085054	291.74	0	-8.1935	0.99759	0.010287	375.62	0	-8.557	0.999	0.0041641
ABCC9-7	ABCC9	96.186	0	-6.6027	0.9908	0.027941	107	0	-6.7548	0.99452	0.01535	101.26	0	-6.676	0.99305	0.018492	130.37	0	-7.0375	0.99712	0.0073594
ABCC9-8	ABCC9	2.4046	0	-1.7675	0.68813	0.65082	2.6749	0	-1.8777	0.7472	0.52415	2.5314	0	-1.8202	0.71473	0.58117	3.2592	0	-2.0906	0.88333	0.24802
ABCC9-9	ABCC9	93.18	0	-6.5573	0.9905	0.028624	103.65	0	-6.7095	0.99434	0.015739	98.091	0	-6.6307	0.99282	0.018957	126.29	0	-6.992	0.99703	0.0075425
ABCD1-1	ABCD1	287.96	0	-8.1747	0.99704	0.015134	320.32	0	-8.3279	0.99818	0.0084514	303.13	0	-8.2486	0.99768	0.010234	390.29	0	-8.6121	0.99903	0.0041465
ABCD1-2	ABCD1	430.43	0	-8.753	0.99807	0.014767	478.8	0	-8.9063	0.99879	0.0083563	453.12	0	-8.8269	0.99845	0.010149	583.39	0	-9.1908	0.99935	0.0041338
ABCD1-3	ABCD1	20.439	0	-4.4222	0.95779	0.10684	22.737	0	-4.569	0.97352	0.063658	21.517	0	-4.4929	0.9672	0.0754	27.703	0	-4.8431	0.9865	0.029918
ABCD1-4	ABCD1	889.72	915.17	0.040654	0.54421	0.91993	989.71	140.7	-2.8056	0.95594	0.1037	936.62	0	-9.8729	0.99925	0.010149	1205.9	1.2942	-9.0391	0.99969	0.0041338
ABCD1-5	ABCD1	81.157	225.82	1.4651	0.09031	0.2174	90.277	67.379	-0.41671	0.72436	0.5695	85.435	0	-6.4335	0.99176	0.021222	110	0	-6.7944	0.99659	0.0084373
ABCD1-6	ABCD1	405.18	0	-8.666	0.99794	0.014767	450.72	0	-8.8193	0.99871	0.0083563	426.54	0	-8.7399	0.99835	0.010149	549.17	0	-9.1037	0.99931	0.0041338
ABCD1-7	ABCD1	578.92	0	-9.1797	0.99861	0.014767	643.98	0	-9.3331	0.9991	0.0083563	609.43	0	-9.2537	0.99885	0.010149	784.65	0	-9.6177	0.99952	0.0041338
ABCD2-1	ABCD2	65.526	0	-6.0559	0.98649	0.038184	72.891	0	-6.2073	0.99192	0.021191	68.98	0	-6.1289	0.98979	0.025473	88.813	0	-6.4888	0.99578	0.010115
ABCD2-2	ABCD2	57.11	0	-5.8607	0.98451	0.04292	63.529	0	-6.0119	0.99072	0.023948	60.121	0	-5.9336	0.98829	0.028753	77.406	0	-6.2929	0.99516	0.011418
ABCD2-3	ABCD2	619.19	0	-9.2766	0.99871	0.014767	688.78	0	-9.43	0.99916	0.0083563	651.83	0	-9.3506	0.99892	0.010149	839.24	0	-9.7147	0.99955	0.0041338
ABCD2-4	ABCD2	275.33	0	-8.1103	0.99689	0.015281	306.27	0	-8.2634	0.9981	0.0085165	289.84	0	-8.1841	0.99757	0.010297	373.18	0	-8.5476	0.99899	0.0041672
ABCD2-5	ABCD2	868.07	0	-9.7633	0.99912	0.014767	965.63	0	-9.9168	0.9994	0.0083563	913.83	0	-9.8374	0.99923	0.010149	1176.6	0	-10.202	0.99968	0.0041338
ABCD2-6	ABCD2	587.33	3464.6	2.5584	8.58E-09	4.07E-07	653.34	10321	3.9795	1.77E-43	2.83E-41	618.29	3942	2.6706	1.50E-06	0.00042224	796.05	352.01	-1.175	0.85588	0.30599
ABCD2-7	ABCD2	84.162	0	-6.4121	0.98948	0.031044	93.621	0	-6.5641	0.99373	0.017101	88.599	0	-6.4854	0.99205	0.020593	114.07	0	-6.8464	0.99671	0.0081906
ABCD3-1	ABCD3	184.56	0	-7.5357	0.99528	0.017945	205.3	0	-7.6886	0.99716	0.0098521	194.28	0	-7.6094	0.99638	0.011883	250.14	0	-7.9724	0.99849	0.0047606
ABCD3-2	ABCD3	321.62	0	-8.3337	0.99737	0.014862	357.77	0	-8.4869	0.99837	0.008361	338.57	0	-8.4076	0.99792	0.010149	435.92	0	-8.7712	0.99913	0.0041338
ABCD3-3	ABCD3	1430.2	0	-10.483	0.9995	0.014767	1590.9	0	-10.637	0.99964	0.0083563	1505.5	0	-10.557	0.99954	0.010149	1938.4	0	-10.921	0.9998	0.0041338
ABCD3-4	ABCD3	587.33	0	-9.2005	0.99863	0.014767	653.34	0	-9.3539	0.99911	0.0083563	618.29	0	-9.2745	0.99887	0.010149	796.05	0	-9.6385	0.99952	0.0041338
ABCD3-5	ABCD3	301.18	0	-8.2393	0.99717	0.014983	335.03	0	-8.3924	0.99826	0.0083987	317.06	0	-8.3131	0.99778	0.010178	408.21	0	-8.6767	0.99908	0.0041338
ABCD3-6	ABCD3	856.65	0	-9.7442	0.9991	0.014767	952.93	0	-9.8977	0.99939	0.0083563	901.81	0	-9.8183	0.99922	0.010149	1161.1	0	-10.182	0.99967	0.0041338
ABCD3-7	ABCD3	708.77	1060.8	0.58105	0.31308	0.65318	788.42	45.58	-4.083	0.9827	0.042529	746.13	0	-9.5452	0.99906	0.010149	960.64	1.2942	-8.7114	0.99961	0.0041338
ABCD4-1	ABCD4	351.68	1108.3	1.6532	0.013357	0.037848	391.2	941.32	1.2646	0.11853	0.2681	370.22	9.5274	-5.14	0.99235	0.019969	476.66	0	-8.8998	0.99921	0.0041338
ABCD4-2	ABCD4	33.064	0	-5.0902	0.97351	0.0695	36.78	0	-5.2395	0.98382	0.0399	34.807	0	-5.1622	0.97976	0.047633	44.814	0	-5.5177	0.99165	0.018894
ABCD4-3	ABCD4	493.55	0	-8.95	0.99834	0.014767	549.02	0	-9.1033	0.99894	0.0083563	519.57	0	-9.0239	0.99865	0.010149	668.95	0	-9.3879	0.99943	0.0041338
ABCD4-4	ABCD4	681.72	0	-9.4151	0.99884	0.014767	758.33	0	-9.5686	0.99924	0.0083563	717.65	0	-9.4891	0.99902	0.010149	923.98	1.2942	-8.6553	0.99959	0.0041338
ABCD4-5	ABCD4	141.87	0	-7.1586	0.9938	0.021036	157.82	0	-7.3112	0.9963	0.011522	149.35	0	-7.2322	0.99529	0.013891	192.29	1.2942	-6.3967	0.99804	0.0055482
ABCD4-6	ABCD4	349.27	0	-8.4523	0.99759	0.014801	388.53	0	-8.6056	0.9985	0.0083563	367.68	0	-8.5262	0.99809	0.010149	473.4	0	-8.8899	0.9992	0.0041338
ABCD4-7	ABCD4	188.16	0	-7.5635	0.99537	0.017769	209.31	0	-7.7164	0.99721	0.0097595	198.08	0	-7.6372	0.99645	0.011773	255.03	0	-8.0002	0.99852	0.0047163
ABCG1-1	ABCG1	328.83	0	-8.3656	0.99743	0.014832	365.79	0	-8.5188	0.99841	0.0083563	346.17	0	-8.4395	0.99797	0.010149	445.69	0	-8.8031	0.99915	0.0041338
ABCG1-10	ABCG1	458.08	0	-8.8426	0.9982	0.014767	509.57	0	-8.996	0.99886	0.0083563	482.23	0	-8.9166	0.99854	0.010149	620.87	0	-9.2805	0.99939	0.0041338
ABCG1-11	ABCG1	78.752	246.62	1.6345	0.051564	0.12883	87.603	271.5	1.6208	0.037672	0.08926	82.903	0	-6.3907	0.99151	0.021751	106.74	0	-6.7514	0.99648	0.0086465
ABCG1-12	ABCG1	4.2081	0	-2.3808	0.81191	0.40747	4.681	0	-2.5062	0.86064	0.31294	4.4299	0	-2.4409	0.83736	0.33667	5.7036	0	-2.7449	0.93384	0.14169
ABCG1-13	ABCG1	512.19	2.9713	-7.0137	0.99841	0.014767	569.75	0	-9.1567	0.99898	0.0083563	539.19	0	-9.0773	0.9987	0.010149	694.21	0	-9.4413	0.99946	0.0041338
ABCG1-14	ABCG1	212.21	0	-7.7361	0.99591	0.016761	236.06	0	-7.8891	0.99753	0.0092322	223.4	0	-7.8099	0.99685	0.011145	287.62	1.2942	-6.9751	0.99869	0.0044749
ABCG1-2	ABCG1	548.26	445.7	-0.29817	0.66941	0.68684	609.87	0	-9.2547	0.99905	0.0083563	577.16	0	-9.1753	0.99878	0.010149	743.09	0	-9.5393	0.99949	0.0041338
ABCG1-3	ABCG1	63.723	0	-6.0162	0.98611	0.039078	70.884	0	-6.1676	0.99169	0.021713	67.082	0	-6.0892	0.98951	0.026096	86.368	0	-6.449	0.99566	0.010362
ABCG1-4	ABCG1	107.61	0	-6.763	0.99179	0.02563	119.7	0	-6.9153	0.99511	0.014058	113.28	0	-6.8364	0.99379	0.016944	145.85	0	-7.1982	0.99742	0.0067467
ABCG1-5	ABCG1	166.52	0	-7.3882	0.99474	0.019046	185.24	0	-7.541	0.99685	0.010439	175.3	0	-7.4619	0.99598	0.012588	225.7	0	-7.8246	0.99833	0.0050335
ABCG1-6	ABCG1	272.33	0	-8.0945	0.99686	0.015311	302.93	0	-8.2476	0.99808	0.0085278	286.68	0	-8.1683	0.99755	0.01031	369.1	0	-8.5318	0.99898	0.0041705
ABCG1-7	ABCG1	512.79	0	-9.005	0.99841	0.014767	570.42	1.9817	-7.5823	0.99898	0.0083563	539.82	0	-9.079	0.9987	0.010149	695.02	2.5883	-7.5997	0.99891	0.0042267
ABCG1-8	ABCG1	527.22	0	-9.045	0.99846	0.014767	586.47	0	-9.1984	0.99901	0.0083563	555.01	0	-9.119	0.99874	0.010149	714.58	0	-9.483	0.99947	0.0041338
ABCG1-9	ABCG1	161.11	0	-7.3408	0.99456	0.019424	179.22	0	-7.4936	0.99674	0.010643	169.6	0	-7.4145	0.99585	0.012835	218.37	0	-7.7772	0.99828	0.0051303
ABCG2-1	ABCG2	141.27	0	-7.1525	0.99378	0.021099	157.15	0	-7.3051	0.99628	0.011556	148.72	0	-7.2261	0.99527	0.013933	191.48	0	-7.5885	0.99804	0.0055647
ABCG2-10	ABCG2	681.11	0	-9.4139	0.99884	0.014767	757.66	0	-9.5673	0.99924	0.0083563	717.02	0	-9.4879	0.99902	0.010149	923.16	0	-9.852	0.99959	0.0041338
ABCG2-2	ABCG2	405.78	0	-8.6681	0.99795	0.014767	451.39	0	-8.8214	0.99871	0.0083563	427.17	0	-8.742	0.99835	0.010149	549.99	0	-9.1059	0.99931	0.0041338
ABCG2-3	ABCG2	206.8	0	-7.699	0.9958	0.016962	230.04	0	-7.852	0.99747	0.0093378	217.7	0	-7.7728	0.99677	0.011269	280.29	1.2942	-6.9379	0.99866	0.0045217
ABCG2-4	ABCG2	257.3	0	-8.0129	0.99666	0.015588	286.21	0	-8.166	0.99797	0.0086554	270.86	0	-8.0867	0.9974	0.01045	348.73	0	-8.4501	0.99892	0.0042181
ABCG2-5	ABCG2	49.896	0	-5.6695	0.9823	0.04828	55.504	0	-5.8203	0.98936	0.027095	52.526	0	-5.7422	0.9866	0.032487	67.628	0	-6.1007	0.99446	0.012899
ABCG2-6	ABCG2	0	0	-0.67912	0.16148	0.35339	0	0	-0.73874	0.17976	0.3782	0	0	-0.70739	0.14783	0.3069	0	0	-0.85981	0.55163	0.89719
ABCG2-7	ABCG2	193.57	537.81	1.4695	0.054016	0.13459	215.33	441.93	1.0338	0.20655	0.43179	203.78	26.2	-2.9124	0.96055	0.090052	262.36	0	-8.0409	0.99856	0.0046566
ABCG2-8	ABCG2	1029.2	50.513	-4.3218	0.98716	0.036575	1144.9	0	-10.162	0.99949	0.0083563	1083.4	0	-10.083	0.99935	0.010149	1394.9	0	-10.447	0.99973	0.0041338
ABCG2-9	ABCG2	125.04	0	-6.9778	0.99295	0.022969	139.09	0	-7.1303	0.99579	0.012583	131.63	0	-7.0513	0.99465	0.015166	169.48	0	-7.4134	0.99778	0.0060479
ABCG4-1	ABCG4	441.85	0	-8.7907	0.99813	0.014767	491.51	0	-8.944	0.99882	0.0083563	465.14	0	-8.8646	0.99849	0.010149	598.87	0	-9.2285	0.99937	0.0041338
ABCG4-10	ABCG4	23.445	0	-4.6115	0.96302	0.094527	26.08	0	-4.7592	0.977	0.055671	24.681	0	-4.6826	0.97143	0.066085	31.777	0	-5.0346	0.98823	0.02622
ABCG4-11	ABCG4	1101.9	0	-10.107	0.99933	0.014767	1225.8	0	-10.261	0.99953	0.0083563	1160	0	-10.181	0.9994	0.010149	1493.5	0	-10.545	0.99975	0.0041338
ABCG4-12	ABCG4	88.37	0	-6.4817	0.98998	0.029847	98.302	0	-6.6338	0.99403	0.016425	93.029	0	-6.555	0.99243	0.019783	119.77	0	-6.9162	0.99687	0.0078689
ABCG4-13	ABCG4	209.8	0	-7.7198	0.99587	0.016848	233.38	0	-7.8727	0.9975	0.0092774	220.86	0	-7.7935	0.99681	0.011197	284.36	0	-8.1567	0.99867	0.004495
ABCG4-2	ABCG4	250.08	0	-7.972	0.99656	0.015739	278.19	0	-8.1251	0.99791	0.0087245	263.26	0	-8.0458	0.99733	0.010533	338.95	0	-8.4092	0.99889	0.0042474
ABCG4-3	ABCG4	327.63	0	-8.3603	0.99742	0.014832	364.45	0	-8.5135	0.9984	0.0083563	344.9	0	-8.4342	0.99796	0.010149	444.06	0	-8.7979	0.99915	0.0041338
ABCG4-4	ABCG4	542.85	0	-9.0871	0.99851	0.014767	603.86	0	-9.2404	0.99904	0.0083563	571.46	0	-9.161	0.99877	0.010149	735.76	1.2942	-8.3271	0.99949	0.0041338
ABCG4-5	ABCG4	144.28	0	-7.1827	0.99391	0.020823	160.49	0	-7.3353	0.99636	0.011404	151.88	0	-7.2563	0.99536	0.013748	195.55	0	-7.6188	0.99808	0.0054924
ABCG4-6	ABCG4	0	0	-0.67912	0.16148	0.35339	0	0	-0.73874	0.17976	0.3782	0	0	-0.70739	0.14783	0.3069	0	0	-0.85981	0.55163	0.89719
ABCG4-7	ABCG4	506.78	0	-8.9881	0.99839	0.014767	563.73	0	-9.1414	0.99897	0.0083563	533.49	0	-9.062	0.99868	0.010149	686.87	0	-9.426	0.99945	0.0041338
ABCG4-8	ABCG4	366.11	1773.9	2.2735	2.45E-05	0.00088414	407.25	485.52	0.25305	0.52269	0.95776	385.4	0	-8.594	0.99818	0.010149	496.21	0	-8.9577	0.99924	0.0041338
ABCG4-9	ABCG4	107.61	0	-6.763	0.99179	0.02563	119.7	0	-6.9153	0.99511	0.014058	113.28	0	-6.8364	0.99379	0.016944	145.85	0	-7.1982	0.99742	0.0067467
ABCG5-1	ABCG5	87.168	0	-6.4622	0.98984	0.030171	96.965	0	-6.6142	0.99395	0.01661	91.763	0	-6.5355	0.99233	0.020003	118.15	0	-6.8966	0.99682	0.0079563
ABCG5-2	ABCG5	205	0	-7.6865	0.99576	0.01703	228.03	0	-7.8394	0.99744	0.009373	215.8	0	-7.7602	0.99674	0.01131	277.85	1.2942	-6.9254	0.99864	0.0045379
ABCG5-3	ABCG5	839.82	4721.5	2.4897	7.56E-09	3.61E-07	934.2	4552	2.2835	0.00016763	0.0083563	884.09	1000.4	0.17809	0.55578	0.89278	1138.3	1.2942	-8.9559	0.99967	0.0041338
ABCG5-4	ABCG5	140.67	0	-7.1464	0.99375	0.021164	156.48	0	-7.299	0.99627	0.011592	148.09	0	-7.22	0.99525	0.013976	190.66	0	-7.5824	0.99803	0.0055815
ABCG5-5	ABCG5	459.89	0	-8.8483	0.99821	0.014767	511.57	0	-9.0016	0.99887	0.0083563	484.13	0	-8.9222	0.99855	0.010149	623.32	0	-9.2861	0.99939	0.0041338
ABCG5-6	ABCG5	374.52	0	-8.5528	0.99776	0.014767	416.61	0	-8.706	0.99861	0.0083563	394.26	0	-8.6267	0.99822	0.010149	507.62	0	-8.9904	0.99926	0.0041338
ABCG8-1	ABCG8	111.21	0	-6.8101	0.99206	0.025013	123.71	0	-6.9625	0.99527	0.013714	117.08	0	-6.8836	0.99399	0.016526	150.74	0	-7.2454	0.99751	0.0065833
ABCG8-2	ABCG8	468.9	5039.4	3.4231	1.34E-27	1.36E-25	521.6	15574	4.8974	4.54E-158	1.61E-155	493.62	7538.5	3.9301	3.50E-35	2.53E-32	635.54	1320.1	1.0534	0.27135	0.57316
ABCG8-3	ABCG8	276.53	0	-8.1165	0.99691	0.015267	307.61	0	-8.2696	0.99811	0.0085096	291.11	0	-8.1904	0.99758	0.010291	374.81	0	-8.5538	0.99899	0.0041658
ABCG8-4	ABCG8	501.37	0	-8.9726	0.99837	0.014767	557.71	0	-9.126	0.99896	0.0083563	527.8	0	-9.0466	0.99867	0.010149	679.54	0	-9.4105	0.99944	0.0041338
ABCG8-5	ABCG8	37.873	0	-5.2807	0.9768	0.06156	42.129	0	-5.4306	0.98591	0.035029	39.869	0	-5.353	0.98234	0.041917	51.332	0	-5.7096	0.99271	0.016624
ABCG8-6	ABCG8	456.88	0	-8.8388	0.9982	0.014767	508.23	47.562	-3.3904	0.97154	0.068195	480.96	0	-8.9128	0.99854	0.010149	619.24	1.2942	-8.0787	0.99939	0.0041338
ABCG8-7	ABCG8	94.382	1622.4	4.0891	1.41E-42	2.03E-40	104.99	269.52	1.3518	0.09856	0.22441	99.357	0	-6.649	0.99291	0.018768	127.92	0	-7.0104	0.99706	0.0074672
ABHD1-1	ABHD1	406.38	0	-8.6702	0.99795	0.014767	452.06	0	-8.8235	0.99872	0.0083563	427.81	0	-8.7442	0.99836	0.010149	550.8	0	-9.108	0.99931	0.0041338
ABHD1-2	ABHD1	473.71	0	-8.8909	0.99826	0.014767	526.95	0	-9.0443	0.9989	0.0083563	498.68	0	-8.9649	0.99859	0.010149	642.06	0	-9.3288	0.99941	0.0041338
ABHD1-3	ABHD1	411.79	377.36	-0.12566	0.62242	0.77636	458.07	13.872	-4.948	0.99103	0.023258	433.5	0	-8.7632	0.99838	0.010149	558.13	0	-9.1271	0.99932	0.0041338
ABHD1-4	ABHD1	0	0	-0.67912	0.16148	0.35339	0	0	-0.73874	0.17976	0.3782	0	0	-0.70739	0.14783	0.3069	0	0	-0.85981	0.55163	0.89719
ABHD1-5	ABHD1	419.61	2715.8	2.6914	1.39E-09	6.92E-08	466.77	3876.3	3.0512	8.41E-12	7.19E-10	441.73	1071.8	1.2769	0.13717	0.30128	568.73	60.826	-3.204	0.96787	0.069675
ABHD1-6	ABHD1	542.85	0	-9.0871	0.99851	0.014767	603.86	0	-9.2404	0.99904	0.0083563	571.46	0	-9.161	0.99877	0.010149	735.76	2.5883	-7.6817	0.99897	0.0041749
ABHD1-7	ABHD1	0	0	-0.67912	0.16148	0.35339	0	0	-0.73874	0.17976	0.3782	0	0	-0.70739	0.14783	0.3069	0	0	-0.85981	0.55163	0.89719
ABHD12-1	ABHD12	167.12	0	-7.3934	0.99476	0.019001	185.9	0	-7.5462	0.99686	0.010414	175.93	0	-7.467	0.996	0.012559	226.51	0	-7.8298	0.99834	0.0050226
ABHD12-10	ABHD12	301.18	0	-8.2393	0.99717	0.014983	335.03	0	-8.3924	0.99826	0.0083987	317.06	0	-8.3131	0.99778	0.010178	408.21	1.2942	-7.4787	0.99908	0.0041338
ABHD12-11	ABHD12	224.23	0	-7.8153	0.99614	0.016389	249.43	0	-7.9683	0.99766	0.0090394	236.05	0	-7.8891	0.99702	0.010912	303.92	0	-8.2523	0.99876	0.0043876
ABHD12-12	ABHD12	393.16	59.427	-2.7055	0.95397	0.11586	437.34	0	-8.7759	0.99867	0.0083563	413.88	0	-8.6966	0.9983	0.010149	532.88	1.2942	-7.8624	0.99929	0.0041338
ABHD12-13	ABHD12	32.463	0	-5.0645	0.97303	0.070639	36.111	0	-5.2138	0.98352	0.040608	34.174	0	-5.1364	0.97939	0.048466	43.999	0	-5.4918	0.9915	0.019225
ABHD12-14	ABHD12	1133.8	0	-10.148	0.99935	0.014767	1261.2	0	-10.302	0.99954	0.0083563	1193.6	0	-10.222	0.99941	0.010149	1536.7	0	-10.587	0.99975	0.0041338
ABHD12-2	ABHD12	411.19	0	-8.6872	0.99798	0.014767	457.41	0	-8.8405	0.99873	0.0083563	432.87	0	-8.7611	0.99838	0.010149	557.32	0	-9.1249	0.99932	0.0041338
ABHD12-3	ABHD12	600.56	701.24	0.22325	0.48222	0.96779	668.05	103.05	-2.6848	0.95195	0.1127	632.22	0	-9.3066	0.99889	0.010149	813.98	0	-9.6706	0.99954	0.0041338
ABHD12-4	ABHD12	143.68	0	-7.1767	0.99388	0.020873	159.82	0	-7.3293	0.99634	0.011432	151.25	0	-7.2503	0.99535	0.013781	194.74	0	-7.6128	0.99807	0.0055048
ABHD12-5	ABHD12	274.13	0	-8.104	0.99688	0.015291	304.94	0	-8.2571	0.99809	0.0085198	288.58	0	-8.1778	0.99756	0.010302	371.55	0	-8.5413	0.99898	0.0041681
ABHD12-6	ABHD12	220.63	0	-7.792	0.99608	0.016504	245.42	0	-7.945	0.99763	0.0090991	232.26	0	-7.8658	0.99697	0.010983	299.03	0	-8.229	0.99874	0.0044143
ABHD12-7	ABHD12	398.57	0	-8.6423	0.99791	0.014767	443.36	0	-8.7956	0.99869	0.0083563	419.58	0	-8.7162	0.99832	0.010149	540.21	0	-9.08	0.9993	0.0041338
ABHD12-8	ABHD12	0	0	-0.67912	0.16148	0.35339	0	0	-0.73874	0.17976	0.3782	0	0	-0.70739	0.14783	0.3069	0	0	-0.85981	0.55163	0.89719
ABHD12-9	ABHD12	437.64	2454.3	2.4848	2.40E-07	1.02E-05	486.83	1571.5	1.6886	0.023727	0.057344	460.71	247.71	-0.89252	0.81294	0.38591	593.17	0	-9.2147	0.99936	0.0041338
ABHD13-1	ABHD13	134.06	0	-7.0774	0.99343	0.021865	149.12	0	-7.23	0.99608	0.011975	141.13	0	-7.151	0.99501	0.014436	181.7	0	-7.5133	0.99793	0.0057627
ABHD13-2	ABHD13	92.579	0	-6.5481	0.99044	0.028769	102.98	0	-6.7002	0.99431	0.015821	97.459	0	-6.6214	0.99278	0.019055	125.48	0	-6.9827	0.99701	0.0075814
ABHD13-3	ABHD13	467.7	0	-8.8725	0.99824	0.014767	520.27	0	-9.0259	0.99888	0.0083563	492.36	2.3818	-7.1887	0.99857	0.010149	633.91	0	-9.3104	0.9994	0.0041338
ABHD13-4	ABHD13	176.74	0	-7.4736	0.99506	0.018383	196.6	0	-7.6265	0.99703	0.010086	186.06	0	-7.5473	0.99622	0.012162	239.55	0	-7.9102	0.99843	0.0048687
ABHD13-5	ABHD13	335.45	0	-8.3942	0.99748	0.014816	373.15	0	-8.5475	0.99844	0.0083563	353.13	0	-8.4681	0.99801	0.010149	454.66	0	-8.8318	0.99917	0.0041338
ABHD13-6	ABHD13	274.73	0	-8.1071	0.99689	0.015286	305.61	0	-8.2602	0.9981	0.008518	289.21	0	-8.181	0.99757	0.010299	372.36	0	-8.5444	0.99899	0.0041677
ABHD13-7	ABHD13	224.23	555.64	1.3053	0.088474	0.21321	249.43	428.05	0.77673	0.31315	0.64335	236.05	219.13	-0.10685	0.65837	0.69225	303.92	0	-8.2523	0.99876	0.0043876
ABHD14A-1	ABHD14A	464.7	0	-8.8632	0.99823	0.014767	516.92	0	-9.0166	0.99888	0.0083563	489.19	0	-8.9372	0.99856	0.010149	629.84	1.2942	-8.1032	0.9994	0.0041338
ABHD14A-2	ABHD14A	55.908	0	-5.8306	0.98418	0.043714	62.191	0	-5.9816	0.99052	0.024412	58.855	0	-5.9034	0.98804	0.029309	75.776	0	-6.2626	0.99505	0.011637
ABHD14A-3	ABHD14A	155.1	0	-7.2863	0.99435	0.019878	172.53	0	-7.439	0.99662	0.010891	163.27	0	-7.36	0.99569	0.013129	210.22	0	-7.7226	0.99821	0.0052479
ABHD14A-4	ABHD14A	83.561	0	-6.4019	0.9894	0.031231	92.952	0	-6.5539	0.99368	0.017206	87.966	0	-6.4752	0.992	0.020717	113.26	0	-6.8361	0.99669	0.0082388
ABHD14A-5	ABHD14A	0	0	-0.67912	0.16148	0.35339	0	0	-0.73874	0.17976	0.3782	0	0	-0.70739	0.14783	0.3069	0	0	-0.85981	0.55163	0.89719
ABHD14A-6	ABHD14A	334.24	0	-8.3891	0.99747	0.014816	371.81	0	-8.5423	0.99844	0.0083563	351.86	0	-8.463	0.998	0.010149	453.03	0	-8.8266	0.99917	0.0041338
ABHD14A-7	ABHD14A	293.37	0	-8.2015	0.99709	0.015078	326.34	0	-8.3546	0.99822	0.0084362	308.83	0	-8.2753	0.99772	0.010218	397.62	0	-8.6389	0.99905	0.0041435
ABHD15-1	ABHD15	46.89	0	-5.5817	0.98119	0.05097	52.16	0	-5.7323	0.98866	0.028689	49.362	0	-5.6543	0.98574	0.034386	63.554	0	-6.0124	0.99411	0.013648
ABHD15-2	ABHD15	497.16	0	-8.9605	0.99835	0.014767	553.03	0	-9.1138	0.99895	0.0083563	523.37	0	-9.0344	0.99866	0.010149	673.84	2.5883	-7.5551	0.99888	0.004257
ABHD15-3	ABHD15	375.72	0	-8.5574	0.99777	0.014767	417.95	0	-8.7106	0.99861	0.0083563	395.53	0	-8.6313	0.99822	0.010149	509.25	0	-8.9951	0.99926	0.0041338
ABHD15-4	ABHD15	235.05	142.62	-0.71681	0.77673	0.47787	261.47	0	-8.036	0.99777	0.0088952	247.44	0	-7.9568	0.99716	0.010738	318.58	0	-8.3201	0.99882	0.0043221
ABHD15-5	ABHD15	82.359	1209.3	3.8599	1.29E-29	1.38E-27	91.615	273.48	1.5674	0.046979	0.11025	86.7	0	-6.4545	0.99188	0.020962	111.63	0	-6.8154	0.99664	0.0083356
ABHD15-6	ABHD15	733.41	0	-9.5205	0.99893	0.014767	815.84	0	-9.6739	0.99929	0.0083563	772.07	0	-9.5945	0.99909	0.010149	994.05	0	-9.9586	0.99962	0.0041338
ABHD16A-1	ABHD16A	663.08	0	-9.3752	0.9988	0.014767	737.6	0	-9.5286	0.99921	0.0083563	698.03	0	-9.4492	0.999	0.010149	898.72	0	-9.8133	0.99958	0.0041338
ABHD16A-10	ABHD16A	132.86	0	-7.0645	0.99337	0.022006	147.79	0	-7.2171	0.99604	0.012052	139.86	0	-7.1381	0.99497	0.014528	180.07	0	-7.5004	0.99791	0.0057979
ABHD16A-11	ABHD16A	565.09	59.427	-3.2278	0.96951	0.079125	628.6	0	-9.2983	0.99908	0.0083563	594.88	0	-9.2189	0.99882	0.010149	765.91	0	-9.5829	0.99951	0.0041338
ABHD16A-2	ABHD16A	43.283	0	-5.4687	0.97965	0.054695	48.148	0	-5.6191	0.9877	0.030903	45.565	0	-5.5412	0.98455	0.037014	58.665	0	-5.8988	0.99362	0.014689
ABHD16A-3	ABHD16A	319.82	0	-8.3256	0.99735	0.014865	355.76	0	-8.4788	0.99837	0.0083614	336.68	0	-8.3995	0.99791	0.010149	433.47	0	-8.7631	0.99913	0.0041338
ABHD16A-4	ABHD16A	266.91	0	-8.0656	0.99679	0.015409	296.91	0	-8.2187	0.99804	0.0085716	280.98	0	-8.1395	0.9975	0.010359	361.77	1.2942	-7.3049	0.99896	0.0041866
ABHD16A-5	ABHD16A	828.4	0	-9.6959	0.99907	0.014767	921.5	0	-9.8494	0.99937	0.0083563	872.06	0	-9.7699	0.9992	0.010149	1122.8	0	-10.134	0.99966	0.0041338
ABHD16A-6	ABHD16A	633.62	0	-9.3098	0.99874	0.014767	704.83	0	-9.4632	0.99918	0.0083563	667.02	0	-9.3838	0.99895	0.010149	858.79	0	-9.7478	0.99956	0.0041338
ABHD16A-7	ABHD16A	51.099	0	-5.7032	0.98271	0.047285	56.841	0	-5.854	0.98961	0.026512	53.792	0	-5.7759	0.98691	0.031794	69.258	0	-6.1346	0.99459	0.012624
ABHD16A-8	ABHD16A	155.1	0	-7.2863	0.99435	0.019878	172.53	1.9817	-5.8629	0.99662	0.010891	163.27	0	-7.36	0.99569	0.013129	210.22	0	-7.7226	0.99821	0.0052479
ABHD16A-9	ABHD16A	50.497	0	-5.6864	0.98251	0.047771	56.173	0	-5.8373	0.98948	0.026798	53.159	0	-5.7591	0.98676	0.032132	68.443	0	-6.1178	0.99453	0.012758
ABHD2-1	ABHD2	228.44	0	-7.842	0.99622	0.01627	254.11	0	-7.995	0.99771	0.0089806	240.48	0	-7.9158	0.99707	0.010843	309.62	0	-8.279	0.99878	0.0043615
ABHD2-10	ABHD2	928.79	0	-9.8608	0.99918	0.014767	1033.2	0	-10.014	0.99944	0.0083563	977.75	0	-9.9348	0.99928	0.010149	1258.9	0	-10.299	0.9997	0.0041338
ABHD2-11	ABHD2	557.88	5018.6	3.167	3.00E-20	2.38E-18	620.57	4888.9	2.9758	9.23E-11	7.56E-09	587.28	395.39	-0.5696	0.75703	0.49723	756.13	120.36	-2.6413	0.95144	0.10453
ABHD2-12	ABHD2	372.12	0	-8.5435	0.99775	0.014767	413.94	0	-8.6968	0.9986	0.0083563	391.73	0	-8.6174	0.99821	0.010149	504.36	2.5883	-7.1378	0.9985	0.0047521
ABHD2-13	ABHD2	467.1	570.5	0.28793	0.46483	0.93664	519.6	1.9817	-7.4479	0.99888	0.0083563	491.72	0	-8.9446	0.99857	0.010149	633.1	0	-9.3086	0.9994	0.0041338
ABHD2-14	ABHD2	728.61	0	-9.511	0.99892	0.014767	810.49	0	-9.6644	0.99929	0.0083563	767.01	0	-9.585	0.99909	0.010149	987.53	0	-9.9491	0.99962	0.0041338
ABHD2-2	ABHD2	55.908	0	-5.8306	0.98418	0.043714	62.191	0	-5.9816	0.99052	0.024412	58.855	0	-5.9034	0.98804	0.029309	75.776	0	-6.2626	0.99505	0.011637
ABHD2-3	ABHD2	31.861	0	-5.0383	0.97254	0.071823	35.442	0	-5.1875	0.9832	0.041344	33.541	0	-5.1102	0.979	0.049331	43.184	0	-5.4655	0.99133	0.019568
ABHD2-4	ABHD2	468.9	0	-8.8762	0.99825	0.014767	521.6	0	-9.0296	0.99889	0.0083563	493.62	0	-8.9502	0.99858	0.010149	635.54	0	-9.3141	0.99941	0.0041338
ABHD2-5	ABHD2	24.648	0	-4.6807	0.96477	0.0904	27.418	0	-4.8287	0.97815	0.053017	25.947	0	-4.752	0.97283	0.063004	33.407	0	-5.1046	0.9888	0.024993
ABHD2-6	ABHD2	0	0	-0.67912	0.16148	0.35339	0	0	-0.73874	0.17976	0.3782	0	0	-0.70739	0.14783	0.3069	0	0	-0.85981	0.55163	0.89719
ABHD2-7	ABHD2	436.44	89.14	-2.2788	0.9363	0.15688	485.49	0	-8.9263	0.9988	0.0083563	459.45	0	-8.8469	0.99847	0.010149	591.54	0	-9.2108	0.99936	0.0041338
ABHD2-8	ABHD2	260.3	0	-8.0296	0.9967	0.015533	289.56	0	-8.1827	0.99799	0.0086263	274.02	0	-8.1034	0.99743	0.010419	352.81	0	-8.4668	0.99893	0.0042067
ABHD2-9	ABHD2	803.75	941.91	0.22859	0.46918	0.9444	894.08	79.269	-3.4791	0.97312	0.064589	846.12	0	-9.7264	0.99917	0.010149	1089.4	0	-10.091	0.99965	0.0041338
ABHD3-1	ABHD3	327.03	0	-8.3577	0.99741	0.014832	363.78	0	-8.5109	0.9984	0.0083563	344.27	0	-8.4316	0.99796	0.010149	443.25	0	-8.7952	0.99915	0.0041338
ABHD3-10	ABHD3	1041.2	371.42	-1.4847	0.8833	0.27631	1158.2	430.04	-1.4273	0.87452	0.28306	1096.1	245.33	-2.155	0.92844	0.16026	1411.2	11.648	-6.803	0.99758	0.0064518
ABHD3-11	ABHD3	346.27	496.21	0.51782	0.3791	0.77936	385.18	414.18	0.10446	0.57487	0.85899	364.52	26.2	-3.7483	0.97829	0.050926	469.32	0	-8.8775	0.9992	0.0041338
ABHD3-12	ABHD3	0	0	-0.67912	0.16148	0.35339	0	0	-0.73874	0.17976	0.3782	0	0	-0.70739	0.14783	0.3069	0	0	-0.85981	0.55163	0.89719
ABHD3-13	ABHD3	173.74	0	-7.449	0.99497	0.018576	193.26	0	-7.6018	0.99698	0.01019	182.89	0	-7.5227	0.99615	0.012285	235.48	0	-7.8855	0.9984	0.0049164
ABHD3-2	ABHD3	245.87	0	-7.9476	0.9965	0.015828	273.51	0	-8.1007	0.99787	0.0087676	258.83	2.3818	-6.2636	0.99728	0.010582	333.25	1.2942	-7.1868	0.99887	0.004264
ABHD3-3	ABHD3	1110.9	0	-10.119	0.99933	0.014767	1235.8	0	-10.272	0.99953	0.0083563	1169.5	0	-10.193	0.9994	0.010149	1505.7	0	-10.557	0.99975	0.0041338
ABHD3-4	ABHD3	626.41	0	-9.2933	0.99872	0.014767	696.81	0	-9.4467	0.99917	0.0083563	659.43	0	-9.3673	0.99894	0.010149	849.02	0	-9.7313	0.99955	0.0041338
ABHD3-5	ABHD3	768.88	0	-9.5885	0.99899	0.014767	855.29	0	-9.742	0.99932	0.0083563	809.41	0	-9.6625	0.99913	0.010149	1042.1	0	-10.027	0.99964	0.0041338
ABHD3-6	ABHD3	37.873	0	-5.2807	0.9768	0.06156	42.129	0	-5.4306	0.98591	0.035029	39.869	0	-5.353	0.98234	0.041917	51.332	0	-5.7096	0.99271	0.016624
ABHD3-7	ABHD3	235.65	0	-7.8866	0.99634	0.01607	262.14	0	-8.0397	0.99778	0.0088821	248.08	0	-7.9604	0.99716	0.010722	319.4	0	-8.3237	0.99882	0.0043166
ABHD3-8	ABHD3	58.312	0	-5.8903	0.98483	0.042149	64.866	0	-6.0415	0.99091	0.023496	61.386	0	-5.9632	0.98853	0.028219	79.035	0	-6.3226	0.99526	0.011204
ABHD3-9	ABHD3	246.48	240.68	-0.034196	0.60625	0.80673	274.18	126.83	-1.1061	0.83979	0.35795	259.47	0	-8.025	0.99729	0.010578	334.07	0	-8.3883	0.99887	0.0042622
ABHD6-1	ABHD6	82.96	0	-6.3916	0.98933	0.031405	92.284	0	-6.5436	0.99364	0.017306	87.333	0	-6.4649	0.99194	0.020836	112.44	0	-6.8258	0.99666	0.008286
ABHD6-10	ABHD6	283.75	0	-8.1535	0.99699	0.015181	315.64	0	-8.3067	0.99816	0.0084724	298.7	0	-8.2274	0.99764	0.010253	384.58	0	-8.5909	0.99902	0.0041534
ABHD6-11	ABHD6	184.56	0	-7.5357	0.99528	0.017945	205.3	0	-7.6886	0.99716	0.0098521	194.28	0	-7.6094	0.99638	0.011883	250.14	0	-7.9724	0.99849	0.0047606
ABHD6-12	ABHD6	585.53	0	-9.1961	0.99863	0.014767	651.33	0	-9.3495	0.99911	0.0083563	616.39	0	-9.27	0.99886	0.010149	793.61	1.2942	-8.4361	0.99952	0.0041338
ABHD6-13	ABHD6	26.451	0	-4.7788	0.9671	0.084853	29.424	0	-4.9271	0.97968	0.049499	27.845	0	-4.8503	0.97469	0.058901	35.851	0	-5.2036	0.98957	0.023362
ABHD6-14	ABHD6	398.57	228.79	-0.79811	0.78755	0.45659	443.36	186.28	-1.2465	0.8561	0.32277	419.58	19.055	-4.3904	0.98641	0.032915	540.21	0	-9.08	0.9993	0.0041338
ABHD6-2	ABHD6	34.266	0	-5.1402	0.97442	0.067303	38.117	0	-5.2897	0.9844	0.038551	36.072	0	-5.2123	0.98047	0.046049	46.443	0	-5.5681	0.99194	0.018267
ABHD6-3	ABHD6	111.21	0	-6.8101	0.99206	0.025013	123.71	0	-6.9625	0.99527	0.013714	117.08	0	-6.8836	0.99399	0.016526	150.74	0	-7.2454	0.99751	0.0065833
ABHD6-4	ABHD6	276.53	0	-8.1165	0.99691	0.015267	307.61	0	-8.2696	0.99811	0.0085096	291.11	0	-8.1904	0.99758	0.010291	374.81	2.5883	-6.7105	0.99798	0.0056619
ABHD6-5	ABHD6	243.47	0	-7.9335	0.99646	0.015883	270.83	0	-8.0866	0.99785	0.0087941	256.3	0	-8.0073	0.99725	0.010615	329.99	1.2942	-7.1727	0.99886	0.0042753
ABHD6-6	ABHD6	360.09	0	-8.4962	0.99767	0.014767	400.56	1.9817	-7.0733	0.99855	0.0083563	379.08	2.3818	-6.8123	0.99815	0.010149	488.06	0	-8.9339	0.99923	0.0041338
ABHD6-7	ABHD6	327.63	0	-8.3603	0.99742	0.014832	364.45	0	-8.5135	0.9984	0.0083563	344.9	0	-8.4342	0.99796	0.010149	444.06	0	-8.7979	0.99915	0.0041338
ABHD6-8	ABHD6	525.41	29.713	-4.0993	0.984	0.044173	584.46	0	-9.1934	0.99901	0.0083563	553.11	0	-9.114	0.99873	0.010149	712.13	1.2942	-8.2801	0.99947	0.0041338
ABHD6-9	ABHD6	129.85	1316.3	3.3316	2.48E-16	1.71E-14	144.44	3095.5	4.4121	4.72E-76	1.07E-73	136.7	204.84	0.58004	0.43921	0.88299	176	0	-7.4676	0.99786	0.00589
ABI3BP-1	ABI3BP	155.7	0	-7.2919	0.99437	0.019838	173.2	0	-7.4446	0.99663	0.010868	163.91	0	-7.3655	0.9957	0.013103	211.03	0	-7.7281	0.99822	0.0052367
ABI3BP-2	ABI3BP	550.66	0	-9.1076	0.99853	0.014767	612.55	0	-9.261	0.99905	0.0083563	579.69	0	-9.1816	0.99879	0.010149	746.35	0	-9.5456	0.99949	0.0041338
ABI3BP-3	ABI3BP	122.64	0	-6.95	0.99281	0.023289	136.42	0	-7.1024	0.99571	0.01276	129.1	0	-7.0235	0.99455	0.01538	166.22	0	-7.3856	0.99774	0.006132
ABO-1	ABO	470.11	0	-8.8799	0.99825	0.014767	522.94	0	-9.0333	0.99889	0.0083563	494.89	0	-8.9539	0.99858	0.010149	637.17	0	-9.3178	0.99941	0.0041338
ABO-2	ABO	687.13	0	-9.4265	0.99885	0.014767	764.35	0	-9.58	0.99924	0.0083563	723.35	0	-9.5005	0.99903	0.010149	931.31	0	-9.8647	0.99959	0.0041338
ABO-3	ABO	224.23	0	-7.8153	0.99614	0.016389	249.43	0	-7.9683	0.99766	0.0090394	236.05	0	-7.8891	0.99702	0.010912	303.92	0	-8.2523	0.99876	0.0043876
ABO-4	ABO	490.55	0	-8.9412	0.99833	0.014767	545.68	0	-9.0945	0.99894	0.0083563	516.4	0	-9.0151	0.99864	0.010149	664.87	0	-9.3791	0.99943	0.0041338
ABO-5	ABO	400.37	0	-8.6488	0.99792	0.014767	445.37	0	-8.8021	0.9987	0.0083563	421.48	0	-8.7227	0.99833	0.010149	542.65	0	-9.0865	0.9993	0.0041338
ABO-6	ABO	355.89	53.484	-2.7116	0.95406	0.11566	395.88	0	-8.6326	0.99853	0.0083563	374.65	0	-8.5532	0.99812	0.010149	482.36	0	-8.917	0.99922	0.0041338
ABO-7	ABO	247.08	246.62	-0.0026508	0.59594	0.82504	274.84	130.79	-1.0656	0.83453	0.36886	260.1	0	-8.0285	0.99729	0.010573	334.88	0	-8.3918	0.99887	0.0042602
AC002365.1-1	AC002365.1	159.91	0	-7.3301	0.99452	0.01951	177.88	0	-7.4828	0.99672	0.010691	168.34	0	-7.4038	0.99582	0.012892	216.74	0	-7.7664	0.99826	0.0051533
AC002365.1-2	AC002365.1	309.6	0	-8.2789	0.99726	0.014947	344.39	0	-8.4321	0.99831	0.0083897	325.92	0	-8.3528	0.99784	0.010173	419.62	1.2942	-7.5184	0.9991	0.0041338
AC002365.1-3	AC002365.1	1426.6	0	-10.479	0.9995	0.014767	1586.9	0	-10.633	0.99964	0.0083563	1501.7	0	-10.553	0.99954	0.010149	1933.5	0	-10.918	0.9998	0.0041338
AC002365.1-4	AC002365.1	206.2	0	-7.6949	0.99579	0.016986	229.37	0	-7.8478	0.99746	0.0093496	217.07	0	-7.7686	0.99676	0.011283	279.47	0	-8.1317	0.99865	0.0045271
AC002365.1-5	AC002365.1	154.5	0	-7.2808	0.99432	0.019929	171.86	0	-7.4335	0.9966	0.010918	162.64	0	-7.3544	0.99567	0.013162	209.4	0	-7.717	0.9982	0.0052607
AC002365.1-6	AC002365.1	98.59	0	-6.6379	0.99103	0.027396	109.67	0	-6.7901	0.99466	0.015042	103.79	0	-6.7113	0.99322	0.018126	133.63	0	-7.0728	0.99719	0.0072151
AC002365.1-7	AC002365.1	672.1	0	-9.3947	0.99882	0.014767	747.63	0	-9.5481	0.99923	0.0083563	707.52	0	-9.4687	0.99901	0.010149	910.94	0	-9.8328	0.99958	0.0041338
AC005013.1-1	AC005013.1	883.7	0	-9.7891	0.99913	0.014767	983.02	0	-9.9425	0.99941	0.0083563	930.29	0	-9.8631	0.99925	0.010149	1197.7	1.2942	-9.0293	0.99968	0.0041338
AC005013.1-2	AC005013.1	209.8	0	-7.7198	0.99587	0.016848	233.38	0	-7.8727	0.9975	0.0092774	220.86	0	-7.7935	0.99681	0.011197	284.36	0	-8.1567	0.99867	0.004495
AC005013.1-3	AC005013.1	555.47	0	-9.1202	0.99854	0.014767	617.9	0	-9.2736	0.99906	0.0083563	584.75	0	-9.1941	0.9988	0.010149	752.87	0	-9.5582	0.9995	0.0041338
AC005013.1-4	AC005013.1	192.97	112.91	-0.76794	0.78785	0.45599	214.66	0	-7.7526	0.99728	0.0096442	203.14	0	-7.6734	0.99654	0.011632	261.55	0	-8.0364	0.99856	0.004662
AC005013.1-5	AC005013.1	337.85	0	-8.4045	0.9975	0.014816	375.82	0	-8.5577	0.99845	0.0083563	355.66	0	-8.4784	0.99802	0.010149	457.91	0	-8.8421	0.99918	0.0041338
AC005013.1-6	AC005013.1	100.99	0	-6.6724	0.99124	0.026896	112.35	0	-6.8246	0.99478	0.014759	106.32	0	-6.7458	0.99338	0.01779	136.89	0	-7.1073	0.99726	0.0070814
AC005013.1-7	AC005013.1	881.9	0	-9.7861	0.99913	0.014767	981.01	0	-9.9396	0.99941	0.0083563	928.39	0	-9.8601	0.99925	0.010149	1195.3	0	-10.224	0.99968	0.0041338
AC006538.4-1	AC006538.4	637.83	897.34	0.49184	0.36014	0.74317	709.51	79.269	-3.1459	0.96579	0.08136	671.45	0	-9.3933	0.99896	0.010149	864.5	2.5883	-7.9141	0.99912	0.0041338
AC006538.4-2	AC006538.4	193.57	0	-7.6042	0.9955	0.017514	215.33	0	-7.7571	0.99729	0.0096313	203.78	0	-7.6779	0.99655	0.011618	262.36	0	-8.0409	0.99856	0.0046566
AC006538.4-3	AC006538.4	1047.8	178.28	-2.5485	0.95124	0.12224	1165.6	0	-10.188	0.9995	0.0083563	1103.1	0	-10.109	0.99937	0.010149	1420.2	0	-10.473	0.99973	0.0041338
AC006538.4-4	AC006538.4	431.63	6661.7	3.9449	1.34E-56	2.42E-54	480.14	10454	4.4415	1.17E-82	2.83E-80	454.39	5082.9	3.4808	1.21E-18	6.07E-16	585.02	1081.9	0.8859	0.34009	0.71753
AC006538.4-5	AC006538.4	192.37	0	-7.5952	0.99547	0.017572	213.99	0	-7.7481	0.99727	0.0096599	202.51	0	-7.669	0.99652	0.011651	260.73	0	-8.032	0.99856	0.0046694
AC006538.4-6	AC006538.4	0	0	-0.67912	0.16148	0.35339	0	0	-0.73874	0.17976	0.3782	0	0	-0.70739	0.14783	0.3069	0	0	-0.85981	0.55163	0.89719
AC006538.4-7	AC006538.4	363.7	1643.2	2.1726	0.00010606	0.0035596	404.58	2237.4	2.4644	1.78E-05	0.0010359	382.87	140.53	-1.4395	0.87831	0.26824	492.95	0	-8.9482	0.99923	0.0041338
AC006547.14-1	AC006547.14	140.67	0	-7.1464	0.99375	0.021164	156.48	0	-7.299	0.99627	0.011592	148.09	0	-7.22	0.99525	0.013976	190.66	0	-7.5824	0.99803	0.0055815
AC006547.14-2	AC006547.14	170.73	1467.8	3.0965	7.85E-13	4.64E-11	189.92	687.66	1.8508	0.010619	0.027057	179.73	0	-7.4977	0.99608	0.012401	231.4	0	-7.8605	0.99837	0.0049615
AC006547.14-3	AC006547.14	381.14	3803.3	3.3155	3.42E-22	2.91E-20	423.97	3446.2	3.02	2.80E-11	2.34E-09	401.23	352.51	-0.18624	0.67385	0.66177	516.58	0	-9.0156	0.99927	0.0041338
AC006547.14-4	AC006547.14	393.76	537.81	0.44881	0.40313	0.82339	438.01	1732	1.981	0.0038477	0.011833	414.52	90.51	-2.1829	0.93071	0.15533	533.69	1.2942	-7.8646	0.99929	0.0041338
AC006547.14-5	AC006547.14	272.93	0	-8.0976	0.99686	0.015304	303.6	0	-8.2508	0.99808	0.0085267	287.31	0	-8.1715	0.99755	0.010308	369.92	0	-8.535	0.99898	0.0041703
AC006547.14-6	AC006547.14	576.51	0	-9.1737	0.9986	0.014767	641.3	0	-9.3271	0.9991	0.0083563	606.9	0	-9.2477	0.99884	0.010149	781.39	0	-9.6117	0.99952	0.0041338
AC006547.14-7	AC006547.14	1279.3	1812.5	0.50235	0.32084	0.66807	1423	235.83	-2.5881	0.94817	0.12118	1346.7	0	-10.396	0.99948	0.010149	1733.9	1.2942	-9.5627	0.99978	0.0041338
AC007040.11-1	AC007040.11	405.18	0	-8.666	0.99794	0.014767	450.72	0	-8.8193	0.99871	0.0083563	426.54	0	-8.7399	0.99835	0.010149	549.17	0	-9.1037	0.99931	0.0041338
AC007040.11-2	AC007040.11	305.99	0	-8.262	0.99722	0.014971	340.38	0	-8.4152	0.99829	0.0083957	322.12	0	-8.3359	0.99782	0.010178	414.73	0	-8.6995	0.99909	0.0041338
AC007040.11-3	AC007040.11	296.37	0	-8.2161	0.99713	0.015033	329.68	0	-8.3693	0.99824	0.0084168	311.99	0	-8.29	0.99775	0.010196	401.69	1.2942	-7.4556	0.99906	0.0041391
AC007040.11-4	AC007040.11	655.26	0	-9.3581	0.99879	0.014767	728.91	0	-9.5116	0.99921	0.0083563	689.8	0	-9.4321	0.99898	0.010149	888.13	0	-9.7962	0.99957	0.0041338
AC007040.11-5	AC007040.11	664.28	0	-9.3778	0.99881	0.014767	738.94	0	-9.5313	0.99922	0.0083563	699.3	0	-9.4518	0.999	0.010149	900.35	0	-9.8159	0.99958	0.0041338
AC007040.11-6	AC007040.11	110.61	0	-6.8024	0.99201	0.025105	123.04	0	-6.9547	0.99524	0.013766	116.44	0	-6.8758	0.99395	0.016591	149.92	0	-7.2377	0.99749	0.0066079
AC007040.11-7	AC007040.11	760.47	50.513	-3.8858	0.98174	0.049677	845.93	0	-9.7261	0.99932	0.0083563	800.55	0	-9.6467	0.99912	0.010149	1030.7	0	-10.011	0.99963	0.0041338
AC012313.1-1	AC012313.1	208.6	0	-7.7115	0.99584	0.016893	232.05	0	-7.8645	0.99749	0.0093019	219.6	0	-7.7853	0.99679	0.011225	282.73	0	-8.1484	0.99867	0.0045051
AC012313.1-2	AC012313.1	667.89	0	-9.3856	0.99881	0.014767	742.95	0	-9.5391	0.99922	0.0083563	703.09	0	-9.4596	0.999	0.010149	905.24	0	-9.8237	0.99958	0.0041338
AC012313.1-3	AC012313.1	237.46	0	-7.8976	0.99637	0.016019	264.14	0	-8.0506	0.9978	0.0088584	249.98	0	-7.9714	0.99718	0.010694	321.84	0	-8.3347	0.99883	0.0043045
AC012313.1-4	AC012313.1	221.23	0	-7.7959	0.99609	0.01649	246.09	0	-7.9489	0.99763	0.0090915	232.89	0	-7.8697	0.99698	0.010972	299.84	0	-8.2329	0.99874	0.0044104
AC012313.1-5	AC012313.1	90.775	0	-6.52	0.99025	0.029213	100.98	0	-6.6721	0.99419	0.016071	95.56	0	-6.5934	0.99263	0.019356	123.03	0	-6.9546	0.99695	0.0077002
AC012313.1-6	AC012313.1	706.36	0	-9.4663	0.99888	0.014767	785.75	0	-9.6198	0.99926	0.0083563	743.6	0	-9.5403	0.99906	0.010149	957.38	0	-9.9045	0.9996	0.0041338
AC024592.12-1	AC024592.12	207.4	0	-7.7032	0.99582	0.01694	230.71	0	-7.8562	0.99747	0.0093255	218.33	0	-7.777	0.99678	0.011255	281.1	0	-8.1401	0.99866	0.0045163
AC024592.12-2	AC024592.12	282.55	0	-8.1474	0.99698	0.015202	314.3	0	-8.3006	0.99815	0.0084823	297.44	0	-8.2213	0.99763	0.010264	382.95	0	-8.5848	0.99901	0.0041574
AC024592.12-3	AC024592.12	7.8151	0	-3.14	0.89446	0.25145	8.6934	0	-3.277	0.92789	0.16644	8.227	0	-3.2059	0.91333	0.193	10.592	0	-3.5351	0.96459	0.076643
AC024592.12-4	AC024592.12	194.78	0	-7.6131	0.99553	0.017465	216.67	0	-7.766	0.99731	0.0096033	205.04	0	-7.6868	0.99657	0.011583	263.99	1.2942	-6.8518	0.99857	0.0046432
AC024592.12-5	AC024592.12	218.22	0	-7.7762	0.99603	0.016577	242.75	0	-7.9292	0.9976	0.0091366	229.72	0	-7.85	0.99694	0.011029	295.77	0	-8.2132	0.99873	0.004432
AC024592.12-6	AC024592.12	178.54	0	-7.4882	0.99511	0.01828	198.61	0	-7.641	0.99706	0.010032	187.96	0	-7.5619	0.99625	0.012098	241.99	0	-7.9248	0.99844	0.0048428
AC024592.12-7	AC024592.12	64.324	0	-6.0295	0.98624	0.038774	71.553	0	-6.181	0.99177	0.021537	67.715	0	-6.1025	0.9896	0.025885	87.183	0	-6.4624	0.9957	0.010278
AC092653.5-1	AC092653.5	460.49	0	-8.8502	0.99821	0.014767	512.24	0	-9.0035	0.99887	0.0083563	484.76	0	-8.9241	0.99855	0.010149	624.13	0	-9.288	0.99939	0.0041338
AC092653.5-2	AC092653.5	233.85	0	-7.8756	0.99631	0.01613	260.13	0	-8.0286	0.99776	0.0089099	246.18	0	-7.9494	0.99714	0.010758	316.96	0	-8.3127	0.99881	0.0043289
AC092653.5-3	AC092653.5	138.87	0	-7.1279	0.99367	0.021344	154.47	0	-7.2805	0.99622	0.011693	146.19	0	-7.2015	0.99518	0.014096	188.22	0	-7.5639	0.998	0.0056282
AC092653.5-4	AC092653.5	0	0	-0.67912	0.16148	0.35339	0	0	-0.73874	0.17976	0.3782	0	0	-0.70739	0.14783	0.3069	0	0	-0.85981	0.55163	0.89719
AC092653.5-5	AC092653.5	696.14	0	-9.4453	0.99887	0.014767	774.38	0	-9.5988	0.99925	0.0083563	732.84	0	-9.5193	0.99904	0.010149	943.53	0	-9.8835	0.9996	0.0041338
AC092653.5-6	AC092653.5	100.99	0	-6.6724	0.99124	0.026896	112.35	0	-6.8246	0.99478	0.014759	106.32	0	-6.7458	0.99338	0.01779	136.89	0	-7.1073	0.99726	0.0070814
AC092653.5-7	AC092653.5	307.79	0	-8.2705	0.99724	0.014955	342.39	0	-8.4237	0.9983	0.0083912	324.02	0	-8.3444	0.99783	0.010173	417.18	1.2942	-7.51	0.9991	0.0041338
AC109829.1-1	AC109829.1	250.08	0	-7.972	0.99656	0.015739	278.19	0	-8.1251	0.99791	0.0087245	263.26	0	-8.0458	0.99733	0.010533	338.95	1.2942	-7.2112	0.99889	0.0042474
AC109829.1-2	AC109829.1	186.96	410.04	1.1289	0.15549	0.35339	207.97	0	-7.7072	0.9972	0.009789	196.82	0	-7.628	0.99642	0.011807	253.4	0	-7.991	0.99851	0.0047299
AC109829.1-3	AC109829.1	678.71	4599.6	2.7588	4.36E-12	2.49E-10	754.99	16024	4.4058	6.28E-80	1.48E-77	714.49	6364.3	3.1532	1.60E-12	6.34E-10	919.9	568.14	-0.69427	0.79152	0.44138
AC109829.1-4	AC109829.1	0	0	-0.67912	0.16148	0.35339	0	0	-0.73874	0.17976	0.3782	0	0	-0.70739	0.14783	0.3069	0	0	-0.85981	0.55163	0.89719
AC109829.1-5	AC109829.1	0	0	-0.67912	0.16148	0.35339	0	0	-0.73874	0.17976	0.3782	0	0	-0.70739	0.14783	0.3069	0	0	-0.85981	0.55163	0.89719
AC109829.1-6	AC109829.1	446.06	166.4	-1.4172	0.87329	0.2985	496.19	176.37	-1.487	0.88078	0.26961	469.57	0	-8.8783	0.9985	0.010149	604.58	0	-9.2422	0.99937	0.0041338
AC211429.1-1	AC211429.1	529.02	0	-9.0499	0.99846	0.014767	588.47	0	-9.2033	0.99901	0.0083563	556.91	0	-9.1239	0.99874	0.010149	717.02	0	-9.4879	0.99947	0.0041338
AC211429.1-2	AC211429.1	1349	205.02	-2.7121	0.95831	0.10566	1500.6	31.708	-5.5207	0.99379	0.01699	1420.1	0	-10.473	0.99951	0.010149	1828.4	0	-10.837	0.99979	0.0041338
AC211429.1-3	AC211429.1	0	0	-0.67912	0.16148	0.35339	0	0	-0.73874	0.17976	0.3782	0	0	-0.70739	0.14783	0.3069	0	0	-0.85981	0.55163	0.89719
AC211429.1-4	AC211429.1	806.16	0	-9.6567	0.99904	0.014767	896.76	0	-9.8102	0.99935	0.0083563	848.65	0	-9.7307	0.99917	0.010149	1092.6	0	-10.095	0.99965	0.0041338
AC211429.1-5	AC211429.1	582.52	0	-9.1886	0.99862	0.014767	647.99	0	-9.3421	0.99911	0.0083563	613.23	0	-9.2626	0.99886	0.010149	789.54	0	-9.6267	0.99952	0.0041338
AC211429.1-6	AC211429.1	77.55	0	-6.2955	0.98858	0.033165	86.265	0	-6.4473	0.99319	0.018303	81.637	0	-6.3687	0.99138	0.022031	105.11	0	-6.7294	0.99643	0.0087572
AC211429.1-7	AC211429.1	0	0	-0.67912	0.16148	0.35339	0	0	-0.73874	0.17976	0.3782	0	0	-0.70739	0.14783	0.3069	0	0	-0.85981	0.55163	0.89719
AC244102.1-1	AC244102.1	156.3	0	-7.2974	0.99439	0.01979	173.87	0	-7.4501	0.99664	0.010843	164.54	0	-7.371	0.99572	0.013072	211.85	0	-7.7337	0.99822	0.0052247
AC244102.1-2	AC244102.1	574.11	0	-9.1677	0.9986	0.014767	638.63	0	-9.3211	0.99909	0.0083563	604.37	0	-9.2417	0.99884	0.010149	778.13	0	-9.6057	0.99951	0.0041338
AC244102.1-3	AC244102.1	123.84	0	-6.9639	0.99288	0.023125	137.76	0	-7.1164	0.99575	0.012668	130.37	0	-7.0375	0.9946	0.015269	167.85	0	-7.3996	0.99776	0.0060881
AC244102.1-4	AC244102.1	50.497	0	-5.6864	0.98251	0.047771	56.173	0	-5.8373	0.98948	0.026798	53.159	0	-5.7591	0.98676	0.032132	68.443	0	-6.1178	0.99453	0.012758
AC244102.1-5	AC244102.1	3.607	0	-2.2038	0.78333	0.46468	4.0123	0	-2.3255	0.83565	0.36647	3.7971	0	-2.2622	0.80986	0.39185	4.8888	0	-2.558	0.92266	0.16534
AC244102.1-6	AC244102.1	319.82	0	-8.3256	0.99735	0.014865	355.76	0	-8.4788	0.99837	0.0083614	336.68	0	-8.3995	0.99791	0.010149	433.47	0	-8.7631	0.99913	0.0041338
AC244102.1-7	AC244102.1	152.09	0	-7.2583	0.99423	0.020131	169.19	0	-7.411	0.99655	0.011026	160.11	0	-7.3319	0.9956	0.013294	206.14	0	-7.6945	0.99817	0.0053124
AC244517.1-1	AC244517.1	656.47	2873.3	2.1282	3.95E-05	0.0013924	730.24	881.87	0.27185	0.51293	0.97646	691.07	0	-9.4348	0.99899	0.010149	889.76	0	-9.7989	0.99957	0.0041338
AC244517.1-2	AC244517.1	495.36	0	-8.9552	0.99835	0.014767	551.03	0	-9.1086	0.99895	0.0083563	521.47	0	-9.0292	0.99865	0.010149	671.39	0	-9.3932	0.99944	0.0041338
AC244517.1-3	AC244517.1	90.174	410.04	2.1726	0.0018926	0.014767	100.31	0	-6.6626	0.99415	0.016156	94.927	0	-6.5839	0.99258	0.019457	122.22	0	-6.9451	0.99693	0.0077405
AC244517.1-4	AC244517.1	511.59	570.5	0.15695	0.51503	0.97285	569.08	677.75	0.25172	0.52157	0.9598	538.55	102.42	-2.3833	0.9401	0.1348	693.39	0	-9.4396	0.99945	0.0041338
AC244517.1-5	AC244517.1	161.71	0	-7.3462	0.99458	0.019376	179.89	0	-7.4989	0.99675	0.010618	170.24	0	-7.4198	0.99586	0.012805	219.18	0	-7.7825	0.99828	0.0051187
AC244517.1-6	AC244517.1	381.14	0	-8.5779	0.9978	0.014767	423.97	0	-8.7312	0.99863	0.0083563	401.23	0	-8.6519	0.99825	0.010149	516.58	1.2942	-7.8177	0.99927	0.0041338
AC244517.1-7	AC244517.1	185.16	0	-7.5404	0.99529	0.017914	205.97	0	-7.6933	0.99717	0.0098351	194.92	0	-7.6141	0.99639	0.011862	250.96	0	-7.977	0.9985	0.0047521
ACAA1-1	ACAA1	536.84	0	-9.071	0.99849	0.014767	597.17	0	-9.2244	0.99903	0.0083563	565.13	0	-9.145	0.99876	0.010149	727.61	0	-9.509	0.99948	0.0041338
ACAA1-2	ACAA1	412.4	0	-8.6914	0.99798	0.014767	458.74	0	-8.8447	0.99873	0.0083563	434.13	0	-8.7653	0.99838	0.010149	558.95	3.8825	-6.8415	0.99797	0.0056948
ACAA1-3	ACAA1	533.83	0	-9.0629	0.99848	0.014767	593.82	0	-9.2163	0.99902	0.0083563	561.97	0	-9.1369	0.99875	0.010149	723.54	0	-9.5009	0.99948	0.0041338
ACAA1-4	ACAA1	465.3	0	-8.8651	0.99823	0.014767	517.59	0	-9.0185	0.99888	0.0083563	489.82	0	-8.9391	0.99857	0.010149	630.65	0	-9.303	0.9994	0.0041338
ACAA1-5	ACAA1	138.27	0	-7.1217	0.99364	0.021409	153.81	0	-7.2743	0.9962	0.011729	145.56	0	-7.1953	0.99516	0.01414	187.4	0	-7.5577	0.99799	0.005645
ACAA1-6	ACAA1	261.5	0	-8.0362	0.99672	0.015512	290.89	0	-8.1893	0.998	0.0086184	275.29	2.3818	-6.3522	0.99744	0.01041	354.44	0	-8.4734	0.99894	0.0042031
ACAA1-7	ACAA1	0	0	-0.67912	0.16148	0.35339	0	0	-0.73874	0.17976	0.3782	0	0	-0.70739	0.14783	0.3069	0	0	-0.85981	0.55163	0.89719
ACACB-1	ACACB	54.706	0	-5.7997	0.98384	0.044561	60.854	0	-5.9508	0.9903	0.02491	57.589	0	-5.8726	0.98778	0.029895	74.146	0	-6.2316	0.99495	0.011871
ACACB-10	ACACB	76.948	0	-6.2844	0.98849	0.033379	85.596	0	-6.4362	0.99314	0.018425	81.005	0	-6.3576	0.99131	0.022177	104.29	0	-6.7183	0.9964	0.008815
ACACB-11	ACACB	351.08	0	-8.4597	0.9976	0.014801	390.53	0	-8.613	0.99851	0.0083563	369.58	0	-8.5337	0.9981	0.010149	475.84	0	-8.8974	0.99921	0.0041338
ACACB-12	ACACB	536.84	442.73	-0.27748	0.66373	0.6975	597.17	586.59	-0.025734	0.61487	0.78238	565.13	0	-9.145	0.99876	0.010149	727.61	128.12	-2.4964	0.94606	0.11593
ACACB-13	ACACB	363.1	531.87	0.54945	0.36261	0.74793	403.91	0	-8.6614	0.99856	0.0083563	382.24	0	-8.5821	0.99816	0.010149	492.14	0	-8.9458	0.99923	0.0041338
ACACB-14	ACACB	176.14	0	-7.4687	0.99504	0.018423	195.94	0	-7.6216	0.99702	0.010108	185.42	0	-7.5424	0.9962	0.012188	238.74	0	-7.9053	0.99842	0.0048784
ACACB-15	ACACB	248.28	0	-7.9616	0.99653	0.015776	276.18	0	-8.1147	0.99789	0.0087422	261.37	0	-8.0354	0.99731	0.010553	336.51	0	-8.3988	0.99888	0.0042547
ACACB-2	ACACB	147.28	0	-7.2122	0.99404	0.020549	163.84	0	-7.3649	0.99643	0.011252	155.05	0	-7.2858	0.99546	0.013566	199.62	2.5883	-5.805	0.99622	0.0091845
ACACB-3	ACACB	311.4	68.341	-2.1716	0.93027	0.17073	346.4	0	-8.4404	0.99832	0.0083856	327.82	0	-8.3611	0.99785	0.010169	422.06	0	-8.7247	0.99911	0.0041338
ACACB-4	ACACB	59.515	0	-5.9192	0.98513	0.041427	66.203	0	-6.0705	0.9911	0.023079	62.652	0	-5.9921	0.98876	0.027722	80.665	0	-6.3516	0.99535	0.011005
ACACB-5	ACACB	222.43	0	-7.8037	0.99611	0.016452	247.43	0	-7.9567	0.99765	0.009073	234.15	0	-7.8775	0.99699	0.01095	301.47	1.2942	-7.0427	0.99875	0.0044025
ACACB-6	ACACB	129.85	0	-7.0318	0.99322	0.022357	144.44	0	-7.1843	0.99595	0.012246	136.7	0	-7.1053	0.99485	0.014763	176	0	-7.4676	0.99786	0.00589
ACACB-7	ACACB	125.04	1717.4	3.7691	1.16E-29	1.24E-27	139.09	77.288	-0.83954	0.80316	0.41256	131.63	0	-7.0513	0.99465	0.015166	169.48	0	-7.4134	0.99778	0.0060479
ACACB-8	ACACB	238.66	0	-7.9048	0.99639	0.015983	265.48	0	-8.0579	0.99781	0.0088405	251.24	0	-7.9787	0.9972	0.010672	323.47	0	-8.342	0.99883	0.0042962
ACACB-9	ACACB	893.92	374.39	-1.2534	0.85656	0.33501	994.39	116.92	-3.0774	0.96393	0.08562	941.05	0	-9.8797	0.99926	0.010149	1211.6	0	-10.244	0.99969	0.0041338
ACBD4-1	ACBD4	245.27	0	-7.9441	0.99649	0.015842	272.84	0	-8.0972	0.99787	0.0087741	258.2	0	-8.0179	0.99727	0.01059	332.44	0	-8.3813	0.99887	0.0042668
ACBD4-10	ACBD4	1409.7	846.83	-0.73458	0.77344	0.48448	1568.2	344.82	-2.1819	0.92972	0.16245	1484	0	-10.536	0.99953	0.010149	1910.7	1.2942	-9.7027	0.9998	0.0041338
ACBD4-11	ACBD4	552.47	0	-9.1124	0.99853	0.014767	614.55	0	-9.2657	0.99906	0.0083563	581.59	0	-9.1863	0.99879	0.010149	748.8	0	-9.5504	0.99949	0.0041338
ACBD4-12	ACBD4	540.44	151.54	-1.8276	0.90963	0.21753	601.18	0	-9.2341	0.99904	0.0083563	568.93	0	-9.1546	0.99877	0.010149	732.5	0	-9.5187	0.99948	0.0041338
ACBD4-13	ACBD4	640.84	0	-9.3261	0.99876	0.014767	712.86	0	-9.4795	0.99919	0.0083563	674.62	0	-9.4001	0.99896	0.010149	868.57	0	-9.7642	0.99956	0.0041338
ACBD4-14	ACBD4	20.439	0	-4.4222	0.95779	0.10684	22.737	0	-4.569	0.97352	0.063658	21.517	0	-4.4929	0.9672	0.0754	27.703	0	-4.8431	0.9865	0.029918
ACBD4-2	ACBD4	583.73	0	-9.1916	0.99862	0.014767	649.33	0	-9.345	0.99911	0.0083563	614.5	0	-9.2656	0.99886	0.010149	791.17	1.2942	-8.4317	0.99952	0.0041338
ACBD4-3	ACBD4	1167.5	9541	3.0297	5.99E-21	4.84E-19	1298.7	8741.4	2.7499	3.65E-08	2.56E-06	1229	921.77	-0.4146	0.72006	0.57111	1582.3	0	-10.629	0.99976	0.0041338
ACBD4-4	ACBD4	652.26	234.74	-1.4705	0.87959	0.28464	725.56	0	-9.5049	0.9992	0.0083563	686.64	0	-9.4255	0.99898	0.010149	884.05	0	-9.7896	0.99957	0.0041338
ACBD4-5	ACBD4	391.35	0	-8.616	0.99787	0.014767	435.34	0	-8.7693	0.99867	0.0083563	411.98	0	-8.6899	0.99829	0.010149	530.43	0	-9.0537	0.99929	0.0041338
ACBD4-6	ACBD4	0	0	-0.67912	0.16148	0.35339	0	0	-0.73874	0.17976	0.3782	0	0	-0.70739	0.14783	0.3069	0	0	-0.85981	0.55163	0.89719
ACBD4-7	ACBD4	258.5	0	-8.0196	0.99668	0.015568	287.55	0	-8.1727	0.99798	0.0086435	272.12	0	-8.0934	0.99741	0.01044	350.36	0	-8.4568	0.99892	0.0042148
ACBD4-8	ACBD4	1537.8	0	-10.588	0.99955	0.014089	1710.6	0	-10.741	0.99966	0.0083563	1618.8	0	-10.662	0.99957	0.010149	2084.2	0	-11.026	0.99982	0.0041338
ACBD4-9	ACBD4	1465.6	2222.6	0.60037	0.2659	0.56195	1630.3	681.72	-1.2567	0.85626	0.32241	1542.9	30.964	-5.594	0.99408	0.016326	1986.5	0	-10.957	0.99981	0.0041338
ACBD5-1	ACBD5	122.04	0	-6.9429	0.99277	0.023373	135.75	0	-7.0954	0.99569	0.012806	128.47	0	-7.0165	0.99452	0.015436	165.4	0	-7.3785	0.99773	0.0061543
ACBD5-10	ACBD5	643.24	805.23	0.3236	0.43621	0.88496	715.53	1361.5	0.9271	0.24207	0.50311	677.15	276.29	-1.2902	0.86204	0.30296	871.83	0	-9.7696	0.99957	0.0041338
ACBD5-11	ACBD5	213.41	0	-7.7442	0.99594	0.016712	237.4	0	-7.8972	0.99755	0.0092055	224.66	0	-7.818	0.99687	0.011114	289.25	0	-8.1812	0.9987	0.0044632
ACBD5-12	ACBD5	721.99	14.857	-5.5108	0.99449	0.019573	803.13	0	-9.6513	0.99928	0.0083563	760.05	0	-9.5718	0.99908	0.010149	978.57	0	-9.936	0.99961	0.0041338
ACBD5-13	ACBD5	180.95	0	-7.5074	0.99518	0.018136	201.29	0	-7.6602	0.9971	0.0099558	190.49	0	-7.5811	0.9963	0.012009	245.25	0	-7.944	0.99846	0.0048074
ACBD5-2	ACBD5	319.82	0	-8.3256	0.99735	0.014865	355.76	0	-8.4788	0.99837	0.0083614	336.68	0	-8.3995	0.99791	0.010149	433.47	0	-8.7631	0.99913	0.0041338
ACBD5-3	ACBD5	1245.6	1993.8	0.67822	0.23715	0.50554	1385.6	1547.7	0.15955	0.55057	0.90502	1311.3	431.11	-1.6026	0.89083	0.24148	1688.3	0	-10.722	0.99978	0.0041338
ACBD5-4	ACBD5	192.97	0	-7.5997	0.99549	0.01754	214.66	0	-7.7526	0.99728	0.0096442	203.14	0	-7.6734	0.99654	0.011632	261.55	0	-8.0364	0.99856	0.004662
ACBD5-5	ACBD5	63.723	0	-6.0162	0.98611	0.039078	70.884	0	-6.1676	0.99169	0.021713	67.082	0	-6.0892	0.98951	0.026096	86.368	0	-6.449	0.99566	0.010362
ACBD5-6	ACBD5	471.31	365.47	-0.36602	0.69043	0.64695	524.28	243.75	-1.1018	0.8384	0.36093	496.15	0	-8.9575	0.99858	0.010149	638.8	1.2942	-8.1235	0.99941	0.0041338
ACBD5-7	ACBD5	66.128	0	-6.0688	0.98661	0.037883	73.559	0	-6.2203	0.992	0.02102	69.613	0	-6.1419	0.98989	0.025268	89.627	0	-6.5019	0.99582	0.010034
ACBD5-8	ACBD5	106.41	0	-6.7469	0.99169	0.025838	118.36	0	-6.8992	0.99505	0.014174	112.01	0	-6.8204	0.99371	0.017083	144.22	0	-7.1821	0.99739	0.0068024
ACBD5-9	ACBD5	247.08	0	-7.9546	0.99652	0.01581	274.84	0	-8.1077	0.99788	0.0087589	260.1	0	-8.0285	0.99729	0.010573	334.88	0	-8.3918	0.99887	0.0042602
ACE-1	ACE	330.64	0	-8.3735	0.99744	0.014829	367.8	0	-8.5267	0.99842	0.0083563	348.07	0	-8.4474	0.99798	0.010149	448.14	0	-8.811	0.99916	0.0041338
ACE-10	ACE	0	0	-0.67912	0.16148	0.35339	0	0	-0.73874	0.17976	0.3782	0	0	-0.70739	0.14783	0.3069	0	0	-0.85981	0.55163	0.89719
ACE-11	ACE	345.67	23.771	-3.8068	0.97983	0.054264	384.51	0	-8.5906	0.99849	0.0083563	363.89	0	-8.5113	0.99807	0.010149	468.51	3.8825	-6.5874	0.99758	0.0064471
ACE-12	ACE	287.96	285.25	-0.013578	0.5951	0.8266	320.32	0	-8.3279	0.99818	0.0084514	303.13	0	-8.2486	0.99768	0.010234	390.29	0	-8.6121	0.99903	0.0041465
ACE-13	ACE	149.69	0	-7.2354	0.99414	0.020332	166.51	0	-7.3881	0.99649	0.011135	157.58	0	-7.3091	0.99553	0.013425	202.88	0	-7.6716	0.99815	0.0053635
ACE-2	ACE	305.99	0	-8.262	0.99722	0.014971	340.38	0	-8.4152	0.99829	0.0083957	322.12	0	-8.3359	0.99782	0.010178	414.73	0	-8.6995	0.99909	0.0041338
ACE-3	ACE	563.29	528.9	-0.090712	0.60377	0.81125	626.59	1.9817	-7.7175	0.99907	0.0083563	592.98	0	-9.2143	0.99882	0.010149	763.46	0	-9.5783	0.9995	0.0041338
ACE-4	ACE	0.60116	0	-0.67912	0.16148	0.35339	0.66872	0	-0.73874	0.17976	0.3782	0.63285	0	-0.70739	0.14783	0.3069	0.8148	0	-0.85981	0.55163	0.89719
ACE-5	ACE	104	0	-6.7143	0.9915	0.026307	115.69	0	-6.8665	0.99494	0.014432	109.48	0	-6.7877	0.99357	0.017394	140.96	0	-7.1493	0.99733	0.006926
ACE-6	ACE	169.53	0	-7.4139	0.99484	0.018839	188.58	0	-7.5667	0.99691	0.01033	178.46	0	-7.4875	0.99606	0.012455	229.77	0	-7.8503	0.99836	0.0049823
ACE-7	ACE	0	0	-0.67912	0.16148	0.35339	0	0	-0.73874	0.17976	0.3782	0	0	-0.70739	0.14783	0.3069	0	0	-0.85981	0.55163	0.89719
ACE-8	ACE	455.08	2.9713	-6.8435	0.99819	0.014767	506.22	0	-8.9865	0.99885	0.0083563	479.07	0	-8.9071	0.99853	0.010149	616.8	0	-9.271	0.99939	0.0041338
ACE-9	ACE	625.81	0	-9.2919	0.99872	0.014767	696.14	0	-9.4453	0.99917	0.0083563	658.8	0	-9.3659	0.99894	0.010149	848.2	0	-9.73	0.99955	0.0041338
ACE2-1	ACE2	122.64	0	-6.95	0.99281	0.023289	136.42	0	-7.1024	0.99571	0.01276	129.1	0	-7.0235	0.99455	0.01538	166.22	0	-7.3856	0.99774	0.006132
ACE2-2	ACE2	42.682	0	-5.449	0.97937	0.055392	47.479	0	-5.5993	0.98753	0.031316	44.932	0	-5.5214	0.98433	0.037503	57.85	0	-5.879	0.99353	0.014883
ACE2-3	ACE2	631.22	0	-9.3043	0.99874	0.014767	702.16	0	-9.4577	0.99917	0.0083563	664.49	0	-9.3783	0.99894	0.010149	855.54	0	-9.7424	0.99956	0.0041338
ACE2-4	ACE2	254.29	0	-7.996	0.99662	0.015656	282.87	0	-8.1491	0.99794	0.0086863	267.69	0	-8.0698	0.99737	0.010485	344.66	0	-8.4332	0.99891	0.0042308
ACER1-1	ACER1	93.781	0	-6.5665	0.99056	0.02848	104.32	0	-6.7186	0.99438	0.015656	98.724	0	-6.6399	0.99287	0.018858	127.11	0	-7.0012	0.99705	0.0075032
ACER1-2	ACER1	319.22	0	-8.3229	0.99734	0.014872	355.09	0	-8.4761	0.99836	0.0083641	336.04	0	-8.3968	0.99791	0.010151	432.66	1.2942	-7.5624	0.99913	0.0041338
ACER1-3	ACER1	814.57	0	-9.6717	0.99905	0.014767	906.12	0	-9.8251	0.99936	0.0083563	857.51	0	-9.7457	0.99918	0.010149	1104	0	-10.11	0.99966	0.0041338
ACER1-4	ACER1	114.82	0	-6.8558	0.99231	0.024427	127.73	0	-7.0082	0.99542	0.013392	120.87	0	-6.9292	0.99418	0.016137	155.63	0	-7.2912	0.99758	0.0064301
ACER1-5	ACER1	405.18	433.82	0.098279	0.54536	0.91789	450.72	221.95	-1.0187	0.82752	0.3782	426.54	233.42	-0.86696	0.80945	0.39267	549.17	0	-9.1037	0.99931	0.0041338
ACER1-6	ACER1	289.76	0	-8.1837	0.99706	0.015126	322.32	0	-8.3368	0.9982	0.008451	305.03	0	-8.2575	0.99769	0.010232	392.73	0	-8.6211	0.99904	0.0041465
ACER1-7	ACER1	405.18	5886.2	3.8574	6.32E-49	1.03E-46	450.72	4625.4	3.3564	6.57E-18	6.78E-16	426.54	781.25	0.87156	0.29615	0.60278	549.17	37.531	-3.8358	0.97968	0.044483
ACER2-1	ACER2	54.706	4088.6	6.198	0	0	60.854	12639	7.675	0	0	57.589	3772.8	6.0093	0	0	74.146	154.01	1.0445	0.29736	0.62792
ACER2-10	ACER2	4.2081	0	-2.3808	0.81191	0.40747	4.681	0	-2.5062	0.86064	0.31294	4.4299	0	-2.4409	0.83736	0.33667	5.7036	0	-2.7449	0.93384	0.14169
ACER2-11	ACER2	1024.4	570.5	-0.84333	0.79425	0.4431	1139.5	0	-10.155	0.99949	0.0083563	1078.4	0	-10.076	0.99935	0.010149	1388.4	0	-10.44	0.99973	0.0041338
ACER2-12	ACER2	292.16	0	-8.1956	0.99708	0.015086	325	0	-8.3487	0.99821	0.008437	307.56	0	-8.2694	0.99771	0.010218	395.99	0	-8.633	0.99905	0.0041435
ACER2-2	ACER2	265.11	4870	4.1941	8.22E-69	1.78E-66	294.91	4879	4.0437	2.94E-46	4.85E-44	279.09	1138.5	2.0245	0.0064224	0.017391	359.32	326.13	-0.13943	0.68526	0.6644
ACER2-3	ACER2	352.88	0	-8.4671	0.99761	0.0148	392.54	0	-8.6204	0.99852	0.0083563	371.48	0	-8.541	0.99811	0.010149	478.28	1.2942	-7.7068	0.99921	0.0041338
ACER2-4	ACER2	0	0	-0.67912	0.16148	0.35339	0	0	-0.73874	0.17976	0.3782	0	0	-0.70739	0.14783	0.3069	0	0	-0.85981	0.55163	0.89719
ACER2-5	ACER2	151.49	0	-7.2526	0.99421	0.020178	168.52	0	-7.4053	0.99653	0.011051	159.48	0	-7.3262	0.99559	0.013324	205.33	2.5883	-5.8455	0.99633	0.0089733
ACER2-6	ACER2	340.86	0	-8.4173	0.99752	0.014816	379.17	0	-8.5705	0.99847	0.0083563	358.82	0	-8.4912	0.99804	0.010149	461.99	0	-8.8548	0.99918	0.0041338
ACER2-7	ACER2	622.8	0	-9.2849	0.99872	0.014767	692.8	0	-9.4384	0.99916	0.0083563	655.63	0	-9.3589	0.99893	0.010149	844.13	1.2942	-8.5251	0.99955	0.0041338
ACER2-8	ACER2	758.66	0	-9.5692	0.99897	0.014767	843.93	0	-9.7227	0.99931	0.0083563	798.65	0	-9.6432	0.99912	0.010149	1028.3	0	-10.007	0.99963	0.0041338
ACER2-9	ACER2	527.22	0	-9.045	0.99846	0.014767	586.47	0	-9.1984	0.99901	0.0083563	555.01	0	-9.119	0.99874	0.010149	714.58	0	-9.483	0.99947	0.0041338
ACER3-1	ACER3	127.45	0	-7.005	0.99309	0.022657	141.77	0	-7.1575	0.99587	0.012411	134.16	0	-7.0786	0.99475	0.01496	172.74	0	-7.4408	0.99782	0.0059671
ACER3-2	ACER3	764.07	0	-9.5795	0.99898	0.014767	849.94	0	-9.7329	0.99932	0.0083563	804.35	0	-9.6535	0.99913	0.010149	1035.6	1.2942	-8.8197	0.99963	0.0041338
ACER3-3	ACER3	367.91	0	-8.5271	0.99772	0.014767	409.26	0	-8.6804	0.99858	0.0083563	387.3	0	-8.601	0.99818	0.010149	498.65	1.2942	-7.7668	0.99924	0.0041338
ACER3-4	ACER3	191.77	894.37	2.2156	0.00029019	0.0092545	213.32	558.85	1.3853	0.085823	0.19675	201.88	0	-7.6645	0.99651	0.011669	259.92	0	-8.0275	0.99855	0.0046761
ACER3-5	ACER3	136.46	0	-7.1029	0.99355	0.0216	151.8	0	-7.2555	0.99615	0.011833	143.66	0	-7.1765	0.9951	0.014266	184.96	0	-7.5388	0.99797	0.0056948
ACER3-6	ACER3	0	0	-0.67912	0.16148	0.35339	0	0	-0.73874	0.17976	0.3782	0	0	-0.70739	0.14783	0.3069	0	0	-0.85981	0.55163	0.89719
ACER3-7	ACER3	376.33	0	-8.5597	0.99777	0.014767	418.62	0	-8.7129	0.99861	0.0083563	396.16	0	-8.6336	0.99823	0.010149	510.06	0	-8.9974	0.99926	0.0041338
ACHE-1	ACHE	1544.4	493.24	-1.6447	0.90117	0.23647	1717.9	562.81	-1.6082	0.8909	0.24738	1625.8	0	-10.668	0.99957	0.010149	2093.2	0	-11.032	0.99982	0.0041338
ACHE-10	ACHE	343.26	0	-8.4274	0.99754	0.014816	381.84	0	-8.5806	0.99848	0.0083563	361.36	0	-8.5013	0.99805	0.010149	465.25	0	-8.865	0.99919	0.0041338
ACHE-11	ACHE	730.41	0	-9.5145	0.99893	0.014767	812.5	0	-9.668	0.99929	0.0083563	768.91	0	-9.5885	0.99909	0.010149	989.98	2.5883	-8.1094	0.99923	0.0041338
ACHE-12	ACHE	81.758	0	-6.3708	0.98917	0.031784	90.946	0	-6.5227	0.99354	0.017521	86.067	0	-6.4441	0.99182	0.021093	110.81	0	-6.8049	0.99661	0.0083863
ACHE-13	ACHE	357.09	0	-8.4842	0.99764	0.014767	397.22	0	-8.6374	0.99854	0.0083563	375.91	0	-8.5581	0.99813	0.010149	483.99	0	-8.9218	0.99922	0.0041338
ACHE-14	ACHE	895.13	234.74	-1.9265	0.91866	0.19713	995.73	152.59	-2.6981	0.9523	0.11191	942.31	0	-9.8816	0.99926	0.010149	1213.2	0	-10.246	0.99969	0.0041338
ACHE-2	ACHE	91.376	0	-6.5295	0.99031	0.029062	101.65	0	-6.6815	0.99423	0.015987	96.193	0	-6.6028	0.99268	0.019255	123.85	0	-6.964	0.99697	0.0076598
ACHE-3	ACHE	594.55	0	-9.2181	0.99865	0.014767	661.37	0	-9.3715	0.99912	0.0083563	625.89	0	-9.2921	0.99888	0.010149	805.83	0	-9.6561	0.99953	0.0041338
ACHE-4	ACHE	990.11	475.41	-1.0568	0.83002	0.37065	1101.4	210.06	-2.3849	0.93973	0.14015	1042.3	35.728	-4.8281	0.98981	0.025471	1342	0	-10.391	0.99972	0.0041338
ACHE-5	ACHE	339.66	0	-8.4122	0.99751	0.014816	377.83	0	-8.5654	0.99846	0.0083563	357.56	0	-8.4861	0.99803	0.010149	460.36	0	-8.8497	0.99918	0.0041338
ACHE-6	ACHE	208.6	0	-7.7115	0.99584	0.016893	232.05	0	-7.8645	0.99749	0.0093019	219.6	0	-7.7853	0.99679	0.011225	282.73	0	-8.1484	0.99867	0.0045051
ACHE-7	ACHE	299.38	0	-8.2306	0.99716	0.014994	333.02	0	-8.3838	0.99825	0.0084007	315.16	0	-8.3045	0.99777	0.010181	405.77	0	-8.6681	0.99907	0.0041338
ACHE-8	ACHE	456.28	0	-8.8369	0.99819	0.014767	507.56	0	-8.9903	0.99886	0.0083563	480.33	0	-8.9109	0.99854	0.010149	618.43	7.765	-6.143	0.99632	0.0089909
ACHE-9	ACHE	163.52	0	-7.3621	0.99465	0.019264	181.89	0	-7.5148	0.99679	0.010555	172.13	0	-7.4358	0.99591	0.012728	221.62	0	-7.7985	0.9983	0.0050887
ACKR2-1	ACKR2	413.6	1441.1	1.7984	0.003991	0.016604	460.08	2431.6	2.3994	4.47E-05	0.0025191	435.4	381.1	-0.19172	0.67448	0.66053	560.58	27.178	-4.3169	0.98566	0.031726
ACKR2-10	ACKR2	329.44	0	-8.3682	0.99743	0.014832	366.46	0	-8.5214	0.99841	0.0083563	346.8	0	-8.4421	0.99797	0.010149	446.51	0	-8.8058	0.99915	0.0041338
ACKR2-11	ACKR2	361.9	0	-8.5034	0.99768	0.014767	402.57	0	-8.6567	0.99856	0.0083563	380.97	0	-8.5773	0.99815	0.010149	490.51	0	-8.9411	0.99923	0.0041338
ACKR2-12	ACKR2	499.56	0	-8.9674	0.99836	0.014767	555.71	0	-9.1208	0.99896	0.0083563	525.9	0	-9.0414	0.99866	0.010149	677.09	0	-9.4053	0.99944	0.0041338
ACKR2-13	ACKR2	542.25	0	-9.0855	0.9985	0.014767	603.19	0	-9.2389	0.99904	0.0083563	570.83	0	-9.1594	0.99877	0.010149	734.95	0	-9.5235	0.99949	0.0041338
ACKR2-14	ACKR2	171.93	0	-7.4341	0.99492	0.01868	191.25	0	-7.5869	0.99695	0.010244	180.99	0	-7.5078	0.99611	0.012352	233.03	0	-7.8706	0.99838	0.0049422
ACKR2-2	ACKR2	271.12	0	-8.0881	0.99684	0.015333	301.59	0	-8.2412	0.99807	0.008537	285.41	0	-8.162	0.99754	0.010318	367.47	1.2942	-7.3274	0.99897	0.0041731
ACKR2-3	ACKR2	227.84	576.44	1.3353	0.079543	0.19302	253.45	1617.1	2.6689	5.43E-07	3.54E-05	239.85	30.964	-2.9136	0.96034	0.090527	308.81	1.2942	-7.0773	0.99878	0.0043652
ACKR2-4	ACKR2	215.22	0	-7.7563	0.99597	0.016655	239.4	0	-7.9093	0.99757	0.0091761	226.56	0	-7.8301	0.99689	0.011079	291.7	0	-8.1933	0.99871	0.0044505
ACKR2-5	ACKR2	316.21	0	-8.3093	0.99732	0.014891	351.75	0	-8.4625	0.99835	0.0083699	332.88	0	-8.3832	0.99789	0.010156	428.58	0	-8.7468	0.99912	0.0041338
ACKR2-6	ACKR2	509.78	0	-8.9966	0.9984	0.014767	567.08	0	-9.1499	0.99898	0.0083563	536.66	0	-9.0705	0.99869	0.010149	690.95	0	-9.4345	0.99945	0.0041338
ACKR2-7	ACKR2	238.06	0	-7.9012	0.99638	0.016005	264.81	0	-8.0543	0.9978	0.0088511	250.61	0	-7.975	0.99719	0.010685	322.66	0	-8.3383	0.99883	0.0043007
ACKR2-8	ACKR2	459.29	0	-8.8464	0.99821	0.014767	510.9	0	-8.9997	0.99886	0.0083563	483.5	0	-8.9203	0.99855	0.010149	622.5	0	-9.2843	0.99939	0.0041338
ACKR2-9	ACKR2	137.67	0	-7.1155	0.99361	0.021473	153.14	0	-7.2681	0.99618	0.011763	144.92	0	-7.1891	0.99514	0.014183	186.59	0	-7.5514	0.99798	0.0056619
ACKR3-1	ACKR3	141.27	0	-7.1525	0.99378	0.021099	157.15	0	-7.3051	0.99628	0.011556	148.72	0	-7.2261	0.99527	0.013933	191.48	1.2942	-6.3906	0.99804	0.0055647
ACKR3-2	ACKR3	158.71	2.9713	-5.3297	0.99448	0.019592	176.54	5.9452	-4.676	0.98999	0.025658	167.07	2.3818	-5.6351	0.99579	0.012944	215.11	0	-7.7556	0.99825	0.0051744
ACKR3-3	ACKR3	349.27	56.455	-2.608	0.95026	0.12452	388.53	0	-8.6056	0.9985	0.0083563	367.68	0	-8.5262	0.99809	0.010149	473.4	0	-8.8899	0.9992	0.0041338
ACKR3-4	ACKR3	0	0	-0.67912	0.16148	0.35339	0	0	-0.73874	0.17976	0.3782	0	0	-0.70739	0.14783	0.3069	0	0	-0.85981	0.55163	0.89719
ACKR3-5	ACKR3	287.35	0	-8.1717	0.99703	0.015134	319.65	0	-8.3249	0.99818	0.0084514	302.5	0	-8.2456	0.99767	0.010234	389.47	0	-8.6091	0.99903	0.0041465
ACKR3-6	ACKR3	271.12	0	-8.0881	0.99684	0.015333	301.59	0	-8.2412	0.99807	0.008537	285.41	0	-8.162	0.99754	0.010318	367.47	0	-8.5254	0.99897	0.0041731
ACKR3-7	ACKR3	158.1	7686.9	5.5945	0	0	175.87	10357	5.8718	0	0	166.44	2641.5	3.9802	2.44E-33	1.72E-30	214.29	234.24	0.12787	0.61794	0.80561
ACKR4-1	ACKR4	836.21	0	-9.7095	0.99908	0.014767	930.19	0	-9.8629	0.99938	0.0083563	880.29	0	-9.7835	0.9992	0.010149	1133.4	0	-10.148	0.99967	0.0041338
ACKR4-2	ACKR4	168.32	0	-7.4036	0.9948	0.018914	187.24	0	-7.5564	0.99688	0.010369	177.2	0	-7.4773	0.99603	0.012503	228.14	0	-7.8401	0.99835	0.0050008
ACKR4-3	ACKR4	104.6	0	-6.7225	0.99155	0.026187	116.36	0	-6.8748	0.99497	0.014364	110.12	0	-6.7959	0.99361	0.017313	141.77	0	-7.1576	0.99735	0.0068934
ACKR4-4	ACKR4	171.33	0	-7.429	0.9949	0.018715	190.59	0	-7.5818	0.99694	0.010263	180.36	0	-7.5027	0.9961	0.012375	232.22	0	-7.8655	0.99838	0.0049512
ACKR4-5	ACKR4	362.5	0	-8.5058	0.99768	0.014767	403.24	0	-8.6591	0.99856	0.0083563	381.61	0	-8.5797	0.99816	0.010149	491.32	2.5883	-7.1001	0.99846	0.0048153
ACKR4-6	ACKR4	409.99	0	-8.683	0.99797	0.014767	456.07	0	-8.8363	0.99873	0.0083563	431.6	0	-8.7569	0.99837	0.010149	555.69	0	-9.1207	0.99932	0.0041338
ACKR4-7	ACKR4	873.49	6950	2.9907	4.20E-18	3.08E-16	971.65	6658.6	2.7754	2.30E-08	1.64E-06	919.53	733.61	-0.32549	0.70138	0.6077	1183.9	15.53	-6.1635	0.99615	0.009351
ACMSD-1	ACMSD	604.17	0	-9.2412	0.99867	0.014767	672.06	0	-9.3946	0.99914	0.0083563	636.01	0	-9.3152	0.9989	0.010149	818.87	0	-9.6793	0.99954	0.0041338
ACMSD-2	ACMSD	504.37	0	-8.9812	0.99838	0.014767	561.06	0	-9.1346	0.99897	0.0083563	530.96	0	-9.0552	0.99868	0.010149	683.61	0	-9.4191	0.99945	0.0041338
ACMSD-3	ACMSD	162.31	0	-7.3515	0.9946	0.019343	180.55	0	-7.5043	0.99677	0.010598	170.87	0	-7.4252	0.99588	0.012781	219.99	0	-7.7879	0.99829	0.0051101
ACMSD-4	ACMSD	386.55	0	-8.5982	0.99784	0.014767	429.99	0	-8.7515	0.99865	0.0083563	406.92	0	-8.6721	0.99827	0.010149	523.91	0	-9.0359	0.99928	0.0041338
ACMSD-5	ACMSD	79.954	0	-6.339	0.98892	0.032354	88.94	0	-6.4909	0.9934	0.017842	84.169	0	-6.4123	0.99164	0.02148	108.37	0	-6.773	0.99654	0.0085385
ACMSD-6	ACMSD	247.68	0	-7.9581	0.99653	0.015788	275.51	0	-8.1112	0.99789	0.0087483	260.73	0	-8.032	0.9973	0.010561	335.7	0	-8.3953	0.99888	0.004257
ACP1-1	ACP1	241.07	0	-7.9193	0.99642	0.015929	268.16	0	-8.0723	0.99783	0.008817	253.77	0	-7.9931	0.99723	0.010643	326.73	1.2942	-7.1584	0.99885	0.0042852
ACP1-10	ACP1	283.75	0	-8.1535	0.99699	0.015181	315.64	0	-8.3067	0.99816	0.0084724	298.7	0	-8.2274	0.99764	0.010253	384.58	0	-8.5909	0.99902	0.0041534
ACP1-11	ACP1	830.8	0	-9.7001	0.99907	0.014767	924.17	0	-9.8536	0.99937	0.0083563	874.6	0	-9.7741	0.9992	0.010149	1126	0	-10.138	0.99966	0.0041338
ACP1-12	ACP1	142.47	600.21	2.0671	0.0022276	0.014767	158.49	45.58	-1.7757	0.90602	0.21458	149.99	0	-7.2383	0.99531	0.013855	193.11	0	-7.6007	0.99805	0.0055336
ACP1-13	ACP1	555.47	0	-9.1202	0.99854	0.014767	617.9	0	-9.2736	0.99906	0.0083563	584.75	0	-9.1941	0.9988	0.010149	752.87	0	-9.5582	0.9995	0.0041338
ACP1-14	ACP1	52.301	0	-5.7361	0.98311	0.046326	58.179	3.9635	-3.5757	0.97944	0.050063	55.058	0	-5.8088	0.98721	0.03113	70.887	0	-6.1677	0.99471	0.012361
ACP1-2	ACP1	253.69	0	-7.9926	0.99661	0.015674	282.2	0	-8.1457	0.99794	0.0086945	267.06	0	-8.0664	0.99737	0.010496	343.84	0	-8.4298	0.9989	0.0042348
ACP1-3	ACP1	174.94	0	-7.4589	0.99501	0.018508	194.6	0	-7.6117	0.997	0.010152	184.16	0	-7.5326	0.99618	0.012241	237.11	0	-7.8955	0.99841	0.0048987
ACP1-4	ACP1	526.01	0	-9.0417	0.99845	0.014767	585.13	0	-9.1951	0.99901	0.0083563	553.74	0	-9.1157	0.99873	0.010149	712.95	1.2942	-8.2817	0.99947	0.0041338
ACP1-5	ACP1	139.47	0	-7.1341	0.99369	0.021286	155.14	0	-7.2867	0.99623	0.011659	146.82	0	-7.2077	0.9952	0.014056	189.03	0	-7.5701	0.99801	0.0056133
ACP1-6	ACP1	129.25	1500.5	3.5271	2.26E-21	1.85E-19	143.78	1666.6	3.5259	7.69E-22	8.68E-20	136.06	350.13	1.3572	0.13367	0.29382	175.18	161.77	-0.11422	0.68303	0.66907
ACP1-7	ACP1	416	0	-8.7039	0.998	0.014767	462.76	0	-8.8572	0.99875	0.0083563	437.93	0	-8.7779	0.9984	0.010149	563.84	0	-9.1417	0.99933	0.0041338
ACP1-8	ACP1	841.02	0	-9.7177	0.99908	0.014767	935.54	0	-9.8712	0.99938	0.0083563	885.35	0	-9.7917	0.99921	0.010149	1139.9	0	-10.156	0.99967	0.0041338
ACP1-9	ACP1	109.41	1666.9	3.9171	5.14E-35	6.35E-33	121.71	1399.1	3.5122	2.51E-21	2.80E-19	115.18	171.49	0.5702	0.44627	0.89674	148.29	0	-7.222	0.99747	0.006662
ACP2-1	ACP2	175.54	0	-7.4638	0.99502	0.018467	195.27	0	-7.6167	0.99701	0.010131	184.79	0	-7.5375	0.99619	0.012215	237.92	0	-7.9004	0.99842	0.0048889
ACP2-2	ACP2	134.06	0	-7.0774	0.99343	0.021865	149.12	0	-7.23	0.99608	0.011975	141.13	0	-7.151	0.99501	0.014436	181.7	0	-7.5133	0.99793	0.0057627
ACP2-3	ACP2	596.95	0	-9.2239	0.99865	0.014767	664.04	0	-9.3773	0.99913	0.0083563	628.42	0	-9.2979	0.99888	0.010149	809.09	0	-9.6619	0.99953	0.0041338
ACP2-4	ACP2	105.2	0	-6.7307	0.9916	0.026065	117.03	0	-6.883	0.99499	0.014298	110.75	0	-6.8041	0.99364	0.017234	142.59	0	-7.1658	0.99736	0.0068621
ACP2-5	ACP2	0	0	-0.67912	0.16148	0.35339	0	0	-0.73874	0.17976	0.3782	0	0	-0.70739	0.14783	0.3069	0	0	-0.85981	0.55163	0.89719
ACP2-6	ACP2	0	0	-0.67912	0.16148	0.35339	0	0	-0.73874	0.17976	0.3782	0	0	-0.70739	0.14783	0.3069	0	0	-0.85981	0.55163	0.89719
ACP2-7	ACP2	2.4046	0	-1.7675	0.68813	0.65082	2.6749	0	-1.8777	0.7472	0.52415	2.5314	0	-1.8202	0.71473	0.58117	3.2592	0	-2.0906	0.88333	0.24802
ACPL2-1	ACPL2	227.84	0	-7.8382	0.99621	0.01629	253.45	0	-7.9912	0.9977	0.0089903	239.85	0	-7.912	0.99707	0.010854	308.81	0	-8.2752	0.99878	0.0043652
ACPL2-2	ACPL2	580.72	748.78	0.36614	0.42173	0.85814	645.98	0	-9.3376	0.9991	0.0083563	611.33	0	-9.2582	0.99885	0.010149	787.09	0	-9.6222	0.99952	0.0041338
ACPL2-3	ACPL2	336.65	0	-8.3994	0.99749	0.014816	374.48	0	-8.5526	0.99845	0.0083563	354.4	0	-8.4733	0.99802	0.010149	456.29	0	-8.837	0.99917	0.0041338
ACPL2-4	ACPL2	269.92	0	-8.0817	0.99683	0.01535	300.26	0	-8.2348	0.99806	0.0085436	284.15	0	-8.1556	0.99752	0.010328	365.84	0	-8.519	0.99897	0.0041761
ACPL2-5	ACPL2	62.521	0	-5.9892	0.98584	0.039709	69.547	0	-6.1405	0.99153	0.022077	65.816	0	-6.0621	0.9893	0.026531	84.739	0	-6.4219	0.99558	0.010534
ACPL2-6	ACPL2	236.26	410.04	0.79285	0.2788	0.58717	262.81	180.34	-0.54081	0.74772	0.52357	248.71	0	-7.9641	0.99717	0.010717	320.21	1.2942	-7.1294	0.99882	0.0043142
ACPL2-7	ACPL2	0	0	-0.67912	0.16148	0.35339	0	0	-0.73874	0.17976	0.3782	0	0	-0.70739	0.14783	0.3069	0	0	-0.85981	0.55163	0.89719
ACPL2-8	ACPL2	608.97	0	-9.2526	0.99868	0.014767	677.41	0	-9.406	0.99914	0.0083563	641.08	0	-9.3266	0.99891	0.010149	825.39	0	-9.6907	0.99954	0.0041338
ACPP-1	ACPP	789.92	1158.8	0.55229	0.321	0.66839	878.7	233.84	-1.9053	0.91344	0.19822	831.56	0	-9.7014	0.99916	0.010149	1070.6	1.2942	-8.8676	0.99965	0.0041338
ACPP-2	ACPP	182.75	0	-7.5216	0.99523	0.018039	203.29	0	-7.6745	0.99713	0.0099028	192.39	0	-7.5953	0.99634	0.011944	247.7	0	-7.9582	0.99848	0.0047837
ACPP-3	ACPP	87.168	0	-6.4622	0.98984	0.030171	96.965	0	-6.6142	0.99395	0.01661	91.763	0	-6.5355	0.99233	0.020003	118.15	1.2942	-5.6986	0.99682	0.0079563
ACPP-4	ACPP	0	0	-0.67912	0.16148	0.35339	0	0	-0.73874	0.17976	0.3782	0	0	-0.70739	0.14783	0.3069	0	0	-0.85981	0.55163	0.89719
ACPP-5	ACPP	611.98	436.79	-0.48561	0.71831	0.59286	680.76	1270.3	0.89896	0.25423	0.52694	644.24	250.09	-1.3616	0.86959	0.28687	829.46	0	-9.6978	0.99954	0.0041338
ACPT-1	ACPT	100.99	0	-6.6724	0.99124	0.026896	112.35	0	-6.8246	0.99478	0.014759	106.32	0	-6.7458	0.99338	0.01779	136.89	0	-7.1073	0.99726	0.0070814
ACPT-2	ACPT	21.041	0	-4.4621	0.95895	0.10411	23.405	0	-4.6091	0.9743	0.061876	22.15	0	-4.5329	0.96814	0.073317	28.518	0	-4.8835	0.98689	0.029095
ACPT-3	ACPT	215.82	0	-7.7603	0.99599	0.016635	240.07	0	-7.9133	0.99757	0.0091654	227.19	0	-7.8341	0.9969	0.011067	292.51	0	-8.1973	0.99871	0.0044455
ACPT-4	ACPT	532.63	0	-9.0597	0.99847	0.014767	592.49	0	-9.2131	0.99902	0.0083563	560.7	0	-9.1337	0.99875	0.010149	721.91	1.2942	-8.2997	0.99948	0.0041338
ACPT-5	ACPT	360.09	5372.2	3.8953	1.07E-49	1.74E-47	400.56	5473.5	3.769	9.57E-32	1.29E-29	379.08	945.59	1.3165	0.12707	0.27963	488.06	644.5	0.40039	0.52615	0.94788
ACPT-6	ACPT	617.99	115.88	-2.4049	0.94315	0.14107	687.45	0	-9.4272	0.99916	0.0083563	650.57	0	-9.3478	0.99892	0.010149	837.61	0	-9.7119	0.99955	0.0041338
ACPT-7	ACPT	452.07	0	-8.8236	0.99817	0.014767	502.88	0	-8.9769	0.99885	0.0083563	475.9	0	-8.8975	0.99852	0.010149	612.73	0	-9.2615	0.99938	0.0041338
ACSL1-1	ACSL1	197.18	0	-7.6307	0.99559	0.017363	219.34	0	-7.7836	0.99734	0.0095468	207.57	0	-7.7044	0.99661	0.011516	267.25	0	-8.0674	0.99859	0.0046175
ACSL1-10	ACSL1	789.92	2.9713	-7.6378	0.99902	0.014767	878.7	0	-9.7809	0.99934	0.0083563	831.56	0	-9.7014	0.99916	0.010149	1070.6	1.2942	-8.8676	0.99965	0.0041338
ACSL1-11	ACSL1	107.61	0	-6.763	0.99179	0.02563	119.7	0	-6.9153	0.99511	0.014058	113.28	0	-6.8364	0.99379	0.016944	145.85	0	-7.1982	0.99742	0.0067467
ACSL1-12	ACSL1	564.49	0	-9.1434	0.99857	0.014767	627.93	0	-9.2968	0.99908	0.0083563	594.24	0	-9.2173	0.99882	0.010149	765.09	0	-9.5814	0.99951	0.0041338
ACSL1-13	ACSL1	747.24	0	-9.5474	0.99895	0.014767	831.22	0	-9.7008	0.9993	0.0083563	786.63	0	-9.6214	0.99911	0.010149	1012.8	0	-9.9855	0.99963	0.0041338
ACSL1-14	ACSL1	760.47	0	-9.5726	0.99897	0.014767	845.93	0	-9.7261	0.99932	0.0083563	800.55	0	-9.6467	0.99912	0.010149	1030.7	1.2942	-8.8129	0.99963	0.0041338
ACSL1-2	ACSL1	235.05	59.427	-1.9659	0.91816	0.19827	261.47	0	-8.036	0.99777	0.0088952	247.44	0	-7.9568	0.99716	0.010738	318.58	1.2942	-7.1221	0.99882	0.0043221
ACSL1-3	ACSL1	391.96	0	-8.6182	0.99787	0.014767	436.01	0	-8.7715	0.99867	0.0083563	412.62	0	-8.6922	0.9983	0.010149	531.25	1.2942	-7.858	0.99929	0.0041338
ACSL1-4	ACSL1	100.39	0	-6.6638	0.99119	0.027019	111.68	0	-6.816	0.99475	0.01483	105.69	0	-6.7372	0.99334	0.017872	136.07	0	-7.0988	0.99724	0.0071145
ACSL1-5	ACSL1	280.74	0	-8.1382	0.99696	0.015219	312.29	0	-8.2914	0.99814	0.0084903	295.54	2.3818	-6.4543	0.99762	0.010273	380.51	0	-8.5756	0.99901	0.0041604
ACSL1-6	ACSL1	742.43	106.97	-2.7836	0.95811	0.10614	825.87	0	-9.6915	0.9993	0.0083563	781.57	0	-9.6121	0.9991	0.010149	1006.3	0	-9.9762	0.99962	0.0041338
ACSL1-7	ACSL1	15.63	261.48	3.9803	3.11E-22	2.65E-20	17.387	0	-4.2006	0.96507	0.082988	16.454	0	-4.1255	0.95703	0.097783	21.185	0	-4.4715	0.98234	0.038812
ACSL1-8	ACSL1	424.42	175.31	-1.2708	0.85699	0.33409	472.12	0	-8.8861	0.99877	0.0083563	446.79	0	-8.8067	0.99843	0.010149	575.25	0	-9.1705	0.99934	0.0041338
ACSL1-9	ACSL1	426.82	0	-8.7409	0.99806	0.014767	474.79	0	-8.8942	0.99878	0.0083563	449.32	0	-8.8148	0.99844	0.010149	578.5	0	-9.1787	0.99935	0.0041338
ACSL3-1	ACSL3	759.26	0	-9.5704	0.99897	0.014767	844.6	0	-9.7238	0.99931	0.0083563	799.29	0	-9.6444	0.99912	0.010149	1029.1	1.2942	-8.8106	0.99963	0.0041338
ACSL3-10	ACSL3	72.74	0	-6.2044	0.98783	0.034972	80.915	0	-6.3561	0.99273	0.019337	76.575	0	-6.2775	0.99081	0.023263	98.59	1.2942	-5.44	0.99619	0.0092432
ACSL3-2	ACSL3	75.145	0	-6.2507	0.98821	0.03404	83.59	0	-6.4024	0.99297	0.018806	79.106	0	-6.3238	0.9911	0.022629	101.85	0	-6.6844	0.99632	0.0089935
ACSL3-3	ACSL3	51.7	0	-5.7197	0.98291	0.046788	57.51	0	-5.8706	0.98973	0.026223	54.425	0	-5.7925	0.98706	0.031453	70.072	0	-6.1512	0.99465	0.012489
ACSL3-4	ACSL3	125.64	0	-6.9846	0.99298	0.022889	139.76	0	-7.1371	0.99582	0.012539	132.27	0	-7.0582	0.99468	0.015113	170.29	0	-7.4203	0.99779	0.0060271
ACSL3-5	ACSL3	495.36	0	-8.9552	0.99835	0.014767	551.03	0	-9.1086	0.99895	0.0083563	521.47	0	-9.0292	0.99865	0.010149	671.39	0	-9.3932	0.99944	0.0041338
ACSL3-6	ACSL3	124.44	0	-6.9709	0.99292	0.023047	138.43	0	-7.1233	0.99577	0.012626	131	0	-7.0444	0.99463	0.015218	168.66	0	-7.4065	0.99777	0.0060684
ACSL3-7	ACSL3	261.5	0	-8.0362	0.99672	0.015512	290.89	0	-8.1893	0.998	0.0086184	275.29	0	-8.11	0.99744	0.01041	354.44	0	-8.4734	0.99894	0.0042031
ACSL3-8	ACSL3	1170.5	10019	3.0966	4.35E-23	3.81E-21	1302	9581.7	2.8786	1.11E-09	8.62E-08	1232.2	693.12	-0.8291	0.79946	0.41275	1586.4	44.002	-5.1405	0.9918	0.018573
ACSL3-9	ACSL3	532.03	1857.1	1.8015	0.0026722	0.014881	591.82	1807.3	1.609	0.034056	0.081006	560.07	373.95	-0.58149	0.75959	0.4921	721.09	2.5883	-7.6527	0.99895	0.0041918
ACSL4-1	ACSL4	693.14	1042.9	0.58875	0.31065	0.64902	771.04	21.799	-5.0816	0.99164	0.021843	729.67	0	-9.5131	0.99904	0.010149	939.46	0	-9.8772	0.9996	0.0041338
ACSL4-2	ACSL4	468.9	5.9427	-6.0807	0.99648	0.015866	521.6	0	-9.0296	0.99889	0.0083563	493.62	0	-8.9502	0.99858	0.010149	635.54	1.2942	-8.1161	0.99941	0.0041338
ACSL4-3	ACSL4	128.05	0	-7.0118	0.99312	0.022578	142.44	0	-7.1643	0.99589	0.012368	134.8	0	-7.0853	0.99478	0.014909	173.55	0	-7.4475	0.99783	0.0059476
ACSL4-4	ACSL4	319.22	716.09	1.1631	0.11507	0.27262	355.09	134.76	-1.3912	0.87182	0.28888	336.04	0	-8.3968	0.99791	0.010151	432.66	0	-8.7604	0.99913	0.0041338
ACSL4-5	ACSL4	488.74	0	-8.9359	0.99832	0.014767	543.67	0	-9.0892	0.99893	0.0083563	514.51	0	-9.0098	0.99864	0.010149	662.43	0	-9.3738	0.99943	0.0041338
ACSL4-6	ACSL4	276.53	0	-8.1165	0.99691	0.015267	307.61	0	-8.2696	0.99811	0.0085096	291.11	0	-8.1904	0.99758	0.010291	374.81	0	-8.5538	0.99899	0.0041658
ACSL4-7	ACSL4	409.99	0	-8.683	0.99797	0.014767	456.07	0	-8.8363	0.99873	0.0083563	431.6	0	-8.7569	0.99837	0.010149	555.69	0	-9.1207	0.99932	0.0041338
ACSL5-1	ACSL5	15.029	0	-4.0026	0.9433	0.14073	16.718	0	-4.1471	0.96362	0.086268	15.821	0	-4.0722	0.95529	0.10157	20.37	1.2942	-3.2195	0.98164	0.04032
ACSL5-2	ACSL5	572.3	44.57	-3.6531	0.97783	0.059091	636.62	0	-9.3166	0.99909	0.0083563	602.47	0	-9.2371	0.99884	0.010149	775.69	0	-9.6012	0.99951	0.0041338
ACSL5-3	ACSL5	373.92	83.198	-2.1547	0.92955	0.17226	415.94	0	-8.7037	0.9986	0.0083563	393.63	2.3818	-6.8666	0.99821	0.010149	506.8	0	-8.9881	0.99925	0.0041338
ACSL5-4	ACSL5	241.67	0	-7.9228	0.99643	0.015922	268.83	0	-8.0759	0.99783	0.008813	254.41	0	-7.9966	0.99723	0.010637	327.55	0	-8.36	0.99885	0.0042834
ACSL5-5	ACSL5	646.25	347.65	-0.89255	0.80273	0.42598	718.88	287.35	-1.3199	0.86378	0.30633	680.31	0	-9.4122	0.99897	0.010149	875.9	2.5883	-7.933	0.99914	0.0041338
ACSL6-1	ACSL6	854.25	805.23	-0.085145	0.59272	0.83108	950.25	219.97	-2.106	0.92568	0.17137	899.28	0	-9.8142	0.99922	0.010149	1157.8	0	-10.178	0.99967	0.0041338
ACSL6-10	ACSL6	689.53	0	-9.4316	0.99885	0.014767	767.02	0	-9.585	0.99924	0.0083563	725.88	0	-9.5056	0.99903	0.010149	934.57	0	-9.8697	0.99959	0.0041338
ACSL6-11	ACSL6	725	466.5	-0.635	0.75221	0.52655	806.48	602.45	-0.4202	0.71919	0.57965	763.22	0	-9.5778	0.99908	0.010149	982.64	10.353	-6.4369	0.99691	0.007783
ACSL6-12	ACSL6	248.28	273.36	0.13833	0.54723	0.9146	276.18	110.98	-1.3076	0.86342	0.30711	261.37	0	-8.0354	0.99731	0.010553	336.51	0	-8.3988	0.99888	0.0042547
ACSL6-13	ACSL6	476.12	0	-8.8982	0.99827	0.014767	529.63	0	-9.0516	0.9989	0.0083563	501.22	0	-8.9722	0.9986	0.010149	645.32	0	-9.3361	0.99941	0.0041338
ACSL6-14	ACSL6	0	0	-0.67912	0.16148	0.35339	0	0	-0.73874	0.17976	0.3782	0	0	-0.70739	0.14783	0.3069	0	0	-0.85981	0.55163	0.89719
ACSL6-2	ACSL6	186.96	133.71	-0.48057	0.73195	0.56609	207.97	0	-7.7072	0.9972	0.009789	196.82	0	-7.628	0.99642	0.011807	253.4	1.2942	-6.793	0.99851	0.0047299
ACSL6-3	ACSL6	21.642	0	-4.5009	0.96005	0.10154	24.074	0	-4.6481	0.97503	0.0602	22.783	0	-4.5718	0.96903	0.071367	29.333	0	-4.9228	0.98725	0.028323
ACSL6-4	ACSL6	148.49	0	-7.2239	0.99409	0.020443	165.17	0	-7.3766	0.99646	0.011196	156.31	0	-7.2975	0.9955	0.013499	201.25	1.2942	-6.4621	0.99813	0.0053925
ACSL6-5	ACSL6	79.353	0	-6.3283	0.98884	0.032555	88.271	0	-6.4801	0.99335	0.017957	83.536	0	-6.4015	0.99157	0.021617	107.55	2.5883	-4.9189	0.993	0.016005
ACSL6-6	ACSL6	96.186	0	-6.6027	0.9908	0.027941	107	0	-6.7548	0.99452	0.01535	101.26	0	-6.676	0.99305	0.018492	130.37	0	-7.0375	0.99712	0.0073594
ACSL6-7	ACSL6	27.052	0	-4.81	0.96781	0.083178	30.092	0	-4.9585	0.98014	0.048438	28.478	0	-4.8816	0.97525	0.057659	36.666	0	-5.2352	0.9898	0.022869
ACSL6-8	ACSL6	55.908	0	-5.8306	0.98418	0.043714	62.191	0	-5.9816	0.99052	0.024412	58.855	0	-5.9034	0.98804	0.029309	75.776	0	-6.2626	0.99505	0.011637
ACSL6-9	ACSL6	565.09	0	-9.1449	0.99857	0.014767	628.6	0	-9.2983	0.99908	0.0083563	594.88	0	-9.2189	0.99882	0.010149	765.91	0	-9.5829	0.99951	0.0041338
ACTB-1	ACTB	18.035	0	-4.2506	0.95239	0.1195	20.062	0	-4.3965	0.96988	0.071977	18.985	0	-4.3209	0.9628	0.085081	24.444	0	-4.6692	0.9847	0.033766
ACTB-10	ACTB	106.41	0	-6.7469	0.99169	0.025838	118.36	0	-6.8992	0.99505	0.014174	112.01	0	-6.8204	0.99371	0.017083	144.22	0	-7.1821	0.99739	0.0068024
ACTB-11	ACTB	9.0174	0	-3.3244	0.90781	0.22149	10.031	0	-3.4635	0.93799	0.14398	9.4927	0	-3.3913	0.92504	0.1676	12.222	0	-3.7249	0.96934	0.066534
ACTB-12	ACTB	660.67	249.59	-1.4008	0.87239	0.3005	734.92	0	-9.5234	0.99921	0.0083563	695.5	0	-9.444	0.99899	0.010149	895.46	0	-9.8081	0.99958	0.0041338
ACTB-13	ACTB	603.56	0	-9.2398	0.99867	0.014767	671.4	0	-9.3932	0.99914	0.0083563	635.38	0	-9.3137	0.9989	0.010149	818.05	0	-9.6778	0.99954	0.0041338
ACTB-2	ACTB	103.4	0	-6.706	0.99145	0.026417	115.02	0	-6.8582	0.99491	0.014493	108.85	0	-6.7794	0.99353	0.017468	140.14	0	-7.141	0.99732	0.0069549
ACTB-3	ACTB	729.81	0	-9.5133	0.99892	0.014767	811.83	0	-9.6668	0.99929	0.0083563	768.28	0	-9.5874	0.99909	0.010149	989.16	1.2942	-8.7535	0.99962	0.0041338
ACTB-4	ACTB	27.052	0	-4.81	0.96781	0.083178	30.092	0	-4.9585	0.98014	0.048438	28.478	0	-4.8816	0.97525	0.057659	36.666	0	-5.2352	0.9898	0.022869
ACTB-5	ACTB	723.2	5.9427	-6.7047	0.99782	0.014767	804.47	0	-9.6537	0.99928	0.0083563	761.32	0	-9.5742	0.99908	0.010149	980.2	1.2942	-8.7404	0.99961	0.0041338
ACTB-6	ACTB	366.71	0	-8.5224	0.99771	0.014767	407.92	0	-8.6757	0.99858	0.0083563	386.04	0	-8.5963	0.99818	0.010149	497.03	0	-8.9601	0.99924	0.0041338
ACTB-7	ACTB	703.96	5562.3	2.9803	1.08E-16	7.55E-15	783.07	5493.4	2.8089	1.11E-08	8.07E-07	741.07	533.53	-0.47327	0.73614	0.53902	954.13	213.54	-2.1545	0.93048	0.14884
ACTB-8	ACTB	183.35	0	-7.5263	0.99524	0.018007	203.96	0	-7.6792	0.99714	0.0098849	193.02	0	-7.6001	0.99635	0.011922	248.51	0	-7.963	0.99848	0.0047753
ACTB-9	ACTB	161.71	0	-7.3462	0.99458	0.019376	179.89	0	-7.4989	0.99675	0.010618	170.24	0	-7.4198	0.99586	0.012805	219.18	0	-7.7825	0.99828	0.0051187
ACTN1-1	ACTN1	0	0	-0.67912	0.16148	0.35339	0	0	-0.73874	0.17976	0.3782	0	0	-0.70739	0.14783	0.3069	0	0	-0.85981	0.55163	0.89719
ACTN1-10	ACTN1	405.78	0	-8.6681	0.99795	0.014767	451.39	0	-8.8214	0.99871	0.0083563	427.17	0	-8.742	0.99835	0.010149	549.99	0	-9.1059	0.99931	0.0041338
ACTN1-11	ACTN1	215.22	1352	2.6456	1.70E-07	7.35E-06	239.4	537.05	1.1623	0.15668	0.35038	226.56	0	-7.8301	0.99689	0.011079	291.7	0	-8.1933	0.99871	0.0044505
ACTN1-12	ACTN1	173.74	0	-7.449	0.99497	0.018576	193.26	0	-7.6018	0.99698	0.01019	182.89	0	-7.5227	0.99615	0.012285	235.48	0	-7.8855	0.9984	0.0049164
ACTN1-13	ACTN1	430.43	0	-8.753	0.99807	0.014767	478.8	0	-8.9063	0.99879	0.0083563	453.12	0	-8.8269	0.99845	0.010149	583.39	0	-9.1908	0.99935	0.0041338
ACTN1-14	ACTN1	729.21	1964.1	1.4282	0.023869	0.063221	811.16	858.09	0.081047	0.5796	0.85011	767.64	0	-9.5862	0.99909	0.010149	988.35	0	-9.9503	0.99962	0.0041338
ACTN1-2	ACTN1	483.93	0	-8.9216	0.9983	0.014767	538.32	0	-9.075	0.99892	0.0083563	509.44	0	-8.9956	0.99862	0.010149	655.91	0	-9.3596	0.99942	0.0041338
ACTN1-3	ACTN1	182.75	0	-7.5216	0.99523	0.018039	203.29	0	-7.6745	0.99713	0.0099028	192.39	0	-7.5953	0.99634	0.011944	247.7	0	-7.9582	0.99848	0.0047837
ACTN1-4	ACTN1	1095.9	1025.1	-0.096262	0.59179	0.83282	1219.1	828.36	-0.5569	0.74797	0.52307	1153.7	2.3818	-8.4155	0.99939	0.010149	1485.4	2.5883	-8.6943	0.99949	0.0041338
ACTN1-5	ACTN1	738.83	0	-9.531	0.99894	0.014767	821.86	0	-9.6845	0.9993	0.0083563	777.77	0	-9.6051	0.9991	0.010149	1001.4	0	-9.9692	0.99962	0.0041338
ACTN1-6	ACTN1	186.36	0	-7.5497	0.99532	0.017852	207.3	0	-7.7025	0.99719	0.0098029	196.18	0	-7.6234	0.99641	0.011824	252.59	1.2942	-6.7884	0.99851	0.0047366
ACTN1-7	ACTN1	126.84	0	-6.9982	0.99305	0.022732	141.1	89.178	-0.65606	0.77168	0.47563	133.53	371.57	1.4696	0.099378	0.22043	171.92	50.473	-1.7482	0.90876	0.19474
ACTN1-8	ACTN1	179.15	0	-7.493	0.99513	0.018236	199.28	0	-7.6459	0.99707	0.010011	188.59	0	-7.5667	0.99627	0.012073	242.81	0	-7.9296	0.99845	0.0048331
ACTN1-9	ACTN1	437.04	0	-8.7749	0.99811	0.014767	486.16	0	-8.9283	0.99881	0.0083563	460.08	0	-8.8489	0.99847	0.010149	592.36	0	-9.2128	0.99936	0.0041338
ACTN4-1	ACTN4	439.45	8854.6	4.3295	1.28E-98	4.06E-96	488.84	23513	5.5851	0	0	462.61	11897	4.6817	1.06E-100	1.25E-97	595.62	2183.3	1.8723	0.029898	0.064938
ACTN4-10	ACTN4	434.04	0	-8.765	0.99809	0.014767	482.82	0	-8.9183	0.9988	0.0083563	456.92	0	-8.8389	0.99846	0.010149	588.28	0	-9.2028	0.99936	0.0041338
ACTN4-11	ACTN4	214.01	0	-7.7483	0.99595	0.016694	238.06	0	-7.9013	0.99755	0.0091962	225.29	0	-7.8221	0.99688	0.011103	290.07	0	-8.1852	0.9987	0.004459
ACTN4-12	ACTN4	232.05	0	-7.8645	0.99628	0.016183	258.13	0	-8.0175	0.99774	0.008937	244.28	0	-7.9383	0.99712	0.01079	314.51	0	-8.3015	0.9988	0.0043417
ACTN4-13	ACTN4	648.65	0	-9.3435	0.99877	0.014767	721.55	0	-9.497	0.9992	0.0083563	682.84	0	-9.4175	0.99897	0.010149	879.16	0	-9.7816	0.99957	0.0041338
ACTN4-14	ACTN4	493.55	659.64	0.41774	0.40615	0.82893	549.02	0	-9.1033	0.99894	0.0083563	519.57	0	-9.0239	0.99865	0.010149	668.95	0	-9.3879	0.99943	0.0041338
ACTN4-15	ACTN4	141.27	0	-7.1525	0.99378	0.021099	157.15	0	-7.3051	0.99628	0.011556	148.72	0	-7.2261	0.99527	0.013933	191.48	0	-7.5885	0.99804	0.0055647
ACTN4-16	ACTN4	189.37	1470.8	2.9508	7.52E-11	4.03E-09	210.65	1767.7	3.063	1.08E-11	9.16E-10	199.35	419.2	1.0686	0.23222	0.4759	256.66	0	-8.0093	0.99853	0.0047029
ACTN4-2	ACTN4	26.451	0	-4.7788	0.9671	0.084853	29.424	0	-4.9271	0.97968	0.049499	27.845	0	-4.8503	0.97469	0.058901	35.851	0	-5.2036	0.98957	0.023362
ACTN4-3	ACTN4	105.8	0	-6.7388	0.99165	0.025955	117.69	0	-6.8911	0.99502	0.014237	111.38	0	-6.8123	0.99368	0.017159	143.4	0	-7.174	0.99738	0.0068325
ACTN4-4	ACTN4	157.5	0	-7.3084	0.99443	0.019691	175.21	0	-7.4611	0.99667	0.010789	165.81	0	-7.382	0.99575	0.013009	213.48	1.2942	-6.5467	0.99824	0.0052001
ACTN4-5	ACTN4	684.12	47.541	-3.8191	0.98065	0.052306	761	0	-9.5737	0.99924	0.0083563	720.18	0	-9.4942	0.99903	0.010149	927.24	0	-9.8583	0.99959	0.0041338
ACTN4-6	ACTN4	553.67	1869	1.7533	0.0037637	0.016246	615.89	2837.8	2.2022	0.00047628	0.0083563	582.85	1131.4	0.95568	0.25404	0.51942	750.43	84.121	-3.142	0.96622	0.073183
ACTN4-7	ACTN4	72.139	0	-6.1926	0.98772	0.03521	80.247	0	-6.3442	0.99267	0.019477	75.942	0	-6.2657	0.99073	0.023429	97.775	0	-6.6261	0.99616	0.009308
ACTN4-8	ACTN4	315.01	5039.4	3.9955	7.05E-55	1.24E-52	350.41	1440.7	2.0366	0.0025633	0.0093848	331.61	100.04	-1.719	0.90202	0.2174	426.95	0	-8.7413	0.99912	0.0041338
ACTN4-9	ACTN4	110.01	0	-6.7946	0.99197	0.025212	122.38	0	-6.9469	0.99522	0.013825	115.81	0	-6.868	0.99392	0.016662	149.11	1.2942	-6.0319	0.99748	0.0066356
ACVR1-1	ACVR1	280.14	0	-8.1351	0.99695	0.015224	311.62	0	-8.2883	0.99813	0.0084911	294.91	0	-8.209	0.99761	0.010274	379.69	0	-8.5725	0.99901	0.0041604
ACVR1-10	ACVR1	479.12	0	-8.9073	0.99829	0.014767	532.97	0	-9.0606	0.99891	0.0083563	504.38	0	-8.9812	0.99861	0.010149	649.39	0	-9.3452	0.99942	0.0041338
ACVR1-11	ACVR1	364.3	0	-8.5129	0.99769	0.014767	405.25	0	-8.6662	0.99857	0.0083563	383.51	0	-8.5869	0.99817	0.010149	493.77	0	-8.9506	0.99924	0.0041338
ACVR1-12	ACVR1	545.25	0	-9.0934	0.99851	0.014767	606.53	0	-9.2468	0.99904	0.0083563	573.99	0	-9.1674	0.99878	0.010149	739.02	0	-9.5314	0.99949	0.0041338
ACVR1-13	ACVR1	295.17	1034	1.8052	0.0060095	0.020655	328.34	1302	1.9842	0.0039315	0.012009	310.73	54.782	-2.4824	0.94492	0.12432	400.06	0	-8.6477	0.99906	0.0041407
ACVR1-14	ACVR1	277.13	508.1	0.87216	0.23517	0.50164	308.28	0	-8.2728	0.99811	0.0085054	291.74	0	-8.1935	0.99759	0.010287	375.62	0	-8.557	0.999	0.0041641
ACVR1-2	ACVR1	236.26	0	-7.8903	0.99635	0.01606	262.81	0	-8.0433	0.99778	0.0088778	248.71	0	-7.9641	0.99717	0.010717	320.21	1.2942	-7.1294	0.99882	0.0043142
ACVR1-3	ACVR1	174.34	0	-7.454	0.99499	0.018545	193.93	0	-7.6068	0.99699	0.010172	183.53	0	-7.5277	0.99616	0.012264	236.29	0	-7.8905	0.99841	0.0049079
ACVR1-4	ACVR1	470.71	0	-8.8818	0.99825	0.014767	523.61	0	-9.0351	0.99889	0.0083563	495.52	0	-8.9557	0.99858	0.010149	637.98	1.2942	-8.1217	0.99941	0.0041338
ACVR1-5	ACVR1	577.11	0	-9.1752	0.9986	0.014767	641.97	0	-9.3286	0.9991	0.0083563	607.53	0	-9.2492	0.99885	0.010149	782.2	0	-9.6132	0.99952	0.0041338
ACVR1-6	ACVR1	435.84	0	-8.771	0.9981	0.014767	484.82	0	-8.9243	0.9988	0.0083563	458.82	0	-8.8449	0.99847	0.010149	590.73	0	-9.2088	0.99936	0.0041338
ACVR1-7	ACVR1	361.9	15418	5.409	0	0	402.57	24433	5.9199	0	0	380.97	2786.8	2.8676	4.90E-08	1.52E-05	490.51	98.357	-2.3065	0.93839	0.13213
ACVR1-8	ACVR1	187.56	205.02	0.12776	0.56086	0.89026	208.64	0	-7.7118	0.9972	0.0097734	197.45	0	-7.6326	0.99644	0.011789	254.22	0	-7.9956	0.99852	0.0047227
ACVR1-9	ACVR1	402.18	0	-8.6553	0.99793	0.014767	447.37	0	-8.8086	0.9987	0.0083563	423.38	0	-8.7292	0.99834	0.010149	545.1	0	-9.093	0.99931	0.0041338
ACVR1B-1	ACVR1B	1092.9	2724.7	1.3171	0.030461	0.079058	1215.7	3279.8	1.431	0.065873	0.15267	1150.5	535.92	-1.1008	0.83863	0.33427	1481.3	0	-10.534	0.99974	0.0041338
ACVR1B-2	ACVR1B	525.41	0	-9.0401	0.99845	0.014767	584.46	0	-9.1934	0.99901	0.0083563	553.11	0	-9.114	0.99873	0.010149	712.13	0	-9.478	0.99947	0.0041338
ACVR1B-3	ACVR1B	663.68	0	-9.3765	0.9988	0.014767	738.27	0	-9.53	0.99922	0.0083563	698.66	0	-9.4505	0.999	0.010149	899.53	1.2942	-8.6167	0.99958	0.0041338
ACVR1B-4	ACVR1B	704.56	0	-9.4626	0.99888	0.014767	783.74	0	-9.6161	0.99926	0.0083563	741.7	0	-9.5366	0.99906	0.010149	954.94	0	-9.9008	0.9996	0.0041338
ACVR1B-5	ACVR1B	347.47	0	-8.4449	0.99757	0.014801	386.52	0	-8.5981	0.9985	0.0083563	365.79	0	-8.5188	0.99808	0.010149	470.95	0	-8.8825	0.9992	0.0041338
ACVR1B-6	ACVR1B	72.74	0	-6.2044	0.98783	0.034972	80.915	0	-6.3561	0.99273	0.019337	76.575	0	-6.2775	0.99081	0.023263	98.59	0	-6.6379	0.99619	0.0092432
ACVR1B-7	ACVR1B	239.86	0	-7.9121	0.99641	0.015957	266.82	0	-8.0651	0.99782	0.0088293	252.51	0	-7.9859	0.99721	0.010658	325.1	0	-8.3492	0.99884	0.0042906
ACVR1C-1	ACVR1C	194.78	0	-7.6131	0.99553	0.017465	216.67	0	-7.766	0.99731	0.0096033	205.04	0	-7.6868	0.99657	0.011583	263.99	0	-8.0498	0.99857	0.0046432
ACVR1C-10	ACVR1C	254.89	0	-7.9994	0.99663	0.015647	283.54	0	-8.1525	0.99795	0.0086826	268.33	0	-8.0732	0.99738	0.01048	345.47	1.2942	-7.2386	0.99891	0.0042289
ACVR1C-2	ACVR1C	458.08	1387.6	1.5968	0.014237	0.039936	509.57	566.78	0.15322	0.55712	0.89262	482.23	0	-8.9166	0.99854	0.010149	620.87	0	-9.2805	0.99939	0.0041338
ACVR1C-3	ACVR1C	81.157	0	-6.3603	0.98909	0.031974	90.277	0	-6.5122	0.9935	0.017628	85.435	0	-6.4335	0.99176	0.021222	110	0	-6.7944	0.99659	0.0084373
ACVR1C-4	ACVR1C	0	0	-0.67912	0.16148	0.35339	0	0	-0.73874	0.17976	0.3782	0	0	-0.70739	0.14783	0.3069	0	0	-0.85981	0.55163	0.89719
ACVR1C-5	ACVR1C	293.37	0	-8.2015	0.99709	0.015078	326.34	0	-8.3546	0.99822	0.0084362	308.83	0	-8.2753	0.99772	0.010218	397.62	0	-8.6389	0.99905	0.0041435
ACVR1C-6	ACVR1C	286.75	1331.2	2.2109	0.00011772	0.0039285	318.98	556.87	0.80194	0.30073	0.61902	301.87	0	-8.2425	0.99767	0.010241	388.66	0	-8.6061	0.99903	0.0041495
ACVR1C-7	ACVR1C	178.54	0	-7.4882	0.99511	0.01828	198.61	0	-7.641	0.99706	0.010032	187.96	0	-7.5619	0.99625	0.012098	241.99	0	-7.9248	0.99844	0.0048428
ACVR1C-8	ACVR1C	952.24	0	-9.8967	0.9992	0.014767	1059.3	0	-10.05	0.99945	0.0083563	1002.4	0	-9.9707	0.9993	0.010149	1290.6	0	-10.335	0.99971	0.0041338
ACVR1C-9	ACVR1C	208.6	0	-7.7115	0.99584	0.016893	232.05	0	-7.8645	0.99749	0.0093019	219.6	0	-7.7853	0.99679	0.011225	282.73	0	-8.1484	0.99867	0.0045051
ACVR2A-1	ACVR2A	73.943	0	-6.2277	0.98802	0.034508	82.253	0	-6.3794	0.99285	0.019071	77.84	0	-6.3009	0.99096	0.022944	100.22	0	-6.6613	0.99626	0.0091183
ACVR2A-10	ACVR2A	567.49	0	-9.151	0.99858	0.014767	631.27	0	-9.3044	0.99908	0.0083563	597.41	0	-9.225	0.99883	0.010149	769.17	0	-9.589	0.99951	0.0041338
ACVR2A-11	ACVR2A	296.97	0	-8.219	0.99713	0.015018	330.35	0	-8.3722	0.99824	0.0084103	312.63	0	-8.2929	0.99775	0.010189	402.51	1.2942	-7.4585	0.99906	0.0041364
ACVR2A-12	ACVR2A	0	0	-0.67912	0.16148	0.35339	0	0	-0.73874	0.17976	0.3782	0	0	-0.70739	0.14783	0.3069	0	0	-0.85981	0.55163	0.89719
ACVR2A-13	ACVR2A	18.636	0	-4.2954	0.95387	0.11604	20.73	0	-4.4416	0.97088	0.069695	19.618	0	-4.3659	0.96401	0.082429	25.259	0	-4.7147	0.98519	0.032714
ACVR2A-14	ACVR2A	500.77	0	-8.9709	0.99837	0.014767	557.04	0	-9.1242	0.99896	0.0083563	527.16	0	-9.0448	0.99867	0.010149	678.72	0	-9.4088	0.99944	0.0041338
ACVR2A-2	ACVR2A	65.526	0	-6.0559	0.98649	0.038184	72.891	0	-6.2073	0.99192	0.021191	68.98	0	-6.1289	0.98979	0.025473	88.813	0	-6.4888	0.99578	0.010115
ACVR2A-3	ACVR2A	274.73	4676.9	4.0845	1.43E-59	2.70E-57	305.61	4131.9	3.7527	9.83E-31	1.30E-28	289.21	278.68	-0.053349	0.64153	0.72554	372.36	104.83	-1.8189	0.91206	0.18777
ACVR2A-4	ACVR2A	245.87	0	-7.9476	0.9965	0.015828	273.51	0	-8.1007	0.99787	0.0087676	258.83	0	-8.0215	0.99728	0.010582	333.25	0	-8.3848	0.99887	0.004264
ACVR2A-5	ACVR2A	76.948	332.79	2.0983	0.0043271	0.017209	85.596	0	-6.4362	0.99314	0.018425	81.005	0	-6.3576	0.99131	0.022177	104.29	0	-6.7183	0.9964	0.008815
ACVR2A-6	ACVR2A	395.56	0	-8.6314	0.99789	0.014767	440.02	0	-8.7847	0.99868	0.0083563	416.41	0	-8.7053	0.99831	0.010149	536.14	0	-9.0691	0.9993	0.0041338
ACVR2A-7	ACVR2A	1095.9	0	-10.099	0.99932	0.014767	1219.1	0	-10.253	0.99953	0.0083563	1153.7	0	-10.173	0.99939	0.010149	1485.4	0	-10.538	0.99974	0.0041338
ACVR2A-8	ACVR2A	49.896	0	-5.6695	0.9823	0.04828	55.504	0	-5.8203	0.98936	0.027095	52.526	0	-5.7422	0.9866	0.032487	67.628	1.2942	-4.9028	0.99446	0.012899
ACVR2A-9	ACVR2A	361.3	0	-8.501	0.99767	0.014767	401.9	0	-8.6543	0.99855	0.0083563	380.34	0	-8.5749	0.99815	0.010149	489.69	0	-8.9387	0.99923	0.0041338
ACVR2B-1	ACVR2B	126.84	0	-6.9982	0.99305	0.022732	141.1	0	-7.1508	0.99586	0.012452	133.53	0	-7.0718	0.99473	0.015009	171.92	0	-7.434	0.99781	0.0059861
ACVR2B-2	ACVR2B	259.7	0	-8.0263	0.99669	0.015544	288.89	0	-8.1794	0.99799	0.0086322	273.39	0	-8.1001	0.99743	0.010426	351.99	0	-8.4635	0.99893	0.004209
ACVR2B-3	ACVR2B	307.79	0	-8.2705	0.99724	0.014955	342.39	0	-8.4237	0.9983	0.0083912	324.02	0	-8.3444	0.99783	0.010173	417.18	0	-8.708	0.9991	0.0041338
ACVR2B-4	ACVR2B	444.86	356.56	-0.3184	0.67832	0.66973	494.85	0	-8.9538	0.99883	0.0083563	468.31	0	-8.8744	0.9985	0.010149	602.95	0	-9.2383	0.99937	0.0041338
ACVR2B-5	ACVR2B	322.22	469.47	0.54158	0.37232	0.76633	358.43	0	-8.4896	0.99838	0.0083608	339.21	0	-8.4103	0.99793	0.010149	436.73	0	-8.7739	0.99914	0.0041338
ACVR2B-6	ACVR2B	87.168	0	-6.4622	0.98984	0.030171	96.965	0	-6.6142	0.99395	0.01661	91.763	0	-6.5355	0.99233	0.020003	118.15	0	-6.8966	0.99682	0.0079563
ACVR2B-7	ACVR2B	713.58	0	-9.4809	0.9989	0.014767	793.77	0	-9.6344	0.99927	0.0083563	751.19	0	-9.555	0.99907	0.010149	967.16	1.2942	-8.7211	0.99961	0.0041338
ACVRL1-1	ACVRL1	433.44	0	-8.763	0.99809	0.014767	482.15	0	-8.9163	0.9988	0.0083563	456.28	0	-8.8369	0.99846	0.010149	587.47	0	-9.2008	0.99936	0.0041338
ACVRL1-10	ACVRL1	229.04	0	-7.8458	0.99623	0.016257	254.78	0	-7.9988	0.99771	0.0089752	241.12	0	-7.9195	0.99708	0.010836	310.44	0	-8.2828	0.99879	0.0043597
ACVRL1-11	ACVRL1	0	0	-0.67912	0.16148	0.35339	0	0	-0.73874	0.17976	0.3782	0	0	-0.70739	0.14783	0.3069	0	0	-0.85981	0.55163	0.89719
ACVRL1-12	ACVRL1	146.68	1762	3.5775	7.84E-24	7.03E-22	163.17	229.88	0.49198	0.43536	0.87839	154.41	47.637	-1.676	0.90069	0.22029	198.81	0	-7.6425	0.99811	0.0054336
ACVRL1-13	ACVRL1	48.694	0	-5.635	0.98187	0.04933	54.166	0	-5.7857	0.98909	0.027707	51.261	0	-5.7077	0.98627	0.033216	65.998	0	-6.0661	0.99432	0.013188
ACVRL1-14	ACVRL1	533.83	626.95	0.23158	0.48316	0.96948	593.82	0	-9.2163	0.99902	0.0083563	561.97	0	-9.1369	0.99875	0.010149	723.54	1.2942	-8.3029	0.99948	0.0041338
ACVRL1-2	ACVRL1	156.3	0	-7.2974	0.99439	0.01979	173.87	0	-7.4501	0.99664	0.010843	164.54	0	-7.371	0.99572	0.013072	211.85	0	-7.7337	0.99822	0.0052247
ACVRL1-3	ACVRL1	104	0	-6.7143	0.9915	0.026307	115.69	0	-6.8665	0.99494	0.014432	109.48	0	-6.7877	0.99357	0.017394	140.96	0	-7.1493	0.99733	0.006926
ACVRL1-4	ACVRL1	708.17	0	-9.47	0.99889	0.014767	787.75	0	-9.6234	0.99926	0.0083563	745.5	0	-9.544	0.99906	0.010149	959.83	0	-9.9081	0.99961	0.0041338
ACVRL1-5	ACVRL1	262.71	0	-8.0428	0.99673	0.015493	292.23	0	-8.1959	0.99801	0.0086085	276.55	0	-8.1166	0.99746	0.0104	356.07	0	-8.48	0.99894	0.0041997
ACVRL1-6	ACVRL1	348.67	104	-1.7357	0.90187	0.23497	387.86	0	-8.6031	0.9985	0.0083563	367.05	0	-8.5238	0.99808	0.010149	472.58	0	-8.8875	0.9992	0.0041338
ACVRL1-7	ACVRL1	135.86	0	-7.0966	0.99352	0.021666	151.13	0	-7.2492	0.99613	0.011868	143.02	0	-7.1702	0.99508	0.014308	184.14	0	-7.5325	0.99796	0.0057116
ACVRL1-8	ACVRL1	143.08	0	-7.1707	0.99386	0.02093	159.16	0	-7.3233	0.99633	0.011463	150.62	0	-7.2443	0.99533	0.013821	193.92	0	-7.6067	0.99806	0.0055204
ACVRL1-9	ACVRL1	124.44	0	-6.9709	0.99292	0.023047	138.43	0	-7.1233	0.99577	0.012626	131	0	-7.0444	0.99463	0.015218	168.66	0	-7.4065	0.99777	0.0060684
ADAM10-1	ADAM10	302.38	0	-8.245	0.99719	0.014983	336.37	0	-8.3982	0.99827	0.0083987	318.32	0	-8.3189	0.99779	0.010178	409.84	0	-8.6824	0.99908	0.0041338
ADAM10-10	ADAM10	225.43	0	-7.823	0.99616	0.016363	250.77	0	-7.976	0.99768	0.0090273	237.32	0	-7.8967	0.99703	0.010898	305.55	0	-8.26	0.99877	0.0043824
ADAM10-11	ADAM10	92.579	0	-6.5481	0.99044	0.028769	102.98	0	-6.7002	0.99431	0.015821	97.459	0	-6.6214	0.99278	0.019055	125.48	0	-6.9827	0.99701	0.0075814
ADAM10-12	ADAM10	136.46	0	-7.1029	0.99355	0.0216	151.8	0	-7.2555	0.99615	0.011833	143.66	0	-7.1765	0.9951	0.014266	184.96	0	-7.5388	0.99797	0.0056948
ADAM10-13	ADAM10	672.7	0	-9.396	0.99882	0.014767	748.3	0	-9.5494	0.99923	0.0083563	708.16	0	-9.47	0.99901	0.010149	911.76	0	-9.8341	0.99958	0.0041338
ADAM10-14	ADAM10	0	0	-0.67912	0.16148	0.35339	0	0	-0.73874	0.17976	0.3782	0	0	-0.70739	0.14783	0.3069	0	0	-0.85981	0.55163	0.89719
ADAM10-15	ADAM10	118.43	0	-6.9	0.99255	0.023887	131.74	0	-7.0524	0.99556	0.01309	124.67	0	-6.9735	0.99435	0.015777	160.51	0	-7.3355	0.99766	0.0062887
ADAM10-16	ADAM10	122.04	0	-6.9429	0.99277	0.023373	135.75	0	-7.0954	0.99569	0.012806	128.47	0	-7.0165	0.99452	0.015436	165.4	0	-7.3785	0.99773	0.0061543
ADAM10-2	ADAM10	170.13	0	-7.4189	0.99486	0.018797	189.25	0	-7.5717	0.99692	0.010308	179.1	0	-7.4926	0.99607	0.012428	230.59	0	-7.8554	0.99837	0.0049716
ADAM10-3	ADAM10	144.28	0	-7.1827	0.99391	0.020823	160.49	0	-7.3353	0.99636	0.011404	151.88	0	-7.2563	0.99536	0.013748	195.55	2.5883	-5.7754	0.99615	0.0093503
ADAM10-4	ADAM10	359.49	0	-8.4938	0.99766	0.014767	399.9	0	-8.6471	0.99855	0.0083563	378.44	0	-8.5677	0.99814	0.010149	487.25	0	-8.9315	0.99922	0.0041338
ADAM10-5	ADAM10	498.36	0	-8.9639	0.99836	0.014767	554.37	0	-9.1173	0.99895	0.0083563	524.63	0	-9.0379	0.99866	0.010149	675.47	0	-9.4019	0.99944	0.0041338
ADAM10-6	ADAM10	545.25	0	-9.0934	0.99851	0.014767	606.53	0	-9.2468	0.99904	0.0083563	573.99	0	-9.1674	0.99878	0.010149	739.02	0	-9.5314	0.99949	0.0041338
ADAM10-7	ADAM10	150.29	0	-7.2412	0.99416	0.020274	167.18	0	-7.3939	0.99651	0.011103	158.21	0	-7.3148	0.99555	0.013386	203.7	0	-7.6774	0.99815	0.0053486
ADAM10-8	ADAM10	1130.8	2320.6	1.0365	0.096189	0.23061	1257.9	3767.3	1.5818	0.035943	0.085322	1190.4	1722.1	0.53234	0.41671	0.83915	1532.6	115.18	-3.7225	0.97749	0.04917
ADAM10-9	ADAM10	0	0	-0.67912	0.16148	0.35339	0	0	-0.73874	0.17976	0.3782	0	0	-0.70739	0.14783	0.3069	0	0	-0.85981	0.55163	0.89719
ADAM11-1	ADAM11	623.4	35.656	-4.0904	0.98406	0.044047	693.46	0	-9.4398	0.99916	0.0083563	656.26	0	-9.3603	0.99893	0.010149	844.94	0	-9.7244	0.99955	0.0041338
ADAM11-10	ADAM11	195.98	0	-7.6219	0.99556	0.017419	218	0	-7.7748	0.99733	0.0095776	206.31	0	-7.6956	0.99659	0.011553	265.62	0	-8.0587	0.99858	0.004631
ADAM11-2	ADAM11	73.341	0	-6.2161	0.98792	0.034735	81.584	0	-6.3678	0.99279	0.019202	77.207	0	-6.2892	0.99088	0.0231	99.405	0	-6.6497	0.99623	0.0091805
ADAM11-3	ADAM11	0	0	-0.67912	0.16148	0.35339	0	0	-0.73874	0.17976	0.3782	0	0	-0.70739	0.14783	0.3069	0	0	-0.85981	0.55163	0.89719
ADAM11-4	ADAM11	335.45	169.37	-0.98174	0.81866	0.39402	373.15	0	-8.5475	0.99844	0.0083563	353.13	0	-8.4681	0.99801	0.010149	454.66	0	-8.8318	0.99917	0.0041338
ADAM11-5	ADAM11	422.62	0	-8.7266	0.99804	0.014767	470.11	0	-8.8799	0.99876	0.0083563	444.89	0	-8.8006	0.99842	0.010149	572.8	0	-9.1644	0.99934	0.0041338
ADAM11-6	ADAM11	419.61	0	-8.7163	0.99802	0.014767	466.77	0	-8.8696	0.99876	0.0083563	441.73	0	-8.7903	0.99841	0.010149	568.73	2.5883	-7.3108	0.99867	0.0045024
ADAM11-7	ADAM11	892.72	829	-0.10671	0.59955	0.8184	993.05	354.73	-1.4825	0.87991	0.27149	939.78	161.97	-2.5293	0.94594	0.12207	1210	29.766	-5.2987	0.99275	0.016552
ADAM11-8	ADAM11	441.25	0	-8.7887	0.99813	0.014767	490.84	0	-8.942	0.99882	0.0083563	464.51	0	-8.8627	0.99849	0.010149	598.06	1.2942	-8.0286	0.99937	0.0041338
ADAM11-9	ADAM11	553.67	0	-9.1155	0.99854	0.014767	615.89	0	-9.2689	0.99906	0.0083563	582.85	0	-9.1895	0.9988	0.010149	750.43	0	-9.5535	0.9995	0.0041338
ADAM12-1	ADAM12	168.93	0	-7.4088	0.99482	0.018878	187.91	0	-7.5616	0.99689	0.01035	177.83	0	-7.4824	0.99604	0.012479	228.96	0	-7.8452	0.99836	0.0049917
ADAM12-2	ADAM12	102.2	0	-6.6893	0.99135	0.026653	113.68	0	-6.8415	0.99485	0.014624	107.58	0	-6.7627	0.99346	0.017627	138.52	0	-7.1243	0.99729	0.0070175
ADAM12-3	ADAM12	0	0	-0.67912	0.16148	0.35339	0	0	-0.73874	0.17976	0.3782	0	0	-0.70739	0.14783	0.3069	0	0	-0.85981	0.55163	0.89719
ADAM12-4	ADAM12	663.08	1051.9	0.66488	0.27755	0.58471	737.6	281.41	-1.387	0.87077	0.29116	698.03	0	-9.4492	0.999	0.010149	898.72	0	-9.8133	0.99958	0.0041338
ADAM12-5	ADAM12	177.34	0	-7.4785	0.99508	0.018348	197.27	0	-7.6313	0.99704	0.010067	186.69	0	-7.5522	0.99623	0.01214	240.36	0	-7.9151	0.99843	0.00486
ADAM12-6	ADAM12	319.82	1022.1	1.6732	0.013092	0.037194	355.76	93.141	-1.9221	0.91508	0.19477	336.68	66.692	-2.3186	0.93764	0.14012	433.47	3.8825	-6.4755	0.99738	0.0068324
ADAM12-7	ADAM12	993.72	2341.4	1.2356	0.048066	0.12058	1105.4	5330.9	2.2688	0.00019136	0.0083563	1046.1	1024.2	-0.0305	0.62075	0.76565	1346.9	84.121	-3.985	0.98137	0.040888
ADAM15-1	ADAM15	85.365	0	-6.4324	0.98963	0.030694	94.958	0	-6.5843	0.99382	0.016904	89.864	0	-6.5056	0.99217	0.020357	115.7	0	-6.8667	0.99676	0.0080964
ADAM15-10	ADAM15	274.13	26.742	-3.31	0.97066	0.076373	304.94	0	-8.2571	0.99809	0.0085198	288.58	0	-8.1778	0.99756	0.010302	371.55	0	-8.5413	0.99898	0.0041681
ADAM15-11	ADAM15	113.02	0	-6.8331	0.99219	0.024713	125.72	0	-6.9855	0.99534	0.013548	118.98	0	-6.9066	0.99408	0.016326	153.18	0	-7.2685	0.99755	0.0065052
ADAM15-12	ADAM15	374.52	0	-8.5528	0.99776	0.014767	416.61	0	-8.706	0.99861	0.0083563	394.26	0	-8.6267	0.99822	0.010149	507.62	0	-8.9904	0.99926	0.0041338
ADAM15-13	ADAM15	393.16	903.29	1.198	0.094069	0.22578	437.34	116.92	-1.8942	0.91308	0.19902	413.88	0	-8.6966	0.9983	0.010149	532.88	0	-9.0604	0.99929	0.0041338
ADAM15-14	ADAM15	144.28	0	-7.1827	0.99391	0.020823	160.49	0	-7.3353	0.99636	0.011404	151.88	0	-7.2563	0.99536	0.013748	195.55	0	-7.6188	0.99808	0.0054924
ADAM15-2	ADAM15	61.919	0	-5.9754	0.98571	0.040047	68.878	0	-6.1268	0.99145	0.022272	65.183	0	-6.0484	0.9892	0.026762	83.924	0	-6.4081	0.99553	0.010626
ADAM15-3	ADAM15	294.57	0	-8.2073	0.99711	0.015062	327.67	0	-8.3605	0.99822	0.0084298	310.1	0	-8.2812	0.99773	0.01021	399.25	0	-8.6448	0.99905	0.0041427
ADAM15-4	ADAM15	583.12	3547.8	2.603	2.52E-09	1.24E-07	648.66	459.76	-0.49566	0.73633	0.54576	613.86	23.818	-4.6308	0.98842	0.028481	790.35	0	-9.6282	0.99952	0.0041338
ADAM15-5	ADAM15	234.45	0	-7.8793	0.99632	0.01612	260.8	0	-8.0323	0.99777	0.0089048	246.81	0	-7.9531	0.99715	0.010751	317.77	0	-8.3164	0.99881	0.0043266
ADAM15-6	ADAM15	91.977	0	-6.5388	0.99038	0.028916	102.31	0	-6.6909	0.99427	0.015905	96.826	0	-6.6121	0.99273	0.019155	124.66	0	-6.9734	0.99699	0.0076202
ADAM15-7	ADAM15	598.76	0	-9.2282	0.99866	0.014767	666.05	0	-9.3816	0.99913	0.0083563	630.32	0	-9.3022	0.99889	0.010149	811.54	0	-9.6663	0.99953	0.0041338
ADAM15-8	ADAM15	737.02	0	-9.5275	0.99894	0.014767	819.85	0	-9.681	0.99929	0.0083563	775.87	0	-9.6015	0.9991	0.010149	998.94	0	-9.9657	0.99962	0.0041338
ADAM15-9	ADAM15	555.47	0	-9.1202	0.99854	0.014767	617.9	0	-9.2736	0.99906	0.0083563	584.75	0	-9.1941	0.9988	0.010149	752.87	0	-9.5582	0.9995	0.0041338
ADAM17-1	ADAM17	539.24	0	-9.0775	0.99849	0.014767	599.84	0	-9.2308	0.99903	0.0083563	567.66	0	-9.1514	0.99876	0.010149	730.87	0	-9.5154	0.99948	0.0041338
ADAM17-2	ADAM17	468.9	511.07	0.12397	0.53086	0.94435	521.6	0	-9.0296	0.99889	0.0083563	493.62	0	-8.9502	0.99858	0.010149	635.54	0	-9.3141	0.99941	0.0041338
ADAM17-3	ADAM17	220.63	0	-7.792	0.99608	0.016504	245.42	0	-7.945	0.99763	0.0090991	232.26	0	-7.8658	0.99697	0.010983	299.03	0	-8.229	0.99874	0.0044143
ADAM17-4	ADAM17	0	0	-0.67912	0.16148	0.35339	0	0	-0.73874	0.17976	0.3782	0	0	-0.70739	0.14783	0.3069	0	0	-0.85981	0.55163	0.89719
ADAM17-5	ADAM17	224.23	0	-7.8153	0.99614	0.016389	249.43	0	-7.9683	0.99766	0.0090394	236.05	0	-7.8891	0.99702	0.010912	303.92	0	-8.2523	0.99876	0.0043876
ADAM17-6	ADAM17	489.34	0	-8.9377	0.99833	0.014767	544.34	1.9817	-7.5149	0.99893	0.0083563	515.14	2.3818	-7.2538	0.99864	0.010149	663.24	0	-9.3756	0.99943	0.0041338
ADAM17-7	ADAM17	135.26	0	-7.0902	0.99349	0.021733	150.46	0	-7.2428	0.99611	0.011903	142.39	0	-7.1638	0.99506	0.01435	183.33	0	-7.5261	0.99795	0.0057285
ADAM18-1	ADAM18	133.46	3048.6	4.5034	2.72E-85	7.50E-83	148.46	372.57	1.3216	0.10593	0.2406	140.49	0	-7.1446	0.99499	0.014483	180.88	0	-7.5069	0.99792	0.0057808
ADAM18-10	ADAM18	255.49	291.19	0.18799	0.52799	0.94947	284.21	0	-8.1559	0.99795	0.0086771	268.96	0	-8.0766	0.99738	0.010474	346.29	0	-8.44	0.99891	0.0042267
ADAM18-2	ADAM18	0	0	-0.67912	0.16148	0.35339	0	0	-0.73874	0.17976	0.3782	0	0	-0.70739	0.14783	0.3069	0	0	-0.85981	0.55163	0.89719
ADAM18-3	ADAM18	997.32	0	-9.9634	0.99925	0.014767	1109.4	0	-10.117	0.99948	0.0083563	1049.9	0	-10.037	0.99933	0.010149	1351.7	0	-10.402	0.99972	0.0041338
ADAM18-4	ADAM18	342.06	130.74	-1.3808	0.86941	0.30709	380.5	0	-8.5755	0.99847	0.0083563	360.09	0	-8.4962	0.99805	0.010149	463.62	0	-8.8599	0.99919	0.0041338
ADAM18-5	ADAM18	425.02	0	-8.7348	0.99805	0.014767	472.79	0	-8.8881	0.99877	0.0083563	447.42	0	-8.8087	0.99843	0.010149	576.06	0	-9.1726	0.99934	0.0041338
ADAM18-6	ADAM18	231.45	0	-7.8608	0.99627	0.016194	257.46	0	-8.0138	0.99774	0.0089422	243.65	0	-7.9346	0.99711	0.010796	313.7	0	-8.2978	0.9988	0.0043436
ADAM18-7	ADAM18	462.89	0	-8.8576	0.99822	0.014767	514.92	0	-9.011	0.99887	0.0083563	487.29	0	-8.9316	0.99856	0.010149	627.39	0	-9.2955	0.9994	0.0041338
ADAM18-8	ADAM18	88.37	0	-6.4817	0.98998	0.029847	98.302	0	-6.6338	0.99403	0.016425	93.029	0	-6.555	0.99243	0.019783	119.77	0	-6.9162	0.99687	0.0078689
ADAM18-9	ADAM18	1192.7	0	-10.221	0.99939	0.014767	1326.7	0	-10.375	0.99956	0.0083563	1255.6	0	-10.295	0.99944	0.010149	1616.6	0	-10.66	0.99977	0.0041338
ADAM19-1	ADAM19	107.01	311.99	1.535	0.061451	0.15166	119.03	152.59	0.35569	0.49063	0.9831	112.65	0	-6.8284	0.99375	0.017013	145.03	0	-7.1902	0.99741	0.0067748
ADAM19-2	ADAM19	670.29	3791.4	2.4981	2.10E-08	9.66E-07	745.62	3186.6	2.094	0.0013443	0.0083563	705.63	450.17	-0.64728	0.77066	0.47015	908.5	27.178	-5.0125	0.99118	0.01992
ADAM19-3	ADAM19	1377.3	0	-10.429	0.99948	0.014767	1532	0	-10.582	0.99962	0.0083563	1449.9	0	-10.503	0.99952	0.010149	1866.7	0	-10.867	0.9998	0.0041338
ADAM19-4	ADAM19	619.8	234.74	-1.3969	0.87178	0.30184	689.45	152.59	-2.1684	0.92923	0.16354	652.47	64.31	-3.3227	0.96992	0.069443	840.05	0	-9.7161	0.99955	0.0041338
ADAM19-5	ADAM19	87.168	0	-6.4622	0.98984	0.030171	96.965	0	-6.6142	0.99395	0.01661	91.763	0	-6.5355	0.99233	0.020003	118.15	0	-6.8966	0.99682	0.0079563
ADAM19-6	ADAM19	165.32	0	-7.3778	0.99471	0.019136	183.9	0	-7.5306	0.99683	0.010487	174.03	0	-7.4515	0.99595	0.012646	224.07	0	-7.8142	0.99832	0.0050563
ADAM19-7	ADAM19	0	0	-0.67912	0.16148	0.35339	0	0	-0.73874	0.17976	0.3782	0	0	-0.70739	0.14783	0.3069	0	0	-0.85981	0.55163	0.89719
ADAM2-1	ADAM2	614.99	1013.2	0.71941	0.25667	0.5437	684.1	142.68	-2.2534	0.93363	0.15378	647.4	54.782	-3.539	0.97431	0.059757	833.54	1.2942	-8.5069	0.99955	0.0041338
ADAM2-2	ADAM2	420.21	0	-8.7184	0.99802	0.014767	467.44	0	-8.8717	0.99876	0.0083563	442.36	0	-8.7923	0.99841	0.010149	569.54	0	-9.1562	0.99934	0.0041338
ADAM2-3	ADAM2	467.7	867.63	0.89007	0.1973	0.42604	520.27	212.05	-1.2909	0.8609	0.31258	492.36	0	-8.9465	0.99857	0.010149	633.91	0	-9.3104	0.9994	0.0041338
ADAM2-4	ADAM2	41.48	0	-5.4087	0.97878	0.056822	46.142	0	-5.5589	0.98716	0.032164	43.667	0	-5.4811	0.98387	0.038513	56.221	0	-5.8385	0.99334	0.015281
ADAM2-5	ADAM2	146.08	344.68	1.2328	0.13232	0.31083	162.5	0	-7.3531	0.9964	0.011311	153.78	0	-7.2741	0.99542	0.013637	198	0	-7.6366	0.9981	0.0054478
ADAM2-6	ADAM2	63.122	0	-6.0027	0.98598	0.039385	70.216	0	-6.1541	0.99161	0.021891	66.449	0	-6.0757	0.98941	0.026309	85.554	0	-6.4355	0.99562	0.010447
ADAM2-7	ADAM2	442.45	377.36	-0.22902	0.65279	0.71865	492.18	23.781	-4.3148	0.98558	0.035828	465.78	0	-8.8666	0.99849	0.010149	599.69	1.2942	-8.0325	0.99937	0.0041338
ADAM20-1	ADAM20	280.14	23.771	-3.5046	0.97466	0.066737	311.62	0	-8.2883	0.99813	0.0084911	294.91	0	-8.209	0.99761	0.010274	379.69	2.5883	-6.7292	0.99801	0.0056133
ADAM20-2	ADAM20	387.75	56.455	-2.7583	0.95577	0.11163	431.33	0	-8.756	0.99865	0.0083563	408.19	0	-8.6766	0.99828	0.010149	525.54	0	-9.0404	0.99928	0.0041338
ADAM20-3	ADAM20	321.02	0	-8.331	0.99736	0.014862	357.1	0	-8.4842	0.99837	0.008361	337.94	0	-8.4049	0.99792	0.010149	435.1	0	-8.7685	0.99913	0.0041338
ADAM20-4	ADAM20	359.49	0	-8.4938	0.99766	0.014767	399.9	0	-8.6471	0.99855	0.0083563	378.44	0	-8.5677	0.99814	0.010149	487.25	1.2942	-7.7335	0.99922	0.0041338
ADAM20-5	ADAM20	639.63	3158.5	2.3021	2.20E-06	8.73E-05	711.52	1236.6	0.79654	0.29757	0.61275	673.35	457.31	-0.55716	0.75382	0.50369	866.94	1.2942	-8.5635	0.99956	0.0041338
ADAM20-6	ADAM20	330.64	0	-8.3735	0.99744	0.014829	367.8	0	-8.5267	0.99842	0.0083563	348.07	0	-8.4474	0.99798	0.010149	448.14	1.2942	-7.613	0.99916	0.0041338
ADAM20-7	ADAM20	1391.7	1034	-0.4282	0.69758	0.63317	1548.1	114.94	-3.74	0.97766	0.054204	1465	0	-10.518	0.99952	0.010149	1886.3	0	-10.882	0.9998	0.0041338
ADAM21-1	ADAM21	649.25	0	-9.3449	0.99877	0.014767	722.22	0	-9.4983	0.9992	0.0083563	683.48	0	-9.4189	0.99897	0.010149	879.98	0	-9.783	0.99957	0.0041338
ADAM21-2	ADAM21	851.24	1102.4	0.37258	0.40198	0.8213	946.91	868	-0.12539	0.64295	0.72814	896.11	126.24	-2.8178	0.95632	0.099353	1153.8	19.413	-5.822	0.99505	0.011645
ADAM21-3	ADAM21	236.26	0	-7.8903	0.99635	0.01606	262.81	0	-8.0433	0.99778	0.0088778	248.71	0	-7.9641	0.99717	0.010717	320.21	0	-8.3274	0.99882	0.0043142
ADAM21-4	ADAM21	931.8	3619.1	1.9564	0.00017242	0.005651	1036.5	1712.2	0.72357	0.32641	0.66946	980.91	76.219	-3.6686	0.97648	0.054954	1262.9	1.2942	-9.1057	0.9997	0.0041338
ADAM21-5	ADAM21	245.87	0	-7.9476	0.9965	0.015828	273.51	0	-8.1007	0.99787	0.0087676	258.83	0	-8.0215	0.99728	0.010582	333.25	0	-8.3848	0.99887	0.004264
ADAM21-6	ADAM21	87.168	0	-6.4622	0.98984	0.030171	96.965	0	-6.6142	0.99395	0.01661	91.763	0	-6.5355	0.99233	0.020003	118.15	0	-6.8966	0.99682	0.0079563
ADAM22-1	ADAM22	102.2	0	-6.6893	0.99135	0.026653	113.68	0	-6.8415	0.99485	0.014624	107.58	0	-6.7627	0.99346	0.017627	138.52	0	-7.1243	0.99729	0.0070175
ADAM22-10	ADAM22	492.95	0	-8.9482	0.99834	0.014767	548.35	0	-9.1016	0.99894	0.0083563	518.94	0	-9.0222	0.99865	0.010149	668.13	0	-9.3861	0.99943	0.0041338
ADAM22-11	ADAM22	278.94	2662.3	3.25	2.23E-18	1.66E-16	310.29	2598.1	3.0617	8.17E-12	7.00E-10	293.64	388.24	0.4017	0.49314	0.98666	378.07	0	-8.5663	0.999	0.0041621
ADAM22-12	ADAM22	209.8	0	-7.7198	0.99587	0.016848	233.38	0	-7.8727	0.9975	0.0092774	220.86	0	-7.7935	0.99681	0.011197	284.36	0	-8.1567	0.99867	0.004495
ADAM22-2	ADAM22	132.86	0	-7.0645	0.99337	0.022006	147.79	0	-7.2171	0.99604	0.012052	139.86	0	-7.1381	0.99497	0.014528	180.07	0	-7.5004	0.99791	0.0057979
ADAM22-3	ADAM22	763.47	0	-9.5783	0.99898	0.014767	849.28	0	-9.7318	0.99932	0.0083563	803.72	0	-9.6523	0.99913	0.010149	1034.8	0	-10.017	0.99963	0.0041338
ADAM22-4	ADAM22	109.41	0	-6.7867	0.99193	0.025313	121.71	0	-6.9391	0.99519	0.013881	115.18	0	-6.8602	0.99389	0.01673	148.29	0	-7.222	0.99747	0.006662
ADAM22-5	ADAM22	92.579	0	-6.5481	0.99044	0.028769	102.98	0	-6.7002	0.99431	0.015821	97.459	0	-6.6214	0.99278	0.019055	125.48	0	-6.9827	0.99701	0.0075814
ADAM22-6	ADAM22	263.31	0	-8.0461	0.99674	0.015484	292.9	0	-8.1992	0.99801	0.0086039	277.19	0	-8.1199	0.99746	0.010395	356.88	0	-8.4833	0.99894	0.0041986
ADAM22-7	ADAM22	355.29	0	-8.4769	0.99763	0.014791	395.21	0	-8.6301	0.99853	0.0083563	374.01	0	-8.5508	0.99812	0.010149	481.54	0	-8.9145	0.99922	0.0041338
ADAM22-8	ADAM22	328.83	12284	5.219	1.7056e-316	1.5727e-313	365.79	17493	5.5757	0	0	346.17	3992	3.5238	3.43E-19	1.75E-16	445.69	177.3	-1.325	0.87234	0.27122
ADAM22-9	ADAM22	304.79	0	-8.2564	0.99721	0.014972	339.04	0	-8.4096	0.99828	0.0083957	320.85	0	-8.3303	0.99781	0.010178	413.1	0	-8.6938	0.99909	0.0041338
ADAM23-1	ADAM23	0	0	-0.67912	0.16148	0.35339	0	0	-0.73874	0.17976	0.3782	0	0	-0.70739	0.14783	0.3069	0	0	-0.85981	0.55163	0.89719
ADAM23-10	ADAM23	484.53	0	-8.9234	0.99831	0.014767	538.99	0	-9.0768	0.99892	0.0083563	510.08	0	-8.9974	0.99862	0.010149	656.72	0	-9.3613	0.99942	0.0041338
ADAM23-11	ADAM23	134.66	0	-7.0838	0.99346	0.021801	149.79	0	-7.2364	0.9961	0.011941	141.76	0	-7.1574	0.99503	0.014394	182.51	0	-7.5197	0.99794	0.0057457
ADAM23-12	ADAM23	353.48	0	-8.4696	0.99762	0.014795	393.21	0	-8.6228	0.99852	0.0083563	372.11	0	-8.5435	0.99811	0.010149	479.1	0	-8.9072	0.99921	0.0041338
ADAM23-13	ADAM23	546.45	53.484	-3.3288	0.97168	0.073935	607.87	0	-9.25	0.99905	0.0083563	575.26	0	-9.1706	0.99878	0.010149	740.65	0	-9.5346	0.99949	0.0041338
ADAM23-14	ADAM23	72.74	0	-6.2044	0.98783	0.034972	80.915	0	-6.3561	0.99273	0.019337	76.575	0	-6.2775	0.99081	0.023263	98.59	0	-6.6379	0.99619	0.0092432
ADAM23-2	ADAM23	47.492	0	-5.5997	0.98142	0.050405	52.829	0	-5.7503	0.98881	0.028354	49.995	0	-5.6723	0.98592	0.033986	64.369	0	-6.0305	0.99418	0.01349
ADAM23-3	ADAM23	360.09	1194.5	1.7271	0.0080852	0.025343	400.56	0	-8.6495	0.99855	0.0083563	379.08	0	-8.5701	0.99815	0.010149	488.06	0	-8.9339	0.99923	0.0041338
ADAM23-4	ADAM23	234.45	0	-7.8793	0.99632	0.01612	260.8	0	-8.0323	0.99777	0.0089048	246.81	0	-7.9531	0.99715	0.010751	317.77	0	-8.3164	0.99881	0.0043266
ADAM23-5	ADAM23	279.54	0	-8.1321	0.99694	0.015229	310.96	0	-8.2852	0.99813	0.008492	294.27	0	-8.2059	0.99761	0.010275	378.88	0	-8.5694	0.999	0.0041606
ADAM23-6	ADAM23	291.56	0	-8.1926	0.99708	0.015096	324.33	0	-8.3458	0.99821	0.0084409	306.93	0	-8.2665	0.99771	0.010222	395.18	0	-8.63	0.99905	0.0041449
ADAM23-7	ADAM23	138.87	0	-7.1279	0.99367	0.021344	154.47	0	-7.2805	0.99622	0.011693	146.19	0	-7.2015	0.99518	0.014096	188.22	0	-7.5639	0.998	0.0056282
ADAM23-8	ADAM23	233.25	3479.4	3.8931	4.82E-43	6.98E-41	259.46	1535.8	2.5608	4.23E-06	0.00025919	245.55	247.71	0.012624	0.6246	0.7589	316.14	0	-8.309	0.99881	0.004332
ADAM23-9	ADAM23	315.01	2558.3	3.0177	8.48E-14	5.28E-12	350.41	1234.6	1.814	0.012353	0.031041	331.61	183.4	-0.85099	0.80815	0.39532	426.95	1.2942	-7.5433	0.99912	0.0041338
ADAM28-1	ADAM28	292.76	0	-8.1985	0.99709	0.015085	325.67	0	-8.3517	0.99821	0.008437	308.2	2.3818	-6.5146	0.99772	0.010218	396.81	0	-8.6359	0.99905	0.0041435
ADAM28-2	ADAM28	893.92	2647.5	1.5653	0.0083001	0.025838	994.39	713.42	-0.47848	0.73176	0.55483	941.05	0	-9.8797	0.99926	0.010149	1211.6	0	-10.244	0.99969	0.0041338
ADAM28-3	ADAM28	400.97	796.32	0.98806	0.1662	0.36307	446.04	759	0.76561	0.31404	0.6451	422.11	145.29	-1.5322	0.88647	0.25073	543.47	0	-9.0887	0.9993	0.0041338
ADAM28-4	ADAM28	538.04	0	-9.0742	0.99849	0.014767	598.51	0	-9.2276	0.99903	0.0083563	566.4	0	-9.1482	0.99876	0.010149	729.24	0	-9.5122	0.99948	0.0041338
ADAM28-5	ADAM28	355.29	0	-8.4769	0.99763	0.014791	395.21	0	-8.6301	0.99853	0.0083563	374.01	0	-8.5508	0.99812	0.010149	481.54	0	-8.9145	0.99922	0.0041338
ADAM28-6	ADAM28	203.19	0	-7.6738	0.99572	0.01711	226.03	0	-7.8267	0.99742	0.0094154	213.9	0	-7.7475	0.99671	0.011359	275.4	0	-8.1106	0.99863	0.0045566
ADAM28-7	ADAM28	203.79	493.24	1.2711	0.10301	0.24588	226.7	132.78	-0.76729	0.79021	0.43833	214.54	0	-7.7518	0.99672	0.011344	276.22	3.8825	-5.8272	0.9959	0.0098737
ADAM29-1	ADAM29	507.38	0	-8.9898	0.99839	0.014767	564.4	0	-9.1431	0.99897	0.0083563	534.12	0	-9.0637	0.99869	0.010149	687.69	0	-9.4277	0.99945	0.0041338
ADAM29-2	ADAM29	25.249	0	-4.7142	0.96558	0.088452	28.086	0	-4.8623	0.97869	0.05178	26.58	0	-4.7855	0.97348	0.061558	34.221	0	-5.1384	0.98907	0.024419
ADAM29-3	ADAM29	264.51	0	-8.0526	0.99676	0.015456	294.24	0	-8.2057	0.99802	0.0085897	278.45	0	-8.1265	0.99747	0.010379	358.51	0	-8.4899	0.99895	0.0041934
ADAM29-4	ADAM29	865.07	0	-9.7583	0.99911	0.014767	962.29	1.9817	-8.3357	0.9994	0.0083563	910.67	0	-9.8324	0.99923	0.010149	1172.5	0	-10.197	0.99968	0.0041338
ADAM29-5	ADAM29	541.64	436.79	-0.30978	0.67292	0.68023	602.52	1.9817	-7.6611	0.99904	0.0083563	570.2	0	-9.1578	0.99877	0.010149	734.13	1.2942	-8.3239	0.99948	0.0041338
ADAM29-6	ADAM29	68.532	0	-6.1196	0.98708	0.036767	76.234	0	-6.2712	0.99228	0.020373	72.145	0	-6.1927	0.99024	0.024496	92.887	0	-6.5528	0.99596	0.0097314
ADAM29-7	ADAM29	501.37	0	-8.9726	0.99837	0.014767	557.71	0	-9.126	0.99896	0.0083563	527.8	0	-9.0466	0.99867	0.010149	679.54	0	-9.4105	0.99944	0.0041338
ADAM30-1	ADAM30	1012.4	2567.2	1.3416	0.02856	0.074482	1126.1	1634.9	0.53746	0.4052	0.82091	1065.7	85.746	-3.6202	0.97563	0.056826	1372.1	141.06	-3.2728	0.96899	0.067288
ADAM30-2	ADAM30	734.62	5669.3	2.9464	4.06E-16	2.78E-14	817.18	6813.2	3.0581	3.89E-12	3.36E-10	773.34	1703	1.1379	0.17523	0.36204	995.68	148.83	-2.7338	0.95443	0.098241
ADAM30-3	ADAM30	306.59	0	-8.2649	0.99723	0.014963	341.05	0	-8.4181	0.99829	0.008394	322.75	4.7637	-5.8118	0.99563	0.013248	415.55	0	-8.7023	0.99909	0.0041338
ADAM30-4	ADAM30	363.7	0	-8.5106	0.99769	0.014767	404.58	0	-8.6638	0.99856	0.0083563	382.87	0	-8.5845	0.99816	0.010149	492.95	0	-8.9482	0.99923	0.0041338
ADAM30-5	ADAM30	1169.9	210.97	-2.4657	0.94853	0.12861	1301.3	0	-10.347	0.99956	0.0083563	1231.5	0	-10.267	0.99943	0.010149	1585.6	2.5883	-8.7884	0.99952	0.0041338
ADAM30-6	ADAM30	481.53	0	-8.9145	0.9983	0.014767	535.65	0	-9.0678	0.99892	0.0083563	506.91	0	-8.9884	0.99861	0.010149	652.65	1.2942	-8.1544	0.99942	0.0041338
ADAM30-7	ADAM30	382.34	83.198	-2.1868	0.93132	0.16831	425.31	19.817	-4.356	0.9861	0.034616	402.49	2.3818	-6.8986	0.99825	0.010149	518.21	0	-9.0202	0.99927	0.0041338
ADAM32-1	ADAM32	389.55	0	-8.6094	0.99785	0.014767	433.33	0	-8.7627	0.99866	0.0083563	410.09	0	-8.6833	0.99829	0.010149	527.99	0	-9.0471	0.99928	0.0041338
ADAM32-10	ADAM32	0	0	-0.67912	0.16148	0.35339	0	0	-0.73874	0.17976	0.3782	0	0	-0.70739	0.14783	0.3069	0	0	-0.85981	0.55163	0.89719
ADAM32-11	ADAM32	765.88	246.62	-1.6309	0.89528	0.24972	851.95	0	-9.7363	0.99932	0.0083563	806.25	0	-9.6569	0.99913	0.010149	1038	0	-10.021	0.99964	0.0041338
ADAM32-12	ADAM32	61.318	0	-5.9616	0.98557	0.040389	68.21	0	-6.1129	0.99136	0.02247	64.551	0	-6.0345	0.98909	0.026999	83.109	0	-6.3942	0.99549	0.010718
ADAM32-2	ADAM32	578.92	95.083	-2.5935	0.9507	0.12346	643.98	45.58	-3.7915	0.97869	0.05178	609.43	0	-9.2537	0.99885	0.010149	784.65	1.2942	-8.4198	0.99952	0.0041338
ADAM32-3	ADAM32	54.104	0	-5.7841	0.98366	0.044965	60.185	0	-5.9351	0.9902	0.025151	56.956	0	-5.8569	0.98764	0.03018	73.332	0	-6.2159	0.99489	0.011986
ADAM32-4	ADAM32	539.84	0	-9.0791	0.9985	0.014767	600.51	0	-9.2324	0.99903	0.0083563	568.3	2.3818	-7.3952	0.99876	0.010149	731.69	0	-9.5171	0.99948	0.0041338
ADAM32-5	ADAM32	233.85	0	-7.8756	0.99631	0.01613	260.13	0	-8.0286	0.99776	0.0089099	246.18	0	-7.9494	0.99714	0.010758	316.96	0	-8.3127	0.99881	0.0043289
ADAM32-6	ADAM32	640.24	0	-9.3247	0.99876	0.014767	712.19	0	-9.4781	0.99919	0.0083563	673.98	0	-9.3987	0.99896	0.010149	867.76	0	-9.7628	0.99956	0.0041338
ADAM32-7	ADAM32	162.31	0	-7.3515	0.9946	0.019343	180.55	0	-7.5043	0.99677	0.010598	170.87	0	-7.4252	0.99588	0.012781	219.99	1.2942	-6.5899	0.99829	0.0051101
ADAM32-8	ADAM32	428.03	570.5	0.41368	0.41459	0.8447	476.13	0	-8.8982	0.99878	0.0083563	450.59	0	-8.8189	0.99844	0.010149	580.13	0	-9.1827	0.99935	0.0041338
ADAM32-9	ADAM32	626.41	0	-9.2933	0.99872	0.014767	696.81	13.872	-5.5521	0.99413	0.016204	659.43	0	-9.3673	0.99894	0.010149	849.02	0	-9.7313	0.99955	0.0041338
ADAM33-1	ADAM33	78.752	0	-6.3174	0.98875	0.032753	87.603	0	-6.4693	0.99329	0.018069	82.903	0	-6.3907	0.99151	0.021751	106.74	0	-6.7514	0.99648	0.0086465
ADAM33-10	ADAM33	379.93	0	-8.5734	0.9978	0.014767	422.63	0	-8.7267	0.99863	0.0083563	399.96	0	-8.6473	0.99824	0.010149	514.95	0	-9.0111	0.99927	0.0041338
ADAM33-11	ADAM33	236.86	148.57	-0.6693	0.7677	0.49595	263.48	0	-8.047	0.99779	0.0088658	249.34	0	-7.9678	0.99718	0.010703	321.03	0	-8.331	0.99883	0.0043085
ADAM33-12	ADAM33	224.83	0	-7.8191	0.99615	0.016378	250.1	0	-7.9721	0.99767	0.0090345	236.69	0	-7.8929	0.99703	0.010906	304.73	1.2942	-7.0582	0.99876	0.0043857
ADAM33-2	ADAM33	194.17	0	-7.6086	0.99552	0.017492	216	0	-7.7615	0.9973	0.0096188	204.41	0	-7.6824	0.99656	0.011602	263.18	0	-8.0454	0.99857	0.0046508
ADAM33-3	ADAM33	841.62	3666.6	2.1219	2.07E-05	0.00075056	936.21	8693.9	3.2137	4.38E-15	4.21E-13	885.99	2317.5	1.3862	0.090284	0.20086	1140.7	177.3	-2.6788	0.9525	0.10229
ADAM33-4	ADAM33	340.26	0	-8.4147	0.99752	0.014816	378.5	0	-8.5679	0.99846	0.0083563	358.19	0	-8.4886	0.99804	0.010149	461.17	0	-8.8523	0.99918	0.0041338
ADAM33-5	ADAM33	334.24	487.3	0.54255	0.36998	0.7619	371.81	483.54	0.37819	0.47596	0.95517	351.86	0	-8.463	0.998	0.010149	453.03	0	-8.8266	0.99917	0.0041338
ADAM33-6	ADAM33	597.55	1545.1	1.3691	0.03768	0.096244	664.71	69.361	-3.2421	0.96814	0.075986	629.05	0	-9.2993	0.99888	0.010149	809.91	0	-9.6634	0.99953	0.0041338
ADAM33-7	ADAM33	472.51	0	-8.8873	0.99826	0.014767	525.62	0	-9.0406	0.9989	0.0083563	497.42	0	-8.9612	0.99859	0.010149	640.43	0	-9.3251	0.99941	0.0041338
ADAM33-8	ADAM33	94.382	0	-6.5756	0.99062	0.028349	104.99	0	-6.7278	0.99442	0.01558	99.357	0	-6.649	0.99291	0.018768	127.92	0	-7.0104	0.99706	0.0074672
ADAM33-9	ADAM33	967.87	983.51	0.023112	0.54895	0.91151	1076.6	277.44	-1.9524	0.91644	0.19178	1018.9	9.5274	-6.5981	0.99725	0.01063	1311.8	0	-10.358	0.99971	0.0041338
ADAM7-1	ADAM7	862.66	0	-9.7543	0.99911	0.014767	959.62	0	-9.9078	0.9994	0.0083563	908.14	0	-9.8284	0.99923	0.010149	1169.2	0	-10.193	0.99968	0.0041338
ADAM7-2	ADAM7	438.85	0	-8.7809	0.99811	0.014767	488.17	0	-8.9342	0.99881	0.0083563	461.98	0	-8.8548	0.99848	0.010149	594.8	0	-9.2187	0.99936	0.0041338
ADAM7-3	ADAM7	17.434	2.9713	-2.2146	0.95081	0.1232	19.393	0	-4.35	0.9688	0.074441	18.353	0	-4.2745	0.96151	0.087917	23.629	0	-4.6223	0.98417	0.034898
ADAM7-4	ADAM7	363.1	0	-8.5082	0.99769	0.014767	403.91	0	-8.6614	0.99856	0.0083563	382.24	0	-8.5821	0.99816	0.010149	492.14	0	-8.9458	0.99923	0.0041338
ADAM8-1	ADAM8	274.73	0	-8.1071	0.99689	0.015286	305.61	0	-8.2602	0.9981	0.008518	289.21	0	-8.181	0.99757	0.010299	372.36	2.5883	-6.7011	0.99797	0.0056887
ADAM8-10	ADAM8	57.711	0	-5.8756	0.98467	0.04253	64.197	0	-6.0267	0.99082	0.023717	60.753	0	-5.9484	0.98841	0.028481	78.22	0	-6.3078	0.99521	0.011309
ADAM8-11	ADAM8	5.4104	0	-2.6804	0.85101	0.34683	6.0185	0	-2.8112	0.89346	0.24181	5.6956	0	-2.7432	0.87402	0.2773	7.3332	0	-3.0589	0.94869	0.11031
ADAM8-12	ADAM8	363.1	0	-8.5082	0.99769	0.014767	403.91	0	-8.6614	0.99856	0.0083563	382.24	0	-8.5821	0.99816	0.010149	492.14	0	-8.9458	0.99923	0.0041338
ADAM8-13	ADAM8	690.73	0	-9.4341	0.99886	0.014767	768.36	0	-9.5875	0.99925	0.0083563	727.14	0	-9.5081	0.99904	0.010149	936.2	0	-9.8722	0.9996	0.0041338
ADAM8-14	ADAM8	110.61	0	-6.8024	0.99201	0.025105	123.04	0	-6.9547	0.99524	0.013766	116.44	0	-6.8758	0.99395	0.016591	149.92	0	-7.2377	0.99749	0.0066079
ADAM8-2	ADAM8	245.87	0	-7.9476	0.9965	0.015828	273.51	0	-8.1007	0.99787	0.0087676	258.83	0	-8.0215	0.99728	0.010582	333.25	0	-8.3848	0.99887	0.004264
ADAM8-3	ADAM8	256.7	0	-8.0095	0.99665	0.01561	285.54	0	-8.1626	0.99796	0.008666	270.23	0	-8.0834	0.9974	0.010462	347.92	1.2942	-7.2488	0.99892	0.0042225
ADAM8-4	ADAM8	685.32	591.3	-0.21257	0.63998	0.74297	762.34	33.689	-4.4598	0.98685	0.032903	721.45	0	-9.4967	0.99903	0.010149	928.87	0	-9.8609	0.99959	0.0041338
ADAM8-5	ADAM8	303.59	561.58	0.88522	0.22426	0.47991	337.7	1823.2	2.4292	3.22E-05	0.001839	319.59	371.57	0.21678	0.55714	0.89013	411.47	0	-8.6882	0.99908	0.0041338
ADAM8-6	ADAM8	114.82	0	-6.8558	0.99231	0.024427	127.73	0	-7.0082	0.99542	0.013392	120.87	0	-6.9292	0.99418	0.016137	155.63	0	-7.2912	0.99758	0.0064301
ADAM8-7	ADAM8	429.83	0	-8.751	0.99807	0.014767	478.14	0	-8.9043	0.99879	0.0083563	452.49	0	-8.8249	0.99845	0.010149	582.58	0	-9.1888	0.99935	0.0041338
ADAM8-8	ADAM8	602.36	0	-9.2369	0.99867	0.014767	670.06	0	-9.3903	0.99913	0.0083563	634.11	0	-9.3109	0.99889	0.010149	816.42	0	-9.6749	0.99954	0.0041338
ADAM8-9	ADAM8	340.86	0	-8.4173	0.99752	0.014816	379.17	0	-8.5705	0.99847	0.0083563	358.82	0	-8.4912	0.99804	0.010149	461.99	0	-8.8548	0.99918	0.0041338
ADAM9-1	ADAM9	73.341	0	-6.2161	0.98792	0.034735	81.584	0	-6.3678	0.99279	0.019202	77.207	0	-6.2892	0.99088	0.0231	99.405	0	-6.6497	0.99623	0.0091805
ADAM9-10	ADAM9	263.91	0	-8.0494	0.99675	0.015469	293.57	0	-8.2025	0.99802	0.008596	277.82	0	-8.1232	0.99747	0.010386	357.7	0	-8.4866	0.99895	0.0041962
ADAM9-11	ADAM9	647.45	1381.7	1.0924	0.10377	0.24757	720.21	434	-0.72941	0.78166	0.45556	681.58	47.637	-3.8109	0.9789	0.049563	877.53	0	-9.779	0.99957	0.0041338
ADAM9-2	ADAM9	147.89	0	-7.2181	0.99406	0.020494	164.51	0	-7.3707	0.99645	0.011224	155.68	0	-7.2917	0.99548	0.013531	200.44	0	-7.6542	0.99812	0.0054054
ADAM9-3	ADAM9	36.07	0	-5.2122	0.97567	0.064299	40.123	0	-5.3619	0.9852	0.036713	37.971	0	-5.2843	0.98145	0.043879	48.888	0	-5.6406	0.99234	0.017403
ADAM9-4	ADAM9	331.84	0	-8.3787	0.99745	0.014823	369.13	0	-8.5319	0.99843	0.0083563	349.33	0	-8.4526	0.99799	0.010149	449.77	0	-8.8162	0.99916	0.0041338
ADAM9-5	ADAM9	250.68	106.97	-1.221	0.85197	0.34491	278.86	0	-8.1285	0.99791	0.0087193	263.9	0	-8.0493	0.99733	0.010527	339.77	0	-8.4127	0.99889	0.004245
ADAM9-6	ADAM9	333.04	0	-8.3839	0.99746	0.014823	370.47	0	-8.5371	0.99843	0.0083563	350.6	0	-8.4578	0.99799	0.010149	451.4	0	-8.8214	0.99916	0.0041338
ADAM9-7	ADAM9	936.61	86.169	-3.4271	0.97483	0.0663	1041.9	0	-10.026	0.99944	0.0083563	985.98	0	-9.9469	0.99929	0.010149	1269.5	0	-10.311	0.9997	0.0041338
ADAM9-8	ADAM9	559.68	0	-9.131	0.99856	0.014767	622.58	0	-9.2844	0.99907	0.0083563	589.18	0	-9.205	0.99881	0.010149	758.57	0	-9.569	0.9995	0.0041338
ADAM9-9	ADAM9	233.25	0	-7.8719	0.9963	0.016142	259.46	0	-8.0249	0.99776	0.0089163	245.55	0	-7.9457	0.99713	0.010766	316.14	1.2942	-7.111	0.99881	0.004332
ADAMTS1-1	ADAMTS1	213.41	0	-7.7442	0.99594	0.016712	237.4	0	-7.8972	0.99755	0.0092055	224.66	0	-7.818	0.99687	0.011114	289.25	0	-8.1812	0.9987	0.0044632
ADAMTS1-2	ADAMTS1	507.98	44.57	-3.4814	0.97463	0.066806	565.07	0	-9.1448	0.99897	0.0083563	534.76	0	-9.0654	0.99869	0.010149	688.5	1.2942	-8.2314	0.99945	0.0041338
ADAMTS1-3	ADAMTS1	337.25	0	-8.4019	0.9975	0.014816	375.15	0	-8.5552	0.99845	0.0083563	355.03	0	-8.4758	0.99802	0.010149	457.1	1.2942	-7.6415	0.99917	0.0041338
ADAMTS1-4	ADAMTS1	630.02	0	-9.3015	0.99873	0.014767	700.82	0	-9.455	0.99917	0.0083563	663.22	0	-9.3755	0.99894	0.010149	853.91	0	-9.7396	0.99956	0.0041338
ADAMTS1-5	ADAMTS1	798.34	0	-9.6427	0.99903	0.014767	888.06	0	-9.7961	0.99935	0.0083563	840.42	0	-9.7167	0.99917	0.010149	1082	0	-10.081	0.99965	0.0041338
ADAMTS1-6	ADAMTS1	34.266	0	-5.1402	0.97442	0.067303	38.117	0	-5.2897	0.9844	0.038551	36.072	0	-5.2123	0.98047	0.046049	46.443	0	-5.5681	0.99194	0.018267
ADAMTS1-7	ADAMTS1	230.85	187.19	-0.30094	0.68521	0.65649	256.79	0	-8.01	0.99773	0.0089491	243.01	0	-7.9308	0.9971	0.010805	312.88	0	-8.2941	0.9988	0.0043474
ADAMTS1-8	ADAMTS1	169.53	65.369	-1.3614	0.86924	0.30747	188.58	0	-7.5667	0.99691	0.01033	178.46	0	-7.4875	0.99606	0.012455	229.77	0	-7.8503	0.99836	0.0049823
ADAMTS1-9	ADAMTS1	64.925	0	-6.0428	0.98637	0.038468	72.222	0	-6.1942	0.99185	0.021358	68.348	0	-6.1158	0.9897	0.02567	87.998	0	-6.4757	0.99574	0.010194
ADAMTS13-1	ADAMTS13	462.29	178.28	-1.3697	0.86827	0.30959	514.25	15.854	-4.9341	0.99087	0.023612	486.66	0	-8.9297	0.99856	0.010149	626.58	0	-9.2936	0.9994	0.0041338
ADAMTS13-2	ADAMTS13	141.87	0	-7.1586	0.9938	0.021036	157.82	0	-7.3112	0.9963	0.011522	149.35	0	-7.2322	0.99529	0.013891	192.29	0	-7.5946	0.99804	0.0055482
ADAMTS13-3	ADAMTS13	298.18	59.427	-2.3077	0.93721	0.15476	331.69	0	-8.378	0.99825	0.0084033	313.89	0	-8.2987	0.99776	0.010182	404.14	0	-8.6623	0.99907	0.0041343
ADAMTS13-4	ADAMTS13	333.04	0	-8.3839	0.99746	0.014823	370.47	0	-8.5371	0.99843	0.0083563	350.6	0	-8.4578	0.99799	0.010149	451.4	0	-8.8214	0.99916	0.0041338
ADAMTS13-5	ADAMTS13	178.54	0	-7.4882	0.99511	0.01828	198.61	0	-7.641	0.99706	0.010032	187.96	0	-7.5619	0.99625	0.012098	241.99	0	-7.9248	0.99844	0.0048428
ADAMTS13-6	ADAMTS13	40.278	0	-5.3673	0.97816	0.058321	44.804	0	-5.5174	0.98677	0.033069	42.401	0	-5.4397	0.98339	0.039588	54.591	0	-5.7968	0.99314	0.015704
ADAMTS13-7	ADAMTS13	7.2139	0	-3.0381	0.8862	0.26979	8.0247	0	-3.1739	0.92152	0.18048	7.5942	0	-3.1034	0.90598	0.20881	9.7775	0	-3.43	0.96162	0.082955
ADAMTS15-1	ADAMTS15	136.46	0	-7.1029	0.99355	0.0216	151.8	0	-7.2555	0.99615	0.011833	143.66	0	-7.1765	0.9951	0.014266	184.96	0	-7.5388	0.99797	0.0056948
ADAMTS15-2	ADAMTS15	224.83	246.62	0.13287	0.55267	0.90548	250.1	0	-7.9721	0.99767	0.0090345	236.69	0	-7.8929	0.99703	0.010906	304.73	0	-8.2561	0.99876	0.0043857
ADAMTS15-3	ADAMTS15	250.08	0	-7.972	0.99656	0.015739	278.19	0	-8.1251	0.99791	0.0087245	263.26	0	-8.0458	0.99733	0.010533	338.95	0	-8.4092	0.99889	0.0042474
ADAMTS15-4	ADAMTS15	169.53	0	-7.4139	0.99484	0.018839	188.58	0	-7.5667	0.99691	0.01033	178.46	0	-7.4875	0.99606	0.012455	229.77	0	-7.8503	0.99836	0.0049823
ADAMTS15-5	ADAMTS15	140.67	0	-7.1464	0.99375	0.021164	156.48	0	-7.299	0.99627	0.011592	148.09	0	-7.22	0.99525	0.013976	190.66	0	-7.5824	0.99803	0.0055815
ADAMTS15-6	ADAMTS15	176.74	0	-7.4736	0.99506	0.018383	196.6	0	-7.6265	0.99703	0.010086	186.06	0	-7.5473	0.99622	0.012162	239.55	0	-7.9102	0.99843	0.0048687
ADAMTS15-7	ADAMTS15	0	0	-0.67912	0.16148	0.35339	0	0	-0.73874	0.17976	0.3782	0	0	-0.70739	0.14783	0.3069	0	0	-0.85981	0.55163	0.89719
ADAMTS4-1	ADAMTS4	137.67	0	-7.1155	0.99361	0.021473	153.14	0	-7.2681	0.99618	0.011763	144.92	0	-7.1891	0.99514	0.014183	186.59	1.2942	-6.3535	0.99798	0.0056619
ADAMTS4-2	ADAMTS4	97.388	0	-6.6204	0.99092	0.027666	108.33	0	-6.7726	0.99459	0.015195	102.52	0	-6.6938	0.99313	0.018307	132	0	-7.0552	0.99715	0.0072868
ADAMTS4-3	ADAMTS4	13.827	0	-3.8901	0.93859	0.15157	15.381	0	-4.0339	0.96033	0.093732	14.556	0	-3.9594	0.95137	0.11014	18.74	0	-4.3031	0.98004	0.043723
ADAMTS4-4	ADAMTS4	864.47	0	-9.7573	0.99911	0.014767	961.62	0	-9.9108	0.9994	0.0083563	910.04	0	-9.8314	0.99923	0.010149	1171.7	1.2942	-8.9976	0.99968	0.0041338
ADAMTS4-5	ADAMTS4	334.24	1765	2.3972	4.20E-06	0.00016218	371.81	352.75	-0.075713	0.63159	0.7502	351.86	0	-8.463	0.998	0.010149	453.03	0	-8.8266	0.99917	0.0041338
ADAMTS4-6	ADAMTS4	316.81	0	-8.312	0.99732	0.014884	352.42	0	-8.4652	0.99835	0.0083669	333.51	0	-8.3859	0.99789	0.010153	429.4	0	-8.7495	0.99912	0.0041338
ADAMTS4-7	ADAMTS4	306.59	0	-8.2649	0.99723	0.014963	341.05	0	-8.4181	0.99829	0.008394	322.75	0	-8.3387	0.99782	0.010176	415.55	0	-8.7023	0.99909	0.0041338
ADAMTSL4-1	ADAMTSL4	725.6	29.713	-4.5642	0.98889	0.032456	807.15	0	-9.6585	0.99928	0.0083563	763.85	0	-9.579	0.99908	0.010149	983.46	0	-9.9432	0.99961	0.0041338
ADAMTSL4-10	ADAMTSL4	362.5	2522.7	2.7955	1.37E-10	7.18E-09	403.24	2800.2	2.7928	2.53E-08	1.79E-06	381.61	414.44	0.11878	0.58673	0.83251	491.32	29.766	-4.0002	0.98204	0.039474
ADAMTSL4-11	ADAMTSL4	346.87	4908.7	3.819	4.89E-44	7.26E-42	385.85	1288.1	1.7365	0.018949	0.046358	365.15	150.06	-1.2774	0.86219	0.30262	470.14	1.2942	-7.682	0.9992	0.0041338
ADAMTSL4-12	ADAMTSL4	437.04	3990.5	3.1878	2.47E-19	1.88E-17	486.16	4423.2	3.183	3.86E-14	3.57E-12	460.08	376.33	-0.28919	0.69819	0.61391	592.36	89.298	-2.7161	0.95419	0.098751
ADAMTSL4-13	ADAMTSL4	361.3	0	-8.501	0.99767	0.014767	401.9	0	-8.6543	0.99855	0.0083563	380.34	0	-8.5749	0.99815	0.010149	489.69	1.2942	-7.7407	0.99923	0.0041338
ADAMTSL4-14	ADAMTSL4	670.29	3812.2	2.506	1.70E-08	7.88E-07	745.62	4522.3	2.5989	1.34E-06	8.47E-05	705.63	1202.8	0.76862	0.32844	0.66633	908.5	46.59	-4.2563	0.98478	0.033607
ADAMTSL4-15	ADAMTSL4	22.243	0	-4.5387	0.96109	0.099065	24.743	0	-4.6861	0.97573	0.058597	23.415	0	-4.6097	0.96987	0.069499	30.147	0	-4.961	0.98759	0.027581
ADAMTSL4-2	ADAMTSL4	298.78	0	-8.2277	0.99715	0.014995	332.35	0	-8.3809	0.99825	0.0084007	314.53	0	-8.3016	0.99776	0.010181	404.95	0	-8.6652	0.99907	0.0041338
ADAMTSL4-3	ADAMTSL4	72.139	0	-6.1926	0.98772	0.03521	80.247	0	-6.3442	0.99267	0.019477	75.942	0	-6.2657	0.99073	0.023429	97.775	0	-6.6261	0.99616	0.009308
ADAMTSL4-4	ADAMTSL4	6.6128	0	-2.9284	0.87651	0.29132	7.3559	0	-3.0628	0.91394	0.19714	6.9613	0	-2.993	0.89729	0.22745	8.9627	0	-3.3165	0.9581	0.090397
ADAMTSL4-5	ADAMTSL4	354.08	0	-8.472	0.99762	0.014795	393.88	0	-8.6253	0.99852	0.0083563	372.75	0	-8.5459	0.99811	0.010149	479.91	0	-8.9096	0.99921	0.0041338
ADAMTSL4-6	ADAMTSL4	173.13	0	-7.4441	0.99495	0.018617	192.59	0	-7.5969	0.99697	0.01021	182.26	0	-7.5178	0.99614	0.01231	234.66	0	-7.8806	0.9984	0.0049258
ADAMTSL4-7	ADAMTSL4	222.43	0	-7.8037	0.99611	0.016452	247.43	3.9635	-5.6453	0.99527	0.013712	234.15	0	-7.8775	0.99699	0.01095	301.47	0	-8.2407	0.99875	0.0044025
ADAMTSL4-8	ADAMTSL4	654.66	0	-9.3568	0.99879	0.014767	728.24	0	-9.5102	0.9992	0.0083563	689.17	0	-9.4308	0.99898	0.010149	887.31	0	-9.7949	0.99957	0.0041338
ADAMTSL4-9	ADAMTSL4	223.03	2074	3.2113	2.87E-16	1.98E-14	248.1	838.27	1.7524	0.018226	0.044659	234.79	0	-7.8813	0.997	0.010939	302.29	0	-8.2445	0.99875	0.0043977
ADCK2-1	ADCK2	358.29	0	-8.489	0.99765	0.014767	398.56	0	-8.6423	0.99854	0.0083563	377.18	0	-8.5629	0.99814	0.010149	485.62	0	-8.9266	0.99922	0.0041338
ADCK2-2	ADCK2	6.0116	0	-2.8097	0.86497	0.31651	6.6872	0	-2.9425	0.90477	0.21716	6.3285	0	-2.8735	0.88683	0.24996	8.148	0	-3.1934	0.95387	0.099352
ADCK2-3	ADCK2	259.1	0	-8.0229	0.99669	0.015551	288.22	0	-8.176	0.99798	0.0086346	272.76	0	-8.0968	0.99742	0.01043	351.18	0	-8.4602	0.99893	0.0042106
ADCK2-4	ADCK2	370.92	0	-8.5388	0.99774	0.014767	412.6	0	-8.6921	0.99859	0.0083563	390.47	0	-8.6127	0.9982	0.010149	502.73	0	-8.9765	0.99925	0.0041338
ADCK2-5	ADCK2	0	0	-0.67912	0.16148	0.35339	0	0	-0.73874	0.17976	0.3782	0	0	-0.70739	0.14783	0.3069	0	0	-0.85981	0.55163	0.89719
ADCK2-6	ADCK2	126.24	0	-6.9914	0.99302	0.022811	140.43	0	-7.144	0.99584	0.012495	132.9	0	-7.065	0.9947	0.015061	171.11	0	-7.4272	0.9978	0.0060064
ADCK2-7	ADCK2	683.52	4751.2	2.7954	9.51E-13	5.60E-11	760.34	410.22	-0.88863	0.8079	0.40306	719.55	0	-9.493	0.99903	0.010149	926.42	1.2942	-8.6591	0.99959	0.0041338
ADCK2-8	ADCK2	247.68	0	-7.9581	0.99653	0.015788	275.51	0	-8.1112	0.99789	0.0087483	260.73	0	-8.032	0.9973	0.010561	335.7	0	-8.3953	0.99888	0.004257
ADCK5-1	ADCK5	532.63	2692	2.3353	2.34E-06	9.26E-05	592.49	5691.5	3.2618	7.30E-16	7.16E-14	560.7	886.05	0.6592	0.37925	0.76565	721.91	205.77	-1.8058	0.91034	0.1914
ADCK5-10	ADCK5	542.85	0	-9.0871	0.99851	0.014767	603.86	0	-9.2404	0.99904	0.0083563	571.46	0	-9.161	0.99877	0.010149	735.76	0	-9.5251	0.99949	0.0041338
ADCK5-11	ADCK5	778.5	1625.3	1.061	0.10537	0.25118	865.99	136.74	-2.6541	0.95075	0.11537	819.54	0	-9.6804	0.99915	0.010149	1055.2	0	-10.045	0.99964	0.0041338
ADCK5-12	ADCK5	285.55	0	-8.1626	0.99701	0.015153	317.64	0	-8.3158	0.99817	0.0084597	300.6	0	-8.2365	0.99766	0.010243	387.03	0	-8.6	0.99903	0.0041503
ADCK5-13	ADCK5	1080.3	4864.1	2.1697	3.87E-06	0.00014998	1201.7	4750.2	1.982	0.0032163	0.010576	1137.2	945.59	-0.26597	0.68506	0.63977	1464.2	15.53	-6.4699	0.99688	0.0078352
ADCK5-14	ADCK5	244.07	0	-7.9371	0.99647	0.015867	271.5	0	-8.0901	0.99786	0.0087858	256.94	0	-8.0109	0.99726	0.010605	330.81	0	-8.3742	0.99886	0.0042715
ADCK5-2	ADCK5	369.71	0	-8.5342	0.99773	0.014767	411.26	0	-8.6874	0.99859	0.0083563	389.2	0	-8.6081	0.99819	0.010149	501.1	2.5883	-7.1285	0.99849	0.0047677
ADCK5-3	ADCK5	76.948	0	-6.2844	0.98849	0.033379	85.596	0	-6.4362	0.99314	0.018425	81.005	0	-6.3576	0.99131	0.022177	104.29	0	-6.7183	0.9964	0.008815
ADCK5-4	ADCK5	577.71	118.85	-2.2716	0.93668	0.15603	642.64	0	-9.3301	0.9991	0.0083563	608.17	0	-9.2507	0.99885	0.010149	783.02	1.2942	-8.4168	0.99952	0.0041338
ADCK5-5	ADCK5	621.6	0	-9.2822	0.99871	0.014767	691.46	0	-9.4356	0.99916	0.0083563	654.37	0	-9.3562	0.99893	0.010149	842.5	0	-9.7202	0.99955	0.0041338
ADCK5-6	ADCK5	596.95	0	-9.2239	0.99865	0.014767	664.04	0	-9.3773	0.99913	0.0083563	628.42	0	-9.2979	0.99888	0.010149	809.09	1.2942	-8.464	0.99953	0.0041338
ADCK5-7	ADCK5	460.49	0	-8.8502	0.99821	0.014767	512.24	0	-9.0035	0.99887	0.0083563	484.76	0	-8.9241	0.99855	0.010149	624.13	0	-9.288	0.99939	0.0041338
ADCK5-8	ADCK5	424.42	2287.9	2.4277	9.29E-07	3.82E-05	472.12	9084.3	4.2633	3.53E-64	7.10E-62	446.79	4134.9	3.2073	8.26E-13	3.35E-10	575.25	504.73	-0.18833	0.69449	0.64507
ADCK5-9	ADCK5	484.53	0	-8.9234	0.99831	0.014767	538.99	0	-9.0768	0.99892	0.0083563	510.08	0	-8.9974	0.99862	0.010149	656.72	0	-9.3613	0.99942	0.0041338
ADCY1-1	ADCY1	872.28	0	-9.7703	0.99912	0.014767	970.31	0	-9.9238	0.9994	0.0083563	918.26	0	-9.8443	0.99924	0.010149	1182.3	0	-10.209	0.99968	0.0041338
ADCY1-2	ADCY1	81.157	0	-6.3603	0.98909	0.031974	90.277	0	-6.5122	0.9935	0.017628	85.435	0	-6.4335	0.99176	0.021222	110	0	-6.7944	0.99659	0.0084373
ADCY1-3	ADCY1	76.948	0	-6.2844	0.98849	0.033379	85.596	0	-6.4362	0.99314	0.018425	81.005	0	-6.3576	0.99131	0.022177	104.29	0	-6.7183	0.9964	0.008815
ADCY1-4	ADCY1	34.266	0	-5.1402	0.97442	0.067303	38.117	0	-5.2897	0.9844	0.038551	36.072	0	-5.2123	0.98047	0.046049	46.443	0	-5.5681	0.99194	0.018267
ADCY1-5	ADCY1	110.61	0	-6.8024	0.99201	0.025105	123.04	0	-6.9547	0.99524	0.013766	116.44	0	-6.8758	0.99395	0.016591	149.92	0	-7.2377	0.99749	0.0066079
ADCY1-6	ADCY1	258.5	0	-8.0196	0.99668	0.015568	287.55	0	-8.1727	0.99798	0.0086435	272.12	0	-8.0934	0.99741	0.01044	350.36	0	-8.4568	0.99892	0.0042148
ADCY1-7	ADCY1	253.09	0	-7.9892	0.9966	0.015684	281.53	0	-8.1423	0.99793	0.0086999	266.43	0	-8.063	0.99736	0.010502	343.03	0	-8.4264	0.9989	0.0042371
ADCY10-1	ADCY10	280.14	368.45	0.39407	0.44263	0.89675	311.62	644.06	1.045	0.19967	0.41787	294.91	19.055	-3.8831	0.98054	0.045921	379.69	0	-8.5725	0.99901	0.0041604
ADCY10-2	ADCY10	532.63	680.44	0.35275	0.43143	0.87602	592.49	608.39	0.038154	0.59483	0.82086	560.7	331.08	-0.75829	0.79111	0.42953	721.91	20.707	-5.0576	0.99155	0.019111
ADCY10-3	ADCY10	46.89	0	-5.5817	0.98119	0.05097	52.16	0	-5.7323	0.98866	0.028689	49.362	0	-5.6543	0.98574	0.034386	63.554	0	-6.0124	0.99411	0.013648
ADCY10-4	ADCY10	171.93	0	-7.4341	0.99492	0.01868	191.25	0	-7.5869	0.99695	0.010244	180.99	0	-7.5078	0.99611	0.012352	233.03	0	-7.8706	0.99838	0.0049422
ADCY10-5	ADCY10	339.66	0	-8.4122	0.99751	0.014816	377.83	0	-8.5654	0.99846	0.0083563	357.56	0	-8.4861	0.99803	0.010149	460.36	1.2942	-7.6518	0.99918	0.0041338
ADCY10-6	ADCY10	549.46	83.198	-2.7088	0.95475	0.114	611.21	0	-9.2579	0.99905	0.0083563	578.42	0	-9.1785	0.99879	0.010149	744.72	1.2942	-8.3445	0.99949	0.0041338
ADCY10-7	ADCY10	362.5	0	-8.5058	0.99768	0.014767	403.24	0	-8.6591	0.99856	0.0083563	381.61	0	-8.5797	0.99816	0.010149	491.32	1.2942	-7.7455	0.99923	0.0041338
ADCY10-8	ADCY10	239.86	0	-7.9121	0.99641	0.015957	266.82	0	-8.0651	0.99782	0.0088293	252.51	0	-7.9859	0.99721	0.010658	325.1	0	-8.3492	0.99884	0.0042906
ADCY2-1	ADCY2	679.91	0	-9.4113	0.99884	0.014767	756.32	0	-9.5648	0.99923	0.0083563	715.75	0	-9.4853	0.99902	0.010149	921.53	0	-9.8495	0.99959	0.0041338
ADCY2-10	ADCY2	249.48	0	-7.9686	0.99655	0.015748	277.52	0	-8.1216	0.9979	0.0087298	262.63	0	-8.0424	0.99732	0.010539	338.14	0	-8.4057	0.99888	0.0042493
ADCY2-11	ADCY2	51.7	0	-5.7197	0.98291	0.046788	57.51	0	-5.8706	0.98973	0.026223	54.425	0	-5.7925	0.98706	0.031453	70.072	0	-6.1512	0.99465	0.012489
ADCY2-2	ADCY2	467.7	181.25	-1.3627	0.86752	0.31119	520.27	75.306	-2.7722	0.95507	0.10567	492.36	0	-8.9465	0.99857	0.010149	633.91	0	-9.3104	0.9994	0.0041338
ADCY2-3	ADCY2	287.35	0	-8.1717	0.99703	0.015134	319.65	0	-8.3249	0.99818	0.0084514	302.5	0	-8.2456	0.99767	0.010234	389.47	0	-8.6091	0.99903	0.0041465
ADCY2-4	ADCY2	0	0	-0.67912	0.16148	0.35339	0	0	-0.73874	0.17976	0.3782	0	0	-0.70739	0.14783	0.3069	0	0	-0.85981	0.55163	0.89719
ADCY2-5	ADCY2	975.68	0	-9.9317	0.99923	0.014767	1085.3	0	-10.085	0.99947	0.0083563	1027.1	0	-10.006	0.99932	0.010149	1322.4	1.2942	-9.1721	0.99971	0.0041338
ADCY2-6	ADCY2	367.31	190.17	-0.94609	0.81282	0.40587	408.59	69.361	-2.5413	0.94679	0.1243	386.67	76.219	-2.3278	0.9379	0.13963	497.84	0	-8.9624	0.99924	0.0041338
ADCY2-7	ADCY2	391.96	0	-8.6182	0.99787	0.014767	436.01	0	-8.7715	0.99867	0.0083563	412.62	0	-8.6922	0.9983	0.010149	531.25	1.2942	-7.858	0.99929	0.0041338
ADCY2-8	ADCY2	554.27	0	-9.117	0.99854	0.014767	616.56	0	-9.2704	0.99906	0.0083563	583.49	0	-9.191	0.9988	0.010149	751.24	0	-9.5551	0.9995	0.0041338
ADCY2-9	ADCY2	428.63	163.42	-1.3857	0.86992	0.30594	476.8	97.105	-2.284	0.93532	0.14998	451.22	0	-8.8209	0.99844	0.010149	580.95	1.2942	-7.9868	0.99935	0.0041338
ADCY3-1	ADCY3	292.16	0	-8.1956	0.99708	0.015086	325	0	-8.3487	0.99821	0.008437	307.56	0	-8.2694	0.99771	0.010218	395.99	0	-8.633	0.99905	0.0041435
ADCY3-2	ADCY3	58.914	0	-5.9048	0.98498	0.041785	65.535	0	-6.056	0.99101	0.023286	62.019	0	-5.9777	0.98865	0.027968	79.85	0	-6.3372	0.99531	0.011105
ADCY3-3	ADCY3	428.63	0	-8.7469	0.99807	0.014767	476.8	0	-8.9003	0.99878	0.0083563	451.22	0	-8.8209	0.99844	0.010149	580.95	0	-9.1847	0.99935	0.0041338
ADCY3-4	ADCY3	484.53	0	-8.9234	0.99831	0.014767	538.99	0	-9.0768	0.99892	0.0083563	510.08	0	-8.9974	0.99862	0.010149	656.72	0	-9.3613	0.99942	0.0041338
ADCY3-5	ADCY3	433.44	0	-8.763	0.99809	0.014767	482.15	0	-8.9163	0.9988	0.0083563	456.28	0	-8.8369	0.99846	0.010149	587.47	0	-9.2008	0.99936	0.0041338
ADCY3-6	ADCY3	346.27	537.81	0.63373	0.32743	0.68085	385.18	552.9	0.52035	0.41879	0.84696	364.52	30.964	-3.5154	0.97423	0.05994	469.32	0	-8.8775	0.9992	0.0041338
ADCY3-7	ADCY3	216.42	0	-7.7643	0.996	0.016622	240.74	0	-7.9173	0.99758	0.009159	227.83	0	-7.8381	0.99691	0.011059	293.33	0	-8.2013	0.99872	0.0044424
ADCY3-8	ADCY3	131.65	2635.6	4.3129	7.21E-65	1.46E-62	146.45	313.11	1.0911	0.18644	0.39166	138.59	66.692	-1.0442	0.83881	0.33392	178.44	0	-7.4874	0.99789	0.0058323
ADCY4-1	ADCY4	67.33	0	-6.0944	0.98685	0.037312	74.897	0	-6.246	0.99214	0.020691	70.879	0	-6.1675	0.99007	0.024878	91.257	0	-6.5276	0.99589	0.0098807
ADCY4-2	ADCY4	1031.6	222.85	-2.2057	0.93586	0.15784	1147.5	0	-10.166	0.9995	0.0083563	1086	0	-10.086	0.99936	0.010149	1398.2	0	-10.45	0.99973	0.0041338
ADCY4-3	ADCY4	129.85	0	-7.0318	0.99322	0.022357	144.44	0	-7.1843	0.99595	0.012246	136.7	0	-7.1053	0.99485	0.014763	176	0	-7.4676	0.99786	0.00589
ADCY4-4	ADCY4	732.81	1735.3	1.2425	0.056811	0.14098	815.17	537.05	-0.60113	0.75755	0.50386	771.44	92.892	-3.0404	0.96295	0.084798	993.24	0	-9.9574	0.99962	0.0041338
ADCY4-5	ADCY4	334.24	0	-8.3891	0.99747	0.014816	371.81	0	-8.5423	0.99844	0.0083563	351.86	0	-8.463	0.998	0.010149	453.03	0	-8.8266	0.99917	0.0041338
ADCY4-6	ADCY4	524.81	0	-9.0384	0.99845	0.014767	583.79	1.9817	-7.6156	0.99901	0.0083563	552.48	0	-9.1124	0.99873	0.010149	711.32	0	-9.4764	0.99947	0.0041338
ADCY4-7	ADCY4	173.74	0	-7.449	0.99497	0.018576	193.26	0	-7.6018	0.99698	0.01019	182.89	0	-7.5227	0.99615	0.012285	235.48	0	-7.8855	0.9984	0.0049164
ADCY5-1	ADCY5	455.08	1102.4	1.2746	0.066828	0.16407	506.22	237.81	-1.0868	0.8365	0.36494	479.07	0	-8.9071	0.99853	0.010149	616.8	1.2942	-8.073	0.99939	0.0041338
ADCY5-10	ADCY5	800.14	2079.9	1.3771	0.028844	0.07518	890.07	0	-9.7994	0.99935	0.0083563	842.32	0	-9.7199	0.99917	0.010149	1084.5	0	-10.084	0.99965	0.0041338
ADCY5-11	ADCY5	117.83	326.85	1.4642	0.074314	0.18109	131.07	148.63	0.1801	0.55397	0.89864	124.04	0	-6.9662	0.99432	0.015836	159.7	0	-7.3282	0.99765	0.0063114
ADCY5-12	ADCY5	688.33	3720.1	2.4325	9.56E-08	4.20E-06	765.69	800.62	0.064283	0.58536	0.83906	724.61	78.601	-3.1883	0.96677	0.076355	932.94	0	-9.8672	0.99959	0.0041338
ADCY5-13	ADCY5	114.22	0	-6.8483	0.99227	0.024521	127.06	0	-7.0006	0.99539	0.013443	120.24	0	-6.9217	0.99414	0.0162	154.81	0	-7.2837	0.99757	0.0064546
ADCY5-14	ADCY5	67.33	0	-6.0944	0.98685	0.037312	74.897	0	-6.246	0.99214	0.020691	70.879	0	-6.1675	0.99007	0.024878	91.257	0	-6.5276	0.99589	0.0098807
ADCY5-2	ADCY5	387.15	1696.6	2.1289	0.00015988	0.0052607	430.66	1131.6	1.3916	0.080688	0.18538	407.55	57.164	-2.8123	0.95662	0.098701	524.73	0	-9.0382	0.99928	0.0041338
ADCY5-3	ADCY5	64.324	0	-6.0295	0.98624	0.038774	71.553	0	-6.181	0.99177	0.021537	67.715	0	-6.1025	0.9896	0.025885	87.183	0	-6.4624	0.9957	0.010278
ADCY5-4	ADCY5	238.06	0	-7.9012	0.99638	0.016005	264.81	0	-8.0543	0.9978	0.0088511	250.61	0	-7.975	0.99719	0.010685	322.66	0	-8.3383	0.99883	0.0043007
ADCY5-5	ADCY5	0	0	-0.67912	0.16148	0.35339	0	0	-0.73874	0.17976	0.3782	0	0	-0.70739	0.14783	0.3069	0	0	-0.85981	0.55163	0.89719
ADCY5-6	ADCY5	514.59	0	-9.0101	0.99842	0.014767	572.43	0	-9.1635	0.99899	0.0083563	541.72	0	-9.0841	0.9987	0.010149	697.46	0	-9.448	0.99946	0.0041338
ADCY5-7	ADCY5	241.07	0	-7.9193	0.99642	0.015929	268.16	0	-8.0723	0.99783	0.008817	253.77	0	-7.9931	0.99723	0.010643	326.73	0	-8.3564	0.99885	0.0042852
ADCY5-8	ADCY5	371.52	44.57	-3.0311	0.96398	0.092355	413.27	0	-8.6944	0.99859	0.0083563	391.1	0	-8.6151	0.9982	0.010149	503.54	0	-8.9788	0.99925	0.0041338
ADCY5-9	ADCY5	569.9	0	-9.1571	0.99858	0.014767	633.95	0	-9.3105	0.99909	0.0083563	599.94	0	-9.2311	0.99883	0.010149	772.43	0	-9.5951	0.99951	0.0041338
ADCY6-1	ADCY6	455.68	763.63	0.74359	0.26263	0.55547	506.89	198.17	-1.3505	0.8673	0.29869	479.7	0	-8.909	0.99854	0.010149	617.61	2.5883	-7.4296	0.99877	0.0043724
ADCY6-2	ADCY6	682.32	2813.9	2.0424	0.00012008	0.0040029	759	3989.2	2.3924	4.20E-05	0.0023735	718.28	881.28	0.29468	0.51772	0.9656	924.79	191.54	-2.2656	0.93594	0.13731
ADCY6-3	ADCY6	324.63	0	-8.3471	0.99739	0.014844	361.11	0	-8.5003	0.99839	0.0083596	341.74	0	-8.421	0.99794	0.010149	439.99	2.5883	-6.9413	0.99828	0.0051189
ADCY6-4	ADCY6	162.91	0	-7.3568	0.99462	0.019303	181.22	0	-7.5096	0.99678	0.010576	171.5	0	-7.4305	0.9959	0.012755	220.81	0	-7.7932	0.9983	0.0050994
ADCY6-5	ADCY6	169.53	0	-7.4139	0.99484	0.018839	188.58	0	-7.5667	0.99691	0.01033	178.46	0	-7.4875	0.99606	0.012455	229.77	0	-7.8503	0.99836	0.0049823
ADCY6-6	ADCY6	396.16	573.47	0.53249	0.36567	0.75374	440.69	9.9087	-5.3395	0.99336	0.017941	417.05	0	-8.7075	0.99831	0.010149	536.95	0	-9.0713	0.9993	0.0041338
ADCY6-7	ADCY6	168.93	148.57	-0.18411	0.66078	0.70324	187.91	0	-7.5616	0.99689	0.01035	177.83	0	-7.4824	0.99604	0.012479	228.96	0	-7.8452	0.99836	0.0049917
ADCY7-1	ADCY7	66.729	2.9713	-4.0921	0.98673	0.037602	74.228	0	-6.2332	0.99207	0.020857	70.246	0	-6.1547	0.98998	0.025075	90.442	0	-6.5148	0.99585	0.0099584
ADCY7-10	ADCY7	0	0	-0.67912	0.16148	0.35339	0	0	-0.73874	0.17976	0.3782	0	0	-0.70739	0.14783	0.3069	0	0	-0.85981	0.55163	0.89719
ADCY7-11	ADCY7	180.95	0	-7.5074	0.99518	0.018136	201.29	0	-7.6602	0.9971	0.0099558	190.49	0	-7.5811	0.9963	0.012009	245.25	0	-7.944	0.99846	0.0048074
ADCY7-12	ADCY7	23.445	0	-4.6115	0.96302	0.094527	26.08	0	-4.7592	0.977	0.055671	24.681	0	-4.6826	0.97143	0.066085	31.777	0	-5.0346	0.98823	0.02622
ADCY7-13	ADCY7	387.15	0	-8.6005	0.99784	0.014767	430.66	0	-8.7537	0.99865	0.0083563	407.55	0	-8.6744	0.99828	0.010149	524.73	0	-9.0382	0.99928	0.0041338
ADCY7-14	ADCY7	0	0	-0.67912	0.16148	0.35339	0	0	-0.73874	0.17976	0.3782	0	0	-0.70739	0.14783	0.3069	0	0	-0.85981	0.55163	0.89719
ADCY7-2	ADCY7	622.2	424.9	-0.54918	0.73352	0.56302	692.13	0	-9.437	0.99916	0.0083563	655	0	-9.3575	0.99893	0.010149	843.31	0	-9.7216	0.99955	0.0041338
ADCY7-3	ADCY7	501.37	0	-8.9726	0.99837	0.014767	557.71	0	-9.126	0.99896	0.0083563	527.8	0	-9.0466	0.99867	0.010149	679.54	1.2942	-8.2126	0.99944	0.0041338
ADCY7-4	ADCY7	109.41	0	-6.7867	0.99193	0.025313	121.71	0	-6.9391	0.99519	0.013881	115.18	0	-6.8602	0.99389	0.01673	148.29	0	-7.222	0.99747	0.006662
ADCY7-5	ADCY7	283.15	118.85	-1.2454	0.85451	0.33938	314.97	0	-8.3036	0.99815	0.0084788	298.07	0	-8.2243	0.99764	0.010261	383.77	2.5883	-6.7445	0.99803	0.0055744
ADCY7-6	ADCY7	314.41	0	-8.3011	0.9973	0.014904	349.74	0	-8.4543	0.99834	0.0083743	330.98	0	-8.375	0.99788	0.010161	426.14	0	-8.7386	0.99911	0.0041338
ADCY7-7	ADCY7	355.29	561.58	0.65903	0.31466	0.65623	395.21	37.653	-3.3576	0.971	0.069463	374.01	0	-8.5508	0.99812	0.010149	481.54	0	-8.9145	0.99922	0.0041338
ADCY7-8	ADCY7	364.9	0	-8.5153	0.9977	0.014767	405.91	0	-8.6686	0.99857	0.0083563	384.14	0	-8.5892	0.99817	0.010149	494.58	0	-8.953	0.99924	0.0041338
ADCY7-9	ADCY7	727.4	0	-9.5086	0.99892	0.014767	809.15	0	-9.6621	0.99928	0.0083563	765.75	0	-9.5826	0.99908	0.010149	985.9	0	-9.9468	0.99962	0.0041338
ADCY8-1	ADCY8	150.89	0	-7.2469	0.99418	0.020229	167.85	0	-7.3996	0.99652	0.011078	158.84	0	-7.3205	0.99557	0.013356	204.51	0	-7.6831	0.99816	0.0053368
ADCY8-10	ADCY8	79.954	0	-6.339	0.98892	0.032354	88.94	0	-6.4909	0.9934	0.017842	84.169	0	-6.4123	0.99164	0.02148	108.37	0	-6.773	0.99654	0.0085385
ADCY8-11	ADCY8	413	0	-8.6935	0.99799	0.014767	459.41	0	-8.8468	0.99874	0.0083563	434.77	0	-8.7674	0.99838	0.010149	559.76	0	-9.1313	0.99932	0.0041338
ADCY8-12	ADCY8	46.289	0	-5.5634	0.98095	0.051562	51.492	0	-5.714	0.98851	0.029038	48.729	0	-5.636	0.98555	0.034805	62.739	0	-5.9941	0.99403	0.013813
ADCY8-13	ADCY8	441.25	154.51	-1.5079	0.88235	0.27844	490.84	29.726	-4.0007	0.98183	0.044554	464.51	0	-8.8627	0.99849	0.010149	598.06	0	-9.2266	0.99937	0.0041338
ADCY8-14	ADCY8	82.359	0	-6.3813	0.98925	0.031589	91.615	0	-6.5332	0.99359	0.017412	86.7	0	-6.4545	0.99188	0.020962	111.63	0	-6.8154	0.99664	0.0083356
ADCY8-2	ADCY8	246.48	0	-7.9511	0.99651	0.015819	274.18	0	-8.1042	0.99788	0.0087637	259.47	0	-8.025	0.99729	0.010578	334.07	0	-8.3883	0.99887	0.0042622
ADCY8-3	ADCY8	960.05	0	-9.9085	0.99921	0.014767	1067.9	0	-10.062	0.99946	0.0083563	1010.7	0	-9.9825	0.99931	0.010149	1301.2	0	-10.347	0.99971	0.0041338
ADCY8-4	ADCY8	719.59	0	-9.493	0.99891	0.014767	800.46	0	-9.6465	0.99928	0.0083563	757.52	0	-9.567	0.99907	0.010149	975.31	0	-9.9312	0.99961	0.0041338
ADCY8-5	ADCY8	103.4	0	-6.706	0.99145	0.026417	115.02	0	-6.8582	0.99491	0.014493	108.85	0	-6.7794	0.99353	0.017468	140.14	0	-7.141	0.99732	0.0069549
ADCY8-6	ADCY8	350.48	0	-8.4573	0.9976	0.014801	389.86	0	-8.6105	0.99851	0.0083563	368.95	0	-8.5312	0.99809	0.010149	475.03	0	-8.8949	0.9992	0.0041338
ADCY8-7	ADCY8	138.87	0	-7.1279	0.99367	0.021344	154.47	0	-7.2805	0.99622	0.011693	146.19	0	-7.2015	0.99518	0.014096	188.22	0	-7.5639	0.998	0.0056282
ADCY8-8	ADCY8	206.8	0	-7.699	0.9958	0.016962	230.04	0	-7.852	0.99747	0.0093378	217.7	0	-7.7728	0.99677	0.011269	280.29	0	-8.1359	0.99866	0.0045217
ADCY8-9	ADCY8	87.168	0	-6.4622	0.98984	0.030171	96.965	0	-6.6142	0.99395	0.01661	91.763	0	-6.5355	0.99233	0.020003	118.15	0	-6.8966	0.99682	0.0079563
ADCY9-1	ADCY9	865.67	1372.8	0.66457	0.26316	0.5565	962.96	216.01	-2.1512	0.92818	0.16589	911.3	0	-9.8334	0.99923	0.010149	1173.3	0	-10.198	0.99968	0.0041338
ADCY9-2	ADCY9	253.09	0	-7.9892	0.9966	0.015684	281.53	0	-8.1423	0.99793	0.0086999	266.43	2.3818	-6.3052	0.99736	0.010502	343.03	0	-8.4264	0.9989	0.0042371
ADCY9-3	ADCY9	144.28	0	-7.1827	0.99391	0.020823	160.49	0	-7.3353	0.99636	0.011404	151.88	0	-7.2563	0.99536	0.013748	195.55	0	-7.6188	0.99808	0.0054924
ADCY9-4	ADCY9	467.1	44.57	-3.3607	0.97212	0.072899	519.6	105.03	-2.2957	0.93584	0.14882	491.72	0	-8.9446	0.99857	0.010149	633.1	1.2942	-8.1106	0.9994	0.0041338
ADCY9-5	ADCY9	398.57	1343	1.7501	0.0060565	0.020767	443.36	973.03	1.1322	0.16382	0.36562	419.58	61.928	-2.7406	0.95423	0.10393	540.21	1.2942	-7.8821	0.9993	0.0041338
ADCY9-6	ADCY9	736.42	0	-9.5263	0.99894	0.014767	819.18	0	-9.6798	0.99929	0.0083563	775.24	0	-9.6004	0.9991	0.010149	998.12	0	-9.9645	0.99962	0.0041338
ADCY9-7	ADCY9	89.573	0	-6.501	0.99012	0.029527	99.639	0	-6.6531	0.99411	0.016246	94.294	0	-6.5743	0.99253	0.019566	121.4	0	-6.9355	0.99691	0.007783
ADCY9-8	ADCY9	310.8	0	-8.2845	0.99727	0.014935	345.73	0	-8.4377	0.99832	0.0083862	327.18	0	-8.3584	0.99785	0.010169	421.25	0	-8.722	0.9991	0.0041338
ADCYAP1R1-1	ADCYAP1R1	173.74	0	-7.449	0.99497	0.018576	193.26	0	-7.6018	0.99698	0.01019	182.89	0	-7.5227	0.99615	0.012285	235.48	0	-7.8855	0.9984	0.0049164
ADCYAP1R1-2	ADCYAP1R1	260.9	0	-8.0329	0.99671	0.015522	290.23	0	-8.186	0.99799	0.0086215	274.66	0	-8.1067	0.99744	0.010413	353.62	0	-8.4701	0.99893	0.004204
ADCYAP1R1-3	ADCYAP1R1	409.99	0	-8.683	0.99797	0.014767	456.07	0	-8.8363	0.99873	0.0083563	431.6	0	-8.7569	0.99837	0.010149	555.69	0	-9.1207	0.99932	0.0041338
ADCYAP1R1-4	ADCYAP1R1	393.76	0	-8.6248	0.99788	0.014767	438.01	0	-8.7781	0.99867	0.0083563	414.52	0	-8.6988	0.9983	0.010149	533.69	0	-9.0626	0.99929	0.0041338
ADCYAP1R1-5	ADCYAP1R1	0	0	-0.67912	0.16148	0.35339	0	0	-0.73874	0.17976	0.3782	0	0	-0.70739	0.14783	0.3069	0	0	-0.85981	0.55163	0.89719
ADCYAP1R1-6	ADCYAP1R1	319.22	0	-8.3229	0.99734	0.014872	355.09	0	-8.4761	0.99836	0.0083641	336.04	0	-8.3968	0.99791	0.010151	432.66	1.2942	-7.5624	0.99913	0.0041338
ADCYAP1R1-7	ADCYAP1R1	124.44	0	-6.9709	0.99292	0.023047	138.43	0	-7.1233	0.99577	0.012626	131	0	-7.0444	0.99463	0.015218	168.66	0	-7.4065	0.99777	0.0060684
ADIG-1	ADIG	0.60116	0	-0.67912	0.16148	0.35339	0.66872	0	-0.73874	0.17976	0.3782	0.63285	0	-0.70739	0.14783	0.3069	0.8148	0	-0.85981	0.55163	0.89719
ADIG-2	ADIG	23.445	0	-4.6115	0.96302	0.094527	26.08	0	-4.7592	0.977	0.055671	24.681	0	-4.6826	0.97143	0.066085	31.777	0	-5.0346	0.98823	0.02622
ADIG-3	ADIG	289.76	59.427	-2.2666	0.93517	0.15944	322.32	0	-8.3368	0.9982	0.008451	305.03	0	-8.2575	0.99769	0.010232	392.73	0	-8.6211	0.99904	0.0041465
ADIG-4	ADIG	141.87	0	-7.1586	0.9938	0.021036	157.82	0	-7.3112	0.9963	0.011522	149.35	0	-7.2322	0.99529	0.013891	192.29	0	-7.5946	0.99804	0.0055482
ADIG-5	ADIG	134.66	0	-7.0838	0.99346	0.021801	149.79	0	-7.2364	0.9961	0.011941	141.76	0	-7.1574	0.99503	0.014394	182.51	0	-7.5197	0.99794	0.0057457
ADIG-6	ADIG	448.47	112.91	-1.9803	0.91955	0.19508	498.87	49.543	-3.3059	0.96973	0.072314	472.1	0	-8.886	0.99851	0.010149	607.84	0	-9.2499	0.99938	0.0041338
ADIG-7	ADIG	491.15	796.32	0.69607	0.27986	0.58927	546.35	309.15	-0.81948	0.79736	0.42387	517.04	0	-9.0169	0.99864	0.010149	665.69	0	-9.3809	0.99943	0.0041338
ADIPOR1-1	ADIPOR1	312.6	2472.2	2.9793	4.69E-13	2.81E-11	347.74	1157.3	1.7318	0.019646	0.047951	329.08	97.656	-1.7423	0.90377	0.21364	423.69	0	-8.7303	0.99911	0.0041338
ADIPOR1-2	ADIPOR1	170.13	0	-7.4189	0.99486	0.018797	189.25	0	-7.5717	0.99692	0.010308	179.1	0	-7.4926	0.99607	0.012428	230.59	0	-7.8554	0.99837	0.0049716
ADIPOR1-3	ADIPOR1	667.29	930.03	0.47836	0.36417	0.7509	742.28	3711.8	2.3205	0.00011234	0.0061218	702.46	1105.2	0.65304	0.37718	0.76164	904.42	31.06	-4.8197	0.98986	0.022746
ADIPOR1-4	ADIPOR1	208	0	-7.7074	0.99583	0.016918	231.38	0	-7.8603	0.99748	0.0093146	218.97	0	-7.7811	0.99679	0.01124	281.92	0	-8.1442	0.99866	0.0045108
ADIPOR1-5	ADIPOR1	142.47	0	-7.1647	0.99383	0.020981	158.49	0	-7.3173	0.99631	0.011491	149.99	0	-7.2383	0.99531	0.013855	193.11	0	-7.6007	0.99805	0.0055336
ADIPOR1-6	ADIPOR1	206.2	0	-7.6949	0.99579	0.016986	229.37	0	-7.8478	0.99746	0.0093496	217.07	0	-7.7686	0.99676	0.011283	279.47	3.8825	-5.8441	0.99595	0.009771
ADIPOR1-7	ADIPOR1	271.12	8.914	-4.7786	0.99042	0.028834	301.59	0	-8.2412	0.99807	0.008537	285.41	0	-8.162	0.99754	0.010318	367.47	0	-8.5254	0.99897	0.0041731
ADIPOR2-1	ADIPOR2	122.64	0	-6.95	0.99281	0.023289	136.42	0	-7.1024	0.99571	0.01276	129.1	0	-7.0235	0.99455	0.01538	166.22	0	-7.3856	0.99774	0.006132
ADIPOR2-2	ADIPOR2	321.02	0	-8.331	0.99736	0.014862	357.1	0	-8.4842	0.99837	0.008361	337.94	0	-8.4049	0.99792	0.010149	435.1	0	-8.7685	0.99913	0.0041338
ADIPOR2-3	ADIPOR2	498.96	109.94	-2.172	0.93109	0.16886	555.04	0	-9.119	0.99895	0.0083563	525.26	0	-9.0396	0.99866	0.010149	676.28	0	-9.4036	0.99944	0.0041338
ADIPOR2-4	ADIPOR2	36.07	0	-5.2122	0.97567	0.064299	40.123	0	-5.3619	0.9852	0.036713	37.971	0	-5.2843	0.98145	0.043879	48.888	0	-5.6406	0.99234	0.017403
ADIPOR2-5	ADIPOR2	120.83	0	-6.9288	0.9927	0.023546	134.41	0	-7.0812	0.99565	0.012901	127.2	0	-7.0023	0.99447	0.01555	163.77	0	-7.3643	0.9977	0.0061996
ADIPOR2-6	ADIPOR2	788.12	0	-9.6241	0.99901	0.014767	876.69	0	-9.7776	0.99934	0.0083563	829.66	0	-9.6981	0.99916	0.010149	1068.2	0	-10.062	0.99965	0.0041338
ADIPOR2-7	ADIPOR2	319.82	0	-8.3256	0.99735	0.014865	355.76	0	-8.4788	0.99837	0.0083614	336.68	0	-8.3995	0.99791	0.010149	433.47	0	-8.7631	0.99913	0.0041338
ADORA1-1	ADORA1	0	0	-0.67912	0.16148	0.35339	0	0	-0.73874	0.17976	0.3782	0	0	-0.70739	0.14783	0.3069	0	0	-0.85981	0.55163	0.89719
ADORA1-10	ADORA1	440.05	0	-8.7848	0.99812	0.014767	489.5	0	-8.9381	0.99881	0.0083563	463.24	0	-8.8587	0.99848	0.010149	596.43	0	-9.2226	0.99937	0.0041338
ADORA1-11	ADORA1	343.86	0	-8.4299	0.99755	0.014816	382.51	0	-8.5831	0.99848	0.0083563	361.99	0	-8.5038	0.99806	0.010149	466.06	0	-8.8675	0.99919	0.0041338
ADORA1-12	ADORA1	33.064	0	-5.0902	0.97351	0.0695	36.78	0	-5.2395	0.98382	0.0399	34.807	0	-5.1622	0.97976	0.047633	44.814	0	-5.5177	0.99165	0.018894
ADORA1-13	ADORA1	409.39	0	-8.6809	0.99797	0.014767	455.4	0	-8.8342	0.99872	0.0083563	430.97	0	-8.7548	0.99837	0.010149	554.88	1.2942	-7.9206	0.99932	0.0041338
ADORA1-14	ADORA1	28.255	0	-4.8706	0.96914	0.079984	31.43	0	-5.0193	0.98101	0.046423	29.744	0	-4.9422	0.97631	0.055315	38.295	0	-5.2963	0.99023	0.021938
ADORA1-2	ADORA1	222.43	0	-7.8037	0.99611	0.016452	247.43	0	-7.9567	0.99765	0.009073	234.15	0	-7.8775	0.99699	0.01095	301.47	0	-8.2407	0.99875	0.0044025
ADORA1-3	ADORA1	59.515	0	-5.9192	0.98513	0.041427	66.203	0	-6.0705	0.9911	0.023079	62.652	0	-5.9921	0.98876	0.027722	80.665	0	-6.3516	0.99535	0.011005
ADORA1-4	ADORA1	135.26	0	-7.0902	0.99349	0.021733	150.46	0	-7.2428	0.99611	0.011903	142.39	0	-7.1638	0.99506	0.01435	183.33	0	-7.5261	0.99795	0.0057285
ADORA1-5	ADORA1	253.09	0	-7.9892	0.9966	0.015684	281.53	0	-8.1423	0.99793	0.0086999	266.43	0	-8.063	0.99736	0.010502	343.03	0	-8.4264	0.9989	0.0042371
ADORA1-6	ADORA1	886.11	2.9713	-7.8033	0.99914	0.014767	985.7	0	-9.9465	0.99941	0.0083563	932.82	0	-9.867	0.99925	0.010149	1201	2.5883	-8.3879	0.99937	0.0041338
ADORA1-7	ADORA1	600.56	968.66	0.68877	0.27199	0.57385	668.05	352.75	-0.9194	0.81275	0.39329	632.22	0	-9.3066	0.99889	0.010149	813.98	0	-9.6706	0.99954	0.0041338
ADORA1-8	ADORA1	189.37	0	-7.5726	0.9954	0.017715	210.65	0	-7.7255	0.99723	0.0097314	199.35	0	-7.6464	0.99647	0.011739	256.66	0	-8.0093	0.99853	0.0047029
ADORA1-9	ADORA1	32.463	0	-5.0645	0.97303	0.070639	36.111	0	-5.2138	0.98352	0.040608	34.174	0	-5.1364	0.97939	0.048466	43.999	0	-5.4918	0.9915	0.019225
ADORA2A-1	ADORA2A	119.63	0	-6.9145	0.99263	0.023707	133.08	0	-7.0669	0.9956	0.012992	125.94	0	-6.988	0.99441	0.015659	162.14	0	-7.35	0.99768	0.0062425
ADORA2A-10	ADORA2A	0	0	-0.67912	0.16148	0.35339	0	0	-0.73874	0.17976	0.3782	0	0	-0.70739	0.14783	0.3069	0	0	-0.85981	0.55163	0.89719
ADORA2A-11	ADORA2A	184.56	0	-7.5357	0.99528	0.017945	205.3	0	-7.6886	0.99716	0.0098521	194.28	0	-7.6094	0.99638	0.011883	250.14	0	-7.9724	0.99849	0.0047606
ADORA2A-12	ADORA2A	265.11	264.45	-0.0035942	0.59418	0.8283	294.91	0	-8.209	0.99803	0.008586	279.09	0	-8.1297	0.99748	0.010374	359.32	0	-8.4932	0.99895	0.0041918
ADORA2A-13	ADORA2A	308.39	0	-8.2733	0.99724	0.014951	343.05	0	-8.4265	0.9983	0.0083898	324.65	0	-8.3472	0.99783	0.010173	417.99	0	-8.7108	0.9991	0.0041338
ADORA2A-14	ADORA2A	88.972	0	-6.4914	0.99005	0.02969	98.971	0	-6.6434	0.99407	0.016336	93.662	0	-6.5647	0.99248	0.019676	120.59	1.2942	-5.7279	0.99689	0.0078262
ADORA2A-2	ADORA2A	253.09	5639.6	4.4724	1.17E-100	3.79E-98	281.53	8862.3	4.9714	1.49E-171	5.57E-169	266.43	3279.8	3.6168	3.37E-21	1.79E-18	343.03	192.83	-0.82773	0.81447	0.39304
ADORA2A-3	ADORA2A	509.78	442.73	-0.20303	0.64227	0.7386	567.08	79.269	-2.8232	0.9567	0.10203	536.66	0	-9.0705	0.99869	0.010149	690.95	0	-9.4345	0.99945	0.0041338
ADORA2A-4	ADORA2A	290.96	525.93	0.85183	0.24102	0.51319	323.66	0	-8.3428	0.9982	0.0084429	306.3	0	-8.2635	0.9977	0.010224	394.36	0	-8.627	0.99904	0.0041451
ADORA2A-5	ADORA2A	676.91	0	-9.4049	0.99883	0.014767	752.98	0	-9.5584	0.99923	0.0083563	712.59	0	-9.4789	0.99902	0.010149	917.46	1.2942	-8.6451	0.99959	0.0041338
ADORA2A-6	ADORA2A	864.47	0	-9.7573	0.99911	0.014767	961.62	0	-9.9108	0.9994	0.0083563	910.04	0	-9.8314	0.99923	0.010149	1171.7	0	-10.196	0.99968	0.0041338
ADORA2A-7	ADORA2A	490.55	0	-8.9412	0.99833	0.014767	545.68	0	-9.0945	0.99894	0.0083563	516.4	0	-9.0151	0.99864	0.010149	664.87	0	-9.3791	0.99943	0.0041338
ADORA2A-8	ADORA2A	413.6	0	-8.6956	0.99799	0.014767	460.08	0	-8.8489	0.99874	0.0083563	435.4	0	-8.7695	0.99839	0.010149	560.58	0	-9.1333	0.99933	0.0041338
ADORA2A-9	ADORA2A	406.99	2588	2.6658	3.54E-09	1.73E-07	452.72	873.94	0.94737	0.23681	0.49261	428.44	131	-1.7019	0.90027	0.22116	551.62	0	-9.1101	0.99931	0.0041338
ADORA2B-1	ADORA2B	0	0	-0.67912	0.16148	0.35339	0	0	-0.73874	0.17976	0.3782	0	0	-0.70739	0.14783	0.3069	0	0	-0.85981	0.55163	0.89719
ADORA2B-2	ADORA2B	0.60116	0	-0.67912	0.16148	0.35339	0.66872	0	-0.73874	0.17976	0.3782	0.63285	0	-0.70739	0.14783	0.3069	0.8148	0	-0.85981	0.55163	0.89719
ADORA2B-3	ADORA2B	0	0	-0.67912	0.16148	0.35339	0	0	-0.73874	0.17976	0.3782	0	0	-0.70739	0.14783	0.3069	0	0	-0.85981	0.55163	0.89719
ADORA2B-4	ADORA2B	191.77	0	-7.5907	0.99546	0.017605	213.32	0	-7.7436	0.99727	0.0096754	201.88	0	-7.6645	0.99651	0.011669	259.92	0	-8.0275	0.99855	0.0046761
ADORA2B-5	ADORA2B	435.84	0	-8.771	0.9981	0.014767	484.82	0	-8.9243	0.9988	0.0083563	458.82	0	-8.8449	0.99847	0.010149	590.73	0	-9.2088	0.99936	0.0041338
ADORA2B-6	ADORA2B	0	0	-0.67912	0.16148	0.35339	0	0	-0.73874	0.17976	0.3782	0	0	-0.70739	0.14783	0.3069	0	0	-0.85981	0.55163	0.89719
ADORA2B-7	ADORA2B	370.31	23.771	-3.9059	0.9813	0.050731	411.93	0	-8.6898	0.99859	0.0083563	389.83	0	-8.6104	0.9982	0.010149	501.91	1.2942	-7.7762	0.99925	0.0041338
ADORA3-1	ADORA3	212.21	0	-7.7361	0.99591	0.016761	236.06	0	-7.8891	0.99753	0.0092322	223.4	0	-7.8099	0.99685	0.011145	287.62	0	-8.173	0.99869	0.0044749
ADORA3-10	ADORA3	134.06	0	-7.0774	0.99343	0.021865	149.12	0	-7.23	0.99608	0.011975	141.13	0	-7.151	0.99501	0.014436	181.7	0	-7.5133	0.99793	0.0057627
ADORA3-11	ADORA3	590.94	2.9713	-7.2197	0.99864	0.014767	657.35	0	-9.3627	0.99912	0.0083563	622.09	0	-9.2833	0.99887	0.010149	800.94	0	-9.6474	0.99953	0.0041338
ADORA3-2	ADORA3	233.85	0	-7.8756	0.99631	0.01613	260.13	0	-8.0286	0.99776	0.0089099	246.18	0	-7.9494	0.99714	0.010758	316.96	0	-8.3127	0.99881	0.0043289
ADORA3-3	ADORA3	603.56	0	-9.2398	0.99867	0.014767	671.4	1.9817	-7.817	0.99914	0.0083563	635.38	0	-9.3137	0.9989	0.010149	818.05	0	-9.6778	0.99954	0.0041338
ADORA3-4	ADORA3	0	0	-0.67912	0.16148	0.35339	0	0	-0.73874	0.17976	0.3782	0	0	-0.70739	0.14783	0.3069	0	0	-0.85981	0.55163	0.89719
ADORA3-5	ADORA3	325.83	0	-8.3524	0.9974	0.014837	362.45	0	-8.5056	0.9984	0.0083567	343	0	-8.4263	0.99795	0.010149	441.62	0	-8.7899	0.99915	0.0041338
ADORA3-6	ADORA3	601.16	0	-9.234	0.99866	0.014767	668.72	0	-9.3874	0.99913	0.0083563	632.85	0	-9.308	0.99889	0.010149	814.8	0	-9.6721	0.99954	0.0041338
ADORA3-7	ADORA3	0	0	-0.67912	0.16148	0.35339	0	0	-0.73874	0.17976	0.3782	0	0	-0.70739	0.14783	0.3069	0	0	-0.85981	0.55163	0.89719
ADORA3-8	ADORA3	206.8	0	-7.699	0.9958	0.016962	230.04	0	-7.852	0.99747	0.0093378	217.7	0	-7.7728	0.99677	0.011269	280.29	0	-8.1359	0.99866	0.0045217
ADORA3-9	ADORA3	0	0	-0.67912	0.16148	0.35339	0	0	-0.73874	0.17976	0.3782	0	0	-0.70739	0.14783	0.3069	0	0	-0.85981	0.55163	0.89719
ADPRM-1	ADPRM	0	0	-0.67912	0.16148	0.35339	0	0	-0.73874	0.17976	0.3782	0	0	-0.70739	0.14783	0.3069	0	0	-0.85981	0.55163	0.89719
ADPRM-2	ADPRM	250.08	5.9427	-5.1765	0.99308	0.022675	278.19	0	-8.1251	0.99791	0.0087245	263.26	0	-8.0458	0.99733	0.010533	338.95	1.2942	-7.2112	0.99889	0.0042474
ADPRM-3	ADPRM	0	0	-0.67912	0.16148	0.35339	0	0	-0.73874	0.17976	0.3782	0	0	-0.70739	0.14783	0.3069	0	0	-0.85981	0.55163	0.89719
ADPRM-4	ADPRM	433.44	0	-8.763	0.99809	0.014767	482.15	0	-8.9163	0.9988	0.0083563	456.28	0	-8.8369	0.99846	0.010149	587.47	0	-9.2008	0.99936	0.0041338
ADPRM-5	ADPRM	174.94	2068.1	3.5558	2.04E-24	1.86E-22	194.6	1757.8	3.1686	1.83E-13	1.66E-11	184.16	150.06	-0.29368	0.70716	0.59622	237.11	1.2942	-6.6975	0.99841	0.0048987
ADPRM-6	ADPRM	734.02	725.01	-0.017792	0.57156	0.87047	816.51	110.98	-2.868	0.95798	0.099096	772.71	0	-9.5956	0.99909	0.010149	994.87	0	-9.9598	0.99962	0.0041338
ADPRM-7	ADPRM	90.174	0	-6.5105	0.99018	0.029365	100.31	0	-6.6626	0.99415	0.016156	94.927	0	-6.5839	0.99258	0.019457	122.22	0	-6.9451	0.99693	0.0077405
ADRA1A-1	ADRA1A	41.48	0	-5.4087	0.97878	0.056822	46.142	0	-5.5589	0.98716	0.032164	43.667	0	-5.4811	0.98387	0.038513	56.221	0	-5.8385	0.99334	0.015281
ADRA1A-2	ADRA1A	495.36	0	-8.9552	0.99835	0.014767	551.03	0	-9.1086	0.99895	0.0083563	521.47	0	-9.0292	0.99865	0.010149	671.39	0	-9.3932	0.99944	0.0041338
ADRA1A-3	ADRA1A	355.29	3619.1	3.3449	1.24E-22	1.07E-20	395.21	4233	3.4177	2.07E-19	2.21E-17	374.01	1517.2	2.0174	0.0058732	0.01625	481.54	53.061	-3.158	0.96691	0.071708
ADRA1A-4	ADRA1A	371.52	0	-8.5412	0.99774	0.014767	413.27	0	-8.6944	0.99859	0.0083563	391.1	0	-8.6151	0.9982	0.010149	503.54	1.2942	-7.7809	0.99925	0.0041338
ADRA1A-5	ADRA1A	298.78	0	-8.2277	0.99715	0.014995	332.35	0	-8.3809	0.99825	0.0084007	314.53	0	-8.3016	0.99776	0.010181	404.95	0	-8.6652	0.99907	0.0041338
ADRA1A-6	ADRA1A	111.82	0	-6.8178	0.9921	0.024916	124.38	0	-6.9702	0.99529	0.01366	117.71	0	-6.8913	0.99402	0.016461	151.55	0	-7.2532	0.99752	0.0065578
ADRA1A-7	ADRA1A	513.99	0	-9.0084	0.99841	0.014767	571.76	0	-9.1618	0.99899	0.0083563	541.09	0	-9.0824	0.9987	0.010149	696.65	0	-9.4464	0.99946	0.0041338
ADRA1A-8	ADRA1A	172.53	0	-7.4391	0.99493	0.018648	191.92	0	-7.5919	0.99696	0.010227	181.63	0	-7.5128	0.99612	0.01233	233.85	0	-7.8756	0.99839	0.0049335
ADRA1B-1	ADRA1B	215.22	0	-7.7563	0.99597	0.016655	239.4	0	-7.9093	0.99757	0.0091761	226.56	0	-7.8301	0.99689	0.011079	291.7	0	-8.1933	0.99871	0.0044505
ADRA1B-2	ADRA1B	679.31	1197.5	0.8169	0.20755	0.44669	755.66	560.83	-0.4295	0.72144	0.5752	715.12	0	-9.4841	0.99902	0.010149	920.72	1.2942	-8.6502	0.99959	0.0041338
ADRA1B-3	ADRA1B	0	0	-0.67912	0.16148	0.35339	0	0	-0.73874	0.17976	0.3782	0	0	-0.70739	0.14783	0.3069	0	0	-0.85981	0.55163	0.89719
ADRA1B-4	ADRA1B	456.28	733.92	0.68451	0.28922	0.60757	507.56	162.5	-1.6371	0.89391	0.24094	480.33	0	-8.9109	0.99854	0.010149	618.43	0	-9.2748	0.99939	0.0041338
ADRA1B-5	ADRA1B	544.05	0	-9.0902	0.99851	0.014767	605.19	0	-9.2436	0.99904	0.0083563	572.73	0	-9.1642	0.99877	0.010149	737.39	0	-9.5282	0.99949	0.0041338
ADRA1B-6	ADRA1B	0	0	-0.67912	0.16148	0.35339	0	0	-0.73874	0.17976	0.3782	0	0	-0.70739	0.14783	0.3069	0	0	-0.85981	0.55163	0.89719
ADRA1B-7	ADRA1B	459.29	0	-8.8464	0.99821	0.014767	510.9	0	-8.9997	0.99886	0.0083563	483.5	0	-8.9203	0.99855	0.010149	622.5	0	-9.2843	0.99939	0.0041338
ADRA1D-1	ADRA1D	614.99	0	-9.2668	0.9987	0.014767	684.1	0	-9.4202	0.99915	0.0083563	647.4	0	-9.3407	0.99892	0.010149	833.54	0	-9.7048	0.99955	0.0041338
ADRA1D-2	ADRA1D	652.86	921.12	0.49597	0.35707	0.73732	726.23	196.19	-1.8828	0.91202	0.20136	687.27	0	-9.4268	0.99898	0.010149	884.87	0	-9.7909	0.99957	0.0041338
ADRA1D-3	ADRA1D	253.69	1842.2	2.8554	2.26E-10	1.18E-08	282.2	828.36	1.5502	0.046588	0.10936	267.06	176.26	-0.59673	0.76687	0.47769	343.84	0	-8.4298	0.9989	0.0042348
ADRA1D-4	ADRA1D	116.62	0	-6.8781	0.99243	0.024149	129.73	0	-7.0305	0.99549	0.013235	122.77	0	-6.9515	0.99427	0.01595	158.07	0	-7.3135	0.99762	0.0063561
ADRA1D-5	ADRA1D	165.32	2.9713	-5.3882	0.99471	0.019136	183.9	0	-7.5306	0.99683	0.010487	174.03	0	-7.4515	0.99595	0.012646	224.07	0	-7.8142	0.99832	0.0050563
ADRA1D-6	ADRA1D	103.4	0	-6.706	0.99145	0.026417	115.02	0	-6.8582	0.99491	0.014493	108.85	0	-6.7794	0.99353	0.017468	140.14	0	-7.141	0.99732	0.0069549
ADRA1D-7	ADRA1D	84.764	0	-6.4223	0.98955	0.030867	94.29	0	-6.5742	0.99378	0.017	89.232	0	-6.4956	0.99211	0.020474	114.89	0	-6.8566	0.99673	0.0081432
ADRA2A-1	ADRA2A	187.56	0	-7.5589	0.99535	0.017794	208.64	0	-7.7118	0.9972	0.0097734	197.45	0	-7.6326	0.99644	0.011789	254.22	0	-7.9956	0.99852	0.0047227
ADRA2A-2	ADRA2A	358.89	0	-8.4914	0.99766	0.014767	399.23	0	-8.6447	0.99854	0.0083563	377.81	0	-8.5653	0.99814	0.010149	486.43	0	-8.9291	0.99922	0.0041338
ADRA2A-3	ADRA2A	91.977	0	-6.5388	0.99038	0.028916	102.31	0	-6.6909	0.99427	0.015905	96.826	0	-6.6121	0.99273	0.019155	124.66	0	-6.9734	0.99699	0.0076202
ADRA2A-4	ADRA2A	495.36	410.04	-0.27208	0.66346	0.69803	551.03	0	-9.1086	0.99895	0.0083563	521.47	0	-9.0292	0.99865	0.010149	671.39	0	-9.3932	0.99944	0.0041338
ADRA2A-5	ADRA2A	291.56	0	-8.1926	0.99708	0.015096	324.33	0	-8.3458	0.99821	0.0084409	306.93	0	-8.2665	0.99771	0.010222	395.18	0	-8.63	0.99905	0.0041449
ADRA2A-6	ADRA2A	590.34	0	-9.2078	0.99864	0.014767	656.68	0	-9.3613	0.99912	0.0083563	621.46	0	-9.2818	0.99887	0.010149	800.13	0	-9.6459	0.99953	0.0041338
ADRA2A-7	ADRA2A	417.81	0	-8.7101	0.99801	0.014767	464.76	0	-8.8634	0.99875	0.0083563	439.83	0	-8.7841	0.9984	0.010149	566.28	0	-9.1479	0.99933	0.0041338
ADRA2B-1	ADRA2B	367.91	0	-8.5271	0.99772	0.014767	409.26	0	-8.6804	0.99858	0.0083563	387.3	0	-8.601	0.99818	0.010149	498.65	0	-8.9648	0.99924	0.0041338
ADRA2B-2	ADRA2B	396.77	0	-8.6358	0.9979	0.014767	441.36	0	-8.7891	0.99868	0.0083563	417.68	0	-8.7097	0.99832	0.010149	537.76	0	-9.0735	0.9993	0.0041338
ADRA2B-3	ADRA2B	403.98	0	-8.6617	0.99794	0.014767	449.38	0	-8.815	0.99871	0.0083563	425.27	0	-8.7356	0.99835	0.010149	547.54	0	-9.0995	0.99931	0.0041338
ADRA2B-4	ADRA2B	654.66	0	-9.3568	0.99879	0.014767	728.24	0	-9.5102	0.9992	0.0083563	689.17	0	-9.4308	0.99898	0.010149	887.31	0	-9.7949	0.99957	0.0041338
ADRA2B-5	ADRA2B	432.23	0	-8.759	0.99808	0.014767	480.81	0	-8.9123	0.99879	0.0083563	455.02	0	-8.8329	0.99846	0.010149	585.84	0	-9.1968	0.99935	0.0041338
ADRA2B-6	ADRA2B	353.48	677.47	0.93656	0.194	0.41938	393.21	265.55	-0.56454	0.75164	0.51573	372.11	47.637	-2.9395	0.96058	0.089986	479.1	0	-8.9072	0.99921	0.0041338
ADRA2B-7	ADRA2B	564.49	3327.9	2.5575	1.10E-08	5.17E-07	627.93	370.58	-0.75921	0.78706	0.44475	594.24	85.746	-2.7786	0.95524	0.10168	765.09	0	-9.5814	0.99951	0.0041338
ADRA2B-8	ADRA2B	103.4	124.8	0.26898	0.53442	0.93801	115.02	126.83	0.13986	0.56831	0.87148	108.85	0	-6.7794	0.99353	0.017468	140.14	0	-7.141	0.99732	0.0069549
ADRA2C-1	ADRA2C	39.075	0	-5.3246	0.9775	0.059892	43.467	0	-5.4747	0.98636	0.034016	41.135	0	-5.397	0.98288	0.040708	52.962	0	-5.7539	0.99293	0.016148
ADRA2C-2	ADRA2C	36.07	0	-5.2122	0.97567	0.064299	40.123	0	-5.3619	0.9852	0.036713	37.971	0	-5.2843	0.98145	0.043879	48.888	0	-5.6406	0.99234	0.017403
ADRA2C-3	ADRA2C	298.78	3271.4	3.4484	8.22E-25	7.61E-23	332.35	539.03	0.69599	0.34583	0.70642	314.53	2.3818	-6.5438	0.99776	0.010181	404.95	0	-8.6652	0.99907	0.0041338
ADRA2C-4	ADRA2C	180.35	0	-7.5026	0.99516	0.018167	200.62	0	-7.6555	0.99709	0.0099728	189.85	0	-7.5763	0.99629	0.012028	244.44	0	-7.9392	0.99846	0.0048153
ADRA2C-5	ADRA2C	32.463	0	-5.0645	0.97303	0.070639	36.111	0	-5.2138	0.98352	0.040608	34.174	0	-5.1364	0.97939	0.048466	43.999	0	-5.4918	0.9915	0.019225
ADRA2C-6	ADRA2C	229.64	511.07	1.1507	0.13639	0.31945	255.45	73.324	-1.7868	0.90611	0.21438	241.75	0	-7.9233	0.99709	0.010825	311.25	0	-8.2866	0.99879	0.0043554
ADRA2C-7	ADRA2C	0	0	-0.67912	0.16148	0.35339	0	0	-0.73874	0.17976	0.3782	0	0	-0.70739	0.14783	0.3069	0	0	-0.85981	0.55163	0.89719
ADRB1-1	ADRB1	530.82	1369.8	1.366	0.041668	0.10562	590.48	1563.6	1.4034	0.076093	0.17531	558.81	516.86	-0.11236	0.65091	0.70692	719.46	49.178	-3.8438	0.97965	0.044557
ADRB1-2	ADRB1	243.47	234.74	-0.052484	0.61243	0.79528	270.83	126.83	-1.0885	0.83754	0.36274	256.3	0	-8.0073	0.99725	0.010615	329.99	0	-8.3707	0.99886	0.0042753
ADRB1-3	ADRB1	122.04	0	-6.9429	0.99277	0.023373	135.75	0	-7.0954	0.99569	0.012806	128.47	0	-7.0165	0.99452	0.015436	165.4	0	-7.3785	0.99773	0.0061543
ADRB1-4	ADRB1	201.99	44.57	-2.1552	0.92946	0.17246	224.69	0	-7.8182	0.99741	0.0094397	212.64	0	-7.739	0.99669	0.011388	273.77	0	-8.1021	0.99862	0.004568
ADRB1-5	ADRB1	192.37	2282	3.5615	2.39E-25	2.24E-23	213.99	206.1	-0.053946	0.62715	0.75877	202.51	0	-7.669	0.99652	0.011651	260.73	0	-8.032	0.99856	0.0046694
ADRB1-6	ADRB1	0	0	-0.67912	0.16148	0.35339	0	0	-0.73874	0.17976	0.3782	0	0	-0.70739	0.14783	0.3069	0	0	-0.85981	0.55163	0.89719
ADRB1-7	ADRB1	114.22	0	-6.8483	0.99227	0.024521	127.06	0	-7.0006	0.99539	0.013443	120.24	0	-6.9217	0.99414	0.0162	154.81	0	-7.2837	0.99757	0.0064546
ADRB2-1	ADRB2	781.51	686.38	-0.187	0.62949	0.76285	869.34	291.31	-1.5741	0.88825	0.25322	822.7	0	-9.686	0.99915	0.010149	1059.2	0	-10.05	0.99964	0.0041338
ADRB2-2	ADRB2	0	0	-0.67912	0.16148	0.35339	0	0	-0.73874	0.17976	0.3782	0	0	-0.70739	0.14783	0.3069	0	0	-0.85981	0.55163	0.89719
ADRB2-3	ADRB2	325.23	270.39	-0.2655	0.66907	0.68748	361.78	0	-8.5029	0.99839	0.0083581	342.37	0	-8.4236	0.99795	0.010149	440.8	1.2942	-7.5893	0.99914	0.0041338
ADRB2-4	ADRB2	18.035	0	-4.2506	0.95239	0.1195	20.062	0	-4.3965	0.96988	0.071977	18.985	0	-4.3209	0.9628	0.085081	24.444	0	-4.6692	0.9847	0.033766
ADRB2-5	ADRB2	238.66	0	-7.9048	0.99639	0.015983	265.48	0	-8.0579	0.99781	0.0088405	251.24	0	-7.9787	0.9972	0.010672	323.47	0	-8.342	0.99883	0.0042962
ADRB2-6	ADRB2	469.51	1473.8	1.6482	0.010028	0.029875	522.27	701.53	0.42501	0.45566	0.91702	494.25	107.18	-2.1947	0.93112	0.15442	636.36	0	-9.316	0.99941	0.0041338
ADRB2-7	ADRB2	49.295	0	-5.6523	0.98209	0.048801	54.835	0	-5.8031	0.98922	0.027402	51.894	0	-5.725	0.98643	0.03285	66.813	0	-6.0835	0.99439	0.013042
ADRB3-1	ADRB3	525.41	368.45	-0.51083	0.72582	0.57815	584.46	101.07	-2.52	0.94573	0.12669	553.11	0	-9.114	0.99873	0.010149	712.13	0	-9.478	0.99947	0.0041338
ADRB3-10	ADRB3	1036.4	0	-10.019	0.99928	0.014767	1152.9	0	-10.172	0.9995	0.0083563	1091	0	-10.093	0.99936	0.010149	1404.7	0	-10.457	0.99973	0.0041338
ADRB3-11	ADRB3	721.39	766.61	0.087584	0.53155	0.9431	802.47	539.03	-0.57319	0.75202	0.51499	759.42	240.57	-1.6544	0.89571	0.23087	977.75	1.2942	-8.7368	0.99961	0.0041338
ADRB3-12	ADRB3	116.62	0	-6.8781	0.99243	0.024149	129.73	0	-7.0305	0.99549	0.013235	122.77	0	-6.9515	0.99427	0.01595	158.07	0	-7.3135	0.99762	0.0063561
ADRB3-13	ADRB3	429.23	7241.2	4.0732	7.26E-68	1.56E-65	477.47	8668.1	4.1794	5.10E-57	9.42E-55	451.85	2872.5	2.6657	2.56E-06	0.00071123	581.76	86.709	-2.7321	0.95473	0.097594
ADRB3-14	ADRB3	63.122	0	-6.0027	0.98598	0.039385	70.216	0	-6.1541	0.99161	0.021891	66.449	0	-6.0757	0.98941	0.026309	85.554	0	-6.4355	0.99562	0.010447
ADRB3-2	ADRB3	517	0	-9.0168	0.99842	0.014767	575.1	0	-9.1702	0.99899	0.0083563	544.25	0	-9.0908	0.99871	0.010149	700.72	1.2942	-8.2568	0.99946	0.0041338
ADRB3-3	ADRB3	226.64	0	-7.8306	0.99619	0.016326	252.11	0	-7.9836	0.99769	0.0090079	238.58	0	-7.9044	0.99705	0.010875	307.18	2.5883	-6.4243	0.99754	0.0065139
ADRB3-4	ADRB3	162.91	0	-7.3568	0.99462	0.019303	181.22	0	-7.5096	0.99678	0.010576	171.5	0	-7.4305	0.9959	0.012755	220.81	0	-7.7932	0.9983	0.0050994
ADRB3-5	ADRB3	61.919	207.99	1.7319	0.04132	0.10478	68.878	47.562	-0.52503	0.74863	0.52175	65.183	0	-6.0484	0.9892	0.026762	83.924	0	-6.4081	0.99553	0.010626
ADRB3-6	ADRB3	348.07	0	-8.4474	0.99758	0.014801	387.19	0	-8.6006	0.9985	0.0083563	366.42	0	-8.5213	0.99808	0.010149	471.77	0	-8.885	0.9992	0.0041338
ADRB3-7	ADRB3	337.85	0	-8.4045	0.9975	0.014816	375.82	0	-8.5577	0.99845	0.0083563	355.66	0	-8.4784	0.99802	0.010149	457.91	1.2942	-7.6441	0.99918	0.0041338
ADRB3-8	ADRB3	31.861	0	-5.0383	0.97254	0.071823	35.442	0	-5.1875	0.9832	0.041344	33.541	0	-5.1102	0.979	0.049331	43.184	0	-5.4655	0.99133	0.019568
ADRB3-9	ADRB3	527.22	0	-9.045	0.99846	0.014767	586.47	0	-9.1984	0.99901	0.0083563	555.01	0	-9.119	0.99874	0.010149	714.58	0	-9.483	0.99947	0.0041338
ADTRP-1	ADTRP	471.31	205.02	-1.1969	0.84792	0.35339	524.28	0	-9.0369	0.99889	0.0083563	496.15	0	-8.9575	0.99858	0.010149	638.8	0	-9.3215	0.99941	0.0041338
ADTRP-2	ADTRP	387.75	0	-8.6027	0.99784	0.014767	431.33	0	-8.756	0.99865	0.0083563	408.19	0	-8.6766	0.99828	0.010149	525.54	0	-9.0404	0.99928	0.0041338
ADTRP-3	ADTRP	537.44	0	-9.0726	0.99849	0.014767	597.84	0	-9.226	0.99903	0.0083563	565.77	0	-9.1466	0.99876	0.010149	728.43	0	-9.5106	0.99948	0.0041338
ADTRP-4	ADTRP	244.67	546.73	1.1567	0.13092	0.3078	272.17	194.21	-0.48477	0.73593	0.54655	257.57	0	-8.0144	0.99727	0.010597	331.62	0	-8.3777	0.99886	0.0042694
ADTRP-5	ADTRP	71.538	0	-6.1807	0.98762	0.035466	79.578	0	-6.3323	0.99261	0.019623	75.309	0	-6.2538	0.99065	0.023602	96.961	0	-6.6141	0.99613	0.0093762
ADTRP-6	ADTRP	64.925	0	-6.0428	0.98637	0.038468	72.222	0	-6.1942	0.99185	0.021358	68.348	0	-6.1158	0.9897	0.02567	87.998	0	-6.4757	0.99574	0.010194
ADTRP-7	ADTRP	176.14	0	-7.4687	0.99504	0.018423	195.94	0	-7.6216	0.99702	0.010108	185.42	0	-7.5424	0.9962	0.012188	238.74	0	-7.9053	0.99842	0.0048784
ADTRP-8	ADTRP	197.18	0	-7.6307	0.99559	0.017363	219.34	1.9817	-6.2074	0.99734	0.0095468	207.57	0	-7.7044	0.99661	0.011516	267.25	0	-8.0674	0.99859	0.0046175
ADTRP-9	ADTRP	872.88	0	-9.7713	0.99912	0.014767	970.98	0	-9.9248	0.9994	0.0083563	918.9	0	-9.8453	0.99924	0.010149	1183.1	3.8825	-7.9219	0.99904	0.0041465
AEBP1-1	AEBP1	827.8	0	-9.6949	0.99907	0.014767	920.83	0	-9.8484	0.99937	0.0083563	871.43	0	-9.7689	0.9992	0.010149	1122	0	-10.133	0.99966	0.0041338
AEBP1-2	AEBP1	217.62	686.38	1.6527	0.021518	0.057565	242.08	844.22	1.7979	0.014174	0.035246	229.09	490.66	1.0955	0.21844	0.44871	294.96	0	-8.2092	0.99872	0.0044334
AEBP1-3	AEBP1	311.4	0	-8.2873	0.99727	0.014934	346.4	0	-8.4404	0.99832	0.0083856	327.82	0	-8.3611	0.99785	0.010169	422.06	0	-8.7247	0.99911	0.0041338
AEBP1-4	AEBP1	390.75	0	-8.6138	0.99786	0.014767	434.67	0	-8.7671	0.99866	0.0083563	411.35	0	-8.6877	0.99829	0.010149	529.62	0	-9.0515	0.99929	0.0041338
AEBP1-5	AEBP1	287.35	335.76	0.22388	0.50993	0.98215	319.65	582.63	0.86406	0.27422	0.56673	302.5	57.164	-2.3835	0.94074	0.13342	389.47	2.5883	-6.7658	0.99806	0.0055204
AEBP1-6	AEBP1	541.64	0	-9.0839	0.9985	0.014767	602.52	0	-9.2373	0.99904	0.0083563	570.2	0	-9.1578	0.99877	0.010149	734.13	0	-9.5219	0.99948	0.0041338
AEBP1-7	AEBP1	79.353	0	-6.3283	0.98884	0.032555	88.271	0	-6.4801	0.99335	0.017957	83.536	0	-6.4015	0.99157	0.021617	107.55	0	-6.7623	0.99651	0.0085933
AFG3L2-1	AFG3L2	340.26	623.98	0.87296	0.22283	0.47699	378.5	0	-8.5679	0.99846	0.0083563	358.19	0	-8.4886	0.99804	0.010149	461.17	1.2942	-7.6543	0.99918	0.0041338
AFG3L2-2	AFG3L2	370.92	0	-8.5388	0.99774	0.014767	412.6	0	-8.6921	0.99859	0.0083563	390.47	0	-8.6127	0.9982	0.010149	502.73	0	-8.9765	0.99925	0.0041338
AFG3L2-3	AFG3L2	144.88	0	-7.1886	0.99394	0.020767	161.16	0	-7.3413	0.99637	0.011373	152.52	2.3818	-5.5044	0.99538	0.013712	196.37	1.2942	-6.4268	0.99808	0.0054775
AFG3L2-4	AFG3L2	526.01	0	-9.0417	0.99845	0.014767	585.13	0	-9.1951	0.99901	0.0083563	553.74	0	-9.1157	0.99873	0.010149	712.95	0	-9.4797	0.99947	0.0041338
AFG3L2-5	AFG3L2	488.74	0	-8.9359	0.99832	0.014767	543.67	0	-9.0892	0.99893	0.0083563	514.51	0	-9.0098	0.99864	0.010149	662.43	0	-9.3738	0.99943	0.0041338
AFG3L2-6	AFG3L2	97.388	0	-6.6204	0.99092	0.027666	108.33	0	-6.7726	0.99459	0.015195	102.52	0	-6.6938	0.99313	0.018307	132	0	-7.0552	0.99715	0.0072868
AFG3L2-7	AFG3L2	91.376	0	-6.5295	0.99031	0.029062	101.65	0	-6.6815	0.99423	0.015987	96.193	0	-6.6028	0.99268	0.019255	123.85	0	-6.964	0.99697	0.0076598
AGER-1	AGER	45.087	0	-5.5263	0.98045	0.052782	50.154	0	-5.6768	0.9882	0.02976	47.464	0	-5.5988	0.98517	0.035654	61.11	0	-5.9567	0.99387	0.014151
AGER-10	AGER	290.96	0	-8.1896	0.99707	0.015104	323.66	0	-8.3428	0.9982	0.0084429	306.3	0	-8.2635	0.9977	0.010224	394.36	0	-8.627	0.99904	0.0041451
AGER-11	AGER	0	0	-0.67912	0.16148	0.35339	0	0	-0.73874	0.17976	0.3782	0	0	-0.70739	0.14783	0.3069	0	0	-0.85981	0.55163	0.89719
AGER-12	AGER	126.24	0	-6.9914	0.99302	0.022811	140.43	0	-7.144	0.99584	0.012495	132.9	0	-7.065	0.9947	0.015061	171.11	0	-7.4272	0.9978	0.0060064
AGER-2	AGER	24.046	0	-4.6465	0.96392	0.092419	26.749	0	-4.7944	0.97759	0.054311	25.314	0	-4.7178	0.97214	0.064502	32.592	0	-5.07	0.98852	0.025592
AGER-3	AGER	216.42	0	-7.7643	0.996	0.016622	240.74	0	-7.9173	0.99758	0.009159	227.83	0	-7.8381	0.99691	0.011059	293.33	0	-8.2013	0.99872	0.0044424
AGER-4	AGER	334.24	1149.9	1.7795	0.0061516	0.020958	371.81	338.88	-0.13343	0.64824	0.71799	351.86	0	-8.463	0.998	0.010149	453.03	0	-8.8266	0.99917	0.0041338
AGER-5	AGER	173.74	0	-7.449	0.99497	0.018576	193.26	0	-7.6018	0.99698	0.01019	182.89	0	-7.5227	0.99615	0.012285	235.48	0	-7.8855	0.9984	0.0049164
AGER-6	AGER	130.45	0	-7.0384	0.99325	0.022285	145.11	0	-7.1909	0.99597	0.012206	137.33	0	-7.112	0.99487	0.014714	176.81	0	-7.4742	0.99787	0.0058706
AGER-7	AGER	87.168	0	-6.4622	0.98984	0.030171	96.965	0	-6.6142	0.99395	0.01661	91.763	0	-6.5355	0.99233	0.020003	118.15	0	-6.8966	0.99682	0.0079563
AGER-8	AGER	576.51	0	-9.1737	0.9986	0.014767	641.3	0	-9.3271	0.9991	0.0083563	606.9	0	-9.2477	0.99884	0.010149	781.39	1.2942	-8.4138	0.99952	0.0041338
AGER-9	AGER	143.68	0	-7.1767	0.99388	0.020873	159.82	0	-7.3293	0.99634	0.011432	151.25	0	-7.2503	0.99535	0.013781	194.74	2.5883	-5.7695	0.99613	0.0093799
AGL-1	AGL	58.914	0	-5.9048	0.98498	0.041785	65.535	0	-6.056	0.99101	0.023286	62.019	0	-5.9777	0.98865	0.027968	79.85	0	-6.3372	0.99531	0.011105
AGL-10	AGL	162.91	0	-7.3568	0.99462	0.019303	181.22	0	-7.5096	0.99678	0.010576	171.5	0	-7.4305	0.9959	0.012755	220.81	0	-7.7932	0.9983	0.0050994
AGL-11	AGL	240.46	0	-7.9157	0.99642	0.015943	267.49	0	-8.0687	0.99782	0.0088236	253.14	0	-7.9895	0.99722	0.010651	325.92	0	-8.3528	0.99884	0.0042873
AGL-12	AGL	563.89	0	-9.1418	0.99857	0.014767	627.26	0	-9.2952	0.99908	0.0083563	593.61	0	-9.2158	0.99882	0.010149	764.28	0	-9.5798	0.9995	0.0041338
AGL-13	AGL	294.57	0	-8.2073	0.99711	0.015062	327.67	0	-8.3605	0.99822	0.0084298	310.1	0	-8.2812	0.99773	0.01021	399.25	0	-8.6448	0.99905	0.0041427
AGL-14	AGL	0	0	-0.67912	0.16148	0.35339	0	0	-0.73874	0.17976	0.3782	0	0	-0.70739	0.14783	0.3069	0	0	-0.85981	0.55163	0.89719
AGL-2	AGL	102.8	0	-6.6976	0.9914	0.026533	114.35	0	-6.8499	0.99488	0.014559	108.22	0	-6.7711	0.99349	0.017547	139.33	0	-7.1327	0.9973	0.006986
AGL-3	AGL	232.65	0	-7.8682	0.99629	0.01616	258.8	0	-8.0212	0.99775	0.0089256	244.91	0	-7.942	0.99713	0.010777	315.33	0	-8.3053	0.9988	0.0043367
AGL-4	AGL	418.41	0	-8.7122	0.99801	0.014767	465.43	0	-8.8655	0.99875	0.0083563	440.46	0	-8.7861	0.9984	0.010149	567.1	0	-9.15	0.99933	0.0041338
AGL-5	AGL	690.13	0	-9.4328	0.99885	0.014767	767.69	0	-9.5863	0.99925	0.0083563	726.51	0	-9.5068	0.99904	0.010149	935.38	0	-9.871	0.9996	0.0041338
AGL-6	AGL	455.08	0	-8.8331	0.99819	0.014767	506.22	0	-8.9865	0.99885	0.0083563	479.07	0	-8.9071	0.99853	0.010149	616.8	0	-9.271	0.99939	0.0041338
AGL-7	AGL	421.41	9630.1	4.511	5.90E-126	2.33E-123	468.77	15493	5.0436	1.42E-193	5.77E-191	443.63	3822.9	3.1044	3.80E-11	1.41E-08	571.17	482.72	-0.24226	0.7069	0.61898
AGL-8	AGL	948.63	127.77	-2.8826	0.96201	0.096891	1055.2	0	-10.045	0.99945	0.0083563	998.63	0	-9.9653	0.9993	0.010149	1285.7	1.2942	-9.1315	0.99971	0.0041338
AGL-9	AGL	1415.7	2.9713	-8.4787	0.9995	0.014767	1574.8	0	-10.622	0.99963	0.0083563	1490.4	0	-10.542	0.99953	0.010149	1918.8	0	-10.907	0.9998	0.0041338
AGMO-1	AGMO	316.81	0	-8.312	0.99732	0.014884	352.42	0	-8.4652	0.99835	0.0083669	333.51	0	-8.3859	0.99789	0.010153	429.4	0	-8.7495	0.99912	0.0041338
AGMO-2	AGMO	477.32	1702.6	1.8325	0.0024232	0.014801	530.96	1042.4	0.97188	0.22559	0.47012	502.48	33.346	-3.8737	0.97998	0.047162	646.95	1.2942	-8.1418	0.99942	0.0041338
AGMO-3	AGMO	151.49	26.742	-2.4586	0.94452	0.13796	168.52	0	-7.4053	0.99653	0.011051	159.48	0	-7.3262	0.99559	0.013324	205.33	0	-7.6888	0.99817	0.0053241
AGMO-4	AGMO	471.91	0	-8.8854	0.99826	0.014767	524.95	0	-9.0388	0.99889	0.0083563	496.79	0	-8.9594	0.99859	0.010149	639.61	0	-9.3233	0.99941	0.0041338
AGMO-5	AGMO	2.4046	0	-1.7675	0.68813	0.65082	2.6749	0	-1.8777	0.7472	0.52415	2.5314	0	-1.8202	0.71473	0.58117	3.2592	0	-2.0906	0.88333	0.24802
AGMO-6	AGMO	473.71	591.3	0.31926	0.45096	0.91137	526.95	43.598	-3.5654	0.97495	0.060384	498.68	0	-8.9649	0.99859	0.010149	642.06	0	-9.3288	0.99941	0.0041338
AGMO-7	AGMO	430.43	0	-8.753	0.99807	0.014767	478.8	0	-8.9063	0.99879	0.0083563	453.12	0	-8.8269	0.99845	0.010149	583.39	0	-9.1908	0.99935	0.0041338
AGPAT1-1	AGPAT1	1600.3	2409.8	0.59025	0.26631	0.56272	1780.1	334.91	-2.4066	0.94063	0.13815	1684.6	0	-10.719	0.99959	0.010149	2169	0	-11.083	0.99982	0.0041338
AGPAT1-10	AGPAT1	217.62	0	-7.7723	0.99602	0.016581	242.08	0	-7.9253	0.99759	0.0091388	229.09	0	-7.8461	0.99693	0.011033	294.96	0	-8.2092	0.99872	0.0044334
AGPAT1-11	AGPAT1	342.66	0	-8.4248	0.99754	0.014816	381.17	0	-8.5781	0.99848	0.0083563	360.72	0	-8.4987	0.99805	0.010149	464.43	0	-8.8624	0.99919	0.0041338
AGPAT1-12	AGPAT1	432.83	0	-8.761	0.99809	0.014767	481.48	0	-8.9143	0.99879	0.0083563	455.65	0	-8.8349	0.99846	0.010149	586.65	0	-9.1988	0.99936	0.0041338
AGPAT1-13	AGPAT1	0	0	-0.67912	0.16148	0.35339	0	0	-0.73874	0.17976	0.3782	0	0	-0.70739	0.14783	0.3069	0	0	-0.85981	0.55163	0.89719
AGPAT1-2	AGPAT1	535.63	29.713	-4.127	0.98434	0.043339	595.83	0	-9.2212	0.99903	0.0083563	563.87	0	-9.1418	0.99876	0.010149	725.98	0	-9.5058	0.99948	0.0041338
AGPAT1-3	AGPAT1	124.44	0	-6.9709	0.99292	0.023047	138.43	0	-7.1233	0.99577	0.012626	131	0	-7.0444	0.99463	0.015218	168.66	0	-7.4065	0.99777	0.0060684
AGPAT1-4	AGPAT1	120.23	0	-6.9216	0.99266	0.023629	133.74	0	-7.0741	0.99563	0.012948	126.57	0	-6.9951	0.99444	0.015605	162.96	0	-7.3572	0.99769	0.0062213
AGPAT1-5	AGPAT1	827.2	0	-9.6938	0.99907	0.014767	920.16	0	-9.8473	0.99937	0.0083563	870.8	0	-9.7679	0.9992	0.010149	1121.2	0	-10.132	0.99966	0.0041338
AGPAT1-6	AGPAT1	1243.8	329.82	-1.9118	0.91973	0.19469	1383.6	499.4	-1.4683	0.87841	0.2746	1309.4	66.692	-4.2748	0.98477	0.036552	1685.8	14.236	-6.7907	0.99752	0.0065621
AGPAT1-7	AGPAT1	770.09	0	-9.5907	0.99899	0.014767	856.63	0	-9.7442	0.99932	0.0083563	810.68	0	-9.6648	0.99914	0.010149	1043.8	1.2942	-8.831	0.99964	0.0041338
AGPAT1-8	AGPAT1	407.59	0	-8.6745	0.99796	0.014767	453.39	0	-8.8278	0.99872	0.0083563	429.07	0	-8.7484	0.99836	0.010149	552.43	0	-9.1123	0.99932	0.0041338
AGPAT1-9	AGPAT1	163.52	0	-7.3621	0.99465	0.019264	181.89	0	-7.5148	0.99679	0.010555	172.13	0	-7.4358	0.99591	0.012728	221.62	0	-7.7985	0.9983	0.0050887
AGPAT2-1	AGPAT2	805.55	95.083	-3.0694	0.96655	0.086228	896.09	0	-9.8091	0.99935	0.0083563	848.02	0	-9.7296	0.99917	0.010149	1091.8	0	-10.094	0.99965	0.0041338
AGPAT2-2	AGPAT2	227.24	0	-7.8344	0.9962	0.016307	252.78	0	-7.9874	0.9977	0.0089995	239.22	0	-7.9082	0.99706	0.010866	307.99	0	-8.2714	0.99878	0.0043692
AGPAT2-3	AGPAT2	787.52	0	-9.623	0.99901	0.014767	876.03	0	-9.7765	0.99934	0.0083563	829.03	0	-9.697	0.99916	0.010149	1067.4	0	-10.061	0.99965	0.0041338
AGPAT2-4	AGPAT2	0	0	-0.67912	0.16148	0.35339	0	0	-0.73874	0.17976	0.3782	0	0	-0.70739	0.14783	0.3069	0	0	-0.85981	0.55163	0.89719
AGPAT2-5	AGPAT2	437.04	612.1	0.48504	0.38196	0.78478	486.16	0	-8.9283	0.99881	0.0083563	460.08	2.3818	-7.0911	0.99847	0.010149	592.36	0	-9.2128	0.99936	0.0041338
AGPAT2-6	AGPAT2	5.4104	0	-2.6804	0.85101	0.34683	6.0185	0	-2.8112	0.89346	0.24181	5.6956	0	-2.7432	0.87402	0.2773	7.3332	0	-3.0589	0.94869	0.11031
AGPAT2-7	AGPAT2	814.57	1149.9	0.49689	0.34568	0.71573	906.12	1500.2	0.72673	0.32596	0.66855	857.51	242.95	-1.8153	0.90765	0.20535	1104	1.2942	-8.9119	0.99966	0.0041338
AGPAT3-1	AGPAT3	503.17	418.96	-0.26366	0.66074	0.70329	559.72	0	-9.1311	0.99896	0.0083563	529.69	0	-9.0517	0.99867	0.010149	681.98	0	-9.4157	0.99945	0.0041338
AGPAT3-2	AGPAT3	203.19	0	-7.6738	0.99572	0.01711	226.03	0	-7.8267	0.99742	0.0094154	213.9	0	-7.7475	0.99671	0.011359	275.4	0	-8.1106	0.99863	0.0045566
AGPAT3-3	AGPAT3	134.66	0	-7.0838	0.99346	0.021801	149.79	0	-7.2364	0.9961	0.011941	141.76	0	-7.1574	0.99503	0.014394	182.51	0	-7.5197	0.99794	0.0057457
AGPAT3-4	AGPAT3	0	0	-0.67912	0.16148	0.35339	0	0	-0.73874	0.17976	0.3782	0	0	-0.70739	0.14783	0.3069	0	0	-0.85981	0.55163	0.89719
AGPAT3-5	AGPAT3	440.05	561.58	0.35113	0.44048	0.89273	489.5	0	-8.9381	0.99881	0.0083563	463.24	0	-8.8587	0.99848	0.010149	596.43	0	-9.2226	0.99937	0.0041338
AGPAT3-6	AGPAT3	137.67	0	-7.1155	0.99361	0.021473	153.14	0	-7.2681	0.99618	0.011763	144.92	0	-7.1891	0.99514	0.014183	186.59	0	-7.5514	0.99798	0.0056619
AGPAT3-7	AGPAT3	316.21	3084.3	3.2819	5.68E-20	4.46E-18	351.75	1177.1	1.7398	0.018805	0.04601	332.88	107.18	-1.6258	0.8948	0.23284	428.58	0	-8.7468	0.99912	0.0041338
AGPAT3-8	AGPAT3	229.64	35.656	-2.6535	0.95179	0.12093	255.45	0	-8.0025	0.99772	0.008966	241.75	0	-7.9233	0.99709	0.010825	311.25	0	-8.2866	0.99879	0.0043554
AGPAT3-9	AGPAT3	51.7	0	-5.7197	0.98291	0.046788	57.51	0	-5.8706	0.98973	0.026223	54.425	0	-5.7925	0.98706	0.031453	70.072	0	-6.1512	0.99465	0.012489
AGPAT4-1	AGPAT4	595.75	0	-9.221	0.99865	0.014767	662.7	0	-9.3744	0.99913	0.0083563	627.15	0	-9.295	0.99888	0.010149	807.46	0	-9.659	0.99953	0.0041338
AGPAT4-2	AGPAT4	299.38	0	-8.2306	0.99716	0.014994	333.02	0	-8.3838	0.99825	0.0084007	315.16	0	-8.3045	0.99777	0.010181	405.77	0	-8.6681	0.99907	0.0041338
AGPAT4-3	AGPAT4	659.47	169.37	-1.9549	0.91909	0.19614	733.59	0	-9.5208	0.99921	0.0083563	694.23	0	-9.4414	0.99899	0.010149	893.83	0	-9.8055	0.99958	0.0041338
AGPAT4-4	AGPAT4	247.08	796.32	1.6844	0.016014	0.044216	274.84	959.16	1.7994	0.013851	0.034518	260.1	97.656	-1.4041	0.87596	0.27327	334.88	0	-8.3918	0.99887	0.0042602
AGPAT4-5	AGPAT4	587.33	0	-9.2005	0.99863	0.014767	653.34	0	-9.3539	0.99911	0.0083563	618.29	0	-9.2745	0.99887	0.010149	796.05	0	-9.6385	0.99952	0.0041338
AGPAT4-6	AGPAT4	230.85	0	-7.857	0.99626	0.016208	256.79	0	-8.01	0.99773	0.0089491	243.01	0	-7.9308	0.9971	0.010805	312.88	0	-8.2941	0.9988	0.0043474
AGPAT4-7	AGPAT4	486.34	0	-8.9288	0.99831	0.014767	541	0	-9.0821	0.99893	0.0083563	511.97	0	-9.0027	0.99863	0.010149	659.17	0	-9.3667	0.99943	0.0041338
AGPAT5-1	AGPAT5	535.03	0	-9.0662	0.99848	0.014767	595.16	0	-9.2196	0.99903	0.0083563	563.23	0	-9.1402	0.99875	0.010149	725.17	0	-9.5042	0.99948	0.0041338
AGPAT5-10	AGPAT5	101.6	1646.1	4.0049	1.05E-38	1.41E-36	113.01	1424.9	3.6446	1.35E-25	1.63E-23	106.95	80.983	-0.39699	0.73457	0.54215	137.7	1.2942	-5.9179	0.99727	0.0070495
AGPAT5-11	AGPAT5	281.94	0	-8.1444	0.99697	0.015212	313.63	0	-8.2975	0.99814	0.0084866	296.81	0	-8.2182	0.99763	0.010268	382.14	0	-8.5817	0.99901	0.0041585
AGPAT5-12	AGPAT5	186.36	0	-7.5497	0.99532	0.017852	207.3	0	-7.7025	0.99719	0.0098029	196.18	0	-7.6234	0.99641	0.011824	252.59	0	-7.9863	0.99851	0.0047366
AGPAT5-13	AGPAT5	256.09	4145	4.0114	1.80E-52	3.08E-50	284.88	10196	5.1566	6.00E-223	2.63E-220	269.59	5633.1	4.38	1.01E-61	9.23E-59	347.1	341.66	-0.022735	0.65619	0.72536
AGPAT5-14	AGPAT5	180.35	3815.2	4.3953	1.02E-80	2.63E-78	200.62	5963	4.8866	2.11E-150	7.28E-148	189.85	2565.2	3.7491	1.59E-24	9.13E-22	244.44	370.13	0.59657	0.46204	0.92437
AGPAT5-2	AGPAT5	99.793	0	-6.6552	0.99114	0.027146	111.01	0	-6.8075	0.99472	0.014901	105.05	0	-6.7286	0.9933	0.017957	135.26	0	-7.0902	0.99722	0.0071484
AGPAT5-3	AGPAT5	562.08	0	-9.1372	0.99856	0.014767	625.25	0	-9.2906	0.99907	0.0083563	591.71	0	-9.2112	0.99881	0.010149	761.83	0	-9.5752	0.9995	0.0041338
AGPAT5-4	AGPAT5	272.93	0	-8.0976	0.99686	0.015304	303.6	0	-8.2508	0.99808	0.0085267	287.31	0	-8.1715	0.99755	0.010308	369.92	0	-8.535	0.99898	0.0041703
AGPAT5-5	AGPAT5	27.653	0	-4.8406	0.96848	0.081536	30.761	0	-4.9892	0.98058	0.047404	29.111	0	-4.9122	0.97579	0.056459	37.481	0	-5.2661	0.99002	0.022391
AGPAT5-6	AGPAT5	4.2081	0	-2.3808	0.81191	0.40747	4.681	0	-2.5062	0.86064	0.31294	4.4299	0	-2.4409	0.83736	0.33667	5.7036	0	-2.7449	0.93384	0.14169
AGPAT5-7	AGPAT5	191.17	1185.6	2.6263	4.40E-07	1.85E-05	212.65	3226.3	3.917	2.95E-38	4.36E-36	201.25	1143.3	2.5003	8.36E-05	0.010149	259.1	19.413	-3.6716	0.97779	0.048523
AGPAT5-8	AGPAT5	608.37	8022.6	3.7189	8.11E-46	1.24E-43	676.75	14013	4.37	1.18E-75	2.66E-73	640.44	2953.5	2.2035	0.00092708	0.010149	824.57	414.13	-0.99182	0.83426	0.35131
AGPAT5-9	AGPAT5	493.55	0	-8.95	0.99834	0.014767	549.02	0	-9.1033	0.99894	0.0083563	519.57	0	-9.0239	0.99865	0.010149	668.95	0	-9.3879	0.99943	0.0041338
AGPAT6-1	AGPAT6	433.44	5455.4	3.6507	3.13E-37	4.04E-35	482.15	8101.3	4.0678	1.04E-48	1.76E-46	456.28	2934.4	2.6824	1.85E-06	0.00051792	587.47	402.49	-0.54444	0.76756	0.49176
AGPAT6-10	AGPAT6	159.91	0	-7.3301	0.99452	0.01951	177.88	0	-7.4828	0.99672	0.010691	168.34	0	-7.4038	0.99582	0.012892	216.74	0	-7.7664	0.99826	0.0051533
AGPAT6-11	AGPAT6	174.94	2900	4.0434	1.51E-48	2.42E-46	194.6	3479.9	4.1535	2.88E-53	5.08E-51	184.16	283.44	0.61936	0.41795	0.8416	237.11	29.766	-2.9522	0.96234	0.081466
AGPAT6-12	AGPAT6	152.69	0	-7.2639	0.99425	0.020079	169.86	0	-7.4166	0.99656	0.010997	160.74	0	-7.3376	0.99562	0.013259	206.96	0	-7.7001	0.99818	0.0052984
AGPAT6-13	AGPAT6	283.75	0	-8.1535	0.99699	0.015181	315.64	0	-8.3067	0.99816	0.0084724	298.7	0	-8.2274	0.99764	0.010253	384.58	0	-8.5909	0.99902	0.0041534
AGPAT6-2	AGPAT6	927.59	1827.4	0.97745	0.12594	0.29678	1031.8	241.77	-2.0889	0.92469	0.17358	976.48	0	-9.9329	0.99928	0.010149	1257.2	2.5883	-8.4539	0.9994	0.0041338
AGPAT6-3	AGPAT6	402.18	0	-8.6553	0.99793	0.014767	447.37	0	-8.8086	0.9987	0.0083563	423.38	0	-8.7292	0.99834	0.010149	545.1	1.2942	-7.895	0.99931	0.0041338
AGPAT6-4	AGPAT6	175.54	0	-7.4638	0.99502	0.018467	195.27	0	-7.6167	0.99701	0.010131	184.79	0	-7.5375	0.99619	0.012215	237.92	0	-7.9004	0.99842	0.0048889
AGPAT6-5	AGPAT6	283.75	0	-8.1535	0.99699	0.015181	315.64	0	-8.3067	0.99816	0.0084724	298.7	0	-8.2274	0.99764	0.010253	384.58	0	-8.5909	0.99902	0.0041534
AGPAT6-6	AGPAT6	126.24	930.03	2.8712	1.03E-08	4.85E-07	140.43	1101.8	2.9631	4.14E-10	3.29E-08	132.9	50.019	-1.392	0.87707	0.2709	171.11	0	-7.4272	0.9978	0.0060064
AGPAT6-7	AGPAT6	212.21	0	-7.7361	0.99591	0.016761	236.06	0	-7.8891	0.99753	0.0092322	223.4	0	-7.8099	0.99685	0.011145	287.62	0	-8.173	0.99869	0.0044749
AGPAT6-8	AGPAT6	223.03	0	-7.8075	0.99612	0.016435	248.1	0	-7.9606	0.99765	0.0090639	234.79	0	-7.8813	0.997	0.010939	302.29	1.2942	-7.0466	0.99875	0.0043977
AGPAT6-9	AGPAT6	306.59	0	-8.2649	0.99723	0.014963	341.05	0	-8.4181	0.99829	0.008394	322.75	0	-8.3387	0.99782	0.010176	415.55	0	-8.7023	0.99909	0.0041338
AGPAT9-1	AGPAT9	783.91	0	-9.6164	0.99901	0.014767	872.01	0	-9.7699	0.99934	0.0083563	825.23	0	-9.6904	0.99915	0.010149	1062.5	1.2942	-8.8566	0.99964	0.0041338
AGPAT9-10	AGPAT9	336.65	0	-8.3994	0.99749	0.014816	374.48	0	-8.5526	0.99845	0.0083563	354.4	0	-8.4733	0.99802	0.010149	456.29	0	-8.837	0.99917	0.0041338
AGPAT9-11	AGPAT9	445.46	3209	2.846	4.70E-12	2.67E-10	495.52	3242.1	2.7074	1.71E-07	1.15E-05	468.94	681.21	0.53773	0.4323	0.86968	603.76	47.884	-3.6289	0.97634	0.051615
AGPAT9-12	AGPAT9	107.01	0	-6.755	0.99174	0.025736	119.03	0	-6.9073	0.99508	0.014116	112.65	0	-6.8284	0.99375	0.017013	145.03	0	-7.1902	0.99741	0.0067748
AGPAT9-13	AGPAT9	574.11	291.19	-0.97692	0.81669	0.39796	638.63	0	-9.3211	0.99909	0.0083563	604.37	0	-9.2417	0.99884	0.010149	778.13	1.2942	-8.4077	0.99951	0.0041338
AGPAT9-2	AGPAT9	709.37	0	-9.4724	0.99889	0.014767	789.09	0	-9.6259	0.99927	0.0083563	746.76	0	-9.5464	0.99906	0.010149	961.46	0	-9.9106	0.99961	0.0041338
AGPAT9-3	AGPAT9	663.68	0	-9.3765	0.9988	0.014767	738.27	0	-9.53	0.99922	0.0083563	698.66	0	-9.4505	0.999	0.010149	899.53	0	-9.8146	0.99958	0.0041338
AGPAT9-4	AGPAT9	252.49	0	-7.9858	0.99659	0.0157	280.86	0	-8.1389	0.99793	0.0087079	265.8	0	-8.0596	0.99735	0.010513	342.21	0	-8.423	0.9989	0.0042406
AGPAT9-5	AGPAT9	516.4	0	-9.0151	0.99842	0.014767	574.43	0	-9.1685	0.99899	0.0083563	543.62	0	-9.0891	0.99871	0.010149	699.91	2.5883	-7.6098	0.99892	0.0042181
AGPAT9-6	AGPAT9	556.67	0	-9.1233	0.99855	0.014767	619.24	0	-9.2767	0.99906	0.0083563	586.02	0	-9.1973	0.9988	0.010149	754.5	0	-9.5613	0.9995	0.0041338
AGPAT9-7	AGPAT9	661.88	754.72	0.18911	0.49299	0.98742	736.26	0	-9.526	0.99921	0.0083563	696.77	0	-9.4466	0.99899	0.010149	897.09	2.5883	-7.9674	0.99916	0.0041338
AGPAT9-8	AGPAT9	703.96	0	-9.4614	0.99888	0.014767	783.07	0	-9.6148	0.99926	0.0083563	741.07	0	-9.5354	0.99905	0.010149	954.13	2.5883	-8.0562	0.99921	0.0041338
AGPAT9-9	AGPAT9	203.79	0	-7.678	0.99574	0.017084	226.7	0	-7.831	0.99743	0.0094018	214.54	0	-7.7518	0.99672	0.011344	276.22	0	-8.1149	0.99864	0.0045507
AGPS-1	AGPS	512.79	0	-9.005	0.99841	0.014767	570.42	0	-9.1584	0.99898	0.0083563	539.82	0	-9.079	0.9987	0.010149	695.02	0	-9.443	0.99946	0.0041338
AGPS-2	AGPS	226.64	190.17	-0.25191	0.67258	0.68084	252.11	0	-7.9836	0.99769	0.0090079	238.58	0	-7.9044	0.99705	0.010875	307.18	0	-8.2676	0.99877	0.0043733
AGPS-3	AGPS	778.5	0	-9.6064	0.999	0.014767	865.99	0	-9.7599	0.99933	0.0083563	819.54	0	-9.6804	0.99915	0.010149	1055.2	2.5883	-8.2013	0.99928	0.0041338
AGPS-4	AGPS	336.65	0	-8.3994	0.99749	0.014816	374.48	0	-8.5526	0.99845	0.0083563	354.4	0	-8.4733	0.99802	0.010149	456.29	0	-8.837	0.99917	0.0041338
AGPS-5	AGPS	290.36	0	-8.1867	0.99706	0.015117	322.99	0	-8.3398	0.9982	0.0084488	305.67	0	-8.2605	0.9977	0.010231	393.55	0	-8.6241	0.99904	0.0041465
AGPS-6	AGPS	220.63	0	-7.792	0.99608	0.016504	245.42	0	-7.945	0.99763	0.0090991	232.26	0	-7.8658	0.99697	0.010983	299.03	0	-8.229	0.99874	0.0044143
AGPS-7	AGPS	938.41	0	-9.8756	0.99919	0.014767	1043.9	0	-10.029	0.99945	0.0083563	987.88	0	-9.9496	0.99929	0.010149	1271.9	1.2942	-9.1159	0.9997	0.0041338
AGRN-1	AGRN	423.82	26.742	-3.9367	0.98179	0.04956	471.45	53.507	-3.1156	0.96521	0.082719	446.16	0	-8.8046	0.99843	0.010149	574.43	0	-9.1685	0.99934	0.0041338
AGRN-10	AGRN	278.34	0	-8.1259	0.99693	0.015239	309.62	0	-8.279	0.99812	0.0084969	293.01	0	-8.1997	0.9976	0.01028	377.25	0	-8.5632	0.999	0.0041621
AGRN-11	AGRN	3.0058	0	-2.0021	0.74435	0.5417	3.3436	0	-2.1189	0.80035	0.41782	3.1642	0	-2.0581	0.77152	0.46847	4.074	0	-2.3431	0.90695	0.19839
AGRN-12	AGRN	961.86	0	-9.9112	0.99921	0.014767	1070	0	-10.065	0.99946	0.0083563	1012.6	0	-9.9852	0.99931	0.010149	1303.7	1.2942	-9.1515	0.99971	0.0041338
AGRN-2	AGRN	174.94	0	-7.4589	0.99501	0.018508	194.6	0	-7.6117	0.997	0.010152	184.16	0	-7.5326	0.99618	0.012241	237.11	0	-7.8955	0.99841	0.0048987
AGRN-3	AGRN	580.72	0	-9.1842	0.99861	0.014767	645.98	0	-9.3376	0.9991	0.0083563	611.33	0	-9.2582	0.99885	0.010149	787.09	3.8825	-7.3346	0.99856	0.0046694
AGRN-4	AGRN	520.6	32.685	-3.9528	0.98216	0.048676	579.11	0	-9.1802	0.999	0.0083563	548.05	0	-9.1008	0.99872	0.010149	705.61	0	-9.4648	0.99946	0.0041338
AGRN-5	AGRN	120.83	0	-6.9288	0.9927	0.023546	134.41	0	-7.0812	0.99565	0.012901	127.2	0	-7.0023	0.99447	0.01555	163.77	0	-7.3643	0.9977	0.0061996
AGRN-6	AGRN	162.91	0	-7.3568	0.99462	0.019303	181.22	0	-7.5096	0.99678	0.010576	171.5	0	-7.4305	0.9959	0.012755	220.81	0	-7.7932	0.9983	0.0050994
AGRN-7	AGRN	719.59	0	-9.493	0.99891	0.014767	800.46	0	-9.6465	0.99928	0.0083563	757.52	0	-9.567	0.99907	0.010149	975.31	0	-9.9312	0.99961	0.0041338
AGRN-8	AGRN	1005.7	3732	1.8906	0.00032879	0.010417	1118.8	3594.9	1.6831	0.022374	0.054276	1058.8	323.93	-1.7055	0.89935	0.22314	1363.2	1.2942	-9.2158	0.99972	0.0041338
AGRN-9	AGRN	105.2	0	-6.7307	0.9916	0.026065	117.03	0	-6.883	0.99499	0.014298	110.75	0	-6.8041	0.99364	0.017234	142.59	0	-7.1658	0.99736	0.0068621
AGTR1-1	AGTR1	81.157	0	-6.3603	0.98909	0.031974	90.277	0	-6.5122	0.9935	0.017628	85.435	0	-6.4335	0.99176	0.021222	110	0	-6.7944	0.99659	0.0084373
AGTR1-2	AGTR1	196.58	0	-7.6263	0.99557	0.017384	218.67	0	-7.7792	0.99733	0.0095586	206.94	0	-7.7	0.9966	0.011531	266.44	0	-8.0631	0.99859	0.0046229
AGTR1-3	AGTR1	73.341	0	-6.2161	0.98792	0.034735	81.584	0	-6.3678	0.99279	0.019202	77.207	0	-6.2892	0.99088	0.0231	99.405	0	-6.6497	0.99623	0.0091805
AGTR1-4	AGTR1	1.2023	0	-1.139	0.44838	0.9066	1.3374	0	-1.2249	0.49862	0.99737	1.2657	0	-1.18	0.45879	0.92015	1.6296	0	-1.3948	0.76596	0.49467
AGTR1-5	AGTR1	19.237	0	-4.3389	0.95525	0.11279	21.399	0	-4.4854	0.97182	0.067561	20.251	0	-4.4095	0.96514	0.079934	26.073	0	-4.7588	0.98566	0.031726
AGTR1-6	AGTR1	684.12	2.9713	-7.4306	0.99884	0.014767	761	0	-9.5737	0.99924	0.0083563	720.18	0	-9.4942	0.99903	0.010149	927.24	0	-9.8583	0.99959	0.0041338
AGTR1-7	AGTR1	215.22	0	-7.7563	0.99597	0.016655	239.4	0	-7.9093	0.99757	0.0091761	226.56	0	-7.8301	0.99689	0.011079	291.7	0	-8.1933	0.99871	0.0044505
AGTR2-1	AGTR2	649.25	157.48	-2.0367	0.92418	0.18455	722.22	0	-9.4983	0.9992	0.0083563	683.48	0	-9.4189	0.99897	0.010149	879.98	0	-9.783	0.99957	0.0041338
AGTR2-2	AGTR2	201.39	0	-7.661	0.99568	0.017182	224.02	0	-7.8139	0.9974	0.0094525	212	0	-7.7347	0.99668	0.011403	272.96	0	-8.0978	0.99862	0.0045738
AGTR2-3	AGTR2	635.43	0	-9.3138	0.99874	0.014767	706.84	0	-9.4673	0.99918	0.0083563	668.92	0	-9.3878	0.99895	0.010149	861.24	0	-9.7519	0.99956	0.0041338
AGTR2-4	AGTR2	2.4046	0	-1.7675	0.68813	0.65082	2.6749	0	-1.8777	0.7472	0.52415	2.5314	0	-1.8202	0.71473	0.58117	3.2592	0	-2.0906	0.88333	0.24802
AGTR2-5	AGTR2	438.85	0	-8.7809	0.99811	0.014767	488.17	0	-8.9342	0.99881	0.0083563	461.98	0	-8.8548	0.99848	0.010149	594.8	0	-9.2187	0.99936	0.0041338
AGTR2-6	AGTR2	682.32	0	-9.4164	0.99884	0.014767	759	0	-9.5699	0.99924	0.0083563	718.28	0	-9.4904	0.99902	0.010149	924.79	0	-9.8545	0.99959	0.0041338
AGTRAP-1	AGTRAP	0	0	-0.67912	0.16148	0.35339	0	0	-0.73874	0.17976	0.3782	0	0	-0.70739	0.14783	0.3069	0	0	-0.85981	0.55163	0.89719
AGTRAP-2	AGTRAP	76.347	0	-6.2733	0.9884	0.033591	84.928	0	-6.425	0.99308	0.018547	80.372	0	-6.3465	0.99124	0.022321	103.48	0	-6.7071	0.99637	0.0088726
AGTRAP-3	AGTRAP	0	0	-0.67912	0.16148	0.35339	0	0	-0.73874	0.17976	0.3782	0	0	-0.70739	0.14783	0.3069	0	0	-0.85981	0.55163	0.89719
AGTRAP-4	AGTRAP	389.55	0	-8.6094	0.99785	0.014767	433.33	0	-8.7627	0.99866	0.0083563	410.09	0	-8.6833	0.99829	0.010149	527.99	0	-9.0471	0.99928	0.0041338
AGTRAP-5	AGTRAP	130.45	0	-7.0384	0.99325	0.022285	145.11	0	-7.1909	0.99597	0.012206	137.33	0	-7.112	0.99487	0.014714	176.81	1.2942	-6.2762	0.99787	0.0058706
AGTRAP-6	AGTRAP	560.28	12450	4.4714	6.10E-131	2.46E-128	623.25	22863	5.1948	3.03E-242	1.38E-239	589.81	7757.7	3.715	1.40E-26	8.47E-24	759.39	922.74	0.28075	0.56251	0.89719
AGTRAP-7	AGTRAP	613.18	0	-9.2625	0.99869	0.014767	682.1	0	-9.4159	0.99915	0.0083563	645.51	0	-9.3365	0.99891	0.010149	831.09	0	-9.7006	0.99954	0.0041338
AHSG-1	AHSG	881.3	430.84	-1.0308	0.82563	0.37976	980.35	41.616	-4.5253	0.98738	0.031665	927.76	0	-9.8592	0.99925	0.010149	1194.5	0	-10.223	0.99968	0.0041338
AHSG-2	AHSG	24.046	0	-4.6465	0.96392	0.092419	26.749	0	-4.7944	0.97759	0.054311	25.314	0	-4.7178	0.97214	0.064502	32.592	0	-5.07	0.98852	0.025592
AHSG-3	AHSG	110.01	0	-6.7946	0.99197	0.025212	122.38	0	-6.9469	0.99522	0.013825	115.81	0	-6.868	0.99392	0.016662	149.11	0	-7.2299	0.99748	0.0066356
AHSG-4	AHSG	678.71	0	-9.4088	0.99883	0.014767	754.99	0	-9.5622	0.99923	0.0083563	714.49	0	-9.4828	0.99902	0.010149	919.9	0	-9.8469	0.99959	0.0041338
AHSG-5	AHSG	165.32	0	-7.3778	0.99471	0.019136	183.9	0	-7.5306	0.99683	0.010487	174.03	0	-7.4515	0.99595	0.012646	224.07	0	-7.8142	0.99832	0.0050563
AHSG-6	AHSG	59.515	0	-5.9192	0.98513	0.041427	66.203	0	-6.0705	0.9911	0.023079	62.652	0	-5.9921	0.98876	0.027722	80.665	0	-6.3516	0.99535	0.011005
AIFM1-1	AIFM1	321.62	0	-8.3337	0.99737	0.014862	357.77	0	-8.4869	0.99837	0.008361	338.57	0	-8.4076	0.99792	0.010149	435.92	0	-8.7712	0.99913	0.0041338
AIFM1-10	AIFM1	1246.8	0	-10.285	0.99942	0.014767	1386.9	0	-10.439	0.99958	0.0083563	1312.5	0	-10.359	0.99947	0.010149	1689.9	1.2942	-9.5256	0.99978	0.0041338
AIFM1-11	AIFM1	354.68	0	-8.4745	0.99763	0.014795	394.55	0	-8.6277	0.99853	0.0083563	373.38	0	-8.5484	0.99812	0.010149	480.73	0	-8.9121	0.99921	0.0041338
AIFM1-2	AIFM1	0	0	-0.67912	0.16148	0.35339	0	0	-0.73874	0.17976	0.3782	0	0	-0.70739	0.14783	0.3069	0	0	-0.85981	0.55163	0.89719
AIFM1-3	AIFM1	528.42	213.94	-1.3005	0.86064	0.32604	587.81	31.708	-4.1701	0.98387	0.039826	556.27	0	-9.1222	0.99874	0.010149	716.21	0	-9.4862	0.99947	0.0041338
AIFM1-4	AIFM1	1184.3	0	-10.211	0.99938	0.014767	1317.4	0	-10.365	0.99956	0.0083563	1246.7	0	-10.285	0.99944	0.010149	1605.1	3.8825	-8.3618	0.99929	0.0041338
AIFM1-5	AIFM1	249.48	0	-7.9686	0.99655	0.015748	277.52	0	-8.1216	0.9979	0.0087298	262.63	0	-8.0424	0.99732	0.010539	338.14	0	-8.4057	0.99888	0.0042493
AIFM1-6	AIFM1	196.58	0	-7.6263	0.99557	0.017384	218.67	0	-7.7792	0.99733	0.0095586	206.94	0	-7.7	0.9966	0.011531	266.44	0	-8.0631	0.99859	0.0046229
AIFM1-7	AIFM1	193.57	0	-7.6042	0.9955	0.017514	215.33	0	-7.7571	0.99729	0.0096313	203.78	0	-7.6779	0.99655	0.011618	262.36	0	-8.0409	0.99856	0.0046566
AIFM1-8	AIFM1	699.15	59.427	-3.5344	0.97613	0.063227	777.72	0	-9.605	0.99926	0.0083563	736	0	-9.5255	0.99905	0.010149	947.61	2.5883	-8.0464	0.9992	0.0041338
AIFM1-9	AIFM1	1108.5	187.19	-2.5597	0.95195	0.12056	1233.1	0	-10.269	0.99953	0.0083563	1167	0	-10.19	0.9994	0.010149	1502.5	0	-10.554	0.99975	0.0041338
AIFM2-1	AIFM2	644.44	0	-9.3341	0.99876	0.014767	716.87	0	-9.4876	0.99919	0.0083563	678.41	0	-9.4081	0.99897	0.010149	873.46	0	-9.7722	0.99957	0.0041338
AIFM2-2	AIFM2	473.71	0	-8.8909	0.99826	0.014767	526.95	0	-9.0443	0.9989	0.0083563	498.68	0	-8.9649	0.99859	0.010149	642.06	0	-9.3288	0.99941	0.0041338
AIFM2-3	AIFM2	393.16	0	-8.6226	0.99788	0.014767	437.34	0	-8.7759	0.99867	0.0083563	413.88	0	-8.6966	0.9983	0.010149	532.88	1.2942	-7.8624	0.99929	0.0041338
AIFM2-4	AIFM2	853.05	0	-9.7382	0.9991	0.014767	948.92	0	-9.8917	0.99939	0.0083563	898.01	0	-9.8122	0.99922	0.010149	1156.2	1.2942	-8.9784	0.99967	0.0041338
AIFM2-5	AIFM2	326.43	0	-8.355	0.99741	0.014835	363.12	0	-8.5083	0.9984	0.0083567	343.64	0	-8.4289	0.99795	0.010149	442.43	1.2942	-7.5946	0.99915	0.0041338
AIFM2-6	AIFM2	316.21	0	-8.3093	0.99732	0.014891	351.75	0	-8.4625	0.99835	0.0083699	332.88	0	-8.3832	0.99789	0.010156	428.58	1.2942	-7.5488	0.99912	0.0041338
AIFM2-7	AIFM2	948.03	0	-9.8903	0.9992	0.014767	1054.6	0	-10.044	0.99945	0.0083563	998	0	-9.9643	0.9993	0.010149	1284.9	1.2942	-9.1306	0.9997	0.0041338
AIG1-1	AIG1	342.06	0	-8.4223	0.99753	0.014816	380.5	0	-8.5755	0.99847	0.0083563	360.09	0	-8.4962	0.99805	0.010149	463.62	0	-8.8599	0.99919	0.0041338
AIG1-10	AIG1	477.32	0	-8.9018	0.99828	0.014767	530.96	0	-9.0552	0.99891	0.0083563	502.48	0	-8.9758	0.9986	0.010149	646.95	0	-9.3397	0.99942	0.0041338
AIG1-2	AIG1	571.1	0	-9.1601	0.99859	0.014767	635.29	0	-9.3135	0.99909	0.0083563	601.21	0	-9.2341	0.99883	0.010149	774.06	1.2942	-8.4002	0.99951	0.0041338
AIG1-3	AIG1	305.99	0	-8.262	0.99722	0.014971	340.38	0	-8.4152	0.99829	0.0083957	322.12	0	-8.3359	0.99782	0.010178	414.73	1.2942	-7.5015	0.99909	0.0041338
AIG1-4	AIG1	275.33	0	-8.1103	0.99689	0.015281	306.27	0	-8.2634	0.9981	0.0085165	289.84	0	-8.1841	0.99757	0.010297	373.18	2.5883	-6.7043	0.99798	0.005679
AIG1-5	AIG1	660.07	0	-9.3687	0.9988	0.014767	734.26	0	-9.5221	0.99921	0.0083563	694.87	0	-9.4427	0.99899	0.010149	894.65	0	-9.8068	0.99958	0.0041338
AIG1-6	AIG1	182.15	0	-7.5169	0.99521	0.018071	202.62	0	-7.6698	0.99712	0.0099202	191.75	0	-7.5906	0.99633	0.011965	246.88	0	-7.9535	0.99847	0.0047913
AIG1-7	AIG1	736.42	0	-9.5263	0.99894	0.014767	819.18	0	-9.6798	0.99929	0.0083563	775.24	0	-9.6004	0.9991	0.010149	998.12	0	-9.9645	0.99962	0.0041338
AIG1-8	AIG1	633.02	415.99	-0.60453	0.74611	0.53865	704.16	0	-9.4618	0.99918	0.0083563	666.39	0	-9.3824	0.99895	0.010149	857.98	0	-9.7465	0.99956	0.0041338
AIG1-9	AIG1	345.67	0	-8.4374	0.99756	0.014814	384.51	0	-8.5906	0.99849	0.0083563	363.89	0	-8.5113	0.99807	0.010149	468.51	0	-8.875	0.99919	0.0041338
AJAP1-1	AJAP1	195.38	0	-7.6175	0.99555	0.017447	217.33	0	-7.7704	0.99732	0.0095925	205.68	0	-7.6912	0.99658	0.011571	264.81	0	-8.0542	0.99858	0.0046382
AJAP1-10	AJAP1	150.89	0	-7.2469	0.99418	0.020229	167.85	0	-7.3996	0.99652	0.011078	158.84	0	-7.3205	0.99557	0.013356	204.51	0	-7.6831	0.99816	0.0053368
AJAP1-11	AJAP1	188.76	0	-7.5681	0.99538	0.01774	209.98	0	-7.721	0.99722	0.0097448	198.71	0	-7.6418	0.99646	0.011755	255.85	0	-8.0048	0.99853	0.0047095
AJAP1-12	AJAP1	657.67	314.96	-1.0598	0.82937	0.37199	731.58	3.9635	-7.2055	0.99841	0.0083563	692.34	0	-9.4374	0.99899	0.010149	891.39	0	-9.8015	0.99958	0.0041338
AJAP1-2	AJAP1	312.6	0	-8.2928	0.99728	0.014924	347.74	0	-8.446	0.99833	0.0083829	329.08	0	-8.3667	0.99786	0.010169	423.69	0	-8.7303	0.99911	0.0041338
AJAP1-3	AJAP1	452.07	0	-8.8236	0.99817	0.014767	502.88	0	-8.9769	0.99885	0.0083563	475.9	0	-8.8975	0.99852	0.010149	612.73	0	-9.2615	0.99938	0.0041338
AJAP1-4	AJAP1	301.78	276.33	-0.12665	0.63001	0.7619	335.7	174.39	-0.94087	0.81687	0.385	317.69	0	-8.316	0.99779	0.010178	409.03	2.5883	-6.8363	0.99815	0.0053486
AJAP1-5	AJAP1	371.52	18090	5.6018	0	0	413.27	28723	6.1156	0	0	391.1	18402	5.5526	0	0	503.54	2905.4	2.5262	0.00025068	0.0041338
AJAP1-6	AJAP1	388.95	0	-8.6071	0.99785	0.014767	432.66	0	-8.7604	0.99866	0.0083563	409.45	0	-8.6811	0.99828	0.010149	527.17	0	-9.0449	0.99928	0.0041338
AJAP1-7	AJAP1	978.09	457.59	-1.0942	0.83552	0.35964	1088	239.79	-2.1772	0.92955	0.16284	1029.6	0	-10.009	0.99932	0.010149	1325.7	0	-10.374	0.99971	0.0041338
AJAP1-8	AJAP1	486.94	0	-8.9306	0.99832	0.014767	541.66	0	-9.0839	0.99893	0.0083563	512.61	0	-9.0045	0.99863	0.010149	659.98	0	-9.3685	0.99943	0.0041338
AJAP1-9	AJAP1	0	0	-0.67912	0.16148	0.35339	0	0	-0.73874	0.17976	0.3782	0	0	-0.70739	0.14783	0.3069	0	0	-0.85981	0.55163	0.89719
AKAP1-1	AKAP1	127.45	196.11	0.61783	0.38913	0.79815	141.77	0	-7.1575	0.99587	0.012411	134.16	0	-7.0786	0.99475	0.01496	172.74	0	-7.4408	0.99782	0.0059671
AKAP1-10	AKAP1	63.723	0	-6.0162	0.98611	0.039078	70.884	0	-6.1676	0.99169	0.021713	67.082	0	-6.0892	0.98951	0.026096	86.368	0	-6.449	0.99566	0.010362
AKAP1-11	AKAP1	43.885	0	-5.4882	0.97992	0.054042	48.817	0	-5.6386	0.98787	0.030513	46.198	0	-5.5607	0.98476	0.036552	59.48	0	-5.9184	0.9937	0.014506
AKAP1-12	AKAP1	372.72	0	-8.5458	0.99775	0.014767	414.61	0	-8.6991	0.9986	0.0083563	392.37	0	-8.6197	0.99821	0.010149	505.17	0	-8.9835	0.99925	0.0041338
AKAP1-13	AKAP1	847.03	243.65	-1.7934	0.90895	0.21903	942.23	0	-9.8815	0.99939	0.0083563	891.68	0	-9.802	0.99921	0.010149	1148	0	-10.166	0.99967	0.0041338
AKAP1-14	AKAP1	178.54	47.541	-1.8871	0.91338	0.2091	198.61	0	-7.641	0.99706	0.010032	187.96	0	-7.5619	0.99625	0.012098	241.99	0	-7.9248	0.99844	0.0048428
AKAP1-2	AKAP1	312	564.55	0.8535	0.23621	0.50373	347.07	546.96	0.6547	0.36314	0.7399	328.45	35.728	-3.1651	0.96674	0.076429	422.88	0	-8.7275	0.99911	0.0041338
AKAP1-3	AKAP1	70.336	0	-6.1566	0.98741	0.035969	78.24	0	-6.3082	0.99248	0.019912	74.043	0	-6.2297	0.99049	0.023945	95.331	0	-6.5899	0.99607	0.009513
AKAP1-4	AKAP1	572.3	0	-9.1632	0.99859	0.014767	636.62	0	-9.3166	0.99909	0.0083563	602.47	0	-9.2371	0.99884	0.010149	775.69	0	-9.6012	0.99951	0.0041338
AKAP1-5	AKAP1	102.2	0	-6.6893	0.99135	0.026653	113.68	0	-6.8415	0.99485	0.014624	107.58	0	-6.7627	0.99346	0.017627	138.52	0	-7.1243	0.99729	0.0070175
AKAP1-6	AKAP1	55.307	0	-5.8152	0.98401	0.04414	61.522	0	-5.9663	0.99041	0.024664	58.222	0	-5.8881	0.98791	0.029605	74.961	0	-6.2472	0.995	0.011755
AKAP1-7	AKAP1	409.39	0	-8.6809	0.99797	0.014767	455.4	0	-8.8342	0.99872	0.0083563	430.97	0	-8.7548	0.99837	0.010149	554.88	1.2942	-7.9206	0.99932	0.0041338
AKAP1-8	AKAP1	907.75	0	-9.8277	0.99916	0.014767	1009.8	0	-9.9812	0.99943	0.0083563	955.6	0	-9.9018	0.99927	0.010149	1230.3	1.2942	-9.068	0.99969	0.0041338
AKAP1-9	AKAP1	272.93	0	-8.0976	0.99686	0.015304	303.6	0	-8.2508	0.99808	0.0085267	287.31	0	-8.1715	0.99755	0.010308	369.92	0	-8.535	0.99898	0.0041703
AKAP11-1	AKAP11	328.23	0	-8.363	0.99742	0.014832	365.12	0	-8.5162	0.99841	0.0083563	345.54	0	-8.4369	0.99796	0.010149	444.88	0	-8.8005	0.99915	0.0041338
AKAP11-2	AKAP11	211.01	50.513	-2.0411	0.9229	0.18754	234.72	0	-7.8809	0.99752	0.0092521	222.13	0	-7.8017	0.99683	0.011168	285.99	0	-8.1649	0.99868	0.0044842
AKAP11-3	AKAP11	287.35	62.398	-2.1853	0.93097	0.16913	319.65	200.15	-0.67269	0.77284	0.47329	302.5	0	-8.2456	0.99767	0.010234	389.47	0	-8.6091	0.99903	0.0041465
AKAP11-4	AKAP11	559.08	234.74	-1.2485	0.8545	0.33939	621.91	493.45	-0.3332	0.69927	0.61902	588.55	300.11	-0.96931	0.82303	0.36551	757.76	0	-9.5675	0.9995	0.0041338
AKAP11-5	AKAP11	226.64	0	-7.8306	0.99619	0.016326	252.11	0	-7.9836	0.99769	0.0090079	238.58	0	-7.9044	0.99705	0.010875	307.18	0	-8.2676	0.99877	0.0043733
AKAP11-6	AKAP11	801.35	0	-9.6481	0.99903	0.014767	891.41	0	-9.8016	0.99935	0.0083563	843.59	0	-9.7221	0.99917	0.010149	1086.1	0	-10.086	0.99965	0.0041338
AKAP11-7	AKAP11	757.46	190.17	-1.9883	0.92183	0.18988	842.59	0	-9.7204	0.99931	0.0083563	797.39	0	-9.6409	0.99912	0.010149	1026.6	0	-10.005	0.99963	0.0041338
AKAP6-1	AKAP6	325.23	0	-8.3497	0.9974	0.014842	361.78	0	-8.5029	0.99839	0.0083581	342.37	0	-8.4236	0.99795	0.010149	440.8	0	-8.7873	0.99914	0.0041338
AKAP6-2	AKAP6	317.41	276.33	-0.19927	0.65065	0.72275	353.08	45.58	-2.9263	0.96017	0.094119	334.14	0	-8.3886	0.9979	0.010151	430.21	1.2942	-7.5543	0.99912	0.0041338
AKAP6-3	AKAP6	440.65	380.33	-0.21186	0.64773	0.72821	490.17	297.26	-0.71966	0.78054	0.45784	463.88	0	-8.8607	0.99849	0.010149	597.24	0	-9.2246	0.99937	0.0041338
AKAP6-4	AKAP6	275.33	0	-8.1103	0.99689	0.015281	306.27	0	-8.2634	0.9981	0.0085165	289.84	0	-8.1841	0.99757	0.010297	373.18	0	-8.5476	0.99899	0.0041672
AKAP6-5	AKAP6	393.16	0	-8.6226	0.99788	0.014767	437.34	0	-8.7759	0.99867	0.0083563	413.88	0	-8.6966	0.9983	0.010149	532.88	0	-9.0604	0.99929	0.0041338
AKAP6-6	AKAP6	116.02	0	-6.8707	0.99239	0.024242	129.06	0	-7.0231	0.99547	0.013287	122.14	0	-6.9442	0.99424	0.016013	157.26	0	-7.3061	0.99761	0.0063809
AKAP6-7	AKAP6	296.37	0	-8.2161	0.99713	0.015033	329.68	0	-8.3693	0.99824	0.0084168	311.99	0	-8.29	0.99775	0.010196	401.69	0	-8.6535	0.99906	0.0041391
AKAP9-1	AKAP9	394.96	0	-8.6292	0.99789	0.014767	439.35	0	-8.7825	0.99868	0.0083563	415.78	0	-8.7031	0.99831	0.010149	535.32	0	-9.067	0.99929	0.0041338
AKAP9-10	AKAP9	21.041	0	-4.4621	0.95895	0.10411	23.405	0	-4.6091	0.9743	0.061876	22.15	0	-4.5329	0.96814	0.073317	28.518	0	-4.8835	0.98689	0.029095
AKAP9-11	AKAP9	0	0	-0.67912	0.16148	0.35339	0	0	-0.73874	0.17976	0.3782	0	0	-0.70739	0.14783	0.3069	0	0	-0.85981	0.55163	0.89719
AKAP9-2	AKAP9	119.63	0	-6.9145	0.99263	0.023707	133.08	0	-7.0669	0.9956	0.012992	125.94	0	-6.988	0.99441	0.015659	162.14	0	-7.35	0.99768	0.0062425
AKAP9-3	AKAP9	397.97	0	-8.6401	0.9979	0.014767	442.69	0	-8.7934	0.99869	0.0083563	418.95	0	-8.7141	0.99832	0.010149	539.39	0	-9.0779	0.9993	0.0041338
AKAP9-4	AKAP9	233.25	0	-7.8719	0.9963	0.016142	259.46	0	-8.0249	0.99776	0.0089163	245.55	0	-7.9457	0.99713	0.010766	316.14	0	-8.309	0.99881	0.004332
AKAP9-5	AKAP9	90.174	270.39	1.5737	0.059347	0.14687	100.31	91.16	-0.13654	0.65383	0.70707	94.927	0	-6.5839	0.99258	0.019457	122.22	0	-6.9451	0.99693	0.0077405
AKAP9-6	AKAP9	202.59	0	-7.6695	0.99571	0.01713	225.36	0	-7.8225	0.99741	0.0094265	213.27	0	-7.7433	0.9967	0.011372	274.59	0	-8.1064	0.99863	0.0045612
AKAP9-7	AKAP9	408.79	454.62	0.15294	0.52434	0.95598	454.73	59.452	-2.9143	0.95964	0.095316	430.34	0	-8.7527	0.99837	0.010149	554.06	0	-9.1165	0.99932	0.0041338
AKAP9-8	AKAP9	368.51	8206.8	4.4733	3.72E-114	1.33E-111	409.93	12205	4.8926	1.34E-155	4.71E-153	387.94	2439	2.6493	4.21E-06	0.0011295	499.47	238.13	-1.0655	0.84437	0.33028
AKAP9-9	AKAP9	0	0	-0.67912	0.16148	0.35339	0	0	-0.73874	0.17976	0.3782	0	0	-0.70739	0.14783	0.3069	0	0	-0.85981	0.55163	0.89719
ALCAM-1	ALCAM	524.81	0	-9.0384	0.99845	0.014767	583.79	0	-9.1918	0.99901	0.0083563	552.48	0	-9.1124	0.99873	0.010149	711.32	0	-9.4764	0.99947	0.0041338
ALCAM-10	ALCAM	381.74	0	-8.5802	0.99781	0.014767	424.64	0	-8.7335	0.99863	0.0083563	401.86	0	-8.6541	0.99825	0.010149	517.39	0	-9.0179	0.99927	0.0041338
ALCAM-11	ALCAM	110.61	0	-6.8024	0.99201	0.025105	123.04	0	-6.9547	0.99524	0.013766	116.44	0	-6.8758	0.99395	0.016591	149.92	0	-7.2377	0.99749	0.0066079
ALCAM-12	ALCAM	295.77	297.13	0.006613	0.58757	0.84061	329.01	0	-8.3664	0.99823	0.0084182	311.36	0	-8.2871	0.99774	0.010197	400.88	0	-8.6506	0.99906	0.0041391
ALCAM-13	ALCAM	282.55	0	-8.1474	0.99698	0.015202	314.3	0	-8.3006	0.99815	0.0084823	297.44	0	-8.2213	0.99763	0.010264	382.95	1.2942	-7.3868	0.99901	0.0041574
ALCAM-14	ALCAM	219.42	0	-7.7841	0.99605	0.016549	244.08	0	-7.9371	0.99761	0.0091215	230.99	0	-7.8579	0.99695	0.01101	297.4	2.5883	-6.3778	0.99746	0.0066712
ALCAM-2	ALCAM	660.07	0	-9.3687	0.9988	0.014767	734.26	1.9817	-7.946	0.99921	0.0083563	694.87	0	-9.4427	0.99899	0.010149	894.65	0	-9.8068	0.99958	0.0041338
ALCAM-3	ALCAM	112.42	0	-6.8255	0.99214	0.024814	125.05	0	-6.9779	0.99532	0.013603	118.34	0	-6.899	0.99405	0.016393	152.37	0	-7.2608	0.99753	0.006531
ALCAM-4	ALCAM	146.68	0	-7.2064	0.99401	0.020603	163.17	0	-7.359	0.99642	0.011282	154.41	0	-7.28	0.99544	0.013602	198.81	0	-7.6425	0.99811	0.0054336
ALCAM-5	ALCAM	358.29	0	-8.489	0.99765	0.014767	398.56	0	-8.6423	0.99854	0.0083563	377.18	0	-8.5629	0.99814	0.010149	485.62	0	-8.9266	0.99922	0.0041338
ALCAM-6	ALCAM	299.38	0	-8.2306	0.99716	0.014994	333.02	0	-8.3838	0.99825	0.0084007	315.16	0	-8.3045	0.99777	0.010181	405.77	0	-8.6681	0.99907	0.0041338
ALCAM-7	ALCAM	0	0	-0.67912	0.16148	0.35339	0	0	-0.73874	0.17976	0.3782	0	0	-0.70739	0.14783	0.3069	0	0	-0.85981	0.55163	0.89719
ALCAM-8	ALCAM	43.885	0	-5.4882	0.97992	0.054042	48.817	0	-5.6386	0.98787	0.030513	46.198	0	-5.5607	0.98476	0.036552	59.48	0	-5.9184	0.9937	0.014506
ALCAM-9	ALCAM	66.128	0	-6.0688	0.98661	0.037883	73.559	0	-6.2203	0.992	0.02102	69.613	0	-6.1419	0.98989	0.025268	89.627	0	-6.5019	0.99582	0.010034
ALDH16A1-1	ALDH16A1	615.59	0	-9.2682	0.9987	0.014767	684.77	0	-9.4216	0.99915	0.0083563	648.04	0	-9.3422	0.99892	0.010149	834.35	1.2942	-8.5083	0.99955	0.0041338
ALDH16A1-2	ALDH16A1	920.38	730.95	-0.33204	0.67265	0.68072	1023.8	216.01	-2.2395	0.9328	0.15556	968.89	64.31	-3.8924	0.98	0.047126	1247.5	0	-10.286	0.9997	0.0041338
ALDH16A1-3	ALDH16A1	0	0	-0.67912	0.16148	0.35339	0	0	-0.73874	0.17976	0.3782	0	0	-0.70739	0.14783	0.3069	0	0	-0.85981	0.55163	0.89719
ALDH16A1-4	ALDH16A1	279.54	0	-8.1321	0.99694	0.015229	310.96	0	-8.2852	0.99813	0.008492	294.27	0	-8.2059	0.99761	0.010275	378.88	0	-8.5694	0.999	0.0041606
ALDH16A1-5	ALDH16A1	214.01	47.541	-2.1471	0.92896	0.17361	238.06	1.9817	-6.3251	0.99755	0.0091962	225.29	0	-7.8221	0.99688	0.011103	290.07	0	-8.1852	0.9987	0.004459
ALDH16A1-6	ALDH16A1	5.4104	0	-2.6804	0.85101	0.34683	6.0185	0	-2.8112	0.89346	0.24181	5.6956	0	-2.7432	0.87402	0.2773	7.3332	0	-3.0589	0.94869	0.11031
ALDH3A2-1	ALDH3A2	75.145	101.03	0.42211	0.49324	0.98783	83.59	63.415	-0.39308	0.71932	0.5794	79.106	0	-6.3238	0.9911	0.022629	101.85	0	-6.6844	0.99632	0.0089935
ALDH3A2-10	ALDH3A2	678.71	0	-9.4088	0.99883	0.014767	754.99	0	-9.5622	0.99923	0.0083563	714.49	0	-9.4828	0.99902	0.010149	919.9	1.2942	-8.6489	0.99959	0.0041338
ALDH3A2-11	ALDH3A2	79.353	0	-6.3283	0.98884	0.032555	88.271	0	-6.4801	0.99335	0.017957	83.536	0	-6.4015	0.99157	0.021617	107.55	0	-6.7623	0.99651	0.0085933
ALDH3A2-12	ALDH3A2	693.74	0	-9.4403	0.99886	0.014767	771.7	0	-9.5938	0.99925	0.0083563	730.31	0	-9.5143	0.99904	0.010149	940.27	0	-9.8785	0.9996	0.0041338
ALDH3A2-13	ALDH3A2	254.89	0	-7.9994	0.99663	0.015647	283.54	0	-8.1525	0.99795	0.0086826	268.33	0	-8.0732	0.99738	0.01048	345.47	0	-8.4366	0.99891	0.0042289
ALDH3A2-14	ALDH3A2	195.98	0	-7.6219	0.99556	0.017419	218	0	-7.7748	0.99733	0.0095776	206.31	0	-7.6956	0.99659	0.011553	265.62	0	-8.0587	0.99858	0.004631
ALDH3A2-15	ALDH3A2	126.24	0	-6.9914	0.99302	0.022811	140.43	0	-7.144	0.99584	0.012495	132.9	0	-7.065	0.9947	0.015061	171.11	0	-7.4272	0.9978	0.0060064
ALDH3A2-2	ALDH3A2	564.49	1354.9	1.2617	0.061761	0.15238	627.93	249.7	-1.3269	0.86464	0.30449	594.24	50.019	-3.5444	0.97445	0.05944	765.09	0	-9.5814	0.99951	0.0041338
ALDH3A2-3	ALDH3A2	97.388	0	-6.6204	0.99092	0.027666	108.33	0	-6.7726	0.99459	0.015195	102.52	0	-6.6938	0.99313	0.018307	132	0	-7.0552	0.99715	0.0072868
ALDH3A2-4	ALDH3A2	653.46	3746.9	2.5177	1.43E-08	6.66E-07	726.9	5239.7	2.8479	4.05E-09	3.04E-07	687.91	1448.2	1.0728	0.20287	0.41747	885.68	29.766	-4.849	0.99008	0.022277
ALDH3A2-5	ALDH3A2	242.87	0	-7.93	0.99645	0.015904	270.16	0	-8.083	0.99784	0.0088043	255.67	0	-8.0038	0.99725	0.010627	329.18	1.2942	-7.1691	0.99885	0.0042791
ALDH3A2-6	ALDH3A2	330.04	225.82	-0.54543	0.73853	0.5532	367.13	0	-8.5241	0.99842	0.0083563	347.43	0	-8.4447	0.99798	0.010149	447.32	0	-8.8084	0.99916	0.0041338
ALDH3A2-7	ALDH3A2	381.14	0	-8.5779	0.9978	0.014767	423.97	0	-8.7312	0.99863	0.0083563	401.23	0	-8.6519	0.99825	0.010149	516.58	0	-9.0156	0.99927	0.0041338
ALDH3A2-8	ALDH3A2	372.72	71.312	-2.3696	0.94037	0.14754	414.61	0	-8.6991	0.9986	0.0083563	392.37	0	-8.6197	0.99821	0.010149	505.17	0	-8.9835	0.99925	0.0041338
ALDH3A2-9	ALDH3A2	75.145	0	-6.2507	0.98821	0.03404	83.59	0	-6.4024	0.99297	0.018806	79.106	0	-6.3238	0.9911	0.022629	101.85	0	-6.6844	0.99632	0.0089935
ALDH3B2-1	ALDH3B2	73.341	0	-6.2161	0.98792	0.034735	81.584	0	-6.3678	0.99279	0.019202	77.207	0	-6.2892	0.99088	0.0231	99.405	0	-6.6497	0.99623	0.0091805
ALDH3B2-2	ALDH3B2	305.39	0	-8.2592	0.99722	0.014972	339.71	0	-8.4124	0.99829	0.0083957	321.49	0	-8.3331	0.99781	0.010178	413.92	0	-8.6967	0.99909	0.0041338
ALDH3B2-3	ALDH3B2	160.51	0	-7.3355	0.99454	0.019465	178.55	0	-7.4882	0.99673	0.010667	168.97	0	-7.4091	0.99583	0.012863	217.55	0	-7.7718	0.99827	0.0051419
ALDH3B2-4	ALDH3B2	0	0	-0.67912	0.16148	0.35339	0	0	-0.73874	0.17976	0.3782	0	0	-0.70739	0.14783	0.3069	0	0	-0.85981	0.55163	0.89719
ALDH3B2-5	ALDH3B2	71.538	0	-6.1807	0.98762	0.035466	79.578	0	-6.3323	0.99261	0.019623	75.309	0	-6.2538	0.99065	0.023602	96.961	0	-6.6141	0.99613	0.0093762
ALDH3B2-6	ALDH3B2	182.75	0	-7.5216	0.99523	0.018039	203.29	0	-7.6745	0.99713	0.0099028	192.39	0	-7.5953	0.99634	0.011944	247.7	0	-7.9582	0.99848	0.0047837
ALDH3B2-7	ALDH3B2	605.37	0	-9.244	0.99868	0.014767	673.4	0	-9.3975	0.99914	0.0083563	637.28	0	-9.318	0.9989	0.010149	820.5	0	-9.6821	0.99954	0.0041338
ALDH6A1-1	ALDH6A1	365.51	0	-8.5177	0.9977	0.014767	406.58	0	-8.6709	0.99857	0.0083563	384.77	0	-8.5916	0.99817	0.010149	495.4	0	-8.9553	0.99924	0.0041338
ALDH6A1-2	ALDH6A1	161.71	1438.1	3.1448	1.72E-13	1.05E-11	179.89	489.49	1.4391	0.072588	0.16752	170.24	202.46	0.24874	0.55575	0.89282	219.18	0	-7.7825	0.99828	0.0051187
ALDH6A1-3	ALDH6A1	415.4	3313	2.9925	1.79E-14	1.15E-12	462.09	251.68	-0.87397	0.80628	0.40631	437.3	0	-8.7758	0.99839	0.010149	563.02	0	-9.1396	0.99933	0.0041338
ALDH6A1-4	ALDH6A1	714.18	17.828	-5.2473	0.99329	0.022208	794.44	1.9817	-8.0595	0.99927	0.0083563	751.82	0	-9.5562	0.99907	0.010149	967.98	0	-9.9203	0.99961	0.0041338
ALG1-1	ALG1	472.51	0	-8.8873	0.99826	0.014767	525.62	0	-9.0406	0.9989	0.0083563	497.42	0	-8.9612	0.99859	0.010149	640.43	2.5883	-7.4818	0.99882	0.0043204
ALG1-10	ALG1	940.81	0	-9.8793	0.99919	0.014767	1046.5	0	-10.033	0.99945	0.0083563	990.41	0	-9.9533	0.99929	0.010149	1275.2	0	-10.318	0.9997	0.0041338
ALG1-11	ALG1	450.27	0	-8.8178	0.99817	0.014767	500.87	0	-8.9712	0.99884	0.0083563	474	0	-8.8918	0.99852	0.010149	610.28	0	-9.2557	0.99938	0.0041338
ALG1-12	ALG1	0	0	-0.67912	0.16148	0.35339	0	0	-0.73874	0.17976	0.3782	0	0	-0.70739	0.14783	0.3069	0	0	-0.85981	0.55163	0.89719
ALG1-13	ALG1	467.1	109.94	-2.077	0.92556	0.18137	519.6	0	-9.024	0.99888	0.0083563	491.72	0	-8.9446	0.99857	0.010149	633.1	0	-9.3086	0.9994	0.0041338
ALG1-14	ALG1	104.6	0	-6.7225	0.99155	0.026187	116.36	0	-6.8748	0.99497	0.014364	110.12	0	-6.7959	0.99361	0.017313	141.77	0	-7.1576	0.99735	0.0068934
ALG1-2	ALG1	423.22	77.255	-2.4385	0.94366	0.13998	470.78	0	-8.882	0.99877	0.0083563	445.53	0	-8.8026	0.99842	0.010149	573.62	1.2942	-7.9685	0.99934	0.0041338
ALG1-3	ALG1	416	101.03	-2.0311	0.92257	0.18827	462.76	0	-8.8572	0.99875	0.0083563	437.93	0	-8.7779	0.9984	0.010149	563.84	0	-9.1417	0.99933	0.0041338
ALG1-4	ALG1	503.17	0	-8.9778	0.99838	0.014767	559.72	0	-9.1311	0.99896	0.0083563	529.69	0	-9.0517	0.99867	0.010149	681.98	0	-9.4157	0.99945	0.0041338
ALG1-5	ALG1	73.943	0	-6.2277	0.98802	0.034508	82.253	0	-6.3794	0.99285	0.019071	77.84	0	-6.3009	0.99096	0.022944	100.22	0	-6.6613	0.99626	0.0091183
ALG1-6	ALG1	370.92	0	-8.5388	0.99774	0.014767	412.6	0	-8.6921	0.99859	0.0083563	390.47	0	-8.6127	0.9982	0.010149	502.73	0	-8.9765	0.99925	0.0041338
ALG1-7	ALG1	308.39	0	-8.2733	0.99724	0.014951	343.05	0	-8.4265	0.9983	0.0083898	324.65	0	-8.3472	0.99783	0.010173	417.99	0	-8.7108	0.9991	0.0041338
ALG1-8	ALG1	39.677	0	-5.3461	0.97783	0.059085	44.136	0	-5.4962	0.98657	0.033531	41.768	0	-5.4185	0.98314	0.040136	53.776	0	-5.7755	0.99304	0.01592
ALG1-9	ALG1	34.867	0	-5.1646	0.97485	0.066256	38.786	0	-5.3142	0.98468	0.037921	36.705	0	-5.2367	0.98081	0.045304	47.258	0	-5.5927	0.99208	0.017965
ALG10-1	ALG10	1083.9	653.69	-0.72866	0.77168	0.48798	1205.7	49.543	-4.5774	0.9878	0.030689	1141	0	-10.157	0.99939	0.010149	1469.1	1.2942	-9.3237	0.99974	0.0041338
ALG10-2	ALG10	557.28	0	-9.1248	0.99855	0.014767	619.9	0	-9.2782	0.99906	0.0083563	586.65	0	-9.1988	0.9988	0.010149	755.32	1.2942	-8.3649	0.9995	0.0041338
ALG10-3	ALG10	491.75	0	-8.9447	0.99833	0.014767	547.01	0	-9.0981	0.99894	0.0083563	517.67	0	-9.0187	0.99864	0.010149	666.5	0	-9.3826	0.99943	0.0041338
ALG10-4	ALG10	341.46	0	-8.4198	0.99753	0.014816	379.83	0	-8.573	0.99847	0.0083563	359.46	0	-8.4937	0.99804	0.010149	462.8	0	-8.8574	0.99918	0.0041338
ALG10-5	ALG10	226.64	0	-7.8306	0.99619	0.016326	252.11	0	-7.9836	0.99769	0.0090079	238.58	0	-7.9044	0.99705	0.010875	307.18	0	-8.2676	0.99877	0.0043733
ALG10-6	ALG10	789.92	249.59	-1.6582	0.89778	0.24409	878.7	0	-9.7809	0.99934	0.0083563	831.56	0	-9.7014	0.99916	0.010149	1070.6	0	-10.066	0.99965	0.0041338
ALG10B-1	ALG10B	704.56	834.95	0.24464	0.46713	0.94077	783.74	378.51	-1.0481	0.83092	0.37655	741.7	0	-9.5366	0.99906	0.010149	954.94	1.2942	-8.7028	0.9996	0.0041338
ALG10B-2	ALG10B	183.35	0	-7.5263	0.99524	0.018007	203.96	0	-7.6792	0.99714	0.0098849	193.02	0	-7.6001	0.99635	0.011922	248.51	0	-7.963	0.99848	0.0047753
ALG10B-3	ALG10B	174.34	0	-7.454	0.99499	0.018545	193.93	0	-7.6068	0.99699	0.010172	183.53	0	-7.5277	0.99616	0.012264	236.29	0	-7.8905	0.99841	0.0049079
ALG10B-4	ALG10B	1329.2	1735.3	0.38438	0.37686	0.77501	1478.5	229.88	-2.6799	0.95158	0.11347	1399.2	69.074	-4.3206	0.98525	0.035477	1801.5	1.2942	-9.6178	0.99979	0.0041338
ALG10B-5	ALG10B	121.43	448.67	1.8769	0.010904	0.031974	135.08	0	-7.0883	0.99567	0.012852	127.84	0	-7.0094	0.99449	0.015491	164.59	0	-7.3715	0.99772	0.0061759
ALG10B-6	ALG10B	567.49	2846.5	2.3245	2.26E-06	8.96E-05	631.27	3874.3	2.6157	1.04E-06	6.65E-05	597.41	857.46	0.52063	0.43454	0.87387	769.17	5.1767	-6.9622	0.99803	0.005581
ALG10B-7	ALG10B	372.72	0	-8.5458	0.99775	0.014767	414.61	0	-8.6991	0.9986	0.0083563	392.37	0	-8.6197	0.99821	0.010149	505.17	0	-8.9835	0.99925	0.0041338
ALG11-1	ALG11	477.32	0	-8.9018	0.99828	0.014767	530.96	0	-9.0552	0.99891	0.0083563	502.48	0	-8.9758	0.9986	0.010149	646.95	0	-9.3397	0.99942	0.0041338
ALG11-2	ALG11	423.82	0	-8.7307	0.99804	0.014767	471.45	0	-8.884	0.99877	0.0083563	446.16	0	-8.8046	0.99843	0.010149	574.43	0	-9.1685	0.99934	0.0041338
ALG11-3	ALG11	241.07	0	-7.9193	0.99642	0.015929	268.16	0	-8.0723	0.99783	0.008817	253.77	0	-7.9931	0.99723	0.010643	326.73	0	-8.3564	0.99885	0.0042852
ALG11-4	ALG11	1135.6	0	-10.15	0.99935	0.014767	1263.2	0	-10.304	0.99954	0.0083563	1195.5	0	-10.225	0.99942	0.010149	1539.1	1.2942	-9.3909	0.99975	0.0041338
ALG11-5	ALG11	218.22	0	-7.7762	0.99603	0.016577	242.75	0	-7.9292	0.9976	0.0091366	229.72	0	-7.85	0.99694	0.011029	295.77	0	-8.2132	0.99873	0.004432
ALG11-6	ALG11	700.35	0	-9.454	0.99887	0.014767	779.06	0	-9.6074	0.99926	0.0083563	737.27	0	-9.528	0.99905	0.010149	949.24	0	-9.8921	0.9996	0.0041338
ALG11-7	ALG11	45.087	0	-5.5263	0.98045	0.052782	50.154	0	-5.6768	0.9882	0.02976	47.464	0	-5.5988	0.98517	0.035654	61.11	0	-5.9567	0.99387	0.014151
ALG12-1	ALG12	285.55	0	-8.1626	0.99701	0.015153	317.64	0	-8.3158	0.99817	0.0084597	300.6	0	-8.2365	0.99766	0.010243	387.03	1.2942	-7.402	0.99903	0.0041503
ALG12-2	ALG12	262.11	1227.2	2.2228	0.00012658	0.0042041	291.56	1302	2.155	0.00091303	0.0083563	275.92	240.57	-0.19706	0.68017	0.64943	355.25	38.825	-3.1611	0.96725	0.070997
ALG12-3	ALG12	734.62	0	-9.5228	0.99893	0.014767	817.18	0	-9.6763	0.99929	0.0083563	773.34	0	-9.5968	0.99909	0.010149	995.68	0	-9.961	0.99962	0.0041338
ALG12-4	ALG12	584.93	867.63	0.56802	0.32923	0.68424	650.67	231.86	-1.4847	0.88036	0.27052	615.76	90.51	-2.7527	0.95436	0.10365	792.8	0	-9.6326	0.99952	0.0041338
ALG12-5	ALG12	246.48	0	-7.9511	0.99651	0.015819	274.18	0	-8.1042	0.99788	0.0087637	259.47	0	-8.025	0.99729	0.010578	334.07	0	-8.3883	0.99887	0.0042622
ALG12-6	ALG12	54.104	0	-5.7841	0.98366	0.044965	60.185	0	-5.9351	0.9902	0.025151	56.956	0	-5.8569	0.98764	0.03018	73.332	0	-6.2159	0.99489	0.011986
ALG12-7	ALG12	370.31	2807.9	2.9193	1.24E-12	7.26E-11	411.93	3160.9	2.9368	4.45E-10	3.53E-08	389.83	1098	1.4916	0.075877	0.16959	501.91	27.178	-4.1577	0.98397	0.035337
ALG14-1	ALG14	342.06	751.75	1.1337	0.12139	0.28679	380.5	225.92	-0.74952	0.78619	0.44649	360.09	0	-8.4962	0.99805	0.010149	463.62	0	-8.8599	0.99919	0.0041338
ALG14-2	ALG14	453.27	0	-8.8274	0.99818	0.014767	504.22	0	-8.9808	0.99885	0.0083563	477.17	0	-8.9014	0.99853	0.010149	614.36	0	-9.2653	0.99938	0.0041338
ALG14-3	ALG14	440.65	0	-8.7868	0.99812	0.014767	490.17	0	-8.9401	0.99882	0.0083563	463.88	0	-8.8607	0.99849	0.010149	597.24	0	-9.2246	0.99937	0.0041338
ALG14-4	ALG14	382.34	0	-8.5825	0.99781	0.014767	425.31	0	-8.7357	0.99863	0.0083563	402.49	0	-8.6564	0.99825	0.010149	518.21	0	-9.0202	0.99927	0.0041338
ALG14-5	ALG14	661.28	0	-9.3713	0.9988	0.014767	735.59	0	-9.5247	0.99921	0.0083563	696.13	0	-9.4453	0.99899	0.010149	896.27	0	-9.8094	0.99958	0.0041338
ALG14-6	ALG14	260.9	47.541	-2.4317	0.94288	0.1417	290.23	0	-8.186	0.99799	0.0086215	274.66	0	-8.1067	0.99744	0.010413	353.62	0	-8.4701	0.99893	0.004204
ALG14-7	ALG14	351.08	0	-8.4597	0.9976	0.014801	390.53	0	-8.613	0.99851	0.0083563	369.58	0	-8.5337	0.9981	0.010149	475.84	0	-8.8974	0.99921	0.0041338
ALG1L2-1	ALG1L2	72.74	0	-6.2044	0.98783	0.034972	80.915	0	-6.3561	0.99273	0.019337	76.575	0	-6.2775	0.99081	0.023263	98.59	0	-6.6379	0.99619	0.0092432
ALG1L2-2	ALG1L2	313.2	0	-8.2956	0.99729	0.014919	348.4	0	-8.4488	0.99833	0.00838	329.71	0	-8.3694	0.99787	0.010168	424.51	0	-8.733	0.99911	0.0041338
ALG1L2-3	ALG1L2	67.33	0	-6.0944	0.98685	0.037312	74.897	0	-6.246	0.99214	0.020691	70.879	0	-6.1675	0.99007	0.024878	91.257	0	-6.5276	0.99589	0.0098807
ALG1L2-4	ALG1L2	24.046	0	-4.6465	0.96392	0.092419	26.749	0	-4.7944	0.97759	0.054311	25.314	0	-4.7178	0.97214	0.064502	32.592	0	-5.07	0.98852	0.025592
ALG1L2-5	ALG1L2	365.51	2353.3	2.6834	4.06E-09	1.97E-07	406.58	566.78	0.47823	0.43568	0.87898	384.77	188.17	-1.0281	0.83248	0.34647	495.4	44.002	-3.4634	0.97347	0.05774
ALG1L2-6	ALG1L2	471.91	0	-8.8854	0.99826	0.014767	524.95	0	-9.0388	0.99889	0.0083563	496.79	0	-8.9594	0.99859	0.010149	639.61	0	-9.3233	0.99941	0.0041338
ALG1L2-7	ALG1L2	442.45	0	-8.7926	0.99813	0.014767	492.18	0	-8.946	0.99882	0.0083563	465.78	0	-8.8666	0.99849	0.010149	599.69	0	-9.2305	0.99937	0.0041338
ALG2-1	ALG2	441.25	0	-8.7887	0.99813	0.014767	490.84	0	-8.942	0.99882	0.0083563	464.51	0	-8.8627	0.99849	0.010149	598.06	0	-9.2266	0.99937	0.0041338
ALG2-2	ALG2	128.05	0	-7.0118	0.99312	0.022578	142.44	0	-7.1643	0.99589	0.012368	134.8	0	-7.0853	0.99478	0.014909	173.55	0	-7.4475	0.99783	0.0059476
ALG2-3	ALG2	183.35	0	-7.5263	0.99524	0.018007	203.96	0	-7.6792	0.99714	0.0098849	193.02	0	-7.6001	0.99635	0.011922	248.51	0	-7.963	0.99848	0.0047753
ALG2-4	ALG2	230.24	0	-7.8533	0.99625	0.016223	256.12	0	-8.0063	0.99773	0.0089578	242.38	0	-7.9271	0.9971	0.010815	312.07	0	-8.2903	0.99879	0.0043516
ALG2-5	ALG2	721.99	0	-9.4978	0.99891	0.014767	803.13	0	-9.6513	0.99928	0.0083563	760.05	0	-9.5718	0.99908	0.010149	978.57	0	-9.936	0.99961	0.0041338
ALG2-6	ALG2	694.94	0	-9.4428	0.99886	0.014767	773.04	0	-9.5963	0.99925	0.0083563	731.57	0	-9.5168	0.99904	0.010149	941.9	1.2942	-8.683	0.9996	0.0041338
ALG2-7	ALG2	369.11	0	-8.5318	0.99773	0.014767	410.59	0	-8.6851	0.99858	0.0083563	388.57	0	-8.6057	0.99819	0.010149	500.28	0	-8.9695	0.99924	0.0041338
ALG3-1	ALG3	676.3	0	-9.4037	0.99883	0.014767	752.31	0	-9.5571	0.99923	0.0083563	711.95	0	-9.4777	0.99902	0.010149	916.64	0	-9.8418	0.99959	0.0041338
ALG3-10	ALG3	256.7	5223.6	4.3416	5.74E-84	1.54E-81	285.54	8347.1	4.8646	1.33E-147	4.52E-145	270.23	1305.3	2.2679	0.00090246	0.010149	347.92	68.591	-2.3259	0.93965	0.12947
ALG3-11	ALG3	544.05	3366.5	2.6272	1.88E-09	9.30E-08	605.19	517.23	-0.22618	0.67213	0.67228	572.73	0	-9.1642	0.99877	0.010149	737.39	0	-9.5282	0.99949	0.0041338
ALG3-12	ALG3	40.278	0	-5.3673	0.97816	0.058321	44.804	0	-5.5174	0.98677	0.033069	42.401	0	-5.4397	0.98339	0.039588	54.591	0	-5.7968	0.99314	0.015704
ALG3-13	ALG3	488.14	0	-8.9341	0.99832	0.014767	543	0	-9.0875	0.99893	0.0083563	513.87	0	-9.0081	0.99863	0.010149	661.61	0	-9.372	0.99943	0.0041338
ALG3-14	ALG3	397.37	0	-8.638	0.9979	0.014767	442.02	0	-8.7912	0.99869	0.0083563	418.31	0	-8.7119	0.99832	0.010149	538.58	0	-9.0757	0.9993	0.0041338
ALG3-2	ALG3	622.2	0	-9.2836	0.99871	0.014767	692.13	0	-9.437	0.99916	0.0083563	655	0	-9.3575	0.99893	0.010149	843.31	1.2942	-8.5237	0.99955	0.0041338
ALG3-3	ALG3	1129	1304.4	0.20822	0.46605	0.93886	1255.9	1078.1	-0.22004	0.66845	0.67955	1188.5	0	-10.216	0.99941	0.010149	1530.2	0	-10.58	0.99975	0.0041338
ALG3-4	ALG3	587.93	0	-9.202	0.99863	0.014767	654.01	0	-9.3554	0.99911	0.0083563	618.93	0	-9.276	0.99887	0.010149	796.87	0	-9.64	0.99953	0.0041338
ALG3-5	ALG3	1041.8	0	-10.026	0.99928	0.014767	1158.9	0	-10.18	0.9995	0.0083563	1096.7	0	-10.1	0.99936	0.010149	1412	0	-10.465	0.99973	0.0041338
ALG3-6	ALG3	223.03	53.484	-2.0398	0.92277	0.18783	248.1	542.99	1.1269	0.16953	0.37748	234.79	95.274	-1.2923	0.8651	0.29642	302.29	27.178	-3.4281	0.97322	0.058263
ALG3-7	ALG3	255.49	0	-8.0028	0.99664	0.015634	284.21	0	-8.1559	0.99795	0.0086771	268.96	0	-8.0766	0.99738	0.010474	346.29	0	-8.44	0.99891	0.0042267
ALG3-8	ALG3	668.49	0	-9.3869	0.99881	0.014767	743.62	0	-9.5404	0.99922	0.0083563	703.73	0	-9.4609	0.999	0.010149	906.05	0	-9.825	0.99958	0.0041338
ALG3-9	ALG3	238.06	1417.3	2.5688	5.73E-07	2.39E-05	264.81	1.9817	-6.4781	0.9978	0.0088511	250.61	0	-7.975	0.99719	0.010685	322.66	0	-8.3383	0.99883	0.0043007
ALG5-1	ALG5	590.34	0	-9.2078	0.99864	0.014767	656.68	0	-9.3613	0.99912	0.0083563	621.46	0	-9.2818	0.99887	0.010149	800.13	0	-9.6459	0.99953	0.0041338
ALG5-2	ALG5	238.66	2183.9	3.1885	4.36E-16	2.98E-14	265.48	574.7	1.1113	0.17499	0.3782	251.24	0	-7.9787	0.9972	0.010672	323.47	0	-8.342	0.99883	0.0042962
ALG5-3	ALG5	318.61	0	-8.3202	0.99734	0.014877	354.42	0	-8.4734	0.99836	0.0083655	335.41	0	-8.3941	0.9979	0.010151	431.84	0	-8.7577	0.99913	0.0041338
ALG5-4	ALG5	40.278	0	-5.3673	0.97816	0.058321	44.804	0	-5.5174	0.98677	0.033069	42.401	0	-5.4397	0.98339	0.039588	54.591	0	-5.7968	0.99314	0.015704
ALG5-5	ALG5	877.09	0	-9.7782	0.99913	0.014767	975.66	0	-9.9317	0.99941	0.0083563	923.33	0	-9.8523	0.99924	0.010149	1188.8	0	-10.216	0.99968	0.0041338
ALG5-6	ALG5	556.67	0	-9.1233	0.99855	0.014767	619.24	0	-9.2767	0.99906	0.0083563	586.02	0	-9.1973	0.9988	0.010149	754.5	0	-9.5613	0.9995	0.0041338
ALG5-7	ALG5	165.92	0	-7.383	0.99473	0.019098	184.57	0	-7.5358	0.99684	0.010466	174.67	0	-7.4567	0.99597	0.012621	224.88	0	-7.8194	0.99833	0.0050466
ALG6-1	ALG6	217.02	0	-7.7683	0.99601	0.016604	241.41	0	-7.9213	0.99759	0.00915	228.46	0	-7.8421	0.99692	0.011047	294.14	0	-8.2053	0.99872	0.0044386
ALG6-2	ALG6	272.33	234.74	-0.21345	0.65802	0.70857	302.93	83.233	-1.8513	0.91049	0.20476	286.68	0	-8.1683	0.99755	0.01031	369.1	0	-8.5318	0.99898	0.0041705
ALG6-3	ALG6	183.95	2317.6	3.648	3.14E-28	3.23E-26	204.63	7570.2	5.2024	4.34E-235	1.95E-232	193.65	2739.1	3.8153	6.07E-27	3.68E-24	249.33	406.37	0.70252	0.42168	0.88888
ALG6-4	ALG6	269.32	424.9	0.65585	0.33149	0.68851	299.59	319.06	0.090554	0.58053	0.84828	283.52	0	-8.1524	0.99752	0.010332	365.03	0	-8.5158	0.99897	0.0041772
ALG6-5	ALG6	65.526	0	-6.0559	0.98649	0.038184	72.891	0	-6.2073	0.99192	0.021191	68.98	0	-6.1289	0.98979	0.025473	88.813	0	-6.4888	0.99578	0.010115
ALG6-6	ALG6	143.08	0	-7.1707	0.99386	0.02093	159.16	0	-7.3233	0.99633	0.011463	150.62	0	-7.2443	0.99533	0.013821	193.92	0	-7.6067	0.99806	0.0055204
ALG6-7	ALG6	41.48	0	-5.4087	0.97878	0.056822	46.142	0	-5.5589	0.98716	0.032164	43.667	0	-5.4811	0.98387	0.038513	56.221	0	-5.8385	0.99334	0.015281
ALG8-1	ALG8	553.07	0	-9.1139	0.99854	0.014767	615.22	0	-9.2673	0.99906	0.0083563	582.22	0	-9.1879	0.99879	0.010149	749.61	0	-9.5519	0.9995	0.0041338
ALG8-2	ALG8	350.48	0	-8.4573	0.9976	0.014801	389.86	0	-8.6105	0.99851	0.0083563	368.95	0	-8.5312	0.99809	0.010149	475.03	0	-8.8949	0.9992	0.0041338
ALG8-3	ALG8	820.58	796.32	-0.043249	0.57832	0.85807	912.8	0	-9.8357	0.99937	0.0083563	863.84	0	-9.7563	0.99919	0.010149	1112.2	0	-10.12	0.99966	0.0041338
ALG8-4	ALG8	494.75	0	-8.9535	0.99835	0.014767	550.36	0	-9.1068	0.99895	0.0083563	520.83	0	-9.0274	0.99865	0.010149	670.58	0	-9.3914	0.99944	0.0041338
ALG8-5	ALG8	749.65	0	-9.552	0.99896	0.014767	833.9	0	-9.7055	0.99931	0.0083563	789.16	0	-9.626	0.99911	0.010149	1016	0	-9.9902	0.99963	0.0041338
ALG8-6	ALG8	215.82	0	-7.7603	0.99599	0.016635	240.07	0	-7.9133	0.99757	0.0091654	227.19	0	-7.8341	0.9969	0.011067	292.51	0	-8.1973	0.99871	0.0044455
ALG8-7	ALG8	228.44	0	-7.842	0.99622	0.01627	254.11	0	-7.995	0.99771	0.0089806	240.48	0	-7.9158	0.99707	0.010843	309.62	0	-8.279	0.99878	0.0043615
ALG9-1	ALG9	953.44	525.93	-0.85705	0.79664	0.43827	1060.6	71.342	-3.8752	0.9798	0.049258	1003.7	0	-9.9725	0.9993	0.010149	1292.3	0	-10.337	0.99971	0.0041338
ALG9-10	ALG9	569.9	0	-9.1571	0.99858	0.014767	633.95	0	-9.3105	0.99909	0.0083563	599.94	0	-9.2311	0.99883	0.010149	772.43	0	-9.5951	0.99951	0.0041338
ALG9-11	ALG9	277.13	0	-8.1196	0.99691	0.015258	308.28	0	-8.2728	0.99811	0.0085054	291.74	0	-8.1935	0.99759	0.010287	375.62	0	-8.557	0.999	0.0041641
ALG9-12	ALG9	180.35	0	-7.5026	0.99516	0.018167	200.62	0	-7.6555	0.99709	0.0099728	189.85	0	-7.5763	0.99629	0.012028	244.44	0	-7.9392	0.99846	0.0048153
ALG9-13	ALG9	389.55	1111.3	1.5099	0.0268	0.070285	433.33	1175.2	1.4372	0.069142	0.15992	410.09	240.57	-0.76702	0.794	0.42376	527.99	0	-9.0471	0.99928	0.0041338
ALG9-14	ALG9	263.91	0	-8.0494	0.99675	0.015469	293.57	1.9817	-6.6263	0.99802	0.008596	277.82	0	-8.1232	0.99747	0.010386	357.7	0	-8.4866	0.99895	0.0041962
ALG9-2	ALG9	117.83	0	-6.8927	0.99251	0.023977	131.07	0	-7.0452	0.99554	0.01314	124.04	0	-6.9662	0.99432	0.015836	159.7	0	-7.3282	0.99765	0.0063114
ALG9-3	ALG9	96.186	0	-6.6027	0.9908	0.027941	107	0	-6.7548	0.99452	0.01535	101.26	0	-6.676	0.99305	0.018492	130.37	0	-7.0375	0.99712	0.0073594
ALG9-4	ALG9	67.33	0	-6.0944	0.98685	0.037312	74.897	0	-6.246	0.99214	0.020691	70.879	0	-6.1675	0.99007	0.024878	91.257	0	-6.5276	0.99589	0.0098807
ALG9-5	ALG9	348.67	1123.2	1.6848	0.011088	0.032389	387.86	426.07	0.13524	0.56447	0.87871	367.05	4.7637	-5.9968	0.99616	0.012278	472.58	1.2942	-7.6895	0.9992	0.0041338
ALG9-6	ALG9	222.43	0	-7.8037	0.99611	0.016452	247.43	0	-7.9567	0.99765	0.009073	234.15	0	-7.8775	0.99699	0.01095	301.47	0	-8.2407	0.99875	0.0044025
ALG9-7	ALG9	27.052	0	-4.81	0.96781	0.083178	30.092	0	-4.9585	0.98014	0.048438	28.478	0	-4.8816	0.97525	0.057659	36.666	0	-5.2352	0.9898	0.022869
ALG9-8	ALG9	745.44	311.99	-1.2539	0.85589	0.33647	829.21	0	-9.6973	0.9993	0.0083563	784.73	0	-9.6179	0.99911	0.010149	1010.3	0	-9.9821	0.99963	0.0041338
ALG9-9	ALG9	253.69	1331.2	2.387	1.29E-05	0.00047733	282.2	2304.8	3.0253	3.24E-11	2.71E-09	267.06	547.82	1.0338	0.23968	0.4907	343.84	32.354	-3.37	0.97192	0.061042
ALK-1	ALK	147.89	0	-7.2181	0.99406	0.020494	164.51	0	-7.3707	0.99645	0.011224	155.68	0	-7.2917	0.99548	0.013531	200.44	0	-7.6542	0.99812	0.0054054
ALK-10	ALK	45.688	0	-5.545	0.9807	0.052163	50.823	0	-5.6955	0.98836	0.029394	48.096	0	-5.6175	0.98536	0.035222	61.924	0	-5.9755	0.99395	0.013979
ALK-11	ALK	76.948	0	-6.2844	0.98849	0.033379	85.596	0	-6.4362	0.99314	0.018425	81.005	0	-6.3576	0.99131	0.022177	104.29	0	-6.7183	0.9964	0.008815
ALK-12	ALK	160.51	0	-7.3355	0.99454	0.019465	178.55	0	-7.4882	0.99673	0.010667	168.97	0	-7.4091	0.99583	0.012863	217.55	0	-7.7718	0.99827	0.0051419
ALK-13	ALK	782.11	0	-9.6131	0.99901	0.014767	870.01	0	-9.7665	0.99933	0.0083563	823.34	0	-9.6871	0.99915	0.010149	1060	0	-10.051	0.99964	0.0041338
ALK-14	ALK	351.08	1191.5	1.76	0.0066373	0.02204	390.53	620.28	0.66611	0.35752	0.72909	369.58	54.782	-2.7319	0.95405	0.10432	475.84	0	-8.8974	0.99921	0.0041338
ALK-2	ALK	364.3	0	-8.5129	0.99769	0.014767	405.25	0	-8.6662	0.99857	0.0083563	383.51	0	-8.5869	0.99817	0.010149	493.77	0	-8.9506	0.99924	0.0041338
ALK-3	ALK	321.62	0	-8.3337	0.99737	0.014862	357.77	0	-8.4869	0.99837	0.008361	338.57	0	-8.4076	0.99792	0.010149	435.92	0	-8.7712	0.99913	0.0041338
ALK-4	ALK	97.989	0	-6.6292	0.99097	0.027537	109	0	-6.7814	0.99462	0.015121	103.15	0	-6.7026	0.99318	0.018218	132.81	0	-7.0641	0.99717	0.0072515
ALK-5	ALK	234.45	184.22	-0.34617	0.69649	0.63535	260.8	0	-8.0323	0.99777	0.0089048	246.81	0	-7.9531	0.99715	0.010751	317.77	0	-8.3164	0.99881	0.0043266
ALK-6	ALK	171.33	0	-7.429	0.9949	0.018715	190.59	0	-7.5818	0.99694	0.010263	180.36	0	-7.5027	0.9961	0.012375	232.22	0	-7.8655	0.99838	0.0049512
ALK-7	ALK	229.64	0	-7.8495	0.99624	0.01624	255.45	0	-8.0025	0.99772	0.008966	241.75	0	-7.9233	0.99709	0.010825	311.25	2.5883	-6.4433	0.99757	0.0064546
ALK-8	ALK	206.8	0	-7.699	0.9958	0.016962	230.04	0	-7.852	0.99747	0.0093378	217.7	0	-7.7728	0.99677	0.011269	280.29	0	-8.1359	0.99866	0.0045217
ALK-9	ALK	90.174	0	-6.5105	0.99018	0.029365	100.31	0	-6.6626	0.99415	0.016156	94.927	0	-6.5839	0.99258	0.019457	122.22	0	-6.9451	0.99693	0.0077405
ALKBH5-1	ALKBH5	859.06	641.81	-0.42004	0.69836	0.63166	955.6	0	-9.9018	0.99939	0.0083563	904.34	0	-9.8223	0.99923	0.010149	1164.3	2.5883	-8.3432	0.99935	0.0041338
ALKBH5-2	ALKBH5	0	0	-0.67912	0.16148	0.35339	0	0	-0.73874	0.17976	0.3782	0	0	-0.70739	0.14783	0.3069	0	0	-0.85981	0.55163	0.89719
ALKBH5-3	ALKBH5	55.908	1340.1	4.5586	4.84E-70	1.06E-67	62.191	122.87	0.971	0.23939	0.49773	58.855	0	-5.9034	0.98804	0.029309	75.776	0	-6.2626	0.99505	0.011637
ALKBH5-4	ALKBH5	46.89	0	-5.5817	0.98119	0.05097	52.16	0	-5.7323	0.98866	0.028689	49.362	0	-5.6543	0.98574	0.034386	63.554	0	-6.0124	0.99411	0.013648
ALKBH5-5	ALKBH5	320.42	68.341	-2.2127	0.93248	0.16558	356.43	0	-8.4815	0.99837	0.008361	337.31	0	-8.4022	0.99792	0.010149	434.29	0	-8.7658	0.99913	0.0041338
ALKBH5-6	ALKBH5	188.76	0	-7.5681	0.99538	0.01774	209.98	0	-7.721	0.99722	0.0097448	198.71	0	-7.6418	0.99646	0.011755	255.85	0	-8.0048	0.99853	0.0047095
ALKBH5-7	ALKBH5	0	0	-0.67912	0.16148	0.35339	0	0	-0.73874	0.17976	0.3782	0	0	-0.70739	0.14783	0.3069	0	0	-0.85981	0.55163	0.89719
ALOX5AP-1	ALOX5AP	58.914	0	-5.9048	0.98498	0.041785	65.535	0	-6.056	0.99101	0.023286	62.019	0	-5.9777	0.98865	0.027968	79.85	0	-6.3372	0.99531	0.011105
ALOX5AP-2	ALOX5AP	150.89	0	-7.2469	0.99418	0.020229	167.85	0	-7.3996	0.99652	0.011078	158.84	0	-7.3205	0.99557	0.013356	204.51	0	-7.6831	0.99816	0.0053368
ALOX5AP-3	ALOX5AP	38.474	0	-5.3028	0.97716	0.060723	42.798	0	-5.4528	0.98614	0.034518	40.502	0	-5.3751	0.98261	0.041306	52.147	0	-5.7319	0.99282	0.016384
ALOX5AP-4	ALOX5AP	522.41	0	-9.0318	0.99844	0.014767	581.12	0	-9.1852	0.999	0.0083563	549.95	0	-9.1058	0.99872	0.010149	708.06	0	-9.4698	0.99947	0.0041338
ALOX5AP-5	ALOX5AP	176.14	0	-7.4687	0.99504	0.018423	195.94	0	-7.6216	0.99702	0.010108	185.42	0	-7.5424	0.9962	0.012188	238.74	0	-7.9053	0.99842	0.0048784
ALOX5AP-6	ALOX5AP	393.76	0	-8.6248	0.99788	0.014767	438.01	0	-8.7781	0.99867	0.0083563	414.52	0	-8.6988	0.9983	0.010149	533.69	0	-9.0626	0.99929	0.0041338
ALOX5AP-7	ALOX5AP	940.21	769.58	-0.28858	0.65923	0.7062	1045.9	1973.8	0.91561	0.24421	0.50738	989.77	302.49	-1.7069	0.89952	0.22277	1274.3	0	-10.317	0.9997	0.0041338
ALPI-1	ALPI	84.764	0	-6.4223	0.98955	0.030867	94.29	0	-6.5742	0.99378	0.017	89.232	0	-6.4956	0.99211	0.020474	114.89	0	-6.8566	0.99673	0.0081432
ALPI-2	ALPI	1552.8	0	-10.602	0.99955	0.013946	1727.3	0	-10.755	0.99967	0.0083563	1634.6	0	-10.676	0.99957	0.010149	2104.6	1.2942	-9.8421	0.99982	0.0041338
ALPI-3	ALPI	527.82	5.9427	-6.2511	0.99691	0.015267	587.14	0	-9.2	0.99901	0.0083563	555.64	0	-9.1206	0.99874	0.010149	715.39	0	-9.4846	0.99947	0.0041338
ALPI-4	ALPI	70.937	0	-6.1687	0.98752	0.035712	78.909	0	-6.3203	0.99255	0.019765	74.676	0	-6.2418	0.99057	0.023771	96.146	0	-6.6021	0.9961	0.0094434
ALPI-5	ALPI	0	0	-0.67912	0.16148	0.35339	0	0	-0.73874	0.17976	0.3782	0	0	-0.70739	0.14783	0.3069	0	0	-0.85981	0.55163	0.89719
ALPI-6	ALPI	246.48	0	-7.9511	0.99651	0.015819	274.18	0	-8.1042	0.99788	0.0087637	259.47	0	-8.025	0.99729	0.010578	334.07	0	-8.3883	0.99887	0.0042622
ALPI-7	ALPI	129.25	0	-7.0251	0.99318	0.02243	143.78	0	-7.1777	0.99593	0.012286	136.06	0	-7.0987	0.99483	0.014811	175.18	0	-7.4609	0.99785	0.0059092
ALPK1-1	ALPK1	553.67	430.84	-0.36111	0.68694	0.65315	615.89	531.1	-0.21331	0.66865	0.67916	582.85	21.437	-4.7017	0.98903	0.027161	750.43	0	-9.5535	0.9995	0.0041338
ALPK1-2	ALPK1	384.14	0	-8.5892	0.99782	0.014767	427.31	0	-8.7425	0.99864	0.0083563	404.39	0	-8.6632	0.99826	0.010149	520.65	0	-9.0269	0.99927	0.0041338
ALPK1-3	ALPK1	201.39	0	-7.661	0.99568	0.017182	224.02	1.9817	-6.2378	0.9974	0.0094525	212	0	-7.7347	0.99668	0.011403	272.96	0	-8.0978	0.99862	0.0045738
ALPK1-4	ALPK1	81.758	0	-6.3708	0.98917	0.031784	90.946	0	-6.5227	0.99354	0.017521	86.067	0	-6.4441	0.99182	0.021093	110.81	0	-6.8049	0.99661	0.0083863
ALPL-1	ALPL	0	0	-0.67912	0.16148	0.35339	0	0	-0.73874	0.17976	0.3782	0	0	-0.70739	0.14783	0.3069	0	0	-0.85981	0.55163	0.89719
ALPL-10	ALPL	137.67	0	-7.1155	0.99361	0.021473	153.14	0	-7.2681	0.99618	0.011763	144.92	0	-7.1891	0.99514	0.014183	186.59	0	-7.5514	0.99798	0.0056619
ALPL-11	ALPL	135.26	0	-7.0902	0.99349	0.021733	150.46	0	-7.2428	0.99611	0.011903	142.39	0	-7.1638	0.99506	0.01435	183.33	0	-7.5261	0.99795	0.0057285
ALPL-12	ALPL	60.717	0	-5.9476	0.98543	0.040723	67.541	0	-6.0989	0.99128	0.022663	63.918	0	-6.0205	0.98899	0.027229	82.294	0	-6.3801	0.99544	0.010811
ALPL-13	ALPL	221.83	0	-7.7998	0.9961	0.01647	246.76	0	-7.9528	0.99764	0.0090825	233.52	0	-7.8736	0.99699	0.010962	300.66	0	-8.2368	0.99875	0.0044066
ALPL-14	ALPL	306.59	0	-8.2649	0.99723	0.014963	341.05	0	-8.4181	0.99829	0.008394	322.75	0	-8.3387	0.99782	0.010176	415.55	0	-8.7023	0.99909	0.0041338
ALPL-15	ALPL	0	0	-0.67912	0.16148	0.35339	0	0	-0.73874	0.17976	0.3782	0	0	-0.70739	0.14783	0.3069	0	0	-0.85981	0.55163	0.89719
ALPL-2	ALPL	51.7	0	-5.7197	0.98291	0.046788	57.51	0	-5.8706	0.98973	0.026223	54.425	0	-5.7925	0.98706	0.031453	70.072	0	-6.1512	0.99465	0.012489
ALPL-3	ALPL	503.77	0	-8.9795	0.99838	0.014767	560.39	0	-9.1329	0.99896	0.0083563	530.33	0	-9.0535	0.99868	0.010149	682.8	0	-9.4174	0.99945	0.0041338
ALPL-4	ALPL	237.46	0	-7.8976	0.99637	0.016019	264.14	0	-8.0506	0.9978	0.0088584	249.98	0	-7.9714	0.99718	0.010694	321.84	0	-8.3347	0.99883	0.0043045
ALPL-5	ALPL	507.98	433.82	-0.2272	0.64972	0.72446	565.07	0	-9.1448	0.99897	0.0083563	534.76	0	-9.0654	0.99869	0.010149	688.5	1.2942	-8.2314	0.99945	0.0041338
ALPL-6	ALPL	593.95	0	-9.2166	0.99865	0.014767	660.7	0	-9.37	0.99912	0.0083563	625.25	0	-9.2906	0.99888	0.010149	805.02	0	-9.6547	0.99953	0.0041338
ALPL-7	ALPL	143.68	0	-7.1767	0.99388	0.020873	159.82	0	-7.3293	0.99634	0.011432	151.25	0	-7.2503	0.99535	0.013781	194.74	0	-7.6128	0.99807	0.0055048
ALPL-8	ALPL	880.7	0	-9.7841	0.99913	0.014767	979.68	0	-9.9376	0.99941	0.0083563	927.12	0	-9.8582	0.99925	0.010149	1193.7	2.5883	-8.3791	0.99936	0.0041338
ALPL-9	ALPL	156.9	0	-7.3029	0.99441	0.019751	174.54	0	-7.4556	0.99665	0.010822	165.17	0	-7.3765	0.99574	0.013047	212.66	0	-7.7392	0.99823	0.0052144
ALPP-1	ALPP	0	0	-0.67912	0.16148	0.35339	0	0	-0.73874	0.17976	0.3782	0	0	-0.70739	0.14783	0.3069	0	0	-0.85981	0.55163	0.89719
ALPP-10	ALPP	168.93	0	-7.4088	0.99482	0.018878	187.91	0	-7.5616	0.99689	0.01035	177.83	0	-7.4824	0.99604	0.012479	228.96	0	-7.8452	0.99836	0.0049917
ALPP-11	ALPP	635.43	0	-9.3138	0.99874	0.014767	706.84	0	-9.4673	0.99918	0.0083563	668.92	0	-9.3878	0.99895	0.010149	861.24	1.2942	-8.554	0.99956	0.0041338
ALPP-12	ALPP	250.08	3134.8	3.6426	7.30E-31	8.04E-29	278.19	2065	2.8875	2.52E-09	1.91E-07	263.26	226.28	-0.21754	0.68572	0.63853	338.95	0	-8.4092	0.99889	0.0042474
ALPP-13	ALPP	722.59	4950.3	2.7745	1.38E-12	8.07E-11	803.8	8057.7	3.3238	1.82E-17	1.85E-15	760.68	1495.8	0.97462	0.24022	0.49176	979.38	124.24	-2.9687	0.96156	0.083079
ALPP-14	ALPP	0	0	-0.67912	0.16148	0.35339	0	0	-0.73874	0.17976	0.3782	0	0	-0.70739	0.14783	0.3069	0	0	-0.85981	0.55163	0.89719
ALPP-2	ALPP	104	0	-6.7143	0.9915	0.026307	115.69	0	-6.8665	0.99494	0.014432	109.48	0	-6.7877	0.99357	0.017394	140.96	0	-7.1493	0.99733	0.006926
ALPP-3	ALPP	518.8	383.3	-0.43572	0.70742	0.6141	577.11	644.06	0.1581	0.55489	0.89695	546.15	95.274	-2.5067	0.94534	0.1234	703.17	0	-9.4598	0.99946	0.0041338
ALPP-4	ALPP	123.84	0	-6.9639	0.99288	0.023125	137.76	0	-7.1164	0.99575	0.012668	130.37	0	-7.0375	0.9946	0.015269	167.85	0	-7.3996	0.99776	0.0060881
ALPP-5	ALPP	349.27	0	-8.4523	0.99759	0.014801	388.53	0	-8.6056	0.9985	0.0083563	367.68	0	-8.5262	0.99809	0.010149	473.4	0	-8.8899	0.9992	0.0041338
ALPP-6	ALPP	262.11	0	-8.0395	0.99673	0.015499	291.56	0	-8.1926	0.998	0.0086121	275.92	0	-8.1133	0.99745	0.010403	355.25	0	-8.4767	0.99894	0.0042007
ALPP-7	ALPP	608.97	941.91	0.62838	0.29909	0.62676	677.41	0	-9.406	0.99914	0.0083563	641.08	0	-9.3266	0.99891	0.010149	825.39	0	-9.6907	0.99954	0.0041338
ALPP-8	ALPP	256.7	469.47	0.86844	0.24127	0.51366	285.54	134.76	-1.0777	0.83606	0.36588	270.23	0	-8.0834	0.9974	0.010462	347.92	0	-8.4467	0.99892	0.0042225
ALPP-9	ALPP	0	0	-0.67912	0.16148	0.35339	0	0	-0.73874	0.17976	0.3782	0	0	-0.70739	0.14783	0.3069	0	0	-0.85981	0.55163	0.89719
ALPPL2-1	ALPPL2	659.47	1848.2	1.4853	0.019069	0.051603	733.59	582.63	-0.33188	0.69854	0.62048	694.23	104.8	-2.7161	0.95304	0.10649	893.83	11.648	-6.1447	0.99618	0.0092894
ALPPL2-2	ALPPL2	436.44	273.36	-0.673	0.76305	0.50513	485.49	0	-8.9263	0.9988	0.0083563	459.45	0	-8.8469	0.99847	0.010149	591.54	0	-9.2108	0.99936	0.0041338
ALPPL2-3	ALPPL2	96.787	0	-6.6116	0.99086	0.027798	107.66	0	-6.7637	0.99456	0.015269	101.89	0	-6.6849	0.99309	0.018395	131.18	1.2942	-5.8484	0.99714	0.0073215
ALPPL2-4	ALPPL2	544.05	0	-9.0902	0.99851	0.014767	605.19	0	-9.2436	0.99904	0.0083563	572.73	0	-9.1642	0.99877	0.010149	737.39	1.2942	-8.3303	0.99949	0.0041338
ALPPL2-5	ALPPL2	764.68	0	-9.5806	0.99898	0.014767	850.61	0	-9.7341	0.99932	0.0083563	804.98	0	-9.6546	0.99913	0.010149	1036.4	1.2942	-8.8208	0.99963	0.0041338
ALPPL2-6	ALPPL2	770.09	0	-9.5907	0.99899	0.014767	856.63	0	-9.7442	0.99932	0.0083563	810.68	2.3818	-7.907	0.99914	0.010149	1043.8	3.8825	-7.7413	0.99891	0.0042283
ALPPL2-7	ALPPL2	696.14	0	-9.4453	0.99887	0.014767	774.38	0	-9.5988	0.99925	0.0083563	732.84	0	-9.5193	0.99904	0.010149	943.53	0	-9.8835	0.9996	0.0041338
AMBP-1	AMBP	49.295	0	-5.6523	0.98209	0.048801	54.835	0	-5.8031	0.98922	0.027402	51.894	0	-5.725	0.98643	0.03285	66.813	0	-6.0835	0.99439	0.013042
AMBP-2	AMBP	376.33	0	-8.5597	0.99777	0.014767	418.62	0	-8.7129	0.99861	0.0083563	396.16	0	-8.6336	0.99823	0.010149	510.06	0	-8.9974	0.99926	0.0041338
AMBP-3	AMBP	340.26	0	-8.4147	0.99752	0.014816	378.5	0	-8.5679	0.99846	0.0083563	358.19	0	-8.4886	0.99804	0.010149	461.17	0	-8.8523	0.99918	0.0041338
AMBP-4	AMBP	102.8	0	-6.6976	0.9914	0.026533	114.35	0	-6.8499	0.99488	0.014559	108.22	0	-6.7711	0.99349	0.017547	139.33	0	-7.1327	0.9973	0.006986
AMBP-5	AMBP	0	0	-0.67912	0.16148	0.35339	0	0	-0.73874	0.17976	0.3782	0	0	-0.70739	0.14783	0.3069	0	0	-0.85981	0.55163	0.89719
AMBP-6	AMBP	474.92	0	-8.8946	0.99827	0.014767	528.29	0	-9.0479	0.9989	0.0083563	499.95	0	-8.9685	0.9986	0.010149	643.69	1.2942	-8.1345	0.99941	0.0041338
AMBP-7	AMBP	267.52	0	-8.0689	0.9968	0.015396	297.58	0	-8.222	0.99804	0.008566	281.62	0	-8.1427	0.9975	0.010352	362.58	0	-8.5061	0.99896	0.0041843
AMELX-1	AMELX	95.584	0	-6.5937	0.99074	0.028074	106.33	0	-6.7459	0.99449	0.015425	100.62	0	-6.6671	0.993	0.018583	129.55	0	-7.0285	0.9971	0.0073951
AMELX-2	AMELX	201.99	17.828	-3.4305	0.97332	0.069975	224.69	0	-7.8182	0.99741	0.0094397	212.64	0	-7.739	0.99669	0.011388	273.77	0	-8.1021	0.99862	0.004568
AMELX-3	AMELX	218.82	2.9713	-5.7906	0.99604	0.016561	243.41	0	-7.9332	0.99761	0.0091285	230.36	0	-7.854	0.99694	0.011019	296.59	0	-8.2172	0.99873	0.0044283
AMELX-4	AMELX	441.85	2258.2	2.3509	3.52E-06	0.00013701	491.51	717.39	0.54461	0.40728	0.82495	465.14	119.09	-1.9566	0.91769	0.18358	598.87	1.2942	-8.0305	0.99937	0.0041338
AMELX-5	AMELX	675.1	2008.6	1.5716	0.010993	0.032162	750.97	4070.5	2.4368	2.19E-05	0.0012649	710.69	666.92	-0.091578	0.64265	0.72334	915.02	346.84	-1.397	0.87793	0.25945
AMFR-1	AMFR	1.8035	0	-1.4872	0.60051	0.81667	2.0062	0	-1.5879	0.65987	0.69555	1.8985	0	-1.5353	0.6233	0.76075	2.4444	0	-1.7842	0.84393	0.33093
AMFR-10	AMFR	221.23	2629.6	3.5653	1.27E-26	1.23E-24	246.09	105.03	-1.2205	0.85386	0.32762	232.89	0	-7.8697	0.99698	0.010972	299.84	0	-8.2329	0.99874	0.0044104
AMFR-11	AMFR	318.01	0	-8.3175	0.99733	0.014877	353.75	0	-8.4707	0.99836	0.0083655	334.78	0	-8.3914	0.9979	0.010151	431.03	0	-8.755	0.99912	0.0041338
AMFR-12	AMFR	313.81	0	-8.2983	0.9973	0.014914	349.07	0	-8.4515	0.99833	0.0083768	330.35	0	-8.3722	0.99787	0.010164	425.32	0	-8.7358	0.99911	0.0041338
AMFR-13	AMFR	315.01	0	-8.3038	0.99731	0.014903	350.41	0	-8.457	0.99834	0.0083743	331.61	0	-8.3777	0.99788	0.010161	426.95	0	-8.7413	0.99912	0.0041338
AMFR-14	AMFR	181.55	0	-7.5121	0.99519	0.018105	201.95	0	-7.665	0.99711	0.0099392	191.12	0	-7.5859	0.99632	0.011989	246.07	0	-7.9488	0.99847	0.0048
AMFR-15	AMFR	0	0	-0.67912	0.16148	0.35339	0	0	-0.73874	0.17976	0.3782	0	0	-0.70739	0.14783	0.3069	0	0	-0.85981	0.55163	0.89719
AMFR-16	AMFR	399.17	0	-8.6445	0.99791	0.014767	444.03	0	-8.7978	0.99869	0.0083563	420.21	0	-8.7184	0.99833	0.010149	541.02	0	-9.0822	0.9993	0.0041338
AMFR-2	AMFR	608.37	0	-9.2512	0.99868	0.014767	676.75	0	-9.4046	0.99914	0.0083563	640.44	0	-9.3252	0.9989	0.010149	824.57	0	-9.6893	0.99954	0.0041338
AMFR-3	AMFR	234.45	0	-7.8793	0.99632	0.01612	260.8	0	-8.0323	0.99777	0.0089048	246.81	0	-7.9531	0.99715	0.010751	317.77	0	-8.3164	0.99881	0.0043266
AMFR-4	AMFR	721.39	2279	1.6582	0.005505	0.019566	802.47	1335.7	0.73435	0.3235	0.66376	759.42	26.2	-4.8051	0.98972	0.025646	977.75	0	-9.9348	0.99961	0.0041338
AMFR-5	AMFR	0	0	-0.67912	0.16148	0.35339	0	0	-0.73874	0.17976	0.3782	0	0	-0.70739	0.14783	0.3069	0	0	-0.85981	0.55163	0.89719
AMFR-6	AMFR	403.38	719.06	0.83242	0.2304	0.49217	448.71	711.44	0.66377	0.35762	0.72927	424.64	9.5274	-5.3374	0.99334	0.017872	546.73	0	-9.0973	0.99931	0.0041338
AMFR-7	AMFR	565.69	576.44	0.027108	0.56177	0.88874	629.27	241.77	-1.3764	0.8698	0.29327	595.51	35.728	-4.0216	0.98195	0.042788	766.72	1.2942	-8.3865	0.99951	0.0041338
AMFR-8	AMFR	497.76	0	-8.9622	0.99836	0.014767	553.7	0	-9.1156	0.99895	0.0083563	524	0	-9.0362	0.99866	0.010149	674.65	0	-9.4001	0.99944	0.0041338
AMFR-9	AMFR	463.49	0	-8.8595	0.99822	0.014767	515.58	0	-9.0129	0.99887	0.0083563	487.93	0	-8.9335	0.99856	0.010149	628.21	1.2942	-8.0994	0.9994	0.0041338
AMHR2-1	AMHR2	210.41	118.85	-0.81874	0.79569	0.44018	234.05	0	-7.8768	0.99751	0.0092645	221.5	0	-7.7976	0.99682	0.011182	285.18	0	-8.1608	0.99868	0.0044893
AMHR2-2	AMHR2	873.49	638.84	-0.45073	0.70649	0.61582	971.65	953.21	-0.027612	0.61372	0.78463	919.53	21.437	-5.3585	0.99309	0.018395	1183.9	0	-10.211	0.99968	0.0041338
AMHR2-3	AMHR2	503.77	0	-8.9795	0.99838	0.014767	560.39	0	-9.1329	0.99896	0.0083563	530.33	0	-9.0535	0.99868	0.010149	682.8	0	-9.4174	0.99945	0.0041338
AMHR2-4	AMHR2	147.89	0	-7.2181	0.99406	0.020494	164.51	0	-7.3707	0.99645	0.011224	155.68	0	-7.2917	0.99548	0.013531	200.44	0	-7.6542	0.99812	0.0054054
AMHR2-5	AMHR2	1073.1	1123.2	0.065768	0.52902	0.94769	1193.7	325	-1.8736	0.91121	0.20315	1129.6	0	-10.143	0.99938	0.010149	1454.4	0	-10.507	0.99974	0.0041338
AMHR2-6	AMHR2	195.38	0	-7.6175	0.99555	0.017447	217.33	0	-7.7704	0.99732	0.0095925	205.68	0	-7.6912	0.99658	0.011571	264.81	0	-8.0542	0.99858	0.0046382
AMHR2-7	AMHR2	213.41	0	-7.7442	0.99594	0.016712	237.4	0	-7.8972	0.99755	0.0092055	224.66	0	-7.818	0.99687	0.011114	289.25	0	-8.1812	0.9987	0.0044632
AMHR2-8	AMHR2	178.54	276.33	0.62729	0.36668	0.75563	198.61	0	-7.641	0.99706	0.010032	187.96	0	-7.5619	0.99625	0.012098	241.99	0	-7.9248	0.99844	0.0048428
AMHR2-9	AMHR2	461.69	332.79	-0.47111	0.71754	0.59436	513.58	0	-9.0072	0.99887	0.0083563	486.03	0	-8.9279	0.99855	0.010149	625.76	0	-9.2918	0.9994	0.0041338
AMICA1-1	AMICA1	576.51	3779.5	2.7107	8.88E-11	4.73E-09	641.3	2328.5	1.8587	0.0086431	0.022486	606.9	254.86	-1.2485	0.85774	0.3069	781.39	0	-9.6117	0.99952	0.0041338
AMICA1-10	AMICA1	82.96	0	-6.3916	0.98933	0.031405	92.284	0	-6.5436	0.99364	0.017306	87.333	0	-6.4649	0.99194	0.020836	112.44	0	-6.8258	0.99666	0.008286
AMICA1-11	AMICA1	854.85	0	-9.7412	0.9991	0.014767	950.92	0	-9.8947	0.99939	0.0083563	899.91	0	-9.8152	0.99922	0.010149	1158.6	0	-10.179	0.99967	0.0041338
AMICA1-12	AMICA1	412.4	0	-8.6914	0.99798	0.014767	458.74	0	-8.8447	0.99873	0.0083563	434.13	0	-8.7653	0.99838	0.010149	558.95	1.2942	-7.9312	0.99932	0.0041338
AMICA1-13	AMICA1	112.42	0	-6.8255	0.99214	0.024814	125.05	0	-6.9779	0.99532	0.013603	118.34	0	-6.899	0.99405	0.016393	152.37	0	-7.2608	0.99753	0.006531
AMICA1-14	AMICA1	132.26	0	-7.058	0.99334	0.022078	147.12	0	-7.2106	0.99603	0.012092	139.23	0	-7.1316	0.99494	0.014576	179.25	0	-7.4939	0.9979	0.0058165
AMICA1-15	AMICA1	649.25	1880.9	1.5331	0.014616	0.040838	722.22	334.91	-1.1063	0.83867	0.36039	683.48	4.7637	-6.8919	0.99795	0.010149	879.98	1.2942	-8.585	0.99957	0.0041338
AMICA1-16	AMICA1	241.07	0	-7.9193	0.99642	0.015929	268.16	0	-8.0723	0.99783	0.008817	253.77	0	-7.9931	0.99723	0.010643	326.73	0	-8.3564	0.99885	0.0042852
AMICA1-17	AMICA1	1690.5	0	-10.724	0.99959	0.012691	1880.4	0	-10.878	0.99969	0.0083563	1779.6	0	-10.798	0.99961	0.010149	2291.2	0	-11.163	0.99983	0.0041338
AMICA1-18	AMICA1	194.78	0	-7.6131	0.99553	0.017465	216.67	0	-7.766	0.99731	0.0096033	205.04	0	-7.6868	0.99657	0.011583	263.99	0	-8.0498	0.99857	0.0046432
AMICA1-2	AMICA1	289.76	0	-8.1837	0.99706	0.015126	322.32	0	-8.3368	0.9982	0.008451	305.03	0	-8.2575	0.99769	0.010232	392.73	0	-8.6211	0.99904	0.0041465
[truncated: 56,553 more rows]
