# Supplementary material for: Uncovering receptor-ligand interactions using a high-avidity CRISPR activation screening platform
Source: Sci Adv. 2024 Feb 14;10(7):eadj2445. doi: 10.1126/sciadv.adj2445 (PMC10866537; doi:10.1126/sciadv.adj2445)
Supplement: Supplementary file 2 — Tables S1 to S14 [file sciadv.adj2445_tables_s1_to_s14.zip › adj2445_Table_S2.xlsx]

## Sheet: GINI values
File	Label	Reads	Mapped	Percentage	TotalsgRNAs	Zerocounts	GiniIndex	NegSelQC	NegSelQCPval	NegSelQCPvalPermutation	NegSelQCPvalPermutationFDR	NegSelQCGene
Plasmid_Control_Trimmed.fastq	Plasmid	40186123	34560813	0.86	58552	2889	0.1302	0	1	1	1	0
Transduced_Control_Trimmed.fastq	Negative	30363002	25993480	0.8561	58552	3234	0.1461	0	1	1	1	0
