# Supplementary material for: Uncovering receptor-ligand interactions using a high-avidity CRISPR activation screening platform
Source: Sci Adv. 2024 Feb 14;10(7):eadj2445. doi: 10.1126/sciadv.adj2445 (PMC10866537; doi:10.1126/sciadv.adj2445)
Supplement: Supplementary file 2 — Tables S1 to S14 [file sciadv.adj2445_tables_s1_to_s14.zip › adj2445_Table_S3.xlsx]

## Sheet: RC-L-0005
Guide number	Guide seqeunce	Gene	Source
ChariFNL-1	AGGCGCTAACTTGAGTGAAG	AASDH	Calabrese
ChariFNL-2	CTTCACTCAAGTTAGCGCCT	AASDH	Calabrese
ChariFNL-3	TAGCGCCTCGGCTTCAGGAG	AASDH	Calabrese
ChariFNL-4	ACTTGAGTGAAGAGGTCTAT	AASDH	Calabrese
ChariFNL-5	CAAGTTAGCGCCTCGGCTTC	AASDH	Calabrese
ChariFNL-6	GTCACTCAGCAGAAAGCACG	ABCA1	Calabrese
ChariFNL-7	TGACTGAACTACATAAACAG	ABCA1	Calabrese
ChariFNL-8	CATAAACAGAGGCCGGGAAC	ABCA1	Calabrese
ChariFNL-9	GCAGAAAGCACGTGGAGCCG	ABCA1	Calabrese,Weissman
ChariFNL-10	TGAACTACATAAACAGAGGC	ABCA1	Calabrese
ChariFNL-11	AGCCCAACCCCGCGCCTGCG	ABCA3	Calabrese
ChariFNL-12	GCAGGTGCCCGGTCCACCCC	ABCA3	Calabrese
ChariFNL-13	CGGGCATGGGCGACATGCAG	ABCA3	Calabrese
ChariFNL-14	CGAACCGCGTACTCGCAGGG	ABCA3	Wright
ChariFNL-15	TCAGCCACCCTGCGAGTACG	ABCA3	Wright
ChariFNL-16	CCAATCACAGTTCCAAAAGG	ABCB8	Calabrese
ChariFNL-17	CCTCCAATCACAGTTCCAAA	ABCB8	Calabrese
ChariFNL-18	TCACTTCAAGCTGTGATTGG	ABCB8	Calabrese
ChariFNL-19	ATCTCACTTCAAGCTGTGAT	ABCB8	Calabrese
ChariFNL-20	AATGCACCAGCATGCTGACG	ABCB8	Wright
ChariFNL-21	AAGCCCGCCCACTCCTCCTG	ABCB9	Calabrese
ChariFNL-22	TTCGCCAGCCCCCTCCTCGG	ABCB9	Calabrese
ChariFNL-23	CTTCGCCAGCCCCCTCCTCG	ABCB9	Calabrese
ChariFNL-24	GACCGGCGGAGCCTCCCGGG	ABCB9	Calabrese
ChariFNL-25	TGGGCGGGCTTTCCTGGACG	ABCB9	Calabrese
ChariFNL-26	AAATGACGTTGCACTAAGGG	ABCC10	Calabrese
ChariFNL-27	ACGTTGCACTAAGGGAGGGA	ABCC10	Calabrese
ChariFNL-28	TATAAATGACGTTGCACTAA	ABCC10	Calabrese
ChariFNL-29	TTATAAATGACGTTGCACTA	ABCC10	Calabrese
ChariFNL-30	GCGCGCCGGTAGATCCCAGG	ABCC10	Weissman
ChariFNL-31	CTCTCAGGCCCGCCGCCTCG	ABCC4	Calabrese
ChariFNL-32	GCGCGTAGCGGGCGCCCCCG	ABCC4	Calabrese
ChariFNL-33	CTCCAGGCGGCGGCGCGTAG	ABCC4	Calabrese
ChariFNL-34	CTGCGCACCGCGTGCGAGCG	ABCC4	Calabrese
ChariFNL-35	GTCCCGGCCGCGCTCGCACG	ABCC4	Calabrese,Weissman
ChariFNL-36	AAAGCATTCCCAAGGCTGAA	ABCC5	Calabrese
ChariFNL-37	CAGGGCTGCGGACGCGGCGA	ABCC5	Calabrese
ChariFNL-38	GTCCTCCTTCCGAGTGCCCA	ABCC5	Calabrese,Weissman
ChariFNL-39	GCTGCCAGAAAAGATCGTGA	ABCC5	Wright
ChariFNL-40	ACTCTCAACGGGTTAGACGC	ABCC5	Wright
ChariFNL-41	AATATGATTCCATGATTCTC	ABCC9	Calabrese
ChariFNL-42	GACGTTTGAAAACCCGACTC	ABCC9	Calabrese
ChariFNL-43	TTCAAACGTCAAAACACTCA	ABCC9	Calabrese
ChariFNL-44	ATTCCATGATTCTCCGGAGT	ABCC9	Calabrese
ChariFNL-45	TTCCATGATTCTCCGGAGTC	ABCC9	Calabrese
ChariFNL-46	CCGAGGGGCGAGAACAGGGT	ABCD1	Calabrese
ChariFNL-47	CCCGCCGAGGGGCGAGAACA	ABCD1	Calabrese
ChariFNL-48	GGCCGCTTCTCTAGTCCGCG	ABCD1	Wright
ChariFNL-49	CCTCCCGCACCACAGAGACG	ABCD1	Wright
ChariFNL-50	GGCCGCGCGGACTAGAGAAG	ABCD1	Wright,Weissman,Weissman
ChariFNL-51	CCTCTAGTAGTCCCTAACCT	AC024592.12	Wright
ChariFNL-52	CGTCCTCAGTTTCACCCTCT	AC024592.12	Wright
ChariFNL-53	GCTCAGGGAGTCCTAGGTTA	AC024592.12	Wright,Weissman,Weissman
ChariFNL-54	GAGGCGGGGACTATCTACTA	AC024592.12	Wright
ChariFNL-55	CGCCCGTCCCAGTCTGAGCC	AC024592.12	Wright
ChariFNL-56	CGCGGTCCGTCTGTCCCCAG	ACBD5	Calabrese
ChariFNL-57	GCTTCCCGGACCCTCCTCTG	ACBD5	Calabrese
ChariFNL-58	GGTCCGTCTGTCCCCAGAGG	ACBD5	Calabrese
ChariFNL-59	ACCCACCCGACCCGCCGCCG	ACBD5	Calabrese
ChariFNL-60	GTCCGTCTGTCCCCAGAGGA	ACBD5	Calabrese,Weissman
ChariFNL-61	CTCCCCGGCCCGAATTCGAT	ACSL3	Calabrese
ChariFNL-62	GCCACCCATTGGCCCGCGAG	ACSL3	Calabrese,Weissman
ChariFNL-63	TGGGCCTATCGAATTCGGGC	ACSL3	Calabrese
ChariFNL-64	CGAATTCGGGCCGGGGAGCG	ACSL3	Calabrese
ChariFNL-65	GGCCTATCGAATTCGGGCCG	ACSL3	Calabrese
ChariFNL-66	GCTGCGGAGACGGCTCAAGG	ACSL6	Weissman
ChariFNL-67	GCCGACTGACTGCAAGTGAG	ACSL6	Weissman
ChariFNL-68	TAGGACAGGTAACCGCGACC	ACSL6	Wright
ChariFNL-69	TTTGCAGAGGTGGCACCCGG	ACSL6	Wright
ChariFNL-70	TCTTCGTACACAACTGTATG	ACSL6	Wright
ChariFNL-71	AAGGCACCAAGGCCGCGCTC	ACTN4	Calabrese
ChariFNL-72	AGGCGCCAAGCTCCGGAGCG	ACTN4	Calabrese
ChariFNL-73	TGAGTCGGGCGGCCAGGAAG	ACTN4	Calabrese
ChariFNL-74	AGCTGGATGCTACAGAACTG	ACTN4	Wright
ChariFNL-75	GGCCGCCCGACTCAGCCCGG	ACTN4	Weissman
ChariFNL-76	GCCTGCACGTGCGCTCCCGG	ACVR1B	Calabrese,Weissman
ChariFNL-77	GCGCACGTGCAGGCGCCGGG	ACVR1B	Calabrese,Weissman
ChariFNL-78	CCCTTCGGGGGCGCGCGCGG	ACVR1B	Calabrese
ChariFNL-79	GGAGCGCACGTGCAGGCGCC	ACVR1B	Calabrese
ChariFNL-80	TCCGCCGGGAGCGCACGTGC	ACVR1B	Calabrese
ChariFNL-81	CGCAGCGGAGGAACGCTCGG	ACVR2A	Calabrese
ChariFNL-82	ATCTCCTCGCGCTCCCGGCC	ACVR2A	Calabrese
ChariFNL-83	GGAACGCTCGGCGGCAGCGG	ACVR2A	Calabrese
ChariFNL-84	GGAGGAACGCTCGGCGGCAG	ACVR2A	Calabrese,Weissman
ChariFNL-85	GGAGCGCGAGGAGATTGTCG	ACVR2A	Weissman
ChariFNL-86	GGAGGTCTGAGTTTCGAAGG	ADAM10	Calabrese,Weissman
ChariFNL-87	TTGGGTGCCCGCGCGTCACG	ADAM10	Calabrese
ChariFNL-88	CTTCCTCACCACGTGACGCG	ADAM10	Calabrese
ChariFNL-89	GGCGGAGGTCTGAGTTTCGA	ADAM10	Calabrese
ChariFNL-90	AGCCCTGCTTACATCTTCCA	ADAM10	Wright
ChariFNL-91	ACAAAAGAGGCGCCGCCCCG	ADAM11	Calabrese
ChariFNL-92	GGAGACTTCGAGGTGCGAGG	ADAM11	Calabrese,Weissman
ChariFNL-93	CGAGGAGACTTCGAGGTGCG	ADAM11	Calabrese
ChariFNL-94	GAGACTTCGAGGTGCGAGGA	ADAM11	Calabrese
ChariFNL-95	CGCTCCGCGTACTTATCCCG	ADAM11	Wright
ChariFNL-96	CGAGCGGTCTCTAGGACCCG	ADAM12	Calabrese
ChariFNL-97	GCGGGTCCTAGAGACCGCTC	ADAM12	Calabrese
ChariFNL-98	CCGCGGCTCGCTCACCCCCG	ADAM12	Calabrese
ChariFNL-99	CCGCTCGGGTCCCCCCGCCA	ADAM12	Calabrese
ChariFNL-100	CCTCGGGGGTGAGCGAGCCG	ADAM12	Calabrese
ChariFNL-101	CGCCCTTGCCTGCGCGCGGG	ADAM22	Calabrese
ChariFNL-102	CGGGCGACAAGAGCTCGGCA	ADAM22	Calabrese
ChariFNL-103	GCGCAGGCAAGGGCGCGCGC	ADAM22	Calabrese
ChariFNL-104	CGCGCGCCCTTGCCTGCGCG	ADAM22	Calabrese
ChariFNL-105	GCGCCCTTGCCTGCGCGCGG	ADAM22	Calabrese,Weissman
ChariFNL-106	GAAATCCTATTCTCGCGCCG	ADAM9	Calabrese
ChariFNL-107	GTAGGGAAAAATCCAGTCCC	ADAM9	Calabrese,Weissman
ChariFNL-108	TTCCCTACGTCAGCGCAGCT	ADAM9	Calabrese
ChariFNL-109	CGGGAGCGAGCTCGGACCGA	ADAM9	Calabrese
ChariFNL-110	TAGAAATCCTATTCTCGCGC	ADAM9	Calabrese
ChariFNL-111	CCCACCCCGGGGCCGCCGAG	ADAMTSL4	Calabrese
ChariFNL-112	GGCAGACCGGCCCCACCCCG	ADAMTSL4	Calabrese
ChariFNL-113	TCCTGGCGAGTGGGGCTGCG	ADAMTSL4	Calabrese
ChariFNL-114	GCTGCTTAAGTCCCTAGTCT	ADAMTSL4	Wright
ChariFNL-115	GAGGGAAGCGCCCTGGACGG	ADAMTSL4	Weissman
ChariFNL-116	ACGAGGGCTGGGAGATCCGT	ADCY3	Wright
ChariFNL-117	ATCCGACCGGGAGAGGCGCA	ADCY3	Wright
ChariFNL-118	GTTCCGGAGTGGGGCGGCGA	ADCY3	Weissman
ChariFNL-119	GCTGTGCAGCACGCCGAGCC	ADCY3	Wright
ChariFNL-120	GAGCCAGCCGAGTCCGGGCT	ADCY3	Wright
ChariFNL-121	CCAGCCCAGCGCGCGCACCA	ADCY9	Calabrese
ChariFNL-122	GCGCGCGCACCAAGGCGGGG	ADCY9	Calabrese
ChariFNL-123	TGCGCGTGTCCGGGGCCAGG	ADCY9	Calabrese
ChariFNL-124	CCTGGCCCCGGACACGCGCA	ADCY9	Calabrese
ChariFNL-125	CTGGCCCCGGACACGCGCAC	ADCY9	Calabrese
ChariFNL-126	AGCCGGCGTCAGCCCCCACG	ADRA2A	Calabrese
ChariFNL-127	GCGCCTAGCGCTGGACCTCG	ADRA2A	Calabrese
ChariFNL-128	GCGGGCGCTAGACTGGCGGA	ADRA2A	Calabrese,Weissman
ChariFNL-129	AGGCGCGGGCGCTAGACTGG	ADRA2A	Calabrese
ChariFNL-130	CGGGCGCTAGACTGGCGGAG	ADRA2A	Calabrese
ChariFNL-131	CGCTAGTCTCGCGAGAGCGT	AGL	Calabrese
ChariFNL-132	CGGCCCGGAGCCGACTGAGA	AGL	Calabrese
ChariFNL-133	CCGCTAGTCTCGCGAGAGCG	AGL	Calabrese
ChariFNL-134	CTCAGTCGGCTCCGGGCCGG	AGL	Calabrese
ChariFNL-135	GCTCGCAGGCTGTTAAAGGA	AGL	Wright,Weissman
ChariFNL-136	ACTGTGGGATCGCCGCGCAC	AGPAT3	Calabrese
ChariFNL-137	CCGCCGCCACTTCCTGTGCG	AGPAT3	Calabrese
ChariFNL-138	GACACGCTGGGGGGACACGG	AGPAT3	Calabrese
ChariFNL-139	CGGCCGAGGGACACGCTGGG	AGPAT3	Calabrese
ChariFNL-140	CGGCGATCCCACAGTTCCGC	AGPAT3	Calabrese
ChariFNL-141	TTTGGAGCTGCCTAGCCTCG	AGPAT6	Wright
ChariFNL-142	CCTCCTACTCACCGACCGCG	AGPAT6	Wright
ChariFNL-143	GTGCCCCCTAGTCCGCCAGA	AGPAT6	Wright
ChariFNL-144	CTAGGCAGCTCCAAATCCCG	AGPAT6	Wright
ChariFNL-145	CAGTATCGGGTCCTAACGCA	AGPAT6	Wright
ChariFNL-146	CACCCGCCGCCAAGTCGCCG	AGPS	Calabrese
ChariFNL-147	GCGCATCCCGGCAGCCACCG	AGPS	Calabrese
ChariFNL-148	ACAAGGGAGCGCCGGCGCGG	AGPS	Calabrese
ChariFNL-149	CCGCCGCCAAGTCGCCGCGG	AGPS	Calabrese
ChariFNL-150	CGCTTCCCGAGGCGTGACAA	AGPS	Wright
ChariFNL-151	AAGCCGGCCTGCTAGAGCCG	AIFM1	Calabrese
ChariFNL-152	CGGTCGCCGTTCCCCTTCCC	AIFM1	Calabrese
ChariFNL-153	CTTCCCCGGCTCTAGCAGGC	AIFM1	Calabrese
ChariFNL-154	CGACCGGAGGCCTACTGCGC	AIFM1	Calabrese
ChariFNL-155	CGGCCTGCTAGAGCCGGGGA	AIFM1	Calabrese
ChariFNL-156	CTCTCGCGAGAGAGAGTGGG	AKAP11	Calabrese
ChariFNL-157	GCCCTCTCGCGAGAGAGAGT	AKAP11	Calabrese,Weissman
ChariFNL-158	GTGGAGAGTAGGCGGTGTTG	AKAP11	Calabrese
ChariFNL-159	CTCTCGCGAGAAAAATTCCG	AKAP11	Wright
ChariFNL-160	ACGTGCTCCAGTGCAGCCCG	AKAP11	Wright
ChariFNL-161	AGCGCGGATCCGCAGCCTAG	ALCAM	Calabrese
ChariFNL-162	CGGACGCAGCGCAAAGCAGG	ALCAM	Calabrese
ChariFNL-163	GCGCTGCGTCCGGGGAAGTG	ALCAM	Calabrese,Weissman
ChariFNL-164	CAAAGCAGGTGGTTGAAGCG	ALCAM	Wright,Calabrese
ChariFNL-165	CAGAGGGTCGTTGTCCCCGG	ALCAM	Wright
ChariFNL-166	ACTACTAATTCTTGGCCCCG	ALG1	Calabrese
ChariFNL-167	GAGAGGGCGAGAAGTGGACG	ALG1	Calabrese,Weissman
ChariFNL-168	TGGACGCGGTTCCCTAACAG	ALG1	Calabrese
ChariFNL-169	CTACTAATTCTTGGCCCCGA	ALG1	Calabrese
ChariFNL-170	GGTTCCCTAACAGGGGCCCG	ALG1	Calabrese
ChariFNL-171	AGTAACGCACAATTGGCCCG	ALG11	Calabrese
ChariFNL-172	TCTATTGGCTGGAAGGCCGT	ALG11	Calabrese
ChariFNL-173	GTAACGCACAATTGGCCCGT	ALG11	Calabrese
ChariFNL-174	TAACGCACAATTGGCCCGTG	ALG11	Calabrese
ChariFNL-175	TTACTGGTAGCCGCTTCCCA	ALG11	Calabrese
ChariFNL-176	TCGCCACGAGAGGTGACCAA	ALG12	Calabrese
ChariFNL-177	AGCGGCCGCCAGGAGTCCGG	ALG12	Calabrese
ChariFNL-178	ATGGGAAGGCCCCGGATCAG	ALG12	Calabrese
ChariFNL-179	CGGGTCCCATCAACCAATAG	ALG12	Wright
ChariFNL-180	GCTACTTGACGGCGCCGGCG	ALG12	Wright
ChariFNL-181	AGGTAAAATGGATTGTGACT	ALG14	Calabrese
ChariFNL-182	CGGAGGACGCACGTCTTGGT	ALG14	Calabrese
ChariFNL-183	AACGCGGAGGACGCACGTCT	ALG14	Calabrese
ChariFNL-184	GAGGTAAAATGGATTGTGAC	ALG14	Calabrese
ChariFNL-185	GCGGAGGACGCACGTCTTGG	ALG14	Calabrese
ChariFNL-186	GTAAATGAAGACTGGCTACT	ALG3	Calabrese
ChariFNL-187	CTCCACGCTCCATAGGAGCA	ALG3	Calabrese
ChariFNL-188	TGAAGACTGGCTACTCGGAT	ALG3	Calabrese
ChariFNL-189	CCAGGGCTGGGTATAAACTG	ALG3	Wright,Calabrese
ChariFNL-190	TGGAGCGTGGAGTGCATCAG	ALG3	Wright,Calabrese
ChariFNL-191	ACGCGGGTCTAAAGAAAAGG	ALG8	Calabrese
ChariFNL-192	CGCGGGTCTAAAGAAAAGGT	ALG8	Calabrese
ChariFNL-193	AAATAGCTGACTGCAGTCCC	ALG8	Calabrese
ChariFNL-194	GCGAGCGGCGCAGCCAGTCC	ALG8	Calabrese
ChariFNL-195	GCTGACTGCAGTCCCCGGAC	ALG8	Calabrese,Weissman
ChariFNL-196	TAGCGAAGAAATAGAACCTG	ALG9	Calabrese
ChariFNL-197	TAGCGTTACTGGGCCAATTG	ALG9	Calabrese
ChariFNL-198	TTCTATTTCTTCGCTACTCG	ALG9	Calabrese
ChariFNL-199	GCAGCGCCTGAAGGGCAGCG	ALG9	Wright
ChariFNL-200	GCTGAAAAGTGACGGAAAAG	ALG9	Weissman
ChariFNL-201	GAGCCACGCCATTGGTTGGA	ALK	Calabrese
ChariFNL-202	GCGTGGGTCGGGCAGCAGCG	ALK	Calabrese
ChariFNL-203	CGAGGCCGGACTGCGTGGGT	ALK	Calabrese
ChariFNL-204	GGGGCGAGGCCGGACTGCGT	ALK	Calabrese,Weissman
ChariFNL-205	GCTCCTATGCAAATCTGCAG	ALK	Wright,Weissman
ChariFNL-206	CGGGGTCAAGATGGACACCA	ALPI	Calabrese
ChariFNL-207	GGGGTCAAGATGGACACCAG	ALPI	Calabrese,Weissman
ChariFNL-208	GCGGGGTCAAGATGGACACC	ALPI	Calabrese
ChariFNL-209	CGTAATGTCACGAGCCCCAG	ALPI	Wright
ChariFNL-210	GTGAAAGGAGGCACACTGGG	ALPI	Weissman
ChariFNL-211	CCGGGGCTACGCCCGCTAGG	AMFR	Calabrese
ChariFNL-212	GCGGTCGCGCCGCCGCCTAG	AMFR	Calabrese,Weissman
ChariFNL-213	GGCCCGGGGCTACGCCCGCT	AMFR	Calabrese,Weissman
ChariFNL-214	GTTACCCCCAGCACTCCTAG	AMFR	Wright
ChariFNL-215	GCGGCCCCTAGGAGTGCTGG	AMFR	Wright
ChariFNL-216	GCTCAGCGTCCGGAGCTCGC	AMIGO1	Calabrese
ChariFNL-217	TGTTTGTGTCGGAGCCGGCC	AMIGO1	Calabrese
ChariFNL-218	TTGTGTCGGAGCCGGCCGGG	AMIGO1	Calabrese
ChariFNL-219	GTGTTTGTGTCGGAGCCGGC	AMIGO1	Calabrese
ChariFNL-220	TTCGTCTTTAGCTCAGCGTC	AMIGO1	Calabrese
ChariFNL-221	ACTCCCCGAGGAAAAACGAG	AMIGO3	Calabrese
ChariFNL-222	TGACCGCCAGATGGGGAGCA	AMIGO3	Calabrese
ChariFNL-223	AAAGGCTGACGGGGACTTTG	AMIGO3	Calabrese
ChariFNL-224	CCCCGAGGAAAAACGAGCGG	AMIGO3	Calabrese
ChariFNL-225	CTGCCAGCCAAAGGCTGACG	AMIGO3	Calabrese
ChariFNL-226	ATGAGTGTGCCCCTATACTA	ANGPT1	Calabrese
ChariFNL-227	GGATTGCTGATGGCTTAGGG	ANGPT1	Calabrese
ChariFNL-228	CTTTCACAAGATGACTTGAC	ANGPT1	Calabrese
ChariFNL-229	TGCTGATGGCTTAGGGCGGC	ANGPT1	Calabrese
ChariFNL-230	TTGGATATAAGATACACCCA	ANGPT1	Wright
ChariFNL-231	CGGAGCTCGTGTGACATCAC	ANGPTL2	Calabrese
ChariFNL-232	GGAGCTCGTGTGACATCACC	ANGPTL2	Calabrese
ChariFNL-233	GCCTGCCGAGGCCGCCAAAG	ANGPTL2	Calabrese,Weissman
ChariFNL-234	GGCCGCCAAAGCGGGCTGGG	ANGPTL2	Calabrese
ChariFNL-235	GCTCGTGTGACATCACCGGG	ANGPTL2	Wright,Weissman
ChariFNL-236	AAAGCTCTCGAACCCCGATG	ANKLE1	Calabrese
ChariFNL-237	CCCCGATGTGGACCCCCGTG	ANKLE1	Calabrese
ChariFNL-238	CCGCACGGGGGTCCACATCG	ANKLE1	Calabrese
ChariFNL-239	ATGTGGACCCCCGTGCGGCG	ANKLE1	Calabrese
ChariFNL-240	GTGGACCCCCGTGCGGCGCG	ANKLE1	Calabrese
ChariFNL-241	ACGGACGGCGGCCCCGCTCG	ANKLE2	Calabrese
ChariFNL-242	CCGCTTGGGTCCCAGGGCCG	ANKLE2	Calabrese
ChariFNL-243	GACGGCGGCCCCGCTCGCGG	ANKLE2	Calabrese,Weissman
ChariFNL-244	CCGCTCGCGGAGGCCCGGCG	ANKLE2	Calabrese
ChariFNL-245	TCGCCGGGCCTCCGCGAGCG	ANKLE2	Calabrese
ChariFNL-246	ATTTCTACGGAAAATCTGAC	ANO1	Calabrese
ChariFNL-247	TTCCGTAGAAATTTAAACAC	ANO1	Calabrese
ChariFNL-248	CCTGAAATAAAGTCCCCGAG	ANO1	Wright
ChariFNL-249	TACGGAAAATCTGACCGGCG	ANO1	Wright
ChariFNL-250	GAACCAGGCAAGCTCCCCGG	ANO1	Wright
ChariFNL-251	CGAGGCGCGCAGAAGGAAGT	ANO6	Calabrese
ChariFNL-252	GCGCGGGGGAACTAGCTGGA	ANO6	Calabrese,Weissman
ChariFNL-253	TAGTGCGATCCTGCGCGCGG	ANO6	Calabrese
ChariFNL-254	CGCGCGGGGGAACTAGCTGG	ANO6	Calabrese
ChariFNL-255	GTAGTGCGATCCTGCGCGCG	ANO6	Calabrese
ChariFNL-256	CCGCCTCGCGCTGACCCCTC	ANO7	Calabrese
ChariFNL-257	CCGGAGGGGTCAGCGCGAGG	ANO7	Calabrese
ChariFNL-258	GCGCCGGAGGGGTCAGCGCG	ANO7	Calabrese
ChariFNL-259	AGTCGGACGAGAAGGCCAGG	ANO7	Calabrese
ChariFNL-260	CCACATAAACAGAGCTTACG	ANO7	Wright
ChariFNL-261	CGGAGCGCTCATGTCCAGCG	AP5S1	Calabrese
ChariFNL-262	GCAAGGCCAGCCCACGCCGA	AP5S1	Calabrese
ChariFNL-263	TGCAAGGCCAGCCCACGCCG	AP5S1	Calabrese
ChariFNL-264	CGATGCTTGGACCCTCGGCG	AP5S1	Calabrese
ChariFNL-265	TGGCGGCATATCCCGATGCT	AP5S1	Calabrese
ChariFNL-266	GCGCGGCTCATGGGCAGGCA	APH1B	Calabrese
ChariFNL-267	GCGGCTCATGGGCAGGCACG	APH1B	Calabrese
ChariFNL-268	GGGGCTAAGCGGGACGCGGG	APH1B	Calabrese
ChariFNL-269	GGGGGCTAAGCGGGACGCGG	APH1B	Calabrese
ChariFNL-270	TGGGGGGCTAAGCGGGACGC	APH1B	Calabrese
ChariFNL-271	CCTACGCTCGGGGGCCAGCG	AQP5	Calabrese
ChariFNL-272	GGGGCGGCTCCTACGCTCGG	AQP5	Calabrese,Weissman
ChariFNL-273	TTGCGCTGGACGACGGAGAG	AQP5	Calabrese
ChariFNL-274	CGCTGGACGACGGAGAGCGG	AQP5	Calabrese
ChariFNL-275	GCTGGACGACGGAGAGCGGC	AQP5	Calabrese
ChariFNL-276	CAACACCTGAAACCGTATCG	AQPEP	Wright
ChariFNL-277	GTTCGAAGAGACAGACCCCA	AQPEP	Wright,Weissman
ChariFNL-278	CCCTGGAGGCATCTTCCGTG	AQPEP	Wright
ChariFNL-279	CTGTCTCTTCGAACCCAAAG	AQPEP	Wright
ChariFNL-280	GTGGTCAAGCCAAACGAATC	AQPEP	Wright,Weissman
ChariFNL-281	CGGTCTTGATCCAATCAAAG	ARHGAP26	Calabrese
ChariFNL-282	CTTTGATTGGATCAAGACCG	ARHGAP26	Calabrese
ChariFNL-283	GAGGACGCCCGGCCCTTCCG	ARHGAP26	Calabrese,Weissman
ChariFNL-284	GATTGGATCAAGACCGCGGA	ARHGAP26	Calabrese
ChariFNL-285	CTGACGCAACGCCATGACAA	ARHGAP26	Wright
ChariFNL-286	GCGGCTTCTCCCAGGCGAGG	ARMC10	Calabrese
ChariFNL-287	TATAACCGCCCACTCCAGCC	ARMC10	Calabrese
ChariFNL-288	GCGTCCCGGCGGCTTCTCCC	ARMC10	Calabrese
ChariFNL-289	TCCAGCCCGGCGCGTCCCGG	ARMC10	Calabrese
ChariFNL-290	TGCGAGGTACTGGACACGCG	ARMC10	Wright
ChariFNL-291	GAAAACCTGTTTCCACGCGC	ARSD	Calabrese
ChariFNL-292	TTTCCACGCGCAGGTCCCGG	ARSD	Calabrese
ChariFNL-293	GGACCTCCGGGACCTGCGCG	ARSD	Calabrese
ChariFNL-294	GCCTTCCCGTGTGACGACCT	ARSD	Wright,Calabrese,Weissman
ChariFNL-295	GCGTGGAAACAGGTTTTCCC	ARSD	Weissman
ChariFNL-296	GCAGTAGGGGGAACGCTCGG	ASAH1	Calabrese
ChariFNL-297	TTTCAGTGCCACGAAAAGGG	ASAH1	Calabrese
ChariFNL-298	CAGGCAGTAGGGGGAACGCT	ASAH1	Calabrese
ChariFNL-299	CGCACCATTCCAGGCAGTAG	ASAH1	Calabrese
ChariFNL-300	GGGGAACGCTCGGAGGAGGC	ASAH1	Calabrese
ChariFNL-301	ACGTGATGCAATTGCTTCCA	ASB5	Calabrese
ChariFNL-302	AGTTCTTCGCAAACTCCTAT	ASB5	Calabrese
ChariFNL-303	TATATTGAGAATGGAAAGTC	ASB5	Calabrese
ChariFNL-304	TGTGACCAAGCCAAGCTCGG	ASB5	Wright
ChariFNL-305	AGACTGCACAAGAACACTGA	ASB5	Wright
ChariFNL-306	ACGGCTCCGGGACTGGAGAG	ASIC1	Calabrese
ChariFNL-307	GGGTCCCGCTCCCGGATCCG	ASIC1	Calabrese
ChariFNL-308	CGCCGCCGAAAGCGGCCGCG	ASIC1	Calabrese
ChariFNL-309	GGATCCGGGAGCGGGACCCA	ASIC1	Calabrese,Weissman
ChariFNL-310	ACAGCCTCGCAGACACTCGT	ASIC1	Wright
ChariFNL-311	CGCCTGGGACCCAATCGCAA	ASPH	Calabrese
ChariFNL-312	TCGCAAGGGCCCTTACGAGG	ASPH	Calabrese
ChariFNL-313	AAGGCTGAGTGACGGCGCCT	ASPH	Calabrese
ChariFNL-314	CAATCGCAAGGGCCCTTACG	ASPH	Calabrese
ChariFNL-315	GCGCCTGGGACCCAATCGCA	ASPH	Calabrese
ChariFNL-316	GCTGGTATCTGTGTGAACTC	ATL1	Calabrese,Weissman
ChariFNL-317	TCACTGTCTTCACGGTCTGG	ATL1	Calabrese
ChariFNL-318	TCTGGATTCTGCTAGTAGGA	ATL1	Calabrese
ChariFNL-319	TTCTGGATTCTGCTAGTAGG	ATL1	Calabrese
ChariFNL-320	AATTTCTGGATTCTGCTAGT	ATL1	Calabrese
ChariFNL-321	AGAGCGGCGCTAGGACCCGC	ATL2	Calabrese
ChariFNL-322	TACAGGCGGAGAGCGGCGCT	ATL2	Calabrese
ChariFNL-323	CCGGGAGGTTGATAAAGCGG	ATL2	Calabrese
ChariFNL-324	CTCCCGGGAGGTTGATAAAG	ATL2	Calabrese
ChariFNL-325	GGAGGTTGATAAAGCGGCGG	ATL2	Calabrese
ChariFNL-326	CATGGGCATACCGTGCTCTG	ATM	Calabrese
ChariFNL-327	CGCCAAGCAGCCGCAGAGCA	ATM	Calabrese
ChariFNL-328	CGCGTGATACTGGATGCGCA	ATM	Calabrese
ChariFNL-329	CATGCGCATCCAGTATCACG	ATM	Wright,Calabrese
ChariFNL-330	TCTCATGCACCCCTCCAGAG	ATM	Wright
ChariFNL-331	GCGCCCGGACTGGGCCACGC	ATP10A	Calabrese,Weissman
ChariFNL-332	TTGTTTCCCGCTATCCGGCG	ATP10A	Calabrese
ChariFNL-333	ACTGGGCCACGCCGGATAGC	ATP10A	Calabrese
ChariFNL-334	GGCGTGGCCCAGTCCGGGCG	ATP10A	Calabrese
ChariFNL-335	CCTTGTGCGCTGTAGCTCTG	ATP10A	Wright
ChariFNL-336	CGCCCTCCGTGACGTAGCAG	ATP10D	Calabrese
ChariFNL-337	CTGCCGCTGCTACGTCACGG	ATP10D	Calabrese
ChariFNL-338	GCCCTGCCGCTGCTACGTCA	ATP10D	Calabrese,Weissman
ChariFNL-339	CTGCTACGTCACGGAGGGCG	ATP10D	Calabrese
ChariFNL-340	CTGGGAGCCGGTCAGTTGCC	ATP10D	Calabrese
ChariFNL-341	GTCCGGCTCTGGGCGCCCAG	ATP12A	Calabrese
ChariFNL-342	CTGGGCGCCCAGCGGAACCA	ATP12A	Calabrese
ChariFNL-343	GAACCAGGGCTGTACTCACC	ATP12A	Calabrese,Weissman
ChariFNL-344	ATTAGGGTCGGTGAGACCAC	ATP12A	Wright
ChariFNL-345	GTCGGGAGAGTCCAGGATTG	ATP12A	Wright
ChariFNL-346	ACGAGTCGCCCTCTGCTAGG	ATP13A4	Calabrese
ChariFNL-347	CAGCAATTCCTCCTAGCAGA	ATP13A4	Calabrese
ChariFNL-348	CCAGCAATTCCTCCTAGCAG	ATP13A4	Calabrese
ChariFNL-349	GAGCGGGTGCAAGAACTCCC	ATP13A4	Wright,Weissman
ChariFNL-350	GGGCACAAAAAGATCGGCAT	ATP13A4	Weissman
ChariFNL-351	CGAGCCCCGCACCTATTGGT	ATP1B1	Calabrese
ChariFNL-352	CGCGCCCACCAATAGGTGCG	ATP1B1	Calabrese
ChariFNL-353	GACCAAAGAAAGCCCGCGAG	ATP1B1	Calabrese,Weissman
ChariFNL-354	CCGAGCCCCGCACCTATTGG	ATP1B1	Calabrese
ChariFNL-355	GTGGGCGCGCAGCCGCTCGC	ATP1B1	Calabrese
ChariFNL-356	GGGCGCTGCCTGAGGCGGCG	ATP1B3	Calabrese
ChariFNL-357	AGCGGCCGGGGCGCTGCCTG	ATP1B3	Calabrese
ChariFNL-358	CCGCTGCCGCCTCCCGCCAG	ATP1B3	Calabrese
ChariFNL-359	GGCGCTGCCTGAGGCGGCGA	ATP1B3	Calabrese,Weissman
ChariFNL-360	GAGCCCCCGAGGCTACTGCG	ATP1B3	Weissman
ChariFNL-361	AGAGCCCGGCAGCCACCGAG	ATP2B1	Calabrese
ChariFNL-362	GGACGCGGGCGGCCACTCGG	ATP2B1	Calabrese
ChariFNL-363	GCCGAGGAGGCGGGTCCTGC	ATP2B1	Calabrese
ChariFNL-364	GGCGATTAGAACTTGCCGCG	ATP2B1	Wright
ChariFNL-365	GCCTCCTCGGCTCCGCAGAG	ATP2B1	Weissman
ChariFNL-366	ATCGCCTCACCAAACACCAG	ATP4B	Calabrese
ChariFNL-367	CATCGCCTCACCAAACACCA	ATP4B	Calabrese
ChariFNL-368	CCAGGGCCGTTTATCAGCGC	ATP4B	Calabrese
ChariFNL-369	GTGTTTGGTGAGGCGATGGC	ATP4B	Calabrese
ChariFNL-370	CCTGTGAGTGCTGCTCACCC	ATP4B	Wright
ChariFNL-371	GGAGAAGGTCCAGGACACGT	ATP5G1	Weissman
ChariFNL-372	AATCGTAATCCAGATCTCGT	ATP5G1	Wright
ChariFNL-373	CCATAACCTCGCGCACAAGA	ATP5G1	Wright
ChariFNL-374	GAAACGCTCGACCATAGAGT	ATP5G1	Wright
ChariFNL-375	TCCCGCCTCCATGCGGATAG	ATP5G1	Wright
ChariFNL-376	CAAGTCCGAGATCCCAAACG	ATP5G2	Wright
ChariFNL-377	TTACGGATCGGCTTACTCCG	ATP5G2	Wright
ChariFNL-378	GAGTAAGCCGATCCGTAACG	ATP5G2	Wright,Weissman
ChariFNL-379	GTTCGAGAGGAGAAACTACA	ATP5G2	Weissman
ChariFNL-380	GAGCGCCGACTGCAGAAATG	ATP5G2	Wright,Weissman
ChariFNL-381	CACCTCCATTGGCCCCAGCG	ATP6AP1	Calabrese
ChariFNL-382	CGTACAGCCAACCAGTGAGA	ATP6AP1	Calabrese
ChariFNL-383	GCACTTGGTCCAATTACCTG	ATP6AP1	Calabrese
ChariFNL-384	GACCAAGTGCATGCCACTCG	ATP6AP1	Calabrese
ChariFNL-385	TGAGAAGGAGTGGCCGCGAG	ATP6AP1	Calabrese
ChariFNL-386	ACCAATCACCAGTTACGCCG	ATP6AP2	Calabrese
ChariFNL-387	ATAGGCGGGACTTAAAGTAA	ATP6AP2	Calabrese
ChariFNL-388	GGAAGCGACAGCCTGATAGG	ATP6AP2	Calabrese,Weissman
ChariFNL-389	CTACGGAAGGGACGTAACCT	ATP6AP2	Calabrese
ChariFNL-390	GCGGGACTTAAAGTAACGGA	ATP6AP2	Calabrese
ChariFNL-391	GAGGTTGTCGCCGCACGACG	ATP6V0A2	Calabrese
ChariFNL-392	GCCAACCAGCGCGAACCCGG	ATP6V0A2	Calabrese,Weissman
ChariFNL-393	GTTGTCGCCGCACGACGTGG	ATP6V0A2	Calabrese,Weissman
ChariFNL-394	CCAACCAGCGCGAACCCGGC	ATP6V0A2	Calabrese
ChariFNL-395	CGCCGCACGACGTGGCGGCA	ATP6V0A2	Calabrese
ChariFNL-396	CAGCTCTGTTGTATCAACAC	ATP6V0A4	Calabrese
ChariFNL-397	GATACAACAGAGCTGCCTCC	ATP6V0A4	Calabrese
ChariFNL-398	GTATCAACACTGGCCTGTTG	ATP6V0A4	Calabrese
ChariFNL-399	TATCAACACTGGCCTGTTGT	ATP6V0A4	Calabrese
ChariFNL-400	CAAAGCACGACAGCCCAGTG	ATP6V0A4	Wright
ChariFNL-401	GCCTTGCTCTAGACGGGCGG	ATP6V0B	Calabrese
ChariFNL-402	GTCGCCTTGCTCTAGACGGG	ATP6V0B	Calabrese,Weissman
ChariFNL-403	AGCGTCGCCTTGCTCTAGAC	ATP6V0B	Calabrese
ChariFNL-404	CGTCTAGAGCAAGGCGACGC	ATP6V0B	Calabrese
ChariFNL-405	GCCGCCGCCCGTCTAGAGCA	ATP6V0B	Calabrese,Weissman
ChariFNL-406	AGCCCGCCGCGCTGTCACTC	ATP6V0E2	Calabrese
ChariFNL-407	GCAGGTCCTGAGTGACAGCG	ATP6V0E2	Calabrese
ChariFNL-408	GGTCCTGAGTGACAGCGCGG	ATP6V0E2	Calabrese,Weissman
ChariFNL-409	AGCACCCGAAGCGATCAGCC	ATP6V0E2	Calabrese
ChariFNL-410	CAGCGAGTGGGCTCCTAGGC	ATP6V0E2	Calabrese
ChariFNL-411	CACCCGCCTTCCTTGCTGAG	ATP8A1	Calabrese
ChariFNL-412	CGGCCGCTCAGCAAGGAAGG	ATP8A1	Calabrese
ChariFNL-413	CCGCGGCCGCTCAGCAAGGA	ATP8A1	Calabrese
ChariFNL-414	CCTCCCGCGGCCGCTCAGCA	ATP8A1	Calabrese
ChariFNL-415	GGTCAACCAACTCCACAGGG	ATP8A1	Wright,Weissman
ChariFNL-416	AGGGATCCGCAATATTACGC	ATP8A2	Calabrese
ChariFNL-417	CCCGGTCCTGCGTAATATTG	ATP8A2	Calabrese
ChariFNL-418	CGCAATATTACGCAGGACCG	ATP8A2	Calabrese
ChariFNL-419	CCGCAATATTACGCAGGACC	ATP8A2	Calabrese
ChariFNL-420	TCCCCGACACCTAAAAGCCC	ATP8A2	Calabrese
ChariFNL-421	AGCCCTTCCGAGCCTCGGCG	ATP8B2	Calabrese
ChariFNL-422	GGAGCAGCCATCTTTGTGCG	ATP8B2	Calabrese
ChariFNL-423	ATGCGGATGGACGTACGTGT	ATP8B2	Calabrese
ChariFNL-424	TGCGGATGGACGTACGTGTG	ATP8B2	Calabrese
ChariFNL-425	GCGGATGGACGTACGTGTGG	ATP8B2	Wright,Calabrese,Weissman
ChariFNL-426	GCGAGCTCGCCCCCTCGCTG	ATP9A	Calabrese,Weissman
ChariFNL-427	CGAGCTCGCCCCCTCGCTGC	ATP9A	Calabrese
ChariFNL-428	GTGCATGTCAGATATTGGTG	ATP9A	Wright
ChariFNL-429	CTGGGCGTGAATATGCACGT	ATP9A	Wright
ChariFNL-430	ATCTGACATGCACAATCACA	ATP9A	Wright
ChariFNL-431	AGCCCTATCCTCCCCCGATG	ATR	Wright
ChariFNL-432	GAGAAGCAAGACTTCCGCAT	ATR	Wright,Weissman
ChariFNL-433	GTGCGTCGGTCAAGTTTCCC	ATR	Weissman
ChariFNL-434	AAAGAAGCCTGACGCGACCC	ATR	Wright
ChariFNL-435	CTTCACGAACGTCGCTCGCT	ATR	Wright
ChariFNL-436	GCAGCGGAGCACCAAGGGAA	ATRAID	Calabrese,Weissman
ChariFNL-437	GCGCGAGCAGCGGAGCACCA	ATRAID	Calabrese
ChariFNL-438	GCTCGCGCGACCCGGCCCCG	ATRAID	Calabrese
ChariFNL-439	CGCGAGCAGCGGAGCACCAA	ATRAID	Calabrese
ChariFNL-440	GCTCCGCTGCTCGCGCGACC	ATRAID	Calabrese
ChariFNL-441	GAAGATCGCCTCCGGCGCCG	ATRN	Calabrese
ChariFNL-442	GCGTGCGGGGGCGCAGACAG	ATRN	Calabrese,Weissman
ChariFNL-443	GGGGCGCAGACAGTGGTCTC	ATRN	Calabrese
ChariFNL-444	ACAGTGGTCTCCGGCGTCCG	ATRN	Calabrese
ChariFNL-445	CGGCTCCTAGGCATCCAGTG	ATRN	Wright
ChariFNL-446	ACCCCCTGCGAAAAGGTGGA	ATRX	Calabrese
ChariFNL-447	AGTTCGGCGCTCGCGACCCA	ATRX	Calabrese
ChariFNL-448	GAATAGTGCTGCGCCCAATG	ATRX	Calabrese
ChariFNL-449	GCACAGAGTCTTATTGGCTA	ATRX	Calabrese,Weissman
ChariFNL-450	TCGCGACCCAAGGAAGAGGC	ATRX	Calabrese
ChariFNL-451	GTGCGAGGAAGGCGGGACGC	B3GAT3	Calabrese
ChariFNL-452	GATGTGACGTCACCACCCGG	B3GAT3	Wright
ChariFNL-453	GTAGGTGCAGAATCTCGAGT	B3GAT3	Weissman
ChariFNL-454	GTGGCCGGCAGTCAAAACCC	B3GAT3	Weissman
ChariFNL-455	TGACCGGAAGCGTGCCCTGG	B3GAT3	Wright,Calabrese
ChariFNL-456	ACCCGGTCCCAGACACCGCG	B4GALT3	Calabrese
ChariFNL-457	CTCACAAGCCCCCGGCCACG	B4GALT3	Calabrese
ChariFNL-458	GCCTACAACGCGTTCCAGGT	B4GALT3	Calabrese
ChariFNL-459	CCCAGACACCGCGTGGCCGG	B4GALT3	Calabrese
ChariFNL-460	CGCCTACAACGCGTTCCAGG	B4GALT3	Calabrese
ChariFNL-461	CAGGCGCGTGCAGAGCCGGG	B4GALT4	Calabrese
ChariFNL-462	CCGGTGTGGTCGATTTGGCG	B4GALT4	Calabrese
ChariFNL-463	CGGTGTGGTCGATTTGGCGG	B4GALT4	Calabrese
ChariFNL-464	ACCAGCCTCTCCGGCCAAGG	B4GALT4	Calabrese
ChariFNL-465	GCCGGAGAGGCTGGTCCGCC	B4GALT4	Calabrese
ChariFNL-466	ACTTGCCCAACTTGGCGGCG	BACE2	Calabrese
ChariFNL-467	GCCGGGCGAATAGACCCCCG	BACE2	Wright
ChariFNL-468	GGAGCTGAGAAAGATGCGGT	BACE2	Wright
ChariFNL-469	GCTGACCTCCGAGTCACCCC	BACE2	Wright
ChariFNL-470	GTCTGGGGAAAGCCCCTCAA	BACE2	Wright
ChariFNL-471	ACCCAAGCACGTCCCGAAAG	BAI3	Wright
ChariFNL-472	GCGCGCGCACACGAGCACGC	BAI3	Weissman
ChariFNL-473	TTTGAGTAGCCGTGACGTGC	BAI3	Wright
ChariFNL-474	CGCGGTTCGCCTGCACGTCA	BAI3	Wright
ChariFNL-475	CTCTGAATGCCTGAAGCTAT	BAI3	Wright
ChariFNL-476	GCGGATTGACAGGAGCCCGG	BAMBI	Calabrese
ChariFNL-477	GCGGCCAATCGGACGCCGTG	BAMBI	Calabrese
ChariFNL-478	TGTCAATCCGCCCCGCAGCG	BAMBI	Calabrese
ChariFNL-479	CCTGTCAATCCGCCCCGCAG	BAMBI	Calabrese
ChariFNL-480	TCAATCCGCCCCGCAGCGGG	BAMBI	Calabrese
ChariFNL-481	GTTACGCACAGGAAACCGGT	BCL2	Calabrese
ChariFNL-482	TGACGTTACGCACAGGAAAC	BCL2	Calabrese
ChariFNL-483	GCGACCACCAAGTCCGCACG	BCL2	Wright
ChariFNL-484	GGCCCGGGTTAAAGGCGCCG	BCL2	Weissman
ChariFNL-485	TTCCTGTGCGTAACGTCACA	BCL2	Wright
ChariFNL-486	CCTCGGCCCGGGATCGCGGG	BEAN1	Calabrese
ChariFNL-487	CGGGATCGCGGGCGGCTGGT	BEAN1	Calabrese
ChariFNL-488	GCTGCCTCGGCCCGGGATCG	BEAN1	Calabrese
ChariFNL-489	GACCAGCCGCCCGCGATCCC	BEAN1	Calabrese,Weissman
ChariFNL-490	TCGCGGGCGGCTGGTCGGCC	BEAN1	Calabrese
ChariFNL-491	AACGCATAACGTGTTGCTGA	BET1	Calabrese
ChariFNL-492	CAACGCATAACGTGTTGCTG	BET1	Calabrese
ChariFNL-493	CTCAGCAACACGTTATGCGT	BET1	Calabrese
ChariFNL-494	CTGAGGGCGTGATGTGAACC	BET1	Calabrese
ChariFNL-495	TGTGAACCCGGTTCCAGGAG	BET1	Calabrese
ChariFNL-496	AAGTCCTCAAAGGTGGTCTG	BLCAP	Calabrese
ChariFNL-497	GCTGATATTTACGGGAAATG	BLCAP	Calabrese
ChariFNL-498	TATTTACGGGAAATGGGGCG	BLCAP	Calabrese
ChariFNL-499	TCACCAACATGAACACAACC	BLCAP	Wright
ChariFNL-500	ATTCGGGCTTGAAGATCTCG	BLCAP	Wright
ChariFNL-501	ACGGCGCGCGCGCACTGGGA	BMPR1A	Calabrese
ChariFNL-502	CGCCCGTGGTCGGGTGCGCG	BMPR1A	Calabrese
ChariFNL-503	TTGCACGGCGCGCGCGCACT	BMPR1A	Calabrese
ChariFNL-504	GCGCCGCGCGCACCCGACCA	BMPR1A	Calabrese,Weissman
ChariFNL-505	GCGGGGCAGGCGCCCGTGGT	BMPR1A	Calabrese
ChariFNL-506	CCAACCCCCTCAGACGTCAC	BNIP2	Calabrese
ChariFNL-507	CTAGCCCGTGACGTCTGAGG	BNIP2	Calabrese
ChariFNL-508	GCTAGCCCGTGACGTCTGAG	BNIP2	Calabrese,Weissman
ChariFNL-509	CGCTAGCCCGTGACGTCTGA	BNIP2	Calabrese
ChariFNL-510	AAGAGGGAAGAAACGCCTTG	BNIP2	Wright
ChariFNL-511	CACGCGCAGGCCCCAAGTCG	BNIP3	Calabrese
ChariFNL-512	CGCCCATTGGCCGCGACTTG	BNIP3	Calabrese
ChariFNL-513	GGCCCCAAGTCGCGGCCAAT	BNIP3	Calabrese,Weissman
ChariFNL-514	GAAGCGTAGCGGCGTCTCCG	BNIP3	Wright
ChariFNL-515	CACTAGCAGGATGGAAAGAC	BNIP3	Wright
ChariFNL-516	CTGCGCGGCTCGGCTCTGTT	BRSK2	Calabrese
ChariFNL-517	GGCTACATGGCTCGGCTGCG	BRSK2	Calabrese
ChariFNL-518	ACGAGCCTGTACGAACGCAG	BRSK2	Wright
ChariFNL-519	CGAACAGCCGAGCCGAACAG	BRSK2	Wright
ChariFNL-520	CGTACAGGCTCGTGTCGACT	BRSK2	Wright
ChariFNL-521	AGCGACCTCGCAGCTCGGGA	BSCL2	Calabrese
ChariFNL-522	CGGAGCCTTCCCGAGCTGCG	BSCL2	Calabrese
ChariFNL-523	GAGACAGCGACCTCGCAGCT	BSCL2	Calabrese
ChariFNL-524	CTCGCCACTGGCTCTCTCTG	BSCL2	Wright
ChariFNL-525	TGCAGTCAGCGCATCCCCTG	BSCL2	Wright
ChariFNL-526	ACACGCTCGCATGTACGCGC	BSG	Calabrese
ChariFNL-527	GCACGGCGTCATCTCGGGGG	BSG	Calabrese
ChariFNL-528	AAGTTGCAATGAGCGCAGAG	BSG	Wright
ChariFNL-529	GCTCCGGCAGGCTCACGCTA	BSG	Weissman
ChariFNL-530	TTCAACGCTTCAACCCCCTC	BSG	Wright
ChariFNL-531	GCAGCGGAGTCGCGGGAGCG	BVES	Calabrese
ChariFNL-532	GCGGAGTCGCGGGAGCGAGG	BVES	Calabrese,Weissman
ChariFNL-533	GCAGACCCGCAGCGGAGTCG	BVES	Calabrese,Weissman
ChariFNL-534	TCGCTCCCGCGACTCCGCTG	BVES	Calabrese
ChariFNL-535	AAGGATAGAATCTTGTAGCG	BVES	Wright
ChariFNL-536	CAAAGACTACAACTCCCGAA	C10orf76	Wright
ChariFNL-537	AACTGCTATTGCGACCCAGT	C10orf76	Wright
ChariFNL-538	CGCGAGAAATAAATTCGCAG	C10orf76	Wright
ChariFNL-539	GCGATGCTTGCTGGGAATCG	C10orf76	Weissman
ChariFNL-540	GGACACGGGAAGGGTCGGGG	C10orf76	Weissman
ChariFNL-541	AGGCTCTAGGTGGCTCCCGG	C11orf80	Calabrese
ChariFNL-542	GGCGGCGGTTCGCGGTCTCG	C11orf80	Calabrese
ChariFNL-543	CAGCGTCGAGTGCGCAGGCG	C11orf80	Calabrese
ChariFNL-544	CCTGCGCACTCGACGCTGCA	C11orf80	Calabrese
ChariFNL-545	CGAGACCGCGAACCGCCGCC	C11orf80	Calabrese
ChariFNL-546	CGTCAAAACACCGGGCCTGG	C12orf23	Wright
ChariFNL-547	GTGCGCAATTGGGACACAGC	C12orf23	Wright
ChariFNL-548	TCCCACCTTCCCTAAGGCGA	C12orf23	Wright
ChariFNL-549	GCGAAGCCCGGGAGACGCGT	C12orf23	Wright
ChariFNL-550	CGTTACTCGGCGCGGAACGC	C12orf23	Wright
ChariFNL-551	ACCAGGACGCACAGTTACCA	C12orf76	Calabrese
ChariFNL-552	GAACAAATCTTAGGCAGAAG	C12orf76	Calabrese
ChariFNL-553	GCAGAAGCGGAACTTAGACC	C12orf76	Calabrese
ChariFNL-554	GCCATGGTAACTGTGCGTCC	C12orf76	Calabrese
ChariFNL-555	GTTATTGAGGAACGTTAATC	C12orf76	Calabrese
ChariFNL-556	CAGCCCACAGTGACACACGC	C14orf2	Wright
ChariFNL-557	CCAGTCGTTGATCTGCTCGA	C14orf2	Wright
ChariFNL-558	TCTGATTGGAAGGCCTCGAG	C14orf2	Wright
ChariFNL-559	CCATCGAGCAGATCAACGAC	C14orf2	Wright
ChariFNL-560	GTGCCCGCGTGTGTCACTGT	C14orf2	Weissman
ChariFNL-561	TTTCACAGCTACATCCAATG	C14orf37	Wright
ChariFNL-562	AGCTCGCCTCCCTATCTACG	C14orf37	Wright
ChariFNL-563	TCTCTTCCGCGTAGATAGGG	C14orf37	Wright
ChariFNL-564	GGCTACGGCCGGGGATTGGG	C14orf37	Weissman
ChariFNL-565	GACTCCGGATGTGCTTGACT	C14orf37	Wright
ChariFNL-566	AGCTGTACGAAATCCCGCGG	C15orf27	Wright
ChariFNL-567	GGGCGCAGAAGCAACAAGTG	C15orf27	Wright
ChariFNL-568	GCCACGCAGAGCGGGCTTCG	C15orf27	Wright
ChariFNL-569	GGGGCCTGAGTGCGAGCGTG	C15orf27	Wright
ChariFNL-570	GCTTCCCCGAGCGACGCCCT	C15orf27	Wright
ChariFNL-571	CGGGAGTCGCGTGCCCAACG	C15orf48	Calabrese
ChariFNL-572	GCGCTCTGGTCACGCGCGTG	C15orf48	Calabrese
ChariFNL-573	ACCTGACTCGCTTTCCCCGT	C15orf48	Calabrese
ChariFNL-574	CCGTTGGGCACGCGACTCCC	C15orf48	Calabrese
ChariFNL-575	GAGGTGGAACCCCCTAAGAG	C15orf48	Wright
ChariFNL-576	GGTCCGGGTCCAGAACGTAG	C16orf52	Weissman
ChariFNL-577	TACGATCGTGATGGTCTCAG	C16orf52	Wright
ChariFNL-578	GTCCAGAACGTAGAGGCGGG	C16orf52	Wright
ChariFNL-579	AGCGATACCTGCGATAGGGA	C16orf52	Wright
ChariFNL-580	GTTCTGGACCCGGACCCGAC	C16orf52	Weissman
ChariFNL-581	CTTCCCACGACTAGCAACCG	C16orf62	Wright
ChariFNL-582	AAAACCGCCCGCAAAGCAGT	C16orf62	Wright
ChariFNL-583	GGCCAGAGGAAGGTAAAACA	C16orf62	Wright
ChariFNL-584	GCCGGCGGGAGTTGTAACCC	C16orf62	Weissman
ChariFNL-585	TCGGTTGCTAGTCGTGGGAA	C16orf62	Wright
ChariFNL-586	GCCGTGGTACCGCCCTCTCG	C17orf80	Weissman
ChariFNL-587	GGTGGCGAGTACCCCTCAGT	C17orf80	Wright
ChariFNL-588	GGCGGGGTTACCAGTCGGTG	C17orf80	Wright,Weissman
ChariFNL-589	GCCTGTTCACAGCCAACGGA	C17orf80	Wright
ChariFNL-590	GGAGCAGACGCCGGAAGTAG	C17orf80	Weissman
ChariFNL-591	GCTCCAAGGGATCAGGACGG	C19orf24	Weissman
ChariFNL-592	CGGCGACAACGTGACCTGCG	C19orf24	Wright
ChariFNL-593	GAGGCCCGGAGCCCGCCCGT	C19orf24	Weissman
ChariFNL-594	CGGCTGGCTCCCGTTCGTCA	C19orf24	Wright
ChariFNL-595	GCCTGACGCACCTAAACGCC	C19orf24	Wright
ChariFNL-596	CGCCCGCGCAGGCGTCGGAA	C1GALT1C1	Calabrese
ChariFNL-597	CGGCCCTTCCGACGCCTGCG	C1GALT1C1	Calabrese
ChariFNL-598	GGCACGCAGTGTGCGCGCAG	C1GALT1C1	Calabrese
ChariFNL-599	CCTTCCGACGCCTGCGCGGG	C1GALT1C1	Calabrese
ChariFNL-600	TGCGCGGGCGGGCAAACGGA	C1GALT1C1	Calabrese
ChariFNL-601	CCTGGTGGTACCATCGCGCG	C1orf159	Calabrese
ChariFNL-602	GCGATGGTACCACCAGGCGA	C1orf159	Calabrese,Weissman
ChariFNL-603	ATGGTACCACCAGGCGAGGG	C1orf159	Calabrese
ChariFNL-604	CCGCGCGCGATGGTACCACC	C1orf159	Calabrese
ChariFNL-605	ACGGAGGGACTACATTCCCC	C1orf159	Wright
ChariFNL-606	AGGGTACCTGCCCATACCGA	C1orf233	Wright
ChariFNL-607	CCCGCCTAGTGAGCGCACCT	C1orf233	Wright
ChariFNL-608	GGCAGGTACCCTGACTGCGC	C1orf233	Wright
ChariFNL-609	GGCCCGGCGAGGGTTAAGGG	C1orf233	Weissman
ChariFNL-610	TGCACGACGCGAAACGAAGC	C1orf233	Wright
ChariFNL-611	ACGACAGTAAGAGGAAGCGG	C1orf43	Calabrese
ChariFNL-612	CTCAGCGCGTGACGCTAAAA	C1orf43	Calabrese
ChariFNL-613	ACTACGACAGTAAGAGGAAG	C1orf43	Calabrese
ChariFNL-614	GAGCGTCGAGCGCTCAGACG	C1orf43	Calabrese,Weissman
ChariFNL-615	GCGGCCATCCGTGCGTCACG	C1orf43	Calabrese,Weissman
ChariFNL-616	ACACCTTACCGCGAGCCCGG	C20orf24	Wright
ChariFNL-617	GTCAGCATCCGCCGGGCTCG	C20orf24	Wright,Weissman
ChariFNL-618	GCGCCGGTCGCTGTTTCACT	C20orf24	Weissman
ChariFNL-619	TGTGAGGGGAGGGACAATCT	C20orf24	Wright
ChariFNL-620	AGAACGGTGACATGGGCGCC	C20orf24	Wright
ChariFNL-621	CTGCGGTGCCAAATTCACAG	C20orf26	Wright
ChariFNL-622	GTCGACTGCTGCAGACATGG	C20orf26	Weissman
ChariFNL-623	GAAGCAGCGGATTCCCAAAG	C20orf26	Weissman
ChariFNL-624	TGTGCGGCCTGTCAGTGCCA	C20orf26	Wright
ChariFNL-625	ATTCCCAAAGTGGCCAAGGT	C20orf26	Wright
ChariFNL-626	AGCGCTGCCCGCAGCGAAAG	C2orf40	Wright
ChariFNL-627	GCTTGGCCACGGAGAACCGC	C2orf40	Wright
ChariFNL-628	GGGCAGAAGGCATCGGGAGA	C2orf40	Wright
ChariFNL-629	GAAAGCGGTTAGGACAAGCT	C2orf40	Weissman
ChariFNL-630	GCGCCGCGCCAGAGGGCTGA	C2orf40	Weissman
ChariFNL-631	GCGTACTATATCCCATCCCA	C2orf83	Wright,Calabrese,Weissman
ChariFNL-632	ATGTATCAGGCCGGTCACTG	C2orf83	Calabrese
ChariFNL-633	GGGATTAATTCCAAACGTCA	C2orf83	Calabrese
ChariFNL-634	GCACGCGCTACCGCATCCCG	C9orf69	Wright,Weissman
ChariFNL-635	GGGGCCAAAGGACTGCTCCA	C9orf69	Wright
ChariFNL-636	GTTCGGGGGAGGGAACGCTA	C9orf69	Weissman
ChariFNL-637	GTCGCAGACACCTCAGTCCG	C9orf69	Weissman
ChariFNL-638	TCAGTCCGGGGCCAGGACCA	C9orf69	Wright
ChariFNL-639	CCCGGCCTCGCTAACAACAT	C9orf84	Wright
ChariFNL-640	CAAAACGCGGCAGGGTTAGC	C9orf84	Wright
ChariFNL-641	GAGCAGAACCCTCATAACAC	C9orf84	Wright
ChariFNL-642	CACTCCGCCCAGTGTTATGA	C9orf84	Wright
ChariFNL-643	GTAAGGATTGTGGGGATTCG	C9orf84	Weissman
ChariFNL-644	CCAGAACGACCTGATGGGCA	C9orf96	Wright
ChariFNL-645	CGCCACGCCTCTCACGCTGG	C9orf96	Wright
ChariFNL-646	GGCCTCCAGCGTGAGAGGCG	C9orf96	Weissman,Weissman
ChariFNL-647	GCGGCGGGCGTGGCTTCGAG	C9orf96	Weissman,Calabrese
ChariFNL-648	CTTCGAGCGGATGGGTCGGG	C9orf96	Wright,Calabrese
ChariFNL-649	GGCCGCCCCAAACCTGCCCG	CABP7	Calabrese
ChariFNL-650	AAAGGGGAATCGGGGCCGAA	CABP7	Calabrese
ChariFNL-651	GGTTTGGGGCGGCCGCTCAG	CABP7	Calabrese
ChariFNL-652	CTAGTGGGAAAGGGGAATCG	CABP7	Wright,Calabrese
ChariFNL-653	ACCCTAAGTCTGCAGCCACC	CABP7	Wright
ChariFNL-654	CCCTCAAACGCCCCTAGTCG	CACFD1	Calabrese
ChariFNL-655	CGCCCCTAGTCGCGGCATGA	CACFD1	Calabrese
ChariFNL-656	CGCGACTAGGGGCGTTTGAG	CACFD1	Calabrese
ChariFNL-657	GACCCTCATGCCGCGACTAG	CACFD1	Calabrese
ChariFNL-658	GGGGCTCGCAGGCATCGGAG	CACFD1	Wright
ChariFNL-659	AATCCCCAGTCCACCCACTC	CACNA1A	Calabrese
ChariFNL-660	TTTCCGGAGTGGGTGGACTG	CACNA1A	Calabrese
ChariFNL-661	AACCGTTCGCGTCTTAAAGG	CACNA1A	Calabrese
ChariFNL-662	AATAACCGAGGAAGGAATCC	CACNA1A	Calabrese
ChariFNL-663	GGAAGCTTCAAATTCCTCCG	CACNA1A	Wright
ChariFNL-664	AACGCTTCCAGATGTGGCTG	CACNA1C	Calabrese
ChariFNL-665	GCGCTGAACGCTTCCAGATG	CACNA1C	Calabrese,Weissman
ChariFNL-666	TCTGCCTCCGGCGCGCCGGG	CACNA1C	Calabrese
ChariFNL-667	GAATCAGGTAATCGTCGGCG	CACNA1C	Wright
ChariFNL-668	GGGTCTATCAAAGCAGTCTG	CACNA1C	Wright
ChariFNL-669	GCGGACGGCCAATGGGCGCG	CACNA1G	Calabrese
ChariFNL-670	GGCCGTCCGCCGTGGCAGTG	CACNA1G	Calabrese,Weissman
ChariFNL-671	TCCCGCCCGCACTGCCACGG	CACNA1G	Calabrese
ChariFNL-672	CGCCCATTGGCCGTCCGCCG	CACNA1G	Calabrese
ChariFNL-673	GTCCGCCGTGGCAGTGCGGG	CACNA1G	Calabrese
ChariFNL-674	GACGAGAGGCGCGCGGGCAC	CACNA2D2	Calabrese
ChariFNL-675	TGAAGGTCGAGCCCCCAAAA	CACNA2D2	Wright
ChariFNL-676	GCAGGACGCCCGAGCCAGTA	CACNA2D2	Weissman
ChariFNL-677	GAATCCTGCCCTACTGGCTC	CACNA2D2	Weissman
ChariFNL-678	CAGCTGCTACCCGAGCGCCC	CACNA2D2	Wright
ChariFNL-679	GGGCGGCGCCGAGAGAAACG	CACNG4	Calabrese
ChariFNL-680	GGTCCGCGCCCCGTTTCTCT	CACNG4	Calabrese
ChariFNL-681	CCGAGGCGCGGCGACGAGTG	CACNG4	Wright
ChariFNL-682	GCGCCGAGAGAAACGGGGCG	CACNG4	Wright,Calabrese
ChariFNL-683	CCGCACTCGTCGCCGCGCCT	CACNG4	Wright
ChariFNL-684	AGAAGCAGTGGAGCCCCGAG	CACNG8	Calabrese
ChariFNL-685	CCAGAAACTCCTTCCACTCG	CACNG8	Calabrese
ChariFNL-686	CTCCAGAAACTCCTTCCACT	CACNG8	Wright,Calabrese
ChariFNL-687	GGTGGATCTGCTCACCGCAC	CACNG8	Weissman
ChariFNL-688	CCTCCACCAGCCGCCGACCA	CACNG8	Wright
ChariFNL-689	GATGGGTGGAGACAAGCGCC	CADM2	Calabrese
ChariFNL-690	AAGCGCCGGGAAAAACAAAC	CADM2	Wright
ChariFNL-691	CCGCCAGGGGTGCTGAATGG	CADM2	Wright
ChariFNL-692	TTCGCGATACCCCATTCTGC	CADM2	Wright
ChariFNL-693	CGGGCGAGACATCTCTAAAG	CADM2	Wright
ChariFNL-694	ACGGCGAGCAGCGGGTCGGT	CALHM2	Calabrese
ChariFNL-695	AGGGACGGCGAGCAGCGGGT	CALHM2	Calabrese
ChariFNL-696	CAGGCATCTCAACTTCCTCT	CALHM2	Calabrese
ChariFNL-697	GACGGCGAGCAGCGGGTCGG	CALHM2	Calabrese
ChariFNL-698	AATGCCTCCACATCCCCACG	CALHM2	Wright
ChariFNL-699	CTAACATAGTGAACCGACGA	CALR	Calabrese
ChariFNL-700	AGACCAATGACAAAGTGGCA	CALR	Calabrese
ChariFNL-701	CAATGGAAAAAGACGGCCAT	CALR	Calabrese
ChariFNL-702	TCTGGGAACCCAGCGTTCCG	CALR	Wright
ChariFNL-703	CACTATGTTAGGCTGCGCCT	CALR	Wright
ChariFNL-704	CTATGCGATTGTTAGACCAA	CALU	Calabrese
ChariFNL-705	GTTAGACCAATGGCTACTCG	CALU	Calabrese
ChariFNL-706	TCGGGGACGCTATGCGACAG	CALU	Calabrese
ChariFNL-707	GGGACGCTATGCGACAGCGG	CALU	Calabrese,Weissman
ChariFNL-708	TAGCGTCCCCGAGTAGCCAT	CALU	Calabrese
ChariFNL-709	GACCCGTCCAGAGAGGTCAG	CAMK2G	Wright
ChariFNL-710	GCTCGGGAACGTGCATGCGA	CAMK2G	Weissman
ChariFNL-711	CAGACAGGTGGCCCGGAGCG	CAMK2G	Wright
ChariFNL-712	GGCTCGGGAACGTGCATGCG	CAMK2G	Wright
ChariFNL-713	GTCTGGACCACTGACCTCTC	CAMK2G	Wright
ChariFNL-714	GCCAATCCCCGCGCTGCCCG	CAMKK2	Calabrese
ChariFNL-715	GGCGGCGGGAAACCCGAAAG	CAMKK2	Calabrese,Weissman
ChariFNL-716	TTTCGGGTTTCCCGCCGCCG	CAMKK2	Calabrese
ChariFNL-717	AGCGCGGGGATTGGCCACGG	CAMKK2	Calabrese
ChariFNL-718	TCGCCGCCCCGGGCAGCGCG	CAMKK2	Calabrese
ChariFNL-719	CGCAAGCCCCGACATCCGGT	CANX	Calabrese
ChariFNL-720	CGCCGGCCAACCGGATGTCG	CANX	Calabrese
ChariFNL-721	GCGTAGAGCGATGCCCACGC	CANX	Calabrese
ChariFNL-722	ACCGGATGTCGGGGCTTGCG	CANX	Calabrese
ChariFNL-723	AGCCCCGACATCCGGTTGGC	CANX	Calabrese
ChariFNL-724	AGTGTCCGACCCGAGAGTTG	CAPNS1	Calabrese
ChariFNL-725	TCAGGCCGCAACTCTCGGGT	CAPNS1	Calabrese
ChariFNL-726	TCGGGTCGGACACTGCACCG	CAPNS1	Calabrese
ChariFNL-727	CCGCAGCGTCCGGCTCCGGA	CAPNS1	Calabrese
ChariFNL-728	CCTCCCGCAGCGTCCGGCTC	CAPNS1	Calabrese
ChariFNL-729	CGCGACAAGAGGGGTGTCGA	CASC4	Calabrese
ChariFNL-730	GCAACGTTCTCGCGACAAGA	CASC4	Calabrese
ChariFNL-731	AGCAACGTTCTCGCGACAAG	CASC4	Calabrese
ChariFNL-732	GAGGGGTGTCGACGGAAACT	CASC4	Calabrese,Weissman
ChariFNL-733	TGTCGACGGAAACTCGGAAA	CASC4	Calabrese
ChariFNL-734	GGTCGGCTGCTGAGGCGTAG	CASK	Wright
ChariFNL-735	GCGACCGCTCCCTCTGTCCG	CASK	Wright
ChariFNL-736	GACACGCCCTCCTCCCCCGT	CASK	Wright
ChariFNL-737	CCTACGCCTCAGCAGCCGAC	CASK	Wright
ChariFNL-738	GCGGGCACCGGGATTCTAGA	CASK	Weissman
ChariFNL-739	AGCATGCGCAGACGAATCCC	CATSPERD	Calabrese
ChariFNL-740	CAGGCTCTGAGCGCACTTTG	CATSPERD	Calabrese
ChariFNL-741	GCGCATGCTCAAGATTCAGG	CATSPERD	Calabrese
ChariFNL-742	TCAAGATTCAGGCGGAGCGC	CATSPERD	Calabrese
ChariFNL-743	TGAGCGCACTTTGGGGTGCG	CATSPERD	Calabrese
ChariFNL-744	CTACATTACCATGTCGCGAC	CCDC108	Wright
ChariFNL-745	GGCTTCTACCTGTCGCGACA	CCDC108	Wright
ChariFNL-746	GGAACGTCACGACAACTAGG	CCDC108	Wright
ChariFNL-747	AATGCCGGGAGAAAACGCAG	CCDC108	Wright
ChariFNL-748	AGAGTAGCTTCCTGTGAATT	CCDC108	Wright
ChariFNL-749	CAGGGCGGGGCCGAAATGCG	CCDC112	Calabrese
ChariFNL-750	CGGGGGCCGGGATTCAGGCG	CCDC112	Calabrese
ChariFNL-751	GCGGGGGCCGGGATTCAGGC	CCDC112	Calabrese
ChariFNL-752	GGCCGGGATTCAGGCGGGGA	CCDC112	Calabrese
ChariFNL-753	GGCGGGGCCGAAATGCGAGG	CCDC112	Calabrese,Weissman
ChariFNL-754	ACAGGATTACGCCGGGTCGA	CCRN4L	Wright
ChariFNL-755	GCTACCAAGCGGGAGCTGGA	CCRN4L	Weissman
ChariFNL-756	GAGGTGCAACACCGCTGCGT	CCRN4L	Weissman
ChariFNL-757	AAAAAAGCGTCCCCTTCCGC	CCRN4L	Wright
ChariFNL-758	GCCAGCATGGAAGCGCCCAC	CCRN4L	Wright
ChariFNL-759	ACGGTGCCCGCGAACTTCCC	CD109	Calabrese
ChariFNL-760	AGGTGGCAAGCCACACCCCA	CD109	Calabrese
ChariFNL-761	GGAAGTTCGCGGGCACCGTG	CD109	Calabrese
ChariFNL-762	CCGCTGCCGGGGAAGTTCGC	CD109	Calabrese
ChariFNL-763	TCCGCTGCCGGGGAAGTTCG	CD109	Calabrese
ChariFNL-764	CCCCCGCACGCCGAAAACAG	CD164	Calabrese
ChariFNL-765	GCGCGCAGGGGTCACGTGAG	CD164	Calabrese,Weissman
ChariFNL-766	TGGGGCTCGGACGATACCAA	CD164	Calabrese
ChariFNL-767	GCCCCCGCACGCCGAAAACA	CD164	Calabrese
ChariFNL-768	GGCGTGCGGGGGCGAAGAGG	CD164	Calabrese
ChariFNL-769	GAGACTTTGGGTCAACGTGT	CD1D	Calabrese
ChariFNL-770	GGAGACTTTGGGTCAACGTG	CD1D	Calabrese,Weissman
ChariFNL-771	ATGTCAAAAGGTAGACACCA	CD1D	Wright
ChariFNL-772	GCGTCCCCAAAAAGGAGACA	CD1D	Weissman
ChariFNL-773	GGAACTGAAAGCTAACAGCC	CD1D	Wright
ChariFNL-774	CTTGGGCTGAAGCAGAGAAC	CD244	Calabrese
ChariFNL-775	CCAATTCTCTGAATCCTATA	CD244	Calabrese
ChariFNL-776	CTGTTGGAATGGAACAGTTG	CD244	Wright
ChariFNL-777	TAAATAGTGCAGAGCTCACA	CD244	Wright
ChariFNL-778	GAGGAGTGGGCTGAAACGTA	CD244	Weissman
ChariFNL-779	AGAATGGACCAAGCACAAAC	CD300E	Calabrese
ChariFNL-780	ATTACGTTCACATTAAATGA	CD300E	Calabrese
ChariFNL-781	TCCGAGTCATGAAATCTCAG	CD300E	Calabrese
ChariFNL-782	TAACGGTTGAGAAAGACATG	CD300E	Wright
ChariFNL-783	CCGAGTCATGAAATCTCAGG	CD300E	Wright,Calabrese
ChariFNL-784	GGGTCTTCAAAGACCAATCG	CD40	Calabrese
ChariFNL-785	GTTCTGGGGAAACTCCTGCG	CD40	Calabrese
ChariFNL-786	TCGCGGTCCACCTATCGGGG	CD40	Calabrese
ChariFNL-787	AATCGCGGTCCACCTATCGG	CD40	Calabrese
ChariFNL-788	CAATCGCGGTCCACCTATCG	CD40	Calabrese
ChariFNL-789	AGTCGCAGGCTCCAGACCCG	CD47	Calabrese
ChariFNL-790	CGTCAACAGCAGCGGTTGCG	CD47	Calabrese
ChariFNL-791	GCGGCGCCCTCCCCAGTCGC	CD47	Calabrese
ChariFNL-792	TCTGGAGCCTGCGACTGGGG	CD47	Calabrese
ChariFNL-793	CAGGACGTGACCTGGAAGCG	CD47	Wright
ChariFNL-794	GGGGAGGCACCAGCTCTCCG	CD79B	Calabrese
ChariFNL-795	CCATTACAACAGCCTGACCC	CD79B	Wright
ChariFNL-796	CAGGCTGTTGTAATGGGCAT	CD79B	Wright
ChariFNL-797	GGGCGACCGCCAAACCTTAG	CD79B	Wright,Calabrese,Weissman
ChariFNL-798	TCTGTCTGTGCTTACCCCAC	CD79B	Wright
ChariFNL-799	CCCTCGGCTGCGCGCCCTGG	CD81	Calabrese
ChariFNL-800	GCGCGCAGCCGAGGGGTATG	CD81	Calabrese
ChariFNL-801	TGCAGCGACCCCATACCCCT	CD81	Calabrese
ChariFNL-802	CGCCAGGGCGCGCAGCCGAG	CD81	Calabrese
ChariFNL-803	GCCGAAACGCGCCAAGTTGG	CD81	Weissman
ChariFNL-804	GCCCGTGAATAGGGCCGTCG	CD8A	Calabrese,Weissman
ChariFNL-805	GGCGACAACCGCGAAAAGGA	CD8A	Calabrese,Weissman
ChariFNL-806	TGTCGCCTTCCAGCCCGGCG	CD8A	Calabrese
ChariFNL-807	AGGCGACAACCGCGAAAAGG	CD8A	Calabrese
ChariFNL-808	GGAAGGCGACAACCGCGAAA	CD8A	Calabrese
ChariFNL-809	GGACCCAGCAACCCGGTGCC	CDCP1	Calabrese
ChariFNL-810	GTCCCTACTACTCCCCATTG	CDCP1	Wright
ChariFNL-811	TCCGCTCCAACGCCGCAATG	CDCP1	Wright
ChariFNL-812	AGACTAAGCCCGGAAAGGTG	CDCP1	Wright
ChariFNL-813	GTCGCGAAGGTCGCCCATAG	CDCP1	Weissman
ChariFNL-814	TGCCTGATGCTGCGCTCTCC	CDH18	Calabrese
ChariFNL-815	AGCCCCAAAAGTATGCACGG	CDH18	Calabrese
ChariFNL-816	GACCGGGAGAGCGCAGCATC	CDH18	Calabrese,Weissman
ChariFNL-817	GAGCGCAGCATCAGGCAGAC	CDH18	Calabrese,Weissman
ChariFNL-818	CTAGTGATACGGGCTACTGG	CDH18	Wright
ChariFNL-819	TTAATTGCTTTCATCTGGTG	CDH20	Calabrese
ChariFNL-820	AGTAAATTGAATTAGCCAAT	CDH20	Calabrese
ChariFNL-821	GTTAATTGCTTTCATCTGGT	CDH20	Calabrese
ChariFNL-822	TGAATTAGCCAATTGGTGCC	CDH20	Calabrese
ChariFNL-823	GCTGCTGCCTGCCTGTACCG	CDH20	Wright
ChariFNL-824	AATAACAGGAAACCATCCCA	CDH5	Calabrese
ChariFNL-825	ATAACAGGAAACCATCCCAG	CDH5	Calabrese
ChariFNL-826	GGCCAGCTGGAAAACCTGAA	CDH5	Calabrese
ChariFNL-827	TCTGTGGAGACAGCCATCCG	CDH5	Wright
ChariFNL-828	GGCTCCCCTCCAAAGACGGT	CDH5	Weissman
ChariFNL-829	CTGGGAGTCATTCTGTCAAG	CDH6	Calabrese
ChariFNL-830	ACTGGGAGTCATTCTGTCAA	CDH6	Calabrese
ChariFNL-831	GGCCAACTGATAGAGTGACG	CDH6	Wright
ChariFNL-832	TACCTCGTCACTCTATCAGT	CDH6	Wright
ChariFNL-833	TGCTCAGGACTTCAAACACT	CDH6	Wright
ChariFNL-834	CTCCCGGAGCCGGCTCGGTG	CDHR3	Calabrese
ChariFNL-835	GGCTCCCGGAGCCGGCTCGG	CDHR3	Calabrese
ChariFNL-836	CGGTGGGGCTCGCGCGCCCG	CDHR3	Calabrese
ChariFNL-837	GCTCCCGGAGCCGGCTCGGT	CDHR3	Calabrese
ChariFNL-838	TCGGGCTCCCGGAGCCGGCT	CDHR3	Calabrese
ChariFNL-839	ATGCGCCGTGATGACGTCAG	CDIP1	Calabrese
ChariFNL-840	GATGACGTCAGTGGGAGCGG	CDIP1	Calabrese,Weissman
ChariFNL-841	CGCTCCCACTGACGTCATCA	CDIP1	Calabrese
ChariFNL-842	GGCGATTTGGCCTAGAGCTG	CDIP1	Calabrese,Weissman
ChariFNL-843	TGCGCCGTGATGACGTCAGT	CDIP1	Calabrese
ChariFNL-844	CCGTCACCGCCCTTTCACCC	CDS2	Calabrese
ChariFNL-845	CCTTTCACCCGGGCCGAGCG	CDS2	Calabrese
ChariFNL-846	GCTCGGCCCGGGTGAAAGGG	CDS2	Calabrese
ChariFNL-847	CCCGGGTGAAAGGGCGGTGA	CDS2	Calabrese
ChariFNL-848	GCCCTTTCACCCGGGCCGAG	CDS2	Calabrese
ChariFNL-849	AGGGATAGAAGCATTTCCCA	CEACAM6	Calabrese
ChariFNL-850	GTCGTCCTGTTATGGAACAG	CEACAM6	Wright,Calabrese,Weissman
ChariFNL-851	AACATCCTGCACACATAGAG	CEACAM6	Wright
ChariFNL-852	AGAAACCCCTCTATGTGTGC	CEACAM6	Wright
ChariFNL-853	GTCCCTGGGGTCCTCAAACC	CEACAM6	Weissman
ChariFNL-854	GACGCTCAGAGAGCCCAGCG	CECR1	Weissman
ChariFNL-855	GCATCTGAGTTTGATGTGGG	CECR1	Weissman
ChariFNL-856	GATCCCTGGTGCACACTGGA	CECR1	Weissman
ChariFNL-857	CCCCATTAGCCAGAGTTGGG	CECR1	Wright
ChariFNL-858	GCCGGAATTAGCCTGCGACC	CECR1	Wright
ChariFNL-859	GAAGTCGCTGGGAATCCCAC	CECR6	Wright
ChariFNL-860	GAAACCAGGACTGGATTCGA	CECR6	Weissman
ChariFNL-861	GGGAGCGAGTCCCGCCGGGA	CECR6	Weissman
ChariFNL-862	GCTGGATCAACGGGAAGAGA	CECR6	Wright
ChariFNL-863	GGGTGCAGTGCGTCACAGTC	CECR6	Weissman
ChariFNL-864	CGGACGCACGAACCAAAGCG	CEP95	Calabrese
ChariFNL-865	GACGCACGAACCAAAGCGCG	CEP95	Calabrese
ChariFNL-866	CACGAACCAAAGCGCGGGGA	CEP95	Calabrese
ChariFNL-867	GAACCAAAGCGCGGGGAAGG	CEP95	Calabrese
ChariFNL-868	GAGACGTAAACATCTCCGAG	CEP95	Wright
ChariFNL-869	ACTTGAGCATCCACGCACAG	CERCAM	Calabrese
ChariFNL-870	GGGCAGTGCACCCTCAGAGT	CERCAM	Calabrese
ChariFNL-871	AAACTTGAGCATCCACGCAC	CERCAM	Calabrese
ChariFNL-872	AACTTGAGCATCCACGCACA	CERCAM	Calabrese
ChariFNL-873	GGAGCAGGATCCCACTCTGA	CERCAM	Calabrese,Weissman
ChariFNL-874	GAATGGCACAGCCCCTTCCG	CES2	Weissman
ChariFNL-875	GGATTCCCTGGATCGCGGAA	CES2	Weissman
ChariFNL-876	GTGGCGACGGAGTCGCGCGA	CES2	Weissman
ChariFNL-877	GGTTTGAAGAGAGGATTCCC	CES2	Weissman
ChariFNL-878	CGGGACTGAGCAGTCATAGG	CES2	Wright
ChariFNL-879	GCTGCGGAGCTCCACCCCCG	CGN	Calabrese
ChariFNL-880	GGTTGGTCCGCTTCCCGTAG	CGN	Calabrese
ChariFNL-881	GTTGGTCCGCTTCCCGTAGG	CGN	Calabrese
ChariFNL-882	CCGGTTGGTCCGCTTCCCGT	CGN	Calabrese
ChariFNL-883	GAAGCGGACCAACCGGAGCG	CGN	Calabrese
ChariFNL-884	AGCACATTTACAGCAATGAA	CH25H	Calabrese
ChariFNL-885	GCTTGAATAAGCTAGCAACC	CH25H	Calabrese
ChariFNL-886	AGCTTCGCATCGCCGGGAAA	CH25H	Calabrese
ChariFNL-887	GAGCACATTTACAGCAATGA	CH25H	Calabrese,Weissman
ChariFNL-888	TCGCATCGCCGGGAAAGGGA	CH25H	Calabrese
ChariFNL-889	CTTCAGACTTTATCTCGTTG	CHL1	Calabrese
ChariFNL-890	TTGCACGCTCCCGCGGGACA	CHL1	Calabrese
ChariFNL-891	CATCTCCGGTCAAAAGAGGT	CHL1	Calabrese
ChariFNL-892	GGGAGGGAAGATAAGCGGCG	CHL1	Calabrese
ChariFNL-893	TGTAACTCTCCCTGTCCCGC	CHL1	Calabrese
ChariFNL-894	GAAGCCTCAGGCAGCGTCTG	CHRM1	Calabrese,Weissman
ChariFNL-895	GCAGCGTCTGGGGTTGGACT	CHRM1	Calabrese
ChariFNL-896	GGAAGCCTCAGGCAGCGTCT	CHRM1	Calabrese
ChariFNL-897	CCAACTTGGAACAGACCCAG	CHRM1	Wright
ChariFNL-898	GAAACAGTGTGCCTTTGTGA	CHRM1	Weissman
ChariFNL-899	AATATGACAGCCGTTTCTCC	CHRM2	Calabrese
ChariFNL-900	AGCACAGAAGATTTCATTGG	CHRM2	Calabrese
ChariFNL-901	GAATCCAGCCCAGCTCGCCG	CHRM2	Weissman
ChariFNL-902	GTAGCACTCACACACTTGCA	CHRM2	Wright,Weissman
ChariFNL-903	CAACACCTATTCGGGTACCT	CHRM2	Wright
ChariFNL-904	AGACCACCCAGGGGGCGTCG	CHRNB4	Calabrese
ChariFNL-905	CCGCCCCGACGCCCCCTGGG	CHRNB4	Calabrese
ChariFNL-906	TTGCGAGGCCCGAAGAGATA	CHRNB4	Calabrese
ChariFNL-907	GGAGACTGAGCCCTCGAGGG	CHRNB4	Weissman
ChariFNL-908	GGCCTCGCAACCTTCCCCCA	CHRNB4	Wright,Weissman
ChariFNL-909	TTCTGACCGAGACCTGCGGC	CHST10	Calabrese
ChariFNL-910	TTCTTTCTGACCGAGACCTG	CHST10	Calabrese
ChariFNL-911	GCGGGACTTGTTCCGGCCGC	CHST10	Calabrese
ChariFNL-912	CCCAACCCGGACAGCCAAGG	CHST10	Wright
ChariFNL-913	TTTCTGGATGGAGGCCCAGC	CHST10	Wright
ChariFNL-914	TCCGGAGCCTGGCTGCGGAG	CHST1	Calabrese
ChariFNL-915	CCCACTCCGCAGCCAGGCTC	CHST1	Calabrese
ChariFNL-916	GGCTGCGGAGTGGGTGTCCA	CHST1	Calabrese
ChariFNL-917	CCGCCTCTCCTACGACATCG	CHST1	Wright
ChariFNL-918	GGCAAAGGCCACGATGTCGT	CHST1	Wright
ChariFNL-919	GAGCAAAAGTTCACACCGCT	CHST15	Calabrese
ChariFNL-920	GCAAAAGTTCACACCGCTCG	CHST15	Calabrese,Weissman
ChariFNL-921	AGCAAAAGTTCACACCGCTC	CHST15	Calabrese
ChariFNL-922	CCGCTCCCCTATCTCTTCCC	CHST15	Calabrese
ChariFNL-923	GGCGGGCCTGGGAAGAGATA	CHST15	Calabrese,Weissman
ChariFNL-924	GAATTGGGAAAGAACTGCTA	CHST9	Weissman
ChariFNL-925	GGGTAATCACTTCCTCGACT	CHST9	Weissman
ChariFNL-926	TGCCACCCCATGCCCAGTCG	CHST9	Wright
ChariFNL-927	TTCCTCGACTGGGCATGGGG	CHST9	Wright
ChariFNL-928	AATACAGGAGGACTTAAGTC	CHST9	Wright
ChariFNL-929	ACATTAGCGGACCTAGAGCT	CKLF-CMTM1	Calabrese
ChariFNL-930	TAGAGCTGGGCACATATTAG	CKLF-CMTM1	Wright,Calabrese
ChariFNL-931	ACAGCACAAGCCAGAGCGGA	CKLF-CMTM1	Calabrese
ChariFNL-932	GCTAATATGTGCCCAGCTCT	CKLF-CMTM1	Wright,Calabrese
ChariFNL-933	GTTATCGCGTAGCACATTAG	CKLF-CMTM1	Weissman,Calabrese,Weissman
ChariFNL-934	CTCAGTCCCAGAGCTCGAGA	CLCN6	Calabrese
ChariFNL-935	ACGTGGCCCTCTCGAGCTCT	CLCN6	Calabrese
ChariFNL-936	CGAGCTCTGGGACTGAGACC	CLCN6	Calabrese
ChariFNL-937	CTGGAGGGTGAGTGACGGCG	CLCN6	Wright
ChariFNL-938	GGAGAGGCGGGCCTACAGGG	CLCN6	Wright
ChariFNL-939	ACCTGCAACGGCAACCACCG	CLCN7	Calabrese
ChariFNL-940	CGGCGATTCTCTAGGGCGGG	CLCN7	Calabrese
ChariFNL-941	GGCGACCATGTGACCTGCAA	CLCN7	Calabrese
ChariFNL-942	ACCGAGGCCCGGTCGCGCGG	CLCN7	Calabrese
ChariFNL-943	CAACGGCAACCACCGAGGCC	CLCN7	Calabrese
ChariFNL-944	GCCCCCTGGCGGTTTCAGGG	CLDN1	Calabrese,Weissman
ChariFNL-945	GCCGCCCTGAAACCGCCAGG	CLDN1	Calabrese
ChariFNL-946	TTTCAGGGCGGCTCACCGAG	CLDN1	Calabrese
ChariFNL-947	AGCCGCCCTGAAACCGCCAG	CLDN1	Calabrese
ChariFNL-948	GAGCCGCCCTGAAACCGCCA	CLDN1	Calabrese
ChariFNL-949	CTCACCTGAACCGGAAGTCG	CLDN7	Calabrese
ChariFNL-950	GATGACCTGACGTCACCGAA	CLDN7	Calabrese
ChariFNL-951	GGATGACCTGACGTCACCGA	CLDN7	Calabrese
ChariFNL-952	AGTGTCCCTTCGGTGACGTC	CLDN7	Calabrese
ChariFNL-953	CGGTGACGTCAGGTCATCCT	CLDN7	Calabrese
ChariFNL-954	AACTGCCAAGAATCCCCCCG	CLEC14A	Calabrese
ChariFNL-955	ACTGCCAAGAATCCCCCCGC	CLEC14A	Calabrese
ChariFNL-956	GAATCCCCCCGCGGGCCCAG	CLEC14A	Calabrese
ChariFNL-957	AAGGGAAACTGTTGGCCGCT	CLEC14A	Calabrese
ChariFNL-958	GGGGATTCTTGGCAGTTGGG	CLEC14A	Calabrese
ChariFNL-959	CCTGGCGCCTGCGCCCACGA	CLK1	Calabrese
ChariFNL-960	TCATGCACGGGGCGAGCAGG	CLK1	Calabrese
ChariFNL-961	CATCGTGGGCGCAGGCGCCA	CLK1	Calabrese
ChariFNL-962	CGCGGGGCGGGTCATGCACG	CLK1	Calabrese
ChariFNL-963	AACGACGATGTGAAGTACTG	CLK1	Wright
ChariFNL-964	CCGGAAGTGGCCTTCCTGAG	CLPTM1	Calabrese
ChariFNL-965	TGCCGGATAGGGTGGCCCGG	CLPTM1	Calabrese
ChariFNL-966	AGGCCACTTCCGGCTATGGA	CLPTM1	Calabrese
ChariFNL-967	CGCAGCCACGCCTCTCAGGA	CLPTM1	Calabrese
ChariFNL-968	GGCACTCTTGCCGGATAGGG	CLPTM1	Calabrese
ChariFNL-969	CACCATCGACGGTTCTCGCC	CLRN1	Calabrese
ChariFNL-970	GGTTAAATGTCAGTAGATGA	CLRN1	Calabrese
ChariFNL-971	TCATCTACTGACATTTAACC	CLRN1	Calabrese
ChariFNL-972	AAAGGCAACTTCACCATCGA	CLRN1	Wright,Calabrese
ChariFNL-973	AACCTGGCGAGAACCGTCGA	CLRN1	Wright,Calabrese
ChariFNL-974	CCAATGAGACTGGGGCGTCG	CLSTN3	Calabrese
ChariFNL-975	AGCCAATGAGACTGGGGCGT	CLSTN3	Calabrese
ChariFNL-976	CTCCCCCAAAATTGCAGCCA	CLSTN3	Calabrese
ChariFNL-977	GCTCCCCCAAAATTGCAGCC	CLSTN3	Calabrese
ChariFNL-978	AGTCCGTTCTAATTGGCTGG	CLSTN3	Wright
ChariFNL-979	CCGCCTTATGTACCCCTCCA	CLTC	Calabrese
ChariFNL-980	GCGTCAGGAAGCGAGGCACC	CLTC	Calabrese
ChariFNL-981	GCGGCGGGCGCAGGAATTCG	CLTC	Calabrese,Weissman
ChariFNL-982	GGCGTCAGGAAGCGAGGCAC	CLTC	Calabrese
ChariFNL-983	AGCGCCCACGGAAGTGACGT	CLTC	Wright
ChariFNL-984	GTGGCAAAGTGAATTATGGA	CMTM1	Calabrese,Weissman
ChariFNL-985	ATCTCTGCAACCCCACACCT	CMTM1	Wright
ChariFNL-986	GCGATCAAAGAGCGCGTGGA	CMTM1	Weissman
ChariFNL-987	GCAGCCGCCGCACGTCCCCA	CMTM1	Weissman
ChariFNL-988	ACCCCCTGTGGCAATGAGGG	CMTM1	Wright
ChariFNL-989	TCTAATGAGATCCCTGGAGA	CNGA4	Calabrese
ChariFNL-990	AGCTGGGCAGGTGTAAGCCC	CNGA4	Calabrese
ChariFNL-991	CTCATTAGAGGTGTTTAGCT	CNGA4	Calabrese
ChariFNL-992	TTAGAGGTGTTTAGCTGGGC	CNGA4	Calabrese
ChariFNL-993	CCATGCGTACCGTTCACTCA	CNGA4	Wright
ChariFNL-994	GAACTGTAGCGGTGCGACCC	CNIH3	Calabrese
ChariFNL-995	GCGCCGAGAGGAGGGAATCC	CNIH3	Calabrese
ChariFNL-996	TGCCACTGCGAGAACTGTAG	CNIH3	Calabrese
ChariFNL-997	AGAACTGTAGCGGTGCGACC	CNIH3	Calabrese
ChariFNL-998	CGCCGAGAGGAGGGAATCCC	CNIH3	Calabrese
ChariFNL-999	CGTGACCGTGTGCCGCTCCG	CNNM2	Calabrese
ChariFNL-1000	CTTACCTTGCCATTGGTCCG	CNNM2	Calabrese
ChariFNL-1001	CGCTCCGCGGACCAATGGCA	CNNM2	Calabrese
ChariFNL-1002	GGACCAATGGCAAGGTAAGT	CNNM2	Calabrese,Weissman
ChariFNL-1003	TTGGTCCGCGGAGCGGCACA	CNNM2	Calabrese
ChariFNL-1004	AAGAGGCGCCCAGTTCAGCC	CNPPD1	Calabrese
ChariFNL-1005	AGAGGCGCCCAGTTCAGCCC	CNPPD1	Calabrese
ChariFNL-1006	GTTCCGCCCCGGGCTTGGCG	CNPPD1	Calabrese
ChariFNL-1007	GCGCCGCGCCAAGCCCGGGG	CNPPD1	Calabrese
ChariFNL-1008	GGGGGCCCTAGGCCCGGGAA	CNPPD1	Calabrese
ChariFNL-1009	GAGTCCGGACACCAGCCGGA	CNST	Calabrese
ChariFNL-1010	GGATTGTGAGTGGACCGTTG	CNST	Calabrese,Weissman
ChariFNL-1011	GTCCACTCACAATCCTCGGG	CNST	Calabrese
ChariFNL-1012	AGAGCGACCGACCATCCGGC	CNST	Calabrese
ChariFNL-1013	AGCCGCCCGAGGATTGTGAG	CNST	Calabrese
ChariFNL-1014	TCTGGATTCTAAGCGTGGAG	CNTD1	Calabrese
ChariFNL-1015	TCAGCGTATCGACCCGACTC	CNTD1	Calabrese
ChariFNL-1016	CCGAGCAACTGCATTCCATG	CNTD1	Wright
ChariFNL-1017	CTCCACGCTTAGAATCCAGA	CNTD1	Wright,Calabrese
ChariFNL-1018	GTCGATACGCTGAGCGAACG	CNTD1	Wright,Calabrese
ChariFNL-1019	GCGGGCGCCCGCGGTCACAT	CNTFR	Calabrese,Weissman
ChariFNL-1020	TTCTCTCGCCCATGTGACCG	CNTFR	Calabrese
ChariFNL-1021	TGTGACCGCGGGCGCCCGCT	CNTFR	Calabrese
ChariFNL-1022	GTGTGAAGGAGCGATCCCGG	CNTFR	Wright,Weissman
ChariFNL-1023	GCTCTCGCTCCTGGCACACG	CNTFR	Wright
ChariFNL-1024	GCCCTCCCTCCCGGCGCTCG	CNTN4	Calabrese
ChariFNL-1025	GCTGGAAAAACCTGGCGCGC	CNTN4	Calabrese
ChariFNL-1026	GGAGCCGGCAGCCCGAACTC	CNTN4	Calabrese,Weissman
ChariFNL-1027	ACCCCGGGCTCCGTCTGGCG	CNTN4	Calabrese
ChariFNL-1028	CTCCCTCCCGGCGCTCGCGG	CNTN4	Calabrese
ChariFNL-1029	AGGGCGCGCGGACGCATTGG	CNTN5	Calabrese
ChariFNL-1030	AGTCAGAGGCGCGGGGCGCA	CNTN5	Calabrese
ChariFNL-1031	CGGTTGACTAGTGAGACGAG	CNTN5	Wright
ChariFNL-1032	GGTTCATTGAGCATGTCCCT	CNTN5	Weissman
ChariFNL-1033	AACACAGAGCACCCTCCGGG	CNTN5	Wright
ChariFNL-1034	GCCGCGGTTCCCGGGCACAG	COA3	Calabrese
ChariFNL-1035	TAGTCCGCGTGCCCTTTGCG	COA3	Calabrese
ChariFNL-1036	TCTGCCCCGCAAAGGGCACG	COA3	Calabrese
ChariFNL-1037	GCACAGGGGATGGACGCGGG	COA3	Calabrese
ChariFNL-1038	TCCCCTGTGCCCGGGAACCG	COA3	Calabrese
ChariFNL-1039	ACCCACTTCGGAAATCAAGT	COL24A1	Calabrese
ChariFNL-1040	TCGGAAATCAAGTCGGTGCG	COL24A1	Calabrese
ChariFNL-1041	ACCGACTTGATTTCCGAAGT	COL24A1	Calabrese
ChariFNL-1042	CGGAAATCAAGTCGGTGCGA	COL24A1	Calabrese
ChariFNL-1043	GAAATCAAGTCGGTGCGAGG	COL24A1	Wright,Calabrese,Weissman
ChariFNL-1044	GAAGGGGGGCGCGCAGCAGC	COL25A1	Calabrese
ChariFNL-1045	GGAAGGGGGGCGCGCAGCAG	COL25A1	Calabrese
ChariFNL-1046	GGGAGCGGCAGGCCGGACGC	COL25A1	Calabrese
ChariFNL-1047	AGGCTCCTCTCCAATCACGG	COL25A1	Wright
ChariFNL-1048	ACTCACGCGAGCATCGCGAA	COL25A1	Wright
ChariFNL-1049	TAGGGTGCGAGCTCCGCAGG	COL26A1	Calabrese
ChariFNL-1050	TCCTCGGCCCCGGACCGCCG	COL26A1	Calabrese
ChariFNL-1051	TGTTAACCCTCGGCGGTCCG	COL26A1	Calabrese
ChariFNL-1052	CCTCGGCCCCGGACCGCCGA	COL26A1	Calabrese
ChariFNL-1053	TCGGCGGTCCGGGGCCGAGG	COL26A1	Calabrese
ChariFNL-1054	GAAAACCAGCGTGTCACCCA	COL6A1	Weissman
ChariFNL-1055	GGAGGCCCTGCAGTACACGC	COL6A1	Wright
ChariFNL-1056	GCAGAGCACGTTGAGCGGTG	COL6A1	Wright
ChariFNL-1057	CGGGCGCTCAGACACTCAGA	COL6A1	Wright
ChariFNL-1058	ACTCTCCCTGGGTGACACGC	COL6A1	Wright
ChariFNL-1059	AGAAAGTGCCCGGCGAGGGC	COLEC12	Calabrese
ChariFNL-1060	AGGGCGGGCGAGAAAGTGCC	COLEC12	Calabrese
ChariFNL-1061	GGCGAGAAAGTGCCCGGCGA	COLEC12	Calabrese,Weissman
ChariFNL-1062	GCACCTTAGGTGCTCGCCGA	COLEC12	Wright
ChariFNL-1063	AGAGAGAGCCCGCGCGAGTG	COLEC12	Wright
ChariFNL-1064	CATTACGGGTTATTATGGGT	CORIN	Calabrese
ChariFNL-1065	CACGGAGGATCTGTCATTAC	CORIN	Calabrese
ChariFNL-1066	TCATTACGGGTTATTATGGG	CORIN	Calabrese
ChariFNL-1067	TCAAAAACTTACACTCCACG	CORIN	Wright
ChariFNL-1068	CGAGCCGACTCGAACACTGA	CORIN	Wright
ChariFNL-1069	CGCTTGCAGTCGGGCTACGG	COX11	Calabrese
ChariFNL-1070	GCAGTCGGGCTACGGAGGCC	COX11	Calabrese,Weissman
ChariFNL-1071	TTACCCGTAATCTGGCAACC	COX11	Calabrese
ChariFNL-1072	ACGAGAGGTCAAATCTCGCG	COX11	Calabrese
ChariFNL-1073	GTTCTGGCGAGAAGCGAAGT	COX11	Calabrese,Weissman
ChariFNL-1074	CGCGGCAAGCCGAATCCTAG	COX14	Calabrese
ChariFNL-1075	GCTTTCTGCACCAATAGCTG	COX14	Calabrese
ChariFNL-1076	TAGAGGCTAACCCGGCAGGT	COX14	Calabrese
ChariFNL-1077	ATCCTAGAGGCTAACCCGGC	COX14	Calabrese
ChariFNL-1078	CCGAATCCTAGAGGCTAACC	COX14	Calabrese
ChariFNL-1079	AGGCGCACTTCTGTTCGCTC	COX15	Calabrese
ChariFNL-1080	TCCGGTCCCCAGAGAAGGCG	COX15	Calabrese
ChariFNL-1081	TTCGCTCCGGTCCCCAGAGA	COX15	Calabrese
ChariFNL-1082	GCCGGAGCCCAAATTCCAAG	COX15	Wright
ChariFNL-1083	CCTCTGAGCGAAAACGAGCG	COX15	Wright
ChariFNL-1084	ACGCCTGCCGGAAAGCAGCC	COX4I1	Calabrese
ChariFNL-1085	CTTTCCGGCAGGCGTTGGAG	COX4I1	Calabrese
ChariFNL-1086	GGTCACCGTGGAGCGGAAAA	COX4I1	Calabrese
ChariFNL-1087	AACGTCGTAAAATGCCGGGC	COX4I1	Calabrese
ChariFNL-1088	CTGCGAACGTCGTAAAATGC	COX4I1	Calabrese
ChariFNL-1089	CTCCTCGGATTCGTCCACCA	COX7A1	Calabrese
ChariFNL-1090	CTCGGATTCGTCCACCACGG	COX7A1	Calabrese
ChariFNL-1091	CTGGACCGCCTCCTCCGTGG	COX7A1	Calabrese
ChariFNL-1092	CTCCGTGGTGGACGAATCCG	COX7A1	Calabrese
ChariFNL-1093	GGATTCGTCCACCACGGAGG	COX7A1	Calabrese
ChariFNL-1094	AATGCATACGCAAGACTCGG	COX7A2	Calabrese
ChariFNL-1095	GAAAAACTAGAGCGGCAGTA	COX7A2	Calabrese,Weissman
ChariFNL-1096	AAGGTCAGGAACGAGATCAC	COX7A2	Wright
ChariFNL-1097	GATGAAGTCAATGTGAGACC	COX7A2	Wright
ChariFNL-1098	ACGGCTCTATCCGCTCTAGC	COX7A2	Wright,Calabrese
ChariFNL-1099	AACGCGCCAAAAACTGCCAA	COX8A	Calabrese
ChariFNL-1100	GCTCCGCCCATAGCGTAGGA	COX8A	Calabrese
ChariFNL-1101	GAACGCGCCAAAAACTGCCA	COX8A	Calabrese
ChariFNL-1102	GGTGTCAATTGGCTGTTTCG	COX8A	Calabrese,Weissman
ChariFNL-1103	ACAAGTATAAGCCTTGGAGG	COX8A	Wright
ChariFNL-1104	GGTGGAGCGTCACCACCAGG	CPD	Calabrese,Weissman
ChariFNL-1105	AGCAGCCGATTCCCTCTGGG	CPD	Calabrese
ChariFNL-1106	GCAGCCGATTCCCTCTGGGC	CPD	Calabrese
ChariFNL-1107	TAAAGCAGCCGATTCCCTCT	CPD	Calabrese
ChariFNL-1108	GATCAACACCTGGCGCGACA	CPD	Wright
ChariFNL-1109	CGGCCCACTCCGGAGCCGCG	CPM	Calabrese
ChariFNL-1110	GCCTTCGCACCTAGGAGAGA	CPM	Calabrese
ChariFNL-1111	GTCTCTCCTAGGTGCGAAGG	CPM	Calabrese,Weissman
ChariFNL-1112	CCGCCCGGGAGGCACCCGCG	CPM	Calabrese
ChariFNL-1113	GACGTCCCTCCGGCCCACTC	CPM	Calabrese
ChariFNL-1114	TATAGACCCGCCCTTCGCCC	CPOX	Wright
ChariFNL-1115	CTGAGTAAACAGCCGACCCG	CPOX	Wright
ChariFNL-1116	GTCTATACAGATCCTGAGCC	CPOX	Wright
ChariFNL-1117	TTGAAAATGTAAGCGGGACT	CPOX	Wright
ChariFNL-1118	GCGAATACAGAGCCTGGCTC	CPOX	Wright
ChariFNL-1119	GGCGGGTGACTCCCGGCGCG	CPT1A	Calabrese
ChariFNL-1120	GGGTGACTCCCGGCGCGCGG	CPT1A	Calabrese
ChariFNL-1121	GACTCCCGGCGCGCGGAGGG	CPT1A	Calabrese
ChariFNL-1122	GCCGGGAGTCACCCGCCTGC	CPT1A	Calabrese,Weissman
ChariFNL-1123	GGTGACTCCCGGCGCGCGGA	CPT1A	Calabrese,Weissman
ChariFNL-1124	ATGTAGGGGATTGGACGCCG	CPT1C	Calabrese
ChariFNL-1125	TCTGGCCGGGTAAAAGGAGA	CPT1C	Calabrese
ChariFNL-1126	TGGGGATCGAACGGATGTAG	CPT1C	Calabrese
ChariFNL-1127	ACGGAGGACTGGGGATCGAA	CPT1C	Calabrese
ChariFNL-1128	ACTGGGGATCGAACGGATGT	CPT1C	Calabrese
ChariFNL-1129	CGCGCCGGTCTCTCTCAGGA	CRB1	Calabrese
ChariFNL-1130	GTTGACGTGTTCGTTGGCTG	CRB1	Calabrese
ChariFNL-1131	CGAGCGGTTGACGTGTTCGT	CRB1	Calabrese
ChariFNL-1132	GGGCTTGGAGGCTGCGCGAG	CRB1	Calabrese
ChariFNL-1133	GAGTTCTGAAGATCATTCAG	CRB1	Weissman
ChariFNL-1134	CAGGGGCTATGCAAATGTAG	CREB3	Calabrese
ChariFNL-1135	GGTGCAGCGCCACGTCCCAG	CREB3	Calabrese,Weissman
ChariFNL-1136	ACCCCCGCCCTCGGGGTGCG	CREB3	Calabrese
ChariFNL-1137	CCTACATTTGCATAGCCCCT	CREB3	Calabrese
ChariFNL-1138	CCGGACACGCAAGAGAGGCA	CREB3	Wright
ChariFNL-1139	TGACTAGGAAGACGCGCGAG	CSF1	Calabrese
ChariFNL-1140	TGCTGACTCAGGCTCCACGA	CSF1	Wright
ChariFNL-1141	CAGTGTTACTTGCTCCCTCG	CSF1	Wright
ChariFNL-1142	AGCGCTCTATGATCGTCCCA	CSF1	Wright
ChariFNL-1143	AAGCCTTCAGCAAACGAGCG	CSF1	Wright
ChariFNL-1144	AACCATCCTTACCCACAGAG	CSMD1	Calabrese
ChariFNL-1145	GAAGGGCTGCTAGTGGCACA	CSMD1	Calabrese,Weissman
ChariFNL-1146	CGCAGAAGAAGGGCTGCTAG	CSMD1	Calabrese
ChariFNL-1147	TCTGATCTAAGTTAGGTAGG	CSMD1	Wright
ChariFNL-1148	GTAATCGGTGTGCAATACGC	CSMD1	Wright
ChariFNL-1149	GCTATAACGAGCCAGAATTG	CSMD3	Calabrese,Weissman
ChariFNL-1150	ACCAAAATCTACCCCAATTC	CSMD3	Calabrese
ChariFNL-1151	TGCTATAACGAGCCAGAATT	CSMD3	Calabrese
ChariFNL-1152	TTGCTATAACGAGCCAGAAT	CSMD3	Calabrese
ChariFNL-1153	CATGTCCCATTATAACGACG	CSMD3	Wright
ChariFNL-1154	TATAACAAGAGGGTCGGGAT	CTAGE5	Wright
ChariFNL-1155	GGTTGCGCCGAGACGCCTCT	CTAGE5	Wright
ChariFNL-1156	ACACGACAGCGCGGAGTATG	CTAGE5	Wright
ChariFNL-1157	GTAAAGTATAACAAGAGGGT	CTAGE5	Weissman
ChariFNL-1158	GGGTACGTCGCAGGCTTGTG	CTAGE5	Weissman
ChariFNL-1159	AGTGTAACTATCCGACCGCG	CTC-260F20.3	Wright,Calabrese
ChariFNL-1160	GAAGCACTTGAGATGGTCCG	CTC-260F20.3	Wright,Weissman
ChariFNL-1161	CCCACACTTCCGGTCCCGGG	CTC-260F20.3	Wright
ChariFNL-1162	GGGACTTCCTAGCCGTGCCG	CTC-260F20.3	Wright,Calabrese
ChariFNL-1163	TGCCACCGCCATGATGAGTG	CTC-260F20.3	Wright
ChariFNL-1164	AGCCAAAAGCACTCCAAGCG	CTDNEP1	Calabrese
ChariFNL-1165	CCCGCCATAGACCGCGCAGG	CTDNEP1	Calabrese
ChariFNL-1166	GGGACTAAGTTCCTCCTGCG	CTDNEP1	Calabrese,Weissman
ChariFNL-1167	CCTCCTGCGCGGTCTATGGC	CTDNEP1	Calabrese
ChariFNL-1168	CTGCGCGGTCTATGGCGGGT	CTDNEP1	Calabrese
ChariFNL-1169	CTGGGGTTCCGTCCTCCCGC	CTXN1	Calabrese
ChariFNL-1170	GCGAGCCAGCGACCCCGCCC	CTXN1	Calabrese
ChariFNL-1171	GGCAAGGCGTCCACCCACTG	CTXN1	Weissman
ChariFNL-1172	TCGAGTGGGGTCTATCGCGG	CTXN1	Wright
ChariFNL-1173	GAGCACCCACGACCTCGCCG	CTXN1	Weissman
ChariFNL-1174	GTGCATGGATTTCTTCGGTG	CTXN2	Calabrese,Weissman,Weissman
ChariFNL-1175	TTTGCGCTCGCGTGTGTCTG	CTXN2	Wright,Calabrese
ChariFNL-1176	GTTGGTGAGACAGAGGACGT	CTXN2	Weissman
ChariFNL-1177	AACGCTGTCAGTTAATGCGG	CTXN2	Wright
ChariFNL-1178	CGCCTTCTCCTAGAAACGGA	CTXN2	Wright
ChariFNL-1179	AGACAGGTGCAAGCGGGGGT	CUX2	Calabrese
ChariFNL-1180	CGTGCAATGCCGGGAGCTGG	CUX2	Calabrese
ChariFNL-1181	GCGTGCAATGCCGGGAGCTG	CUX2	Calabrese
ChariFNL-1182	GGGTAGACAGGTGCAAGCGG	CUX2	Calabrese,Weissman
ChariFNL-1183	TGGGGGTAGACAGGTGCAAG	CUX2	Calabrese
ChariFNL-1184	CGCTGGGGCTCGCGCCAAGG	CWH43	Calabrese
ChariFNL-1185	GGCGGCGCAACGCGCACAGG	CWH43	Calabrese
ChariFNL-1186	TCGCGCCAAGGAGGCAAAGG	CWH43	Calabrese
ChariFNL-1187	CCACAGCGAGGGCATCGCCG	CWH43	Wright
ChariFNL-1188	GCGCCAAGGAGGCAAAGGCG	CWH43	Wright,Calabrese
ChariFNL-1189	AAGTGAAGTCCGGAGACCAG	CYB561A3	Calabrese
ChariFNL-1190	GAAGTGAAGTCCGGAGACCA	CYB561A3	Calabrese
ChariFNL-1191	AGCCGGCCACCCCTGGTCTC	CYB561A3	Calabrese
ChariFNL-1192	GGAAGTGAAGTCCGGAGACC	CYB561A3	Calabrese
ChariFNL-1193	GTCCGGAGACCAGGGGTGGC	CYB561A3	Calabrese,Weissman
ChariFNL-1194	CGCGAGGAACGAGGAGCTAC	CYB561D2	Calabrese
ChariFNL-1195	GCGCGAGGAACGAGGAGCTA	CYB561D2	Calabrese
ChariFNL-1196	GGAACGAGGAGCTACGGGCC	CYB561D2	Calabrese
ChariFNL-1197	TGAAGAATATGCATTCGATG	CYB561D2	Calabrese
ChariFNL-1198	ACTTGTCAGAGACAGCCTCG	CYB561D2	Wright
ChariFNL-1199	AAAACGAGAGAGACTAAGGG	CYB5D2	Calabrese
ChariFNL-1200	GATAAAACGAGAGAGACTAA	CYB5D2	Calabrese
ChariFNL-1201	GACGCCGAGCGTGACGTCAT	CYB5D2	Calabrese,Weissman
ChariFNL-1202	GAGGCCGCCTATCTACGTGA	CYB5D2	Weissman,Weissman
ChariFNL-1203	GGCGCCGTCACGTAGATAGG	CYB5D2	Weissman,Weissman
ChariFNL-1204	CGAAGTCATGTCTAGTTGAG	CYBB	Wright
ChariFNL-1205	AACTAGACATGACTTCGTGC	CYBB	Wright
ChariFNL-1206	CCAGTCACAATTAAACATAG	CYBB	Wright
ChariFNL-1207	AAAAGGAAACCGATTGCCCC	CYBB	Calabrese
ChariFNL-1208	AAAGGAAACCGATTGCCCCA	CYBB	Calabrese
ChariFNL-1209	GAAAGAGCAATGGATCGCCG	CYP20A1	Calabrese,Weissman
ChariFNL-1210	GGAAACCAACGGGCCGCTGG	CYP20A1	Calabrese,Weissman
ChariFNL-1211	GGCCTCGGTCACGCCCCCAG	CYP20A1	Calabrese
ChariFNL-1212	AATGGATCGCCGAGGAGCCG	CYP20A1	Calabrese
ChariFNL-1213	CCATTGCGAAAACTGTTGGG	CYP20A1	Wright
ChariFNL-1214	ACGCCGTGCCCCCTTGCAGG	CYP2R1	Calabrese
ChariFNL-1215	GACGCCGTGCCCCCTTGCAG	CYP2R1	Calabrese,Weissman
ChariFNL-1216	TGCAAGGGGGCACGGCGTCG	CYP2R1	Calabrese
ChariFNL-1217	ACTGGATCGCCTCGGAGCCT	CYP2R1	Calabrese
ChariFNL-1218	CTCGGAGCCTCGGCCCGGAG	CYP2R1	Calabrese
ChariFNL-1219	ACAAGAAATAGGCGTGTGGA	CYP4F22	Calabrese
ChariFNL-1220	CAGAACCCTGCGGGAGCCCG	CYP4F22	Calabrese
ChariFNL-1221	GAGAACAAGAAATAGGCGTG	CYP4F22	Wright,Calabrese,Weissman
ChariFNL-1222	CCTAGAAGTCCCAAACCATC	CYP4F22	Wright
ChariFNL-1223	GCGGGACTTGGGCGCTAATG	CYP4F22	Wright
ChariFNL-1224	AGTGCAATCACTACGCCCTG	CYP4V2	Calabrese
ChariFNL-1225	CTGCGAGGTTGCTCTACGTG	CYP4V2	Calabrese
ChariFNL-1226	TGATTGCACTGGAGGCCCGG	CYP4V2	Calabrese
ChariFNL-1227	CCAGGGCGTAGTGATTGCAC	CYP4V2	Calabrese
ChariFNL-1228	GGGCGTAGTGATTGCACTGG	CYP4V2	Calabrese,Weissman
ChariFNL-1229	CCGTGCGTCACAGAATGGGG	CYP51A1	Calabrese
ChariFNL-1230	TATTTAAGGGGCGTGGCCAG	CYP51A1	Calabrese
ChariFNL-1231	ACCCCGTGCGTCACAGAATG	CYP51A1	Calabrese
ChariFNL-1232	CCGCCCCATTCTGTGACGCA	CYP51A1	Calabrese
ChariFNL-1233	CGTGCGTCACAGAATGGGGC	CYP51A1	Calabrese
ChariFNL-1234	TTAAGGACTCAAGCATCCGT	CYTH1	Wright
ChariFNL-1235	ACTCAACCAAAGTCATAGCC	CYTH1	Wright
ChariFNL-1236	GCGCAGGCCGGAGCCTCGGG	CYTH1	Weissman
ChariFNL-1237	CGAAAGCCCAAGGTCGTGTC	CYTH1	Wright
ChariFNL-1238	ACTCGACCTGGCCTGCAGCC	CYTH1	Wright
ChariFNL-1239	AAACCCCTCTCCGCCGCCAG	DAGLA	Calabrese
ChariFNL-1240	GCCAGCGGTGACCATGGCGA	DAGLA	Calabrese
ChariFNL-1241	CCTCCCCACGACCGTCGCCA	DAGLA	Calabrese
ChariFNL-1242	GTCGCCATGGTCACCGCTGG	DAGLA	Calabrese,Weissman
ChariFNL-1243	TCCGCCGCCAGCGGTGACCA	DAGLA	Calabrese
ChariFNL-1244	CCGGCGCTGCGGGTTCTGCG	DAPK1	Calabrese
ChariFNL-1245	GGACCCTGCAAGCGGGCTGG	DAPK1	Calabrese
ChariFNL-1246	CCCGCAGCGCCGGCCTGGCA	DAPK1	Calabrese
ChariFNL-1247	TGGCAGGGCAGCTCGGAGGT	DAPK1	Calabrese
ChariFNL-1248	GAAGTGCGATCGCAGCCGGG	DAPK1	Wright
ChariFNL-1249	ACGTCGAGGTGCGGCACGAG	DAPK3	Calabrese
ChariFNL-1250	GGGGGCGGGACGTCGAGGTG	DAPK3	Calabrese
ChariFNL-1251	GGTGCCGAAAAGGCAGCTGG	DAPK3	Calabrese
ChariFNL-1252	CGGGCGCACCGGCCAATAGG	DAPK3	Calabrese
ChariFNL-1253	GAACCCCGCCGCCTATTGGC	DAPK3	Calabrese,Weissman
ChariFNL-1254	TTCTAAGAGAAAACTTGCCA	DAPL1	Calabrese
ChariFNL-1255	ACCGGCTTTATAAAGGCAGG	DAPL1	Calabrese
ChariFNL-1256	GGGCTTGTCATCCAGCTCTC	DAPL1	Calabrese
ChariFNL-1257	ACACTTGAGGGATCAACGGT	DAPL1	Wright
ChariFNL-1258	ATAAAGCCGGTGCGGTGGTG	DAPL1	Wright
ChariFNL-1259	GAAGTGTAGTCCGCTCGCGG	DENND1A	Calabrese,Weissman
ChariFNL-1260	GGAAGTGTAGTCCGCTCGCG	DENND1A	Calabrese
ChariFNL-1261	TGGGAAGTGTAGTCCGCTCG	DENND1A	Calabrese
ChariFNL-1262	GGGAAGTGTAGTCCGCTCGC	DENND1A	Calabrese
ChariFNL-1263	GTAGTCCGCTCGCGGGGGCG	DENND1A	Calabrese
ChariFNL-1264	GAGCCCCAGAGGATACCGCG	DENND3	Calabrese,Weissman
ChariFNL-1265	AGAGCCCCAGAGGATACCGC	DENND3	Calabrese
ChariFNL-1266	GAGAGCCCCAGAGGATACCG	DENND3	Calabrese
ChariFNL-1267	ACGCCTGATCTAAGCCAATG	DENND3	Wright
ChariFNL-1268	CGAGGTGCAAAGGCTTGGCA	DENND3	Wright
ChariFNL-1269	CCTCGCGGGCAGGGTCTCCG	DENND4C	Calabrese
ChariFNL-1270	CCTCGGAGACCCTGCCCGCG	DENND4C	Calabrese
ChariFNL-1271	GGGCGGGGGACTAGCTCCAG	DENND4C	Calabrese
ChariFNL-1272	CCATCGCCCCTGGCTGTAGG	DENND4C	Calabrese
ChariFNL-1273	CGCAGGCGCAGACCGGACTG	DENND4C	Calabrese
ChariFNL-1274	AGAGCGACTACACGACTGGT	DERL1	Calabrese
ChariFNL-1275	TAGAGCGACTACACGACTGG	DERL1	Calabrese
ChariFNL-1276	GACGCCGAGCCTCGGCCGGG	DERL1	Calabrese,Weissman
ChariFNL-1277	GCCGAGGCTCGGCGTCCTGG	DERL1	Calabrese,Weissman
ChariFNL-1278	GTGGAATGAGTAAGCAGACG	DERL1	Wright
ChariFNL-1279	ACTCAGACGCTAGGGCCCCG	DEXI	Calabrese
ChariFNL-1280	CCGCTTCGCTCCGCCCCTCG	DEXI	Calabrese
ChariFNL-1281	TCAGACGCTAGGGCCCCGAG	DEXI	Calabrese
ChariFNL-1282	GATTGGCTCCGGCCGCCAGG	DEXI	Calabrese
ChariFNL-1283	GCGGCCGGAGCCAATCAGCG	DEXI	Calabrese,Weissman
ChariFNL-1284	CTGGGAGTCGTAGTCGCCGC	DGAT1	Calabrese
ChariFNL-1285	GACGGGGCGCAGGGCACCCT	DGAT1	Calabrese,Weissman
ChariFNL-1286	GGAGAGGCTGACGGGGCGCA	DGAT1	Calabrese
ChariFNL-1287	CGTAGTCGCCGCGGGCGCGC	DGAT1	Calabrese
ChariFNL-1288	GCTCTGCGCCGGTGCGGCCG	DGAT1	Calabrese
ChariFNL-1289	GCGGTTCCCCCACAAGCAAG	DGAT2	Calabrese
ChariFNL-1290	TCCCCCACAAGCAAGTGGCG	DGAT2	Calabrese
ChariFNL-1291	TTGTGGGGGAACCGCACCTG	DGAT2	Calabrese
ChariFNL-1292	CCACAAGCAAGTGGCGCGGG	DGAT2	Calabrese
ChariFNL-1293	CCCCCACAAGCAAGTGGCGC	DGAT2	Calabrese
ChariFNL-1294	GCCTGTGGCGGCGAGCCCCG	DGKE	Calabrese
ChariFNL-1295	CGGCGAGCCCCGTGGCTGGG	DGKE	Calabrese
ChariFNL-1296	GCACTCGTGTCTGCGCCGAG	DGKE	Wright
ChariFNL-1297	ACACCTACCTCAGCCCGCCG	DGKE	Wright
ChariFNL-1298	GTAACAGTGGGGCGTTTGAG	DGKE	Weissman
ChariFNL-1299	CCCGCAGCCAATGAAAGCTG	DHCR24	Calabrese
ChariFNL-1300	TCCTGGTCCGATCCCCGGCG	DHCR24	Calabrese
ChariFNL-1301	TCGGTGGGCCGAGACCCGGG	DHCR24	Calabrese
ChariFNL-1302	ACCAATGGCGAGCCGCGCCG	DHCR24	Calabrese
ChariFNL-1303	GAGACCCGGGCGGCGACCAA	DHCR24	Calabrese,Weissman
ChariFNL-1304	AGGCTCCTCGACCAATCACG	DHCR7	Calabrese
ChariFNL-1305	GGTGGGCCCGGAGTCAGCTC	DHCR7	Calabrese,Weissman
ChariFNL-1306	TCAGGCTCCTCGACCAATCA	DHCR7	Calabrese
ChariFNL-1307	CCGCGCCCCGTGATTGGTCG	DHCR7	Calabrese
ChariFNL-1308	CCTCGACCAATCACGGGGCG	DHCR7	Calabrese
ChariFNL-1309	GTTTCTGGTGACGTCACGGG	DHX36	Calabrese
ChariFNL-1310	TCACGGGAGGACGACCCCGG	DHX36	Calabrese
ChariFNL-1311	TGCCACCCTCCAGACCACCG	DHX36	Calabrese
ChariFNL-1312	AGTGGTTTCTGGTGACGTCA	DHX36	Calabrese
ChariFNL-1313	CCATTTAGCGTCACAAGCAG	DHX36	Calabrese
ChariFNL-1314	TTTCACCTCCTCACAATGTG	DIABLO	Wright
ChariFNL-1315	TAAATCGGAATCAAGCACTC	DIABLO	Wright
ChariFNL-1316	AGATCTCGGTCACTTAAGCT	DIABLO	Wright
ChariFNL-1317	GGAAGCAGTCGGGATTGGGC	DIABLO	Weissman
ChariFNL-1318	CATGCAAGTGCAAGCATGCA	DIABLO	Wright
ChariFNL-1319	GCGGCATCGACGCGTCTTCG	DIP2A	Calabrese,Weissman
ChariFNL-1320	CACCAGAGCCTCGCTTCCAT	DIP2A	Calabrese
ChariFNL-1321	CGACGCGTCTTCGGGGCCAA	DIP2A	Calabrese
ChariFNL-1322	CTTCGGGGCCAATGGAAGCG	DIP2A	Wright,Calabrese
ChariFNL-1323	CTCCCAATGGGAGCCCGGAG	DIP2A	Wright
ChariFNL-1324	TCCTCAGCGCGGCCCCGCCA	DIP2C	Calabrese
ChariFNL-1325	TCGCGCGCCCCCGCGCCCCA	DIP2C	Calabrese
ChariFNL-1326	AACCAGCCCTCCAAGACCCG	DIP2C	Wright
ChariFNL-1327	TCCCTGCGAAAATCACGTCC	DIP2C	Wright
ChariFNL-1328	GCAGTGCCCCGGGTCTTGGA	DIP2C	Weissman
ChariFNL-1329	AGGGCCGCCCCCGACCACGG	DLK1	Calabrese
ChariFNL-1330	TGTGACCCCCTCCCCTCGCA	DLK1	Calabrese
ChariFNL-1331	CCCCCGCCTCCGTGCGCACG	DLK1	Calabrese
ChariFNL-1332	TGGGACGCCGCCGTGGTCGG	DLK1	Calabrese
ChariFNL-1333	CCCTCACACTGTACAGCACG	DLK1	Wright
ChariFNL-1334	ACAGTCCCAGCGCCGCCCGG	DLL4	Calabrese
ChariFNL-1335	GCTGGGACTGTAGCAGCTAG	DLL4	Calabrese
ChariFNL-1336	TGTAGCAGCTAGAGGCCGGG	DLL4	Calabrese
ChariFNL-1337	GACTGTAGCAGCTAGAGGCC	DLL4	Calabrese,Weissman
ChariFNL-1338	GTAGCAGCTAGAGGCCGGGA	DLL4	Calabrese,Weissman
ChariFNL-1339	CCCCCTACTCTAGCACTGAA	DMPK	Calabrese
ChariFNL-1340	GAACCCTTCAGTGCTAGAGT	DMPK	Calabrese,Weissman
ChariFNL-1341	TAGCACTGAAGGGTTCTGAA	DMPK	Calabrese
ChariFNL-1342	CTAGCACTGAAGGGTTCTGA	DMPK	Calabrese
ChariFNL-1343	TCTGAAGGTGATCGGACGCG	DMPK	Wright
ChariFNL-1344	GGGCGTCCGAGCTGACTCGG	DNAJB14	Wright
ChariFNL-1345	GGATGCGGATCGCGCCCTAG	DNAJB14	Weissman
ChariFNL-1346	CGGCGCCAGCAGGCTCGAAG	DNAJB14	Wright
ChariFNL-1347	CCGAGTCAGCTCGGACGCCC	DNAJB14	Wright
ChariFNL-1348	CGCGGACCACCGAGTCAGCT	DNAJB14	Wright
ChariFNL-1349	AAAGGCGGTGCTTAAACCGG	DNAJB9	Calabrese
ChariFNL-1350	GGCGGTGCTTAAACCGGAGG	DNAJB9	Calabrese,Weissman
ChariFNL-1351	GGAAAACTGTTGTTGCTGCT	DNAJB9	Calabrese
ChariFNL-1352	AAGTGAGTCGACAGACGAGG	DNAJB9	Wright,Calabrese
ChariFNL-1353	AGTCCTCAGCTCTCCGTACG	DNAJB9	Wright
ChariFNL-1354	AGGGACAGCGCGGGCCAGCC	DNAJC11	Calabrese
ChariFNL-1355	GGACGGCTCCGGGCCGCCAG	DNAJC11	Calabrese
ChariFNL-1356	AGCGCAGGCGCACTCCCGCC	DNAJC11	Calabrese
ChariFNL-1357	CGGAGCCGTCCGCGCCCGGC	DNAJC11	Calabrese
ChariFNL-1358	GCACTCCCGCCGGGCGCGGA	DNAJC11	Calabrese
ChariFNL-1359	AATTTCAGGGAAAGAACGAT	DNAJC13	Calabrese
ChariFNL-1360	CAGGGAAAGAACGATCGGGA	DNAJC13	Calabrese
ChariFNL-1361	GGGAAAGAACGATCGGGACG	DNAJC13	Calabrese
ChariFNL-1362	CATGCGCAGAGTAACGACAC	DNAJC13	Wright
ChariFNL-1363	CAAAGCCTGAGCGAAGATGG	DNAJC13	Wright
ChariFNL-1364	GCCTCAGCTGGACCATCTGG	DNAJC5B	Calabrese
ChariFNL-1365	GGTTCAACCAAACACCACTG	DNAJC5B	Wright
ChariFNL-1366	TTGAGTCACAGTACTGACTG	DNAJC5B	Wright
ChariFNL-1367	AATGCCTCTTAACTAGGCGA	DNAJC5B	Wright
ChariFNL-1368	GTCAACAAAGGATCAAAAGT	DNAJC5B	Weissman
ChariFNL-1369	GTGCTAGCAACCCACCTATG	DNASE1	Calabrese
ChariFNL-1370	GTGTTTCTTTCTGTAAGCAC	DNASE1	Calabrese
ChariFNL-1371	TAAGTGCAAACGTGATTATC	DNASE1	Calabrese
ChariFNL-1372	GTGAGATGTGATTCGTGGTG	DNASE1	Wright
ChariFNL-1373	GGGGGCCACCACACGTGCAA	DNASE1	Weissman
ChariFNL-1374	CCCGCAGCGGCGATCCCGGG	DONSON	Calabrese
ChariFNL-1375	CCGCCCCCGCCGGTTCCGAG	DONSON	Calabrese
ChariFNL-1376	GCCACCCGGGATCGCCGCTG	DONSON	Calabrese
ChariFNL-1377	CATGCTCCGCTCGGAACCGG	DONSON	Calabrese
ChariFNL-1378	CCGAGCGGAGCATGCGCAGT	DONSON	Calabrese
ChariFNL-1379	TAATATGGGCATTAGAGGGT	DPAGT1	Calabrese
ChariFNL-1380	TTAATATGGGCATTAGAGGG	DPAGT1	Calabrese
ChariFNL-1381	TCGCTGAACAACCATTACTG	DPAGT1	Calabrese
ChariFNL-1382	TTCAGCGAACAAGATCCGGG	DPAGT1	Calabrese
ChariFNL-1383	GGACGGAGCTAAAACTGACG	DPAGT1	Weissman,Weissman
ChariFNL-1384	CAGGTGAGAGTCGGCAGCCG	DPP10	Calabrese
ChariFNL-1385	CCGGCGGACCAGGTGAGAGT	DPP10	Calabrese
ChariFNL-1386	CCGACTCTCACCTGGTCCGC	DPP10	Calabrese
ChariFNL-1387	TGGAGCCACCCCTCCCGGGA	DPP10	Calabrese
ChariFNL-1388	GAGGGAGGGACCCTACGACG	DPP10	Weissman
ChariFNL-1389	CCTGATGGATGCGGTGACCG	DPP6	Calabrese
ChariFNL-1390	CGCGGCAGTCGCTGCCTCCG	DPP6	Calabrese
ChariFNL-1391	CGCGGAGGCAGCGACTGCCG	DPP6	Calabrese
ChariFNL-1392	GGCGGCCGGAGCATGCGCCG	DPP6	Calabrese
ChariFNL-1393	GGTCGCACAAAAGGGTGCGA	DPP6	Weissman
ChariFNL-1394	AACACCACAGCGCAGTCTAG	DPP8	Calabrese
ChariFNL-1395	CAGCGCAGTCTAGTGGCCGG	DPP8	Calabrese
ChariFNL-1396	CCGGCCACTAGACTGCGCTG	DPP8	Calabrese
ChariFNL-1397	CCACAGCGCAGTCTAGTGGC	DPP8	Calabrese
ChariFNL-1398	GATAGAGATGAACTCCAGAA	DPP8	Weissman
ChariFNL-1399	AGCGCGCGTCCGGCGCAGAG	DPY19L1	Calabrese
ChariFNL-1400	GGAGCGCGCGTCCGGCGCAG	DPY19L1	Calabrese
ChariFNL-1401	GGGCGGGGACACCCTGCGAG	DPY19L1	Calabrese
ChariFNL-1402	GAGCGCGCGTCCGGCGCAGA	DPY19L1	Calabrese
ChariFNL-1403	TGGGGAGCTGATAAGGGACG	DPY19L1	Wright
ChariFNL-1404	GCGGGATCGCCCCTACACTC	DRD5	Calabrese,Weissman
ChariFNL-1405	GGCGATCCCGCAGGTCCGAG	DRD5	Calabrese
ChariFNL-1406	CCCTACACTCTGGCGCGCTG	DRD5	Calabrese
ChariFNL-1407	CCTACACTCTGGCGCGCTGA	DRD5	Calabrese
ChariFNL-1408	GGTGGGGCGGGAGTCGAGCG	DRD5	Weissman
ChariFNL-1409	CGGATTGGACCCAGAGGACG	DSC2	Calabrese
ChariFNL-1410	CTTAAATAGACAACAAGGAG	DSC2	Calabrese
ChariFNL-1411	GTCTTAAATAGACAACAAGG	DSC2	Calabrese
ChariFNL-1412	TAAGTCTTAAATAGACAACA	DSC2	Calabrese
ChariFNL-1413	TGAAACCGGATTGGACCCAG	DSC2	Calabrese
ChariFNL-1414	CGGTTTCCTCCCCCCTCCAG	DSE	Calabrese
ChariFNL-1415	GCGCTGAGGCTCCGCTGGAG	DSE	Calabrese
ChariFNL-1416	GGCGCTGAGGCTCCGCTGGA	DSE	Calabrese,Weissman
ChariFNL-1417	CCGACTGTTAGCAACATGAG	DSE	Wright
ChariFNL-1418	AAGAGACACCACTCGGCCGG	DSE	Wright
ChariFNL-1419	ACACGGGTGTCCCAGCCCAG	DUOX2	Calabrese
ChariFNL-1420	CCTGGGCTGGGACACCCGTG	DUOX2	Wright,Calabrese
ChariFNL-1421	AGCGTGGGCGACGTGCCACA	DUOX2	Calabrese
ChariFNL-1422	CGCCCACGCTGCTATAAAAG	DUOX2	Wright,Calabrese
ChariFNL-1423	GCTGAGTTTGGAAGTCGCGC	DUOX2	Calabrese,Weissman
ChariFNL-1424	GAATTTACCAGTTAACAGAC	EBP	Calabrese
ChariFNL-1425	TTACAATCCTGTCTGTTAAC	EBP	Calabrese
ChariFNL-1426	GAAAATGGCGCCACGCGCGG	EBP	Weissman
ChariFNL-1427	GACTCGATGCAGATTGGCTA	EBP	Wright,Weissman
ChariFNL-1428	GTGGAGACTGGGACGCGCCA	EBP	Wright
ChariFNL-1429	ACCCCGCCCCATCCCTCAAG	EDA	Calabrese
ChariFNL-1430	GCCAAGGCTTGGCGGCCCCG	EDA	Calabrese
ChariFNL-1431	TGCCGGGACGCCCAACCACG	EDA	Calabrese
ChariFNL-1432	CCATCCCTCAAGCGGCTGCC	EDA	Calabrese
ChariFNL-1433	CGGCAGCCGCTTGAGGGATG	EDA	Calabrese
ChariFNL-1434	CCAGTGGCCCGGGATTGGCC	EDEM1	Calabrese
ChariFNL-1435	CCCCACGGTCGCCCGCCCAG	EDEM1	Calabrese
ChariFNL-1436	ACTGCGTGGGAGGGAGTCCT	EDEM1	Calabrese
ChariFNL-1437	CCACTGGGCGGGCGACCGTG	EDEM1	Calabrese
ChariFNL-1438	ATGTGCGGCCCAGCCAACTG	EDEM1	Wright
ChariFNL-1439	AGGACCAATGGAGACCTCAT	EDEM3	Calabrese
ChariFNL-1440	CCAATGCCCTCTCCAGTCGC	EDEM3	Calabrese
ChariFNL-1441	CCGTAGAGCCTCAGGACCAA	EDEM3	Calabrese
ChariFNL-1442	CCGGGTAGAAGCGAGAGACA	EDEM3	Wright
ChariFNL-1443	TGGGACTGGTAGTCCTCAGG	EDEM3	Wright
ChariFNL-1444	AAGAGTTCGGAGCTTTGCCT	EDNRB	Calabrese
ChariFNL-1445	CTCCGAACTCTTTCACGTAA	EDNRB	Calabrese
ChariFNL-1446	GAACTCTTTCACGTAACGGG	EDNRB	Calabrese
ChariFNL-1447	TCCCGTTACGTGAAAGAGTT	EDNRB	Calabrese
ChariFNL-1448	AGCCAACATTAACCCCAACA	EDNRB	Wright
ChariFNL-1449	CAAGGAGCTGGTGACCCCAA	EFCAB14	Calabrese
ChariFNL-1450	CTTTGGGGTCACCAGCTCCT	EFCAB14	Calabrese
ChariFNL-1451	TGACCAGATCCGCCAGGGAC	EFCAB14	Calabrese
ChariFNL-1452	GCGGGCGACCAATGGGAGTG	EFCAB14	Weissman
ChariFNL-1453	GGCCACCCTAATCGGCAGGT	EFCAB14	Wright
ChariFNL-1454	ACCGCCGGGCTCGCAACGCT	EFEMP1	Calabrese
ChariFNL-1455	GCCCAGCGTTGCGAGCCCGG	EFEMP1	Calabrese,Weissman
ChariFNL-1456	GCGCTGCGCGCTCTACCGCC	EFEMP1	Calabrese
ChariFNL-1457	TGAGCCCAGCGTTGCGAGCC	EFEMP1	Calabrese
ChariFNL-1458	TGCGCTGCGCGCTCTACCGC	EFEMP1	Calabrese
ChariFNL-1459	CCCGGCGCGCGGCTGCCTGG	EFNA1	Calabrese
ChariFNL-1460	CATCTCTGAGCAGATCTGCG	EFNA1	Calabrese
ChariFNL-1461	GCCCCCAGGCAGCCGCGCGC	EFNA1	Calabrese
ChariFNL-1462	GATCGAGTGTGTAACGTGTG	EFNA1	Wright
ChariFNL-1463	GCGAGGCTCAGAAAGGTGCG	EFNA1	Wright
ChariFNL-1464	CACCACCAGTAGAAACCCCA	EFNA5	Calabrese
ChariFNL-1465	TTACCAGGAAATGCAAGCCT	EFNA5	Calabrese
ChariFNL-1466	AGCCTTGGGGTTTCTACTGG	EFNA5	Calabrese
ChariFNL-1467	GACGTTTCCAGTCGATTACC	EFNA5	Calabrese
ChariFNL-1468	GCGACCCCCAGAAATCTCAG	EFNA5	Weissman
ChariFNL-1469	CCAGGTGCGCTCGCTCTCCG	EFNB2	Calabrese
ChariFNL-1470	GCCCCGCGCCCTGAGGGCCC	EFNB2	Calabrese
ChariFNL-1471	GCTCCCGCCCCGCGCCCTGA	EFNB2	Calabrese
ChariFNL-1472	GGGGCGGGAGCGCACGCGCG	EFNB2	Calabrese
ChariFNL-1473	TCCGGGGCCCTCAGGGCGCG	EFNB2	Calabrese
ChariFNL-1474	AGCGAGTCCCAATACTAGGG	ELOVL4	Calabrese
ChariFNL-1475	GCCAGCGAGTCCCAATACTA	ELOVL4	Calabrese
ChariFNL-1476	GCGAGTCCCAATACTAGGGA	ELOVL4	Calabrese
ChariFNL-1477	AGTCCCAATACTAGGGAGGG	ELOVL4	Calabrese
ChariFNL-1478	GTCCCAATACTAGGGAGGGA	ELOVL4	Calabrese
ChariFNL-1479	GCCAGCCAATCGGGACCCGA	ELOVL5	Calabrese,Weissman
ChariFNL-1480	TCAAGCGCTATGATGTCATG	ELOVL5	Calabrese
ChariFNL-1481	TGCGGCCCGGGAGCCAATCG	ELOVL5	Calabrese
ChariFNL-1482	AAGTTCTATTGTCCCGCGAT	ELOVL5	Calabrese
ChariFNL-1483	AGGCTCGGAGCGCCGCGCGG	ELOVL5	Calabrese
ChariFNL-1484	ATTTCTCAAATCGCACGAGG	ELOVL6	Calabrese
ChariFNL-1485	TAATTTCTCAAATCGCACGA	ELOVL6	Calabrese
ChariFNL-1486	TTAATTTCTCAAATCGCACG	ELOVL6	Calabrese
ChariFNL-1487	AATTTCTCAAATCGCACGAG	ELOVL6	Calabrese
ChariFNL-1488	GAGAAATTAACCCTTGGCGA	ELOVL6	Calabrese,Weissman
ChariFNL-1489	GGTGCCCGCCGAGGGCCGGA	ELOVL7	Calabrese
ChariFNL-1490	AGGTGCCCGCCGAGGGCCGG	ELOVL7	Calabrese
ChariFNL-1491	CGCCGCCAGGTGCCCGCCGA	ELOVL7	Calabrese
ChariFNL-1492	CTCTCGGAAAGAAAGGTCAT	ELOVL7	Wright
ChariFNL-1493	TGGAGATGTCCCCCAAGTGA	ELOVL7	Wright
ChariFNL-1494	CCCAGGTGGTAGGAAACGAT	ELP6	Calabrese
ChariFNL-1495	GACGTCCGTCGAGTCCCAGG	ELP6	Calabrese
ChariFNL-1496	TCCGTCGAGTCCCAGGTGGT	ELP6	Calabrese
ChariFNL-1497	CCCATCGTTTCCTACCACCT	ELP6	Calabrese
ChariFNL-1498	TCCCAGGTGGTAGGAAACGA	ELP6	Calabrese
ChariFNL-1499	AGCTGTGGGATCCAACCAGA	EMC7	Calabrese
ChariFNL-1500	CCGTTTCTGTCATAAGCTGT	EMC7	Calabrese
ChariFNL-1501	CCTTCATAGGCACTTGACAC	EMC7	Wright
ChariFNL-1502	GAAGTACTGCCCTTAACTCC	EMC7	Wright
ChariFNL-1503	GGAGTAAAAGATGACGAGAC	EMC7	Wright
ChariFNL-1504	CGCGGGGCGGGACCTAACCG	EMD	Calabrese
ChariFNL-1505	GTTGATGACGTTTGGGCTCG	EMD	Calabrese
ChariFNL-1506	GCCCATATGTCACAAGCACG	EMD	Wright
ChariFNL-1507	GTCTCGCGGTGGGAGCGAGC	EMD	Wright
ChariFNL-1508	GGATTGGCTAGCGGCGGAGA	EMD	Weissman
ChariFNL-1509	GTTGTCAGCATCGCGGAGCG	ENDOD1	Calabrese
ChariFNL-1510	CTCTGCAGCCATCTTCAGGG	ENDOD1	Calabrese
ChariFNL-1511	GCGCCCGGGACTGGAGACGC	ENDOD1	Weissman
ChariFNL-1512	GCTGGGAAGAGATAGTCGCA	ENDOD1	Wright
ChariFNL-1513	GCATCACCAGGGCGGCCGTG	ENDOD1	Wright
ChariFNL-1514	ACACCCGGCTCTCGCAGTCA	ENPP1	Calabrese
ChariFNL-1515	GAGCCAAGGATCTGACCGCG	ENPP1	Calabrese
ChariFNL-1516	AAGGATCTGACCGCGAGGGG	ENPP1	Calabrese
ChariFNL-1517	AGCCAAGGATCTGACCGCGA	ENPP1	Calabrese
ChariFNL-1518	GCCAAGGATCTGACCGCGAG	ENPP1	Calabrese
ChariFNL-1519	GACCGGGACTACACCCAGGA	EOGT	Calabrese
ChariFNL-1520	GACTACACCCAGGAGGGCCA	EOGT	Calabrese,Weissman
ChariFNL-1521	GCAGGACCGGGACTACACCC	EOGT	Calabrese,Weissman
ChariFNL-1522	TAGTCCCGGTCCTGCCTCTG	EOGT	Calabrese
ChariFNL-1523	AGATGGAATACTAGGCCTGG	EOGT	Wright
ChariFNL-1524	GACTCATCAACGAGCACCAG	EPCAM	Calabrese
ChariFNL-1525	AGTCACCGCCCGGGAGTTGG	EPCAM	Calabrese
ChariFNL-1526	AACTGGATAGAGGAACGTGG	EPCAM	Wright
ChariFNL-1527	GAATCTTCAAACCTCCTCGG	EPCAM	Weissman
ChariFNL-1528	ATTGCCAGGTAAAAGCTCAA	EPCAM	Wright
ChariFNL-1529	CTGTTGAACACTGAAGTTAG	EPDR1	Calabrese
ChariFNL-1530	CTTAAAACACGATGCCTCCC	EPDR1	Calabrese
ChariFNL-1531	GGTGCCACTAGCATCCTGGG	EPDR1	Calabrese,Weissman
ChariFNL-1532	GTTCAACAGGTAATCACACA	EPDR1	Calabrese,Weissman
ChariFNL-1533	AGTCCTAGGCCCAATGCAAG	EPDR1	Wright
ChariFNL-1534	CGCGAGTCCAGAGGGCCCCA	EPHA2	Calabrese
ChariFNL-1535	GGAATGTCTTTAAAGGGGCC	EPHA2	Calabrese
ChariFNL-1536	GGGCATGAATGAACAGGAGT	EPHA2	Weissman
ChariFNL-1537	GGTCCTCCTCCAAACCCCTC	EPHA2	Wright,Calabrese
ChariFNL-1538	GGGGAGCCCGCGAGTCCAGA	EPHA2	Wright,Weissman
ChariFNL-1539	ACCGAGCAGGGCCCGCCCCA	EPHA4	Calabrese
ChariFNL-1540	AGCCCCGCCTTCACCGAGCA	EPHA4	Calabrese
ChariFNL-1541	GCCCGCCAGTCCGGGGCCCG	EPHA4	Calabrese
ChariFNL-1542	CCGGGGCCCGCGGCCAATGG	EPHA4	Calabrese
ChariFNL-1543	GAGCCCCGCCTTCACCGAGC	EPHA4	Calabrese
ChariFNL-1544	ACTCCAGCTGAGTGCTCTCG	EPHB3	Calabrese
ChariFNL-1545	CGCTGAGGCCCCGCCCCTAG	EPHB3	Calabrese
ChariFNL-1546	GGCCGAACCAGCGGGCCTGG	EPHB3	Calabrese
ChariFNL-1547	AGTGGGTGGCCAGCCGCTAG	EPHB3	Calabrese
ChariFNL-1548	GCTCTCGAGGCCGAACCAGC	EPHB3	Calabrese
ChariFNL-1549	AGGAAGACTCAGCAGCGGGT	EPHX3	Calabrese
ChariFNL-1550	CCCGGCCCTAAGCCCCGCAC	EPHX3	Calabrese
ChariFNL-1551	GGCCTAGCAGGTCCTGTGCG	EPHX3	Calabrese
ChariFNL-1552	GCAATGGGCAATGAGACGGA	EPHX3	Wright
ChariFNL-1553	GGTGGGTGAGGGTCTAAAGG	EPHX3	Wright,Calabrese
ChariFNL-1554	AATGGGACCAATAAGAGTAG	EPOR	Calabrese
ChariFNL-1555	ATGGGACCAATAAGAGTAGG	EPOR	Calabrese
ChariFNL-1556	GGACCAATAAGAGTAGGGGG	EPOR	Calabrese,Weissman
ChariFNL-1557	ACGGTGCCCTAGAATTGCAA	EPOR	Calabrese
ChariFNL-1558	CGGTGCCCTAGAATTGCAAT	EPOR	Calabrese
ChariFNL-1559	CAGAAATCCCACCTTCCCCC	EPT1	Wright
ChariFNL-1560	GCACTGAGAGGCGGCCGAAG	EPT1	Weissman,Weissman
ChariFNL-1561	GGGTTGCTAGCCCGCTCGAG	EPT1	Wright
ChariFNL-1562	GTTGCCTGATCCACGCCGAT	EPT1	Wright,Weissman,Weissman
ChariFNL-1563	GCTAGCAACCCCCCCTCGAT	EPT1	Weissman,Weissman
ChariFNL-1564	GAAGCCGCAACTCCCAGGAA	ERAP1	Calabrese,Weissman
ChariFNL-1565	CCAGCTCCCGCCTTAGCCAG	ERAP1	Calabrese
ChariFNL-1566	ACACGGATCCGCGTTCAGAA	ERAP1	Wright
ChariFNL-1567	GAAGCTGCGAGGTTGCGATG	ERAP1	Wright,Weissman
ChariFNL-1568	GAGTTGCGGCTTCCCTCGCT	ERAP1	Wright,Calabrese
ChariFNL-1569	ACTTGTTGGAATGCAGTTGG	ERBB2	Calabrese
ChariFNL-1570	TTGTTGGAATGCAGTTGGAG	ERBB2	Calabrese
ChariFNL-1571	AACTGCATTCCAACAAGTCT	ERBB2	Calabrese
ChariFNL-1572	CAGACTTGTTGGAATGCAGT	ERBB2	Calabrese
ChariFNL-1573	GAGTCCGGGATAAATTCCCT	ERBB2	Weissman
ChariFNL-1574	GAGCGGACGGAAACTGCAGA	ERMP1	Calabrese
ChariFNL-1575	TGAGCGGACGGAAACTGCAG	ERMP1	Calabrese
ChariFNL-1576	AGCGCCTCCTAGTGAGCGGA	ERMP1	Calabrese
ChariFNL-1577	CCGCAGCGCCTCCTAGTGAG	ERMP1	Calabrese
ChariFNL-1578	CCGCTCACTAGGAGGCGCTG	ERMP1	Wright
ChariFNL-1579	AGACTCCGCCGGGAACACGG	ERO1L	Wright
ChariFNL-1580	AGTTCGCATCGAATACACAC	ERO1L	Wright
ChariFNL-1581	GCCCACTGTATTAGACAGCG	ERO1L	Wright
ChariFNL-1582	GTCTCGCATTGAGATACGGA	ERO1L	Wright,Weissman
ChariFNL-1583	CGACTCCCGCGCAGGGTCTG	ERO1L	Wright
ChariFNL-1584	CGGACTCACGCGCGCTCACG	ERP29	Calabrese
ChariFNL-1585	GCTCACGTGGACACCCCAGG	ERP29	Wright,Calabrese,Weissman,Weissman
ChariFNL-1586	ACCCTCTCACCCTAGACAGA	ERP29	Wright,Calabrese
ChariFNL-1587	CCCTCTCACCCTAGACAGAT	ERP29	Calabrese
ChariFNL-1588	CGCGCTCACGTGGACACCCC	ERP29	Calabrese
ChariFNL-1589	GAATCCGGCTGTCCGCTCTG	ERVMER34-1	Calabrese
ChariFNL-1590	GACAGCCGGATTCAGGCACC	ERVMER34-1	Calabrese
ChariFNL-1591	ACCTGGCCAGTGGGACCGGT	ERVMER34-1	Calabrese
ChariFNL-1592	AGCTCGGAGCACCTGGCCAG	ERVMER34-1	Calabrese
ChariFNL-1593	GCTCGGAGCACCTGGCCAGT	ERVMER34-1	Calabrese
ChariFNL-1594	AAGACCCTCCGGGGCGCCGC	ESPL1	Calabrese
ChariFNL-1595	GCAGAGCAGCAAGACCCTCC	ESPL1	Calabrese,Weissman
ChariFNL-1596	CAAGACCCTCCGGGGCGCCG	ESPL1	Calabrese
ChariFNL-1597	CGCAGAGCAGCAAGACCCTC	ESPL1	Calabrese
ChariFNL-1598	CAGAGCAGCAAGACCCTCCG	ESPL1	Wright
ChariFNL-1599	AACTCCACCCCTCTTCCGCG	ESYT1	Calabrese
ChariFNL-1600	CCACCTTGGTCTGTGCAGCG	ESYT1	Calabrese
ChariFNL-1601	CCGCGCTGCACAGACCAAGG	ESYT1	Calabrese
ChariFNL-1602	ACCAACCCAAATCGCCAGAA	ESYT1	Calabrese
ChariFNL-1603	GAAACTCCACCCCTCTTCCG	ESYT1	Calabrese
ChariFNL-1604	ACCGCGTCCGAAGACCGCCG	EXTL3	Calabrese
ChariFNL-1605	CCCTGACCCGGGTGTCACCG	EXTL3	Calabrese
ChariFNL-1606	GCAGCTCCGCGGTGACACCC	EXTL3	Calabrese
ChariFNL-1607	CGAGGCCTCCCGCAGCTCCG	EXTL3	Calabrese
ChariFNL-1608	CGCGGTGACACCCGGGTCAG	EXTL3	Calabrese
ChariFNL-1609	CAGAGACTCTCACTGCACGC	F2R	Calabrese
ChariFNL-1610	CCAGAGGGGCTTGCGAGCGG	F2R	Calabrese
ChariFNL-1611	GAGCCAGAGGGGCTTGCGAG	F2R	Calabrese,Weissman
ChariFNL-1612	GAGCGGCGGCTGAGGGACCG	F2R	Calabrese
ChariFNL-1613	GGATGTGGAGACGTCGACAG	F2R	Wright
ChariFNL-1614	AAAAGCCCCAGAAAAAGCGG	F5	Calabrese
ChariFNL-1615	GTTGCTCTCCCTAATACCTC	F5	Calabrese
ChariFNL-1616	TCACAGCTCCCAGTGACCAG	F5	Wright,Calabrese
ChariFNL-1617	CGTCCGTTACCACTGACCTG	F5	Wright
ChariFNL-1618	GTAACGGACGACTGCTTCCG	F5	Wright
ChariFNL-1619	ATCGCGGCGTTGGCTCCCAG	FADS1	Calabrese
ChariFNL-1620	CTGACGTCAGGCGGGCATCG	FADS1	Calabrese
ChariFNL-1621	TAGAACCGCTGTTCCTACCG	FADS1	Calabrese
ChariFNL-1622	CTCCCAGGGGGCGCCGCGGT	FADS1	Calabrese
ChariFNL-1623	TCGCGGCGTTGGCTCCCAGG	FADS1	Calabrese
ChariFNL-1624	GGGGCGGGAAGCTACTCCTG	FAM105A	Weissman
ChariFNL-1625	GGTCGCGGGCCCCAGAACTG	FAM105A	Wright,Weissman
ChariFNL-1626	GGTCGCCGGATCCGCCCAAG	FAM105A	Wright
ChariFNL-1627	GCCCCGCTGCCGAGCCTCGG	FAM105A	Weissman
ChariFNL-1628	GGGGTCCAGGCGCGTTCCTG	FAM105A	Weissman
ChariFNL-1629	TCTGAGCCTAGGCATGAGTG	FAM134A	Wright
ChariFNL-1630	GAGCCGCAGCCACAGCGTCG	FAM134A	Wright
ChariFNL-1631	GGACGAGCGTCACGTGACTG	FAM134A	Weissman,Weissman
ChariFNL-1632	AGACCCGGACTCGGAACCCG	FAM134A	Wright
ChariFNL-1633	TGCCCCACACGGGGATACCG	FAM134A	Wright
ChariFNL-1634	CGCGCAATCTGCATGAACGA	FAM134C	Wright
ChariFNL-1635	GAGCGGAGGAAGTTCGTGGG	FAM134C	Wright,Weissman
ChariFNL-1636	CACACTGCATTAGCTAGTGT	FAM134C	Wright
ChariFNL-1637	ACCCTAGAAGTAAGTACTAC	FAM134C	Wright
ChariFNL-1638	GCAGATGCGCGATTCGGCGG	FAM134C	Weissman
ChariFNL-1639	TGGCGCCGGCTCGGCCCGGG	FAM155A	Calabrese
ChariFNL-1640	GTCAGCAGTCGGAGCCCCGG	FAM155A	Weissman
ChariFNL-1641	GCGCCAGGATGGAGCGAGCT	FAM155A	Weissman
ChariFNL-1642	CGCTGCCCACTGACGGCGCC	FAM155A	Wright
ChariFNL-1643	GAGGCCCAGCCCAGGCGATT	FAM155A	Weissman
ChariFNL-1644	GCCCCCGGTTAAAATCTCGT	FAM159A	Weissman
ChariFNL-1645	TGCGCAACGACAGCACGACG	FAM159A	Wright
ChariFNL-1646	ACCACACGGCGGGGTCAGTG	FAM159A	Wright
ChariFNL-1647	AGTGGCGGGGCGGGAATTCG	FAM159A	Wright
ChariFNL-1648	GGGCCCCTGGGTTTTTGCGG	FAM159A	Weissman
ChariFNL-1649	GGACGCTTGTTTCCTGGCAA	FAM160A2	Calabrese
ChariFNL-1650	GGCGTCGCACGACTGGGCAA	FAM160A2	Calabrese
ChariFNL-1651	GTCCGGCTCAGCCAATGAGC	FAM160A2	Calabrese
ChariFNL-1652	AGGAAACAAGCGTCCTTGCT	FAM160A2	Calabrese
ChariFNL-1653	CCTTGCGTTTAGCCGTTGCC	FAM160A2	Calabrese
ChariFNL-1654	GTTGCAAGGAGTCATTCGAC	FAM174B	Calabrese
ChariFNL-1655	TGGCCTGCCCCGCCCACGTG	FAM174B	Calabrese
ChariFNL-1656	GACGGGCCGCGGCCCCACGT	FAM174B	Calabrese
ChariFNL-1657	GTCCCGAGGAATTGGGGTCG	FAM174B	Calabrese
ChariFNL-1658	TCCTGAAAAGGTGTCCAAGG	FAM174B	Wright
ChariFNL-1659	GTCCCAGAACCCACCTTAGG	FAM19A5	Wright
ChariFNL-1660	CCAAGTGCGCGAACTTCACC	FAM19A5	Wright
ChariFNL-1661	GCGGGCCGCGGATTGCGCAA	FAM19A5	Weissman
ChariFNL-1662	GGGGCGGCAGACGCCTCCTA	FAM19A5	Wright
ChariFNL-1663	GCCATCCGGAGGAGCGGCTT	FAM19A5	Wright
ChariFNL-1664	CGAGATTCTAGTCTAGTACA	FAM26D	Wright
ChariFNL-1665	CCCCCTTCACTCATACCTAA	FAM26D	Wright
ChariFNL-1666	GCTCCTTTAGGTATGAGTGA	FAM26D	Wright
ChariFNL-1667	CATAAAATGGTTATAGCTGG	FAM26D	Wright
ChariFNL-1668	GTAGTTGTTGAGGGATTACA	FAM26D	Weissman
ChariFNL-1669	GCTTAAAAGGGCAACCCGCG	FAM35A	Wright
ChariFNL-1670	GTGCGTGATGGTCGCGAAAC	FAM35A	Wright
ChariFNL-1671	ACGCACCTCCCCTCCGCTTG	FAM35A	Wright
ChariFNL-1672	GCTCGCGCGCCAGTGGGGAA	FAM35A	Weissman
ChariFNL-1673	GCGCGCCCCCGACGCCCCGC	FAM35A	Weissman
ChariFNL-1674	AACCCCTTCTCCGACGCCTG	FAM47E-STBD1	Calabrese
ChariFNL-1675	AGGGGTTGGACCGCGCAGCG	FAM47E-STBD1	Calabrese
ChariFNL-1676	GCGGTGTCCTAGCAACGGGG	FAM47E-STBD1	Calabrese
ChariFNL-1677	AGGTCCACGTCCCCAGGCGT	FAM47E-STBD1	Calabrese
ChariFNL-1678	CCAGGCGTCGGAGAAGGGGT	FAM47E-STBD1	Calabrese
ChariFNL-1679	GAGCTTAAAGGGGAGGCGCG	FAM69A	Wright
ChariFNL-1680	GCTGCAGTGAAGGCGGCGAG	FAM69A	Weissman
ChariFNL-1681	GAGTCAGGACGTGTCTGGAC	FAM69A	Wright
ChariFNL-1682	TCCAGACACGTCCTGACTCC	FAM69A	Wright
ChariFNL-1683	GGGGAGCGTCGGTGCTGCCG	FAM69A	Weissman
ChariFNL-1684	AGCTCCGGGATGTCATTGGC	FAM76B	Calabrese
ChariFNL-1685	GTCGCCGGCCAATGACATCC	FAM76B	Calabrese,Weissman
ChariFNL-1686	TGTGGGCGCTTCCTGCGTCG	FAM76B	Calabrese
ChariFNL-1687	CAGGAAGCGCCCACAAAGGG	FAM76B	Calabrese
ChariFNL-1688	CCACAAAGGGAGGATGTCGC	FAM76B	Calabrese
ChariFNL-1689	ACAGCTGAAGAAGGGCGCAA	FAM98B	Calabrese
ChariFNL-1690	ATGAAGTGTTTATTGCCTCG	FAM98B	Calabrese
ChariFNL-1691	ATTATTATCGTTACACGCAG	FAM98B	Calabrese
ChariFNL-1692	AGTGTTTATTGCCTCGGGGC	FAM98B	Calabrese
ChariFNL-1693	CTATGAAGTGTTTATTGCCT	FAM98B	Calabrese
ChariFNL-1694	GCACGGTATTCAAAAGTCCG	FAP	Wright,Weissman
ChariFNL-1695	AATGAACTGTGAGTGACTCA	FAP	Wright,Calabrese
ChariFNL-1696	ATGTCAACGTAAGCAGATGT	FAP	Calabrese
ChariFNL-1697	CTGCTTACGTTGACATACAG	FAP	Calabrese
ChariFNL-1698	GGATCACTTTAGCAAGTCAT	FAP	Weissman
ChariFNL-1699	CGCGACGTGACTGGCTGGAG	FAR1	Calabrese
ChariFNL-1700	GCGCGAGAGCCAATCAAAAG	FAR1	Calabrese,Weissman
ChariFNL-1701	CAAAAGCGGATGTCGAAAAG	FAR1	Calabrese
ChariFNL-1702	CACCTCGCGACGTGACTGGC	FAR1	Calabrese
ChariFNL-1703	GGAACGCGAACGGCCAATGG	FAR1	Weissman
ChariFNL-1704	ACCCCACGCCCACCTCAACG	FAS	Wright
ChariFNL-1705	GAGCTCACGAAAAGCCCCGG	FAS	Weissman
ChariFNL-1706	GGTGTTCAAAGACGCTTCTG	FAS	Weissman
ChariFNL-1707	GAAAAGCCCCGGTGGTCAGG	FAS	Weissman
ChariFNL-1708	TGGCATGCTCACTTCAGGTG	FAS	Wright
ChariFNL-1709	CGCTGCTGCCACTGTCGGGG	FAT1	Calabrese
ChariFNL-1710	GAGAATCCCGTCCGCGCCCG	FAT1	Calabrese
ChariFNL-1711	GCGGACGGGATTCTCCGGCT	FAT1	Calabrese,Weissman
ChariFNL-1712	CGGGCGCGGACGGGATTCTC	FAT1	Calabrese
ChariFNL-1713	GGAGAATCCCGTCCGCGCCC	FAT1	Calabrese
ChariFNL-1714	GGTGATGAGGGCGACGAAGG	FBN1	Calabrese,Weissman
ChariFNL-1715	GTGATGAGGGCGACGAAGGA	FBN1	Calabrese
ChariFNL-1716	AACACAGAGACAAATCCCCG	FBN1	Wright
ChariFNL-1717	GGACGATACTTGAAGAGGTG	FBN1	Weissman
ChariFNL-1718	CTGAAAGTCTCCCCGCCTCG	FBN1	Wright
ChariFNL-1719	AAGAAGCAGTCCCGGCTCCG	FBXL17	Calabrese
ChariFNL-1720	CAAGGTGCCCCCTCAGCCGG	FBXL17	Calabrese
ChariFNL-1721	AGCCGGGACTGCTTCTTCCG	FBXL17	Calabrese
ChariFNL-1722	GCCGGGACTGCTTCTTCCGC	FBXL17	Calabrese
ChariFNL-1723	CGGCACCAACTGCAACAGCG	FBXL17	Wright
ChariFNL-1724	GGGGAGCTCGAAGGAACTCT	FBXO18	Wright
ChariFNL-1725	GCGGAGCAGCGGCGGTCGAG	FBXO18	Weissman
ChariFNL-1726	GAGCTCGCGGAGGAAGTCGG	FBXO18	Weissman
ChariFNL-1727	GAGTCCCCGCGGAGCAGCGG	FBXO18	Weissman
ChariFNL-1728	CTGCCCCGCACGCGTCCTCA	FBXO18	Wright
ChariFNL-1729	ACCGGCCTCGGCCGCCAGCG	FDFT1	Calabrese
ChariFNL-1730	CGGGGTCTTCCTAGTGTGAG	FDFT1	Calabrese
ChariFNL-1731	GCCCGTCAGCCCACCCCACG	FDFT1	Calabrese
ChariFNL-1732	GCCGCAGCTAGCCCCGCTGG	FDFT1	Calabrese
ChariFNL-1733	GCCGCCAGCGGGGCTAGCTG	FDFT1	Calabrese,Weissman
ChariFNL-1734	AGTGCTGGCGCTCCTCAGAA	FFAR4	Calabrese
ChariFNL-1735	GCTGGCGCTCCTCAGAAGGG	FFAR4	Calabrese,Weissman
ChariFNL-1736	GAATTCCTCGAGCCCCCGCA	FFAR4	Weissman
ChariFNL-1737	AGGATCTACCTCCAGACCCA	FFAR4	Wright
ChariFNL-1738	TGTTCGCGGCCAGTGTTGCC	FFAR4	Wright
ChariFNL-1739	ATGCCCCGCTCCGCCCCGAG	FGFR3	Calabrese
ChariFNL-1740	GGTCCCCGCCCGGCTCGCGG	FGFR3	Calabrese
ChariFNL-1741	CAGGGCACGCCCCCTCGGGG	FGFR3	Calabrese
ChariFNL-1742	GGCGGAGCGGGGCATCCGAG	FGFR3	Calabrese
ChariFNL-1743	CTAGGCCCCTAGTCGCACCG	FGFR3	Wright
ChariFNL-1744	CAGGGCTCGCCCCAAGACCC	FIBCD1	Calabrese
ChariFNL-1745	CGCCGGGGGCAGTTTCGGTG	FIBCD1	Calabrese
ChariFNL-1746	CCCTCCCGGCTCAGGACGCA	FIBCD1	Calabrese
ChariFNL-1747	TCGGTGGGGTGCGCCCCCTG	FIBCD1	Calabrese
ChariFNL-1748	GGGGCAAGTGCGCCCAGCTG	FIBCD1	Wright
ChariFNL-1749	TGTACCCTCCAAGATCCGGA	FKBP11	Calabrese
ChariFNL-1750	TGTCCCCACCTCCGAAAGGG	FKBP11	Calabrese
ChariFNL-1751	ACCTTGTCCCCACCTCCGAA	FKBP11	Calabrese
ChariFNL-1752	CCGGATCTTGGAGGGTACAG	FKBP11	Calabrese
ChariFNL-1753	CGGATCTTGGAGGGTACAGA	FKBP11	Calabrese
ChariFNL-1754	ATTTACAGCCCGGTAGAGCC	FKBP14	Calabrese
ChariFNL-1755	CAACGATGGAATTTACAGCC	FKBP14	Calabrese
ChariFNL-1756	AATTTACAGCCCGGTAGAGC	FKBP14	Calabrese
ChariFNL-1757	TCCGCCGCTTGGCAGCTGCC	FKBP14	Calabrese
ChariFNL-1758	ACCGGGCTCTAGGACCACAA	FKBP14	Wright
ChariFNL-1759	TATATCAGAAATGCTGCAAG	FNDC3A	Calabrese
ChariFNL-1760	TTGCAGCATTTCTGATATAG	FNDC3A	Calabrese
ChariFNL-1761	CACGTGACCTGCAGTGACCC	FNDC3A	Calabrese
ChariFNL-1762	CGGCTCCGTAGTAAGCATGG	FNDC3A	Wright
ChariFNL-1763	GGCGGCATCTAGCCCGAGGG	FNDC3A	Weissman
ChariFNL-1764	CAATCCCCTAACAGAAACTC	FPR2	Calabrese
ChariFNL-1765	CACCTTGGGTATGTTGTCAG	FPR2	Calabrese
ChariFNL-1766	TTGAATTGTGAGATACCCAG	FPR2	Wright
ChariFNL-1767	GTCCGCTGACAACATACCCA	FPR2	Wright,Calabrese,Weissman
ChariFNL-1768	CAGACACCAATCCAAGTCCC	FPR2	Wright
ChariFNL-1769	AGATAGAGTACTGGGATGAT	FRMD5	Calabrese
ChariFNL-1770	GTCAGCGCGGCGGAACCGAG	FRMD5	Calabrese
ChariFNL-1771	TAGAGTACTGGGATGATGGG	FRMD5	Calabrese
ChariFNL-1772	GCCAATCGAGATAGAGTACT	FRMD5	Calabrese,Weissman
ChariFNL-1773	TCCCAGTACTCTATCTCGAT	FRMD5	Calabrese
ChariFNL-1774	CGGTTGCCAGGGTGAAAGGG	FSD1L	Calabrese
ChariFNL-1775	TAGTCACGCCGCGGTTGCCA	FSD1L	Calabrese
ChariFNL-1776	AAGGGCGGCCCGCAGAAGGG	FSD1L	Calabrese
ChariFNL-1777	AGCAGTCAGCCGCTGCGCGC	FSD1L	Calabrese
ChariFNL-1778	TGCGGGCCGCCCTTTCACCC	FSD1L	Calabrese
ChariFNL-1779	AGCTCGCTCAGCCGACGGCC	FUT11	Calabrese
ChariFNL-1780	TGCGCAGCTCGCTCAGCCGA	FUT11	Calabrese
ChariFNL-1781	GACGAGGCCCTACGCCACGG	FUT11	Calabrese
ChariFNL-1782	GCCCAGCGGATAGTCGTGAC	FUT11	Calabrese
ChariFNL-1783	GGACGAGGCCCTACGCCACG	FUT11	Calabrese
ChariFNL-1784	GCGCAGTGGAAGAAAGGGAC	FUT4	Calabrese
ChariFNL-1785	CCCGGGCGCAGTGGAAGAAA	FUT4	Calabrese
ChariFNL-1786	CCTTTCTTCCACTGCGCCCG	FUT4	Calabrese
ChariFNL-1787	GCTGGCCAGGACGCCCAACC	FUT4	Calabrese
ChariFNL-1788	ATTGTGGAGGCAGCCCGCAG	FUT4	Wright
ChariFNL-1789	ATGACGAAACAATGACTGGG	FUT5	Calabrese
ChariFNL-1790	CATGACGAAACAATGACTGG	FUT5	Calabrese
ChariFNL-1791	AGACATGACGAAACAATGAC	FUT5	Calabrese
ChariFNL-1792	GACATGACGAAACAATGACT	FUT5	Calabrese
ChariFNL-1793	CCTAGGTTAGGGACTACTAG	FUT5	Wright
ChariFNL-1794	CGGCGACCCTGGCATGTGCC	FUT8	Calabrese
ChariFNL-1795	GGCGACCCTGGCATGTGCCA	FUT8	Calabrese,Weissman
ChariFNL-1796	AGGGTCGCCGTAGGTGGCAG	FUT8	Calabrese
ChariFNL-1797	GCACATGCCAGGGTCGCCGT	FUT8	Calabrese
ChariFNL-1798	GATGCAGAGCAGTGGACCGA	FUT8	Weissman
ChariFNL-1799	AAAGCTTTCTAGTTTCTCCG	FUZ	Calabrese
ChariFNL-1800	GCTTTCTAGTTTCTCCGAGG	FUZ	Calabrese
ChariFNL-1801	GGTACCCCTAACAAAGATGG	FUZ	Calabrese
ChariFNL-1802	CACGGTACCCCTAACAAAGA	FUZ	Calabrese
ChariFNL-1803	CGCAGTCATCATCTTCAATC	FUZ	Calabrese
ChariFNL-1804	AACCGGTCCGAGGGCGCGCG	FZD1	Calabrese
ChariFNL-1805	GATTGACACAAATGGTCAGG	FZD1	Calabrese
ChariFNL-1806	TGACACAAATGGTCAGGCGG	FZD1	Calabrese
ChariFNL-1807	AGTTGAGGGATTGACACAAA	FZD1	Calabrese
ChariFNL-1808	GCGCCTGGAAACCGGTCCGA	FZD1	Calabrese,Weissman
ChariFNL-1809	GCAGGCGGTGCCCGGGCGCA	FZD6	Calabrese
ChariFNL-1810	GGGCAGGTCCGGGCTCGCGG	FZD6	Calabrese,Weissman
ChariFNL-1811	CAGGTCCGGGCTCGCGGCGG	FZD6	Calabrese
ChariFNL-1812	GGCGGGCAGGTCCGGGCTCG	FZD6	Calabrese
ChariFNL-1813	GCCGTCTGTTACGACCCCCG	FZD6	Wright
ChariFNL-1814	TTGTTGCTCCTCGCGGCGGA	FZD7	Wright
ChariFNL-1815	GGGCCCAAAACTCGTCAGCC	FZD7	Wright
ChariFNL-1816	GGCGGCAGGGGTTCTCCTAG	FZD7	Wright
ChariFNL-1817	GGCCCCAAGTTTCAGCCAAA	FZD7	Calabrese
ChariFNL-1818	GGCCGTTTGGCTGAAACTTG	FZD7	Calabrese
ChariFNL-1819	GGCACGAGCCCCGCGCCTGG	GABRA2	Calabrese
ChariFNL-1820	GTCCCCCCAATTTCCCCCCC	GABRA2	Calabrese
ChariFNL-1821	GGCCGGGGGGGGAAATTGGG	GABRA2	Calabrese
ChariFNL-1822	GGGGGAAATTGGGGGGACGC	GABRA2	Calabrese,Weissman
ChariFNL-1823	GGAGGGCTAAGGAGGTTCCC	GABRA2	Weissman
ChariFNL-1824	GCGCTGAGCGAGAAAGGAGG	GABRA4	Calabrese
ChariFNL-1825	TGAGCGCTGAGCGAGAAAGG	GABRA4	Calabrese
ChariFNL-1826	CATTGAGCGCTGAGCGAGAA	GABRA4	Calabrese
ChariFNL-1827	GAGCGCTGAGCGAGAAAGGA	GABRA4	Calabrese
ChariFNL-1828	CTCATCCCCGGAGTTACAGT	GABRA4	Wright
ChariFNL-1829	GCTTTCCAGATTTCCTCACA	GABRA6	Calabrese,Weissman
ChariFNL-1830	AAGAAATCCACTGCCAGTTT	GABRA6	Calabrese
ChariFNL-1831	TGCTAATTCCATGCCAAAAC	GABRA6	Calabrese
ChariFNL-1832	TCGCCGCTGTCTGTGCGCAG	GABRA6	Wright
ChariFNL-1833	GTTTTGGCATGGAATTAGCA	GABRA6	Weissman
ChariFNL-1834	AATCTGTTGCCTGTTCCACT	GABRB1	Calabrese
ChariFNL-1835	GCAGCTTGTCTCTGACTACC	GABRB1	Calabrese
ChariFNL-1836	GCTTGTCTCTGACTACCCGG	GABRB1	Calabrese
ChariFNL-1837	CCCTCTAAAGTTCCTATTTG	GABRB1	Calabrese
ChariFNL-1838	TGGGGTGCTCCATGTCCTCC	GABRB1	Calabrese
ChariFNL-1839	ACGGCGTACCAAAACATCAA	GABRB2	Calabrese
ChariFNL-1840	GGCGTACCAAAACATCAAAG	GABRB2	Calabrese,Weissman
ChariFNL-1841	AAGGAAATCTGCTCGGTCCC	GABRB2	Calabrese
ChariFNL-1842	GTCCGGCTGAGACCAGAAGT	GABRB2	Wright,Weissman
ChariFNL-1843	GGGGACACAAGGCCGTCCGA	GABRB2	Wright
ChariFNL-1844	ACGTGACGGCTGCTGCGGTG	GABRE	Calabrese
ChariFNL-1845	GTCGGAGATTTCCATCGGGG	GABRE	Calabrese
ChariFNL-1846	ACGTCGTCGGAGATTTCCAT	GABRE	Calabrese
ChariFNL-1847	CGACGACGTGACGGCTGCTG	GABRE	Calabrese
ChariFNL-1848	TGGATGTGCTCACGCCCCAG	GABRE	Wright
ChariFNL-1849	GTGAAGGACCTACTAGAGGC	GABRG2	Calabrese,Weissman
ChariFNL-1850	AGGACCTACTAGAGGCAGGT	GABRG2	Calabrese
ChariFNL-1851	GGACCTACTAGAGGCAGGTG	GABRG2	Calabrese,Weissman
ChariFNL-1852	AGCACGAATTAACACATGCG	GABRG2	Wright
ChariFNL-1853	GGAGAACGCGTAAGTGTGAG	GABRG2	Wright
ChariFNL-1854	ACCCGCACTCAAAATGGCGG	GALC	Calabrese
ChariFNL-1855	AGGGCCTCTGACGCAGCTGG	GALC	Calabrese
ChariFNL-1856	TTGACCCGCACTCAAAATGG	GALC	Calabrese
ChariFNL-1857	CACTCCGCCAGCTGCGTCAG	GALC	Calabrese
ChariFNL-1858	CCCTTGACCCGCACTCAAAA	GALC	Calabrese
ChariFNL-1859	ACGCGGCGCCGGCGGACGCG	GALNT11	Calabrese
ChariFNL-1860	GGGCGGGGCCGCCTGTCACG	GALNT11	Calabrese,Weissman
ChariFNL-1861	CGCCGGCGCCGCGTGACAGG	GALNT11	Calabrese
ChariFNL-1862	CGCCTGTCACGCGGCGCCGG	GALNT11	Calabrese
ChariFNL-1863	TGGGCGGAGGCAGCGGCTCG	GALNT11	Calabrese
ChariFNL-1864	AATGATACTAGCCCAGTGAG	GALNT13	Calabrese
ChariFNL-1865	CTCCAGGCTGGGGCTACGAG	GALNT13	Calabrese
ChariFNL-1866	CAGCCTGGAGGCCTCTCACT	GALNT13	Calabrese
ChariFNL-1867	CAGGCTGGGGCTACGAGAGG	GALNT13	Calabrese
ChariFNL-1868	GGCGAGAGGAGCTGACCCCA	GALNT13	Weissman
ChariFNL-1869	CACGAATGAATGGGCGCCCG	GALNT16	Calabrese
ChariFNL-1870	GCACGAATGAATGGGCGCCC	GALNT16	Calabrese
ChariFNL-1871	CGCCCATTCATTCGTGCGCA	GALNT16	Calabrese
ChariFNL-1872	GGCCCTGCGCACGAATGAAT	GALNT16	Calabrese,Weissman
ChariFNL-1873	ACGAATGAATGGGCGCCCGG	GALNT16	Wright,Calabrese
ChariFNL-1874	ATGCTCTCACATAACACAGA	GALNT5	Calabrese
ChariFNL-1875	CAGCGTGCAGACGGAGAACG	GALNT5	Calabrese
ChariFNL-1876	CGTGCAGACGGAGAACGGGG	GALNT5	Calabrese
ChariFNL-1877	GTTGAGTTACAGCGTGCAGA	GALNT5	Calabrese
ChariFNL-1878	TACAGCGTGCAGACGGAGAA	GALNT5	Calabrese
ChariFNL-1879	CAGGCCTCAAGACCTTGGGC	GAPDH	Calabrese
ChariFNL-1880	CCGTAAAACCGCTAGTAGCC	GAPDH	Calabrese
ChariFNL-1881	GCGTGCCCAGTTGAACCAGG	GAPDH	Wright,Weissman
ChariFNL-1882	GACTCATGGTATGAGAGCTG	GAPDH	Weissman
ChariFNL-1883	CCCTAGTCCCCAGAAACAGG	GAPDH	Wright
ChariFNL-1884	AAGCCCGGTGGGAACCGCGG	GCLC	Calabrese
ChariFNL-1885	ACACGCCTCCTGAGCCCCCG	GCLC	Calabrese
ChariFNL-1886	GAAGCCCGGTGGGAACCGCG	GCLC	Calabrese
ChariFNL-1887	GGCGTGGCCTGAAGCCCGGT	GCLC	Calabrese
ChariFNL-1888	GTGATTGGGTCGCAGTTGAG	GCLC	Calabrese,Weissman
ChariFNL-1889	GGCGAAACTACATTTCCCAG	GDAP1	Calabrese
ChariFNL-1890	GGGAAATGTAGTTTCGCCGG	GDAP1	Calabrese,Weissman
ChariFNL-1891	GCAGAGTCTGCGAACACGCG	GDAP1	Calabrese
ChariFNL-1892	GGCAGAGTCTGCGAACACGC	GDAP1	Calabrese,Weissman
ChariFNL-1893	CTTACTGCCCTTCATAACCA	GDAP1	Wright
ChariFNL-1894	CTGCTGACTCCGCCCCGTCC	GDPD5	Calabrese
ChariFNL-1895	CCTGGAAAGACTTCCCCGCG	GDPD5	Wright
ChariFNL-1896	GGGGTTCCGACCCTCACTGA	GDPD5	Wright
ChariFNL-1897	GCAGGAGCCAATCCGAGGGT	GDPD5	Weissman
ChariFNL-1898	GGGCCGCAGGAGCCAATCCG	GDPD5	Weissman
ChariFNL-1899	CGGTGTTGGAAATTCCCCAA	GFRA1	Calabrese
ChariFNL-1900	GGCGCGCTTTGAGATGAGAG	GFRA1	Calabrese
ChariFNL-1901	GTTGGAAATTCCCCAAAGGC	GFRA1	Calabrese
ChariFNL-1902	TTCCCCAAAGGCGGGAACGG	GFRA1	Calabrese
ChariFNL-1903	GGGAACCGATGTCCCGACTG	GFRA1	Weissman
ChariFNL-1904	TCTGCGCTGATACCCCTGGG	GFRA4	Calabrese
ChariFNL-1905	CTGTCTGCGCTGATACCCCT	GFRA4	Calabrese
ChariFNL-1906	GGGTGGAGACTTAATGAGGG	GFRA4	Calabrese
ChariFNL-1907	GTGGAGACTTAATGAGGGCG	GFRA4	Calabrese
ChariFNL-1908	CATTCAGGCGCCGAATCCCG	GFRA4	Wright
ChariFNL-1909	GAACAAGGAGCCTTGGAGCG	GGCX	Calabrese,Weissman
ChariFNL-1910	TAAATACTACCCACGACCGG	GGCX	Calabrese
ChariFNL-1911	TCGTAAATACTACCCACGAC	GGCX	Calabrese
ChariFNL-1912	AAGCAAGGGGCTGTTATCTT	GGCX	Calabrese
ChariFNL-1913	AATCCGGCGCCGCCGGTCGT	GGCX	Calabrese
ChariFNL-1914	TGCCCGTTCCAAATGAAAGC	GHR	Calabrese
ChariFNL-1915	TTTCATTTGGAACGGGCAGG	GHR	Calabrese
ChariFNL-1916	TTTGGAACGGGCAGGCGGAG	GHR	Calabrese
ChariFNL-1917	ACTGCACTTAACGCTCTTGT	GHR	Calabrese
ChariFNL-1918	GGTCCTGCTTTCATTTGGAA	GHR	Calabrese
ChariFNL-1919	GACTCCCTAAACCCACTCCG	GJA4	Calabrese,Weissman
ChariFNL-1920	TCCCTAAACCCACTCCGGGG	GJA4	Calabrese
ChariFNL-1921	AGACTCCCTAAACCCACTCC	GJA4	Calabrese
ChariFNL-1922	CAGGCCCACCTCCCCGGAGT	GJA4	Calabrese
ChariFNL-1923	TAAACCCACTCCGGGGAGGT	GJA4	Calabrese
ChariFNL-1924	CCTGGAGCCTTGGGGGTACG	GK	Calabrese
ChariFNL-1925	GACACGCCCCTGGAGCCTTG	GK	Calabrese
ChariFNL-1926	GCGTACCCCCAAGGCTCCAG	GK	Calabrese
ChariFNL-1927	ACACGCCCCTGGAGCCTTGG	GK	Calabrese
ChariFNL-1928	CCCCCCACCGCGTACCCCCA	GK	Calabrese
ChariFNL-1929	ACTGGGACGGTTATCCCCAG	GLA	Calabrese
ChariFNL-1930	CTGATTATTGGTCTACCTCT	GLA	Calabrese
ChariFNL-1931	TGATTATTGGTCTACCTCTG	GLA	Calabrese
ChariFNL-1932	ACTGATTATTGGTCTACCTC	GLA	Calabrese
ChariFNL-1933	CGTCTTACGTGACTGATTAT	GLA	Calabrese
ChariFNL-1934	ACTATCCTGGAGTCACGCGG	GLB1	Calabrese
ChariFNL-1935	ACTCCAGGATAGTACTATCT	GLB1	Calabrese
ChariFNL-1936	AGTACTATCCTGGAGTCACG	GLB1	Calabrese
ChariFNL-1937	AAACCCAGATAGTACTATCC	GLB1	Calabrese
ChariFNL-1938	CCCGCTGTGGCCGAGCCGGG	GLB1	Calabrese
ChariFNL-1939	AGCCCTAGGCCTCGCGCAAG	GLB1L2	Calabrese
ChariFNL-1940	CCTAGGCCTCGCGCAAGCGG	GLB1L2	Calabrese
ChariFNL-1941	GCCCCGCCCCCGCTTGCGCG	GLB1L2	Calabrese
ChariFNL-1942	CCTCGCGAGCAGAAAGACGG	GLB1L2	Wright
ChariFNL-1943	TGCGTACCTGTCAAACGCCG	GLB1L2	Wright
ChariFNL-1944	GCTGCCAGGACTGTCACTCG	GLCE	Calabrese,Weissman
ChariFNL-1945	TGACAGTCCTGGCAGCCTGT	GLCE	Calabrese
ChariFNL-1946	TTCCCGCGAGATCCCAGCCA	GLCE	Calabrese
ChariFNL-1947	CGTGGCCCCGCCCCTTGCCG	GLCE	Calabrese
ChariFNL-1948	GAGATCCCAGCCACGGCAAG	GLCE	Calabrese,Weissman
ChariFNL-1949	ATAAAAATCTATGTCGTAAT	GLIPR1	Calabrese
ChariFNL-1950	AAGAAAATTCTGAAGTCTCC	GLIPR1	Calabrese
ChariFNL-1951	GAAATATCTCCCAATTCAAA	GLIPR1	Calabrese,Weissman
ChariFNL-1952	CACACTCTCAGAAACTGCGG	GLIPR1	Wright
ChariFNL-1953	GACCTAGAATTCATTCACGA	GLIPR1	Weissman
ChariFNL-1954	CCGTTTAAACAGAAAAACAG	GLRA1	Calabrese
ChariFNL-1955	GCCGTTTAAACAGAAAAACA	GLRA1	Calabrese
ChariFNL-1956	TAAACGGCCAGCTCCCTGCA	GLRA1	Calabrese
ChariFNL-1957	GAGCGCTGGCCTCGGACCGT	GLRA1	Calabrese,Weissman
ChariFNL-1958	GCGTGTCTGTTGGCTCCCTG	GLRA1	Weissman
ChariFNL-1959	GACAGGCCACTTACGACGGT	GLRA3	Calabrese,Weissman
ChariFNL-1960	GACCAATCACGACCGCACAG	GLRA3	Calabrese
ChariFNL-1961	GAGTGACAGGCCACTTACGA	GLRA3	Calabrese,Weissman
ChariFNL-1962	AGGCCACTTACGACGGTAGG	GLRA3	Calabrese
ChariFNL-1963	ATCACGACCGCACAGCGGGA	GLRA3	Calabrese
ChariFNL-1964	CCTGCCGCCGGGGTCCTCGC	GLT8D1	Calabrese
ChariFNL-1965	CGGGGTCCTCGCAGGGAAAA	GLT8D1	Wright,Calabrese
ChariFNL-1966	CTGCCGCCGGGGTCCTCGCA	GLT8D1	Calabrese
ChariFNL-1967	CTGCGAGGACCCCGGCGGCA	GLT8D1	Calabrese
ChariFNL-1968	TTTCCCTGCGAGGACCCCGG	GLT8D1	Calabrese
ChariFNL-1969	TGAAAGCATTTGCTCTTCTC	GLT8D2	Calabrese
ChariFNL-1970	TGCAAAAAACAACGCTGTTC	GLT8D2	Calabrese
ChariFNL-1971	AAACCACTTCCAGATGTGCT	GLT8D2	Wright
ChariFNL-1972	TGCGCTGTTCTGTATCTCTG	GLT8D2	Wright
ChariFNL-1973	TTTGCCTTCGACTCAACGTG	GLT8D2	Wright,Calabrese
ChariFNL-1974	CTCCAACGTTCCGACGCCGG	GMPPB	Calabrese
ChariFNL-1975	GGTCCCGGCCCGGGTCTCCA	GMPPB	Weissman,Calabrese,Weissman
ChariFNL-1976	AATGAGCGCCCGAGTACGCC	GMPPB	Calabrese
ChariFNL-1977	CCGAGTACGCCGGGCTGCCA	GMPPB	Calabrese
ChariFNL-1978	CAAAGGCGGAACTGGCGCCA	GMPPB	Wright
ChariFNL-1979	GACCCAACGGTGCCTCGCGA	GNRHR2	Wright,Weissman
ChariFNL-1980	CTGAGCACTGAAGCGGACCC	GNRHR2	Wright
ChariFNL-1981	GCACCGTTGGGTCGCGCAGT	GNRHR2	Wright
ChariFNL-1982	GCGTGACTAGGGGCGGGAAG	GNRHR2	Wright
ChariFNL-1983	CTGCGGCTGTCATGGACGCC	GNRHR2	Wright
ChariFNL-1984	GACTGGCGCAGCCTGGAGGG	GNS	Calabrese
ChariFNL-1985	ATCAGGCAGTGGCGGAAAAG	GNS	Calabrese
ChariFNL-1986	TGCGGACTGGCGCAGCCTGG	GNS	Calabrese
ChariFNL-1987	TTCAAACCTCACACACTCAG	GNS	Wright
ChariFNL-1988	TCTATGCAGACAACAGTAGT	GNS	Wright
ChariFNL-1989	GCACTGCCTCCCCGAAGGGA	GOLIM4	Calabrese
ChariFNL-1990	GCAGACGCTCCCTCCCTTCG	GOLIM4	Calabrese
ChariFNL-1991	GCTTTGTCCGTCCGACCCCA	GOLIM4	Calabrese
ChariFNL-1992	AGCCGGCATCCAATCGAGCC	GOLIM4	Calabrese
ChariFNL-1993	CCCGGCACTGCCTCCCCGAA	GOLIM4	Calabrese
ChariFNL-1994	AGGAGGCGGCGCCGCGAGCG	GOLM1	Calabrese
ChariFNL-1995	CGTGGGGCCGGGAGTCCGCG	GOLM1	Calabrese
ChariFNL-1996	GCCTCGCTTCTCCGCGCTCG	GOLM1	Calabrese
ChariFNL-1997	GAGCGCGGAGAAGCGAGGCA	GOLM1	Calabrese,Weissman
ChariFNL-1998	GCCGCGAGCGCGGAGAAGCG	GOLM1	Calabrese
ChariFNL-1999	GTGGTTGCGAGATCGGAGAA	GOSR2	Weissman
[truncated: 26,730 more rows]

## Sheet: RC-L-0005-Plus
Guide number	Guide seqeunce	Gene
ChariFNL-Relaxed-1	TAAAATCAGATGTATCAGGC	C2orf83
ChariFNL-Relaxed-2	GGTAGTCCCAGCTACTCAGA	C2orf83
ChariFNL-Relaxed-3	ACATCTCTGAAGGTCAGGAG	IZUMO3
ChariFNL-Relaxed-4	GGCGGCGGCAGGGGGAGCGT	LRP8
ChariFNL-Relaxed-5	GGGCGGAGGCGGCAGCGGGA	LRP8
ChariFNL-Relaxed-6	TTTAAAGAAAAGGAAGCACG	UGT2A2
ChariFNL-Relaxed-7	CTGCTTCACAGTGTAGTGGG	UGT2A2
ChariFNL-Relaxed-8	TCATCAGAAAGGCAAGATGT	CTD-2370N5.3
ChariFNL-Relaxed-9	TCCCATTTGTAAAAATGAAA	OR4A15
ChariFNL-Relaxed-10	CTCTGTGTGAGGCCCTGGTC	OR4A15
ChariFNL-Relaxed-11	CTAAGAGTTTACTTTCTGTT	SLC2A14
ChariFNL-Relaxed-12	TAAGAGTTTACTTTCTGTTT	SLC2A14
ChariFNL-Relaxed-13	TTCCGCTAGGTCCAACAGGA	C14orf1
ChariFNL-Relaxed-14	GGAGGCTGGTAAATGTGGAA	GJA1
ChariFNL-Relaxed-15	GGAGGGCAAAGGGAAAGGCT	GJA1
ChariFNL-Relaxed-16	AAAAGAAAAGGTTATTTGGA	OR52J3
ChariFNL-Relaxed-17	AGATTACAAAACACAGTAAC	OR52J3
ChariFNL-Relaxed-18	CATGTACTTGAAAATGAACC	PCDHB18
ChariFNL-Relaxed-19	GGCTGATGATGGAAAGGTAA	PCDHB18
ChariFNL-Relaxed-20	GAGATGAGCCGAGAGAGCCA	MIP
ChariFNL-Relaxed-21	CAATCCCACCCTCACTGCCA	MIP
ChariFNL-Relaxed-22	CTGCCTCCCAGAGCAGAGGG	TMEM255A
ChariFNL-Relaxed-23	AATATTATGTCAAATATAGA	KLRC4
ChariFNL-Relaxed-24	CCACTACTCAGTCTACGAGG	PCDHA10
ChariFNL-Relaxed-25	GGGAGGTTATAGGAATGACA	OR1M1
ChariFNL-Relaxed-26	GAATGACAGGGAGATGGTTT	OR1M1
ChariFNL-Relaxed-27	AACATGCCTGAAAATTATAA	OR11G2
ChariFNL-Relaxed-28	TATAACAGAATATGTATTTA	OR11G2
ChariFNL-Relaxed-29	CCACACAAAAGAGTGAACGC	GK2
ChariFNL-Relaxed-30	CTACTTGGGCATCTGTCCAA	C20orf141
ChariFNL-Relaxed-31	GGGGATCTGAGTTGTCAGGA	C20orf141
ChariFNL-Relaxed-32	CATGTTCTGGGAAGTCATTT	ERVV-2
ChariFNL-Relaxed-33	TTCTGGGAAGTCATTTGGGC	ERVV-2
ChariFNL-Relaxed-34	GACAAGTTCCTGGATGCCGG	SAA2-SAA4
ChariFNL-Relaxed-35	GAAATATTAGCTCAGCCTGC	OR51I2
ChariFNL-Relaxed-36	ATAGCAATGTAGACAGACAT	OR1J4
ChariFNL-Relaxed-37	AGGCATTGAGGTGATGGAGG	OR3A2
ChariFNL-Relaxed-38	CAGAATTCACATTTAAACCC	CEBPZ-AS1
ChariFNL-Relaxed-39	GATGGGAGGATCACGACATC	CEBPZ-AS1
ChariFNL-Relaxed-40	AGCCAGACAGACTTCCACAC	DKFZP761J1410
ChariFNL-Relaxed-41	CCTGGCGAATGGGGAAACTG	DKFZP761J1410
ChariFNL-Relaxed-42	TCCAAAAATCTGCAATACAG	PCDHGB4
ChariFNL-Relaxed-43	GAGCGCCAAGCTCTCCACTT	PCDHGB4
ChariFNL-Relaxed-44	CCTAACTCCCTACAACTCTG	PIGY
ChariFNL-Relaxed-45	AGGAAGTAGGCATGGCCTGG	CLEC10A
ChariFNL-Relaxed-46	GTCTGAGCCAATCCAAATGG	TYW1
ChariFNL-Relaxed-47	TAAATCACAAGTAAATAGTA	OR7D2
ChariFNL-Relaxed-48	TATAATTTTCATGGGTACAC	OR7D2
ChariFNL-Relaxed-49	CCCCTCAGGAACCCTCCCAG	AC007040.11
ChariFNL-Relaxed-50	ATATAATCTGTCTATACATT	OR2AK2
ChariFNL-Relaxed-51	AAAGAGATTGTAAAAACTAG	OR10G3
ChariFNL-Relaxed-52	ATTTCTAAAGAGATGAAGAA	OR56B1
ChariFNL-Relaxed-53	GTCTCTGTATGAGAGAGAAG	OR4C5
ChariFNL-Relaxed-54	CGTAAAAAGAGGAGGAGCAG	OR4C5
ChariFNL-Relaxed-55	CCATGCGAGAGGCCACCAGG	UGT1A5
ChariFNL-Relaxed-56	GGTGGTGGTCCTCACCCTGG	UGT1A5
ChariFNL-Relaxed-57	TTTAAAACATTACAATTATC	OR1L1
ChariFNL-Relaxed-58	GTAACTGAGATGTCACCATA	HLA-DQA1
ChariFNL-Relaxed-59	AGAACCGGAGAGGATGGGAG	LRRC4B
ChariFNL-Relaxed-60	ATCCAGGCTTACGAAGATGC	MRGPRX3
ChariFNL-Relaxed-61	ATGGGCAAATCAGAGGCCAG	MRGPRX3
ChariFNL-Relaxed-62	TTGCAGGCTAAAATGATCAG	TDGF1
ChariFNL-Relaxed-63	ATAACTACAAAATGCCTGAG	OR5A1
ChariFNL-Relaxed-64	GCTCTGAAATCCTTACTATG	SPAM1
ChariFNL-Relaxed-65	GGAGGAAAGAAACTTAAAGG	SPAM1
ChariFNL-Relaxed-66	GGGAGCCGCCAGGTGCGCAG	SLC52A1
ChariFNL-Relaxed-67	ACGCTGGCTTGGGAATTGGA	FAM11A
ChariFNL-Relaxed-68	CAGAGACAGGCTGGGTCCTT	IGFL1
ChariFNL-Relaxed-69	GCTGGGTCCTTGGGCAGGAG	IGFL1
ChariFNL-Relaxed-70	ACATACAGGAAGTCTCTGGC	SPI1
ChariFNL-Relaxed-71	GGCTGGCCTGGGAAGCCATG	SPI1
ChariFNL-Relaxed-72	GGAAGTGGTGATGCTAGGGA	SPN
ChariFNL-Relaxed-73	AATCTGAACAAAAGAAGAAG	OR52E8
ChariFNL-Relaxed-74	GGGAGGGGCAGATCATAGGG	PRELP
ChariFNL-Relaxed-75	GGGCAGATCATAGGGAGGGA	PRELP
ChariFNL-Relaxed-76	GCCAGCAGCTCTGCAGCACT	HHATL
ChariFNL-Relaxed-77	TGGAGCGGAGCTGAGCAGAG	HHATL
ChariFNL-Relaxed-78	ACAAAACCAGTTCATTGATT	OR2M5
ChariFNL-Relaxed-79	ATAATATAACAGAGGGTTCT	OR5B21
ChariFNL-Relaxed-80	CAATGAAAGTATGAGAAGGG	OR5B21
ChariFNL-Relaxed-81	TTCCTGGCTCCAGCTAGGCT	TM4SF2
ChariFNL-Relaxed-82	AAGCATAATAAAAGGTATGT	OR5AP2
ChariFNL-Relaxed-83	ATAAGAAAGAAGATGCACAG	OR5AP2
ChariFNL-Relaxed-84	CATGACTACACAGAAAAACT	OR4D6
ChariFNL-Relaxed-85	CCAGACCACAAAGAGAAGAC	OR4D6
ChariFNL-Relaxed-86	AAACTATCCTGTTGAACACA	RP11-407N17.3
ChariFNL-Relaxed-87	TACTTACTTAAGACAGTACC	RP11-407N17.3
ChariFNL-Relaxed-88	ACACAAATAGGCTAGCCATG	CLEC4E
ChariFNL-Relaxed-89	AGTTAATATTCTACATCTAT	CLEC4E
ChariFNL-Relaxed-90	AATGCCTTCAGTGATCAGAT	PLET1
ChariFNL-Relaxed-91	GTCTCTCTCACACTCTCTAA	C4orf32
ChariFNL-Relaxed-92	ACAGGGGAGGGGCCAAGACA	C4orf32
ChariFNL-Relaxed-93	GGCCCAGCCGCCCGCCCCTG	PCMT1
ChariFNL-Relaxed-94	ACCAGCCCCCTGCACCCCAC	SBK3
ChariFNL-Relaxed-95	ACTCCTGGGTGAATCTGGAT	GRM5
ChariFNL-Relaxed-96	CCAGGAGTCTATGTTCCTAA	GRM5
ChariFNL-Relaxed-97	AGGGCTTTGAATCACGACCT	OR2T12
ChariFNL-Relaxed-98	AGGCGCTGCACATTTATCAC	SLC16A14
ChariFNL-Relaxed-99	CCTCCTTGCGCAGCCTCAGC	GPR42
ChariFNL-Relaxed-100	TACCAACTCAATCATCCCAA	EMR3
ChariFNL-Relaxed-101	ATACATACTTCAATTCTCAT	EMR3
ChariFNL-Relaxed-102	GGGGTGGCCCAGGGACTCTG	EPO
ChariFNL-Relaxed-103	CCTCAGGCTGCTGTCCCACG	TRAC
ChariFNL-Relaxed-104	CCTGGAATTCCAGAGCACAC	IL22RA1
ChariFNL-Relaxed-105	TGTGTGCCCTTTCTGAGGAT	GPR15
ChariFNL-Relaxed-106	TTCTAGATTTGTTGGGAATA	OR1C1
ChariFNL-Relaxed-107	TCAGAGAAAACCCTGAGCTG	TLR5
ChariFNL-Relaxed-108	CAAGGTGGCACTGATCCCTG	OR51J1
ChariFNL-Relaxed-109	GGAGACCAGCTTAGGCAACA	OR51J1
ChariFNL-Relaxed-110	ATAGCACATGAAACAACCAA	CD163
ChariFNL-Relaxed-111	AAGAAGTGGGTACACTGGCT	ST6GALNAC5
ChariFNL-Relaxed-112	ACTGAAAAGATTATTATTTG	ST6GALNAC5
ChariFNL-Relaxed-113	TCAAGATGGGACAGATGAGA	SCN10A
ChariFNL-Relaxed-114	CGTTCTTATGAGTAAATCAT	UGT1A10
ChariFNL-Relaxed-115	AGAAAAACCCACATGGCTCC	APOL4
ChariFNL-Relaxed-116	CAGGCTGCCAGGCTAGGCAG	SPATA3
ChariFNL-Relaxed-117	CCCACAGCTCAGGGGCACTG	TBC1D10C
ChariFNL-Relaxed-118	ATATAATGTTTATAGGTACG	SLCO1B7
ChariFNL-Relaxed-119	TAGCAACATAGCTGAATGAC	SLCO1B7
ChariFNL-Relaxed-120	AAGCAATGGGAGAGATGTAA	OR1L4
ChariFNL-Relaxed-121	TTTAAAATAGATTTGAGGTG	OR1L4
ChariFNL-Relaxed-122	TTCTTCCTAGAAGAGATAAC	OR8K5
ChariFNL-Relaxed-123	TCTTCTAGGAAGAAACAGTT	OR8K5
ChariFNL-Relaxed-124	TAGGTCAATGCTGGACACAG	LST3
ChariFNL-Relaxed-125	GTGCTCCGAGCTGGGCCGAG	SLC7A5
ChariFNL-Relaxed-126	AGGAAAATGTGACCTTTGCT	MRGPRX4
ChariFNL-Relaxed-127	GACCATGCATTATGAACTAG	MRGPRX4
ChariFNL-Relaxed-128	ACTGGGAGTTAGGTAGGCTT	OR5C1
ChariFNL-Relaxed-129	GTTCAGTGGATGAAACCCCA	OR6J1
ChariFNL-Relaxed-130	AGTAGGCTTATGGAAGGAAG	CDRT15L2
ChariFNL-Relaxed-131	TTGCGTTCCCAATATGGGTG	MS4A4E
ChariFNL-Relaxed-132	CTGGCCGCCGGCCGGCTCCG	LRP5
ChariFNL-Relaxed-133	AATTGTAGCAAGAAAAAGTG	PKD1L3
ChariFNL-Relaxed-134	TGTAGCAAGAAAAAGTGTGG	PKD1L3
ChariFNL-Relaxed-135	TAAGATCAAAATATAATTGA	OR2A25
ChariFNL-Relaxed-136	TAGTTTAGTAAAGCCCTTTG	CFHR5
ChariFNL-Relaxed-137	ACAACTGAGAACTATTGCTG	OR7E24
ChariFNL-Relaxed-138	TCCAGACAGGAGACTGCAGC	TMEM14E
ChariFNL-Relaxed-139	CAGGCTTCCAGAGATGCTTG	RP4-539M6.19
ChariFNL-Relaxed-140	ATTTACAGCTGCAGGAAAGG	MC1R
ChariFNL-Relaxed-141	ATAAAACTGAACTCTTGGAA	TECRL
ChariFNL-Relaxed-142	GCTAAATAAAACTGAACTCT	TECRL
ChariFNL-Relaxed-143	CCACAATCACATGATTTATA	OR2M3
ChariFNL-Relaxed-144	CCTTATAAATCATGTGATTG	OR2M3
ChariFNL-Relaxed-145	GTGTCCTTTATATAAAACAG	GPR22
ChariFNL-Relaxed-146	GTCCCCACACCAGCCCGGGG	KIAA1644
ChariFNL-Relaxed-147	ACCAGAGGCTGGAGTGCGTG	KIAA1644
ChariFNL-Relaxed-148	CAGGGCATGATCTGTCCCCA	UGT1A7
ChariFNL-Relaxed-149	TATTATTATGAGTAAATCAT	UGT1A7
ChariFNL-Relaxed-150	TCTGCAGGGGTTGCATTCCA	OR2L5
ChariFNL-Relaxed-151	ATGCAACCCCTGCAGATAAT	OR2L5
ChariFNL-Relaxed-152	AACCCAGGCGAGACAGAGGG	PECAM1
ChariFNL-Relaxed-153	GCGCTCCAAGGGGCGGGGAA	SPECC1L-ADORA2A
ChariFNL-Relaxed-154	AGAACTCCATGAAAGACAGC	FAM24A
ChariFNL-Relaxed-155	AGCTGATGTCACACAGCCTG	FAM24A
ChariFNL-Relaxed-156	AATTGGGGAAGAGGTGCTGA	OR5H1
ChariFNL-Relaxed-157	GGCATTATCAGTTGAAATTG	OR5H1
ChariFNL-Relaxed-158	ACTAATTAGCTGCTGAATAA	OR10X1
ChariFNL-Relaxed-159	ATATTTAAATGATATTGCAT	GABRR3
ChariFNL-Relaxed-160	AGGAGGTATGAAGGAAGGTG	CD1B
ChariFNL-Relaxed-161	GAAGGTGAGGACAGGGAGAG	CD1B
ChariFNL-Relaxed-162	ACAAGAGAATGTCTGGGAGC	AQP10
ChariFNL-Relaxed-163	GAGATAACAAGAGAATGTCT	AQP10
ChariFNL-Relaxed-164	ATTCTAACTCTGTAGGCAGC	XKR3
ChariFNL-Relaxed-165	TCCAAGAATCAGAAAGATGG	AQP9
ChariFNL-Relaxed-166	AAATGTTAATTGATAGTGCC	ARSH
ChariFNL-Relaxed-167	AAAGAACAGAGAATGAGAGT	CYP4Z1
ChariFNL-Relaxed-168	AAGAACAGAGAATGAGAGTG	CYP4Z1
ChariFNL-Relaxed-169	AGAGACCCGCAGGTGAGCAG	RP11-166B2.1
ChariFNL-Relaxed-170	CATGGTGCCTCTCCCCGGGC	RP11-166B2.1
ChariFNL-Relaxed-171	TTTCATTTATCCAACATCAT	OR6C68
ChariFNL-Relaxed-172	CTTGATCTATTTATACAAAA	OR6C68
ChariFNL-Relaxed-173	AAGGTTGGTTGTCCTCCCAG	CEACAM7
ChariFNL-Relaxed-174	ACAAAAGAGGCAGGAATGAG	CEACAM7
ChariFNL-Relaxed-175	ATGGAACATAAAGGTGATTG	OR8S1
ChariFNL-Relaxed-176	TGAGATTTCTTGCAATGAAA	OR5AK2
ChariFNL-Relaxed-177	GTCTAGAAATGACCAAGAGA	OR5AK2
ChariFNL-Relaxed-178	CAAGGCCTGCAGCTGCTCTG	GDPD2
ChariFNL-Relaxed-179	TGGAAAGGGTAACATCTCAG	OR2AG1
ChariFNL-Relaxed-180	ATTTGAGTACATTTCATCTT	TMEM212
ChariFNL-Relaxed-181	AAAAAGTACCTTGAGAATAA	AQP7
ChariFNL-Relaxed-182	GGACAGGAAGAAATACATCG	OR10Q1
ChariFNL-Relaxed-183	TTGCATAAGACATGCCTGTG	OR10Q1
ChariFNL-Relaxed-184	GTGTTAAATAAGCTCTATTC	IL31RA
ChariFNL-Relaxed-185	AAATACTGAATTATTCTCTG	IL31RA
ChariFNL-Relaxed-186	CTGTAAGTGACCAAGTGCAG	GPR33
ChariFNL-Relaxed-187	AAGGTGGGAAGTGCATGTCA	TMEM27
ChariFNL-Relaxed-188	TCCGGGTCACAGAATGGCTA	TMEM27
ChariFNL-Relaxed-189	TGCCCCTGGGAGCTGATGCA	SIGLECL1
ChariFNL-Relaxed-190	ATGAGTTGAAATTGGGAAAG	OR5H14
ChariFNL-Relaxed-191	TAAATAAGAAATCCTATAAG	OR5H14
ChariFNL-Relaxed-192	GAGGCAAAATCCTGCCAGGG	TUSC5
ChariFNL-Relaxed-193	AGAGTCAGGTTATGGAGTTG	OR9A4
ChariFNL-Relaxed-194	AGAGATAGGAAGGTTGAATG	GJE1
ChariFNL-Relaxed-195	AATTTCAGGAAACCAAAGCC	IGSF10
ChariFNL-Relaxed-196	ATAATTCCCTATCACAAGGA	TAAR8
ChariFNL-Relaxed-197	GTTATTTCTAAAGATAACAA	CLDN2
ChariFNL-Relaxed-198	CAGAAGTCTAGAAACAGCAA	PLSCR5
ChariFNL-Relaxed-199	CAGAAAATAATAGTGTATAT	OR2L3
ChariFNL-Relaxed-200	TTTCCTGAAGGGAGACACAA	OR2L3
ChariFNL-Relaxed-201	AAAAAACCTCTCTGGAAAGC	AGTR2
ChariFNL-Relaxed-202	ACAGCAGGAGGGACAACAAT	ERVW-1
ChariFNL-Relaxed-203	TGGGTAGTAGTGGTAATGAG	FOLR4
ChariFNL-Relaxed-204	AGGGCAGGTAGAATAATCCT	FOLR4
ChariFNL-Relaxed-205	ATGACATAGGAAAACTGAAA	IFNB1
ChariFNL-Relaxed-206	TACTAAAATGTAAATGACAT	IFNB1
ChariFNL-Relaxed-207	TTTGGGGACCCAGGAACGAG	TRPV1
ChariFNL-Relaxed-208	TCAAGGGAAGATTAGCTGTG	OR51Q1
ChariFNL-Relaxed-209	GTGAGTCACGGCTGCAGGTG	SIGLEC11
ChariFNL-Relaxed-210	ACTACACACTGTGCTGATAA	OR1Q1
ChariFNL-Relaxed-211	CTGCGCTGTTCACCCAACGC	CNTNAP3B
ChariFNL-Relaxed-212	TAGTCCCTTCACCCTAGTCC	CNTNAP3B
ChariFNL-Relaxed-213	ATAGAATATTAACTCAATGG	CYP3A7
ChariFNL-Relaxed-214	TAGGTAAAGATCTGTAGGCA	CYP3A7
ChariFNL-Relaxed-215	AAAAAAAATTGCTGAAGACT	ODF4
ChariFNL-Relaxed-216	CCTGGGGCACAGTGAGATGG	ODF4
ChariFNL-Relaxed-217	AGGGTTGGGGTGTAGTTGGG	CYP2A13
ChariFNL-Relaxed-218	AAAAAATATTGCTTTCTTGT	TMPRSS11A
ChariFNL-Relaxed-219	CTTTCTTCAAGGCCTTCTAT	TMPRSS11A
ChariFNL-Relaxed-220	AGGAGGTACTAGGAGGGCGG	DYM
ChariFNL-Relaxed-221	CGAGCGGTGTAGCATGAGCG	DYM
ChariFNL-Relaxed-222	AAATAGACCAAGATGTAGAA	SLC7A13
ChariFNL-Relaxed-223	AAAATAGACCAAGATGTAGA	SLC7A13
ChariFNL-Relaxed-224	GAAATGTTCTGGGTCTTAAA	PCDHA1
ChariFNL-Relaxed-225	TGCATTTAACAAATTGCAGA	PCDHA1
ChariFNL-Relaxed-226	CAACATTGATTATTCTATAA	OR6C2
ChariFNL-Relaxed-227	AAAATGCCTTAGAAAAAGAC	OR1S1
ChariFNL-Relaxed-228	AGCAGCATGTCTGGGGTTAG	SIGLEC9
ChariFNL-Relaxed-229	GTGGACTGGGGAACCCTGAG	HAS2
ChariFNL-Relaxed-230	GCCCAGGTTAGGATGAGAGG	AMHR2
ChariFNL-Relaxed-231	AAAAGATTAATAAGGTGGGC	SLC28A3
ChariFNL-Relaxed-232	GGAGGCGGAGCAGGCTGGAA	TMEM78
ChariFNL-Relaxed-233	CATCTCAAGAAAAACCTTAT	OR4C46
ChariFNL-Relaxed-234	AATATGTGCCATAATTCCCA	OR13C5
ChariFNL-Relaxed-235	GCCGGCCCTCCGCCCCCAGG	CLDN19
ChariFNL-Relaxed-236	GGGCCGGCCCATGGCCCAGG	CLDN19
ChariFNL-Relaxed-237	GATATGAAAACACAATTTAG	OR5B17
ChariFNL-Relaxed-238	ATGAGAATCCATTCTCTGTG	OR10G8
ChariFNL-Relaxed-239	ATCAAGCAGGTAGATAATTC	OR10G8
ChariFNL-Relaxed-240	ATAGACTCATAATTTGTCAG	OR5J2
ChariFNL-Relaxed-241	AAAAAGACACCAGAAAAAGT	OR5L1
ChariFNL-Relaxed-242	CTCTTAGCTTCCTGTATCCA	LRRC70
ChariFNL-Relaxed-243	CCTGCACAGAGACAGAGGGG	ELFN1
ChariFNL-Relaxed-244	CCTCCCCTCTGTCTCTGTGC	ELFN1
ChariFNL-Relaxed-245	AAAAGAAAACATTTCCTCTG	KLRF1
ChariFNL-Relaxed-246	AAATGATGTCACTTAATATG	OR4K14
ChariFNL-Relaxed-247	AAGTCTGAAACCTGAGGCAA	OR4K14
ChariFNL-Relaxed-248	TTATGACACAAAACATACCT	GPR171
ChariFNL-Relaxed-249	AAAGCCAGCAGCCTGCAATG	GPR171
ChariFNL-Relaxed-250	CTCTCTGCTTCTTGGAGCTC	PTGES
ChariFNL-Relaxed-251	CTTTCTCTTCACAGGAGAAG	PTGES
ChariFNL-Relaxed-252	GAGAGGCTTCTCTATGTAGA	BTN2A3P
ChariFNL-Relaxed-253	GCAGAGCAGAGCTGCCAACA	CLCNKB
ChariFNL-Relaxed-254	ACCAAAGTCCAGGCAACATG	OR5K1
ChariFNL-Relaxed-255	ATTCATTCTCCCCATGAATG	OR5K1
ChariFNL-Relaxed-256	CGAGATGAATGCTGGGAGAG	ALG1L2
ChariFNL-Relaxed-257	AATGCAGGAAGAGAAATATG	OR13C9
ChariFNL-Relaxed-258	TATTGAAGAAAGAGAAAATA	OR13C9
ChariFNL-Relaxed-259	CGGGAACCCGGGGAATGGTG	GGT5
ChariFNL-Relaxed-260	CCCACCCCAGCAGCTTCCTG	CTB-133G6.1
ChariFNL-Relaxed-261	TACACCCATGTGCCTGGGTG	CTB-133G6.1
ChariFNL-Relaxed-262	ATGATAAATACAGAATACAG	TMEM257
ChariFNL-Relaxed-263	CGGGGGCGGGGCCTAGCAGG	CYB5R1
ChariFNL-Relaxed-264	AATCAAAGTATGTGCATCAA	OR10A7
ChariFNL-Relaxed-265	AGAAAAAAATTACATCTAGG	OR10A7
ChariFNL-Relaxed-266	AGACATTAAAATGAGTTTGG	DDRGK1
ChariFNL-Relaxed-267	ATAATTTCCTCTTAACATTG	DDRGK1
ChariFNL-Relaxed-268	GCGGAGTGTGACGAGGAGGG	SLC6A8
ChariFNL-Relaxed-269	AGTGTGACGAGGAGGGCGGG	SLC6A8
ChariFNL-Relaxed-270	AATTCTACAGAAATAATAAT	ADAM21
ChariFNL-Relaxed-271	GAAGTGAGTATAGAAATGGC	ADAM21
ChariFNL-Relaxed-272	AGACAGGCTGTCACAAAGGT	FER1L5
ChariFNL-Relaxed-273	CAGGCTGTCACAAAGGTGGG	FER1L5
ChariFNL-Relaxed-274	ACACCCTCACACCACCCAGA	LRRC52
ChariFNL-Relaxed-275	TCCTCACCTCTCCTTCTGGG	LRRC52
ChariFNL-Relaxed-276	GACTCTGGCTGCTCCCAAGG	RARRES3
ChariFNL-Relaxed-277	CTCATCACAACAGAATAAAC	CLEC2D
ChariFNL-Relaxed-278	CCCTGCAGCAGGGATCACAA	C19orf77
ChariFNL-Relaxed-279	ACACATAATCAAGAGTATGA	HIGD1C
ChariFNL-Relaxed-280	CAGAGCTAGAGGCAGCGGTG	PTPRH
ChariFNL-Relaxed-281	AGCTGCCAGCTGAAGGCTGG	GPR62
ChariFNL-Relaxed-282	AAAAAAAACAACCGTAACAA	OR1L6
ChariFNL-Relaxed-283	ACTTAAGAGGCATGAGTGGG	IFNL1
ChariFNL-Relaxed-284	AAGACCCATTCAACAAGAAG	OR6C65
ChariFNL-Relaxed-285	GATTTGATTTCAAATACACT	OR6C65
ChariFNL-Relaxed-286	ACAGAAAATAAAGGGAAAGG	CEACAM8
ChariFNL-Relaxed-287	AAGACCTATACTGAAGCAAA	OR10G7
ChariFNL-Relaxed-288	TCTGTTCTTACAGAAAGGAA	OR10G7
ChariFNL-Relaxed-289	AAAGATCTTACTAAACTCAA	C1orf162
ChariFNL-Relaxed-290	AATGTGATGCTGGCAGTGGC	C1orf162
ChariFNL-Relaxed-291	AGACATCCAGAAATAGATGG	ART1
ChariFNL-Relaxed-292	GAGACATCCAGAAATAGATG	ART1
ChariFNL-Relaxed-293	CTAGTAACAGCTGAGAAATA	BTN2A2
ChariFNL-Relaxed-294	TAGTCATTTCCCAAGACCGA	CCR4
ChariFNL-Relaxed-295	GCACCACTGAACACCAGTCT	CCR4
ChariFNL-Relaxed-296	AAACCAAAATGTAGACAGAA	CEACAM1
ChariFNL-Relaxed-297	AAAGGTAGGAATGAGAGGAG	CEACAM1
ChariFNL-Relaxed-298	ATGGGATGTTGACTGTATAA	CLCA4
ChariFNL-Relaxed-299	AAAGACAAGAAGTCCATTGA	CNGA2
ChariFNL-Relaxed-300	TGGTGGGGCGTGTAGTTGGG	CYP2A7
ChariFNL-Relaxed-301	ATAGAACATGAACTCAAAAG	CYP3A5
ChariFNL-Relaxed-302	GATCCACCTAGGGCAACAGT	CYP4A11
ChariFNL-Relaxed-303	TGATCCACCTAGGGCAACAG	CYP4A11
ChariFNL-Relaxed-304	AGCGAGTTAAATATAAAACA	ENPEP
ChariFNL-Relaxed-305	CAGCGAGTTAAATATAAAAC	ENPEP
ChariFNL-Relaxed-306	GCCACATTCCAAAGGCGCAC	ENPP7
ChariFNL-Relaxed-307	ACAGGTCACAGGGGTTGCCC	FAM209A
ChariFNL-Relaxed-308	CCAGCTCCTCATCCTGGTGA	FAM9C
ChariFNL-Relaxed-309	CCTTCACCAGGATGAGGAGC	FAM9C
ChariFNL-Relaxed-310	TGAAGCAAGAACCCCATCAG	GPR144
ChariFNL-Relaxed-311	ATCCAATACCCAATGGGAGT	HLA-B
ChariFNL-Relaxed-312	GGACTTTAGAACTGGGACCG	HLA-B
ChariFNL-Relaxed-313	CCATCCAATCCTGCCACTCA	HLA-DQB1
ChariFNL-Relaxed-314	GGAAAAGAACCAATCAGCAC	HLA-DQB1
ChariFNL-Relaxed-315	AATGCAGAGGCTGCCCACTG	IFNL3
ChariFNL-Relaxed-316	CTGAAATCTCTTTAAACAAT	KLRC4-KLRK1
ChariFNL-Relaxed-317	TATAGGCAAACTGCATGTGT	KLRC4-KLRK1
ChariFNL-Relaxed-318	ATGATCACAAAATCAGTACA	LCT
ChariFNL-Relaxed-319	ATTAAGACTTAATATTTAAC	LCT
ChariFNL-Relaxed-320	CTATAAAATCATAAGTTGGG	LPL
ChariFNL-Relaxed-321	AAAATCATAAGTTGGGGGGA	LPL
ChariFNL-Relaxed-322	CTTACTTGTTATACTAAAAA	LRRC19
ChariFNL-Relaxed-323	AGAGTAATTAAGAAACACAA	LRRC19
ChariFNL-Relaxed-324	ATGAGAATCCATTCTCTATG	OR10G4
ChariFNL-Relaxed-325	GTGCTCTTTATATCCCCAGA	OR10G4
ChariFNL-Relaxed-326	ATGGCTTGGACAGATGAAGA	OR10H5
ChariFNL-Relaxed-327	GGAGGAAGGTGGATCACCTG	OR10H5
ChariFNL-Relaxed-328	AGGTAAAGGCATTGAGGTGT	OR3A3
ChariFNL-Relaxed-329	GGTGTTGGAGGAGTGAGGGA	OR3A3
ChariFNL-Relaxed-330	ACAATGAATCTCTCAGGAAG	OR7D4
ChariFNL-Relaxed-331	AGAGATTCATTGTCTTTGTA	OR7D4
ChariFNL-Relaxed-332	ATCTATCAAAAACATCTACA	OR7G2
ChariFNL-Relaxed-333	CTTCTTGCTGATAAACTCTG	OR7G2
ChariFNL-Relaxed-334	TGTACCTGGCCACAATGCTG	OR7G3
ChariFNL-Relaxed-335	ACAGGGCCATGAGGGAGCTG	PLAT
ChariFNL-Relaxed-336	ACTCAGACAGTCTAAAATGA	RTP4
ChariFNL-Relaxed-337	GAGACAAACAGTTTCAGTTT	RTP4
ChariFNL-Relaxed-338	CTACTCTGAAAAGAAGGACT	SLC15A2
ChariFNL-Relaxed-339	GAGGAGTGACAGGTGGAGCA	SLC22A13
ChariFNL-Relaxed-340	GGGGGCTGAGGAGTGACAGG	SLC22A13
ChariFNL-Relaxed-341	GGAGGCGCATAGGGAGGGGG	SPATA31A1
ChariFNL-Relaxed-342	AGATTGAAACAATGTACACT	SPRY3
ChariFNL-Relaxed-343	TGGTCTGAAAGTGCTTATTT	TMEM156
ChariFNL-Relaxed-344	AAATGATCTCAAGAAGCAAG	TMEM156
ChariFNL-Relaxed-345	ACAATACATGAGAAAACTTC	TMEM174
ChariFNL-Relaxed-346	GGCAGTGGTCCTCACCCCAG	UGT1A3
ChariFNL-Relaxed-347	ATATATTTACTTTGGATTGG	UGT2B4
ChariFNL-Relaxed-348	TGTTTACCAAATTAATAAGA	OR2M2
ChariFNL-Relaxed-349	AATTTCAAAGTCTTCTAGGA	TAAR9
ChariFNL-Relaxed-350	TAGTTAATATGGAAAAGCAC	TAAR9
ChariFNL-Relaxed-351	AAAAAATCTCGGGACTGGCG	SLC3A1
ChariFNL-Relaxed-352	AAATCTCGGGACTGGCGCGG	SLC3A1
ChariFNL-Relaxed-353	AAGAAAGGGTAAAAGTACAG	SLC3A1
ChariFNL-Relaxed-354	AAAGTCCAGCCAAGGAAGAA	SLC3A1
ChariFNL-Relaxed-355	AAGTCCAGCCAAGGAAGAAA	SLC3A1
ChariFNL-Relaxed-356	AAAAAGAATTAAGAGAGACA	HLA-DMB
ChariFNL-Relaxed-357	CCCCCCAAATGAGTGATGTG	HLA-DMB
ChariFNL-Relaxed-358	TGTCTGGAGATCATCTACCC	HLA-DMB
ChariFNL-Relaxed-359	CAAACAGGGACAGATTGGCT	HLA-DMB
ChariFNL-Relaxed-360	CCCCACATCACTCATTTGGG	HLA-DMB
ChariFNL-Relaxed-361	AAAAAGTACAGCATATAGCA	TAS2R19
ChariFNL-Relaxed-362	AGTGAGAATTTGCTCAGCTG	TAS2R19
ChariFNL-Relaxed-363	CCTAGTAAATGTCATTGACT	TAS2R19
ChariFNL-Relaxed-364	ATTCATCTATTAGCATATGC	TAS2R19
ChariFNL-Relaxed-365	AAGATGCTGTATACAAATTA	TAS2R19
ChariFNL-Relaxed-366	AAAACAAACAATTAGATTGT	OR9G1
ChariFNL-Relaxed-367	CTGTAAGGAATCTCACCTAT	OR9G1
ChariFNL-Relaxed-368	TGTAAGGAATCTCACCTATG	OR9G1
ChariFNL-Relaxed-369	ACTTGAACAGTCATTCCTAA	OR9G1
ChariFNL-Relaxed-370	GCTGTAAGGAATCTCACCTA	OR9G1
ChariFNL-Relaxed-371	AAAACAGGTGGAATCCGGGC	TMEM251
ChariFNL-Relaxed-372	CCGAGCGAGACCAAAACAGG	TMEM251
ChariFNL-Relaxed-373	GACCAAAACAGGTGGAATCC	TMEM251
ChariFNL-Relaxed-374	CGCTCGGGGAAGCTGCGCGG	TMEM251
ChariFNL-Relaxed-375	GGCTGGAGCCGGAGCTCCGG	TMEM251
ChariFNL-Relaxed-376	AAAACCAAAGACCAAGTGGG	SERPINA10
ChariFNL-Relaxed-377	AATCAGTAACCGTCCCACAG	SERPINA10
ChariFNL-Relaxed-378	TGGAAAACCAAAGACCAAGT	SERPINA10
ChariFNL-Relaxed-379	AAGTATGATCCCCTGTGGGA	SERPINA10
ChariFNL-Relaxed-380	CTGGAAAACCAAAGACCAAG	SERPINA10
ChariFNL-Relaxed-381	AAAAGTATAAAGAATGTTAT	TAS2R20
ChariFNL-Relaxed-382	AAGAATGTTATTGGACATTC	TAS2R20
ChariFNL-Relaxed-383	AGCAATAATTTGATCAGCTG	TAS2R20
ChariFNL-Relaxed-384	GAAATGATTGGTTACTGCCC	TAS2R20
ChariFNL-Relaxed-385	GAGTCACCATCAGTGACATT	TAS2R20
ChariFNL-Relaxed-386	AAAAGTGAACACAGTGTGGT	OR14I1
ChariFNL-Relaxed-387	GACAAAAAGTGAACACAGTG	OR14I1
ChariFNL-Relaxed-388	GCAGTGTGGAAGATGTCCAG	OR14I1
ChariFNL-Relaxed-389	CACTGCTTAAACAAATAAAA	OR14I1
ChariFNL-Relaxed-390	CTAAATTAAATTCAATCCAC	OR14I1
ChariFNL-Relaxed-391	AAAATAGTACCCACTTCATG	MUC22
ChariFNL-Relaxed-392	GGTAAGTGGGCCAAGCGAGG	MUC22
ChariFNL-Relaxed-393	GGGGATCAAACTTGTCGGAG	MUC22
ChariFNL-Relaxed-394	GAGGGCGCACACATGAGGAG	MUC22
ChariFNL-Relaxed-395	GTAGGGTACATCTCTCCAAA	MUC22
ChariFNL-Relaxed-396	AAAATGAGGCAAAACTGAGA	CEACAM3
ChariFNL-Relaxed-397	AAATGAGGCAAAACTGAGAG	CEACAM3
ChariFNL-Relaxed-398	TGAGGCAAAACTGAGAGGGG	CEACAM3
ChariFNL-Relaxed-399	GAGGCAAAACTGAGAGGGGA	CEACAM3
ChariFNL-Relaxed-400	GAGGGGACAGAGAGGTGACC	CEACAM3
ChariFNL-Relaxed-401	AAACAATATACCAAATGAGA	OR4K2
ChariFNL-Relaxed-402	AATATACCAAATGAGAAGGA	OR4K2
ChariFNL-Relaxed-403	TTCTTTCCATCCTTCTCATT	OR4K2
ChariFNL-Relaxed-404	CAAAATGTTCCTTAAATCAT	OR4K2
ChariFNL-Relaxed-405	CATCCATTGTCTTGATTCAT	OR4K2
ChariFNL-Relaxed-406	AAAGATTAAAATAAGTAAAT	TAAR2
ChariFNL-Relaxed-407	TTGTAGAATTGTAACCTAAT	TAAR2
ChariFNL-Relaxed-408	AAATTCAATTGCTCTGAATA	TAAR2
ChariFNL-Relaxed-409	TAAAGATTAAAATAAGTAAA	TAAR2
ChariFNL-Relaxed-410	TTCATAGAAAAACTCAAGAA	TAAR2
ChariFNL-Relaxed-411	AAAGCCCGCACGCACCCACC	HLA-A
ChariFNL-Relaxed-412	GACTCTGAGAGCCACGCCTG	HLA-A
ChariFNL-Relaxed-413	GAGTCCCGGTGGGTGCGTGC	HLA-A
ChariFNL-Relaxed-414	CAGGATGAAGGACCCTACGT	HLA-A
ChariFNL-Relaxed-415	CTCAGAGTCTCAGGCCCCGA	HLA-A
ChariFNL-Relaxed-416	AAAGCGACCTGCACTCAATT	SERPINF1
ChariFNL-Relaxed-417	ACAGAATCCAAATTGAGTGC	SERPINF1
ChariFNL-Relaxed-418	AGTGCAGGTCGCTTTAAGAA	SERPINF1
ChariFNL-Relaxed-419	ATGGATGGTGGTGCAGCAGT	SERPINF1
ChariFNL-Relaxed-420	GCCTTAGGCGTAATGGATGG	SERPINF1
ChariFNL-Relaxed-421	AAAGTTCACGCAGCCCTGGG	GGT1
ChariFNL-Relaxed-422	AGTGACTTGGCATGGTGACT	GGT1
ChariFNL-Relaxed-423	CTGCGTGAACTTTAGTCACG	GGT1
ChariFNL-Relaxed-424	AACTTTAGTCACGTGGTGAC	GGT1
ChariFNL-Relaxed-425	AAGTTCACGCAGCCCTGGGA	GGT1
ChariFNL-Relaxed-426	AAATAAGATCGACTTGACCT	OR2T27
ChariFNL-Relaxed-427	ATGTAGTCATGAACAAACCA	OR2T27
ChariFNL-Relaxed-428	GAGATATGACAAAGTTGGAA	OR2T27
ChariFNL-Relaxed-429	CAAAAGAGATATGACAAAGT	OR2T27
ChariFNL-Relaxed-430	AGTACCACCTTACATTGGTG	OR2T27
ChariFNL-Relaxed-431	AAATCAGAGCCAGGTTCTTG	LILRB3
ChariFNL-Relaxed-432	GGAAATCAGAGCCAGGTTCT	LILRB3
ChariFNL-Relaxed-433	TCAGAGCCAGGTTCTTGGGG	LILRB3
ChariFNL-Relaxed-434	GAAATCAGAGCCAGGTTCTT	LILRB3
ChariFNL-Relaxed-435	TGAGAGGGAGGAGGAGCCCA	LILRB3
ChariFNL-Relaxed-436	AAATGAAGTGACGAATGGGT	TUBB
ChariFNL-Relaxed-437	AAGGTTGGAATGCGCCCCAG	TUBB
ChariFNL-Relaxed-438	CTCGCCTCAAGGTATGTATG	TUBB
ChariFNL-Relaxed-439	AAAATGAAGTGACGAATGGG	TUBB
ChariFNL-Relaxed-440	AATCAGGGCCAGGCTCGATG	TUBB
ChariFNL-Relaxed-441	AAATGAGAGCCAGGCTCTTG	LILRB5
ChariFNL-Relaxed-442	CTCACCCCAGCCCCATCCCT	LILRB5
ChariFNL-Relaxed-443	CTCTCATTTCCCCAGGGATG	LILRB5
ChariFNL-Relaxed-444	AACTGCCCTCCCCAAGAGCC	LILRB5
ChariFNL-Relaxed-445	GAAATGAGAGCCAGGCTCTT	LILRB5
ChariFNL-Relaxed-446	AAATGAGAGCCAGGGTCCTG	LILRA4
ChariFNL-Relaxed-447	ACCCTGGCTCTCATTTCCCA	LILRA4
ChariFNL-Relaxed-448	AGAGCCTGGTGCTCACCCCC	LILRA4
ChariFNL-Relaxed-449	AGCCCTGGGAAATGAGAGCC	LILRA4
ChariFNL-Relaxed-450	TGAGAGCCAGGGTCCTGGGG	LILRA4
ChariFNL-Relaxed-451	AAATGTCAGATAATCAATGT	ELANE
ChariFNL-Relaxed-452	ACAGGGCGTTGATGAAAAGG	ELANE
ChariFNL-Relaxed-453	CAAATGTCAGATAATCAATG	ELANE
ChariFNL-Relaxed-454	CACAGGGCGTTGATGAAAAG	ELANE
ChariFNL-Relaxed-455	TCATCAACGCCCTGTGCCAG	ELANE
ChariFNL-Relaxed-456	AAATTGAATGTCTTACATGT	OR9Q2
ChariFNL-Relaxed-457	CAAGCGCTGACTTGTAAGTC	OR9Q2
ChariFNL-Relaxed-458	TAAGATCAAACAGCTAATTG	OR9Q2
ChariFNL-Relaxed-459	GTAAGATCAAACAGCTAATT	OR9Q2
ChariFNL-Relaxed-460	TAGCTGTTTGATCTTACACA	OR9Q2
ChariFNL-Relaxed-461	AACAAATTCTGGAAAGTTGC	OR13A1
ChariFNL-Relaxed-462	AATTTCCAAGCAGACCAATT	OR13A1
ChariFNL-Relaxed-463	CATAAAATCCAGAAAACTGT	OR13A1
ChariFNL-Relaxed-464	ATTGAGTGTAAGTTTACCTG	OR13A1
ChariFNL-Relaxed-465	TGGAACTATTAAACAAATTC	OR13A1
ChariFNL-Relaxed-466	AACACGAGAGTACCCAAACC	HLA-DRB5
ChariFNL-Relaxed-467	ACGAGAGTACCCAAACCAGG	HLA-DRB5
ChariFNL-Relaxed-468	GAGTACCCAAACCAGGAGGA	HLA-DRB5
ChariFNL-Relaxed-469	GCACGTAAAACACTTTAACT	HLA-DRB5
ChariFNL-Relaxed-470	TGATTTCCTTCCTCCTGGTT	HLA-DRB5
ChariFNL-Relaxed-471	AACAGTAAGGGAGGTAGGGC	BTN3A1
ChariFNL-Relaxed-472	GATAAACAGTAAGGGAGGTA	BTN3A1
ChariFNL-Relaxed-473	AAAGAGATAAACAGTAAGGG	BTN3A1
ChariFNL-Relaxed-474	AATGAAAGAGATAAACAGTA	BTN3A1
ChariFNL-Relaxed-475	AGATAAACAGTAAGGGAGGT	BTN3A1
ChariFNL-Relaxed-476	AACTCAATTCCTCAGCAAGG	OR14J1
ChariFNL-Relaxed-477	ATTTCAGTACCTCCTTGCTG	OR14J1
ChariFNL-Relaxed-478	CTTTAAAAAGTAATACATGG	OR14J1
ChariFNL-Relaxed-479	AGCAGAGGTCCAGAAGAGAG	OR14J1
ChariFNL-Relaxed-480	CATTATCACCATCATTACCG	OR14J1
ChariFNL-Relaxed-481	AACTGCAGGCAGAGCACAGG	CYP3A4
ChariFNL-Relaxed-482	GAGAAGCCTCTTCCAACTGC	CYP3A4
ChariFNL-Relaxed-483	TCCAACTGCAGGCAGAGCAC	CYP3A4
ChariFNL-Relaxed-484	GCTCTGCCTGCAGTTGGAAG	CYP3A4
ChariFNL-Relaxed-485	GGCTTCTCCACCTTGGAAGT	CYP3A4
ChariFNL-Relaxed-486	AACTTAGGGCCAATCATGAG	MICB
ChariFNL-Relaxed-487	AGGGCCAATCATGAGTGGAG	MICB
ChariFNL-Relaxed-488	GGGCCAATCATGAGTGGAGA	MICB
ChariFNL-Relaxed-489	AAACTGAGGCCCGGAACTTA	MICB
ChariFNL-Relaxed-490	AATCATGAGTGGAGAGGGCG	MICB
ChariFNL-Relaxed-491	AACTTGAAACAGAAGAAACA	OR6V1
ChariFNL-Relaxed-492	GAACTTGAAACAGAAGAAAC	OR6V1
ChariFNL-Relaxed-493	TTCTTCTGTTTCAAGTTCAA	OR6V1
ChariFNL-Relaxed-494	ATAAAGAAAGATAACAAAAC	OR6V1
ChariFNL-Relaxed-495	CAAGAGAAACAAAAGACAGA	OR6V1
ChariFNL-Relaxed-496	AAGAAAACTGAAATAGCCTC	CCL5
ChariFNL-Relaxed-497	ACAGAGACTCGAATTTCCGG	CCL5
ChariFNL-Relaxed-498	ATAAGTGAAATTGCACAAAA	CCL5
ChariFNL-Relaxed-499	AATAGCAACCAAGCATTGGC	CCL5
ChariFNL-Relaxed-500	CCAAAATAGCAACCAAGCAT	CCL5
ChariFNL-Relaxed-501	AAGAAACTCAGTCACCATGG	OR10C1
ChariFNL-Relaxed-502	GCGCAGGAAGAAGTACATAG	OR10C1
ChariFNL-Relaxed-503	TGGAGACCAGCACCACAATG	OR10C1
ChariFNL-Relaxed-504	AAGAAGAAACTCAGTCACCA	OR10C1
ChariFNL-Relaxed-505	AGCCAATCTCCAAGGCCGAG	OR10C1
ChariFNL-Relaxed-506	AAGAAGAGGGAAATTAGGGG	DERL3
ChariFNL-Relaxed-507	AGCCAATGGAAGGAAGAAGA	DERL3
ChariFNL-Relaxed-508	AGGAAGAAGAGGGAAATTAG	DERL3
ChariFNL-Relaxed-509	CAGCCAATGGAAGGAAGAAG	DERL3
ChariFNL-Relaxed-510	CCATTGGCTGTCGGGCTCAG	DERL3
ChariFNL-Relaxed-511	AAGACAAAAGGAGCAGACCA	KEL
ChariFNL-Relaxed-512	ACCAAGGGCAAGATTGCTTG	KEL
ChariFNL-Relaxed-513	AGACAAAAGGAGCAGACCAA	KEL
ChariFNL-Relaxed-514	TCAGCTTCTCAGGGGAGAAG	KEL
ChariFNL-Relaxed-515	GGACAGAGCTAAGTCACCCA	KEL
ChariFNL-Relaxed-516	AAGACCTGGTGTCCCCAGGG	LY6G6F
ChariFNL-Relaxed-517	CAAAAAGGTCATCTTCAGAG	LY6G6F
ChariFNL-Relaxed-518	GGAGGAATAAGACTGCCATG	LY6G6F
ChariFNL-Relaxed-519	GAGTTCCACATAGGAACAGG	LY6G6F
ChariFNL-Relaxed-520	GGGAAGACCCAGAGGCAACG	LY6G6F
ChariFNL-Relaxed-521	AAGAGAACTACTTCCAGCTG	OR2J2
ChariFNL-Relaxed-522	CATCATCATCCTGTCATACG	OR2J2
ChariFNL-Relaxed-523	AGTGAGCGGTTGACAATGCA	OR2J2
ChariFNL-Relaxed-524	GGTGCACACTCTCTGGAAGT	OR2J2
ChariFNL-Relaxed-525	TCAATCTGTTTGCAAGTGAG	OR2J2
ChariFNL-Relaxed-526	AAGAGAACTAGTAAATAGGC	OR6C3
ChariFNL-Relaxed-527	AAGTAAGAGAACTAGTAAAT	OR6C3
ChariFNL-Relaxed-528	GAATTGTATTGATAATTATA	OR6C3
ChariFNL-Relaxed-529	ATATCTTTAAAAGAACAAAA	OR6C3
ChariFNL-Relaxed-530	CTTTAAATCTAACAGAAATT	OR6C3
ChariFNL-Relaxed-531	AAGAGACTAAAAGAGGAAGG	CD300LF
ChariFNL-Relaxed-532	AGGTGGTTGGTTGGGCACCG	CD300LF
ChariFNL-Relaxed-533	TGGGTGAAAGAGACTAAAAG	CD300LF
ChariFNL-Relaxed-534	AGACTAAAAGAGGAAGGAGG	CD300LF
ChariFNL-Relaxed-535	TAAAAGAGGAAGGAGGTGGT	CD300LF
ChariFNL-Relaxed-536	AAGAGGGTTAAGAGGAACAA	OR4C3
ChariFNL-Relaxed-537	AGGAACAAAGGATATATTAA	OR4C3
ChariFNL-Relaxed-538	TGGAACAGAAGAGGGTTAAG	OR4C3
ChariFNL-Relaxed-539	CTGTGAATAGCATCATGCCT	OR4C3
ChariFNL-Relaxed-540	TGAATTAAACTTTCTTCTTG	OR4C3
ChariFNL-Relaxed-541	AAGAGTGAAGATACTCGGCA	TAS2R13
ChariFNL-Relaxed-542	AGAACTCCACTGGACACTCA	TAS2R13
ChariFNL-Relaxed-543	TCACATCCTTGAGTGTCCAG	TAS2R13
ChariFNL-Relaxed-544	AGACATAAATATCTTAGCTA	TAS2R13
ChariFNL-Relaxed-545	GTTGAGCCAACAATGAAAGA	TAS2R13
ChariFNL-Relaxed-546	AAGCAGAGCAACGGGTGTAT	MUC4
ChariFNL-Relaxed-547	CTGATGAGAAGCAGAGCAAC	MUC4
ChariFNL-Relaxed-548	GCTGATGAGAAGCAGAGCAA	MUC4
ChariFNL-Relaxed-549	TCTTTCCTGGTGGGGTAGTG	MUC4
ChariFNL-Relaxed-550	TTTCTTTCCTGGTGGGGTAG	MUC4
ChariFNL-Relaxed-551	AAGCAGCTGTAAAGAATACA	OR4A47
ChariFNL-Relaxed-552	TTGGTAAATAAAATACCAAA	OR4A47
ChariFNL-Relaxed-553	AAGCAGCTTAGGGATCATGA	TARM1
ChariFNL-Relaxed-554	AGACTTACTGAAACAGAGGA	TARM1
ChariFNL-Relaxed-555	CTTTGGCTTACTGAGCACAC	TARM1
ChariFNL-Relaxed-556	GAGACTTACTGAAACAGAGG	TARM1
ChariFNL-Relaxed-557	GTGGACTGCAGAACCCAAGA	TARM1
ChariFNL-Relaxed-558	AAGCAGGGAGAGGAATTCTG	VSTM1
ChariFNL-Relaxed-559	CCAGTCCTGGAGACTCACCG	VSTM1
ChariFNL-Relaxed-560	GCTGGTGAGAAAAACTCATG	VSTM1
ChariFNL-Relaxed-561	CCAGGATGTGCAGATAGAGG	VSTM1
ChariFNL-Relaxed-562	CTGGTGAGAAAAACTCATGT	VSTM1
ChariFNL-Relaxed-563	AAGCCGGGACAGGCGAGCCG	IFI27L2
ChariFNL-Relaxed-564	CTTCGGTAGATCCATCAAGC	IFI27L2
ChariFNL-Relaxed-565	GGCGAGCCGGGGAGTCGCGA	IFI27L2
ChariFNL-Relaxed-566	CGGGAGCCTTCGCGACTCCC	IFI27L2
ChariFNL-Relaxed-567	GGGGAGTCGCGAAGGCTCCC	IFI27L2
ChariFNL-Relaxed-568	AAGCGGCCGAGAAGCTACAG	NRM
ChariFNL-Relaxed-569	GGCTTGGAAACAAATGACAG	NRM
ChariFNL-Relaxed-570	GGGAACTCGAACCTTGAAAG	NRM
ChariFNL-Relaxed-571	CCGGGACACGCATCCCAGGA	NRM
ChariFNL-Relaxed-572	GACAGGGGAAGTCCAAGAGA	NRM
ChariFNL-Relaxed-573	AAGGACGTTCCCGAACCCTG	STEAP1B
ChariFNL-Relaxed-574	GGGTTCGGGAACGTCCTTGG	STEAP1B
ChariFNL-Relaxed-575	TCCCGAACCCTGCGGACGCG	STEAP1B
ChariFNL-Relaxed-576	GCAGGGTTCGGGAACGTCCT	STEAP1B
ChariFNL-Relaxed-577	GTTCCCGAACCCTGCGGACG	STEAP1B
ChariFNL-Relaxed-578	AAGGCGAGAGACAGCGACGC	DSEL
ChariFNL-Relaxed-579	GAGACAGCGACGCTGGCTGG	DSEL
ChariFNL-Relaxed-580	GCTGTCTCTCGCCTTCCCTG	DSEL
ChariFNL-Relaxed-581	AGACAGCGACGCTGGCTGGC	DSEL
ChariFNL-Relaxed-582	GGGGTTGAAGGCGGGGCTGA	DSEL
ChariFNL-Relaxed-583	AAGGCTCAGAGCCTGAGGGA	GPR20
ChariFNL-Relaxed-584	AGTCAAGGCTCAGAGCCTGA	GPR20
ChariFNL-Relaxed-585	TGAGCCTTGACTCCTCCTGG	GPR20
ChariFNL-Relaxed-586	CTGAGCCTTGACTCCTCCTG	GPR20
ChariFNL-Relaxed-587	GCTCCTTCCCCGCCCCCAGG	GPR20
ChariFNL-Relaxed-588	AAGGGACAGTCAATTCAGAG	LTA
ChariFNL-Relaxed-589	GAGACAGGAAGGGAACAGAG	LTA
ChariFNL-Relaxed-590	GCAGTATCTTCTAAGCCCTG	LTA
ChariFNL-Relaxed-591	AGGAGAGAACCACAGGCTGG	LTA
ChariFNL-Relaxed-592	CAGTATCTTCTAAGCCCTGG	LTA
ChariFNL-Relaxed-593	AAGGGCACACAACACCTCAG	ABHD16A
ChariFNL-Relaxed-594	AGTGGAAGACCACTAGAACG	ABHD16A
ChariFNL-Relaxed-595	TTCCTCCCCACCGAAGAACG	ABHD16A
ChariFNL-Relaxed-596	AAATGTCGCAACTCGCCCGG	ABHD16A
ChariFNL-Relaxed-597	CTGTACCACGTTCTTCGGTG	ABHD16A
ChariFNL-Relaxed-598	AAGGGCGGTCAAGGGTGGAA	TMEM45B
ChariFNL-Relaxed-599	GGGCGGTCAAGGGTGGAAAG	TMEM45B
ChariFNL-Relaxed-600	CCACCCTTGACCGCCCTTCC	TMEM45B
ChariFNL-Relaxed-601	CCGGGAAGGGCGGTCAAGGG	TMEM45B
ChariFNL-Relaxed-602	GAAAGGGGCTGGCGGCTGCC	TMEM45B
ChariFNL-Relaxed-603	AAGGGCGTGTCAGCTACAAG	HMOX2
ChariFNL-Relaxed-604	AGCTGACACGCCCTTGCCGG	HMOX2
ChariFNL-Relaxed-605	CAAGGGCGTGTCAGCTACAA	HMOX2
ChariFNL-Relaxed-606	ACAAGGGGCGTGTCATCTCT	HMOX2
ChariFNL-Relaxed-607	CATACTCCGCTTCCCGCCCC	HMOX2
ChariFNL-Relaxed-608	AAGTCTTGGCTGGTGTAGTG	TMPRSS11E
ChariFNL-Relaxed-609	CCAGCCAAGACTTGTCAGAC	TMPRSS11E
ChariFNL-Relaxed-610	TATATGTGACTAGCAGGACA	TMPRSS11E
ChariFNL-Relaxed-611	AGAACCAGTCTGACAAGTCT	TMPRSS11E
ChariFNL-Relaxed-612	CCAGTCTGACAAGTCTTGGC	TMPRSS11E
ChariFNL-Relaxed-613	AATAATTTCCCTGATAGTAA	OR5T3
ChariFNL-Relaxed-614	AATTTCACTGTATAAGTAAA	OR5T3
ChariFNL-Relaxed-615	TGTCTATTCCATTACTATCA	OR5T3
ChariFNL-Relaxed-616	ATAAAATCACTTTAATTAGC	OR5T3
ChariFNL-Relaxed-617	ATAGACAATGATGAAGTAAT	OR5T3
ChariFNL-Relaxed-618	AATACTGTAAATCCTATATG	OR8U1
ChariFNL-Relaxed-619	AATATAAAAACACCACATAT	OR8U1
ChariFNL-Relaxed-620	CTGGAATTCTGGAAATGTGA	OR8U1
ChariFNL-Relaxed-621	TATAATGATTGTTAGCATAC	OR8U1
ChariFNL-Relaxed-622	TTAGATGGCCAGAAAAGATA	OR8U1
ChariFNL-Relaxed-623	AATAGATCTAATTGGAGAAA	C17orf78
ChariFNL-Relaxed-624	CTAGTTCTCTATGTCGGCAC	C17orf78
ChariFNL-Relaxed-625	GGTAATCTAGTTCTCTATGT	C17orf78
ChariFNL-Relaxed-626	ACTTCTTCTGACTTCGCTGC	C17orf78
ChariFNL-Relaxed-627	ATGGGGCAAAATAATCAGGG	C17orf78
ChariFNL-Relaxed-628	AATCAAAGTTGATACGTAGC	OR8H3
ChariFNL-Relaxed-629	GGAGTCTGGCACAGTTGCTG	OR8H3
ChariFNL-Relaxed-630	TCAAAGTTGATACGTAGCAG	OR8H3
ChariFNL-Relaxed-631	CGGAGTCTGGCACAGTTGCT	OR8H3
ChariFNL-Relaxed-632	TAAACTAATTATTAAATGCT	OR8H3
ChariFNL-Relaxed-633	AATCGGTGGCCAAGGCTCCG	TLCD2
ChariFNL-Relaxed-634	CGGTGATTGGAGCAGCCGCG	TLCD2
ChariFNL-Relaxed-635	GGACTGGGCGTGGACGAACG	TLCD2
ChariFNL-Relaxed-636	ATCGGTGGCCAAGGCTCCGG	TLCD2
ChariFNL-Relaxed-637	CCACGCCCAGTCCCTCGCCT	TLCD2
ChariFNL-Relaxed-638	AATGAAGGATGTTTCAGGGA	CD14
ChariFNL-Relaxed-639	ATATTTCCAGGAAAGGAAGG	CD14
ChariFNL-Relaxed-640	CAATGAAGGATGTTTCAGGG	CD14
ChariFNL-Relaxed-641	CAATATTTCCAGGAAAGGAA	CD14
ChariFNL-Relaxed-642	GCAATATTTCCAGGAAAGGA	CD14
ChariFNL-Relaxed-643	AATGGGTGCAACGACAGTGA	C6orf136
ChariFNL-Relaxed-644	ATGGGTGCAACGACAGTGAG	C6orf136
ChariFNL-Relaxed-645	GACCTCCGGCCTCCTCACAG	C6orf136
ChariFNL-Relaxed-646	AAGCGCTGTATTCACAGCTG	C6orf136
ChariFNL-Relaxed-647	CACCCCTGTGAGGAGGCCGG	C6orf136
ChariFNL-Relaxed-648	AATGTTGACAGAACCAGGTA	ASIC5
ChariFNL-Relaxed-649	AGTCCATAAATGCCCATACC	ASIC5
ChariFNL-Relaxed-650	ATGTTGACAGAACCAGGTAT	ASIC5
ChariFNL-Relaxed-651	CCAAAAATGTTGACAGAACC	ASIC5
ChariFNL-Relaxed-652	GAACCAGGTATGGGCATTTA	ASIC5
ChariFNL-Relaxed-653	AATGTTTAAAAAATATATGC	OR2A7
ChariFNL-Relaxed-654	TTAAAAAATATATGCAGGCC	OR2A7
ChariFNL-Relaxed-655	AATTGTCAATAATAAGCCAT	OR4C11
ChariFNL-Relaxed-656	ATGAAATTGCAACTTTCCAA	OR4C11
ChariFNL-Relaxed-657	GAAATAGATTCTAAATTTAG	OR4C11
ChariFNL-Relaxed-658	AGAATGTCGCTCTGTCCTCT	OR4C11
ChariFNL-Relaxed-659	GATTAACACAGGATCCCTTG	OR4C11
ChariFNL-Relaxed-660	AATTTCTCAGGTGATGATAG	OR8K3
ChariFNL-Relaxed-661	ACCTATTCTGATAGAGACAT	OR8K3
ChariFNL-Relaxed-662	GCCGATGTCTCTATCAGAAT	OR8K3
ChariFNL-Relaxed-663	TGTCGCAAATTGTGAAATTT	OR8K3
ChariFNL-Relaxed-664	GGGCTGAGTATTGATTATAG	OR8K3
ChariFNL-Relaxed-665	ACAACATCAGGGGGAGGCAC	ANTXRL
ChariFNL-Relaxed-666	TCCTCTTGTAGCCCCTCCAA	ANTXRL
ChariFNL-Relaxed-667	TGCATGTTGACAACATCAGG	ANTXRL
ChariFNL-Relaxed-668	ATGTTGACAACATCAGGGGG	ANTXRL
ChariFNL-Relaxed-669	CTGCATGTTGACAACATCAG	ANTXRL
ChariFNL-Relaxed-670	ACAAGTAATAAGAATCCCCT	HCAR2
ChariFNL-Relaxed-671	GTGGGTTCCCGTCTGCCCAG	HCAR2
ChariFNL-Relaxed-672	ATAAGAATCCCCTGGGCAGA	HCAR2
ChariFNL-Relaxed-673	TAAGAATCCCCTGGGCAGAC	HCAR2
ChariFNL-Relaxed-674	TAGATGACTGAATGGTTACC	HCAR2
ChariFNL-Relaxed-675	ACAAGTTGACCAGCATCTGA	OR2W1
ChariFNL-Relaxed-676	CTAGGAAAGATAAATTTCTG	OR2W1
ChariFNL-Relaxed-677	GATACAACCCACATAGCTGA	OR2W1
ChariFNL-Relaxed-678	CAGCATCTGAGGGATGATGC	OR2W1
ChariFNL-Relaxed-679	CCTAGAGTGAGAAAAGGAGG	OR2W1
ChariFNL-Relaxed-680	ACACAGCTTTATGACTAGGT	SPPL2C
ChariFNL-Relaxed-681	GCTTTATGACTAGGTAGGTG	SPPL2C
ChariFNL-Relaxed-682	TACCTAGTCATAAAGCTGTG	SPPL2C
ChariFNL-Relaxed-683	GACCACACAGCTTTATGACT	SPPL2C
ChariFNL-Relaxed-684	GCCACCTGTCCTGGAAACCA	SPPL2C
ChariFNL-Relaxed-685	ACACATGACCAGGTTACGAG	HLA-E
ChariFNL-Relaxed-686	CCTCTACCGGGAGTAGAGAG	HLA-E
ChariFNL-Relaxed-687	TGACCAGGTTACGAGAGGAA	HLA-E
ChariFNL-Relaxed-688	TTCAAGGAGTGGGAGCCTGG	HLA-E
ChariFNL-Relaxed-689	AGGAAGAAGGACACATGACC	HLA-E
ChariFNL-Relaxed-690	ACACTGAAAGTATTGATGAG	OR4F21
ChariFNL-Relaxed-691	ATTGATGAGGGGTTTAAATC	OR4F21
ChariFNL-Relaxed-692	TTACACTGAAAGTATTGATG	OR4F21
ChariFNL-Relaxed-693	ACAGAAAAACGTCTGCCCAG	HLA-DQB2
ChariFNL-Relaxed-694	CCACACATGGAAACATCCAG	HLA-DQB2
ChariFNL-Relaxed-695	GCTCTCGAGAGCCACCACTG	HLA-DQB2
ChariFNL-Relaxed-696	AGGAGAGCCTGTTCCCACAG	HLA-DQB2
ChariFNL-Relaxed-697	ATGGCTCTGCAGATCCCTGG	HLA-DQB2
ChariFNL-Relaxed-698	ACAGACTCATCTCTTACCTT	WNT3
ChariFNL-Relaxed-699	CATCTCTTACCTTAGGCCGC	WNT3
ChariFNL-Relaxed-700	GAGCAGCCAATCAGCGCCCG	WNT3
ChariFNL-Relaxed-701	CTCGCTGACATCCTCAAACC	WNT3
ChariFNL-Relaxed-702	GGGAGGGGCGCGTGATTGAC	WNT3
ChariFNL-Relaxed-703	ACAGACTGAGGGGATGACCA	MOG
ChariFNL-Relaxed-704	CAAAAGGGCTACAGACTGAG	MOG
ChariFNL-Relaxed-705	TCAAAGGTTGGATCTCCAGG	MOG
ChariFNL-Relaxed-706	ACAGAAAGGCTAGTTTCCTG	MOG
ChariFNL-Relaxed-707	AGCCCAAGGGAAGATCTTGG	MOG
ChariFNL-Relaxed-708	ACAGAGAAAGGAGTGGTGAG	COX8C
ChariFNL-Relaxed-709	GCAAAGCACGGACTGCTGAG	COX8C
ChariFNL-Relaxed-710	GGGCAGTACAGAGAAAGGAG	COX8C
ChariFNL-Relaxed-711	GCACGGACTGCTGAGTGGAA	COX8C
ChariFNL-Relaxed-712	GGAAAGGGCAGTACAGAGAA	COX8C
ChariFNL-Relaxed-713	ACAGATGCGGATGACTGTGT	ATF6B
ChariFNL-Relaxed-714	AGCACGTGAATCAACAGATG	ATF6B
ChariFNL-Relaxed-715	GATTCACGTGCTCAGCACCC	ATF6B
ChariFNL-Relaxed-716	CACCCAGGTCTCTTACTGGT	ATF6B
ChariFNL-Relaxed-717	CTACCGACCAGTAAGAGACC	ATF6B
ChariFNL-Relaxed-718	ACAGCCACAGAACCACCCTG	TRPV5
ChariFNL-Relaxed-719	CTGGGGAAGAAAAGGAGGAG	TRPV5
ChariFNL-Relaxed-720	GAAGGAAGGTTCCTAACTGT	TRPV5
ChariFNL-Relaxed-721	AGCCATCCCAGCCCACAGTT	TRPV5
ChariFNL-Relaxed-722	CCACCCTGGGGAAGAAAAGG	TRPV5
ChariFNL-Relaxed-723	ACAGGCCGTTGAGACCTACA	COL11A2
ChariFNL-Relaxed-724	AGGCCGTTGAGACCTACAAG	COL11A2
ChariFNL-Relaxed-725	CAGGCCGTTGAGACCTACAA	COL11A2
ChariFNL-Relaxed-726	ACTATGAGCCTCAGACGCCG	COL11A2
ChariFNL-Relaxed-727	CTGCCCCTTGTAGGTCTCAA	COL11A2
ChariFNL-Relaxed-728	ACAGGTTACTTACGTATTCT	UGT2B17
ChariFNL-Relaxed-729	TAAGAACAGTGGCAGGTGAG	UGT2B17
ChariFNL-Relaxed-730	ATGCAAAATTTCAGAGTGGG	UGT2B17
ChariFNL-Relaxed-731	ATCCCATCTGCCATGATCAC	UGT2B17
ChariFNL-Relaxed-732	TGCACCACGATATTAAAAAA	UGT2B17
ChariFNL-Relaxed-733	ACATAAACAATGAAACCCTA	OR5P2
ChariFNL-Relaxed-734	ATGAACAGATGTATCATTCA	OR5P2
ChariFNL-Relaxed-735	CTTCATTAATATATACATGA	OR5P2
ChariFNL-Relaxed-736	TTAATGTGCTGTTCTCATTA	OR5P2
ChariFNL-Relaxed-737	TTTAATGTGCTGTTCTCATT	OR5P2
ChariFNL-Relaxed-738	ACATGCACATGCTTAAAATG	TMEM202
ChariFNL-Relaxed-739	AGAAACAGGATCTATGCCAT	TMEM202
ChariFNL-Relaxed-740	CAAAAATATAAAACAGAAAC	TMEM202
ChariFNL-Relaxed-741	CAGAAACAGGATCTATGCCA	TMEM202
ChariFNL-Relaxed-742	GCAAAAAGGGCCAGGACCCA	TMEM202
ChariFNL-Relaxed-743	ACATGCCAGGATGATGACCG	KIR2DL4
ChariFNL-Relaxed-744	CATGCCAGGATGATGACCGT	KIR2DL4
ChariFNL-Relaxed-745	TCTGAAGCAAGTGAGTGGTG	KIR2DL4
ChariFNL-Relaxed-746	AGTGGTGAATCAGTCAAGGG	KIR2DL4
ChariFNL-Relaxed-747	CATGTTCTGAAGCAAGTGAG	KIR2DL4
ChariFNL-Relaxed-748	ACATGTGGCTCCGCCCACAG	MBOAT7
ChariFNL-Relaxed-749	GGCGAGGCGAGGTTACACGG	MBOAT7
ChariFNL-Relaxed-750	TCGGAGCTCGGATCCCAGTG	MBOAT7
ChariFNL-Relaxed-751	ACTTCGGCAATAGTCGAGAA	MBOAT7
ChariFNL-Relaxed-752	CCTTCGGGCTCGGAACAAGG	MBOAT7
ChariFNL-Relaxed-753	ACATTAAACTTGTGAGAACT	KLRC3
ChariFNL-Relaxed-754	GTTTACTTTGCTGTTAACCT	KLRC3
ChariFNL-Relaxed-755	TAATCAGTTGACAATACCTC	KLRC3
ChariFNL-Relaxed-756	TTAGTAGCAGAATTTTACCT	KLRC3
ChariFNL-Relaxed-757	ATCAATGACTCTTAAAACTA	KLRC3
ChariFNL-Relaxed-758	ACATTAACTACATATCAGAG	MAS1L
ChariFNL-Relaxed-759	CATTCAATAAGACCCCACAG	MAS1L
ChariFNL-Relaxed-760	TGTAGCCTTTGTCTCCACAG	MAS1L
ChariFNL-Relaxed-761	AACCTGGTATCTCAGCTCTG	MAS1L
ChariFNL-Relaxed-762	TACAACAGGAGATGTGTTAG	MAS1L
ChariFNL-Relaxed-763	ACATTACGGATGAACCTGGA	OR6C75
ChariFNL-Relaxed-764	TGTGACATTACGGATGAACC	OR6C75
ChariFNL-Relaxed-765	CATTTACCATAATGCCTTCC	OR6C75
ChariFNL-Relaxed-766	TAATGTCACAAATGGCAGTG	OR6C75
ChariFNL-Relaxed-767	TTATCCAGCCTCATAAAAGA	OR6C75
ChariFNL-Relaxed-768	ACCAAAAAGTATAACAATTT	OR5P3
ChariFNL-Relaxed-769	CATAAATGTTCACTGATGTA	OR5P3
ChariFNL-Relaxed-770	TTAGGCACTCATGTAAATTT	OR5P3
ChariFNL-Relaxed-771	AAAACAAATGAATATTATAA	OR5P3
ChariFNL-Relaxed-772	CACCATTCCCAATATAGATG	OR5P3
ChariFNL-Relaxed-773	ACCAATCGGAGCGCAGCAAG	TMEM50B
ChariFNL-Relaxed-774	AGGGGGCGGGGAGAGGGCGT	TMEM50B
ChariFNL-Relaxed-775	ATCGGAGCGCAGCAAGTGGC	TMEM50B
ChariFNL-Relaxed-776	CGCAGCAAGTGGCCGGCCGG	TMEM50B
ChariFNL-Relaxed-777	GAGCGCAGCAAGTGGCCGGC	TMEM50B
ChariFNL-Relaxed-778	ACCACCAGGCGGCCGCGGAG	SLC35E2B
ChariFNL-Relaxed-779	CCCGTGTGGCTGCACTGCAG	SLC35E2B
ChariFNL-Relaxed-780	GCCTCTCCGCGGCCGCCTGG	SLC35E2B
ChariFNL-Relaxed-781	GCTGGACCACCAGGCGGCCG	SLC35E2B
ChariFNL-Relaxed-782	GGCCCGAGCAGAACCAACGG	SLC35E2B
ChariFNL-Relaxed-783	ACGACCGGCTTCTGCCAAGG	CDHR5
ChariFNL-Relaxed-784	TACGACCGGCTTCTGCCAAG	CDHR5
ChariFNL-Relaxed-785	TGGTCCAGCCCACTGCCAGA	CDHR5
ChariFNL-Relaxed-786	CAGCCCACTGCCAGAAGGAG	CDHR5
ChariFNL-Relaxed-787	CCAGCCCACTGCCAGAAGGA	CDHR5
ChariFNL-Relaxed-788	ACGCCCTAGCCAGTCCCGCG	ERMARD
ChariFNL-Relaxed-789	CCTAGCCAGTCCCGCGAGGG	ERMARD
ChariFNL-Relaxed-790	CTAGGGCGTTTGACCGCCGG	ERMARD
ChariFNL-Relaxed-791	CGCCCTAGCCAGTCCCGCGA	ERMARD
ChariFNL-Relaxed-792	CGCCTCCCCTTCACCGCCGG	ERMARD
ChariFNL-Relaxed-793	ACGCTAGGCTCCCGCCGCGG	GPR89A
ChariFNL-Relaxed-794	CGGACGCTAGGCTCCCGCCG	GPR89A
ChariFNL-Relaxed-795	TCCCGCCGCGGAGGCCCCAG	GPR89A
ChariFNL-Relaxed-796	CCCCGCCCCTGGGGCCTCCG	GPR89A
ChariFNL-Relaxed-797	CGCCCCTGGGGCCTCCGCGG	GPR89A
ChariFNL-Relaxed-798	ACTCACCGCCTAGGCCGGGA	EPHB6
ChariFNL-Relaxed-799	CCCGGAAGAAGGGAGTGGGA	EPHB6
ChariFNL-Relaxed-800	GCTCCCCGGAAGAAGGGAGT	EPHB6
ChariFNL-Relaxed-801	CACTCACCGCCTAGGCCGGG	EPHB6
ChariFNL-Relaxed-802	CTTCCCACTCCCTTCTTCCG	EPHB6
ChariFNL-Relaxed-803	ACTCAGAGATTTGTTCCCGG	LILRB1
ChariFNL-Relaxed-804	CTCAGAGATTTGTTCCCGGG	LILRB1
ChariFNL-Relaxed-805	GACTCAGAGATTTGTTCCCG	LILRB1
ChariFNL-Relaxed-806	AAGACTCAGAGATTTGTTCC	LILRB1
ChariFNL-Relaxed-807	AGTGTCCAACCCCACCCCCC	LILRB1
ChariFNL-Relaxed-808	ACTCAGAGGTTTCTTCCCGG	LILRB2
ChariFNL-Relaxed-809	CTCAGAGGTTTCTTCCCGGG	LILRB2
ChariFNL-Relaxed-810	GAGCAAAAACATTTAAAAAG	LILRB2
ChariFNL-Relaxed-811	GACTCAGAGGTTTCTTCCCG	LILRB2
ChariFNL-Relaxed-812	GCGTCCACTCCCTCCCCCCC	LILRB2
ChariFNL-Relaxed-813	ACTCATTCATCTATTCATCT	OR5M10
ChariFNL-Relaxed-814	ATGAATGAGTGAATGATAAA	OR5M10
ChariFNL-Relaxed-815	GATTCTCTCTGATCCAGATT	OR5M10
ChariFNL-Relaxed-816	TGTTTATTGAAAAAAGTAAT	OR5M10
ChariFNL-Relaxed-817	AATAAGATATCAGACATGGA	OR5M10
ChariFNL-Relaxed-818	ACTCCAAAGGAACCCAAACT	PRRT1
ChariFNL-Relaxed-819	CTCCAAAGGAACCCAAACTG	PRRT1
ChariFNL-Relaxed-820	TCCAAAGGAACCCAAACTGG	PRRT1
ChariFNL-Relaxed-821	AACTCCAAAGGAACCCAAAC	PRRT1
ChariFNL-Relaxed-822	GCCCCCAGTTTGGGTTCCTT	PRRT1
ChariFNL-Relaxed-823	ACTCGGCCCCGCCCACAGTG	OCA2
ChariFNL-Relaxed-824	ACTGTGGGCGGGGCCGAGTG	OCA2
ChariFNL-Relaxed-825	CTACGGGCGTGGCCGCACTG	OCA2
ChariFNL-Relaxed-826	GGAGGGGCGTGCTACGGGCG	OCA2
ChariFNL-Relaxed-827	GGCCGAGTGGGGAGTGCTGT	OCA2
ChariFNL-Relaxed-828	ACTGCAGGTCATCACAGCAG	BTNL2
ChariFNL-Relaxed-829	CATCTAAGAGTGTAAGTCTG	BTNL2
ChariFNL-Relaxed-830	TCCTCCCTGGAACAAAGACA	BTNL2
ChariFNL-Relaxed-831	CAGCAGGATGAATAGGAAGG	BTNL2
ChariFNL-Relaxed-832	GGTGTGTCACAGCCTCACTT	BTNL2
ChariFNL-Relaxed-833	ACTGCAGGTGGTACTGAGTC	VN1R2
ChariFNL-Relaxed-834	TACCACCTGCAGTTATCCAG	VN1R2
ChariFNL-Relaxed-835	TGAGTCAGGCCCTCCACAAG	VN1R2
ChariFNL-Relaxed-836	ACAGAGCCAGGTGTACAAGA	VN1R2
ChariFNL-Relaxed-837	ACTGGTAAATTTCATTGACT	TAS2R50
ChariFNL-Relaxed-838	AGTGAGAATTTGGTCAGCTG	TAS2R50
ChariFNL-Relaxed-839	ATTCAAGCCCATCACAAGAA	TAS2R50
ChariFNL-Relaxed-840	ACTCATCCATTAGCATAAGC	TAS2R50
ChariFNL-Relaxed-841	GTTCTCGGAAACTTTGCCAA	TAS2R50
ChariFNL-Relaxed-842	ACTGTGGAAAAATTAGCAGG	OSCAR
ChariFNL-Relaxed-843	ATTTACGGAAGAGAGTATCG	OSCAR
ChariFNL-Relaxed-844	GTCATAGCCCTATGGCACTG	OSCAR
ChariFNL-Relaxed-845	AGAAACAAATACTAGTCAGG	OSCAR
ChariFNL-Relaxed-846	AGATTCCCGAAAGAGGAAGG	OSCAR
ChariFNL-Relaxed-847	ACTTACCCATTAGCATGCCA	TAS2R46
ChariFNL-Relaxed-848	AATTACTGCTTACAATGTCT	TAS2R46
ChariFNL-Relaxed-849	AGGACAGACAGTGAATGAAT	TAS2R46
ChariFNL-Relaxed-850	GCTAAAGACAAATGATGGAG	TAS2R46
ChariFNL-Relaxed-851	AATAATTCCAGCCTATAACA	TAS2R46
ChariFNL-Relaxed-852	ACTTCTCCAAAAATACTGTA	PTPRC
ChariFNL-Relaxed-853	CTTCTCCAAAAATACTGTAA	PTPRC
ChariFNL-Relaxed-854	GTTGTTCTAAGTCAGTAGAA	PTPRC
ChariFNL-Relaxed-855	ACTGTAAGGGTCCTCTTTGC	PTPRC
ChariFNL-Relaxed-856	CTAGGTGATGATGTCAGATT	PTPRC
ChariFNL-Relaxed-857	ACTTTCTCAGTGTCAGTTAA	HRH4
ChariFNL-Relaxed-858	CTTTCTCAGTGTCAGTTAAA	HRH4
ChariFNL-Relaxed-859	GCATCACAGTAAAATGTTTA	HRH4
ChariFNL-Relaxed-860	AAATAAATTGGGCTCACACA	HRH4
ChariFNL-Relaxed-861	ATAAAATATAATCATTATAC	HRH4
ChariFNL-Relaxed-862	ACTTTGGATGATCCACCTAG	CYP4A22
ChariFNL-Relaxed-863	TCAATCGATTCTGAACTCTG	CYP4A22
ChariFNL-Relaxed-864	TGATCCACCTAGGGGAACAG	CYP4A22
ChariFNL-Relaxed-865	GATCCACCTAGGGGAACAGT	CYP4A22
ChariFNL-Relaxed-866	TGTTCTCCCACTGTTCCCCT	CYP4A22
ChariFNL-Relaxed-867	ACTTTGGCAAGGACTAAAGA	KLRD1
ChariFNL-Relaxed-868	CAAGGACTAAAGAAGGTGAG	KLRD1
ChariFNL-Relaxed-869	GGACTAAAGAAGGTGAGAGG	KLRD1
ChariFNL-Relaxed-870	AGAAGGTGAGAGGAGGTCAG	KLRD1
ChariFNL-Relaxed-871	GCAATATTAACACTTTGGCA	KLRD1
ChariFNL-Relaxed-872	AGAAAAGTGGACAGAAAAGA	OR13C2
ChariFNL-Relaxed-873	GAATATGTATCATAATCCCC	OR13C2
ChariFNL-Relaxed-874	AAGAGCATCGATCTATTGTG	OR13C2
ChariFNL-Relaxed-875	GAGTGAATGGAGAGAGGGAA	OR13C2
ChariFNL-Relaxed-876	CTTAACATGCTCTCTCTTAC	OR13C2
ChariFNL-Relaxed-877	AGAAACAGAAGGCACAGTGG	LILRA5
ChariFNL-Relaxed-878	GTTAGAAAGAAAACACTCCA	LILRA5
ChariFNL-Relaxed-879	ATTCAGAGGTTTGTTACTGG	LILRA5
ChariFNL-Relaxed-880	GAGGTTTGTTACTGGAGGTG	LILRA5
ChariFNL-Relaxed-881	TGGAGGCAGAAAAGATTCAG	LILRA5
ChariFNL-Relaxed-882	AGAAACTTGGACGATCGACA	OR11A1
ChariFNL-Relaxed-883	GGATGTCATAGAAGCCAAGG	OR11A1
ChariFNL-Relaxed-884	TAGCAGTGGTTAGCTCCCAG	OR11A1
ChariFNL-Relaxed-885	AAGGAATGACAACTAAGAAG	OR11A1
ChariFNL-Relaxed-886	AGGAATGACAACTAAGAAGG	OR11A1
ChariFNL-Relaxed-887	AGAAATTCTGGCAGAAGATG	OR10A6
ChariFNL-Relaxed-888	ATCTTCTGCCAGAATTTCTG	OR10A6
ChariFNL-Relaxed-889	TTTCTGGGGTGAATGCAGAC	OR10A6
ChariFNL-Relaxed-890	AAGAAAATTTCTGTCAGGAT	OR10A6
ChariFNL-Relaxed-891	CATCTTCTGCCAGAATTTCT	OR10A6
ChariFNL-Relaxed-892	AGAAGAGGCCGCTCTTCCTG	CUTA
ChariFNL-Relaxed-893	CAACTCTCCTGTACCAGCGT	CUTA
ChariFNL-Relaxed-894	TACAGGAGAGTTGATCTCAA	CUTA
ChariFNL-Relaxed-895	AGAAACAACCCCAGGAAGAG	CUTA
ChariFNL-Relaxed-896	TCACACGGAGAAACAACCCC	CUTA
ChariFNL-Relaxed-897	AGAAGCGCCCGGAGCCCGCG	PTPRK
ChariFNL-Relaxed-898	CCGCATTCCTCAGAAGCGCC	PTPRK
ChariFNL-Relaxed-899	CCGGGCGCTTCTGAGGAATG	PTPRK
ChariFNL-Relaxed-900	CGGGCGCTTCTGAGGAATGC	PTPRK
ChariFNL-Relaxed-901	GCGGGCTCCGGGCGCTTCTG	PTPRK
ChariFNL-Relaxed-902	AGAAGGACCCGACGCAGGTT	HLA-C
ChariFNL-Relaxed-903	CACTTCTCCCAACCTGCGTC	HLA-C
ChariFNL-Relaxed-904	TCACTTCTCCCAACCTGCGT	HLA-C
ChariFNL-Relaxed-905	GGAGTGGAGAATCCCCAACG	HLA-C
ChariFNL-Relaxed-906	GTTGGGAGAAGTGAAACTCA	HLA-C
ChariFNL-Relaxed-907	AGAAGGTGGGAGCTGGTGAT	ORM1
ChariFNL-Relaxed-908	CAGTGATCTGGGGAGAAGGT	ORM1
ChariFNL-Relaxed-909	GAAGGTGGGAGCTGGTGATG	ORM1
ChariFNL-Relaxed-910	AAGGTGGGAGCTGGTGATGG	ORM1
ChariFNL-Relaxed-911	AAACCACTTGCCAGTGATCT	ORM1
ChariFNL-Relaxed-912	AGAATAAAGGAAGGAATGTG	AGPAT1
ChariFNL-Relaxed-913	GAAGGAGGAATACAGCACCA	AGPAT1
ChariFNL-Relaxed-914	TTCCCGCCCACACCTCAGAG	AGPAT1
ChariFNL-Relaxed-915	AAGGAGGAATACAGCACCAG	AGPAT1
ChariFNL-Relaxed-916	AGAGGACACTGGTAGATGTG	AGPAT1
ChariFNL-Relaxed-917	AGAATTCCCTGCAGGCACAG	VTCN1
ChariFNL-Relaxed-918	CTGTAGACGGCTCAGGTATG	VTCN1
ChariFNL-Relaxed-919	TCCGGCCAGCCAGCCAAGCC	VTCN1
ChariFNL-Relaxed-920	GACTGTGGAAGGGAGCTGTA	VTCN1
ChariFNL-Relaxed-921	AGGCCCTGAAGCAAGGGCCA	VTCN1
ChariFNL-Relaxed-922	AGACAGGATGTGCTGCCCGG	LAIR1
ChariFNL-Relaxed-923	GAGTCCTGGAGGCAGCCGGG	LAIR1
ChariFNL-Relaxed-924	AAAGCTCTTCCTCTTGTGTG	LAIR1
ChariFNL-Relaxed-925	GTGGAAGCCCCATAGGCAGG	LAIR1
ChariFNL-Relaxed-926	GGACAAGGCAGAATAAAGGT	LAIR1
ChariFNL-Relaxed-927	AGACAGTTCTGAATCAAACA	OR2H1
ChariFNL-Relaxed-928	CATTGTGAGATCACAAGTGG	OR2H1
ChariFNL-Relaxed-929	TCCAGAAGTTCCTTTCTATG	OR2H1
ChariFNL-Relaxed-930	AAGAACAAACAGTCTCAAAG	OR2H1
ChariFNL-Relaxed-931	GGCACTGACACTCATTGGCA	OR2H1
ChariFNL-Relaxed-932	AGACGCTGGCCCGGGCTGGA	CHRNA7
ChariFNL-Relaxed-933	CCCCCCCATCCCTCCAGCCC	CHRNA7
ChariFNL-Relaxed-934	TCCAGCCCGGGCCAGCGTCT	CHRNA7
ChariFNL-Relaxed-935	CCCGGGCTGGAGGGATGGGG	CHRNA7
ChariFNL-Relaxed-936	CGGGGGCGGGGCTCGTCACG	CHRNA7
ChariFNL-Relaxed-937	AGACTAAGGAGATTCCACGC	NDUFA3
ChariFNL-Relaxed-938	GAGAGGGTTAGAGGTCACCG	NDUFA3
ChariFNL-Relaxed-939	TCAGTCCCAGGACCGCCCAG	NDUFA3
ChariFNL-Relaxed-940	AGAGGGTTAGAGGTCACCGG	NDUFA3
ChariFNL-Relaxed-941	AGCCATCTTTGTCTCCGCGG	NDUFA3
ChariFNL-Relaxed-942	AGACTCTATCCAACAGCAGA	TAS2R42
ChariFNL-Relaxed-943	CAGAAGGTTCTGATCAAGAC	TAS2R42
ChariFNL-Relaxed-944	TGATCAGAACCTTCTGCTGT	TAS2R42
ChariFNL-Relaxed-945	ATATGAATGCTCTTCTGCAA	TAS2R42
ChariFNL-Relaxed-946	ATCAGAATTATAGTAAAAAT	TAS2R42
ChariFNL-Relaxed-947	AGAGCAGGTGGAATCCTCCT	IFNL2
ChariFNL-Relaxed-948	CAGGAAGGTATGTTCCCAGG	IFNL2
ChariFNL-Relaxed-949	CAGAGCAGGTGGAATCCTCC	IFNL2
ChariFNL-Relaxed-950	CAGTCTGAGATCCAGAAGAG	IFNL2
ChariFNL-Relaxed-951	AGAAACTGATGGAGACTCAG	IFNL2
ChariFNL-Relaxed-952	AGAGCGCAGAAACCGTGGCA	SLC22A18
ChariFNL-Relaxed-953	CAGTGAGAGCGCAGAAACCG	SLC22A18
ChariFNL-Relaxed-954	GAGCCCGCCCCTCCCCTCGA	SLC22A18
ChariFNL-Relaxed-955	GAGCGCAGAAACCGTGGCAC	SLC22A18
ChariFNL-Relaxed-956	GGTCCTTCGAGGGGAGGGGC	SLC22A18
ChariFNL-Relaxed-957	AGAGGAGAGCTGAACACTTC	TAS2R8
ChariFNL-Relaxed-958	TAGAGACAATCCTATTTCAG	TAS2R8
ChariFNL-Relaxed-959	TTTCGACGTTGTTATTCTTC	TAS2R8
ChariFNL-Relaxed-960	CTGTAGATGAGCTAATTTAC	TAS2R8
ChariFNL-Relaxed-961	GTTCAGCTCTCCTCTGAAAT	TAS2R8
ChariFNL-Relaxed-962	AGAGGCCTCCACAACTCCCA	PSG9
ChariFNL-Relaxed-963	AGGCAGGACTGAGAGAGAAG	PSG9
ChariFNL-Relaxed-964	GGAGGCAGGACTGAGAGAGA	PSG9
ChariFNL-Relaxed-965	GGAGGCAGGGCTGAGAGAGG	PSG9
ChariFNL-Relaxed-966	TCCGCACAAAGTGTGTATTG	PSG9
ChariFNL-Relaxed-967	AGAGTCTGGCACAGTCGCCA	OR8H2
ChariFNL-Relaxed-968	ATCAAAGCTGATACGTAGCA	OR8H2
ChariFNL-Relaxed-969	TCAAAGCTGATACGTAGCAG	OR8H2
ChariFNL-Relaxed-970	AATCAAAGCTGATACGTAGC	OR8H2
ChariFNL-Relaxed-971	TCTGGCACAGTCGCCAGGGC	OR8H2
ChariFNL-Relaxed-972	AGATTACATGAGGATACATT	OR4M1
ChariFNL-Relaxed-973	ATGTGATGAACTTATAAATT	OR4M1
ChariFNL-Relaxed-974	TATGTGATGAACTTATAAAT	OR4M1
ChariFNL-Relaxed-975	AACTCTAGATAAATGCTATG	OR4M1
ChariFNL-Relaxed-976	TGGTTTATCAAATATAAAAT	OR4M1
ChariFNL-Relaxed-977	AGCAAATACTGGGCTCACGG	DRD4
ChariFNL-Relaxed-978	ATGAGCAAATACTGGGCTCA	DRD4
ChariFNL-Relaxed-979	CTCACGGTGGAGCGCCGCGG	DRD4
ChariFNL-Relaxed-980	CGACCCGCCCCGGCTCAGGG	DRD4
ChariFNL-Relaxed-981	GCTCACGGTGGAGCGCCGCG	DRD4
ChariFNL-Relaxed-982	AGCACACAGGATGTTGTGAG	KIR3DL3
ChariFNL-Relaxed-983	AGTGGCTGTTTGGTCAAGAG	KIR3DL3
ChariFNL-Relaxed-984	CATGCTGACCACATCATGGG	KIR3DL3
ChariFNL-Relaxed-985	AGCTCAGTTCAGCAGCACAC	KIR3DL3
ChariFNL-Relaxed-986	TTTACATGCTGACCACATCA	KIR3DL3
ChariFNL-Relaxed-987	AGCACTCTCGCGAGACTGTG	TAS2R14
ChariFNL-Relaxed-988	CTGCTAGCGGAGCTCCTCAG	TAS2R14
ChariFNL-Relaxed-989	TGCTAGCGGAGCTCCTCAGG	TAS2R14
ChariFNL-Relaxed-990	AGGCTCCCGGCCGCCCCCTG	TAS2R14
ChariFNL-Relaxed-991	GCTGCCCTCTTAGCTGCTAG	TAS2R14
ChariFNL-Relaxed-992	AGCAGCAGGACTCTTAGCTG	LY6G6C
ChariFNL-Relaxed-993	CTGACCAGAGAAAAGACAAG	LY6G6C
ChariFNL-Relaxed-994	GCTGACCAGAGAAAAGACAA	LY6G6C
ChariFNL-Relaxed-995	CCAGAGAAAAGACAAGGGGT	LY6G6C
ChariFNL-Relaxed-996	GCACTGAGCAGGACTGAGTG	LY6G6C
ChariFNL-Relaxed-997	AGCCACCCCCTTCTGCTCCG	C14orf180
ChariFNL-Relaxed-998	CACTGCTATTTCTGCCAAAG	C14orf180
ChariFNL-Relaxed-999	CAGAAATAGCAGTGAACCCG	C14orf180
ChariFNL-Relaxed-1000	ATAGCAGTGAACCCGAGGAC	C14orf180
ChariFNL-Relaxed-1001	CCCTTCTGCTCCGGGGCCAG	C14orf180
ChariFNL-Relaxed-1002	AGCCCAGGAACCAAACTGTG	TMC4
ChariFNL-Relaxed-1003	AGGAACCAAACTGTGAGGCC	TMC4
ChariFNL-Relaxed-1004	GAACCAAACTGTGAGGCCCG	TMC4
ChariFNL-Relaxed-1005	CTGTGAGGCCCGGGGCACCA	TMC4
ChariFNL-Relaxed-1006	GGAACCAAACTGTGAGGCCC	TMC4
ChariFNL-Relaxed-1007	AGCCCAGGCAGTGGCCTCGG	HS3ST6
ChariFNL-Relaxed-1008	CACCTGGTTCCAGCCTCTCG	HS3ST6
ChariFNL-Relaxed-1009	CAGCTCGAGTCGCGCCCGGG	HS3ST6
ChariFNL-Relaxed-1010	CCCCGCCCACTCCGCCTCCG	HS3ST6
ChariFNL-Relaxed-1011	GTTTCCTGCACTTCCCCGAG	HS3ST6
ChariFNL-Relaxed-1012	AGCCCCGCTCAGCCAATCAG	SLC43A2
ChariFNL-Relaxed-1013	CCGCCCGCTGATTGGCTGAG	SLC43A2
ChariFNL-Relaxed-1014	CCGGAACCGGCTTCTGCTCG	SLC43A2
ChariFNL-Relaxed-1015	ACCGGCTTCTGCTCGCGGCG	SLC43A2
ChariFNL-Relaxed-1016	GAACCGGCTTCTGCTCGCGG	SLC43A2
ChariFNL-Relaxed-1017	AGCCCGGTTTCCCTACGCCG	DHRS11
ChariFNL-Relaxed-1018	GATCCGCCGTATCCAGTCGG	DHRS11
ChariFNL-Relaxed-1019	TATCCAGTCGGAGGCCGCCG	DHRS11
ChariFNL-Relaxed-1020	CCGGTTTCCCTACGCCGGGG	DHRS11
ChariFNL-Relaxed-1021	CGTAGGGAAACCGGGCTGCG	DHRS11
ChariFNL-Relaxed-1022	AGCGCAGTGGGTATTGAGAG	SLC2A11
ChariFNL-Relaxed-1023	GTTCGCGCAACGCTAAACGA	SLC2A11
ChariFNL-Relaxed-1024	TGAGTCTCAGGCCTTAGTCC	SLC2A11
ChariFNL-Relaxed-1025	AAGGCCTGAGACTCAAGCTC	SLC2A11
ChariFNL-Relaxed-1026	AGAGCGGCCGCACCAGCTGA	SLC2A11
ChariFNL-Relaxed-1027	AGCGCCTGCGGTCAGCACCG	TMEM179
ChariFNL-Relaxed-1028	CGCGCACCAGGAGCTGTCCG	TMEM179
ChariFNL-Relaxed-1029	GCGTGCGCATCGGCCGAGCG	TMEM179
ChariFNL-Relaxed-1030	CCGAGCGCGGGAAGCGCCTG	TMEM179
ChariFNL-Relaxed-1031	CGATGCGCACGCGTCCCGGG	TMEM179
ChariFNL-Relaxed-1032	AGCTGATGATGGCCACAGGA	GYPE
ChariFNL-Relaxed-1033	GATGATGGCCACAGGAAGGT	GYPE
ChariFNL-Relaxed-1034	TATCAGCTGATGATGGCCAC	GYPE
ChariFNL-Relaxed-1035	TGATGATGGCCACAGGAAGG	GYPE
ChariFNL-Relaxed-1036	CCACAACAGCTACCTCAGCC	GYPE
ChariFNL-Relaxed-1037	AGCTGGGGCCCAGCGCACGG	FAM189A1
ChariFNL-Relaxed-1038	GCAGCGGCTCGCGCCCGGTA	FAM189A1
ChariFNL-Relaxed-1039	GGGCCCAGCGCACGGCGGCG	FAM189A1
ChariFNL-Relaxed-1040	CGCGCCCGGTACGGCAGCAG	FAM189A1
ChariFNL-Relaxed-1041	CGGTACGGCAGCAGCGGCGG	FAM189A1
ChariFNL-Relaxed-1042	AGGAAAACTGCCAAAAAGAG	OR5M8
ChariFNL-Relaxed-1043	GAGGAAAACTGCCAAAAAGA	OR5M8
ChariFNL-Relaxed-1044	TGAGGAAAACTGCCAAAAAG	OR5M8
ChariFNL-Relaxed-1045	GTTTCAGGTAAACTAAATTA	OR5M8
ChariFNL-Relaxed-1046	TTTCTACTGAACTTTGTTTC	OR5M8
ChariFNL-Relaxed-1047	AGGACAAAGCTTCCACCGGG	TAS2R31
ChariFNL-Relaxed-1048	CTGGGTCGCCTTCCTCCCGG	TAS2R31
ChariFNL-Relaxed-1049	GAAAGGACAAAGCTTCCACC	TAS2R31
ChariFNL-Relaxed-1050	CAAAGCTTCCACCGGGAGGA	TAS2R31
ChariFNL-Relaxed-1051	TGCCTGGGTCGCCTTCCTCC	TAS2R31
ChariFNL-Relaxed-1052	AGGACTGCCCTTATATGGCT	OR8J1
ChariFNL-Relaxed-1053	CTAGGTCTAATAAGTAAACT	OR8J1
ChariFNL-Relaxed-1054	GTTATTAAACTCAAGCTTCT	OR8J1
ChariFNL-Relaxed-1055	AATTCAAAGAAATGTTATCA	OR8J1
ChariFNL-Relaxed-1056	AGAGACAGAAAGATCAAGTA	OR8J1
ChariFNL-Relaxed-1057	AGGAGCGAGAGGGAAGAGGG	SLC29A4
ChariFNL-Relaxed-1058	GAGAGGAGCGAGAGGGAAGA	SLC29A4
ChariFNL-Relaxed-1059	GGAGGGAAGAGGGTGAGGAA	SLC29A4
ChariFNL-Relaxed-1060	AGGGAGGAGAGAGGAGCGAG	SLC29A4
ChariFNL-Relaxed-1061	CGGGCGCGGGGGGCGGGCAG	SLC29A4
ChariFNL-Relaxed-1062	AGGCAGACCGGAAGTCTGGG	LENG8
ChariFNL-Relaxed-1063	ATGTTCATGCGTAAGTGCGT	LENG8
ChariFNL-Relaxed-1064	TCATGCGTAAGTGCGTGGGC	LENG8
ChariFNL-Relaxed-1065	GCGTAAGTGCGTGGGCAGGA	LENG8
ChariFNL-Relaxed-1066	GGCAGACCGGAAGTCTGGGT	LENG8
ChariFNL-Relaxed-1067	AGGCCCGGGGCGCCGAGAGG	ABCC1
ChariFNL-Relaxed-1068	CAGCCGGACCAGCCACCTCT	ABCC1
ChariFNL-Relaxed-1069	CGCGAGGTGAGCGGGCGCCG	ABCC1
ChariFNL-Relaxed-1070	CCCGCTCACCTCGCGCGTCT	ABCC1
ChariFNL-Relaxed-1071	CCGGGGCGCCGAGAGGTGGC	ABCC1
ChariFNL-Relaxed-1072	AGGCGGTGTATGGGTTGGGG	HLA-G
ChariFNL-Relaxed-1073	CAACCCATACACCGCCTGTG	HLA-G
ChariFNL-Relaxed-1074	CCAACCCATACACCGCCTGT	HLA-G
ChariFNL-Relaxed-1075	AGGCCCCACAGGCGGTGTAT	HLA-G
ChariFNL-Relaxed-1076	CACAGGCGGTGTATGGGTTG	HLA-G
ChariFNL-Relaxed-1077	AGGGAAGTGACTGTACCCAG	AGER
ChariFNL-Relaxed-1078	CAGAGGCTGGTAGTACCCAG	AGER
ChariFNL-Relaxed-1079	GCCCCTGGGAGATAGCACCA	AGER
ChariFNL-Relaxed-1080	ACAAGACGACTGAAAGATGG	AGER
ChariFNL-Relaxed-1081	ACCATGGTGCTATCTCCCAG	AGER
ChariFNL-Relaxed-1082	AGGGACGTGGAGAGCAGCCT	PILRB
ChariFNL-Relaxed-1083	CTGGCTGGGTGCCTGCGCGG	PILRB
ChariFNL-Relaxed-1084	CAAGTGAGTCTGTACAGCTT	PILRB
ChariFNL-Relaxed-1085	TCAAGTGAGTCTGTACAGCT	PILRB
ChariFNL-Relaxed-1086	TGATCCTCCTTCCCCCGCGC	PILRB
ChariFNL-Relaxed-1087	AGGGAGCCTGAATACTGGAT	GPR179
ChariFNL-Relaxed-1088	GCCTGAATACTGGATAGGAG	GPR179
ChariFNL-Relaxed-1089	TGAATACTGGATAGGAGGGG	GPR179
ChariFNL-Relaxed-1090	AGCCTGAATACTGGATAGGA	GPR179
ChariFNL-Relaxed-1091	GAGCCTGAATACTGGATAGG	GPR179
ChariFNL-Relaxed-1092	AGGGAGGGATCTCACTTAAG	GABBR1
ChariFNL-Relaxed-1093	CGTCGGTCAGTCAGTCCGCG	GABBR1
ChariFNL-Relaxed-1094	TTGGCTTCCTACGGCCCCCG	GABBR1
ChariFNL-Relaxed-1095	CTCACTTAAGGGGACCCGAG	GABBR1
ChariFNL-Relaxed-1096	GCGGACTGACTGACCGACGG	GABBR1
ChariFNL-Relaxed-1097	AGGGCCAATCACGAGCGGAG	MICA
ChariFNL-Relaxed-1098	CTTGGAAGAGAAAATTCCAG	MICA
ChariFNL-Relaxed-1099	TTGGAAGAGAAAATTCCAGT	MICA
ChariFNL-Relaxed-1100	AACTTAGGGCCAATCACGAG	MICA
ChariFNL-Relaxed-1101	AAGAGAAAATTCCAGTGGGC	MICA
ChariFNL-Relaxed-1102	AGGGGGAGGGACTTAACCGA	PCDH11X
ChariFNL-Relaxed-1103	GAGGGGGAGGGACTTAACCG	PCDH11X
ChariFNL-Relaxed-1104	GGGGGAGGGACTTAACCGAG	PCDH11X
ChariFNL-Relaxed-1105	ACTTAACCGAGGGGGAGAAA	PCDH11X
ChariFNL-Relaxed-1106	GACTTAACCGAGGGGGAGAA	PCDH11X
ChariFNL-Relaxed-1107	AGGGTGCAGGGAGCAACAAG	SPATA31D1
ChariFNL-Relaxed-1108	GGAGTGGCAAGGTAGGGCAG	SPATA31D1
ChariFNL-Relaxed-1109	GTAGGGCAGAGGGACCTAGA	SPATA31D1
ChariFNL-Relaxed-1110	GAGTGGCAAGGTAGGGCAGA	SPATA31D1
ChariFNL-Relaxed-1111	GGTAGGGCAGAGGGACCTAG	SPATA31D1
ChariFNL-Relaxed-1112	AGGTAAAGATATGGGCCTAG	KIR3DL1
ChariFNL-Relaxed-1113	TACGTCACCCTCCCATGATG	KIR3DL1
ChariFNL-Relaxed-1114	CATGGGAGGATGACGTATGC	KIR3DL1
ChariFNL-Relaxed-1115	TCAGATCCAATCTCTCATAC	KIR3DL1
ChariFNL-Relaxed-1116	GCTGCTAGAAATGCTGGGGC	KIR3DL1
ChariFNL-Relaxed-1117	AGGTCCGATGACGTAACGAG	ATP9B
ChariFNL-Relaxed-1118	TCCGATGACGTAACGAGCGG	ATP9B
ChariFNL-Relaxed-1119	TGACGTAACGAGCGGCGGCG	ATP9B
ChariFNL-Relaxed-1120	CATCGGACCTCGCCGCTTGG	ATP9B
ChariFNL-Relaxed-1121	CCCGCCTCCGCCAAGCGGCG	ATP9B
ChariFNL-Relaxed-1122	AGGTCGAGATATAGGCCTGG	KIR2DS4
ChariFNL-Relaxed-1123	GCTGACGACCAAGAGCGACA	KIR2DS4
ChariFNL-Relaxed-1124	AAGTGGAGATCTGGGCCCAG	KIR2DS4
ChariFNL-Relaxed-1125	GCTCGCTCAAGAGCAGAACA	KIR2DS4
ChariFNL-Relaxed-1126	AGGTTCCGTGATGTCACAGG	CCDC144A
ChariFNL-Relaxed-1127	GGTTCCGTGATGTCACAGGT	CCDC144A
ChariFNL-Relaxed-1128	TGCAGATGCAGTGAAGTCAC	CCDC144A
ChariFNL-Relaxed-1129	CCGTGATGTCACAGGTGGGC	CCDC144A
ChariFNL-Relaxed-1130	CCTGCCCACCTGTGACATCA	CCDC144A
ChariFNL-Relaxed-1131	AGGTTGGGTGTGGTGCGCTG	ADAM2
ChariFNL-Relaxed-1132	GCGGCTGGGAGAGCCCAGGT	ADAM2
ChariFNL-Relaxed-1133	TGCTTGTCCTGCAAGAGACA	ADAM2
ChariFNL-Relaxed-1134	CACCCAACCTCAGCCCACCT	ADAM2
ChariFNL-Relaxed-1135	GGCGGCTGGGAGAGCCCAGG	ADAM2
ChariFNL-Relaxed-1136	AGTATCCAGCCCCACTGCCA	UPK3B
ChariFNL-Relaxed-1137	CACAGCAGGGAGGAGCTGGG	UPK3B
ChariFNL-Relaxed-1138	CTCCCTTGGCCCTGGCAGTG	UPK3B
ChariFNL-Relaxed-1139	AGCCCCACTGCCAGGGCCAA	UPK3B
ChariFNL-Relaxed-1140	CCCACAGCAGGGAGGAGCTG	UPK3B
ChariFNL-Relaxed-1141	AGTGAGAATTTGGTCAACAA	TAS2R30
ChariFNL-Relaxed-1142	TGTCAAGTCAGAAATCACCA	TAS2R30
ChariFNL-Relaxed-1143	AAGCCAGCTGCTGAAATGGT	TAS2R30
ChariFNL-Relaxed-1144	ACTTATCCATTAGCATGCCA	TAS2R30
ChariFNL-Relaxed-1145	GGTGATTTCTGACTTGACAC	TAS2R30
ChariFNL-Relaxed-1146	AGTGATGACTGAAAGCCTCT	TAS2R9
ChariFNL-Relaxed-1147	CATTCCCATTTGCATCCTAG	TAS2R9
ChariFNL-Relaxed-1148	CCTAAAGACTTCAATGATTG	TAS2R9
ChariFNL-Relaxed-1149	CCCCAATCATTGAAGTCTTT	TAS2R9
ChariFNL-Relaxed-1150	TGCCTAAAGACTTCAATGAT	TAS2R9
ChariFNL-Relaxed-1151	AGTGATGGTGGGGAACTGTG	ITGA10
ChariFNL-Relaxed-1152	ATAAAGTTGGAAGGAATGGG	ITGA10
ChariFNL-Relaxed-1153	CAGCTAAAAATAAAGTTGGA	ITGA10
ChariFNL-Relaxed-1154	ATGGCAGCTAAAAATAAAGT	ITGA10
ChariFNL-Relaxed-1155	GAATGGGAGGAGTGATGGTG	ITGA10
ChariFNL-Relaxed-1156	AGTGCTTCTGCCCTGGGAAG	PSG6
ChariFNL-Relaxed-1157	CCAGGGCAGAAGCACTTCTC	PSG6
ChariFNL-Relaxed-1158	CCTGAGAAGTGCTTCTGCCC	PSG6
ChariFNL-Relaxed-1159	CTGAGAAGTGCTTCTGCCCT	PSG6
ChariFNL-Relaxed-1160	GAAGCACTTCTCAGGCTCAT	PSG6
ChariFNL-Relaxed-1161	AGTGGCCGCTCTAGGCAGCG	BFAR
ChariFNL-Relaxed-1162	GGCCGCTCTAGGCAGCGGGG	BFAR
ChariFNL-Relaxed-1163	GGGGGGTTGTGAAAGGAGAG	BFAR
ChariFNL-Relaxed-1164	GACCTCCCCGCTGCCTAGAG	BFAR
ChariFNL-Relaxed-1165	GAGCGGCCACTCCCAGCCGG	BFAR
ChariFNL-Relaxed-1166	AGTGTCCACTCCCACCCGCT	LILRA1
ChariFNL-Relaxed-1167	GATGTTTGTTCCCAGCGGGT	LILRA1
ChariFNL-Relaxed-1168	TTAAAAAGGGGAAGTTGAGA	LILRA1
ChariFNL-Relaxed-1169	AGATGTTTGTTCCCAGCGGG	LILRA1
ChariFNL-Relaxed-1170	CTCAGATGTTTGTTCCCAGC	LILRA1
ChariFNL-Relaxed-1171	ATAATACTAACAGTCTGAAT	UGT2B15
ChariFNL-Relaxed-1172	GTCTGAATAGGTGCATGCCA	UGT2B15
ChariFNL-Relaxed-1173	ACAGGTTACTTACATATTCT	UGT2B15
ChariFNL-Relaxed-1174	GATAATACTGATTATTGTAG	UGT2B15
ChariFNL-Relaxed-1175	AAGAAGCATTGCATAAGACC	UGT2B15
ChariFNL-Relaxed-1176	ATACACAATTCATCAGTTGT	OR5H15
ChariFNL-Relaxed-1177	GTGCAGTAATTAACTGATTT	OR5H15
ChariFNL-Relaxed-1178	GACATTATGAGTTGAAATTG	OR5H15
ChariFNL-Relaxed-1179	ACTGATTTAGGTAAAAGTAG	OR5H15
ChariFNL-Relaxed-1180	AGAAAATATGCTGCAAGAAG	OR5H15
ChariFNL-Relaxed-1181	ATACCTGTCTTAATCAGTTC	OR1L3
ChariFNL-Relaxed-1182	CAACCTGAACTGATTAAGAC	OR1L3
ChariFNL-Relaxed-1183	CACCGCATCTGACCTGGCTA	OR1L3
ChariFNL-Relaxed-1184	AGTTCTGATTCTCCATGCTC	OR1L3
ChariFNL-Relaxed-1185	TACTCAGTGTAAGAACAACG	OR1L3
ChariFNL-Relaxed-1186	ATAGAATCATCAGGGCAAGA	OR4A5
ChariFNL-Relaxed-1187	GAGGAGAAATAGAATCATCA	OR4A5
ChariFNL-Relaxed-1188	TAGAATCATCAGGGCAAGAT	OR4A5
ChariFNL-Relaxed-1189	CCTGTAACGAAATAGTGATC	OR4A5
ChariFNL-Relaxed-1190	TGAGGAGAAATAGAATCATC	OR4A5
ChariFNL-Relaxed-1191	ATAGATGAGCTATTCAGCAG	G6PC2
ChariFNL-Relaxed-1192	CATGTGATGCTGACCATCTG	G6PC2
ChariFNL-Relaxed-1193	GATGCTGACCATCTGTGGAG	G6PC2
ChariFNL-Relaxed-1194	ATGAGCTATTCAGCAGAGGA	G6PC2
ChariFNL-Relaxed-1195	ATGCTGACCATCTGTGGAGA	G6PC2
ChariFNL-Relaxed-1196	ATATATTTACTTTGGATTGA	UGT2B28
ChariFNL-Relaxed-1197	TCCTGAGTACATGGATGACA	UGT2B28
ChariFNL-Relaxed-1198	TCCTTGTCATCCATGTACTC	UGT2B28
ChariFNL-Relaxed-1199	AAGAATGATTGCATTGCACC	UGT2B28
ChariFNL-Relaxed-1200	TAAAATAGGTTACATAAAAC	UGT2B28
ChariFNL-Relaxed-1201	ATATCTTGGGGCTGTGAAAG	GYPB
ChariFNL-Relaxed-1202	GTTAAATGGGCATGGTAAGG	GYPB
ChariFNL-Relaxed-1203	TAAGTTAAATGGGCATGGTA	GYPB
ChariFNL-Relaxed-1204	CCTACTAGCTGTTATCTTCC	GYPB
ChariFNL-Relaxed-1205	TAACTTTGCATAAGTTAAAT	GYPB
ChariFNL-Relaxed-1206	ATCATTATATAATCTGTTTC	CTAGE6
ChariFNL-Relaxed-1207	ATCCATTGCCTTTGAGAAAA	OR51V1
ChariFNL-Relaxed-1208	CCCCAGCACTGTGTACACAG	OR51V1
ChariFNL-Relaxed-1209	TTAGAAATTTCATTGTATTC	OR51V1
ChariFNL-Relaxed-1210	AGAAGGGGATGGAAAGCCAG	OR51V1
ChariFNL-Relaxed-1211	CCACTGTGTACACAGTGCTG	OR51V1
ChariFNL-Relaxed-1212	ATCCTGGAGGAACTCCGAGA	HCN3
ChariFNL-Relaxed-1213	GATCCTGGAGGAACTCCGAG	HCN3
ChariFNL-Relaxed-1214	TCCTGGAGGAACTCCGAGAG	HCN3
ChariFNL-Relaxed-1215	AGCCCCGCCCGGTCTTGGCG	HCN3
ChariFNL-Relaxed-1216	CCCGGCGTCCCAGCCCCGCC	HCN3
ChariFNL-Relaxed-1217	ATCGCTTCACAGCAATCATG	TRPM1
ChariFNL-Relaxed-1218	CAGAACAGCCTGGAAGCTTG	TRPM1
ChariFNL-Relaxed-1219	TCGCTTCACAGCAATCATGA	TRPM1
ChariFNL-Relaxed-1220	CACAGCAATCATGAGGGCCC	TRPM1
ChariFNL-Relaxed-1221	TCATGATTGCTGTGAAGCGA	TRPM1
ChariFNL-Relaxed-1222	ATCGTCTGAAGAGTCCCATG	OR2T5
ChariFNL-Relaxed-1223	CACGAAACACTCATTACAAA	OR2T5
ChariFNL-Relaxed-1224	TCACGAAACACTCATTACAA	OR2T5
ChariFNL-Relaxed-1225	TGAAATCCAACTTTCCAGTG	OR2T5
ChariFNL-Relaxed-1226	TAGGATCAGGCCATGCTGTG	OR2T5
ChariFNL-Relaxed-1227	ATCTGTGTTGCATGGTAGGT	OR5V1
ChariFNL-Relaxed-1228	GTATTTATATCTGTGTTGCA	OR5V1
ChariFNL-Relaxed-1229	TTGATCTGCAGGTGAAACAT	OR5V1
ChariFNL-Relaxed-1230	TGCATGGTAGGTAGGAGCTA	OR5V1
ChariFNL-Relaxed-1231	TTATATCTGTGTTGCATGGT	OR5V1
ChariFNL-Relaxed-1232	ATCTTCCGCCACCCCCACTG	CD160
ChariFNL-Relaxed-1233	GAGAAAAAAATCCACAGTGG	CD160
ChariFNL-Relaxed-1234	GGAGAAAAAAATCCACAGTG	CD160
ChariFNL-Relaxed-1235	AAAAAAATCCACAGTGGGGG	CD160
ChariFNL-Relaxed-1236	ACTTCTAACAACCCATTCTG	CD160
ChariFNL-Relaxed-1237	ATGAATGAGCGAATGATAAA	OR5M1
ChariFNL-Relaxed-1238	CAGATTAAAACAGACATATA	OR5M1
ChariFNL-Relaxed-1239	GCTCATTCATCTATTTATCT	OR5M1
ChariFNL-Relaxed-1240	ACAGATTAAAACAGACATAT	OR5M1
ChariFNL-Relaxed-1241	ATTTCTCTCTGATTCAGATT	OR5M1
ChariFNL-Relaxed-1242	ATGAGAGGTAGGGAGAGCGG	DDR1
ChariFNL-Relaxed-1243	CCCGGACCCAGTAGTCCCAG	DDR1
ChariFNL-Relaxed-1244	CTGCCGGGAAGAGCGATGAG	DDR1
ChariFNL-Relaxed-1245	AAGAGCTGGACGACCAAGCA	DDR1
ChariFNL-Relaxed-1246	CGCGCGGCGAGAAGGCCGAG	DDR1
ChariFNL-Relaxed-1247	ATGAGTAACGAGAATCTCCC	HSD17B7
ChariFNL-Relaxed-1248	GTGCTCTGACCAGTAGGTTG	HSD17B7
ChariFNL-Relaxed-1249	TGTCAGGTGCTCTGACCAGT	HSD17B7
ChariFNL-Relaxed-1250	AGGTGCTCTGACCAGTAGGT	HSD17B7
ChariFNL-Relaxed-1251	GGTGCTCTGACCAGTAGGTT	HSD17B7
ChariFNL-Relaxed-1252	ATGATTAATGTTTCAACTCT	OR2B6
ChariFNL-Relaxed-1253	TTCCTGAAACAGAAAAATTC	OR2B6
ChariFNL-Relaxed-1254	AAGAAATCAAGAAGACCACA	OR2B6
ChariFNL-Relaxed-1255	CATTTGTGGGACTGTACATG	OR2B6
ChariFNL-Relaxed-1256	TAGATAGCTATTATTAGATT	OR2B6
ChariFNL-Relaxed-1257	ATGCAATTTAAAAGCACTAC	OR4Q3
ChariFNL-Relaxed-1258	GCACTACAGGAATAAAGAGT	OR4Q3
ChariFNL-Relaxed-1259	AAGAAAGAAACACAATGACG	OR4Q3
ChariFNL-Relaxed-1260	ACTCTTATATTGATAGAATG	OR4Q3
ChariFNL-Relaxed-1261	GAGTACTCCATTGATAATGG	OR4Q3
ChariFNL-Relaxed-1262	ATGCAGCAGTACCATCCACC	TMEM50A
ChariFNL-Relaxed-1263	CTCACTCAAGACGGGTACGA	TMEM50A
ChariFNL-Relaxed-1264	GCATGCGCGACTGAGCCGGG	TMEM50A
ChariFNL-Relaxed-1265	GCGCGACTGAGCCGGGTGGA	TMEM50A
ChariFNL-Relaxed-1266	CTTCGTACCCGTCTTGAGTG	TMEM50A
ChariFNL-Relaxed-1267	ATGCCCTATAAAACTCTGGA	GBA
ChariFNL-Relaxed-1268	TATAATCTGTAACAGATGAG	GBA
ChariFNL-Relaxed-1269	TATGCCCTATAAAACTCTGG	GBA
ChariFNL-Relaxed-1270	AATCACAGCCATATTTCTAA	GBA
ChariFNL-Relaxed-1271	ATCACAGCCATATTTCTAAA	GBA
ChariFNL-Relaxed-1272	ATGCGCACCAACGTGGAAGG	OCLN
ChariFNL-Relaxed-1273	CCCGGGCATGCGCACCAACG	OCLN
ChariFNL-Relaxed-1274	CGGTCTAGGACGCAGCAGGT	OCLN
ChariFNL-Relaxed-1275	GACGCAGCAGGTGGGACTCG	OCLN
ChariFNL-Relaxed-1276	TCCCGCACCCCCTTCCACGT	OCLN
ChariFNL-Relaxed-1277	ATGGAATAAACAATAGAAAA	OR4L1
ChariFNL-Relaxed-1278	CTTTGTATATAAAGAACTTC	OR4L1
ChariFNL-Relaxed-1279	ACCTTTCTGAGTTGAGTAAA	OR4L1
ChariFNL-Relaxed-1280	TCCATTTACTCAACTCAGAA	OR4L1
ChariFNL-Relaxed-1281	TTTCCAAGGAGAAAGTACAA	OR4L1
ChariFNL-Relaxed-1282	ATGGACGTTCATTAGTTGGC	OR5T2
ChariFNL-Relaxed-1283	CCACTCACTGCAGAATCAAA	OR5T2
ChariFNL-Relaxed-1284	CCATTTGATTCTGCAGTGAG	OR5T2
ChariFNL-Relaxed-1285	AACAGCTTAATACAATTCAG	OR5T2
ChariFNL-Relaxed-1286	AGAAATGGACGTTCATTAGT	OR5T2
ChariFNL-Relaxed-1287	ATGGCAAAATCTCATCTCTG	OR56B4
ChariFNL-Relaxed-1288	GCATGAGAATCATTGAACCT	OR56B4
ChariFNL-Relaxed-1289	AGCTAAGGGGCTGAGCATCG	OR56B4
ChariFNL-Relaxed-1290	TGAGAATCATTGAACCTGGG	OR56B4
ChariFNL-Relaxed-1291	CTTCTGGAAATATTCCACAG	OR56B4
ChariFNL-Relaxed-1292	ATGGGAGATCCAAATGGTCG	UNC79
ChariFNL-Relaxed-1293	CATTCATAAGGCGCACGGAG	UNC79
ChariFNL-Relaxed-1294	TCCATTCATAAGGCGCACGG	UNC79
ChariFNL-Relaxed-1295	ACGCCAATGGGAGATCCAAA	UNC79
ChariFNL-Relaxed-1296	CAATGGGAGATCCAAATGGT	UNC79
ChariFNL-Relaxed-1297	ATGGGTCATGAACAGAACCA	HLA-DMA
ChariFNL-Relaxed-1298	TTTAACATCATCAGTCACTG	HLA-DMA
ChariFNL-Relaxed-1299	CAAACAGCCAAGTCTTCAGG	HLA-DMA
ChariFNL-Relaxed-1300	GGAAAGACAGCTGCTATGTG	HLA-DMA
ChariFNL-Relaxed-1301	TGGTTTAGACAAAATGACAA	HLA-DMA
ChariFNL-Relaxed-1302	ATGTGCCGACCACAGTAGCA	OR9A2
ChariFNL-Relaxed-1303	GGTCCTGCTCTCAAGAGAGA	OR9A2
ChariFNL-Relaxed-1304	GTGACATGTCCCTGCTACTG	OR9A2
ChariFNL-Relaxed-1305	ATGTCACCTGATTCTCAGGT	OR9A2
ChariFNL-Relaxed-1306	GGACATGTCACCTGATTCTC	OR9A2
ChariFNL-Relaxed-1307	ATGTGTTGCCTCCATGAGAG	PLA2G2D
ChariFNL-Relaxed-1308	CCCAGCCCCCACTCTCATGG	PLA2G2D
ChariFNL-Relaxed-1309	TGTTGCCTCCATGAGAGTGG	PLA2G2D
ChariFNL-Relaxed-1310	GTGTTGCCTCCATGAGAGTG	PLA2G2D
ChariFNL-Relaxed-1311	TGTGTTGCCTCCATGAGAGT	PLA2G2D
ChariFNL-Relaxed-1312	ATGTTTGACCAGGAAGAACA	OR2H2
ChariFNL-Relaxed-1313	GTGATGAGCCTTGGAAAGGG	OR2H2
ChariFNL-Relaxed-1314	AATGAGAAGGAGCTGCTGGA	OR2H2
ChariFNL-Relaxed-1315	CAGCAGATGGATACTCACAC	OR2H2
ChariFNL-Relaxed-1316	CATTTGGGGAACACAACTCG	OR2H2
ChariFNL-Relaxed-1317	ATTACAGTAATGTATCCACT	OR5T1
ChariFNL-Relaxed-1318	CTTGTCAGCAAATGCACAGG	OR5T1
ChariFNL-Relaxed-1319	GTGATAAAATTGGGTCCAAG	OR5T1
ChariFNL-Relaxed-1320	ATCCTTGTCAGCAAATGCAC	OR5T1
ChariFNL-Relaxed-1321	CACCTGTGCATTTGCTGACA	OR5T1
ChariFNL-Relaxed-1322	ATTCCAGGAAGGGAATGGGT	NCR3
ChariFNL-Relaxed-1323	CGAAGGGGATCTGAGCAGTG	NCR3
ChariFNL-Relaxed-1324	TCTGTCCTCTCTCCTCAGGG	NCR3
ChariFNL-Relaxed-1325	GAGATGTCAGGGTCTCTAGG	NCR3
ChariFNL-Relaxed-1326	GGTTAGCTTCTGGGCCAAGG	NCR3
ChariFNL-Relaxed-1327	ATTCTGCCTTTGAAGTGTCG	EEF1D
ChariFNL-Relaxed-1328	CGGCGCGTCGAGGGTCCTGG	EEF1D
ChariFNL-Relaxed-1329	GCCGTGCCCCGACACTTCAA	EEF1D
ChariFNL-Relaxed-1330	GAATTCTGCCTTTGAAGTGT	EEF1D
ChariFNL-Relaxed-1331	GTCGGGGCACGGCGCGTCGA	EEF1D
ChariFNL-Relaxed-1332	ATTGATGAACCCTATATTTG	OR5H6
ChariFNL-Relaxed-1333	TATTTAAATCCTCAAATATA	OR5H6
ChariFNL-Relaxed-1334	TATTTGAGGATTTAAATACA	OR5H6
ChariFNL-Relaxed-1335	ATTTGGTTTGAAAATTGTGT	OR5H6
ChariFNL-Relaxed-1336	CTGATCAAAAAAAATTAAGA	OR5H6
ChariFNL-Relaxed-1337	ATTGTCTGAAGAGTCCCATG	OR2T29
ChariFNL-Relaxed-1338	CACTAAACACTCATTACAAA	OR2T29
ChariFNL-Relaxed-1339	TCACTAAACACTCATTACAA	OR2T29
ChariFNL-Relaxed-1340	TGAAATCCAACCTTCCAGTG	OR2T29
ChariFNL-Relaxed-1341	TAGGATCAGGCCATGCTGTG	OR2T29
ChariFNL-Relaxed-1342	ATTTATGTAAACTACTTTCA	SI
ChariFNL-Relaxed-1343	TTACATAAATGTTTCTCTCT	SI
ChariFNL-Relaxed-1344	TTTACATAAATGTTTCTCTC	SI
ChariFNL-Relaxed-1345	CATTTATGTAAACTACTTTC	SI
ChariFNL-Relaxed-1346	GTAAACTACTTTCAGGGTTA	SI
ChariFNL-Relaxed-1347	ATTTCAGATTAGTTGGGCGA	PTCHD3
ChariFNL-Relaxed-1348	GAGGCTGCGTTGGGAGCACG	PTCHD3
ChariFNL-Relaxed-1349	TTCAGATTAGTTGGGCGACG	PTCHD3
ChariFNL-Relaxed-1350	ACTAATCTGAAATGTGTTTG	PTCHD3
ChariFNL-Relaxed-1351	CAGCCGCGCTCCGGAAGCGG	PTCHD3
ChariFNL-Relaxed-1352	ATTTCTAAGTTCTAGAGGGT	UGT2A3
ChariFNL-Relaxed-1353	CAAAAAAATGCAATGTATCA	UGT2A3
ChariFNL-Relaxed-1354	GCCAGTTTAACATGTACTGA	UGT2A3
ChariFNL-Relaxed-1355	ACCTTCAGTACATGTTAAAC	UGT2A3
ChariFNL-Relaxed-1356	TCAAAAAAATGCAATGTATC	UGT2A3
ChariFNL-Relaxed-1357	ATTTGATGTATGAGCAATAG	OR8K1
ChariFNL-Relaxed-1358	CTATTTAGAATTTGAAATAA	OR8K1
ChariFNL-Relaxed-1359	TAGAGTCTCCTCTTCCCATC	OR8K1
ChariFNL-Relaxed-1360	AATGTGACTGTAGCTTTGTG	OR8K1
ChariFNL-Relaxed-1361	AGTCACATTCATTAAAACTG	OR8K1
ChariFNL-Relaxed-1362	ATTTGTTCATCAGAATCAAG	OR52A5
ChariFNL-Relaxed-1363	CATTGAAAATGATTAAGACA	OR52A5
ChariFNL-Relaxed-1364	TCTTTCAGTGACTTTGGTAA	OR52A5
ChariFNL-Relaxed-1365	TTTCAATGGGCAAAATTAAA	OR52A5
ChariFNL-Relaxed-1366	GTCACTGAAAGACAAACATC	OR52A5
ChariFNL-Relaxed-1367	CAAAAGCAACAGGTCATTAT	OR1D5
ChariFNL-Relaxed-1368	TTAAAAATAACAAAAGCAAC	OR1D5
ChariFNL-Relaxed-1369	CAAGACTATTGGAAGATGGC	OR1D5
ChariFNL-Relaxed-1370	TGACCCATGACAAAATGAAC	OR1D5
ChariFNL-Relaxed-1371	TCGTGTCCTTATTCAAATGA	OR1D5
ChariFNL-Relaxed-1372	CAACAGCCCTGGGTGTGGCA	FXYD4
ChariFNL-Relaxed-1373	CAGGCTCCCTGCCACACCCA	FXYD4
ChariFNL-Relaxed-1374	AGAAGCCAAAAGAGGGTCTT	FXYD4
ChariFNL-Relaxed-1375	CGCCCCTCCCCAACAGCCCT	FXYD4
ChariFNL-Relaxed-1376	TCAGGCTCCCTGCCACACCC	FXYD4
ChariFNL-Relaxed-1377	CAAGATACAACTCTCCACCA	LTB
ChariFNL-Relaxed-1378	TTAGTGCCCCAGGATCAGGG	LTB
ChariFNL-Relaxed-1379	CAGGGGGCTTTCATACCTCA	LTB
ChariFNL-Relaxed-1380	CTCTCAGGGTGGAACCAAAG	LTB
ChariFNL-Relaxed-1381	TGGTGGAGAGTTGTATCTTG	LTB
ChariFNL-Relaxed-1382	CACACACAGACAATGAAAAG	CEP170
ChariFNL-Relaxed-1383	GGCAAGCTGGAAAAGCGTGT	CEP170
ChariFNL-Relaxed-1384	GGGCAAGCTGGAAAAGCGTG	CEP170
ChariFNL-Relaxed-1385	AATGAAAAGGGGTTGTGCGA	CEP170
ChariFNL-Relaxed-1386	CAATGAAAAGGGGTTGTGCG	CEP170
ChariFNL-Relaxed-1387	CACAGACCTGCCTACCAAGG	TRPV6
ChariFNL-Relaxed-1388	CAGCCAGGACTCTGCAGGGC	TRPV6
ChariFNL-Relaxed-1389	GAGCCAGCCAGGACTCTGCA	TRPV6
ChariFNL-Relaxed-1390	CCACAGACCTGCCTACCAAG	TRPV6
ChariFNL-Relaxed-1391	GAGTTGGCACAAGTCCCCCT	TRPV6
ChariFNL-Relaxed-1392	CACAGAGCCTGTTACATAAC	OR5M3
ChariFNL-Relaxed-1393	GCTAATAGATATTGTATAAA	OR5M3
ChariFNL-Relaxed-1394	TGTATAAAGGGAGCATCTGA	OR5M3
ChariFNL-Relaxed-1395	GTTTAGTGACTGAAATACAC	OR5M3
ChariFNL-Relaxed-1396	TGCTAATAGATATTGTATAA	OR5M3
ChariFNL-Relaxed-1397	CACAGAGTGAAAGGCAACCC	TAS2R43
ChariFNL-Relaxed-1398	GAGTGAAAGGCAACCCAGGT	TAS2R43
ChariFNL-Relaxed-1399	GCAACCCAGGTAGGTTGCCG	TAS2R43
ChariFNL-Relaxed-1400	CCAGCCGCGGCAACCTACCT	TAS2R43
ChariFNL-Relaxed-1401	CTGGGTTGCCTTTCACTCTG	TAS2R43
ChariFNL-Relaxed-1402	CACCACGCTCAGCTTCCTGG	RXFP3
ChariFNL-Relaxed-1403	CTACGATCTCTTTCTCTCCA	RXFP3
ChariFNL-Relaxed-1404	GATCTCTTTCTCTCCAAGGA	RXFP3
ChariFNL-Relaxed-1405	CTCAGCTTCCTGGAGGTCAG	RXFP3
ChariFNL-Relaxed-1406	GACCTCCAGGAAGCTGAGCG	RXFP3
ChariFNL-Relaxed-1407	CACCCCCCCACCCCGCACCC	POLR2J3
ChariFNL-Relaxed-1408	AGAGACACTGGTCTCGCTCG	POLR2J3
ChariFNL-Relaxed-1409	GCAGAGACACTGGTCTCGCT	POLR2J3
ChariFNL-Relaxed-1410	CACGCCCCTTCCCCACCGAG	VASN
ChariFNL-Relaxed-1411	GGAAGGGGCGTGTCTCCACG	VASN
ChariFNL-Relaxed-1412	TTGGCCGGGGCGGAGCCGCG	VASN
ChariFNL-Relaxed-1413	CGGCCCACGAGCCCCTCGGT	VASN
ChariFNL-Relaxed-1414	CGGCTCCGCCCCGGCCAATG	VASN
ChariFNL-Relaxed-1415	CACGTGGGCGAGAGTGACAG	PDCD1
ChariFNL-Relaxed-1416	CCTCTTCCTCCACATCCACG	PDCD1
ChariFNL-Relaxed-1417	CTCTTCCTCCACATCCACGT	PDCD1
ChariFNL-Relaxed-1418	AGTGACAGAGGCAGTGCTGG	PDCD1
ChariFNL-Relaxed-1419	CTCTGTCACTCTCGCCCACG	PDCD1
ChariFNL-Relaxed-1420	CACTAAATGAATTAAATGCT	OR8H1
ChariFNL-Relaxed-1421	TATAGAATGTGACCTTAAAA	OR8H1
ChariFNL-Relaxed-1422	TTAACATGAATGACTTCAAA	OR8H1
ChariFNL-Relaxed-1423	AAAGGAAGGCATTCAGAACA	OR8H1
ChariFNL-Relaxed-1424	AAGGCATTCAGAACAAGGTC	OR8H1
ChariFNL-Relaxed-1425	CACTCTCATCAGAAGAGGAG	C16orf92
ChariFNL-Relaxed-1426	TCCCTCACTCTCATCAGAAG	C16orf92
ChariFNL-Relaxed-1427	TCCTCTTCTGATGAGAGTGA	C16orf92
ChariFNL-Relaxed-1428	CTCCTCTTCTGATGAGAGTG	C16orf92
ChariFNL-Relaxed-1429	CTGATGAGAGTGAGGGATGG	C16orf92
ChariFNL-Relaxed-1430	CAGAATGAAGGCCTTGGCTG	TAP2
ChariFNL-Relaxed-1431	CCAGAATGAAGGCCTTGGCT	TAP2
ChariFNL-Relaxed-1432	CCAGCCAAGGCCTTCATTCT	TAP2
ChariFNL-Relaxed-1433	CCCAGAATGAAGGCCTTGGC	TAP2
ChariFNL-Relaxed-1434	CCCAGCCAAGGCCTTCATTC	TAP2
ChariFNL-Relaxed-1435	CAGACCGGTCTCACTCCGTT	B3GALT4
ChariFNL-Relaxed-1436	GAAGCGGCGTCGGAGCAGCG	B3GALT4
ChariFNL-Relaxed-1437	GCGGGTGGAGTGGCACCAAA	B3GALT4
ChariFNL-Relaxed-1438	ATCCCCGCCGGAAGCGGCGT	B3GALT4
ChariFNL-Relaxed-1439	TGGTGCCACTCCACCCGCCC	B3GALT4
ChariFNL-Relaxed-1440	CAGACTTGAACTCACAGCTA	OR10A3
ChariFNL-Relaxed-1441	CATAGCTGTGAGTTCAAGTC	OR10A3
ChariFNL-Relaxed-1442	GACTTCATACTCGATATACC	OR10A3
ChariFNL-Relaxed-1443	AATAAAGAAGTGAAGTATTT	OR10A3
ChariFNL-Relaxed-1444	AGACTTGAACTCACAGCTAT	OR10A3
ChariFNL-Relaxed-1445	CAGAGCCCGGGGTCACCAGG	LILRA6
ChariFNL-Relaxed-1446	GGTGACCCCGGGCTCTGCAG	LILRA6
ChariFNL-Relaxed-1447	TCATCCCTCTGCAGAGCCCG	LILRA6
ChariFNL-Relaxed-1448	CTGCAGAGCCCGGGGTCACC	LILRA6
ChariFNL-Relaxed-1449	GCTCATCCCTCTGCAGAGCC	LILRA6
ChariFNL-Relaxed-1450	CAGAGGCAGAGAGCCCGAGA	CACNG7
ChariFNL-Relaxed-1451	GGGAGAGAGAATAGAAACAG	CACNG7
ChariFNL-Relaxed-1452	TTTGTGCCTCTGCCCCTCTC	CACNG7
ChariFNL-Relaxed-1453	ATGCAGCGAGGGAGGGAGAT	CACNG7
ChariFNL-Relaxed-1454	CTCTGCCTCCCCCATCCTCA	CACNG7
ChariFNL-Relaxed-1455	CAGCAGCAACTGCAGTTCCG	IFI27L1
ChariFNL-Relaxed-1456	GCGCACGAGTACGTGCGTGG	IFI27L1
ChariFNL-Relaxed-1457	GGTAGCTGAGTTTGCCATAG	IFI27L1
ChariFNL-Relaxed-1458	AGCGCGCACGAGTACGTGCG	IFI27L1
ChariFNL-Relaxed-1459	CAGCAACTGCAGTTCCGGGG	IFI27L1
ChariFNL-Relaxed-1460	CAGCTTCCCCATCTATCCCA	LY6E
ChariFNL-Relaxed-1461	CCATCTATCCCAAGGAGCCG	LY6E
ChariFNL-Relaxed-1462	CTATCCCAAGGAGCCGGGGT	LY6E
ChariFNL-Relaxed-1463	CGGCGCGGGGACCCCCACCG	LY6E
ChariFNL-Relaxed-1464	GAGTCGGCGAGCCCGCGGTG	LY6E
ChariFNL-Relaxed-1465	CAGGAAGAAGGACCTGACAC	HLA-F
ChariFNL-Relaxed-1466	CCAGGAAGAAGGACCTGACA	HLA-F
ChariFNL-Relaxed-1467	CCGTGTCAGGTCCTTCTTCC	HLA-F
ChariFNL-Relaxed-1468	AGGCGGTGTCTGGGGTTGGG	HLA-F
ChariFNL-Relaxed-1469	CCGAGGCGGTGTCTGGGGTT	HLA-F
ChariFNL-Relaxed-1470	CAGTAATAGTAATAGTAGTG	OR6N2
ChariFNL-Relaxed-1471	GAGAGAGAGAAATGAAGTTT	OR6N2
ChariFNL-Relaxed-1472	TGGTTGTATTGATCCATGGG	OR6N2
ChariFNL-Relaxed-1473	AGAAGGAAAGAAGAAAACAT	OR6N2
ChariFNL-Relaxed-1474	AGTAATAGTAATAGTAGTGA	OR6N2
ChariFNL-Relaxed-1475	CAGTCCGGGTCCTTACGGAA	SLC5A8
ChariFNL-Relaxed-1476	TAAGGCAGTCTAAAAACTCC	SLC5A8
ChariFNL-Relaxed-1477	TCCAGGCGTCCCTTTCCGTA	SLC5A8
ChariFNL-Relaxed-1478	AGTCCGGGTCCTTACGGAAA	SLC5A8
ChariFNL-Relaxed-1479	CGTCCCTTTCCGTAAGGACC	SLC5A8
ChariFNL-Relaxed-1480	CAGTCTTCTGTCAAAGAGGG	CEACAM21
ChariFNL-Relaxed-1481	TAGCCGCTAATTTGTTGGAA	CEACAM21
ChariFNL-Relaxed-1482	TCTTCTGTCAAAGAGGGAGG	CEACAM21
ChariFNL-Relaxed-1483	ACGCCTTTCCAACAAATTAG	CEACAM21
ChariFNL-Relaxed-1484	CAACATAGCCGCTAATTTGT	CEACAM21
ChariFNL-Relaxed-1485	CATACCTTTAGGGCTGAGGT	LILRA2
ChariFNL-Relaxed-1486	CTGTCATACCTTTAGGGCTG	LILRA2
ChariFNL-Relaxed-1487	GCCCTAAAGGTATGACAGCC	LILRA2
ChariFNL-Relaxed-1488	ATACCTTTAGGGCTGAGGTG	LILRA2
ChariFNL-Relaxed-1489	TACCTTTAGGGCTGAGGTGG	LILRA2
ChariFNL-Relaxed-1490	CATATGCAGGTTTGTAAAAC	OR7A10
ChariFNL-Relaxed-1491	GATAACATTTCTGATAGTTT	OR7A10
ChariFNL-Relaxed-1492	AAACAGGTAACATGTCATGG	OR7A10
ChariFNL-Relaxed-1493	GACAAAACAGATGTCTACGA	OR7A10
ChariFNL-Relaxed-1494	TCGCTTGAACAAAGAGACAG	OR7A10
ChariFNL-Relaxed-1495	CATGGGACAGCGTTCTCCGG	ADAM32
ChariFNL-Relaxed-1496	GTTTAGCGTCCGGAACACGA	ADAM32
ChariFNL-Relaxed-1497	TTTAGCGTCCGGAACACGAA	ADAM32
ChariFNL-Relaxed-1498	ACAGCGTTCTCCGGAGGCCC	ADAM32
ChariFNL-Relaxed-1499	GGCCCGCAGCGTGCGCCCCG	ADAM32
ChariFNL-Relaxed-1500	CATGTCCACCTCACAGAGGA	FAM205A
ChariFNL-Relaxed-1501	GCCTAATGAATCCCAGTGCT	FAM205A
ChariFNL-Relaxed-1502	TCTGTGAGGTGGACATGACA	FAM205A
ChariFNL-Relaxed-1503	AGAGAGCCGAGGCATCAGGC	FAM205A
ChariFNL-Relaxed-1504	GCCTAGCACTGGGATTCATT	FAM205A
ChariFNL-Relaxed-1505	CATTTCCCCTCCCCGCCCTG	ADAM18
ChariFNL-Relaxed-1506	GTGCTGCCCCAGGACCCTGG	ADAM18
ChariFNL-Relaxed-1507	TGTGCTGCCCCAGGACCCTG	ADAM18
ChariFNL-Relaxed-1508	AGAGCTGGGCCACTTCCGCA	ADAM18
ChariFNL-Relaxed-1509	CTCCTCAGACCTCACCCCCA	ADAM18
ChariFNL-Relaxed-1510	CCACCCCCTCCCTCTCAGGG	SCARF1
ChariFNL-Relaxed-1511	CCACGAGGCACCTCCCTGAG	SCARF1
ChariFNL-Relaxed-1512	CCTCTCAGGGAGGTGCCTCG	SCARF1
ChariFNL-Relaxed-1513	AGGCACCTCCCTGAGAGGGA	SCARF1
ChariFNL-Relaxed-1514	CACGAGGCACCTCCCTGAGA	SCARF1
ChariFNL-Relaxed-1515	CCAGAAGTTAGAGACTACCC	FCAR
ChariFNL-Relaxed-1516	GCATTGAAAGGAGAGCAACG	FCAR
ChariFNL-Relaxed-1517	TGTGGAAATTCCCTGACGAG	FCAR
ChariFNL-Relaxed-1518	AAACTCACCAAGACACAGGA	FCAR
ChariFNL-Relaxed-1519	CTCACCAAGACACAGGAGGG	FCAR
ChariFNL-Relaxed-1520	CCAGGGTCCAGAGCGAGGCA	FAM189B
ChariFNL-Relaxed-1521	GGGATCCCCCAACCCCGACA	FAM189B
ChariFNL-Relaxed-1522	TCGGGACTGAGACCCTGTCG	FAM189B
ChariFNL-Relaxed-1523	GGTTGGGGGATCCCGCGGCA	FAM189B
ChariFNL-Relaxed-1524	GTCGGGGTTGGGGGATCCCG	FAM189B
ChariFNL-Relaxed-1525	CCATCAGCAGCCCACAGGAA	LILRB4
ChariFNL-Relaxed-1526	GCCAGGCTGGGGTTCAAATG	LILRB4
ChariFNL-Relaxed-1527	GAGGGCAGTTTCCCTTCCTG	LILRB4
ChariFNL-Relaxed-1528	TTTCACAGATGCACAAACTG	LILRB4
ChariFNL-Relaxed-1529	GGTTGATGTTTGGTCAAGAG	LILRB4
ChariFNL-Relaxed-1530	CCATTTGGCGATCCATTGAG	DLL1
ChariFNL-Relaxed-1531	TCTGGCGAGAGCTGTCACAA	DLL1
ChariFNL-Relaxed-1532	TTTGGCGATCCATTGAGAGG	DLL1
ChariFNL-Relaxed-1533	ACAGCTCTCGCCAGATTGGG	DLL1
ChariFNL-Relaxed-1534	GACAGCTCTCGCCAGATTGG	DLL1
ChariFNL-Relaxed-1535	CCCAAGTCAGCATTAATAGG	OR12D2
ChariFNL-Relaxed-1536	GGAGATGACAATCATCAGAA	OR12D2
ChariFNL-Relaxed-1537	TTGTATAGAAGCTTAGCTGT	OR12D2
ChariFNL-Relaxed-1538	ATGCTGACTTGGGATAGGAA	OR12D2
ChariFNL-Relaxed-1539	GAATGTCTGTCACTCCCAAG	OR12D2
ChariFNL-Relaxed-1540	CCCACCCATGTCTACATTTG	CXCR1
ChariFNL-Relaxed-1541	TCCCCAAATGTAGACATGGG	CXCR1
ChariFNL-Relaxed-1542	TCTTCCCCAAATGTAGACAT	CXCR1
ChariFNL-Relaxed-1543	CCCAAATGTAGACATGGGTG	CXCR1
ChariFNL-Relaxed-1544	GGAAGAACAGTTTAAGTCAA	CXCR1
ChariFNL-Relaxed-1545	CCCAGCCATCTGCGTCCGGG	SLC6A3
ChariFNL-Relaxed-1546	GAGGAGGAGCCAGGACGCGA	SLC6A3
ChariFNL-Relaxed-1547	GGAGGAGGAGCCAGGACGCG	SLC6A3
ChariFNL-Relaxed-1548	CCTCCCGGACGCAGATGGCT	SLC6A3
ChariFNL-Relaxed-1549	GCTCCCAGCCATCTGCGTCC	SLC6A3
ChariFNL-Relaxed-1550	CCCAGCCGTGACTCGTGGGG	FAM20C
ChariFNL-Relaxed-1551	GCTCTCCTTCCTCCTCCCCT	FAM20C
ChariFNL-Relaxed-1552	GGGCCCAGCCGTGACTCGTG	FAM20C
ChariFNL-Relaxed-1553	AGCCGCCGCCCCACGAGTCA	FAM20C
ChariFNL-Relaxed-1554	AGTCACGGCTGGGCCCGGGC	FAM20C
ChariFNL-Relaxed-1555	CCCAGGGCCCTACATCCGGG	SLC39A7
ChariFNL-Relaxed-1556	CGGCCCATAGAGGTGGACGG	SLC39A7
ChariFNL-Relaxed-1557	AGGCGGAGAACAACAAACCC	SLC39A7
ChariFNL-Relaxed-1558	GAGGCGGGCTAACAGGCCGG	SLC39A7
ChariFNL-Relaxed-1559	GGGTGCTAAGGCCCTCGGGA	SLC39A7
ChariFNL-Relaxed-1560	CCCCACGAAAAGTTGGCCCG	SLC12A7
ChariFNL-Relaxed-1561	GACTTCACCTGCTTGCCCCG	SLC12A7
ChariFNL-Relaxed-1562	GTCCCTGCAGGAAGTCGCCG	SLC12A7
ChariFNL-Relaxed-1563	GCCCGCGGCGACTTCCTGCA	SLC12A7
ChariFNL-Relaxed-1564	GGCAAGCAGGTGAAGTCACG	SLC12A7
ChariFNL-Relaxed-1565	CCCCAGCCCGTCCCTGGCCC	SYT15
ChariFNL-Relaxed-1566	CCTGGGCCAGGGACGGGCTG	SYT15
ChariFNL-Relaxed-1567	GGGCCAGGGACGGGCTGGGG	SYT15
ChariFNL-Relaxed-1568	TCGAGAGCGCAATTCTGGAG	SYT15
ChariFNL-Relaxed-1569	TGAGAGTACCACCCCCATCC	SYT15
ChariFNL-Relaxed-1570	CCCCAGCTTGGGGGGTAGGG	SPATA31A3
ChariFNL-Relaxed-1571	CCCCTCCCTACCCCCCAAGC	SPATA31A3
ChariFNL-Relaxed-1572	CCTCCCTACCCCCCAAGCTG	SPATA31A3
ChariFNL-Relaxed-1573	GATCCCCAGCTTGGGGGGTA	SPATA31A3
ChariFNL-Relaxed-1574	ATTCTGAGAATAAAAATCCC	SPATA31A3
ChariFNL-Relaxed-1575	CCCTCGGAATCGGAGCAGGG	TNF
ChariFNL-Relaxed-1576	CTCCCTGCTCCGATTCCGAG	TNF
ChariFNL-Relaxed-1577	TCCCTGCTCCGATTCCGAGG	TNF
ChariFNL-Relaxed-1578	CCCCCCTCGGAATCGGAGCA	TNF
ChariFNL-Relaxed-1579	CCCTGCTCCGATTCCGAGGG	TNF
ChariFNL-Relaxed-1580	CCCTGAGAGGCACCCCAGGA	CLPTM1L
ChariFNL-Relaxed-1581	TCCCTGAGAGGCACCCCAGG	CLPTM1L
ChariFNL-Relaxed-1582	TGAGAGGCACCCCAGGAGGG	CLPTM1L
ChariFNL-Relaxed-1583	CTCCCTGGGAAACGGAGTCT	CLPTM1L
ChariFNL-Relaxed-1584	GCATCCTGGATGCGCGTGCG	CLPTM1L
ChariFNL-Relaxed-1585	CCGCACCTCAGAACTCCGGT	LY6G5C
ChariFNL-Relaxed-1586	CCTACCGGAGTTCTGAGGTG	LY6G5C
ChariFNL-Relaxed-1587	CTGACCGCACCTCAGAACTC	LY6G5C
ChariFNL-Relaxed-1588	CAGGCGAATTCTGGAGACCG	LY6G5C
ChariFNL-Relaxed-1589	GCAGGAAAAAGGATGAGGTG	LY6G5C
ChariFNL-Relaxed-1590	CCGCCGTCGTAGCGCCTAGG	CLN8
ChariFNL-Relaxed-1591	CCTGGGGGCGTCGCTACGAG	CLN8
ChariFNL-Relaxed-1592	GCCCCGCCTAGGCGCTACGA	CLN8
ChariFNL-Relaxed-1593	CCGCCTAGGCGCTACGACGG	CLN8
ChariFNL-Relaxed-1594	CGCTACGAGAGGCCCCGCCT	CLN8
ChariFNL-Relaxed-1595	CCGCGGGCAAGGTCGCTCAG	GPI
ChariFNL-Relaxed-1596	CCGCTGAGCGACCTTGCCCG	GPI
ChariFNL-Relaxed-1597	GAGCTGAGGCCCCAGATCAG	GPI
ChariFNL-Relaxed-1598	CGACCCGCGCCCCGATACCC	GPI
ChariFNL-Relaxed-1599	CGCGCCCCGATACCCAGGCC	GPI
ChariFNL-Relaxed-1600	CCGGGCCAGCTACCTGCGTG	LY6H
ChariFNL-Relaxed-1601	CGGGCCAGCTACCTGCGTGG	LY6H
ChariFNL-Relaxed-1602	GCCCGGGCCAGCTACCTGCG	LY6H
ChariFNL-Relaxed-1603	CCCCACGCAGGTAGCTGGCC	LY6H
ChariFNL-Relaxed-1604	CCCGGGCCAGCTACCTGCGT	LY6H
ChariFNL-Relaxed-1605	CCTATAATTCTAGATAGTAA	OR9G4
ChariFNL-Relaxed-1606	TAGGACTTCAGTCCATGATT	OR9G4
ChariFNL-Relaxed-1607	TCCTATAATTCTAGATAGTA	OR9G4
ChariFNL-Relaxed-1608	CCATGATTTGGAAAAATTAC	OR9G4
ChariFNL-Relaxed-1609	CCCTTACTATCTAGAATTAT	OR9G4
ChariFNL-Relaxed-1610	CCTCAAAGCGGAAGTGAGGC	TVP23B
ChariFNL-Relaxed-1611	GCGGAAGTGAGGCCGGACTG	TVP23B
ChariFNL-Relaxed-1612	GCTCCCTCAAAGCGGAAGTG	TVP23B
ChariFNL-Relaxed-1613	CCGGCCTCACTTCCGCTTTG	TVP23B
ChariFNL-Relaxed-1614	CGGCCTCACTTCCGCTTTGA	TVP23B
ChariFNL-Relaxed-1615	CCTGGGACGGAATAGAGCAG	MUC21
ChariFNL-Relaxed-1616	GCCTGGGACGGAATAGAGCA	MUC21
ChariFNL-Relaxed-1617	TAGAGCAGGGGTCAAGAGGA	MUC21
ChariFNL-Relaxed-1618	CTTCCCAGGAACACAAACGT	MUC21
ChariFNL-Relaxed-1619	GAGGCAACTACATTGCCTGG	MUC21
ChariFNL-Relaxed-1620	CCTGTCTAGAAGTCAGATTG	HLA-DRA
ChariFNL-Relaxed-1621	GATGACGCATCTGTTGCTAG	HLA-DRA
ChariFNL-Relaxed-1622	TGATGAAAAATCCTAGCACA	HLA-DRA
ChariFNL-Relaxed-1623	AATCATGGGCTATCAAAGGT	HLA-DRA
ChariFNL-Relaxed-1624	ATAGTGTGACAGGTATTATG	HLA-DRA
ChariFNL-Relaxed-1625	CCTTAGGAGGATGATCAGTG	NOTCH4
ChariFNL-Relaxed-1626	GACCCTCAGAGCTCTCACTG	NOTCH4
ChariFNL-Relaxed-1627	TAGGGATGAGAATTGCAAGG	NOTCH4
ChariFNL-Relaxed-1628	GCTGCTGCTATGTGTCTCAG	NOTCH4
ChariFNL-Relaxed-1629	TCCCTGCCTGAAGAGGGACA	NOTCH4
ChariFNL-Relaxed-1630	CGAGCAGCCTGGGCCCAGAG	MARVELD2
ChariFNL-Relaxed-1631	TCGCGGCAATGACCACACAC	MARVELD2
ChariFNL-Relaxed-1632	TTCCAAAAGAGCCCAGTGTG	MARVELD2
ChariFNL-Relaxed-1633	CGCGGCAATGACCACACACT	MARVELD2
ChariFNL-Relaxed-1634	TGCCACCAGCCGGCACGTCG	MARVELD2
ChariFNL-Relaxed-1635	CGAGCGTGGCCAGTGGATCC	AQP12B
ChariFNL-Relaxed-1636	GGCCGGTTCCCACAACCCAG	AQP12B
ChariFNL-Relaxed-1637	TGTGACACACCCGGATCCAC	AQP12B
ChariFNL-Relaxed-1638	CCGAGCGTGGCCAGTGGATC	AQP12B
ChariFNL-Relaxed-1639	CCGGATCCACTGGCCACGCT	AQP12B
ChariFNL-Relaxed-1640	CGAGGGCGGTGGGGCCAATG	WNT9B
ChariFNL-Relaxed-1641	GGAGGCTCCCCAGCCCCGGG	WNT9B
ChariFNL-Relaxed-1642	TTGGGAGGCTCCCCAGCCCC	WNT9B
ChariFNL-Relaxed-1643	ATTGGGAGGCTCCCCAGCCC	WNT9B
ChariFNL-Relaxed-1644	CGGCTGCCCCACCCGCGACG	WNT9B
ChariFNL-Relaxed-1645	CGAGGGGTGAGGTTAGAGGT	CHGA
ChariFNL-Relaxed-1646	CGGAGGCCAGAGGTAGCGAG	CHGA
ChariFNL-Relaxed-1647	GCCAGAGGTAGCGAGGGGTG	CHGA
ChariFNL-Relaxed-1648	CTCCAAGCGGCGGAGGCCAG	CHGA
ChariFNL-Relaxed-1649	GCGGAGGCCAGAGGTAGCGA	CHGA
ChariFNL-Relaxed-1650	CGCAGTGCCAGGTTAGAGAG	B2M
ChariFNL-Relaxed-1651	GAAAGTCCCTCTCTCTAACC	B2M
ChariFNL-Relaxed-1652	GCAGTGCCAGGTTAGAGAGA	B2M
ChariFNL-Relaxed-1653	CATCACGAGACTCTAAGAAA	B2M
ChariFNL-Relaxed-1654	GAGGGAAAGATACCAAGTCA	B2M
ChariFNL-Relaxed-1655	CGCCCCTGGGGCTTCCGCGG	GPR89B
ChariFNL-Relaxed-1656	CGGACGCTAGGCTTCCGCCG	GPR89B
ChariFNL-Relaxed-1657	TTCCGCCGCGGAAGCCCCAG	GPR89B
ChariFNL-Relaxed-1658	CCCCGCCCCTGGGGCTTCCG	GPR89B
ChariFNL-Relaxed-1659	CGCCGCGGAAGCCCCAGGGG	GPR89B
ChariFNL-Relaxed-1660	CGCCTCAGCCATGAACAACG	PPT2
ChariFNL-Relaxed-1661	GCGATCCATTTAGGCCAGTG	PPT2
ChariFNL-Relaxed-1662	TGCGCGTTGGTGCGTCAACG	PPT2
ChariFNL-Relaxed-1663	CCCAAGTCTGGAACCCACGG	PPT2
ChariFNL-Relaxed-1664	GACTTGGGATAAGTAAACAG	PPT2
ChariFNL-Relaxed-1665	CGCGGAGGCGTTGGTCCGGG	2021-03-05
ChariFNL-Relaxed-1666	GCGGAGGCGTTGGTCCGGGC	2021-03-05
ChariFNL-Relaxed-1667	TGTGCAGCCTCTAGTGGAGA	2021-03-05
ChariFNL-Relaxed-1668	CCAGACGGCGGCAGGCGCGG	2021-03-05
ChariFNL-Relaxed-1669	GCGGGCTGTGCAGCCTCTAG	2021-03-05
ChariFNL-Relaxed-1670	CGCGGAGTCAGTTTATAAGG	TPO
ChariFNL-Relaxed-1671	CTTGACGGGCTATCCAAGCG	TPO
ChariFNL-Relaxed-1672	TTATAAACTGACTCCGCGCT	TPO
ChariFNL-Relaxed-1673	AGTGGCGTCCGTTCTTCGTG	TPO
ChariFNL-Relaxed-1674	GACCAGTCAGGACACACAAG	TPO
ChariFNL-Relaxed-1675	CGGAAGGGAGTTGAAAAGGG	OTOP1
ChariFNL-Relaxed-1676	GGCGGGCGTCGGGAGGTGAC	OTOP1
ChariFNL-Relaxed-1677	TGACAGGAGAGGGGGCAGGT	OTOP1
ChariFNL-Relaxed-1678	AATCGGAAGGGAGTTGAAAA	OTOP1
ChariFNL-Relaxed-1679	CGTCGGGAGGTGACAGGAGA	OTOP1
ChariFNL-Relaxed-1680	CGGAGCTTCAGGCCCCACCG	TAP1
ChariFNL-Relaxed-1681	GACCCGGAGCAGTGGCAGCG	TAP1
ChariFNL-Relaxed-1682	GCCATGCGAGAGAAGCTCCG	TAP1
ChariFNL-Relaxed-1683	GCCGAGTCCTCCCCTACTGG	TAP1
ChariFNL-Relaxed-1684	GGCGTTATCTAGTGAGCAGG	TAP1
ChariFNL-Relaxed-1685	CGGCCACACCAACTTCCCCT	CDSN
ChariFNL-Relaxed-1686	GGCCACACCAACTTCCCCTG	CDSN
ChariFNL-Relaxed-1687	TGGAGGGGGTGGGTGCCCCA	CDSN
ChariFNL-Relaxed-1688	GGAGGGGGTGGGTGCCCCAG	CDSN
ChariFNL-Relaxed-1689	GTGGGTGCCCCAGGGGAAGT	CDSN
ChariFNL-Relaxed-1690	CGGCCTAGTGCTGAGCAGTG	NCR1
ChariFNL-Relaxed-1691	GCAGTGGGGACTGAGCCGGG	NCR1
ChariFNL-Relaxed-1692	TAGACCACAGATGTGTCAGA	NCR1
ChariFNL-Relaxed-1693	ATAGATACACAGGAAGTGGT	NCR1
ChariFNL-Relaxed-1694	GTCGTACCCAGAGCTGACTG	NCR1
ChariFNL-Relaxed-1695	CGGCGCCACCAGGAAAGGCG	PRIMA1
ChariFNL-Relaxed-1696	GCGGCCGGCTCCAGGCGGCG	PRIMA1
ChariFNL-Relaxed-1697	TGGCTCCCCGCCTTTCCTGG	PRIMA1
ChariFNL-Relaxed-1698	CTCGCGCGGCCGGCTCCAGG	PRIMA1
ChariFNL-Relaxed-1699	GCCGGCTCCAGGCGGCGTGG	PRIMA1
ChariFNL-Relaxed-1700	CGGCGCTGGGGGACACAGGT	TNFRSF14
ChariFNL-Relaxed-1701	GGGGGTGTCTGGCAGCAGAG	TNFRSF14
ChariFNL-Relaxed-1702	CTCAGGCCTGCTGGGTGGAG	TNFRSF14
ChariFNL-Relaxed-1703	GACAGCTCCTGCCTCCCGCA	TNFRSF14
ChariFNL-Relaxed-1704	GGAGCGGCGCTGGGGGACAC	TNFRSF14
ChariFNL-Relaxed-1705	CGGGGGGCGGGGGCAGTACC	GREM1
ChariFNL-Relaxed-1706	GACCCCGCGGGGAAGCAGGA	GREM1
ChariFNL-Relaxed-1707	GGGGGCAGTACCGGGAAAGG	GREM1
ChariFNL-Relaxed-1708	CGGGAAAGGGGGCGGATAGC	GREM1
ChariFNL-Relaxed-1709	GGAAGCAGGAGGGGTGCGGG	GREM1
ChariFNL-Relaxed-1710	CGGTAGGCATCGCCCTCCGC	WDR81
ChariFNL-Relaxed-1711	GGACCCCGCTTCCTGCCCGG	WDR81
ChariFNL-Relaxed-1712	GGTAGGCATCGCCCTCCGCC	WDR81
ChariFNL-Relaxed-1713	AGCCAGAGCGGAGCAGCGGG	WDR81
ChariFNL-Relaxed-1714	GAGCCCAGACCGAGCCAGAG	WDR81
ChariFNL-Relaxed-1715	CGTCAGAGCCACTGTCCGGG	HLA-DPB1
ChariFNL-Relaxed-1716	TGATGCACTTAAGATGACGG	HLA-DPB1
ChariFNL-Relaxed-1717	AAATTCTGAGACAGGCTGCG	HLA-DPB1
ChariFNL-Relaxed-1718	AGGGTCACAGAAGACTACTT	HLA-DPB1
ChariFNL-Relaxed-1719	CAGATAAGTCATGATGTTTG	HLA-DPB1
ChariFNL-Relaxed-1720	CGTGCCTCAGCCGCCCACTG	NPBWR2
ChariFNL-Relaxed-1721	GCCTGGGTAAGTGAATGCTG	NPBWR2
ChariFNL-Relaxed-1722	TACCCAGGCAGACTCCTCAG	NPBWR2
ChariFNL-Relaxed-1723	ACCCAGGCAGACTCCTCAGT	NPBWR2
ChariFNL-Relaxed-1724	CAGGCAGACTCCTCAGTGGG	NPBWR2
ChariFNL-Relaxed-1725	CTAACCAAAGAAAGGCCCAT	OR2T4
ChariFNL-Relaxed-1726	TCTAACCAAAGAAAGGCCCA	OR2T4
ChariFNL-Relaxed-1727	TGTGTGTTCTAACCAAAGAA	OR2T4
ChariFNL-Relaxed-1728	ACCCAAATCTACAGGCCCAT	OR2T4
ChariFNL-Relaxed-1729	CACCCAAATCTACAGGCCCA	OR2T4
ChariFNL-Relaxed-1730	CTACTGCAAAGAGAAGCCCG	OR2T35
ChariFNL-Relaxed-1731	AAGTCACAAATAGACGTCTG	OR2T35
ChariFNL-Relaxed-1732	ATATGTAGGAAGAGCCCACC	OR2T35
ChariFNL-Relaxed-1733	TCAGGATCATTTGAAATCCT	OR2T35
ChariFNL-Relaxed-1734	ATCATAGTTCTGTACTCTAC	OR2T35
ChariFNL-Relaxed-1735	CTAGCAGAGCCACCACCCAG	HLA-DOB
ChariFNL-Relaxed-1736	GTATGCAAGAATTGGCATGG	HLA-DOB
ChariFNL-Relaxed-1737	TGTATGCAAGAATTGGCATG	HLA-DOB
ChariFNL-Relaxed-1738	CTGAGGAGTTTCCAATCCTG	HLA-DOB
ChariFNL-Relaxed-1739	GAGTCATGGAGGAATCCAGT	HLA-DOB
ChariFNL-Relaxed-1740	CTAGGAACACCTGACTGATA	ERVFRD-1
ChariFNL-Relaxed-1741	TAGGAACACCTGACTGATAA	ERVFRD-1
ChariFNL-Relaxed-1742	TCAGTAAACAAATGCACATG	ERVFRD-1
ChariFNL-Relaxed-1743	GGCTCCTCCCAAGTGCTGAC	ERVFRD-1
ChariFNL-Relaxed-1744	GTGGGCTGTCTGCTGTGCAG	ERVFRD-1
ChariFNL-Relaxed-1745	CTATAAAGCTCAAGGCACGG	LY6G6D
ChariFNL-Relaxed-1746	GATGCTGAGAGCATGCTGTG	LY6G6D
ChariFNL-Relaxed-1747	TGGACCAACAAGAACCCCTG	LY6G6D
ChariFNL-Relaxed-1748	AAGGAGTTTGAGGACTCCAG	LY6G6D
ChariFNL-Relaxed-1749	AGGCACCAAGGGCCCCAGTG	LY6G6D
ChariFNL-Relaxed-1750	CTATTGCAAAGAGAAGCCCG	OR2T2
ChariFNL-Relaxed-1751	AAGTCACAAATAGACGTCTG	OR2T2
ChariFNL-Relaxed-1752	ACAGCCCAAGGAGCTTGTCA	OR2T2
ChariFNL-Relaxed-1753	ATATGTAGGAAGAGCCCACC	OR2T2
ChariFNL-Relaxed-1754	TATTTAACGACCTGATATGT	OR2T2
ChariFNL-Relaxed-1755	CTCACCAAGACAGAAGAGGG	GP6
ChariFNL-Relaxed-1756	GAAATGCTGAAGGACAGGCA	GP6
ChariFNL-Relaxed-1757	GTGTGCAAGTCACTGTACTG	GP6
ChariFNL-Relaxed-1758	ACAGACCAGGCCCCAGCAGG	GP6
ChariFNL-Relaxed-1759	CACAGGCTCAGGATGTGATG	GP6
ChariFNL-Relaxed-1760	CTCGAGGGTAGAGAACCCTG	IER3
ChariFNL-Relaxed-1761	GCAGCTGCGAGAGTGACACA	IER3
ChariFNL-Relaxed-1762	GTGACACATGGTGAGCCGAG	IER3
ChariFNL-Relaxed-1763	AAGGCCTGTGAGGGATCCTG	IER3
ChariFNL-Relaxed-1764	CGGAGTGTAAGGCCAAGTGA	IER3
ChariFNL-Relaxed-1765	CTCTCAGCACAGTCTTCACC	OR4C13
ChariFNL-Relaxed-1766	TATTATATTACATATTACAG	OR4C13
ChariFNL-Relaxed-1767	CAGCACAGTCTTCACCAGGG	OR4C13
ChariFNL-Relaxed-1768	TTGAATGATTGCACACATAG	OR4C13
ChariFNL-Relaxed-1769	ATGTGGGCTGAGATCCAGTA	OR4C13
ChariFNL-Relaxed-1770	CTCTCGTGACGCCACCATGC	SMDT1
ChariFNL-Relaxed-1771	TGGTGGCGTCACGAGAGTGG	SMDT1
ChariFNL-Relaxed-1772	TTTGTCACTGGCCGGCATGG	SMDT1
ChariFNL-Relaxed-1773	CACCTCCCTCCCGCCGCCCC	SMDT1
ChariFNL-Relaxed-1774	GCATGGTGGCGTCACGAGAG	SMDT1
ChariFNL-Relaxed-1775	CTGATAAAATCAACATCAAA	OR6C76
ChariFNL-Relaxed-1776	GAATTGTGACAAGAAGCACT	OR6C76
ChariFNL-Relaxed-1777	CAAATATTTATACTTGTCTT	OR6C76
ChariFNL-Relaxed-1778	TATCTTTAAAAGCAGAATTA	OR6C76
ChariFNL-Relaxed-1779	TCCATAGTTTACATTTATTT	OR6C76
ChariFNL-Relaxed-1780	CTGCGCTCGCGAGTGCGCGG	SLC9A3
ChariFNL-Relaxed-1781	GGGCGTGCCGGGAGCTGCGG	SLC9A3
ChariFNL-Relaxed-1782	TGTCTGCGCTCGCGAGTGCG	SLC9A3
ChariFNL-Relaxed-1783	GCAGACACCGCCGCAGCTCC	SLC9A3
ChariFNL-Relaxed-1784	GGCACCAGGGAGCGCGGGGT	SLC9A3
ChariFNL-Relaxed-1785	CTGCTGGTGAATATTAACCA	SERPINA1
ChariFNL-Relaxed-1786	GTTATCGGAGGAGCAAACAG	SERPINA1
ChariFNL-Relaxed-1787	GTTTGCTCCTCCGATAACTG	SERPINA1
ChariFNL-Relaxed-1788	AAGGTCACCCCAGTTATCGG	SERPINA1
ChariFNL-Relaxed-1789	AGTTATCGGAGGAGCAAACA	SERPINA1
ChariFNL-Relaxed-1790	CTGGAATGATAAATGAAGAC	TAS2R7
ChariFNL-Relaxed-1791	GGCATACAGTGGCCAGGCCA	TAS2R7
ChariFNL-Relaxed-1792	TAAATGGGCATACAGTGGCC	TAS2R7
ChariFNL-Relaxed-1793	ACAATGTGTTTGGCGATCCT	TAS2R7
ChariFNL-Relaxed-1794	GTCTTGACAAACAATGTGTT	TAS2R7
ChariFNL-Relaxed-1795	CTGGCTCCAAGCCAGCCCAG	GDPD3
ChariFNL-Relaxed-1796	GAAGCTGGGGTAGTGTCAGG	GDPD3
ChariFNL-Relaxed-1797	GCCTGGGGATATGAGAGCCA	GDPD3
ChariFNL-Relaxed-1798	GCAGGGTTCGGCTGAAGCTG	GDPD3
ChariFNL-Relaxed-1799	GCTGAAGCTGGGGTAGTGTC	GDPD3
ChariFNL-Relaxed-1800	CTGGGTTAGAGGTATCACGT	SCAMP3
ChariFNL-Relaxed-1801	GAAGTCACATGGAAGAGGGG	SCAMP3
ChariFNL-Relaxed-1802	GGGTTAGAGGTATCACGTGG	SCAMP3
ChariFNL-Relaxed-1803	AAGGAAGTCACATGGAAGAG	SCAMP3
ChariFNL-Relaxed-1804	ACTGGGTTAGAGGTATCACG	SCAMP3
ChariFNL-Relaxed-1805	CTTACTAGAAGACAGAGAGG	OR8B3
ChariFNL-Relaxed-1806	GGGTGACTTCTTTGTTTCAT	OR8B3
ChariFNL-Relaxed-1807	GTCCTTACTAGAAGACAGAG	OR8B3
ChariFNL-Relaxed-1808	CACCTCTCTGTCTTCTAGTA	OR8B3
ChariFNL-Relaxed-1809	GAAGGGCCAGATGGAAGCGA	OR8B3
ChariFNL-Relaxed-1810	CTTCCTCTGGCCTCTCCTGG	HLA-DOA
ChariFNL-Relaxed-1811	GGGCCCCCAGGAGAGGCCAG	HLA-DOA
ChariFNL-Relaxed-1812	TGATTGGCTGAAGACAGCAG	HLA-DOA
ChariFNL-Relaxed-1813	ACTTCCTCTGGCCTCTCCTG	HLA-DOA
ChariFNL-Relaxed-1814	CCATCCTCCAAAACTTCCTC	HLA-DOA
ChariFNL-Relaxed-1815	GAAACATTCATATTAGCTTC	OCLM
ChariFNL-Relaxed-1816	TGAAACATTCATATTAGCTT	OCLM
ChariFNL-Relaxed-1817	ACATCAGAATAATAAGAATG	OCLM
ChariFNL-Relaxed-1818	TCAGAATAATAAGAATGGGG	OCLM
ChariFNL-Relaxed-1819	AACAAAGCCACACTGAGATG	OCLM
ChariFNL-Relaxed-1820	GAACTGGAGAGGATCTACCC	TAPBP
ChariFNL-Relaxed-1821	GGGTCCCTGCCTGGCCAGTG	TAPBP
ChariFNL-Relaxed-1822	TGTCCTGGTGAGAACTGGAG	TAPBP
ChariFNL-Relaxed-1823	AGAACTGGAGAGGATCTACC	TAPBP
ChariFNL-Relaxed-1824	CCTGGCCAGTGGGGAAACAC	TAPBP
ChariFNL-Relaxed-1825	GAAGCAGAGTTGGACTCAGT	SLC35G3
ChariFNL-Relaxed-1826	GTTGGACTCAGTGGGAAAAT	SLC35G3
ChariFNL-Relaxed-1827	GAAGGAACTAGAGTGTGTCG	SLC44A4
ChariFNL-Relaxed-1828	GCATGCCAGGTCGTTCACTG	SLC44A4
ChariFNL-Relaxed-1829	TGTACGGCAGTTAAGGTAGT	SLC44A4
ChariFNL-Relaxed-1830	ACTCCGGAGACTGAGCCATG	SLC44A4
ChariFNL-Relaxed-1831	CGAGGCCTACGGTGAGACTG	SLC44A4
ChariFNL-Relaxed-1832	GACTAGCCACTGTGATGCAA	TIMM22
ChariFNL-Relaxed-1833	TGCAACGGCAGATTCGCCGC	TIMM22
ChariFNL-Relaxed-1834	TGTGCGCACCAGGAGCGTTG	TIMM22
ChariFNL-Relaxed-1835	AAACATGATAGCGGTCTCGC	TIMM22
ChariFNL-Relaxed-1836	GCGGCCGCGGCTTCCTCCTG	TIMM22
ChariFNL-Relaxed-1837	GAGAGGTCGGAGAAACAAGG	CLIC1
ChariFNL-Relaxed-1838	GCAGGTCGAATTGTTCGTGA	CLIC1
ChariFNL-Relaxed-1839	TTAATGAAGCAGGGAAACTG	CLIC1
ChariFNL-Relaxed-1840	CACCCCCATCCCCATCCTGT	CLIC1
ChariFNL-Relaxed-1841	CATGGCTGAAGAACAACCGC	CLIC1
ChariFNL-Relaxed-1842	GAGAGTGCAACAGAAAGTAG	CCL15
ChariFNL-Relaxed-1843	GATAATTCGGGAAATCCACA	CCL15
ChariFNL-Relaxed-1844	GATGACTTGAACTGTCCCTG	CCL15
ChariFNL-Relaxed-1845	CTTGTATTTATAAGAAGAGG	CCL15
ChariFNL-Relaxed-1846	GGAGGATCCAGGAAGTCCCA	CCL15
ChariFNL-Relaxed-1847	GAGATGCTGCGTGATCACGT	NEU1
ChariFNL-Relaxed-1848	GCTGCGGGGAGAGATGACTG	NEU1
ChariFNL-Relaxed-1849	TAGGTGTCGATCACCTGCGC	NEU1
ChariFNL-Relaxed-1850	ATGCTGCGTGATCACGTGGG	NEU1
ChariFNL-Relaxed-1851	CTAGGTGTCGATCACCTGCG	NEU1
ChariFNL-Relaxed-1852	GAGGCATAAGAAGAGAAGCA	OR2T6
ChariFNL-Relaxed-1853	GGAGGCATAAGAAGAGAAGC	OR2T6
ChariFNL-Relaxed-1854	TGAAGAATAATTTCAACATT	OR2T6
ChariFNL-Relaxed-1855	TCATTCATCTTCATCCCATG	OR2T6
ChariFNL-Relaxed-1856	TGGTACTGAGTTTGAAATGG	OR2T6
ChariFNL-Relaxed-1857	GAGGGGAGCGGAGATAGGGC	TNXB
ChariFNL-Relaxed-1858	TGATGCTAGACAGGGAGTGG	TNXB
ChariFNL-Relaxed-1859	GAGGAGGGGTGGCATGTGGG	TNXB
ChariFNL-Relaxed-1860	GGACGTGGGAGGTAAGACCG	TNXB
ChariFNL-Relaxed-1861	CCACTGGGGTCAGAGAGGAG	TNXB
ChariFNL-Relaxed-1862	GAGGGGGAGGGACTTAACAG	PCDH11Y
ChariFNL-Relaxed-1863	GGGGAGGGACTTAACAGAGG	PCDH11Y
ChariFNL-Relaxed-1864	GGGGGAGGGACTTAACAGAG	PCDH11Y
ChariFNL-Relaxed-1865	ACTTAACAGAGGGGGAGAAA	PCDH11Y
ChariFNL-Relaxed-1866	GAGTCGGGGGCGGAGAGCCT	LRRC37A3
ChariFNL-Relaxed-1867	GCAGCTCGCGAAATGCCCCG	LRRC37A3
ChariFNL-Relaxed-1868	GTCTCCGAAGGCCTTAGCCG	LRRC37A3
ChariFNL-Relaxed-1869	TGCCCCGCGGCTAAGGCCTT	LRRC37A3
ChariFNL-Relaxed-1870	GAGCTGCGCGTCTCTCTCAA	LRRC37A3
ChariFNL-Relaxed-1871	GATATAAAAATAGTTTATAT	OR2L2
ChariFNL-Relaxed-1872	AAGTTTATAATATGCATTTA	OR2L2
ChariFNL-Relaxed-1873	TCAGTATCAACCCCAGTTTC	OR2L2
ChariFNL-Relaxed-1874	CTACATGATGACATAAAGTG	OR2L2
ChariFNL-Relaxed-1875	TTTGATTACAGGAGAAACCA	OR2L2
ChariFNL-Relaxed-1876	GATGTGCATAACAATGCCTA	OR2T1
ChariFNL-Relaxed-1877	GTAGCATGGTATGCAACCTT	OR2T1
ChariFNL-Relaxed-1878	TAAATACATTGGAGAAGATG	OR2T1
ChariFNL-Relaxed-1879	CAATAATTGCTTAAATACAT	OR2T1
ChariFNL-Relaxed-1880	CACACGCATACACCGGACCA	OR2T1
ChariFNL-Relaxed-1881	GATTTGCTCCCTCAAAGCGG	TVP23C-CDRT4
ChariFNL-Relaxed-1882	GGCGAGCAGCCCGGACACGG	TVP23C-CDRT4
ChariFNL-Relaxed-1883	GCGGAGGTGAGGCCGGACTG	TVP23C-CDRT4
ChariFNL-Relaxed-1884	GGGCCACAGTGGGCTCCAAG	TVP23C-CDRT4
ChariFNL-Relaxed-1885	TGATTGGCAATAGAGTTCCC	TVP23C-CDRT4
ChariFNL-Relaxed-1886	GCAAACACCATCTTGAAAAG	OR7G1
ChariFNL-Relaxed-1887	TAAAGTAATATCAATACAAA	OR7G1
ChariFNL-Relaxed-1888	TTGAAAAGGGGTAGATTCTA	OR7G1
ChariFNL-Relaxed-1889	TAATTCTGGAAATGGTTAAG	OR7G1
ChariFNL-Relaxed-1890	TGCGGGAGCAACGTCAACAG	OR7G1
ChariFNL-Relaxed-1891	GCACTCAGAAATTTGGTTGT	OR52N4
ChariFNL-Relaxed-1892	TGGACCATTAAAATGCATTA	OR52N4
ChariFNL-Relaxed-1893	AAAAAAACAAGAGAAAATAT	OR52N4
ChariFNL-Relaxed-1894	TAAAATAATTGATGTTTGAT	OR52N4
ChariFNL-Relaxed-1895	TTTCTTGGCACTCAGAAATT	OR52N4
ChariFNL-Relaxed-1896	GCAGAAACCCGGGAGGAGTG	SLC27A3
ChariFNL-Relaxed-1897	GCGGAGAGCAGAAACCCGGG	SLC27A3
ChariFNL-Relaxed-1898	GTTTCTGCTCTCCGCCCGTG	SLC27A3
ChariFNL-Relaxed-1899	CCCACACCCGCACTCCTCCC	SLC27A3
ChariFNL-Relaxed-1900	CCCCCACCACTCCACACGGG	SLC27A3
ChariFNL-Relaxed-1901	GCAGGGTTCCGGAACGTCCT	STEAP1
ChariFNL-Relaxed-1902	GGGTTCCGGAACGTCCTTGG	STEAP1
ChariFNL-Relaxed-1903	CGAAACGGACCTCAGGTGCA	STEAP1
ChariFNL-Relaxed-1904	TGCCGTCTGCCCTGCACCTG	STEAP1
ChariFNL-Relaxed-1905	AGACTCCCCAAGTCGCACTC	STEAP1
ChariFNL-Relaxed-1906	GCAGTCACTTCCAGGCACTC	TNFRSF10D
ChariFNL-Relaxed-1907	TGCACCCACCCACACAACCT	TNFRSF10D
ChariFNL-Relaxed-1908	AGGGCCCAGGTTGTGTGGGT	TNFRSF10D
ChariFNL-Relaxed-1909	ATGCACCCACCCACACAACC	TNFRSF10D
ChariFNL-Relaxed-1910	CTCCCCCAGCACCTCCAGGA	TNFRSF10D
ChariFNL-Relaxed-1911	GCCAGTGGAAGAGGGAAGGC	TIMM23B
ChariFNL-Relaxed-1912	GGGTGCCAGTGGAAGAGGGA	TIMM23B
ChariFNL-Relaxed-1913	GCCTGCCTTCCCTCTTCCAC	TIMM23B
ChariFNL-Relaxed-1914	GGAAGGCAGGCGAGTGTTTA	TIMM23B
ChariFNL-Relaxed-1915	GGAAGGTCAGCGTGTGAAGT	TIMM23B
ChariFNL-Relaxed-1916	GCCCCAGTAATGGCTTGAGA	TAS2R10
ChariFNL-Relaxed-1917	GGCATATATTGGCTGCTCGA	TAS2R10
ChariFNL-Relaxed-1918	TCCATCTCAAGCCATTACTG	TAS2R10
ChariFNL-Relaxed-1919	ACTTGAAATTGCCCCAGTAA	TAS2R10
ChariFNL-Relaxed-1920	ATTCCATCTCAAGCCATTAC	TAS2R10
ChariFNL-Relaxed-1921	GCCTCTCTATGGAGTTAACA	RHD
ChariFNL-Relaxed-1922	TCCGTGTTAACTCCATAGAG	RHD
ChariFNL-Relaxed-1923	AACCTTACTACATGACAGAG	RHD
ChariFNL-Relaxed-1924	TGGAGTTAACACGGAAGCAG	RHD
ChariFNL-Relaxed-1925	TCCTATCTGTATCCTCCCCA	RHD
ChariFNL-Relaxed-1926	GCGCGGAGGAGGGACCGAAG	CRHR1
ChariFNL-Relaxed-1927	GGAGGGGACGAGCTGGGCGA	CRHR1
ChariFNL-Relaxed-1928	GGCGCGGAGGAGGGACCGAA	CRHR1
ChariFNL-Relaxed-1929	AGGCGCGGAGGAGGGACCGA	CRHR1
ChariFNL-Relaxed-1930	GGAAGGGGAGGGGACGAGCT	CRHR1
ChariFNL-Relaxed-1931	GCGCGGTGGCGGCGGGAGTC	CD8B
ChariFNL-Relaxed-1932	GGCGGCGGGAGTCTGGTGTT	CD8B
ChariFNL-Relaxed-1933	TGGCGGCGGGAGTCTGGTGT	CD8B
ChariFNL-Relaxed-1934	CGGGGAGCTGGGGGGGCAGT	CD8B
ChariFNL-Relaxed-1935	GGCGGGACCGGGCGCGGTGG	CD8B
ChariFNL-Relaxed-1936	GCTAAGAAAAAAGTACATAG	OR2B2
ChariFNL-Relaxed-1937	GGAAAACAGAAACATCACAA	OR2B2
ChariFNL-Relaxed-1938	AAGGGTGGAATCTCTAGCCA	OR2B2
ChariFNL-Relaxed-1939	AATAATTCTTGTGTCACATG	OR2B2
ChariFNL-Relaxed-1940	CTAACAGAATGAACTCCTGT	OR2B2
ChariFNL-Relaxed-1941	GCTCTTGGCTTAGCTATGGT	PDCD1LG2
ChariFNL-Relaxed-1942	TTAGCAGTTTGTCTGTGAAT	PDCD1LG2
ChariFNL-Relaxed-1943	TTTGGCTCTTGGCTTAGCTA	PDCD1LG2
ChariFNL-Relaxed-1944	CAAAACTTTCCAAATAAGCC	PDCD1LG2
ChariFNL-Relaxed-1945	CTGAGGAACTGACGAAAGCC	PDCD1LG2
ChariFNL-Relaxed-1946	GCTGCCCCTGGTGGTCGCGG	TTYH1
ChariFNL-Relaxed-1947	GGGGACGGTGCTGCCCCTGG	TTYH1
ChariFNL-Relaxed-1948	TGCCCCTGGTGGTCGCGGCG	TTYH1
ChariFNL-Relaxed-1949	AGTCCCCGCCGCGACCACCA	TTYH1
ChariFNL-Relaxed-1950	GGGGCAGCACCGTCCCCGCC	TTYH1
ChariFNL-Relaxed-1951	GGAACAGTGATGAGGAACTG	HLA-DPA1
ChariFNL-Relaxed-1952	TGGGTGGAGAGGAATCAGCA	HLA-DPA1
ChariFNL-Relaxed-1953	TTGCTGGGTAAAGAGGACGC	HLA-DPA1
ChariFNL-Relaxed-1954	AGGAGGACGCAGGAGCGTCG	HLA-DPA1
ChariFNL-Relaxed-1955	TGAGCACAGGAACAGTGATG	HLA-DPA1
ChariFNL-Relaxed-1956	GGAGAAGGGAGAGTAGAGCG	TMEM255B
ChariFNL-Relaxed-1957	GGAGGGAGGAGAAGAAACGC	TMEM255B
ChariFNL-Relaxed-1958	GTAGAGCGAGGAAGGACGCG	TMEM255B
ChariFNL-Relaxed-1959	AAGGGGGAGCGGGCGCAGCG	TMEM255B
ChariFNL-Relaxed-1960	GGAGAAGAAACGCCGGAGAA	TMEM255B
ChariFNL-Relaxed-1961	GGATGTAAAGTGTAACAAGA	CTAGE9
ChariFNL-Relaxed-1962	CCAACCGGAGCGGACCACTG	CTAGE9
ChariFNL-Relaxed-1963	TAAAGTGTAACAAGAGGGCC	CTAGE9
ChariFNL-Relaxed-1964	GGATGTGGAAAAGAACCCAG	C6orf47
ChariFNL-Relaxed-1965	GTAGGGGGCGACCGAGTTTA	C6orf47
ChariFNL-Relaxed-1966	TGTAGGGGGCGACCGAGTTT	C6orf47
ChariFNL-Relaxed-1967	AGGACTGGAAGGACCCGCGG	C6orf47
ChariFNL-Relaxed-1968	TTCGTAACTGGGGATCTCTG	C6orf47
ChariFNL-Relaxed-1969	GGCTCTATGTATCCTATCAC	OR2A1
ChariFNL-Relaxed-1970	GGCTCTATGTATCCTATCAT	OR2A1
ChariFNL-Relaxed-1971	GGGATTGTGTCACCAATGAT	OR2A1
ChariFNL-Relaxed-1972	GGGATTGTGTCACCAGTGAT	OR2A1
ChariFNL-Relaxed-1973	TAGAGCCATTGACACATCAT	OR2A1
ChariFNL-Relaxed-1974	GGCTGGTTCCCACAACCCAG	AQP12A
ChariFNL-Relaxed-1975	TGTGACACACCCGGACCCAC	AQP12A
ChariFNL-Relaxed-1976	CCGAGCGTGGCCAGTGGGTC	AQP12A
ChariFNL-Relaxed-1977	CCGGACCCACTGGCCACGCT	AQP12A
ChariFNL-Relaxed-1978	CGAGCGTGGCCAGTGGGTCC	AQP12A
ChariFNL-Relaxed-1979	GGCTTTATACTTGGAACACA	OR4N2
ChariFNL-Relaxed-1980	TTATACTTGGAACACAAGGT	OR4N2
ChariFNL-Relaxed-1981	GGGTCTGGTATCCTCCACGT	OR4N2
ChariFNL-Relaxed-1982	ATTCCTACATTCTTAAATCA	OR4N2
ChariFNL-Relaxed-1983	GGGGTGTGCGGGAGAGCGGA	MEGF11
ChariFNL-Relaxed-1984	TGTGCGGGAGAGCGGAGGGA	MEGF11
ChariFNL-Relaxed-1985	GAGCCGGGAGGAGGAAGGCT	MEGF11
ChariFNL-Relaxed-1986	GCTGCGAGCCGGGAGGAGGA	MEGF11
ChariFNL-Relaxed-1987	GCGTAACAGCAGGATCTGAA	MEGF11
ChariFNL-Relaxed-1988	GGGTGAGTTCTTTGTTTCAT	OR8B2
ChariFNL-Relaxed-1989	GTCCTTACTAGAAGACACAG	OR8B2
ChariFNL-Relaxed-1990	TGGGTGAGTTCTTTGTTTCA	OR8B2
ChariFNL-Relaxed-1991	CACCTCTGTGTCTTCTAGTA	OR8B2
ChariFNL-Relaxed-1992	CTTACTAGAAGACACAGAGG	OR8B2
ChariFNL-Relaxed-1993	GGTGGGTTCCTGTATGCCCA	HCAR3
ChariFNL-Relaxed-1994	GTGGGTTCCTGTATGCCCAG	HCAR3
ChariFNL-Relaxed-1995	TTACATTTAAGACATTTGGT	HCAR3
ChariFNL-Relaxed-1996	TAGATGACTGAATGGTTATC	HCAR3
ChariFNL-Relaxed-1997	TGGTGGGTTCCTGTATGCCC	HCAR3
ChariFNL-Relaxed-1998	GTAATTCGCCCTTATCTGCA	OR2L8
ChariFNL-Relaxed-1999	TAATTCGCCCTTATCTGCAG	OR2L8
[truncated: 140 more rows]

## Sheet: Soluble factor add on
Guide number	Guide seqeunce	Gene
HLA-DRB3-1	CCACATTCCAAGTTATAGGG	HLA-DRB3
HLA-DRB3-2	GTAACTTCCTCCCTATAACT	HLA-DRB3
HLA-DRB3-3	TGATTTCCTTGCTCCTGGGT	HLA-DRB3
HLA-DRB3-4	CACCCACATTCCAAGTTATA	HLA-DRB3
HLA-DRB3-5	GTGAGACTTGCCTGCTTCTC	HLA-DRB3
HLA-DRB4-1	CTACAATAGCTCCCCAATTA	HLA-DRB4
HLA-DRB4-2	CATGTAAAACACCTTAATTG	HLA-DRB4
HLA-DRB4-3	GCATGTAAAACACCTTAATT	HLA-DRB4
SC65-1	ACGACACTATCGGACCCTCT	SC65
SC65-2	AGAGGACTTAACGACACTAT	SC65
SC65-3	GGGTCTTAGCGCCGGGCACG	SC65
SC65-4	GCGCCGGGCACGAGGCGGCA	SC65
SC65-5	TCGGACCCTCTGGGAAAAGA	SC65
PCDHGB5-1	AATTGTTAGAAATATCACGT	PCDHGB5
PCDHGB5-2	TCCAAAAATCTACAATACAG	PCDHGB5
PCDHGB5-3	TGGTTAACTTGAAGCCGCAG	PCDHGB5
PCDHGB5-4	GACAAAAACAATTACTGCAC	PCDHGB5
PCDHGB5-5	GAGTTCTAGCTAAGAGTTCA	PCDHGB5
G6B-1	GAGAAGCTAGGAGAGGCCGG	G6B
G6B-2	GAGAGTTGTGATAGACGCAG	G6B
G6B-3	GAGTTGTGATAGACGCAGAG	G6B
G6B-4	ACACAACCCACCCTACTAGG	G6B
G6B-5	GAGGGCCCAAGGGAACCCTG	G6B
PPIAL4A-1	AGACAAGATTCTAAAGACAG	PPIAL4A
MCEMP1-1	CGTGGATCCCTGAAAAGAGG	MCEMP1
MCEMP1-2	TCCACGACTCTCGCACCCTG	MCEMP1
MCEMP1-3	AGTCGTGGATCCCTGAAAAG	MCEMP1
MCEMP1-4	GGGCAGATGAGGAAATCTGG	MCEMP1
MCEMP1-5	AGATGAGGAAATCTGGAGGT	MCEMP1
NGF-1	GAGTCACACGCTCCAAATCC	NGF
NGF-2	GAAACCCACTGGGGTCTGAG	NGF
NGF-3	GACTACAGACGGATCGCTCC	NGF
NGF-4	GCGGCCCCTCAGACCCCAGT	NGF
NGF-5	GAGGTCAAAGGGAAACCCAC	NGF
NTF3-1	AGGGCGGCGCGGCGCGGAAG	NTF3
NTF3-2	GGGTCCCGAAGTGAGGGCGG	NTF3
NTF3-3	GAGCGCGGAGCCATCTGGCC	NTF3
NTF3-4	GCGGAGCCATCTGGCCGGGT	NTF3
NTF3-5	GAGTTCCCTTTTAGAGATCC	NTF3
NTF4-1	AGGAGTGGAGATCTTACCTG	NTF4
NTF4-2	CCAGGACGCCGGAATCCCGA	NTF4
NTF4-3	GAGGAGTGGAGATCTTACCT	NTF4
NTF4-4	GGACGCCGGAATCCCGAGGG	NTF4
NTF4-5	GGAGGAGTGGAGATCTTACC	NTF4
YWHAB-1	CATTGGGCAAGCGAGGCACG	YWHAB
YWHAB-2	CCGTCTGCGCCCCTCCCGTG	YWHAB
YWHAB-3	GTGTTCTCATTGGGCAAGCG	YWHAB
YWHAB-4	ACGGGGTTGCCACGGCCCCA	YWHAB
YWHAB-5	CGGGAGGGGCGCAGACGGAA	YWHAB
YWHAE-1	CCGCGCCAGTTGCCAGGGAG	YWHAE
YWHAE-2	CTGGAACTCGGCGCCCGAAG	YWHAE
YWHAE-3	TCCCTGGCAACTGGCGCGGG	YWHAE
YWHAE-4	CTCCCTGGCAACTGGCGCGG	YWHAE
YWHAE-5	GCCCCCCGCGCCAGTTGCCA	YWHAE
YWHAZ-1	ACGCGGGGCCCCGATCGCTG	YWHAZ
YWHAZ-2	GTTTGACGTCATCGTGCGTG	YWHAZ
YWHAZ-3	TCGCTGTGGGCACCAATCAA	YWHAZ
YWHAZ-4	ATTGGTGCCCACAGCGATCG	YWHAZ
YWHAZ-5	GATGACGTCAAACGCTGCTA	YWHAZ
CRK-1	GCGGCCCGCCATTGGGAGAA	CRK
CRK-2	TGCGCATGCGGATTCATGGG	CRK
CRK-3	CATGCGCAGTGCGCGCGCGA	CRK
CRK-4	CCGCCATTGGGAGAAGGGCA	CRK
CRK-5	GCATGCGCAGTGCGCGCGCG	CRK
PPP2R5D-1	AGAAATAGTACAAACCGCCA	PPP2R5D
PPP2R5D-2	CGCCTCCTCGGATTGGTCAT	PPP2R5D
PPP2R5D-3	CAATTCTGGAAGCCGAACCC	PPP2R5D
PPP2R5D-4	CTTCCAGAATTGGCTGAAGT	PPP2R5D
PPP2R5D-5	TTCTGGAAGCCGAACCCTGG	PPP2R5D
PPP2R1B-1	CAGACCTACAACTCCTGCAG	PPP2R1B
PPP2R1B-2	GACCTACAACTCCTGCAGTG	PPP2R1B
PPP2R1B-3	TAATCATCGGGACAGAAACG	PPP2R1B
PPP2R1B-4	ACCTACAACTCCTGCAGTGG	PPP2R1B
PPP2R1B-5	AGACCTACAACTCCTGCAGT	PPP2R1B
PPP2R2A-1	CCCTGCCGGCCGGGACACGG	PPP2R2A
PPP2R2A-2	CCTGCCGGCCGGGACACGGA	PPP2R2A
PPP2R2A-3	GGGCGTGGCCAAGAGCCGCC	PPP2R2A
PPP2R2A-4	GTGCCCCGCCCTCCGTGTCC	PPP2R2A
PPP2R2A-5	GCCGCGCCAGCGTCTCGCCA	PPP2R2A
SLC3A2-1	CACGGCTGGGGCAGTCCCCG	SLC3A2
SLC3A2-2	CATGCAGGAAGTACTGTCGG	SLC3A2
SLC3A2-3	GGGACTGCCCCAGCCGTGGG	SLC3A2
SLC3A2-4	CTCCGACAGTACTTCCTGCA	SLC3A2
SLC3A2-5	GACCATGCAGGAAGTACTGT	SLC3A2
AAAT-1	CGTTCGGAGACTGGACGAGT	AAAT
AAAT-2	GGAGACTGGACGAGTAGGGG	AAAT
AAAT-3	TTCGGAGACTGGACGAGTAG	AAAT
AAAT-4	GCGGGGCTGATACCCGAGAT	AAAT
AAAT-5	GCTGATACCCGAGATGGGCC	AAAT
ACINU-1	AAACATCCGAGGACATCCGG	ACINU
ACINU-2	AGTTCTGAGTGGTAATCGAG	ACINU
ACINU-3	AGAATTGATTGGTAACGATG	ACINU
ACINU-4	AGGACATCCGGAGGAACCCG	ACINU
ACINU-5	GAGTTCTGAGTGGTAATCGA	ACINU
ACL6A-1	CAGCAGGTTTAGCCAATCGA	ACL6A
ACL6A-2	GCCAATCGAAGGCAGCCATG	ACL6A
ACL6A-3	GCTGCGCCGCATCCCCGCCG	ACL6A
ACL6A-4	AGCCAATCGAAGGCAGCCAT	ACL6A
ACL6A-5	TAGCCAATCGAAGGCAGCCA	ACL6A
ACPH-1	CTGCCCTGCGGCAATCTGTG	ACPH
ACPH-2	GCCGGGTCCTCTCACCGTCA	ACPH
ACPH-3	GGTCCTCACCCATTAGCCGA	ACPH
ACPH-4	CAAGGCCCGCCCCCTGCCAA	ACPH
ACPH-5	CTGCGGCAATCTGTGAGGGG	ACPH
ACSL3-1	CTCCCCGGCCCGAATTCGAT	ACSL3
ACSL3-2	GCCACCCATTGGCCCGCGAG	ACSL3
ACSL3-3	TGGGCCTATCGAATTCGGGC	ACSL3
ACSL3-4	CGAATTCGGGCCGGGGAGCG	ACSL3
ACSL3-5	GGCCTATCGAATTCGGGCCG	ACSL3
ACTA-1	ACCCAAATATGGCTCGAGAA	ACTA
ACTA-2	CACCCAAATATGGCTCGAGA	ACTA
ACTA-3	CCAGGCCGCGAACCGGCCGA	ACTA
ACTA-4	CCCCTCCCTCGGCCGGTTCG	ACTA
ACTA-5	CTAGAGCCCCCTCCCTCGGC	ACTA
ACTB-1	GCTGGCGCCCGGTTGGGAGG	ACTB
ACTB-2	GGAAGTGCGCGCAAGCGCCC	ACTB
ACTB-3	GACCCGGCGCTGTTTGAACC	ACTB
ACTB-4	GAAGGCGGGCTCGGCCGGAA	ACTB
ACTB-5	GCTGCACTGTGCGGCGAAGC	ACTB
ACTN1-1	ATTCCCAATGAGAGGCGATG	ACTN1
ACTN1-2	TCCCAATGAGAGGCGATGGG	ACTN1
ACTN1-3	TGCCAGGAATTCCCAATGAG	ACTN1
ACTN1-4	AATTCCCAATGAGAGGCGAT	ACTN1
ACTN1-5	ATTCCTGGCATCCGTCAGCC	ACTN1
ACTY-1	GCCCTCCAGAAAGCCCCGCG	ACTY
ACTY-2	TGGGAGCGATGATTGGCCGC	ACTY
ACTY-3	CAGCCTACGCGAGCCCCGCG	ACTY
ACTY-4	CCGCGGGGCTTTCTGGAGGG	ACTY
ACTY-5	CTGCTGTCAATCGGGCCAGG	ACTY
ACTZ-1	ACTCCCAATCTTAAACTAGG	ACTZ
ACTZ-2	CCCAGGCGCAAAGCTTGCTG	ACTZ
ACTZ-3	GCAAGCTAGATCGCTAACCC	ACTZ
ACTZ-4	CTCCCAATCTTAAACTAGGC	ACTZ
ACTZ-5	GCGACTCCCAATCTTAAACT	ACTZ
ADT1-1	CCAGCTGCAGAGGGCATCGG	ADT1
ADT1-2	CCCAGCTGCAGAGGGCATCG	ADT1
ADT1-3	GCACCTGCCCAGCCAATGCG	ADT1
ADT1-4	GCATTGGCTGGGCAGGTGCG	ADT1
ADT1-5	GAGAGCCCGGCGGGGATATA	ADT1
ADT2-1	CTGCGAGCTGGGCCACTCAG	ADT2
ADT2-2	TGAGTGGCCCAGCTCGCAGG	ADT2
ADT2-3	TGGGCGGCAGAGCCGCTGAG	ADT2
ADT2-4	GCTCGCAGGAGGAGGAGTCG	ADT2
ADT2-5	GTGCCGAGGGCGAGCACGGG	ADT2
ADT3-1	GGTGCGGGGCGGGACGTCTC	ADT3
ADT3-2	GGGCGCGGTTCGCTGGAGTG	ADT3
ADT3-3	GTCCGGGGAGCGCAGCCAAT	ADT3
ADT3-4	GGAACCCCCAGCGGCCCCTA	ADT3
ADT3-5	GGTTCGCTGGAGTGCGGGGC	ADT3
AHNK-1	CGAGCGGGGCAGACCCTGGA	AHNK
AHNK-2	GCGAGCGGGGCAGACCCTGG	AHNK
AHNK-3	GGGGCTGGGACTGGCGAGCG	AHNK
AHNK-4	CTCGGGCGGGCGGGTCTGCC	AHNK
AHNK-5	GAGAACGCGAGAAATGGGCG	AHNK
AHNK2-1	CACATCCCACCAGAGGGAGT	AHNK2
AHNK2-2	GGACCCCCACATCCCACCAG	AHNK2
AHNK2-3	ACCCGCCCACTCCCTCTGGT	AHNK2
AHNK2-4	GAGTGGGCGGGTCCCCTGAT	AHNK2
AHNK2-5	GAGCGCGCTCCGCAGTGGCC	AHNK2
AIMP1-1	GGAATGGAAGACGAGGAGCG	AIMP1
AIMP1-2	AGGTTAATGGGACTGAGCAC	AIMP1
AIMP1-3	GACGAGGAGCGTGGTATGGC	AIMP1
AIMP1-4	GCCACCGCGACCCAACGCTG	AIMP1
AIMP1-5	GGGGAAGGACACCACAAGTC	AIMP1
AIMP2-1	TTCGTGACGTCAAAGAGCCT	AIMP2
AIMP2-2	GAAACCGTCAGAGGTCACGA	AIMP2
AIMP2-3	GCGTTCGGGAAAACGCAGTC	AIMP2
AIMP2-4	GTCTCCGTCGTGACCTCTGA	AIMP2
AIMP2-5	CGACCTTTGACAGAGCCAAT	AIMP2
AIP-1	CGGAGCCTAGGAATGTCTCG	AIP
AIP-2	TGGACCCCAGCCTGTCAAGG	AIP
AIP-3	AGGGACGTCCTCGTCCCGCC	AIP
AIP-4	GGCTGGACCCCAGCCTGTCA	AIP
AIP-5	GAGCGCGCGCGTCTGCTCGG	AIP
ALDOA-1	CGGCGTCCAATGGCAGGCGA	ALDOA
ALDOA-2	GCGCCCGCCCCTTCCTAGCG	ALDOA
ALDOA-3	GGCTACGGGCCGCCCCCGAG	ALDOA
ALDOA-4	CAGGCGACGGACTGGGCTAC	ALDOA
ALDOA-5	CTCTGGGCTGCGCCTCTCGG	ALDOA
ALDOC-1	GGGCAAGACCACGCCCTCAG	ALDOC
ALDOC-2	TAACAGCCACGGATGCCTGG	ALDOC
ALDOC-3	TGCCCCGGACACCAGTCCTG	ALDOC
ALDOC-4	AGACCACGCCCTCAGAGGCG	ALDOC
ALDOC-5	CCACGCCCTCAGAGGCGGGG	ALDOC
ALDR-1	AGGTTCAAAGGGAAGCTGCG	ALDR
ALDR-2	GGGAAGCTGCGAGGATTCCA	ALDR
ALDR-3	TCATTGGCTGTGAGGGCGGT	ALDR
ALDR-4	CCCTTTGAACCTTGAAAATG	ALDR
ALDR-5	CCGCCCTCACAGCCAATGAG	ALDR
AN32E-1	AGGTCTATCAGTCTTCAGGG	AN32E
AN32E-2	GGTACGGAATTTCTGGTCCA	AN32E
AN32E-3	TCACATTACTTCATTGGGCT	AN32E
AN32E-4	AGGTACGGAATTTCTGGTCC	AN32E
AN32E-5	TAAAGGTCTATCAGTCTTCA	AN32E
ANC2-1	CCCCACCACCCCAACCGCCG	ANC2
ANC2-2	GCTAGTTCGGCGCGCCGTGG	ANC2
ANC2-3	GGACAGCGCTGCTTCCGCGG	ANC2
ANC2-4	CGCGGACAGCGCTGCTTCCG	ANC2
ANC2-5	CGCTAGTTCGGCGCGCCGTG	ANC2
ANX11-1	CGGAAGGCTGCTGCTCCTCG	ANX11
ANX11-2	GAGCAGCAGCCTTCCGGCTG	ANX11
ANX11-3	GGAGCAGCTCCGCAGCCGGA	ANX11
ANX11-4	CTGGGCACGGCGGGCCCGCG	ANX11
ANX11-5	GGAGCTGCTCCAGGAAGTCT	ANX11
ANXA1-1	AGCCATGTACTTCAAACAGA	ANXA1
ANXA1-2	ATTACTAACTTCTGGTTGCT	ANXA1
ANXA1-3	CAATTCAACTGGCATTACAA	ANXA1
ANXA1-4	ACTCACTAAACCAATTCAAC	ANXA1
ANXA1-5	GGCAGCCAATTACTAACTTC	ANXA1
ANXA2-1	AAGTCAGGGGTGACTCACCC	ANXA2
ANXA2-2	GGTGAGTCACCCCTGACTTG	ANXA2
ANXA2-3	GTTCCAGGGCGCGGTCCCTG	ANXA2
ANXA2-4	AGTCACCCCTGACTTGGGGT	ANXA2
ANXA2-5	CGCCCCGCCTCCCCCTTACA	ANXA2
ANXA3-1	CGGGCTCTATCCCTGTACAC	ANXA3
ANXA3-2	CTGTGTACAGGGATAGAGCC	ANXA3
ANXA3-3	TGTACAGGGATAGAGCCCGG	ANXA3
ANXA3-4	AGCTGGGGCGCCTGTGTACA	ANXA3
ANXA3-5	GATAGAGCCCGGCGGCAGCA	ANXA3
ANXA4-1	ACCGGAAAATCCCTCTCTAG	ANXA4
ANXA4-2	AGGTGCGCTTCCCCTAGAGA	ANXA4
ANXA4-3	CTCTAGGGGAAGCGCACCTG	ANXA4
ANXA4-4	AGACCGGAAAATCCCTCTCT	ANXA4
ANXA4-5	CAGGTGCGCTTCCCCTAGAG	ANXA4
ANXA5-1	CCAGGGCCCCAACCGCAGGC	ANXA5
ANXA5-2	CGGCCTCAGCGCGCCTGCGT	ANXA5
ANXA5-3	GGACGAGCCGCGACCCACGC	ANXA5
ANXA5-4	CAGCGCGCCTGCGTGGGTCG	ANXA5
ANXA5-5	CCGGCCTCAGCGCGCCTGCG	ANXA5
AP1B1-1	ACTGCAGCATAGCAGCGCCG	AP1B1
AP1B1-2	GCCCAACGGTATTAACCCCT	AP1B1
AP1B1-3	TATTAACCCCTCGGCAGCCG	AP1B1
AP1B1-4	GCAGCGCCGCGGCTGCCGAG	AP1B1
AP1B1-5	GCCGAGGGGTTAATACCGTT	AP1B1
AP1G1-1	GACACGGAAACGACCAGGAG	AP1G1
AP1G1-2	GCACGATAAGTTGCAGTACG	AP1G1
AP1G1-3	TAAGTTGCAGTACGAGGACA	AP1G1
AP1G1-4	AACGACCAGGAGAGGAGGAC	AP1G1
AP1G1-5	ACGGAAACGACCAGGAGAGG	AP1G1
AP2A1-1	GGGAGAAACCCGCCTGTGAG	AP2A1
AP2A1-2	CGGCAGGAGCTCAAGCCAGT	AP2A1
AP2A1-3	TGCTTGGCGGCCAATGAGAG	AP2A1
AP2A1-4	GAAACCCGCCTGTGAGCGGC	AP2A1
AP2A1-5	GGAGGCGTTGCCCGAGAGAC	AP2A1
AP3B1-1	CGGAGCAGGAAAGTCCGCGC	AP3B1
AP3B1-2	GGGCTTTAGAGGTAGCTGAG	AP3B1
AP3B1-3	AGGCCTGCTAGATTACCACC	AP3B1
AP3B1-4	GCTCAGCTACCTCTAAAGCC	AP3B1
AP3B1-5	GGCCTGCTAGATTACCACCC	AP3B1
AP3D1-1	CAGGTAGTCCAATGGAAATG	AP3D1
AP3D1-2	GACGACGACAGGTAGTCCAA	AP3D1
AP3D1-3	TGGACTACCTGTCGTCGTCA	AP3D1
AP3D1-4	AAGAGGTGCCACATTTCCAT	AP3D1
AP3D1-5	TGCGTTTCCCTGACGACGAC	AP3D1
APC1-1	CCCCAAGTTGTAACCCGCCG	APC1
APC1-2	CGCGGCGGGTTACAACTTGG	APC1
APC1-3	GCAGACAGAGTCCGGCTTCG	APC1
APC1-4	CCGCGGCGGGTTACAACTTG	APC1
APC1-5	CGGGGTTCGCATCAGTCGCA	APC1
APC4-1	AGAGCCAGAAGGGGCGGACA	APC4
APC4-2	GCTCTCAGCACCCCCAAGAC	APC4
APC4-3	GCGGGGCGCGCACCGGTCTT	APC4
APC4-4	GACTGCCTCGCGAGAGGAGG	APC4
APC4-5	GTGCCTGGAGCGCGCGACAG	APC4
APC5-1	AGCAGTCTGTCAGAGCACAT	APC5
APC5-2	GAATGTACAAGAGTGCGGGG	APC5
APC5-3	TCAGAATGTACAAGAGTGCG	APC5
APC5-4	AGTCAGAATGTACAAGAGTG	APC5
APC5-5	ATGTACAAGAGTGCGGGGAG	APC5
APC7-1	AAAGGACCACGACAGGAGCA	APC7
APC7-2	AGTAGTTACCTCTTGCTTGG	APC7
APC7-3	CGGCACCACCCCCAAGCAAG	APC7
APC7-4	CACCTGAAAAGGACCACGAC	APC7
APC7-5	TCGAGTCCCTGCTCCTGTCG	APC7
APEX1-1	GTCTGTCTGACACCACGTGA	APEX1
APEX1-2	GTGTCCTAGAGAATTAGAGG	APEX1
APEX1-3	TCTAATTCTCTAGGACACTT	APEX1
APEX1-4	TGTCCTAGAGAATTAGAGGA	APEX1
APEX1-5	GACCAATCACGCGCATTCTT	APEX1
APT-1	ACCGTATTTCATGGACTCCT	APT
APT-2	CGAGCGCGTCTTAAAATCGA	APT
APT-3	GAGTCCATGAAATACGGTAC	APT
APT-4	ACGGTACAGGCTTCCGGCGA	APT
APT-5	GCCTAGGAGTCCATGAAATA	APT
ARC1A-1	ACAGTACCACGCCAATGGAA	ARC1A
ARC1A-2	CGCCGACAGTACCACGCCAA	ARC1A
ARC1A-3	GGTACGCCGTTCCATTGGCG	ARC1A
ARC1A-4	AGGAGGGTACGCCGTTCCAT	ARC1A
ARC1A-5	GCCTGCGCGTTGCGACCGCG	ARC1A
ARC1B-1	AGCACCCCCACCCCGAAGGG	ARC1B
ARC1B-2	CAGGTCCCGCCCTCCCTTCG	ARC1B
ARC1B-3	GCACCCCCACCCCGAAGGGA	ARC1B
ARC1B-4	GCCGGTACCCGCGCAGACGT	ARC1B
ARC1B-5	GCTTCTGCGGACAGAGCCTT	ARC1B
ARD1A-1	ATGCGCGGAGCCGGTCAGCG	ARD1A
ARD1A-2	GCGCGGGACAGGCCAGCGCA	ARD1A
ARD1A-3	GCGGGACAGGCCAGCGCACG	ARD1A
ARD1A-4	GCACGGGGCGGGCCAATGCG	ARD1A
ARD1A-5	CCTGCCGAGGCGCGGAATAA	ARD1A
ARF1-1	CCTGCGTCGCGGGCGCACGG	ARF1
ARF1-2	CAGGCGCGCTGGCTCCGGTA	ARF1
ARF1-3	CGTCGCGGGCGCACGGTGGG	ARF1
ARF1-4	GAGCCAGCGCGCCTGCGTCG	ARF1
ARF1-5	GTGCGCGCGAGCTAAGACCG	ARF1
ARI1A-1	GCCGCCTGGCAAACCCGGAG	ARI1A
ARI1A-2	GCCAGCTGCGGCTTGGGTCG	ARI1A
ARI1A-3	GCGGCGCTGCCTAGCGAAAG	ARI1A
ARI1A-4	CGGGAGCCAGAGTCAGAGCG	ARI1A
ARI1A-5	GACTCTGGCTCCCGGCGCCC	ARI1A
ARI1B-1	CCCAGAGCGTAAGGCGTGCC	ARI1B
ARI1B-2	GGGGGTCGCGGCTTCCCGGC	ARI1B
ARI1B-3	AGGAGCAGGCCCAGAGCGTA	ARI1B
ARI1B-4	AGGGGGTCGCGGCTTCCCGG	ARI1B
ARI1B-5	CCCGGCCCGGCGCTCCGGCG	ARI1B
ARP10-1	ACGGCAGCACCTGCAAGGGT	ARP10
ARP10-2	CTGCAAGGGTGGGTCCAACG	ARP10
ARP10-3	GGCGACGGCAGCACCTGCAA	ARP10
ARP10-4	CGCCAGGACTAGGGGAAAAG	ARP10
ARP10-5	GCTGCCGTCGCCAGGACTAG	ARP10
ARP2-1	AATGCCTGCACGAAAAGGGT	ARP2
ARP2-2	GAATGCCTGCACGAAAAGGG	ARP2
ARP2-3	TGAGCTCCAATAAAAGATGG	ARP2
ARP2-4	CGGTGAGCTCCAATAAAAGA	ARP2
ARP2-5	GCTGAATGCCTGCACGAAAA	ARP2
ARP3-1	CCCGGGGAAAGGCGGCGTGA	ARP3
ARP3-2	CGTGAGGGGAAGAAGTTGTA	ARP3
ARP3-3	CCGGGGAAAGGCGGCGTGAG	ARP3
ARP3-4	GCTCGCTAGCCCCTCCCGCT	ARP3
ARP3-5	GCTAGCGAGCATGCGCAATA	ARP3
ARP5-1	AAAGCAGCCTTGACAGCCAG	ARP5
ARP5-2	ACAGCCAGAGGCGAGTCAAG	ARP5
ARP5-3	GGCTGGCCGGGCTTCGAGAA	ARP5
ARP5-4	TGACTCGCCTCTGGCTGTCA	ARP5
ARP5-5	GAAGGGGCGTGGGCACTCAT	ARP5
ARP5L-1	AAGCGCCGTCAGGGGCGGGG	ARP5L
ARP5L-2	GACGGCGCTTCCGGATCCGG	ARP5L
ARP5L-3	CGGAAGCGCCGTCAGGGGCG	ARP5L
ARP5L-4	CGGATCCGGAAGCGCCGTCA	ARP5L
ARP5L-5	GTGATCCCATACCGCACTCC	ARP5L
ARPC2-1	AGGCGCGCCGGAGGAAACGG	ARPC2
ARPC2-2	CCACTCGTGAACGCGAGCGC	ARPC2
ARPC2-3	CCTGCGCTCGCGTTCACGAG	ARPC2
ARPC2-4	AGCGCAGCCTCCGTTTCCTC	ARPC2
ARPC2-5	CGCAGGCGCGCCGGAGGAAA	ARPC2
ARPC3-1	AGTTCCGCTTCTGGTTGCAG	ARPC3
ARPC3-2	GCGCCTCCTTCAGATCCGCG	ARPC3
ARPC3-3	CACTAGGCAGGGGCCTTGAG	ARPC3
ARPC3-4	CGGCCGCGCGGATCTGAAGG	ARPC3
ARPC3-5	TTCTGGTTGCAGCGGCCGCG	ARPC3
ARPC4-1	GAAGGCCCAAGCGTTCGTAA	ARPC4
ARPC4-2	GCCCCTTGCAGTTGACGCGG	ARPC4
ARPC4-3	GAAGCTGCACCCATTCCTGG	ARPC4
ARPC4-4	GAGCGCCAGGAGCTGCGGGT	ARPC4
ARPC4-5	GGTACCATCTATGCTCCGAG	ARPC4
ASH2L-1	CCGCGCGCCTGGCCTTAAAG	ASH2L
ASH2L-2	GCCTGGCCTTAAAGCGGTCG	ASH2L
ASH2L-3	GTGCGTCCACCGCCTGCCTG	ASH2L
ASH2L-4	GGAATTATGCTTCCTCAGGC	ASH2L
ASH2L-5	TCCACGACCGCTTTAAGGCC	ASH2L
ASHWN-1	CCCGAACCAGCAGCGAGAGA	ASHWN
ASHWN-2	CCCGCTTGCAAAAGCTCCCA	ASHWN
ASHWN-3	CGCTGCTGGTTCGGGTGTTG	ASHWN
ASHWN-4	CGGGCTCCTTCTCTCGCTGC	ASHWN
ASHWN-5	GATTCCTGGGGCAACCTCGA	ASHWN
ASNS-1	GCTCCGCCCCGGACACCCCG	ASNS
ASNS-2	GGACCAACCAGCGCGCACAG	ASNS
ASNS-3	AGGACCAACCAGCGCGCACA	ASNS
ASNS-4	GCGCGCTGGTTGGTCCTCGC	ASNS
ASNS-5	GGGGCGGAGCAGGACTAAGT	ASNS
ASSY-1	AGGTGGCTGTGAACGCTGAG	ASSY
ASSY-2	GTTCACAGCCACCTGCAGAT	ASSY
ASSY-3	ACGCTGAGCGGCTCCAGGCG	ASSY
ASSY-4	TGTGAACGCTGAGCGGCTCC	ASSY
ASSY-5	GGCCCAGGCCCGGACCTGGT	ASSY
AT2A1-1	GATATTTCTGCTGACAGAGG	AT2A1
AT2A1-2	AGCCTGAGATGTCACTCATG	AT2A1
AT2A1-3	GAGATATTTCTGCTGACAGA	AT2A1
AT2A1-4	GCTGACAGAGGGGGAACAGT	AT2A1
AT2A1-5	GGCAACCCCTCCCTAGGGTA	AT2A1
AT2A2-1	GCGCCAGGCGCGCGGGAGGA	AT2A2
AT2A2-2	TTGGCCGAGAGCGCCCAGCG	AT2A2
AT2A2-3	AGCGTGGGCGCCAGGCGCGC	AT2A2
AT2A2-4	GGCGCGCGCGGCCTCGATCC	AT2A2
AT2A2-5	GGCCTCGATCCGGGTTCCTA	AT2A2
AT5F1-1	AATCTCCCAAGGAAAGTTGA	AT5F1
AT5F1-2	GCCGGCCGGAGACTCCGCTC	AT5F1
AT5F1-3	GAGGGCGACAGCCGGAAAGC	AT5F1
AT5F1-4	GGCTCAGAGGTGCACCACGT	AT5F1
AT5F1-5	GCCGCCGGGGGCACTAGGGG	AT5F1
ATP5H-1	GAGCCGGGCCGGCCCATCGG	ATP5H
ATP5H-2	GAACCAGCCCTCATCTCTAT	ATP5H
ATP5H-3	GGGTCCCCGGGCGCTGGTTG	ATP5H
ATP5H-4	GGAGAGCCGGGCCGGCCCAT	ATP5H
ATP5H-5	GGCACAGCGCCTCCCCCGCG	ATP5H
ATP5J-1	GAGACAGTCTGCGACCGGAC	ATP5J
ATP5J-2	GAAAAAGAACGGGTCAAATT	ATP5J
ATP5J-3	GCGTACAGAGCAAGGTTTCA	ATP5J
ATP5J-4	GCGTCGACCGACTGAAACGG	ATP5J
ATP5J-5	GCGGAGGGGAGCTTGAACTA	ATP5J
ATPA-1	AAAAATGCAGAGTGGCGGCG	ATPA
ATPA-2	GACAGCCGGCCCACCTGACC	ATPA
ATPA-3	GGTCACCCGGGGCAACCACA	ATPA
ATPA-4	GGGGAGAGGTGGTGAACGCG	ATPA
ATPA-5	GTTGCCCCGGGTGACCACGT	ATPA
ATPB-1	ACGCTGATCTTCTCATCCAT	ATPB
ATPB-2	GGCAGGTCCATTGGGTGAAC	ATPB
ATPB-3	TGAGCAGCCAGTTCACCCAA	ATPB
ATPB-4	GGACCTGCCTACTGCAGCGT	ATPB
ATPB-5	GGGGTCTTGTGCATGCGGAT	ATPB
ATPG-1	AATCCCAGCTGAGAGGCGGA	ATPG
ATPG-2	CCCAGCTGAGAGGCGGAAGG	ATPG
ATPG-3	CTGAGAGGCGGAAGGAGGTG	ATPG
ATPO-1	GAACTACAACTCCCAGCCCG	ATPO
ATPO-2	GAGGGAGGTCTCTGCGCCTG	ATPO
ATPO-3	TGGTAAGGGCTGGACCCTCG	ATPO
ATPO-4	AACTACAACTCCCAGCCCGA	ATPO
ATPO-5	GGAGTTGTAGTTCTTAGCAG	ATPO
BAG3-1	CACGCGCACGAGTCGGAAGG	BAG3
BAG3-2	GCCCGGGCACGCGCACGAGT	BAG3
BAG3-3	GGCACGCGCACGAGTCGGAA	BAG3
BAG3-4	CGCACGAGTCGGAAGGGGGA	BAG3
BAG3-5	GCACGCGCACGAGTCGGAAG	BAG3
BASP1-1	CGTTGGCGGGGCACAGAGTT	BASP1
BASP1-2	CGGGGAGCGCGGGAGGAGGG	BASP1
BASP1-3	GGGCGGGGCGCCGGGCTGGA	BASP1
BASP1-4	GGGGCGCCGGGCTGGAGGGA	BASP1
BASP1-5	AGAGAGGCGGGCGGGGAGCG	BASP1
BAZ1A-1	ATTAATAATGTAGTTCTCCC	BAZ1A
BAZ1A-2	GATGCTTCTGAATCTTCACG	BAZ1A
BAZ1A-3	GCTGATAATCTCAAACATGG	BAZ1A
BAZ1A-4	TTACAGCCTGTCACTGATAC	BAZ1A
BAZ1A-5	ACTGATACAGGAAGAGACAG	BAZ1A
BAZ1B-1	CTCACAGCCTATTGGCTCGG	BAZ1B
BAZ1B-2	GCAACCCAACTACGCGACAG	BAZ1B
BAZ1B-3	TTGGGTTGCAGCGCACTAGA	BAZ1B
BAZ1B-4	AACTACGCGACAGGGGCAGG	BAZ1B
BAZ1B-5	GTTGGGTTGCAGCGCACTAG	BAZ1B
BCCIP-1	ATGGCTGCGGAATCCAGCAG	BCCIP
BCCIP-2	TGAGGAACTACGAAGAAGCT	BCCIP
BCCIP-3	GGAATCCAGCAGGGGCATTG	BCCIP
BCCIP-4	GGACCCCGCACCTCAGACTG	BCCIP
BCCIP-5	CATGGCTGCGGAATCCAGCA	BCCIP
BLVRB-1	AGCCGCGGGCGGAGAGTCTG	BLVRB
BLVRB-2	CCCTTGACCTGAGCCGCGGG	BLVRB
BLVRB-3	CGCCTCAGACTCTCCGCCCG	BLVRB
BLVRB-4	CCGCCCCTTGACCTGAGCCG	BLVRB
BLVRB-5	CGCCCGCGGCTCAGGTCAAG	BLVRB
BOLA2-1	GAGGCGGGGCGTCTGTGGTG	BOLA2
BOLA2-2	GGCCCGGGGCATCTCCGCGG	BOLA2
BOLA2-3	GGGGACGGGGCCTGTCGCAG	BOLA2
BOLA2-4	GCCGCGGCGGAACTCAGGGA	BOLA2
BOLA2-5	GGAAGGAGCTAGCTGGGGCG	BOLA2
BPTF-1	GACGGAGCGAAGCGGCGCGG	BPTF
BPTF-2	TGGGACGGAGCGAAGCGGCG	BPTF
BPTF-3	GTGCCGAGCCCAGGCGCCCA	BPTF
BPTF-4	GACAGAGGGAAATTAGTCGA	BPTF
BPTF-5	CTCCGTCCCAGGCTCGTCGG	BPTF
BT3L4-1	AGGGATGCGCAAAGCAGGCG	BT3L4
BT3L4-2	ATCCCTCTTAGTGCTAGTGG	BT3L4
BT3L4-3	TGCCGCCACTAGCACTAAGA	BT3L4
BT3L4-4	CTGCCGCCACTAGCACTAAG	BT3L4
BT3L4-5	GGTGGCCGCGCGGCATCCTG	BT3L4
BTF3-1	GTGGCCTCTCCCAGAGGTAC	BTF3
BTF3-2	GCAGGGAGGAACCGAGTTCG	BTF3
BTF3-3	GGAGGAGAATAGGGACTCGC	BTF3
BTF3-4	GCGTGTGTGCGCCTAATCTC	BTF3
BTF3-5	GACGCAAGATGGCAGCTAAA	BTF3
BUB3-1	TGACTGGGTTGACCGATGCT	BUB3
BUB3-2	TGAGCCGGAACAGGATGACT	BUB3
BUB3-3	GCAGCGGTTTCCCTTTGAGC	BUB3
BUB3-4	GTCATCCTGTTCCGGCTCAA	BUB3
BUB3-5	TCCGCTCAGCTGCCCAGCAT	BUB3
C1QBP-1	AGGTCGTCAGAGCGCCGGCG	C1QBP
C1QBP-2	CTCTGACGACCTAAGGCCAG	C1QBP
C1QBP-3	GACGACCTAAGGCCAGCGGG	C1QBP
C1QBP-4	GCACCGGAGTCTCCAGCAGA	C1QBP
C1QBP-5	TCTGACGACCTAAGGCCAGC	C1QBP
CAF1A-1	CGCCCATTGACATATCCGCG	CAF1A
CAF1A-2	GTCAATGGGCGAGCCCTGGG	CAF1A
CAF1A-3	TGGAAGTCACGGATCTCGCG	CAF1A
CAF1A-4	CGGCCCGCCTCGGGAATTGA	CAF1A
CAF1A-5	CGTGACTTCCATTCCTCCCA	CAF1A
CAF1B-1	AGGCCCCTCTTACCCGCGGG	CAF1B
CAF1B-2	CCGACGTGGGCGGTACCCCA	CAF1B
CAF1B-3	CGGCCGGGATTCCGACCCCA	CAF1B
CAF1B-4	GCACCGCCCGCGGGTAAGAG	CAF1B
CAF1B-5	AGCAGGCCCCTCTTACCCGC	CAF1B
CALM-1	CCTCGCGCAGAGCGGCGCTG	CALM
CALM-2	GGCCTGGCGAACCCGGGGGC	CALM
CALM-3	GGGAGGCCTGGCGAACCCGG	CALM
CALM-4	CCGCCGCGACTGGCGCGCAG	CALM
CALM-5	CGCCGCGACTGGCGCGCAGG	CALM
CALR-1	CTAACATAGTGAACCGACGA	CALR
CALR-2	AGACCAATGACAAAGTGGCA	CALR
CALR-3	CAATGGAAAAAGACGGCCAT	CALR
CALR-4	GCGCGCGTCGTTGCCCATCT	CALR
CALR-5	GTGGTGAGGCCAATAGAAAT	CALR
CALX-1	CGCAAGCCCCGACATCCGGT	CALX
CALX-2	CGCCGGCCAACCGGATGTCG	CALX
CALX-3	GCGTAGAGCGATGCCCACGC	CALX
CALX-4	ACCGGATGTCGGGGCTTGCG	CALX
CALX-5	AGCCCCGACATCCGGTTGGC	CALX
CAP1-1	AAGAGGGGCGGAGTCACGAG	CAP1
CAP1-2	GAGGGGCGGAGTCACGAGCG	CAP1
CAP1-3	GGGCGGAGTCACGAGCGGGG	CAP1
CAP1-4	GAGACTTCCTGCCCAGTCGC	CAP1
CAP1-5	TGAGACTTCCTGCCCAGTCG	CAP1
CAPZB-1	CGATCGCCAAGTATGGAGAG	CAPZB
CAPZB-2	GCTCGCGGCCAATGAGCGCG	CAPZB
CAPZB-3	TCGCGGCCAATGAGCGCGCG	CAPZB
CAPZB-4	CTCGCGGCCAATGAGCGCGC	CAPZB
CAPZB-5	GCCGCGAGCTGGCGGCGTGG	CAPZB
CCD68-1	CCTGTACAGCACCCTAGCGA	CCD68
CCD68-2	CTGTACAGCACCCTAGCGAG	CCD68
CCD68-3	GCCTGTACAGCACCCTAGCG	CCD68
CCD68-4	AGGACGCGTACGCCCAGCGC	CCD68
CCD68-5	GCACCCTAGCGAGGGGCGTG	CCD68
CCNK-1	GTAGGATGCCTGTCAACCAA	CCNK
CCNK-2	TAGGATGCCTGTCAACCAAT	CCNK
CCNK-3	GAGCTCTGCTTTCTTCCCAT	CCNK
CCNK-4	GCAGCCACTGACCCGCGGGG	CCNK
CCNK-5	GCAGCAGCCACTGACCCGCG	CCNK
CD123-1	GTTACGAAGCTGCTGACCCC	CD123
CD123-2	GCCCCAGGATCCCAGCCCGT	CD123
CD123-3	GCCCTTCTCTCCCACGGGCT	CD123
CD123-4	GGGGAAACAGCACCCAGACA	CD123
CD123-5	GCCCACTGCCAGATCCTTAT	CD123
CD2B2-1	GAACTAACTGGAAGAGCGGG	CD2B2
CD2B2-2	GCCCGGAAGTGGCTTCACTC	CD2B2
CD2B2-3	AAGTGGCTTCACTCGGGTTA	CD2B2
CD2B2-4	ACTCGGGTTAGGGAACTAAC	CD2B2
CD2B2-5	GAGGACTGCGGAAGGCGCCC	CD2B2
CDC16-1	CAAACGAATCCCATCTGGCG	CDC16
CDC16-2	GGCATCGGAACCAACAACTC	CDC16
CDC16-3	TCGTTTGCTGTGGACTTCCG	CDC16
CDC16-4	AAACGAATCCCATCTGGCGC	CDC16
CDC16-5	CAGATGGGATTCGTTTGCTG	CDC16
CDC2-1	CTTTCGCGCTCTAGCCACCC	CDC2
CDC2-2	AATCAGAGCCCAGCTACGCT	CDC2
CDC2-3	CGCGCTCTAGCCACCCGGGA	CDC2
CDC2-4	GCAAGCGCTCTCCTCCAGTC	CDC2
CDC2-5	GAAGGCCTGCCCAGCGTAGC	CDC2
CDC23-1	ATTTCTGAAACGTCACGAAG	CDC23
CDC23-2	GAAACGTCACGAAGAGGCGG	CDC23
CDC23-3	TGAAACGTCACGAAGAGGCG	CDC23
CDC23-4	CTGAAACGTCACGAAGAGGC	CDC23
CDC23-5	TCATTGGCCGGCTCTTGCTC	CDC23
CDC5L-1	GTAAGGCGCTTTGGCCAGAG	CDC5L
CDC5L-2	AAGTCTCGCGAGATATTGGG	CDC5L
CDC5L-3	CTTTGGCCAGAGTGGTTTGA	CDC5L
CDC5L-4	GCGCGGGGCGTAAGGCGCTT	CDC5L
CDC5L-5	GAGATAGCGGCGGTAGCGCT	CDC5L
CDC73-1	CTGACTGCGCCCCTCCAGCG	CDC73
CDC73-2	GAGGCACATCCGCCGCCAGG	CDC73
CDC73-3	GCCCCTCCCAGACTTCAGCT	CDC73
CDC73-4	GCGAGGCACATCCGCCGCCA	CDC73
CDC73-5	GCGGTCGCGGCTCCCCCTGG	CDC73
CDK4-1	ACCGCCACCCATGCGCTGAG	CDK4
CDK4-2	AGAGGCGCGCGGAAACTGGG	CDK4
CDK4-3	TGACCGCCACCCATGCGCTG	CDK4
CDK4-4	GAGGCGCGCGGAAACTGGGA	CDK4
CDK4-5	GCCACCCATGCGCTGAGGGG	CDK4
CDK5-1	CCCCGCAATGCCCGAGACCG	CDK5
CDK5-2	CCTCGGTCTCGGGCATTGCG	CDK5
CDK5-3	GCGTGAGCGCAGACGGCTGG	CDK5
CDK5-4	AGCGTGAGCGCAGACGGCTG	CDK5
CDK5-5	CTTGTAGTCCTAAAACGACT	CDK5
CDV3-1	GCCGCTGTGGGATCGCCAAG	CDV3
CDV3-2	GCGCTTCCTCTCTCTTCTAG	CDV3
CDV3-3	GGCGGGCCGCTAGAAGAGAG	CDV3
CDV3-4	GCAGGCAGAGCAAAATACGC	CDV3
CDV3-5	GCTGTGGGATCGCCAAGGGG	CDV3
CFDP1-1	ATGCTGGAACTTGTAGTCTT	CFDP1
CFDP1-2	TTTATTATATTAAGGCGGCG	CFDP1
CFDP1-3	AGCATGCACCGCGTCCGGGC	CFDP1
CFDP1-4	GCTGGGAGCCCGAACCCGCC	CFDP1
CFDP1-5	TTCCAGCATGCACCGCGTCC	CFDP1
CH10-1	CGCACCGCGATTCGCCCCAA	CH10
CH10-2	AGGGCCCTTGGGGCGAATCG	CH10
CH10-3	GCGAATCGCGGTGCGCGTCG	CH10
CH10-4	GCGTCCTGCGCAGGGCCCTT	CH10
CH10-5	GGGGCTAGCGGCGACCGCTG	CH10
CH60-1	CGCAGGGTGTGCAGATTGCA	CH60
CH60-2	GGCCCGGGCTGACGGGAAGT	CH60
CH60-3	GTGGGAGCTGCCTGCACACG	CH60
CH60-4	CACCCACTTCCCGTCAGCCC	CH60
CH60-5	GATTGCAGGGCCCGGGCTGA	CH60
CHCH2-1	GTTCAGGGCGTTGACCGCGA	CHCH2
CHCH2-2	TCCAATGAACTTCAGGCCTG	CHCH2
CHCH2-3	TGGAAGAGCAGGACGTCACG	CHCH2
CHCH2-4	ATTGGAAGAGCAGGACGTCA	CHCH2
CHCH2-5	GGCGTTGACCGCGAAGGACG	CHCH2
CHD3-1	GGAGGACGCCGCCGCCGAGG	CHD3
CHD3-2	GGGGCCGCCGTCTGAGGAGG	CHD3
CHD3-3	GCCACCCCCTCCATAAAGAA	CHD3
CHD3-4	TCCTCAGACGGCGGCCCCGA	CHD3
CHD3-5	CAGACGGCGGCCCCGAGGGT	CHD3
CHD4-1	AGGTTATTATGGGCTGTCCG	CHD4
CHD4-2	ATTATGGGCTGTCCGTGGGG	CHD4
CHD4-3	TTATTATGGGCTGTCCGTGG	CHD4
CHD4-4	GGGGTTGCCCGGGAGACCTG	CHD4
CHD4-5	GTGGTTGCCTGAGCGACGAG	CHD4
CHMP5-1	AAGAATCGGGAAACGCCAGG	CHMP5
CHMP5-2	GAAAATCCGGAAAAAGAATC	CHMP5
CHMP5-3	GCAAAAGGACTTGGTGCTCT	CHMP5
CHMP5-4	AAAAAGAATCGGGAAACGCC	CHMP5
CHMP5-5	TCAGCCGGGTCTTCCGGGGA	CHMP5
CHRC1-1	ACCGGCAGCCGAGAGCCTGG	CHRC1
CHRC1-2	CGTATTCCGCGACCGCAGCC	CHRC1
CHRC1-3	GGAGACTCCCGGGAGCGGCG	CHRC1
CHRC1-4	TCCCGGGAGTCTCCGGGCTG	CHRC1
CHRC1-5	GACCGCAGCCCGGAGACTCC	CHRC1
CHSP1-1	AGTCTAAGGCGCGGACACAA	CHSP1
CHSP1-2	CTCCCGCAGCCCCATTGGCC	CHSP1
CHSP1-3	GCGGACACAAAGGTCCTGTC	CHSP1
CHSP1-4	GAACGCAGAGCGCGGGACGT	CHSP1
CHSP1-5	GAGAGCGGAACGCAGAGCGC	CHSP1
CIAO1-1	GCGCGCCGCCGGCTCTGCGC	CIAO1
CIAO1-2	GCTGCGGCCGCCATACCCTC	CIAO1
CIAO1-3	GGCTCTGCGCAGGGCCTCAC	CIAO1
CIAO1-4	GTCGGCAGGGAAAGCATCGC	CIAO1
CIAO1-5	GGTAGTCGCTCCCCTCACCT	CIAO1
CIRBP-1	GGGCGGAACCGAGATAGACT	CIRBP
CIRBP-2	GTCTTATATTCATGAGCTGG	CIRBP
CIRBP-3	TCGAGCCCGACACCAGTCCG	CIRBP
CIRBP-4	AGCTCATGAATATAAGACGC	CIRBP
CIRBP-5	CGAGCCCGACACCAGTCCGC	CIRBP
CLH1-1	CCGCCTTATGTACCCCTCCA	CLH1
CLH1-2	GCGTCAGGAAGCGAGGCACC	CLH1
CLH1-3	GCGGCGGGCGCAGGAATTCG	CLH1
CLH1-4	GGCGTCAGGAAGCGAGGCAC	CLH1
CLH1-5	GCTTCCTGACGCCACATGGG	CLH1
CLIC4-1	AGCCGCTTCAAACGGCTGGG	CLIC4
CLIC4-2	CCGAGCCGCTTCAAACGGCT	CLIC4
CLIC4-3	TTGGCCCTGCCTACAGCCCG	CLIC4
CLIC4-4	CCCCTCCCAGCCGTTTGAAG	CLIC4
CLIC4-5	GCCGCTTCAAACGGCTGGGA	CLIC4
CN166-1	AGCGTCGACGTGCGCCGACG	CN166
CN166-2	CGGCAAATGCCCACCAATCG	CN166
CN166-3	AATCGCGGCTCCGGCTGGGG	CN166
CN166-4	CAGCCGGAGCCGCGATTGGT	CN166
CN166-5	CCAGCCGGAGCCGCGATTGG	CN166
CND1-1	GTTAAGCAAAGATCAAAGCC	CND1
CND1-2	GATCAAAGCCCGGCAGAGAA	CND1
CND1-3	GAGCCCAAAAGCCATCCCTG	CND1
CND1-4	GCCTGGGGAGACCACGAGAA	CND1
CND1-5	GCGCCTCAGGGATGGCTTTT	CND1
CND2-1	GTTCTCCTTAATAACGAGAG	CND2
CND2-2	TGTTCTCCTTAATAACGAGA	CND2
CND2-3	CTGTTCTCCTTAATAACGAG	CND2
CND2-4	CTTAATAACGAGAGGGGAAA	CND2
CND2-5	GCCCGACCCAACTTCAAACG	CND2
CND3-1	GCGCCCCGGACGGAAAGGGT	CND3
CND3-2	GGACGTCGCAACGCTCCGAG	CND3
CND3-3	TCGGACGTCGCAACGCTCCG	CND3
CND3-4	CAGCCAACCCTTTCCGTCCG	CND3
CND3-5	TCGCAACGCTCCGAGGGGCG	CND3
CNN2-1	AATGTCCTTATAAGGCCTGG	CNN2
CNN2-2	CTGGAGGCGCCGAATTCCTG	CNN2
CNN2-3	CTCAGGAAGTCCGCGGCCGC	CNN2
CNN2-4	GCAAATGTCCTTATAAGGCC	CNN2
CNN2-5	GCGGACTTCCTGAGCCCCCT	CNN2
COF1-1	CAGCGGACTCCATTTCCCGT	COF1
COF1-2	CCGTTACCCAGCGAGCGAGG	COF1
COF1-3	GGGTAACGGAGTCTTCCCGC	COF1
COF1-4	ACTCCGTTACCCAGCGAGCG	COF1
COF1-5	CATTTCCCGTCGGCTCGCGG	COF1
COF2-1	AGCGGGCGGGGCGGTCACGT	COF2
COF2-2	GGGCACGCCTGGTCCCCAGC	COF2
COF2-3	GCCGGGGCCGCGAGACAGAA	COF2
COF2-4	GGCGCAGGGCCCTACGGAGG	COF2
COF2-5	GGGGGGCGACGCGGTGGTAG	COF2
COPA-1	GTGTCAGTGGTAGCCTAGAG	COPA
COPA-2	AACAGACAGGAGCCGAACGG	COPA
COPA-3	GCTAACAGACAGGAGCCGAA	COPA
COPA-4	TAACAGACAGGAGCCGAACG	COPA
COPA-5	GCAGAGAGGCAAGATGGCTA	COPA
COPB-1	TCTGCGGCCTAATCAAACCC	COPB
COPB-2	GAGTCGCCGTAGGTGCTAGG	COPB
COPB-3	GCACCTACGGCGACTCAGAG	COPB
COPB-4	CAAACCCTGGACAAGAGAAG	COPB
COPB-5	TCTTCCTCTTCTCTTGTCCA	COPB
COPB2-1	AGCCTCAAGTCCACTACCAG	COPB2
COPB2-2	CCACGTTGCCTAGGAAACTG	COPB2
COPB2-3	GACCGCTGGTAGTGGACTTG	COPB2
COPB2-4	GGGCGGGGCTTGGGAAACGA	COPB2
COPB2-5	TCCACTACCAGCGGTCTGGA	COPB2
COPD-1	CGGTTACGATTAAGCCCAGG	COPD
COPD-2	GCTTAATCGTAACCGGAGCG	COPD
COPD-3	TACGAGGTTCCACAGCTGGA	COPD
COPD-4	ATACGAGGTTCCACAGCTGG	COPD
COPD-5	CTCCGGTTACGATTAAGCCC	COPD
COPE-1	CGGAAGGCGTAAGTGCGTCA	COPE
COPE-2	CTCCACAATAATATGCAAGG	COPE
COPE-3	GCTCCACAATAATATGCAAG	COPE
COPE-4	AAGCTCCACAATAATATGCA	COPE
COPE-5	AGCTCCACAATAATATGCAA	COPE
COPG-1	TAACCTTAGCTCCGCCGGAG	COPG
COPG-2	TTTCCCCACTCCCGCTCCGG	COPG
COPG-3	AATGTTAACCTTAGCTCCGC	COPG
COPG-4	AGTGGGGAAAGCCAGACGGA	COPG
COPG-5	GCTCCGCCGGAGCGGGAGTG	COPG
COPG2-1	CGGGCCGCAAGAGGAGAAGG	COPG2
COPG2-2	GGTCGAGCCGAAGTCTCCGG	COPG2
COPG2-3	GTCGAGCCGAAGTCTCCGGC	COPG2
COPG2-4	AGTCTCCGGCGGGCCGCAAG	COPG2
COPG2-5	CACGCCCCCTTCTCCTCTTG	COPG2
COR1B-1	GGCCGAGGTCACGCGCGGAG	COR1B
COR1B-2	GGCGGGGCCGAGGTCACGCG	COR1B
COR1B-3	TCACGCGCGGAGGGGCTGGG	COR1B
COR1B-4	GGGGCCTCGGGTCCGCTGTA	COR1B
COR1B-5	CCGCACCTGCGGCGCCTCTG	COR1B
COR1C-1	AGCCCTGGTTGGGTCCCGCG	COR1C
COR1C-2	GAAGTGGGCGTGGCGCACAG	COR1C
COR1C-3	GCGCCACGCCCACTTCCGGA	COR1C
COR1C-4	CGCCACGCCCACTTCCGGAG	COR1C
COR1C-5	CGGGCTTCCCCTCCGGAAGT	COR1C
COX5A-1	CCACGCGCCAGAGTCGCAGT	COX5A
COX5A-2	CCCACGCGCCAGAGTCGCAG	COX5A
COX5A-3	TCACAGCGGGCGGAGCACGT	COX5A
COX5A-4	CCACTGCGACTCTGGCGCGT	COX5A
COX5A-5	GACTCTGGCGCGTGGGCGGG	COX5A
CPNE1-1	GTAATAAAAGGAACAGGCAC	CPNE1
CPNE1-2	ATAGGCAGGCAGCAGTACGT	CPNE1
CPNE1-3	GCTTATAACCCTTTGATTCC	CPNE1
CPNE1-4	GTACGTGGGATGGATCAAAA	CPNE1
CPNE1-5	GCAAGCGCGCTGACGGTCTC	CPNE1
CPNE2-1	AGCGCCCCCGCTCCTCCCGT	CPNE2
CPNE2-2	GGCGCGCGCTCTCCCACGGG	CPNE2
CPNE2-3	CTCTCCCACGGGAGGAGCGG	CPNE2
CPNE2-4	GCTCTCCCACGGGAGGAGCG	CPNE2
CPNE2-5	GCGCTCTCCCACGGGAGGAG	CPNE2
CPNE3-1	CGAGGATCAGCCCATCCGCA	CPNE3
CPNE3-2	GAAGCGCCAGCCTACTGGCA	CPNE3
CPNE3-3	CATGTCAGCTCCTTGCCAGT	CPNE3
CPNE3-4	GCGAGGATCAGCCCATCCGC	CPNE3
CPNE3-5	GCCTCGAAGCGCCAGCCTAC	CPNE3
CPSF1-1	CCCCTGCAGCCACGCTCACG	CPSF1
CPSF1-2	CTAGTGGCCCGGGATGCGGG	CPSF1
CPSF1-3	GCAGCGCCGCCGCGTGAGCG	CPSF1
CPSF1-4	ACAGCGGGCCCTAGTGGCCC	CPSF1
CPSF1-5	GGGGCGACAGCGGGCCCTAG	CPSF1
CPSF2-1	AATTTCGCTCCAGACAGACG	CPSF2
CPSF2-2	ACGGTGCTGTCGGAAGGCGA	CPSF2
CPSF2-3	GTGCTGTCGGAAGGCGACGG	CPSF2
CPSF2-4	GCCTGCACGCCTCGTCTGTC	CPSF2
CPSF2-5	TCCAGACAGACGAGGCGTGC	CPSF2
CPSF5-1	GGGCCGGGAAACACGATAAA	CPSF5
CPSF5-2	GAGAAGGCGGAACCTATACC	CPSF5
CPSF5-3	GTTTCCCGGCCCTACCCAAT	CPSF5
CPSF5-4	GGCCGCCACGCAGAGGTCTA	CPSF5
CPSF5-5	GTGGTGCTTCCCATTGGGTA	CPSF5
CPSF6-1	GACGGTGTGTGGAAACAGGT	CPSF6
CPSF6-2	GGGCGCTTGCGTCACTTCCG	CPSF6
CPSF6-3	CCTTTCCTCAGCCAGCAGAG	CPSF6
CPSF6-4	GAAACGTCCTCTGCCCTCAG	CPSF6
CPSF6-5	GGCTGCGCCTCTGAGGGCAG	CPSF6
CPSM-1	CAATTTGTGTTACATGCCCA	CPSM
CPSM-2	CTCCTGCTAAAATAATGCTG	CPSM
CPSM-3	TAATGTCCAGAGATGTTCCA	CPSM
CPSM-4	ACATGCCCATGGAACATCTC	CPSM
CPSM-5	GAAAACCAGCCATCCATCAA	CPSM
CPT1A-1	GGCGGGTGACTCCCGGCGCG	CPT1A
CPT1A-2	GGGTGACTCCCGGCGCGCGG	CPT1A
CPT1A-3	GACTCCCGGCGCGCGGAGGG	CPT1A
CPT1A-4	GCCGGGAGTCACCCGCCTGC	CPT1A
CPT1A-5	GGTGACTCCCGGCGCGCGGA	CPT1A
CRK-1	GCGGCCCGCCATTGGGAGAA	CRK
CRK-2	TGCGCATGCGGATTCATGGG	CRK
CRK-3	CATGCGCAGTGCGCGCGCGA	CRK
CRK-4	CCGCCATTGGGAGAAGGGCA	CRK
CRK-5	GCATGCGCAGTGCGCGCGCG	CRK
CS025-1	ACTATCCCTTTAAGACGGGG	CS025
CS025-2	GGCACTATCCCTTTAAGACG	CS025
CS025-3	GGCTGAGATCCGAGTCTCAA	CS025
CS025-4	AGGCTGAGATCCGAGTCTCA	CS025
CS025-5	AGGGCACTATCCCTTTAAGA	CS025
CSK21-1	CATTCAGAGAGATTCCTCTG	CSK21
CSK21-2	GATGTCCTATTGTAACCTTA	CSK21
CSK21-3	GCATTCAGAGAGATTCCTCT	CSK21
CSK21-4	TACAATAGGACATCCCAGCA	CSK21
CSK21-5	GGATGTCCTATTGTAACCTT	CSK21
CSK22-1	GGGTCCCCCCGCGCTCCAGG	CSK22
CSK22-2	ACAGCGCCCCCTGGAGCGCG	CSK22
CSK22-3	AGCGCCCCCTGGAGCGCGGG	CSK22
CSK22-4	TCACAGCGCCCCCTGGAGCG	CSK22
CSK22-5	GCCCTCCCGCCGCCACAGGT	CSK22
CSK2B-1	GGTCGTGCGCGGGTCATCCT	CSK2B
CSK2B-2	GGGGTGAAGAGGCTGACTTA	CSK2B
CSK2B-3	GCACGACCTGGCTGTCACGA	CSK2B
CSK2B-4	GTGCCGGGACACGGAGTCCC	CSK2B
CSK2B-5	GCCCCGGTAGAGAAAGAAAC	CSK2B
CSN1-1	GAGAACCTGGCCGGAGCCGT	CSN1
CSN1-2	GTTCTCCGCTCGCAGCGCCG	CSN1
CSN1-3	TTCTCCGCTCGCAGCGCCGG	CSN1
CSN1-4	AAGGGGCCGCCGCCCACCCA	CSN1
CSN1-5	GGGACCCCCGGCGCTGCGAG	CSN1
CSN2-1	ATGAGAATCGCAAGCCAGAA	CSN2
CSN2-2	GAAGTTATATCACATGAAGG	CSN2
CSN2-3	TATACTTTCTTATGTAGGTA	CSN2
CSN2-4	ATAGAAGTTATATCACATGA	CSN2
CSN2-5	AAAATGGAATGGTGGAAGAT	CSN2
CSN3-1	GGACCGGCGCTCTGTGCGGG	CSN3
CSN3-2	GGTCGGCTGCTGAGGCGTAG	CSN3
CSN3-3	CGGTCGGCTGCTGAGGCGTA	CSN3
CSN3-4	CCCACCACAGACTGACCCAA	CSN3
CSN3-5	CGTAGGGGCGGAGCAGAAGG	CSN3
CSN4-1	CTACAGAGTAGCGTCTGTGT	CSN4
CSN4-2	GCTACAGAGTAGCGTCTGTG	CSN4
CSN4-3	TCCGCATCACTCAACCCTGG	CSN4
CSN4-4	AGCTCCGCATCACTCAACCC	CSN4
CSN4-5	CCTGGGGGCGGAGCTAGCCC	CSN4
CSN5-1	AGTGGTATAGTCTTCCGCAC	CSN5
CSN5-2	TAAATGAGAACATCTTGTCT	CSN5
CSN5-3	TATATCGTCATGTCCCGGAA	CSN5
CSN5-4	AAAGTTATAGGGTATGGGAG	CSN5
CSN5-5	CAAACAAAGTTATAGGGTAT	CSN5
CSN6-1	AGGCAGTTCCCGGGTCGCGG	CSN6
CSN6-2	CGCTAGGCACCGAGGCCCAG	CSN6
CSN6-3	GGCGGGCGGCACTCGGTGCG	CSN6
CSN6-4	TCACCCGCAGGCGACAGGCG	CSN6
CSN6-5	CTGTCCCCGCCTGTCGCCTG	CSN6
CSTF2-1	GGCTAACAGAATGTCTCCAG	CSTF2
CSTF2-2	GTGGACGCAACTCGCGCCTG	CSTF2
CSTF2-3	CGGCTAACAGAATGTCTCCA	CSTF2
CSTF2-4	GGAGACATTCTGTTAGCCGC	CSTF2
CSTF2-5	GTACGGCGCGTGAGCCGGAA	CSTF2
CSTF3-1	AAAGCAGCGAGATCCCGGGG	CSTF3
CSTF3-2	CAGAAAGCAGCGAGATCCCG	CSTF3
CSTF3-3	GCAGAAAGCAGCGAGATCCC	CSTF3
CSTF3-4	AAGCAGCGAGATCCCGGGGC	CSTF3
CSTF3-5	CAGGGTAGTGACGTCAGCCC	CSTF3
CTF18-1	CGCGCCATTGGTTGGCGTGG	CTF18
CTF18-2	GCGCGCGCCATTGGTTGGCG	CTF18
CTF18-3	TGGTTGGCGTGGCGGAGGCG	CTF18
CTF18-4	GCCATTGGTTGGCGTGGCGG	CTF18
CTF18-5	GCCTCCGCCACGCCAACCAA	CTF18
CTR9-1	CCACAAGCTGAGCTCGCGTA	CTR9
CTR9-2	CCCTACGCGAGCTCAGCTTG	CTR9
CTR9-3	GCCACAAGCTGAGCTCGCGT	CTR9
CTR9-4	CAACCCCAAAACGGAAACAC	CTR9
CTR9-5	CGACACGCCAACAAAAGCTT	CTR9
CUL4A-1	GCGGTTGGGCTCGGGCACGC	CUL4A
CUL4A-2	GTTGGGCTCGGGCACGCGGG	CUL4A
CUL4A-3	TGGGCTCGGGCACGCGGGCG	CUL4A
CUL4A-4	GCGCGGCGGCGGTTGGGCTC	CUL4A
CUL4A-5	GACACCCCCTCCTGGCTCGA	CUL4A
CUL4B-1	ATAGCACAAGAGGCTAAAGA	CUL4B
CUL4B-2	CTATTGACAATAACAAGCCC	CUL4B
CUL4B-3	TGGCGCCATTTCCGGTCACG	CUL4B
CUL4B-4	GTTATTGTCAATAGCACAAG	CUL4B
CUL4B-5	TTCCGGTCACGCGGCGCCGA	CUL4B
CYBP-1	CGGGCTGTGCGTGCTCGCGG	CYBP
CYBP-2	TCGGCGAGGCGAGGAAGGGT	CYBP
CYBP-3	GGGCTAGGCTCGGCGAGGCG	CYBP
CYBP-4	TGGCGGGCTGTGCGTGCTCG	CYBP
CYBP-5	CTCGGCGAGGCGAGGAAGGG	CYBP
CYC-1	CAGTCCCAATGCCTGCGCCA	CYC
CYC-2	CGCGCGCAGGTCCTTGGCGC	CYC
CYC-3	GGACTGGAGCCAATGAGGTG	CYC
CYC-4	AGGTCCTTGGCGCAGGCATT	CYC
CYC-5	CTTGGCGCAGGCATTGGGAC	CYC
DAF-1	CAAGGGTGGGACAAACAAGA	DAF
DAF-2	GGTGGGACAAACAAGACGGG	DAF
DAF-3	AAACAAGACGGGTGGAGTAG	DAF
DAF-4	AAGGGTGGGACAAACAAGAC	DAF
DAF-5	GAGGTGCGGTCAGAGGGCTC	DAF
DC1L1-1	ACTGATGGAGCGAGCGAGAA	DC1L1
DC1L1-2	GAGAACGGACTGCGCGTGCG	DC1L1
DC1L1-3	GCTGCCTGGCCGGCGCTGAG	DC1L1
DC1L1-4	AGGGGCTGAGCGTACGCGGG	DC1L1
DC1L1-5	GCTGAGGGGCTGAGCGTACG	DC1L1
DC1L2-1	CGCAGACCTAGAGGACACGT	DC1L2
DC1L2-2	CGTGGCCATCGCAGACCTAG	DC1L2
DC1L2-3	GCAGACCTAGAGGACACGTT	DC1L2
DC1L2-4	GACCTAGAGGACACGTTGGG	DC1L2
DC1L2-5	GCCGCGGCAAGGTCGGCGGG	DC1L2
DCTN1-1	CCCAGAACCCTTCGGCCCAG	DCTN1
DCTN1-2	CTGGGCCGAAGGGTTCTGGG	DCTN1
DCTN1-3	ACTCGACCCAGAACGCCTCT	DCTN1
DCTN1-4	CTCTGGGCCTCTGGGCCGAA	DCTN1
DCTN1-5	GGCTGGACTGCGGGAAAAGA	DCTN1
DCTN2-1	ACACATCCCACAATCCTAGG	DCTN2
DCTN2-2	AGGGAATGAGGTAATGGCCA	DCTN2
DCTN2-3	GATTGGGGAGAACGAGGCCA	DCTN2
DCTN2-4	GGCCGGGATTGGGGAGAACG	DCTN2
DCTN2-5	GGGACGCCGCCTAGGATTGT	DCTN2
DCUP-1	CATGTTGAAGATCACATGAT	DCUP
DCUP-2	GGTCCTACGGGCAGCAGCCA	DCUP
DCUP-3	CGGACTCCAGCGACAGCTCC	DCUP
DCUP-4	CTTCAACATGGCGACGCTCT	DCUP
DCUP-5	GAAAAAAGGTAGGGGTCCTA	DCUP
DD19A-1	AAGGGTGAGCAAAAAGCGCG	DD19A
DD19A-2	TGCGACATCATCATTCTGCG	DD19A
DD19A-3	TGCGCACGAAGGGAAAGGCG	DD19A
DD19A-4	AGCGCGAGGTTTGCGCACGA	DD19A
DD19A-5	GCGCGAGGTTTGCGCACGAA	DD19A
DDB1-1	CTGCGGGCGCTGGCGGAAAG	DDB1
DDB1-2	GCGCTCTCATCCGGGTCCTG	DDB1
DDB1-3	CATCCGGGTCCTGCGGGCGC	DDB1
DDB1-4	CCGCCAGCGCCCGCAGGACC	DDB1
DDB1-5	CCGGGTCCTGCGGGCGCTGG	DDB1
DDX1-1	AGGCGGCGTCCAGAAGCCCT	DDX1
DDX1-2	GGTCCCAGAGGTCCGCTCAG	DDX1
DDX1-3	AACGGTTCCGATGGAAGGAA	DDX1
DDX1-4	ATGGAAGGAAAGGCCCGCGC	DDX1
DDX1-5	GGGAGAACGGTTCCGATGGA	DDX1
DDX17-1	AATAGCCCGAGGGCTCCGCG	DDX17
DDX17-2	AGAATACCCGTAGTTCCCCG	DDX17
DDX17-3	AGCGCCTCGGAATAGCCCGA	DDX17
DDX17-4	CTTTACGTCAGTTGCGACGA	DDX17
DDX17-5	GGAATAGCCCGAGGGCTCCG	DDX17
DDX23-1	AGAATGCATGACTTGAGCGC	DDX23
DDX23-2	GGCGGCACAGGCCGACACTG	DDX23
DDX23-3	CAAGTCATGCATTCTGGGAT	DDX23
DDX23-4	CACAGGCCGACACTGAGGCC	DDX23
DDX23-5	GTCTGGCAAACCACATTGCC	DDX23
DDX3X-1	ATCCCTTGAGCTTAGACCTG	DDX3X
DDX3X-2	CACACCGCAATTCCCTGTCG	DDX3X
DDX3X-3	GAATTGCGGTGTGAGAGGGA	DDX3X
DDX3X-4	GGGCAGAAGTCGCCGCGACA	DDX3X
DDX3X-5	GTCGCCGCGACAGGGAATTG	DDX3X
DDX46-1	ACAGCGCCGGCCCCATCGAA	DDX46
DDX46-2	CAGCGCCCCACCTCGACTGG	DDX46
DDX46-3	GAAGGCATCACCTTTCGATG	DDX46
DDX46-4	CGCTGTGCGTCCTCCAGTCG	DDX46
DDX46-5	GACTGGAGGACGCACAGCGC	DDX46
DDX5-1	CGTTGCGGCCTATGCGCGAG	DDX5
DDX5-2	TGGAACGCCAGCGGGCGTTG	DDX5
DDX5-3	CGGCGATCCTGGAACGCCAG	DDX5
DDX5-4	GCGTTGCGGCCTATGCGCGA	DDX5
DDX5-5	GGCGTTGCGGCCTATGCGCG	DDX5
DEK-1	GCCGCGAGCTGGGAGTTGGC	DEK
DEK-2	GCCTCCGCGGGAAGCTCGGG	DEK
DEK-3	TCGGGCGGGCGGGACCGCGA	DEK
DEK-4	GGGAATGCGGCGACCAATCA	DEK
DEK-5	GCGGCCGAGGCGACCCCTCG	DEK
DENR-1	ACGGGGGCGGAGAAAAATTG	DENR
DENR-2	TCGCGAGAAGCCGGAAGACG	DENR
DENR-3	GCGTGCGCCTTGCCCTCCGG	DENR
DENR-4	TGGCCACGCCCCCCACCGGA	DENR
DENR-5	TGTCGCGAGAAGCCGGAAGA	DENR
DHAK-1	GGCTTCGGGAGTCCTCCAAG	DHAK
DHAK-2	TGGCCTGCAACGTGTCTCTG	DHAK
DHAK-3	ACGTTGCAGGCCAGAGCGGC	DHAK
DHAK-4	CGTTGCAGGCCAGAGCGGCC	DHAK
DHAK-5	AGACACGTTGCAGGCCAGAG	DHAK
DHSA-1	AAGCGGAGACCTGAGCGCGG	DHSA
DHSA-2	CCGGGTGCGGCGGCTCCAAG	DHSA
DHSA-3	TCCAAGCGGAGACCTGAGCG	DHSA
DHSA-4	ACGCACCGTCCCGGGTGCGG	DHSA
DHSA-5	GGGGCAGCGCCAACAAATTG	DHSA
DHSO-1	CGCCCCGCCTCCGGGTCTGG	DHSO
DHSO-2	CCTGGGCGGCGCTAGCGTGG	DHSO
DHSO-3	CTCCTCCAGACCCGGAGGCG	DHSO
DHSO-4	TGGGCGGCGCTAGCGTGGAG	DHSO
DHSO-5	GGAGCGAGAAGCCCGGGTGC	DHSO
DHX15-1	CAAGAAAGGTCGGACCAATG	DHX15
DHX15-2	CGGACCAATGAGGCAGCGGG	DHX15
DHX15-3	GCGCGCACGACGCCCAAAGG	DHX15
DHX15-4	GGACCAATGAGGCAGCGGGC	DHX15
DHX15-5	GGTCGGACCAATGAGGCAGC	DHX15
DHX16-1	CCGAGCGAGTTCAAACCTCG	DHX16
DHX16-2	GCGTCAGAGAAACTGGACAG	DHX16
DHX16-3	GGGATGTCGGAAGATCCTAG	DHX16
DHX16-4	CCTCTGCTATATCCCAGGGA	DHX16
DHX16-5	CTCACAGACTGACCATCAGG	DHX16
DHX9-1	CGAAACCCTTCCGCGCCGCG	DHX9
DHX9-2	GCGGAAGGGTTTCGTTGCTA	DHX9
DHX9-3	GGCTCAGCAACCTCGCGGCG	DHX9
DHX9-4	AGCAACCTCGCGGCGCGGAA	DHX9
DHX9-5	GCGAGGGCGCGCCAATGGAG	DHX9
DIAP1-1	ACCCGCAGCCCCTACCAATG	DIAP1
DIAP1-2	CCCGCAGCCCCTACCAATGG	DIAP1
DIAP1-3	AGCCCCTACCAATGGGGGAA	DIAP1
DIAP1-4	GTGGGCGGTGCAGCTCTCCG	DIAP1
DIAP1-5	GGACCCGCAGCCCCTACCAA	DIAP1
DKC1-1	GCATTGCGCAGACGACCAGC	DKC1
DKC1-2	GCTGGCTCGGCCAGTACGGA	DKC1
DKC1-3	TGCTGGCTCGGCCAGTACGG	DKC1
DKC1-4	ATTTGCTGGCTCGGCCAGTA	DKC1
DKC1-5	CAGACGACCAGCGGGCGCCT	DKC1
DLDH-1	ACGCTGTCGTAAGGAGCGCA	DLDH
DLDH-2	CCGCGCGGTTCTACCGCACG	DLDH
DLDH-3	CCTGACAGGAACGCCTCGTG	DLDH
DLDH-4	AGCGCAGGGCTTTGTCGCAG	DLDH
DLDH-5	CGCAGGGCTTTGTCGCAGCG	DLDH
DMAP1-1	AAAGGGTGGCAAGCTCAGCA	DMAP1
DMAP1-2	CGAAGCCGACTGGCAACCGA	DMAP1
DMAP1-3	CTCGCGGGAGAACCAAAGGG	DMAP1
DMAP1-4	ACGAAGCCGACTGGCAACCG	DMAP1
DMAP1-5	CACCAATGAAAACAGGCTCG	DMAP1
DNJA1-1	CGCCGTTGCCCAGGTAACGG	DNJA1
DNJA1-2	TTACCTGGGCAACGGCGCGG	DNJA1
DNJA1-3	TTGCCCAGGTAACGGCGGGG	DNJA1
DNJA1-4	CCCCGCCGTTACCTGGGCAA	DNJA1
DNJA1-5	CCGTTACCTGGGCAACGGCG	DNJA1
DNJC8-1	CAGCCAGGCACTTTAAAAGT	DNJC8
DNJC8-2	CAGGCACTTTAAAAGTAGGT	DNJC8
DNJC8-3	TTAAGAACCTCTCAGACGGG	DNJC8
DNJC8-4	GCCTGCGCAGAAGGGTCACG	DNJC8
DNJC8-5	GAACCTCTCAGACGGGAGGC	DNJC8
DNJC9-1	CATGCCGGCGTTACTTACCC	DNJC9
DNJC9-2	GGCGGCCGCAAAATGAGGTG	DNJC9
DNJC9-3	CGGGCCCGGGTAAGTAACGC	DNJC9
DNJC9-4	GGGACTGTGACTCCACATGC	DNJC9
DNJC9-5	GGGTAAGTAACGCCGGCATG	DNJC9
DNPEP-1	CGGACAGGGTAAGCCCGCCG	DNPEP
DNPEP-2	GACAGGGTAAGCCCGCCGAG	DNPEP
DNPEP-3	GGACAGGGTAAGCCCGCCGA	DNPEP
DNPEP-4	TGGTGGTGCCCAGCGAGGGG	DNPEP
DNPEP-5	CGGTGCGGCCAAGCTAGGGG	DNPEP
DPOA2-1	AATGAGCCGGGGAAAGCAAG	DPOA2
DPOA2-2	GAATGAGCCGGGGAAAGCAA	DPOA2
DPOA2-3	TGGGGTTCCGGAATGAGCCG	DPOA2
DPOA2-4	CGTGCGCATCAGCGGGCGTG	DPOA2
DPOA2-5	GAACCCCACGCGCGCACGCG	DPOA2
DPOD1-1	CTGCCCTGCAGTCGAACAAG	DPOD1
DPOD1-2	GCCCTGCAGTCGAACAAGCG	DPOD1
DPOD1-3	GCAGTCGAACAAGCGGGGCG	DPOD1
DPOD1-4	GCCCCGCTTGTTCGACTGCA	DPOD1
DPOD1-5	TGCCCTGCAGTCGAACAAGC	DPOD1
DPOE1-1	CGCCAATTGGAGCGCCTCGG	DPOE1
DPOE1-2	GCCAATTGGAGCGCCTCGGG	DPOE1
DPOE1-3	CAATTGGCGCCGGCGCCCGG	DPOE1
DPOE1-4	CGAGGCGCTCCAATTGGCGC	DPOE1
DPOE1-5	GCGCCAATTGGAGCGCCTCG	DPOE1
DPOLA-1	GGGCGCCAAACGCGCGTCCG	DPOLA
DPOLA-2	TTCCCTAAGGGGTCATCACA	DPOLA
DPOLA-3	GGCGCCAAACGCGCGTCCGC	DPOLA
DPOLA-4	GGCGCGGCGCGGCACGTCAG	DPOLA
DPOLA-5	TTTCCCTAAGGGGTCATCAC	DPOLA
DPY30-1	AGAACCATCGTCAGTCCCCG	DPY30
DPY30-2	AGAGCCTCGGGGACTGACGA	DPY30
DPY30-3	GCGGACTGCAGAGAGCCTCG	DPY30
DPY30-4	ATTGTAGCTCGTAGCTTCCG	DPY30
DPY30-5	GACCTTGGCCAGGACTCACG	DPY30
DREB-1	CGGCGCTAGGACCGAGCGAG	DREB
DREB-2	GCTAGGACCGAGCGAGCGGA	DREB
DREB-3	CGCTAGGACCGAGCGAGCGG	DREB
DREB-4	GCTCGCTCCCTCCGCTCGCT	DREB
DREB-5	GCTCGGTCCTAGCGCCGCCC	DREB
DSRAD-1	AACCGGCCTGAAACCAAGCG	DSRAD
DSRAD-2	CGCTGCATGAGAACTACGGA	DSRAD
DSRAD-3	CTTCCGTAGTTCTCATGCAG	DSRAD
DSRAD-4	CCGTAGTTCTCATGCAGCGG	DSRAD
DSRAD-5	CCTCCGCTGCATGAGAACTA	DSRAD
DYHC1-1	CAGCCACCCGCGCTCGCTCG	DYHC1
DYHC1-2	CGCGCGGCGCCGTGACGCTA	DYHC1
DYHC1-3	CGCTCGCGGCCTTAGCGTCA	DYHC1
DYHC1-4	AGGCCGCGAGCGAGCGCGGG	DYHC1
DYHC1-5	CTAAGGCCGCGAGCGAGCGC	DYHC1
EAP1-1	GCAACAAGTGGGCTCCACAG	EAP1
EAP1-2	GCTCCACAGAGGAAGTGTAA	EAP1
EAP1-3	GCCTTGCCTGAGCAACAAGT	EAP1
EAP1-4	GGGGCCGGCTGGGAGGAATC	EAP1
EAP1-5	GTGGAGCCCACTTGTTGCTC	EAP1
ECHA-1	ACTAAAACCCAGATGCCGAG	ECHA
ECHA-2	CCCAGATGCCGAGTGGCCGC	ECHA
ECHA-3	CCGGCGGCCACTCGGCATCT	ECHA
ECHA-4	GCGGTCAGGGCCGTTCTTGA	ECHA
ECHA-5	GGCCGAAAGGTCGTATTCTC	ECHA
ECHB-1	AAGGTCGTATTCTCCGGGGG	ECHB
ECHB-2	CGTTCTTGAGGGCTGCCCTC	ECHB
ECHB-3	TTTCCAGTCAGGCGGCCGGA	ECHB
ECHB-4	GGCCGCCTGACTGGAAAACC	ECHB
ECHB-5	TATTCTCCGGGGGAGGACGG	ECHB
EF1A1-1	ACAGTCCCCGAGAAGTTGGG	EF1A1
EF1A1-2	CACAGTCCCCGAGAAGTTGG	EF1A1
EF1A1-3	ATTGAACCGGTGCCTAGAGA	EF1A1
EF1A1-4	GAACCGGTGCCTAGAGAAGG	EF1A1
EF1A1-5	TGCCTAGAGAAGGTGGCGCG	EF1A1
EF1B-1	CAATTCGTACGTGGAGAAGT	EF1B
EF1B-2	CAGGGCCCCCAATTCGTACG	EF1B
EF1B-3	CTTCTCCACGTACGAATTGG	EF1B
EF1B-4	AATGGCCCACAAATTGTCCA	EF1B
EF1B-5	ACTTCTCCACGTACGAATTG	EF1B
EF1D-1	ATTCTGCCTTTGAAGTGTCG	EF1D
EF1D-2	CGGCGCGTCGAGGGTCCTGG	EF1D
EF1D-3	GCCGTGCCCCGACACTTCAA	EF1D
EF1D-4	GAATTCTGCCTTTGAAGTGT	EF1D
EF1D-5	GTCGGGGCACGGCGCGTCGA	EF1D
EF1G-1	GAAACAGCAGCCGGAAAGCG	EF1G
EF1G-2	TACGACAGTTCGGTATCCAG	EF1G
EF1G-3	AAGACATACGTACGACAGTT	EF1G
EF1G-4	GGTATCCAGTGGCGCTGAAT	EF1G
EF1G-5	TCTGTTTCGTCCTCGCTTTC	EF1G
EF2-1	GACGCCGCGCAAGCGCACGG	EF2
EF2-2	TAACCCATTCGGCGCCGGCG	EF2
EF2-3	TCTATTCTAGAGCGCCGCGC	EF2
EF2-4	CGAATGGGTTAACGGGCGGG	EF2
EF2-5	CGCTGCGAAGGCGGGGCGAA	EF2
EFTU-1	CGCGGCTGAAGACGTCATGG	EFTU
EFTU-2	CGGCTGAAGACGTCATGGAG	EFTU
EFTU-3	GCGCGCGGCTGAAGACGTCA	EFTU
EFTU-4	CTCAGCCGACGTCGGGCGCG	EFTU
EFTU-5	GCGGCTGAAGACGTCATGGA	EFTU
EHD1-1	AAGACGTGGCACCAGTCGGA	EHD1
EHD1-2	AGACGTGGCACCAGTCGGAG	EHD1
EHD1-3	GGGGAAGACGTGGCACCAGT	EHD1
EHD1-4	CGTGGCACCAGTCGGAGGGG	EHD1
EHD1-5	GAAGACGTGGCACCAGTCGG	EHD1
EIF2A-1	CCTCGGGGCCAATTCACTTC	EIF2A
EIF2A-2	CTTCCGGTTACGGAGTGACG	EIF2A
EIF2A-3	GTTACGGAGTGACGCGGAAA	EIF2A
EIF2A-4	AGATTTGCGCGTGCGCGTTT	EIF2A
EIF2A-5	CTCCGTAACCGGAAGTGAAT	EIF2A
EIF3A-1	ACGCACGCCGACAGACGTGG	EIF3A
EIF3A-2	GAACTGGACCTTGCGCGCCT	EIF3A
EIF3A-3	GTCACGCACGCCGACAGACG	EIF3A
EIF3A-4	ACCTTGCGCGCCTAGGACTC	EIF3A
EIF3A-5	GCCGACAGACGTGGCGGCGC	EIF3A
EIF3B-1	GCCTCACGAACGACCCTGAG	EIF3B
EIF3B-2	TCCTCTCAGGGTCGTTCGTG	EIF3B
EIF3B-3	TGTGGATGCGAGTCCTCTCA	EIF3B
EIF3B-4	AGGGTCGTTCGTGAGGCCCC	EIF3B
EIF3B-5	GGGTCGTTCGTGAGGCCCCA	EIF3B
EIF3C-1	GGAACCGGGCGCTGAGACCT	EIF3C
EIF3C-2	GTGGCCTTCGCGCCATAAGG	EIF3C
EIF3C-3	GGGGGCGGGGACAAGCCTGA	EIF3C
EIF3C-4	GCCTACCGCGCGTTGGTGTC	EIF3C
EIF3C-5	GAAGCGCCGACTAACTACAC	EIF3C
EIF3D-1	ACTCACGAGCCGTAAAGCGA	EIF3D
EIF3D-2	CGCAGTAACGGATTTCCGGG	EIF3D
EIF3D-3	CGCCTGGCGAAACGCAGTAA	EIF3D
EIF3D-4	CCGTAAAGCGAAGGTCCACC	EIF3D
EIF3D-5	CGGAGGCTAATGAGGACGCC	EIF3D
EIF3E-1	CTGGCCTAAAGAAAGGGGCG	EIF3E
EIF3E-2	GGACAACGACGCATGCGCGC	EIF3E
EIF3E-3	TCGTTGTCCTCTGCTCTCCA	EIF3E
EIF3E-4	GTTGTCCCACCCTTTGCGTT	EIF3E
EIF3E-5	GGATCTGTCTGTTCGTTTGT	EIF3E
EIF3F-1	CACTGAAATAGTCCCGCCGT	EIF3F
EIF3F-2	CCAGAAGAAATTACCAACGG	EIF3F
EIF3F-3	CAGAAGAAATTACCAACGGC	EIF3F
EIF3F-4	CCGCCGTTGGTAATTTCTTC	EIF3F
EIF3F-5	TGGTTACTGGTGATACTTCT	EIF3F
EIF3G-1	CCCACAGCGACACCTGCGGA	EIF3G
EIF3G-2	GGCACCCACAGCGACACCTG	EIF3G
EIF3G-3	GTACCAGAGTAGGGCCAGCG	EIF3G
EIF3G-4	ACACCTGCGGACGGAGGTGG	EIF3G
EIF3G-5	GACGGAGGTGGAGGCGCACG	EIF3G
EIF3H-1	CATGCACAAAGGATACCGCC	EIF3H
EIF3H-2	GTTCGAGGGGCGGAGACGGA	EIF3H
EIF3H-3	GAAACGTGAGTTACCGGAAG	EIF3H
EIF3H-4	AAAACTGGAAAACAGGAGGG	EIF3H
EIF3H-5	AGGTAAAACTGGAAAACAGG	EIF3H
EIF3I-1	AAAGGTTTCGAGGTCACTTC	EIF3I
EIF3I-2	AGGGGCGGAGACCCATAATC	EIF3I
EIF3I-3	CGAGGTCACTTCCGGATTAT	EIF3I
EIF3I-4	CAGGAAATGAATTCGAGGCG	EIF3I
EIF3I-5	GGCCGCAACGTGAGTAAGAC	EIF3I
EIF3K-1	ACGCGCCAATTGCGCCTGCG	EIF3K
EIF3K-2	CCTGCGAGGAAGAAGTCACG	EIF3K
EIF3K-3	GTGGCAGCCGGAAAGCGTGG	EIF3K
EIF3K-4	CACGTGGCAGCCGGAAAGCG	EIF3K
EIF3K-5	CCACGTGACTTCTTCCTCGC	EIF3K
EIF3L-1	CTGAGACAGCCATATCCAGA	EIF3L
EIF3L-2	GGAAACCGGAAGCCTTTCCG	EIF3L
EIF3L-3	TGGCTGTCTCAGATGGCCAG	EIF3L
EIF3L-4	GATGGCCAGAGGCCTCGGAA	EIF3L
EIF3L-5	GGAAGAGGAGCCGCGTTCCG	EIF3L
ELAV1-1	GAGCGCCGCGACAGCTACGC	ELAV1
ELAV1-2	GGAGAGGCGGGACTTCCGGT	ELAV1
ELAV1-3	GTAGCTGTCGCGGCGCTCCG	ELAV1
ELAV1-4	ACGGCGCGCTGCTCATTGGC	ELAV1
ELAV1-5	ACTTCGCAGGCGGCGCCGAC	ELAV1
ELOB-1	CAGATCACTTAAAATGGCGG	ELOB
ELOB-2	TTAAGTGATCTGGAAGCGGG	ELOB
ELOB-3	TTCCAGATCACTTAAAATGG	ELOB
ELOB-4	GGGCGGTATCGAGGGGCGTG	ELOB
ELOB-5	TGGAAGCGGGCGGTATCGAG	ELOB
ELP1-1	CCGCTTCTGGTCACTTACGG	ELP1
ELP1-2	TAGAGGTAGAGGAGCTACAT	ELP1
ELP1-3	TTGTAGGCCTGGCACCGTAG	ELP1
ELP1-4	ATGTAGCTCCTCTACCTCTA	ELP1
ELP1-5	CCGCCGTAAGTGACCAGAAG	ELP1
ELP2-1	AAAGCGGCGGCCTTGCACAG	ELP2
ELP2-2	GGGAACGGAGAGTCTCAGGG	ELP2
ELP2-3	CACGTTTCGCAGCCAGCCGA	ELP2
ELP2-4	GCCAGCCGAGGGCCAGACGG	ELP2
ELP2-5	GGGGCGCTGGCTAGCGAGTA	ELP2
ENOA-1	AATGGCGAGGCGGAGCTGAG	ENOA
ENOA-2	CAGTCCCACCCCTTTCCGGG	ENOA
ENOA-3	GTGACGGCTCTCCCGACGAA	ENOA
ENOA-4	CCTCACCTCCCGGAAAGGGG	ENOA
ENOA-5	GGCTCTCCCGACGAATGGCG	ENOA
ENOB-1	CTTCTGCTTCAGGCTGTAGT	ENOB
ENOB-2	CTGCCAGCCCAGTGTGAAGG	ENOB
ENOB-3	GGCTGCCAGCCCAGTGTGAA	ENOB
ENOB-4	GGCACCTGCCCCCTTACCAA	ENOB
ENOB-5	GGGGAATGTAATCCTGGGGT	ENOB
ENPL-1	ACCCAATGAGGATTCGTGAG	ENPL
ENPL-2	CCAATGAGGATTCGTGAGGG	ENPL
ENPL-3	GCACCCAATGAGGATTCGTG	ENPL
ENPL-4	CACCCAATGAGGATTCGTGA	ENPL
ENPL-5	CATTGGGTGCCGTGGGTGCG	ENPL
EPIPL-1	CAGGTGCCGGAAACCCCGCG	EPIPL
EPIPL-2	CCCAGGTCGGGGCCCCGACG	EPIPL
EPIPL-3	CCGGAAACCCCGCGCGGCCC	EPIPL
EPIPL-4	CGGGCCTGGCGCTTGCACCC	EPIPL
EPIPL-5	GCCCGCCCTGCGTTCCTTCG	EPIPL
ERF3A-1	AGCCAACCCCACCCCCGGCG	ERF3A
ERF3A-2	GCCAGAACAGAGAACTACCG	ERF3A
ERF3A-3	TACCGAGGCGAAGGTACGGG	ERF3A
ERF3A-4	AACTACCGAGGCGAAGGTAC	ERF3A
ERF3A-5	ACAGAGAACTACCGAGGCGA	ERF3A
ERLN1-1	AGAAAGCGACTTGCCTCCAA	ERLN1
ERLN1-2	GGACAAAATTCTCCTAGCCG	ERLN1
ERLN1-3	TGCCTCCAAAGGAGCCTGCG	ERLN1
ERLN1-4	AAAGGAGCCTGCGCGGCCCG	ERLN1
ERLN1-5	CCGGCCCGCGGCTAGTGAGA	ERLN1
ERLN2-1	ATTGACCGCTGGGAGCGCGA	ERLN2
ERLN2-2	CATTGACCGCTGGGAGCGCG	ERLN2
ERLN2-3	TTGACCGCTGGGAGCGCGAG	ERLN2
ERLN2-4	CAGCGGTCAATGGCCGTAGC	ERLN2
ERLN2-5	CGATCCCTGGCGGCCAGCTA	ERLN2
ESTD-1	GGAAGTGCAATGTGCAAAGG	ESTD
ESTD-2	GAGTTAAAAGCGAGAGTGAG	ESTD
ESTD-3	TGCAATGTGCAAAGGCGGCG	ESTD
ESTD-4	GGGGCGGGGCATCATATGGG	ESTD
ESTD-5	GAGAGTGAGTGGGACCGGAG	ESTD
ESYT1-1	AACTCCACCCCTCTTCCGCG	ESYT1
ESYT1-2	CCACCTTGGTCTGTGCAGCG	ESYT1
ESYT1-3	CCGCGCTGCACAGACCAAGG	ESYT1
ESYT1-4	ACCAACCCAAATCGCCAGAA	ESYT1
ESYT1-5	GAAACTCCACCCCTCTTCCG	ESYT1
ETFA-1	AAAGGTGAGGCTATTCCCCG	ETFA
ETFA-2	AATAGACGGCGGGAAGTTAG	ETFA
ETFA-3	GCTGCGCAGCCAATAGACGG	ETFA
ETFA-4	GGGAAGTTAGGGGCTAGACT	ETFA
ETFA-5	GCGGCTGCGCAGCCAATAGA	ETFA
EWS-1	GACCATCGGGCCAGGCCACG	EWS
EWS-2	CCTGGCCCGATGGTCGCGCC	EWS
EWS-3	CTGGCCCGATGGTCGCGCCC	EWS
EWS-4	GAGGCTCTCAGCACGAGACT	EWS
EWS-5	GTCTCAGCGTGAAACCGGAG	EWS
EXOC2-1	ATTCCAGCGTCCACCGCCCA	EXOC2
EXOC2-2	CTGACCTCCAGCACCCGCGC	EXOC2
EXOC2-3	TCGATGGGCGGAGCCTTCAG	EXOC2
EXOC2-4	TGGGCGGAGCCTTCAGGGGA	EXOC2
EXOC2-5	GGTGGACGCTGGAATGCCTT	EXOC2
EXOC3-1	CAAGAAGCCCCCCACCTCGG	EXOC3
EXOC3-2	GCAGGACAGGGAAACCGCCG	EXOC3
EXOC3-3	GGCCGAGCGACTTCAGCTCG	EXOC3
EXOC3-4	CGAGCTGAAGTCGCTCGGCC	EXOC3
EXOC3-5	GCGGTTTCCCTGTCCTGCTG	EXOC3
EXOC4-1	TGAAGAGAATTCCAGAGGCG	EXOC4
EXOC4-2	ATCCAATCACTGAAGTGAGG	EXOC4
EXOC4-3	GAATTCCAGAGGCGCGGAAG	EXOC4
EXOC4-4	GTGTTCTCTCTAAGCACTCT	EXOC4
EXOC4-5	GAATTCTCTTCACCCATTGG	EXOC4
EXOC5-1	AAATTCTACTTCCGGAATGG	EXOC5
EXOC5-2	ATGAGGAACTTTGATCCTTG	EXOC5
EXOC5-3	GGATCAAAGTTCCTCATACA	EXOC5
EXOC5-4	GCTCGACGCTACCGTGTATG	EXOC5
EXOC5-5	TCTAAATTCTACTTCCGGAA	EXOC5
EXOS2-1	AATGAGAACTCACGGCCTAG	EXOS2
EXOS2-2	ATTGTTGCCAATTGTAAACA	EXOS2
EXOS2-3	TCTAGGCCGTGAGTTCTCAT	EXOS2
EXOS2-4	CTAGAGGCCATGTTTACAAT	EXOS2
EXOS2-5	GCGGCCTGGAGTTGTGGAGT	EXOS2
EXOS3-1	AATCACTGCCACCTTGGACA	EXOS3
EXOS3-2	ATAAACTGGTCCGAATCCAA	EXOS3
EXOS3-3	TCACGGGTCCCTGTCCAAGG	EXOS3
EXOS3-4	CTTGATGGCCGTCAGCTCAC	EXOS3
EXOS3-5	GACAGGGACCCGTGAGCTGA	EXOS3
EXOS4-1	CGGAAACCGCAGATCCACGG	EXOS4
EXOS4-2	CGGGGAACTACAGCTCTCCG	EXOS4
EXOS4-3	AGGAAGTGACAGCGGAACGC	EXOS4
EXOS4-4	GCGGTGAACTCCAGTTCACC	EXOS4
EXOS4-5	GAACTCCAGTTCACCAGGAC	EXOS4
EXOS5-1	CGTTGCCAGAGTTAGGAGGT	EXOS5
EXOS5-2	GGTAAACGCTAAGCCACGTG	EXOS5
EXOS5-3	CCAGTCCCACCTCCTAACTC	EXOS5
EXOS5-4	GCCACGTGCGGACGCCCAGG	EXOS5
EXOS5-5	TAAGCCACGTGCGGACGCCC	EXOS5
EXOS6-1	AGGCACTACAGCGCCCCTGG	EXOS6
EXOS6-2	GCTGTCGAGAGAGCGGCGGG	EXOS6
EXOS6-3	GGCCCGGTCCCAGTTGTGCA	EXOS6
EXOS6-4	GGGAGGCACTACAGCGCCCC	EXOS6
EXOS6-5	TCCGGCTACCCTGCACAACT	EXOS6
EXOS9-1	ACTCAAAGCGTGATTGGGGA	EXOS9
EXOS9-2	CGAGCTGCGAGAAGCCATTG	EXOS9
EXOS9-3	GCAGACTCAAAGCGTGATTG	EXOS9
EXOS9-4	CGGAACTTCACGTTCAGAAA	EXOS9
EXOS9-5	GAAGCCATTGCGGCTTTGGG	EXOS9
EZRI-1	CGCCCAGCTCCCGACCTGTG	EZRI
EZRI-2	GTGCGCCCCCCGCAAGATGG	EZRI
EZRI-3	CGGCTGCCGCCATCTTGCGG	EZRI
EZRI-4	GGCTGCCGCCATCTTGCGGG	EZRI
EZRI-5	GGGGGGCGCACCTCACAGGT	EZRI
FA21A-1	GCGGGTGGCGCTGCCCCCCA	FA21A
FA21A-2	GGAACTGGCGGCCGGTGCTG	FA21A
FA21A-3	GTCGGCGGGTCTGGAAAGAG	FA21A
FA21A-4	GGCGGGATCGGCCACAGCAC	FA21A
FA21A-5	GCAGAGGCGGGTTGGCCGGG	FA21A
FA21C-1	GAACGCTGCAGAGGCGGGTT	FA21C
FA21C-2	GCGGGGGGCGCTGCCGCCCA	FA21C
FA21C-3	GGCAGAGGCGGGTTGGGCGG	FA21C
FA21C-4	GGCTTGTCCTTGAACTTGAG	FA21C
FA21C-5	GGATCCGACCTGCGATGCTG	FA21C
FEN1-1	CATGAGAGCAGCCGTCTGAG	FEN1
FEN1-2	CGGTGGAGAAGGGTACGCCA	FEN1
FEN1-3	ACAGAGTCTCTCAGCGACCC	FEN1
FEN1-4	GCAGGCTGCGTCCCCTCAGA	FEN1
FEN1-5	GGAAGTGCCTCCGGCGCAAG	FEN1
FERM2-1	AGAGCTGCCCTGAGCGGGTC	FERM2
FERM2-2	AGGCCGGCCGGACCCGCTCA	FERM2
FERM2-3	CTGCCCTGAGCGGGTCCGGC	FERM2
FERM2-4	GAGGCCGGCCGGACCCGCTC	FERM2
FERM2-5	GCCCTCCCGGCGCCGCGCTC	FERM2
FKBP8-1	CCCTTTAAGAACGCCCCGCG	FKBP8
FKBP8-2	CCTTCCTGCTTGGCCCCGCG	FKBP8
FKBP8-3	GTCCCTTTAAGAACGCCCCG	FKBP8
FKBP8-4	GGAGGTGCCAACGCCCGGGA	FKBP8
FKBP8-5	TTAAAGGGACCGAAGCCTCC	FKBP8
FLNA-1	AATTAAAGTCGCAGGCACCT	FLNA
FLNA-2	CAGGCACCTAGGCGCGCGGG	FLNA
FLNA-3	GGCCCTTTAATTAAAGTCGC	FLNA
FLNA-4	GTCGCAGGCACCTAGGCGCG	FLNA
FLNA-5	TCGCAGGCACCTAGGCGCGC	FLNA
FLNB-1	CGTGGCCCAGGAACTCCCGC	FLNB
FLNB-2	GCCCAGGAACTCCCGCGGGA	FLNB
FLNB-3	GCGTGGCCCAGGAACTCCCG	FLNB
FLNB-4	GGCCCAGGAACTCCCGCGGG	FLNB
FLNB-5	GTAGGGCTGCCTGAATCACC	FLNB
FLNC-1	CCGGGTCCACGTCAGAGCGC	FLNC
FLNC-2	GGCCGGGCGGCATTCCTGGG	FLNC
FLNC-3	GGGAGGCCGGCGCTCTGACG	FLNC
FLNC-4	CAGGAATGCCGCCCGGCCCG	FLNC
FLNC-5	GGCCTCCCAGGAATGCCGCC	FLNC
FLOT1-1	CCTTACGCCAGGGTGCCAGG	FLOT1
FLOT1-2	GATTCCCGGCTCAAGAAGGG	FLOT1
FLOT1-3	TAAAGGTCCCCCGCGCCCAG	FLOT1
FLOT1-4	AGGTCAAGTCCCTCACCCGG	FLOT1
FLOT1-5	CAGGAAAGCTGGTCTGCGAG	FLOT1
FLOT2-1	GGCGTCCCCTTACTCCCATG	FLOT2
FLOT2-2	GGGCAGGGCAGCTGGTATCG	FLOT2
FLOT2-3	GTAAGGGGACGCCTTCCGGG	FLOT2
FLOT2-4	AGGTGCCCCATGGGAGTAAG	FLOT2
FLOT2-5	CATCTGTATCTGAAGCCCCT	FLOT2
FRIH-1	CCCGCGCCCACCGGAAGGAG	FRIH
FRIH-2	CCGAGCCCGCTCCTTCCGGT	FRIH
FRIH-3	AGCTCCGCCAGAGCGCGCGA	FRIH
FRIH-4	CCCGAGCCCGCTCCTTCCGG	FRIH
FRIH-5	GGGGTCCCGCGCCCACCGGA	FRIH
FRIL-1	CTGACCAATCCGGAGCACAT	FRIL
FRIL-2	GGCTAGCGGCCAATCTGCGG	FRIL
FRIL-3	TGCTCCGGATTGGTCAGGCA	FRIL
FRIL-4	GAGGGCTAGCGGCCAATCTG	FRIL
FRIL-5	GCTGAGACTCCTATGTGCTC	FRIL
FUBP1-1	AAAATCTCGCGATGTTTCCG	FUBP1
FUBP1-2	ATGTTTCCGAGGCAACGCGC	FUBP1
FUBP1-3	CCCACACCAGCGCGTTGCCT	FUBP1
FUBP1-4	CAACGCGCTGGTGTGGGTTA	FUBP1
FUBP1-5	CCGAGGCAACGCGCTGGTGT	FUBP1
FUMH-1	ATGACCAGTAAAGAATGAGG	FUMH
FUMH-2	CAGCCTCACACCGACAGGTG	FUMH
FUMH-3	ACAGCCTCACACCGACAGGT	FUMH
FUMH-4	GTCGGTGTGAGGCTGTTGAT	FUMH
FUMH-5	GCGGAACGGTTTCTGACAAC	FUMH
FUS-1	CCTCTACCTGCCCTACGAAG	FUS
FUS-2	TACCTGCCCTACGAAGGGGG	FUS
FUS-3	ACCAAACGCGGAAGAGCAGG	FUS
FUS-4	CTCTACCTGCCCTACGAAGG	FUS
FUS-5	GCGCCTGCGCGGTGCGTAGG	FUS
G3BP1-1	AAGAGCCCTGAGGACGCGGT	G3BP1
G3BP1-2	AGTAATTGGGCACTGACTCG	G3BP1
G3BP1-3	TTACTGTTCGAAGAGCCCTG	G3BP1
G3BP1-4	CAATCCCGACCGCGTCCTCA	G3BP1
G3BP1-5	CTGACTCGGGGATGAAGGCG	G3BP1
G3P-1	AAGTAGGGCCCGGCTACTAG	G3P
G3P-2	CAGGCCTCAAGACCTTGGGC	G3P
G3P-3	CCGTAAAACCGCTAGTAGCC	G3P
G3P-4	TTTACGGGCGCACGTAGCTC	G3P
G3P-5	GTGTGGGCCCCGACGTAGGG	G3P
G45IP-1	GGCGGCGAAGGGGATAGTAT	G45IP
G45IP-2	TCCCCCGAACTGAGGCAGCA	G45IP
G45IP-3	CGCCGCCCTCCCCCGAACTG	G45IP
G45IP-4	GTTCGGGGGAGGGCGGCGAA	G45IP
G45IP-5	TCCCTGCTGCCTCAGTTCGG	G45IP
G6PD-1	CTCGGCCACCACCCCTCGTG	G6PD
G6PD-2	GAGCGGACCCGCCTCAGGCG	G6PD
G6PD-3	TCGGCCACCACCCCTCGTGC	G6PD
G6PD-4	CCCCGCCCCGCCCGCACGAG	G6PD
G6PD-5	CCCGCCTCAGGCGAGGCGTG	G6PD
G6PI-1	CCGCGGGCAAGGTCGCTCAG	G6PI
G6PI-2	CCGCTGAGCGACCTTGCCCG	G6PI
G6PI-3	GAGCTGAGGCCCCAGATCAG	G6PI
G6PI-4	CGACCCGCGCCCCGATACCC	G6PI
G6PI-5	CGCGCCCCGATACCCAGGCC	G6PI
GANAB-1	CCAATGAGACAGCTGCCCGG	GANAB
GANAB-2	CGCACTCCAAATTATCGCAG	GANAB
GANAB-3	GCACTCCAAATTATCGCAGG	GANAB
GANAB-4	CTACCAATGAGACAGCTGCC	GANAB
GANAB-5	GCGCACTCCAAATTATCGCA	GANAB
GAR1-1	TTTAGTTCTGGCCGTTAGGG	GAR1
GAR1-2	CGCCTTCTCTCCCAGAGGCG	GAR1
GAR1-3	CTTGGAGATAGCTGGCGTTA	GAR1
GAR1-4	TGCCCCGCCTCTGGGAGAGA	GAR1
GAR1-5	GTGGAAGTGACGTATAACAG	GAR1
GBG12-1	GCACAGCCAGGGCGTCCGGG	GBG12
GBG12-2	CCGGGCTCCTTCCTCCGCGC	GBG12
GBG12-3	GTGGAAGCTCGGTGGACGTC	GBG12
GBG12-4	CCACCCCAGCGAGGCGGAGC	GBG12
GBG12-5	CCGCCCCGCCCACCCCAGCG	GBG12
GBLP-1	GAAGAAGGGCTCGATGCGAT	GBLP
GBLP-2	GCTCGATGCGATCGGCGCTC	GBLP
GBLP-3	TAGTCAGGCGTCGACTGCTA	GBLP
GBLP-4	CGATCGGCGCTCGGGTAGTC	GBLP
GBLP-5	GGCTCGATGCGATCGGCGCT	GBLP
GCN1L-1	CCAACTTTAAGCCCGTGATC	GCN1L
GCN1L-2	GCCCGGGGGCACCAAGCCCG	GCN1L
GCN1L-3	GCGGCCGCCGTCCTGCCCGG	GCN1L
GCN1L-4	AGCCCGGGCAGCCGGATCAC	GCN1L
GCN1L-5	CTTGGTGCCCCCGGGCAGGA	GCN1L
GDE-1	CGCTAGTCTCGCGAGAGCGT	GDE
GDE-2	CGGCCCGGAGCCGACTGAGA	GDE
GDE-3	CCGCTAGTCTCGCGAGAGCG	GDE
GDE-4	CTCAGTCGGCTCCGGGCCGG	GDE
GDE-5	GGGCACCGCACCGTCTCAGT	GDE
GDIA-1	GGCCCCTGCCGGTTGCGGCG	GDIA
GDIA-2	TCCCCGGCTCGCCTCCCGGG	GDIA
GDIA-3	CCCTCCCGGGAGGCGAGCCG	GDIA
GDIA-4	CCCGCGCCTCTCTAGACTCT	GDIA
GDIA-5	GCATCCGCGGAGACCGGGAG	GDIA
GDIB-1	AAAAAAAGTTGTGCGAGCGA	GDIB
GDIB-2	AAAAAGTTGTGCGAGCGACG	GDIB
GDIB-3	ACGTAACCAATTAGAGTGCC	GDIB
GDIB-4	AAAAAAGTTGTGCGAGCGAC	GDIB
GDIB-5	GACGTAACCAATTAGAGTGC	GDIB
GDIR1-1	GACTTCCGCTCACTCGGGCG	GDIR1
GDIR1-2	GCCCAGCCGCAAGATGGCGA	GDIR1
GDIR1-3	GGCACGCCGTCGCCATCTTG	GDIR1
GDIR1-4	AGATGGCGACGGCGTGCCCC	GDIR1
GDIR1-5	CACGAGGCCCAGCCGCAAGA	GDIR1
GLU2B-1	AGGACTGTGAAACCTTAGAG	GLU2B
GLU2B-2	TTTCACAGTCCTGCCCAAGA	GLU2B
GLU2B-3	CCTGCCCAAGATGGCCGTCT	GLU2B
GLU2B-4	GAACCCCCAGGGGCGGGATA	GLU2B
GLU2B-5	GAGCCGCGCCGCAGGACGGA	GLU2B
GLYC-1	AGGTGCGCAGCTGCACTACG	GLYC
GLYC-2	CTGCGCCGCAGCCAATAGCG	GLYC
GLYC-3	CAGCTGCACTACGCGGCCTC	GLYC
GLYC-4	TGCGCCGCAGCCAATAGCGC	GLYC
GLYC-5	GTAGTGCAGCTGCGCACCTG	GLYC
GNAI2-1	AGAGGCTGTTGATTGGCTCG	GNAI2
GNAI2-2	GCTGTTGATTGGCTCGAGGG	GNAI2
GNAI2-3	GGCTCGAGGGCGGAGCGAAG	GNAI2
GNAI2-4	GAGGCTGTTGATTGGCTCGA	GNAI2
GNAI2-5	GCTCGAGGGCGGAGCGAAGG	GNAI2
GNL1-1	GCCCGACAGAATTACCGCCG	GNL1
GNL1-2	GGACCAGGCTAACTCCGTCA	GNL1
GNL1-3	TGAGAGCCAGTGGCACCGAG	GNL1
GNL1-4	CCCCCTCCCACGATCCCCAG	GNL1
GNL1-5	GAGCGGAAGAGAGGTCAGTG	GNL1
GORS2-1	AGCGCTCGGGCCCCTTCCAG	GORS2
GORS2-2	GCGGCAGGTGGCGCTGTCTG	GORS2
GORS2-3	GGGCCCCTTCCAGTGGCTCG	GORS2
GORS2-4	CCTGCCGCGAGCCACTGGAA	GORS2
GORS2-5	CTGCCGCGAGCCACTGGAAG	GORS2
GRHPR-1	AGCGCCGGGTTGCGGCTGAG	GRHPR
GRHPR-2	GCGGTGACTGTGCGTGCTCG	GRHPR
GRHPR-3	GTCACCGCTCAGCCGCAACC	GRHPR
GRHPR-4	AGGGGGTGTGGCTTCGCGAG	GRHPR
GRHPR-5	GGCTTCGCGAGAGGGAGCGC	GRHPR
GRP75-1	AGCATATTACCTGTACGCCC	GRP75
GRP75-2	GACCGGGGCTGTCCGAGATA	GRP75
GRP75-3	GGGATATGAAGGCCGTATCT	GRP75
GRP75-4	AGCGGCAGTCGAGTATCCTC	GRP75
GRP75-5	TATCCTCTGGTCAGGCGGCG	GRP75
GRP78-1	CAGTGACGTTTATTGCGGAG	GRP78
GRP78-2	CGGAGCAGTGACGTTTATTG	GRP78
GRP78-3	TGAACGGCCTCCAACGAGCA	GRP78
GRP78-4	AGGGGGCCGCTTCGAATCGG	GRP78
GRP78-5	TGGCCGCCGCCGATTCGAAG	GRP78
GTF2I-1	AAACTACAACTCCCGCTGGG	GTF2I
GTF2I-2	GGATGCGTTCCCCGTCAACG	GTF2I
GTF2I-3	TGCGTTCCCCGTCAACGCGG	GTF2I
GTF2I-4	CCGAAACTACAACTCCCGCT	GTF2I
GTF2I-5	GCATCCGCAGCGCCGCCCAG	GTF2I
GUAA-1	CGGCCGGCCCTCGAGAGGAG	GUAA
GUAA-2	GCGGCTGCGGAGGGTATCTG	GUAA
GUAA-3	TGCGGAGGGTATCTGAGGCT	GUAA
GUAA-4	CCCTCGAGAGGAGGGGCTCG	GUAA
GUAA-5	CCGCGAGCCCCTCCTCTCGA	GUAA
H2A1B-1	GTCAAGCCAGACTGGGGATT	H2A1B
H2A1B-2	GCTGTGAGGAATTCTCCCAT	H2A1B
H2A1B-3	GAAGGCTCGTCAAGCCAGAC	H2A1B
H2A1B-4	GAAGTATTTATACTGACTGG	H2A1B
H2A1B-5	GAATCCTTCCGTCTGGTGTA	H2A1B
HAT1-1	AGGCGTGTCCAGGAGCCCGG	HAT1
HAT1-2	CGGAAGCGCCTCAAGAGGCG	HAT1
HAT1-3	TGACGTTAGCCAATTAAAGG	HAT1
HAT1-4	CAATTAAAGGAGGCGTGTCC	HAT1
HAT1-5	GGCGGCGGAAGCGCCTCAAG	HAT1
HCFC1-1	AGCGGTGCGAGGGCGAGTGG	HCFC1
HCFC1-2	AGGACCCCTGCGCTGCCTCG	HCFC1
HCFC1-3	CCCGCCGCGAGGCAGCGCAG	HCFC1
HCFC1-4	GCGGTGCGAGGGCGAGTGGG	HCFC1
HCFC1-5	GCGGGACGGTCTCAAGATGG	HCFC1
HDAC1-1	GCGCGGCTATAGGTGAGCCC	HDAC1
HDAC1-2	CAATCAGCTTGCGCAGACAC	HDAC1
HDAC1-3	CCAATCAGCTTGCGCAGACA	HDAC1
HDAC1-4	CGGCTATAGGTGAGCCCAGG	HDAC1
HDAC1-5	GAGGCCGCCGAGGGCCCCCT	HDAC1
HDAC2-1	AGGAGGCCGTTTCGGGCTCG	HDAC2
HDAC2-2	GCAGGTTGTTCACCCTAACA	HDAC2
HDAC2-3	TAGGGTGAACAACCTGCGCA	HDAC2
HDAC2-4	CGAGGTTAGAGGCCCTGTTA	HDAC2
HDAC2-5	CTCTAACCTCGAGCCCGAAA	HDAC2
HDAC3-1	CTCAGCTCTCCCGGTATCTG	HDAC3
HDAC3-2	CGAGGGGCGGAGCTCCCCTG	HDAC3
HDAC3-3	GGCGAGGGGCGGAGCTCCCC	HDAC3
HDAC3-4	GGCTTTGAGCGTCCCGGGTT	HDAC3
HDAC3-5	GACCCCCGGCCGGAGACAAA	HDAC3
HGS-1	CCGGCCCTAGAGCCGCGAGG	HGS
HGS-2	AATTAGCGCGCAGCGTTAGC	HGS
HGS-3	GCGCTAATTGGACGCGCCCT	HGS
HGS-4	GCGGCTCAAGGCCCGCCCAC	HGS
HGS-5	GTGCGCGCACTGGAGGGAAA	HGS
HMCS1-1	GTGGCTCCCACAGCCAATCG	HMCS1
HMCS1-2	TACCGGCCGCGATTGGCTGT	HMCS1
HMCS1-3	TTGGTAGAAGCCGGACTGGG	HMCS1
HMCS1-4	ATTGGTAGAAGCCGGACTGG	HMCS1
HMCS1-5	GATTGGTAGAAGCCGGACTG	HMCS1
HMGB1-1	ACGGGCTCTGGTCAGGACAA	HMGB1
HMGB1-2	GGAGACAGCCAATAGCAAAC	HMGB1
HMGB1-3	TTTGCTATTGGCTGTCTCCG	HMGB1
HMGB1-4	AATCCTTGATGACGTGTCCC	HMGB1
HMGB1-5	ATAGCAAACGGGCTCTGGTC	HMGB1
HMGX4-1	ACTCGGAGCCTGCTGAGCGC	HMGX4
HMGX4-2	CGAGCGCATCGAATAAAACT	HMGX4
HMGX4-3	GCTCGGCGCTCTTGGTCGAG	HMGX4
HMGX4-4	AACTCGGAGCCTGCTGAGCG	HMGX4
HMGX4-5	CTCGGCGCTCTTGGTCGAGC	HMGX4
HNRCL-1	CGAATCCAGCCGCAGCCTGC	HNRCL
HNRCL-2	CTGGATTCGATCCTGCGCGA	HNRCL
HNRCL-3	TCGAATCCAGCCGCAGCCTG	HNRCL
HNRCL-4	ATAGGGAGCAGAACCCGGGC	HNRCL
HNRCL-5	ATCCTGCGCGACGGCCGCGA	HNRCL
HNRDL-1	AGCGGGGCTAGCTGCCGCGG	HNRDL
HNRDL-2	AGGAGCGGGGCTAGCTGCCG	HNRDL
HNRDL-3	CGGAGCTGGGAGCGAGCGAA	HNRDL
HNRDL-4	GCGGAGGGGAACAATGGCGG	HNRDL
HNRDL-5	GGAGGCTAAAGTAGCGGGAG	HNRDL
HNRH1-1	AGCGTGTAATAATCCGCCGG	HNRH1
HNRH1-2	CCAAGCGTGTAATAATCCGC	HNRH1
HNRH1-3	GAGCTCTTTGTGACGCAACG	HNRH1
HNRH1-4	AGAGCCAGCCCACCTCCCGC	HNRH1
HNRH1-5	CTCTTTGTGACGCAACGGGG	HNRH1
HNRH3-1	ACGGGAAAGTCGGTTTCGCA	HNRH3
HNRH3-2	CGGCACGCAGCGCGCCTGCG	HNRH3
HNRH3-3	TCGGTTTCGCATGGCGCTGG	HNRH3
HNRH3-4	AAGTCGGTTTCGCATGGCGC	HNRH3
HNRH3-5	CCGGCCCCACTCTCGCGAGA	HNRH3
HNRL1-1	AATTGGCACTCATGTAACAT	HNRL1
HNRL1-2	CACTCATGTAACATCGGACG	HNRL1
HNRL1-3	CATCGGACGAGGCACGAGTG	HNRL1
HNRL1-4	AGTGCCAATTGGTCAGTGCG	HNRL1
HNRL1-5	GTGCCAATTGGTCAGTGCGT	HNRL1
HNRL2-1	AGCTCAAGTGCCTCGTAGCA	HNRL2
HNRL2-2	AGTGGAGTCCAAGACGGGCA	HNRL2
HNRL2-3	GCACACGCTTCCGTGCTACG	HNRL2
HNRL2-4	AGCCGCAGTGGAGTCCAAGA	HNRL2
HNRL2-5	GCCGCAGTGGAGTCCAAGAC	HNRL2
HNRPC-1	TATCCAATCACAATTAGCAG	HNRPC
HNRPC-2	TGTGATTGGATATCATTGTG	HNRPC
HNRPC-3	TTGGATATCATTGTGAGGAG	HNRPC
HNRPC-4	ATCCAATCACAATTAGCAGT	HNRPC
HNRPC-5	TGAACTGTCTAATTAGGAGC	HNRPC
HNRPD-1	AAGGTATAAAGGGTAGCGAG	HNRPD
HNRPD-2	GCCCCCAAGGCTGTGCAACG	HNRPD
HNRPD-3	AGGTATAAAGGGTAGCGAGA	HNRPD
HNRPD-4	CAACGCGGAGCGTGAGAGGA	HNRPD
HNRPD-5	GGAGCAGCAGCGTTAGGCCG	HNRPD
HNRPF-1	ACGCGCCAGAGCTGAGCCGC	HNRPF
HNRPF-2	GCGGTGGAGGCGGACAAGCG	HNRPF
HNRPF-3	GGCGCGGAGCAGAGCCGACA	HNRPF
HNRPF-4	GCCAGAGCTGAGCCGCCGGT	HNRPF
HNRPF-5	GCCTCCCCCGCCAGCCGTGT	HNRPF
HNRPG-1	AGCCAGCCAATGGGGAGACT	HNRPG
HNRPG-2	GTAGTTCCCAGTCTCCCCAT	HNRPG
HNRPG-3	GTCTGTCGACCCAACACCGA	HNRPG
HNRPG-4	GACAGAGGAGCCAGCCAATG	HNRPG
HNRPG-5	GGTAGAGAAAACGGTTAGAA	HNRPG
HNRPK-1	AGGGCGAAGCGATTGGCCCG	HNRPK
HNRPK-2	CACGTCAATCAAGGCGACGG	HNRPK
HNRPK-3	GGCCACGTCAATCAAGGCGA	HNRPK
HNRPK-4	CTCCGTCGCCTTGATTGACG	HNRPK
HNRPK-5	GGGCTTCAGCGATGGTGCGA	HNRPK
HNRPL-1	CACCCGATAGGGGGAGCCAC	HNRPL
HNRPL-2	CGCCGCCCCCACCCGATAGG	HNRPL
HNRPL-3	GGCGGCCTACCCTCCCCCCG	HNRPL
HNRPL-4	CCGCCGCCCCCACCCGATAG	HNRPL
HNRPL-5	GGCCTACCCTCCCCCCGCGG	HNRPL
HNRPM-1	ACACCTGCGCCCGCCGCTCC	HNRPM
HNRPM-2	GAGAAGCGATCAACAGCTGC	HNRPM
HNRPM-3	TCCTTGGCCCCACTCGCCCC	HNRPM
HNRPM-4	GCCCGGGGCGAGTGGGGCCA	HNRPM
HNRPM-5	GCGCGCCGGGAACAGCCAGT	HNRPM
HNRPQ-1	CCGCCACCGTCGGAGCGGAA	HNRPQ
HNRPQ-2	CTCCGACGGTGGCGGCCGAG	HNRPQ
HNRPQ-3	CTCGGCCGCCACCGTCGGAG	HNRPQ
HNRPQ-4	ACCCCGCCCTTCCGCTCCGA	HNRPQ
HNRPQ-5	GGGGCGGGCGGGAGCTCGGT	HNRPQ
HNRPR-1	GGGGCAATCGCTTGGCGAGG	HNRPR
HNRPR-2	TACGGGGCAATCGCTTGGCG	HNRPR
HNRPR-3	TCCAGGGACTCCGAGCTACG	HNRPR
HNRPR-4	CGAGCTACGGGGCAATCGCT	HNRPR
HNRPR-5	TCAGACGACCAGTAGTATCC	HNRPR
HNRPU-1	AGTGCTCCCGTCAGCGCAGG	HNRPU
HNRPU-2	GGGCGCCTATATTACGTGCG	HNRPU
HNRPU-3	TGACGGGAGCACTGCGCAGG	HNRPU
HNRPU-4	CGCTGACGGGAGCACTGCGC	HNRPU
HNRPU-5	GCACTGCGCAGGAGGAAAGC	HNRPU
HS105-1	AAGGAAGCGGAAGTGGCACG	HS105
HS105-2	AATCTGCGGCATTTACTCAC	HS105
HS105-3	GAAGCGGAAGTGGCACGTGG	HS105
HS105-4	TCTGGAAAGATTCTACCCAA	HS105
HS105-5	GCAACGGCGGCCGTTCTCCG	HS105
HS71L-1	GGAGAGTTCTGAGCAGGGGG	HS71L
HS71L-2	TCTGGAGAGTTCTGAGCAGG	HS71L
HS71L-3	CTGAGCAGGGGGCGGCACTC	HS71L
HS71L-4	GGGGCAAGCGGTCCGGATAA	HS71L
HS71L-5	GAGCCCAGGGGCAAGCGGTC	HS71L
HS74L-1	AGCCGTTGCCCGAGTGCTGA	HS74L
HS74L-2	GGCCGCTTCCGTCAGCACTC	HS74L
HS74L-3	TTCCGTCAGCACTCGGGCAA	HS74L
HS74L-4	AAGCGGCCGAAGTCCGGGCC	HS74L
HS74L-5	GACGGAAGCGGCCGAAGTCC	HS74L
HS90A-1	ACGGCGCATGCGTAGGCGCG	HS90A
HS90A-2	CTACGCATGCGCCGTTGCCG	HS90A
HS90A-3	GTTCTTCCGGAAGGTTCGGG	HS90A
HS90A-4	CGCGGCAACGGCGCATGCGT	HS90A
HS90A-5	CTGGGGAGGGTTCTTCCGGA	HS90A
HS90B-1	ATGACGTCAAGGTGGGCTGG	HS90B
HS90B-2	CATGGTCCGAAAAAAAGAGG	HS90B
HS90B-3	TCATGGTCCGAAAAAAAGAG	HS90B
HS90B-4	CGTCATGGTCCGAAAAAAAG	HS90B
HS90B-5	TCGGACCATGACGTCAAGGT	HS90B
HSP71-1	ACAAGACCCAATCACAAGCC	HSP71
HSP71-2	AGCCGGGCGTCTATTGGCCG	HSP71
HSP71-3	TTCCCCGGCCAATAGACGCC	HSP71
HSP71-4	ATTGGCCGGGGAAGCCGTAA	HSP71
HSP71-5	TGGGTCTTGTAAGGGCAGCC	HSP71
HSP72-1	AGGACGGGAGGCGAAAACCC	HSP72
HSP72-2	TCTGGCCTCTGATTGGTCCA	HSP72
HSP72-3	TTGGCTCAGAAGGGAAAAGG	HSP72
HSP72-4	GCTCGGTGATTGGCTCAGAA	HSP72
HSP72-5	GCCGACCCTTCCTGTCAATT	HSP72
HSP74-1	GACGTATTCAGACGTACTGG	HSP74
HSP74-2	GTGACGTATTCAGACGTACT	HSP74
HSP74-3	TGACGTATTCAGACGTACTG	HSP74
HSP74-4	CGTGACGTATTCAGACGTAC	HSP74
HSP74-5	GGGATGTTCTCGCGATATCC	HSP74
HSPB1-1	CCACGGCCCCTGAACGCTGG	HSPB1
HSPB1-2	TAATGGCAATGACCCGTTTG	HSPB1
HSPB1-3	GGGGAGGGGCGGCCCTCAAA	HSPB1
HSPB1-4	GCACTCCTCCCCCAGCGTTC	HSPB1
HSPB1-5	CCAGGGCCGTCCTTCTGTTA	HSPB1
HTSF1-1	CCCCGCCCCAAACCCGACCC	HTSF1
HTSF1-2	CGCCCCAAACCCGACCCCGG	HTSF1
HTSF1-3	CTGCGCGTCGACGCCCACCG	HTSF1
HTSF1-4	GCAGCGGGTCCCCCCAACCC	HTSF1
HTSF1-5	GCCCCAAACCCGACCCCGGT	HTSF1
HUWE1-1	CAACCTAACGAAGCAGTGAG	HUWE1
HUWE1-2	CCTAACGAAGCAGTGAGGGG	HUWE1
HUWE1-3	GGGGCGGAGCCAACCTACCA	HUWE1
HUWE1-4	ACAACCTAACGAAGCAGTGA	HUWE1
HUWE1-5	CACAACCTAACGAAGCAGTG	HUWE1
HYOU1-1	AATGAGTACGCGCGCCGGGG	HYOU1
HYOU1-2	GGTCCAATGAGTACGCGCGC	HYOU1
HYOU1-3	TCCAATGAGTACGCGCGCCG	HYOU1
HYOU1-4	GCGCGCGCTCATTGGAGCCT	HYOU1
HYOU1-5	GAAGCAGCCGGCGTCGGCCT	HYOU1
ICAL-1	CGCATGACGAGTCCACGGAG	ICAL
ICAL-2	GCATGACGAGTCCACGGAGC	ICAL
ICAL-3	CCACGCATCCCGGGCTCCCG	ICAL
ICAL-4	GGGAGGGAGGTCCCGCTCCG	ICAL
ICAL-5	TGAGCCAGTCTCCAGATGCC	ICAL
ICLN-1	GGAGGTCGGCTAAGAACGTG	ICLN
ICLN-2	GGTCGACGGCGTTCAGATTC	ICLN
ICLN-3	GGCAGACTAAGTTGTTCTTC	ICLN
ICLN-4	GGTTCTGTGGGAAGTCCCTC	ICLN
ICLN-5	AGACATTCTAGGAAAAGCGG	ICLN
IDHC-1	ATCCCACGGGAATTGGCGTG	IDHC
IDHC-2	CGCCACACGCCAATTCCCGT	IDHC
IDHC-3	GGCGATTGGAGGCGTGTCGG	IDHC
IDHC-4	GATGGGCGGAGTCAGCGAGA	IDHC
IDHC-5	GGATGGGCGGAGTCAGCGAG	IDHC
IF2A-1	ACATTCGTCCTTGTTCTCGG	IF2A
IF2A-2	CATCATTAACCATAGAGTCT	IF2A
IF2A-3	GGACGAATGTAGATCATGGA	IF2A
IF2A-4	ACAAGGACGAATGTAGATCA	IF2A
IF2A-5	GTCTGGGTCCTCCGAGAACA	IF2A
IF4A1-1	AGTTATCCAATGGTGCCTGC	IF4A1
IF4A1-2	GAGTTATCCAATGGTGCCTG	IF4A1
IF4A1-3	TAGGCACTCGAGTTATCCAA	IF4A1
IF4A1-4	ATCCAATGGTGCCTGCGGGC	IF4A1
IF4A1-5	CTCCGGCCCGCAGGCACCAT	IF4A1
IF4A3-1	GGAACTGGGCGTTTGCCGCA	IF4A3
IF4A3-2	GTTTGCCGCAGGGAAAAGTA	IF4A3
IF4A3-3	TCGTCACGTGAAAGGGAACT	IF4A3
IF4A3-4	GATCCCGCGGGAACTGCATA	IF4A3
IF4A3-5	GCACTCTTCGTCACGTGAAA	IF4A3
IF4B-1	CGTAAAGCTGCGCGGCGAGG	IF4B
IF4B-2	GTTCGTAAAGCTGCGCGGCG	IF4B
IF4B-3	TCTAGGTTCGTAAAGCTGCG	IF4B
IF4B-4	GAGGTGGCACGCCGTCCGAC	IF4B
IF4B-5	GCGCATGTCTTCCCGTCGGA	IF4B
IF4E-1	ATATGTCCGTTTGGCCCTGG	IF4E
IF4E-2	GCGGCACCTGCGCAAGACTG	IF4E
IF4E-3	GCGGCTGCGTGAGTAACGAG	IF4E
IF4E-4	ACGTGACGGATATGTCCGTT	IF4E
IF4E-5	CAGGTGCCGCCAGGGCCAAA	IF4E
IF4G1-1	GCGGCGCAGATCGCCCGGCG	IF4G1
IF4G1-2	GGCAAATCCCATGTGCTCGG	IF4G1
IF4G1-3	GGGGGCAAATCCCATGTGCT	IF4G1
IF4G1-4	ATCTGCGCCGCCGAGCACAT	IF4G1
IF4G1-5	GATCTGCGCCGCCGAGCACA	IF4G1
IF4H-1	ATCGCAAATCCCTTGGACGC	IF4H
IF4H-2	CCGCCTGATCGCAAATCCCT	IF4H
IF4H-3	GCCGCGCAGCGCCCGGCCCT	IF4H
IF4H-4	GTGCGCGTGCCTGCGTCCAA	IF4H
IF4H-5	GGACGCCTGCCCGGCCTACG	IF4H
IF5A1-1	ATGCGCGTCATTGGACGGGT	IF5A1
IF5A1-2	GTGTGTGCGCTTGCGCAGTG	IF5A1
IF5A1-3	ACGTATGCGCGTCATTGGAC	IF5A1
IF5A1-4	GCGTCATTGGACGGGTCGGT	IF5A1
IF5A1-5	TGTGCGCTTGCGCAGTGCGG	IF5A1
IF6-1	GCGACCATAGAGTCCGCCGG	IF6
IF6-2	GCGGACTCTATGGTCGCGAG	IF6
IF6-3	TAGAGTCCGCCGGAGGCCGG	IF6
IF6-4	CTCGCGACCATAGAGTCCGC	IF6
IF6-5	GCATCCAGCCCCTCTACCTC	IF6
ILF2-1	GTTTGACAAAGTAAGCCAAT	ILF2
ILF2-2	TGGCTAGTTCCTGACACAGT	ILF2
ILF2-3	TTGGCTTACTTTGTCAAACC	ILF2
ILF2-4	AGGAACTAGCCAATAAGAAC	ILF2
ILF2-5	ATTGGCTTACTTTGTCAAAC	ILF2
ILF3-1	GCAGGCCCAACCCAAATGGG	ILF3
ILF3-2	GGCGCAACGCGGCGTCAAAG	ILF3
ILF3-3	GCCTGCGTCGAGGCGCAACG	ILF3
ILF3-4	TTTGGGTTGGGCCTGCGTCG	ILF3
ILF3-5	GAGGTGCGGGAACACGTGAC	ILF3
IMA1-1	ATTTGAAAAACACGTTGGGA	IMA1
IMA1-2	GGTGGATTTGAAAAACACGT	IMA1
IMA1-3	CTAAGCTGTGTGCCCATTGG	IMA1
IMA1-4	GAGGGAGTCATAGGGCTTGG	IMA1
IMA1-5	GTGGATTTGAAAAACACGTT	IMA1
IMA5-1	CCCAGCCTGTGAAGAGTCGG	IMA5
IMA5-2	GCCCAGCCTGTGAAGAGTCG	IMA5
IMA5-3	GTCTTGTAACGCTCTCTCGC	IMA5
IMA5-4	CCCCCGACTCTTCACAGGCT	IMA5
IMA5-5	CTCTCGCCGGACATTCCTAA	IMA5
IMA7-1	AGACCGCAGCTACTAAAGGT	IMA7
IMA7-2	CTCCCCACCTTTAGTAGCTG	IMA7
IMA7-3	GACCGCAGCTACTAAAGGTG	IMA7
IMA7-4	AAAGAGACCGCAGCTACTAA	IMA7
IMA7-5	CGCACTTTCGGTGTAATGAT	IMA7
IMB1-1	ATTCGGACCGGACCTCTCCG	IMB1
IMB1-2	CGGACCGGACCTCTCCGCGG	IMB1
IMB1-3	GGCCAGTTAGGGATTCCGCG	IMB1
IMB1-4	AGGACAACGGCCAATCGTCG	IMB1
IMB1-5	ATTCCGCGTGGCCAGGACAA	IMB1
IMDH1-1	CGCCCTTCTCGCCCCTCCCG	IMDH1
IMDH1-2	GCGCGGCTGAGCCCTTTGTG	IMDH1
IMDH1-3	GCTGAGCCCTTTGTGCGGCG	IMDH1
IMDH1-4	AGCCCTTTGTGCGGCGCGGG	IMDH1
IMDH1-5	AGGCGGCGGTTTCCGCGGGA	IMDH1
IMDH2-1	CAGGGCGTAGTGCGCGCGGG	IMDH2
IMDH2-2	CCCGCCGCAGCGAGGCGGGT	IMDH2
IMDH2-3	GGAACCTACCCGCCTCGCTG	IMDH2
IMDH2-4	ACGTCAGGGCGTAGTGCGCG	IMDH2
IMDH2-5	CGTCAGGGCGTAGTGCGCGC	IMDH2
IPO4-1	AATCACCTTGGCAACCCGCG	IPO4
IPO4-2	GCTCAGCCTAACGGAAGTGG	IPO4
IPO4-3	GGAAGCGAATTGAATCACCT	IPO4
IPO4-4	TCAATTCGCTTCCCACAAAG	IPO4
IPO4-5	TCGCTTCCCACAAAGAGGTC	IPO4
IPO5-1	GCGGGGACCGGCACCAGCGG	IPO5
IPO5-2	TTTGCCCCGCCCTTCCCGCG	IPO5
IPO5-3	AGCGCGGGGACCGGCACCAG	IPO5
IPO5-4	GGCCCCCGAGGAGGCGTCCT	IPO5
IPO5-5	GGGTGCGTGGCCAATCAGCG	IPO5
IPO9-1	CCTGCGCACCAGAGGCGGGC	IPO9
IPO9-2	GCCTGCGCACCAGAGGCGGG	IPO9
IPO9-3	CCGCCTCTGGTGCGCAGGCG	IPO9
IPO9-4	GCGCGGGGGCCGTCATTCGG	IPO9
IPO9-5	GAAAGGTGCAGTTCTCGTTC	IPO9
IQGA1-1	CGCTCAGGGCGGTGTCGCTG	IQGA1
IQGA1-2	CTCTTTCCGGCCGCTCAGGG	IQGA1
IQGA1-3	TGAGCGGCCGGAAAGAGGCG	IQGA1
IQGA1-4	CCCAGCGACACCGCCCTGAG	IQGA1
IQGA1-5	CCTGAGCGGCCGGAAAGAGG	IQGA1
ITA5-1	CCTCCCCCCGCCTGCCGAGG	ITA5
ITA5-2	CAGCCCCCTCGGCAGGCGGG	ITA5
ITA5-3	GGACGCGGGCTCAGAGTTCC	ITA5
ITA5-4	GAGGCGAATGACTCAACGCG	ITA5
ITA5-5	CCCTCCCCCCGCCTGCCGAG	ITA5
ITB1-1	CGGGATCAGACGCGCAGAGG	ITB1
ITB1-2	GAGCGGGATCAGACGCGCAG	ITB1
ITB1-3	GCGGCTGGTTTCCTGCCGGG	ITB1
ITB1-4	CCCCGGCAGGAAACCAGCCG	ITB1
ITB1-5	TCAGACGCGCAGAGGAGGCG	ITB1
ITPA-1	CACAGCGTCCGATTTGCTGG	ITPA
ITPA-2	CTCGCCCGATACGCGCCTTG	ITPA
ITPA-3	GTATCGGGCGAGTGGGCTCG	ITPA
ITPA-4	AAGGCGCGTATCGGGCGAGT	ITPA
ITPA-5	CCACAGCGTCCGATTTGCTG	ITPA
K1C10-1	AAAATTGTACATATTAGGAT	K1C10
K1C10-2	ATAAGCCAAAGATGCTAAGT	K1C10
K1C10-3	ACAAGCCTTTATATACTGAG	K1C10
K1C10-4	CAAGCCTTTATATACTGAGA	K1C10
K1C10-5	TAAGCAAACTCTAACACATG	K1C10
K1C14-1	GCAGGGGATGGATACCCGGC	K1C14
K1C14-2	ATGCGAGTGCTTTATACTCG	K1C14
K1C14-3	GACATGATGAGGCGGATGAG	K1C14
K1C14-4	TGATGAGGCGGATGAGAGGA	K1C14
K1C14-5	AGTGCTTTATACTCGTGGGT	K1C14
K1C9-1	GAGGGAGGTCTGGGATACGG	K1C9
K1C9-2	TCCCCCCACAGACCCGAGGG	K1C9
K1C9-3	AGACCTCCCTCGGGTCTGTG	K1C9
K1C9-4	GCTACCGGCTCCCAAGTGCA	K1C9
K1C9-5	GCTGCGGCTCAAGTAGGACG	K1C9
K22E-1	ACGCACCAGGAATAGCTCCC	K22E
K22E-2	TACGTGGGTTTGGTCTGCCT	K22E
K22E-3	TAGCTTGATAATCACGCACC	K22E
K22E-4	ATACGTGGGTTTGGTCTGCC	K22E
K22E-5	GATCCACTTATACGTGGGTT	K22E
KDM1-1	AAGCTACACGTTCTTTGCTG	KDM1
KDM1-2	AGGTCCCACTCCAAACGCCG	KDM1
KDM1-3	CAGGTCCCACTCCAAACGCC	KDM1
KDM1-4	CGGCGTTCTCGCGGCTAGAG	KDM1
KDM1-5	GCCATAGAGCGGCGTTCTCG	KDM1
KIF23-1	CCTAGGCGACCGACGCTGAA	KIF23
KIF23-2	CCTTTCAGCGTCGGTCGCCT	KIF23
KIF23-3	CTCCGCGGCCCTTTCAGCGT	KIF23
KIF23-4	AGTGACTTCGCTGCCGGAAG	KIF23
KIF23-5	GGAAGTGGCGCTTGTCTCCT	KIF23
KIF5A-1	CGTCGAGCCAGCGTCCCCAG	KIF5A
KIF5A-2	GCTCGACGTCGACCCCCGAA	KIF5A
KIF5A-3	GGTGAGGTTCCACCCTTCGG	KIF5A
KIF5A-4	CGACGTCGACCCCCGAAGGG	KIF5A
KIF5A-5	CGGTGAGGTTCCACCCTTCG	KIF5A
KINH-1	AAATTTGAATCTGCGACCCC	KINH
KINH-2	AAAATTTGAATCTGCGACCC	KINH
KINH-3	CTGCGACCCCGGGCCAGGAG	KINH
KINH-4	GCGCTCGCACCCTGCCGCGG	KINH
KINH-5	GTGCGGGAGGAGGACTGCGC	KINH
KPRA-1	CGAACCTGTGACATGCCCCT	KPRA
KPRA-2	CGTGGAAGCGGTCAAAGCAG	KPRA
KPRA-3	TAAAAGCCTGTTCTTCCGAG	KPRA
KPRA-4	CTAAAAGCCTGTTCTTCCGA	KPRA
KPRA-5	TCTAAAAGCCTGTTCTTCCG	KPRA
KPYM-1	ACCTTCAGGAGGAAGCGCGG	KPYM
KPYM-2	CGGGCGCAGTCACCTTCAGG	KPYM
KPYM-3	GTCACCTTCAGGAGGAAGCG	KPYM
KPYM-4	CCTGAAGGTGACTGCGCCCG	KPYM
KPYM-5	TGAAGGTGACTGCGCCCGCG	KPYM
KU70-1	ACATAGGTAGAAGCTGGTTG	KU70
KU70-2	TCAGGGACATAGGTAGAAGC	KU70
KU70-3	TGATGGGTTGGCTTTCGTCA	KU70
KU70-4	CGCACTATATCGCGTCAGGC	KU70
KU70-5	GGACATAGGTAGAAGCTGGT	KU70
KYNU-1	AGTGGCTGGAGATTACCGAT	KYNU
KYNU-2	GGAGATTACCGATTGGTTAG	KYNU
KYNU-3	TTACCGATTGGTTAGGGGAG	KYNU
KYNU-4	GTTGCTTAAATTTCTGACAG	KYNU
KYNU-5	CTTCCTCTCCCCTAACCAAT	KYNU
LANC1-1	AATTTCTAAAGGATAACGCA	LANC1
LANC1-2	TAATTTCTAAAGGATAACGC	LANC1
LANC1-3	CACAGGCGTGTAATTTCTAA	LANC1
LANC1-4	GCGGGTCTCGGGAACGGCGA	LANC1
LANC1-5	GGAACGGCGAAGGCTCTGAT	LANC1
LAS1L-1	ATGCGGGGTTAAAAACTCAC	LAS1L
LAS1L-2	CGCCGACCTAATGACATGCG	LAS1L
LAS1L-3	GGCGCCGACCTAATGACATG	LAS1L
LAS1L-4	AACCCCGCATGTCATTAGGT	LAS1L
LAS1L-5	GCGCCGACCTAATGACATGC	LAS1L
LC7L2-1	GCGCTCAGTCGTTTCCCGCG	LC7L2
LC7L2-2	GGCGGGCGGAGTGATACAGC	LC7L2
LC7L2-3	TGATACAGCTGGACGCCAGT	LC7L2
LC7L2-4	GCGGGAAACGACTGAGCGCG	LC7L2
LC7L2-5	GTTAGGGTGGAACTCCACTC	LC7L2
LDH6A-1	ACAACTCCGCCCAACAGCAG	LDH6A
LDH6A-2	TGCAGGCACAACGCAGTGCA	LDH6A
LDH6A-3	CCGGCTGCAGAAGGCGCACG	LDH6A
LDH6A-4	CGGGCTGCGGTGTAGGTGGT	LDH6A
LDH6A-5	CTGCGGTGTAGGTGGTTGGC	LDH6A
LDHA-1	CCACGTGTGAGTCGGGCTGG	LDHA
LDHA-2	CCCCAGCCCGACTCACACGT	LDHA
LDHA-3	GCGGGAACCCACGTGTGAGT	LDHA
LDHA-4	CCCCCAGCCCGACTCACACG	LDHA
LDHA-5	GCGCACGTGGAGCAGTCTGC	LDHA
LEO1-1	AAACTAGGTCACGTAAGGAA	LEO1
LEO1-2	CTTATATACCATGCATACCC	LEO1
LEO1-3	GTATGCATGGTATATAAGCC	LEO1
LEO1-4	AGCGAAAACTAGGTCACGTA	LEO1
LEO1-5	CAGGCGAGAACAGGTTCACT	LEO1
LGUL-1	AGTCTGAGGCATAGTCCTGT	LGUL
LGUL-2	GCCTCAGACTACAACTCCCA	LGUL
LGUL-3	GAGTCAGCGCCTCCACCCAC	LGUL
LGUL-4	GTTTGCCTCCTTTATGCGCA	LGUL
LGUL-5	TCCTTGGGAGTTGTAGTCTG	LGUL
LIGA-1	GGGAGTCGTAGTCTCCCGAA	LIGA
LIGA-2	GTCGTAGTCTCCCGAATGGG	LIGA
LIGA-3	TAGTCTCCCGAATGGGAGGA	LIGA
LIGA-4	AGCCCTCCCGCAGAGCACAC	LIGA
LIGA-5	GGAGTCGTAGTCTCCCGAAT	LIGA
LMAN1-1	CCCGGCCTCCGCTTTCCGCG	LMAN1
LMAN1-2	TCGCTGATTGGCAGAGCCCG	LMAN1
LMAN1-3	GGGGCTCACCCCTTGCCCTT	LMAN1
LMAN1-4	CACAGCTGCTCCTGGCCGTG	LMAN1
LMAN1-5	CGCTGATTGGCAGAGCCCGG	LMAN1
LMNA-1	GGCAGTCCCAGATCCATTGG	LMNA
LMNA-2	GGGCAGTCCCAGATCCATTG	LMNA
LMNA-3	AGGGGCAGTCCCAGATCCAT	LMNA
LMNA-4	CCCCCACCCCCAATGGATCT	LMNA
LMNA-5	GAAGGACCGTTGGGGTGTGG	LMNA
LPP-1	CCTCCCCTTGGTCTCCCGTG	LPP
LPP-2	GCACCGCACGGGAGACCAAG	LPP
LPP-3	TTACATGGACAAATGCGTGC	LPP
LPP-4	CGCACGGGAGACCAAGGGGA	LPP
LPP-5	GCGCTGGAGGCTGACGTCAG	LPP
LPPRC-1	CTTCTGTCCTCGGAGAAGTG	LPPRC
LPPRC-2	GCCAAATGTGGGGGGAGCGA	LPPRC
LPPRC-3	TGGAAAACCGCACTTCTCCG	LPPRC
LPPRC-4	CCGGGCGTGCCAAATGTGGG	LPPRC
LPPRC-5	GACCGCAGGGTAGCCTGGCG	LPPRC
LRWD1-1	CCGCCATCGCGCCGTCCGCG	LRWD1
LRWD1-2	GCGCCTGCGCACTGGCCACG	LRWD1
LRWD1-3	CCACGCGGACGGCGCGATGG	LRWD1
LRWD1-4	GAGTTGTAGTCCGCGCCGGG	LRWD1
LRWD1-5	GCATTCCCGAAGGACTTCGG	LRWD1
LSM2-1	AGCCTGGGCTGCCAGACGGG	LSM2
LSM2-2	GAACAAAATCCTTTGAGCTC	LSM2
LSM2-3	CCCTAGCCTGGGCTGCCAGA	LSM2
LSM2-4	CGCCACCCGTCTGGCAGCCC	LSM2
LSM2-5	GCAGGCGCGGACCCTAGCCT	LSM2
LTV1-1	CCGGTGGCTTCTCGCGATCG	LTV1
LTV1-2	GATCGCGAGAAGCCACCGGG	LTV1
LTV1-3	GTCGCGACCGGAAGTTACAT	LTV1
LTV1-4	AGGAGCTGATGGGTCGCGAC	LTV1
LTV1-5	CGAGAAGCCACCGGGAGGTG	LTV1
MACF1-1	GAGGACTCGCCGGGACCCGG	MACF1
MACF1-2	GGCCTGGCGCTCCTGACAGG	MACF1
MACF1-3	GCCGAGGACTCGCCGGGACC	MACF1
MACF1-4	GCCTGGGGCCGAGGACTCGC	MACF1
MACF1-5	GCCGAACGGCAGGGAGACCC	MACF1
MAP4-1	CCTCGTCGCCTCTTGAGGGC	MAP4
MAP4-2	GCCACGCTTATTGGCCGGAG	MAP4
MAP4-3	TCCGGCCAATAAGCGTGGCG	MAP4
MAP4-4	ACGCTTATTGGCCGGAGCGG	MAP4
MAP4-5	CCGGCCAATAAGCGTGGCGA	MAP4
MARE1-1	GCTACCGTTCTGTGGATCAG	MARE1
MARE1-2	TCGGCCCCTGATCCACAGAA	MARE1
MARE1-3	ATCCACAGAACGGTAGCCGA	MARE1
MARE1-4	GATCCACAGAACGGTAGCCG	MARE1
MARE1-5	GCCCCTCGGCTACCGTTCTG	MARE1
MATR3-1	CGCGCCGAACCAGATCGAGG	MATR3
MATR3-2	GCGCGCCGAACCAGATCGAG	MATR3
MATR3-3	GCGCGCGCCGAACCAGATCG	MATR3
MATR3-4	AGGTGCGCGCGCTGAGTAGG	MATR3
MATR3-5	CGCGCGCCGAACCAGATCGA	MATR3
MBD3-1	GCTCGCCAGCCCCCGCTCGG	MBD3
MBD3-2	CTCGCCAGCCCCCGCTCGGG	MBD3
MBD3-3	GCAGGCGCGCACGCCACTTA	MBD3
MBD3-4	GGGCCAGAGTCCCCAAGACT	MBD3
MBD3-5	GCCATGCCCCCGCCCCTCTA	MBD3
MBNL1-1	CGAGCTCCTAATGCACGCGG	MBNL1
MBNL1-2	CGTCGAGCTCCTAATGCACG	MBNL1
MBNL1-3	GAGCTCGACGAGTCCGCCCT	MBNL1
MBNL1-4	GCGGGCGCCGTGGATCCCCT	MBNL1
MBNL1-5	GGATCCCCTCGGCCTCCCGT	MBNL1
MCA3-1	CGGCGATTGGCTGAACGGAA	MCA3
MCA3-2	GGCGATTGGCTGAACGGAAG	MCA3
MCA3-3	TTCAGCGGCGATTGGCTGAA	MCA3
MCA3-4	GCGCCAAAGCACAGGAGGCG	MCA3
MCA3-5	GCGGCGATTGGCTGAACGGA	MCA3
MCM2-1	CCGGCGTGGTGACGTCAGGG	MCM2
MCM2-2	GCAGGCCCAGATGCCGAGGG	MCM2
MCM2-3	GCGTCCACTGGCGACCAGAA	MCM2
MCM2-4	GGTCCCGCCTACAACGCCCG	MCM2
MCM2-5	TGGAGGGACTAGTTGGCGCG	MCM2
MCM3-1	ATGATTGGCTGAGTTCTCTG	MCM3
MCM3-2	GAGCATATAAGCATTATGAT	MCM3
MCM3-3	ATCAAAAGCTTCTTCTTCTT	MCM3
MCM3-4	GAGGAACAGAGAATCCCGGA	MCM3
MCM3-5	GACGAGCAAACTGACCAATA	MCM3
MCM4-1	CGGGGCCTCACCAATCACAG	MCM4
MCM4-2	GCCACTGCGCATCGGCAGGG	MCM4
MCM4-3	TACGTGGCTCCGCCTCCGGG	MCM4
MCM4-4	ATCACAGCGGCGCTCGTACG	MCM4
MCM4-5	CCCCCCCTGCCGATGCGCAG	MCM4
MCM5-1	GGCAGACAGTCCGGGCGGCG	MCM5
MCM5-2	TCATCTTCGGCAGACAGTCC	MCM5
[truncated: 2,650 more rows]
