# Supplementary material for: Uncovering receptor-ligand interactions using a high-avidity CRISPR activation screening platform
Source: Sci Adv. 2024 Feb 14;10(7):eadj2445. doi: 10.1126/sciadv.adj2445 (PMC10866537; doi:10.1126/sciadv.adj2445)
Supplement: Supplementary file 2 — Tables S1 to S14 [file sciadv.adj2445_tables_s1_to_s14.zip › adj2445_Table_S4.xlsx]

## Sheet: Sheet1
Supplementary Table 2 - Primer sequences used in the study
Oligonucleotides for ligation
Primer name	Seqeunce	Purpose
tdTomato_Guide_F	CAC CGG TCC CCT CCA CCC CAC AGT G	Ligation into lentiSAM puro
tdTomato_Guide_R	AAA CCA CTG TGG GGT GGA GGG GAC C	Ligation into lentiSAM puro
Primers for 1st PCR
Primer name	Seqeunce	Purpose
Library-NGS-S1-F	TCC CTA CAC GAC GCT CTT CCG ATC TNC TTG TGG AAA GGA CGA AAC ACC G	Part of 8 primer mix used as F for PCR 1
Library-NGS-S2-F	TCC CTA CAC GAC GCT CTT CCG ATC TNN CTT GTG GAA AGG ACG AAA CAC CG	Part of 8 primer mix used as F for PCR 1
Library-NGS-S3-F	TCC CTA CAC GAC GCT CTT CCG ATC TNN NCT TGT GGA AAG GAC GAA ACA CCG	Part of 8 primer mix used as F for PCR 1
Library-NGS-S4-F	TCC CTA CAC GAC GCT CTT CCG ATC TNN NNC TTG TGG AAA GGA CGA AAC ACC G	Part of 8 primer mix used as F for PCR 1
Library-NGS-S5-F	TCC CTA CAC GAC GCT CTT CCG ATC TNN NNN CTT GTG GAA AGG ACG AAA CAC CG	Part of 8 primer mix used as F for PCR 1
Library-NGS-S6-F	TCC CTA CAC GAC GCT CTT CCG ATC TNN NNN N CTT GTG GAA AGG ACG AAA CAC CG	Part of 8 primer mix used as F for PCR 1
Library-NGS-S7-F	TCC CTA CAC GAC GCT CTT CCG ATC TNN NNN NN CTT GTG GAA AGG ACG AAA CAC CG	Part of 8 primer mix used as F for PCR 1
Library-NGS-S8-F	TCC CTA CAC GAC GCT CTT CCG ATC TNN NNN NNN CTT GTG GAA AGG ACG AAA CAC CG	Part of 8 primer mix used as F for PCR 1
pKVL2-U6gRNA-NGS-V1-R	GTTCAGACGTGTGCTCTTCCGATCT TCCAGACTGCCTTGGGAAAAG	Reverse primer for PCR1 for Wright library
pSB700-NGS-R	GTT CAG ACG TGT GCT CTT CCG ATC TCA TTA TTG ACG TCA ATG GGC GGG	Reverse primer for PCR1 for new library
Primers for 2nd PR
C5P5_N5XX	AATGATACGGCGACCACCGAGATCTACAC [i5 barcode] ACACTCTTTCCCTACACGACGCTCTTCCGATC*T	Format of the forward primer for PCR2; unique i5 or i7 barcodes used for each sample
C7P7_N7XX	CAAGCAGAAGACGGCATACGAGAT [i7 barcode] GTGACTGGAGTTCAGACGTGTGCTCTTCCGATC*T	Format of the reverse primer for PCR2; unique i5 or i7 barcodes used for each sample
Oligo pool PCR
Oligo-pool-F	CTTGTGGAAAGGACGAAACAC
Oligo-pool-R	TCGTATTCGCAGCATAGCTC
