# Supplementary material for: Uncovering receptor-ligand interactions using a high-avidity CRISPR activation screening platform
Source: Sci Adv. 2024 Feb 14;10(7):eadj2445. doi: 10.1126/sciadv.adj2445 (PMC10866537; doi:10.1126/sciadv.adj2445)
Supplement: Supplementary file 2 — Tables S1 to S14 [file sciadv.adj2445_tables_s1_to_s14.zip › adj2445_Table_S5.csv]

Gene	NumGuides	AF488-SA-PDL1.pos|score	AF488-SA-PDL1.pos|p-value	AF488-SA-PDL1.pos|fdr	AF488-SA-PDL1.pos|rank	AF488-SA-PDL1.pos|goodsgrna	AF488-SA-PDL1.pos|lfc
A2M	6	0.5399	0.49454	0.686616	4619	2	0.12863
A3GALT2	7	0.18352	0.22147	0.557538	2541	2	0.31148
A4GALT	7	0.25067	0.27513	0.581565	3053	3	0.18399
A4GNT	7	0.35573	0.34907	0.606025	3741	3	0.1999
AADAC	5	0.57274	0.48486	0.682421	4747	2	0.073018
AADACL4	7	0.2855	0.29957	0.585291	3292	1	0.14176
AARS	6	0.11716	0.16376	0.545717	1860	4	0.19072
AASDH	7	0.61975	0.56581	0.718162	4900	1	-0.049561
AATK	14	0.12251	0.18684	0.556066	1920	5	0.33269
ABCA1	6	0.30757	0.31512	0.592448	3439	1	0.072192
ABCA10	5	0.7481	0.60353	0.730438	5357	1	0.038328
ABCA12	8	0.13999	0.18673	0.556066	2108	3	0.2704
ABCA13	9	0.46289	0.44539	0.658077	4269	2	0.16226
ABCA2	12	0.14909	0.21367	0.557538	2201	4	0.2646
ABCA3	7	0.24776	0.27513	0.581565	3033	2	0.12636
ABCA4	7	0.095759	0.13856	0.52873	1623	4	0.36807
ABCA5	8	0.98541	0.92787	0.940742	6136	0	0.038246
ABCA6	6	0.44372	0.43065	0.647125	4192	1	0.020565
ABCA7	13	0.95902	0.91108	0.928412	6026	2	0.20408
ABCA8	6	0.8507	0.7086	0.799009	5643	1	0.15747
ABCA9	4	0.80521	0.63606	0.75044	5510	1	0.066829
ABCB1	6	0.56202	0.51922	0.69777	4709	1	-0.046095
ABCB10	9	0.61789	0.60312	0.730438	4892	3	0.16983
ABCB11	8	0.20782	0.24911	0.571262	2738	3	0.28329
ABCB4	7	0.013869	0.013084	0.245564	396	4	0.49395
ABCB5	7	0.29438	0.30098	0.585291	3358	2	0.18578
ABCB6	6	0.2805	0.28567	0.585291	3249	3	0.15602
ABCB7	7	0.84674	0.72623	0.80919	5633	1	0.080368
ABCB8	12	0.45702	0.48287	0.680902	4245	4	0.2623
ABCB9	14	0.14294	0.21331	0.557538	2141	7	0.41634
ABCC1	7	0.17408	0.21896	0.557538	2464	3	0.19999
ABCC10	14	0.034203	0.042025	0.351892	762	8	0.35662
ABCC11	8	0.020913	0.018987	0.270355	537	5	0.51952
ABCC12	13	0.039321	0.046424	0.367475	852	6	0.30924
ABCC2	7	0.12577	0.17736	0.556066	1953	4	0.17254
ABCC3	14	0.31116	0.3725	0.616672	3457	5	0.48347
ABCC4	6	0.58735	0.51923	0.69777	4810	2	0.17376
ABCC5	12	0.30841	0.36287	0.61136	3444	3	0.35393
ABCC6	8	0.17485	0.23285	0.565841	2473	2	0.33152
ABCC8	7	0.094604	0.13856	0.52873	1610	3	0.38396
ABCC9	11	0.53839	0.52868	0.700971	4612	3	0.16531
ABCD1	7	0.85906	0.735	0.814297	5670	1	0.0496
ABCD2	7	0.68722	0.5895	0.723528	5154	1	0.08234
ABCD3	7	0.99795	0.9816	0.983974	6195	0	-0.099661
ABCD4	7	0.32221	0.32875	0.599756	3530	3	0.15941
ABCG1	14	0.21063	0.27997	0.581565	2761	4	0.20689
ABCG2	9	0.60898	0.59294	0.724612	4867	3	0.13107
ABCG4	12	0.0037338	0.00547	0.233232	144	9	0.50076
ABCG5	6	0.2708	0.26794	0.575835	3184	2	0.15158
ABCG8	7	0.95054	0.84462	0.88092	5987	1	0.01251
ABHD1	5	0.80291	0.64291	0.756374	5506	1	0.038945
ABHD12	13	0.02243	0.029202	0.317059	562	6	0.49102
ABHD13	7	0.0081487	0.0099639	0.245564	257	4	0.63274
ABHD14A	6	0.87435	0.74169	0.817915	5716	1	-0.21033
ABHD15	6	0.25671	0.26193	0.572622	3090	3	0.14261
ABHD16A	11	0.033164	0.034939	0.334804	749	7	0.41809
ABHD2	13	0.068892	0.10411	0.489957	1289	7	0.32147
ABHD3	12	0.19097	0.26687	0.574324	2615	5	0.22606
ABHD6	14	0.80306	0.78301	0.842985	5507	2	0.10914
ABI3BP	3	0.99205	0.96703	0.972638	6165	0	-0.32832
ABO	7	0.90212	0.77946	0.840616	5814	1	0.014581
AC002365.1	7	0.64051	0.58202	0.722716	4983	2	0.080348
AC005013.1	7	0.061358	0.092499	0.458182	1212	4	0.21738
AC006538.4	6	0.94292	0.83993	0.878238	5954	0	0.072713
AC006547.14	7	0.64827	0.58447	0.722716	5010	1	0.080137
AC007040.11	7	0.10195	0.14143	0.52873	1702	2	0.22236
AC012313.1	6	0.47289	0.44423	0.657365	4318	1	0.031112
AC024592.12	7	0.379	0.36413	0.61136	3876	3	0.37612
AC092653.5	6	0.0072314	0.0087193	0.245564	231	5	0.60025
AC109829.1	4	0.41137	0.3738	0.617332	4043	2	0.11614
AC211429.1	5	0.62735	0.52466	0.699667	4932	1	0.020835
AC244102.1	7	0.76683	0.68219	0.782874	5413	2	0.20337
AC244517.1	7	0.13592	0.1877	0.556066	2074	4	0.23603
ACAA1	6	0.09397	0.13013	0.521863	1596	4	0.20072
ACACB	15	0.17594	0.25459	0.571643	2484	5	0.4836
ACBD4	13	0.44509	0.49466	0.686616	4198	4	0.1968
ACBD5	13	0.87081	0.8142	0.862806	5706	2	0.18807
ACE	11	0.02356	0.031278	0.327913	590	6	0.41388
ACE2	4	0.74429	0.58696	0.722716	5343	1	-0.15762
ACER1	7	0.16382	0.21437	0.557538	2358	2	0.29477
ACER2	11	0.31141	0.36406	0.61136	3462	4	0.35996
ACER3	6	0.55649	0.50843	0.693755	4684	1	-0.053239
ACHE	14	0.016831	0.025296	0.303506	452	7	0.52843
ACKR2	14	0.45921	0.50512	0.692822	4253	5	0.29308
ACKR3	6	0.20042	0.21668	0.557538	2675	3	0.25096
ACKR4	7	0.0033529	0.0049138	0.233232	131	5	0.41561
ACMSD	6	0.050631	0.064046	0.419722	1040	3	0.34293
ACP1	14	0.34811	0.38773	0.621516	3697	4	0.36944
ACP2	5	0.47779	0.4305	0.647125	4336	1	-0.16926
ACPL2	7	0.44365	0.42926	0.647125	4191	2	0.16192
ACPP	4	0.38826	0.35762	0.61136	3932	1	-0.031806
ACPT	7	0.60521	0.55521	0.711097	4852	2	0.13434
ACSL1	14	0.11991	0.18233	0.556066	1891	7	0.37181
ACSL3	10	0.70215	0.67351	0.779436	5204	1	0.074301
ACSL4	7	0.2934	0.29957	0.585291	3349	3	0.16253
ACSL5	5	0.0011392	0.0016231	0.22006	41	3	0.55108
ACSL6	13	0.23566	0.31553	0.592448	2957	6	0.29938
ACTB	13	0.19416	0.25994	0.571643	2632	5	0.30478
ACTN1	13	0.37257	0.41528	0.636851	3845	3	0.33883
ACTN4	16	0.18793	0.27049	0.577383	2583	6	0.47606
ACVR1	14	0.30808	0.36786	0.61136	3442	6	0.33551
ACVR1B	7	0.67477	0.58697	0.722716	5110	2	0.098224
ACVR1C	9	0.27311	0.31067	0.592448	3203	4	0.18241
ACVR2A	13	0.082294	0.13221	0.525535	1461	5	0.34273
ACVR2B	7	0.22904	0.25795	0.571643	2907	1	0.052107
ACVRL1	13	0.044782	0.06758	0.427926	937	6	0.60126
ADAM10	14	0.55457	0.57661	0.720819	4677	4	0.3292
ADAM11	9	0.59737	0.58078	0.722716	4833	3	0.10463
ADAM12	6	0.11484	0.16158	0.545612	1832	3	0.23165
ADAM15	14	0.17054	0.24881	0.571262	2418	6	0.40373
ADAM17	6	0.002041	0.0034573	0.222172	78	5	0.35339
ADAM18	9	0.46119	0.43664	0.651036	4259	3	0.17886
ADAM19	6	0.58449	0.51923	0.69777	4795	2	0.19799
ADAM2	7	0.94692	0.83266	0.874466	5971	1	0.072638
ADAM20	7	0.16889	0.21669	0.557538	2402	3	0.15603
ADAM21	6	0.47371	0.44423	0.657365	4320	2	0.11197
ADAM22	12	0.16506	0.23704	0.565841	2370	5	0.57964
ADAM23	13	0.48695	0.51309	0.697256	4377	5	0.35811
ADAM28	7	0.43652	0.41805	0.637226	4159	1	0.018594
ADAM29	7	0.73397	0.63471	0.749288	5315	1	0.086241
ADAM30	7	0.7806	0.69102	0.787765	5446	1	0.018604
ADAM32	11	0.40009	0.43914	0.653353	3996	3	0.52141
ADAM33	12	0.18091	0.24391	0.571111	2523	5	0.27319
ADAM7	4	0.21205	0.2098	0.557538	2770	1	0.041493
ADAM8	14	0.060245	0.078751	0.427926	1193	6	0.3286
ADAM9	11	0.46892	0.48125	0.680098	4302	3	0.21293
ADAMTS1	9	0.24829	0.30093	0.585291	3038	1	0.087707
ADAMTS13	7	0.98287	0.91961	0.934504	6122	0	-0.074861
ADAMTS15	6	0.21495	0.23356	0.565841	2794	1	0.042399
ADAMTS4	7	0.59793	0.54872	0.707161	4834	2	0.15598
ADAMTSL4	15	0.36056	0.41068	0.632979	3781	6	0.35361
ADCK2	7	0.97473	0.89699	0.91797	6092	0	0.050828
ADCK5	14	0.14939	0.21767	0.557538	2203	6	0.24098
ADCY1	7	0.42445	0.41626	0.636851	4103	2	0.19631
ADCY10	8	0.011769	0.015376	0.252724	342	6	0.33464
ADCY2	10	0.95541	0.87707	0.905165	6015	1	0.075449
ADCY3	8	0.33519	0.34607	0.606025	3610	3	0.22705
ADCY4	7	0.25807	0.27832	0.581565	3099	3	0.23979
ADCY5	13	0.03093	0.041769	0.351164	716	6	0.62879
ADCY6	7	0.9215	0.79692	0.851046	5871	1	-0.04193
ADCY7	12	0.023233	0.03152	0.327913	582	8	0.50725
ADCY8	14	0.89088	0.8398	0.878238	5773	2	0.19284
ADCY9	8	0.62027	0.58364	0.722716	4904	2	0.12608
ADCYAP1R1	6	0.097419	0.13112	0.521863	1642	3	0.31873
ADIG	7	0.23156	0.26544	0.574002	2925	2	0.11922
ADIPOR1	7	0.365	0.35619	0.609982	3803	2	0.26282
ADIPOR2	7	0.61438	0.5616	0.716036	4881	2	0.21901
ADORA1	13	0.89197	0.83259	0.874466	5781	1	0.22898
ADORA2A	13	0.12225	0.19309	0.557538	1915	5	0.30232
ADORA2B	4	0.98502	0.92968	0.94211	6133	0	-0.24566
ADORA3	8	0.44396	0.43788	0.652408	4193	3	0.16987
ADPRM	5	0.56623	0.47678	0.677347	4724	2	0.11628
ADRA1A	8	0.1166	0.16132	0.545612	1856	3	0.34564
ADRA1B	5	0.19497	0.2077	0.557538	2638	3	0.2731
ADRA1D	7	0.72484	0.62562	0.743545	5287	2	0.16466
ADRA2A	7	0.089512	0.12341	0.512894	1547	4	0.19315
ADRA2B	8	0.33785	0.34607	0.606025	3630	3	0.17378
ADRA2C	6	0.22747	0.24555	0.571189	2894	2	0.31345
ADRB1	6	0.051192	0.064046	0.419722	1054	3	0.37023
ADRB2	6	0.35219	0.35056	0.606025	3718	2	0.12902
ADRB3	14	0.015767	0.02396	0.299809	429	9	0.35642
ADTRP	9	0.40053	0.41028	0.632778	3999	1	0.16344
AEBP1	7	0.34976	0.34545	0.606025	3707	3	0.2044
AFG3L2	7	0.38469	0.38121	0.621516	3904	2	0.21918
AGER	11	0.0066919	0.009352	0.245564	218	4	1.0675
AGL	13	0.38132	0.42254	0.64155	3890	5	0.14193
AGMO	7	0.28865	0.29957	0.585291	3317	2	0.23433
AGPAT1	12	0.051064	0.068806	0.427926	1050	6	0.31752
AGPAT2	6	0.32826	0.32566	0.599497	3576	3	0.16477
AGPAT3	8	0.18836	0.2408	0.565841	2586	3	0.35512
AGPAT4	7	0.20554	0.24071	0.565841	2717	3	0.17901
AGPAT5	14	0.13976	0.21292	0.557538	2103	5	0.72346
AGPAT6	13	0.059758	0.077696	0.427926	1187	6	0.48969
AGPAT9	13	0.21003	0.28054	0.582156	2755	4	0.28766
AGPS	7	0.72467	0.62562	0.743545	5285	2	0.093571
AGRN	12	0.0027332	0.0048692	0.233232	110	4	0.65355
AGTR1	7	0.1506	0.20293	0.557538	2217	2	0.25093
AGTR2	6	0.98903	0.94103	0.950984	6151	0	-0.016604
AGTRAP	5	0.7119	0.57836	0.722286	5241	1	0.13166
AHSG	6	0.11516	0.16158	0.545612	1833	4	0.3233
AIFM1	10	0.12617	0.18033	0.556066	1958	5	0.24912
AIFM2	7	0.38687	0.38873	0.621516	3922	2	0.17347
AIG1	10	0.08585	0.1338	0.527123	1505	5	0.23874
AJAP1	11	0.73259	0.69874	0.793793	5310	2	0.16692
AKAP1	14	0.15562	0.23475	0.565841	2276	3	0.39008
AKAP11	7	0.83259	0.72322	0.80919	5592	1	0.051621
AKAP6	7	0.56701	0.52933	0.701144	4728	2	0.10084
AKAP9	9	0.16115	0.21864	0.557538	2332	5	0.16491
ALCAM	13	0.22867	0.3125	0.592448	2905	5	0.32052
ALDH16A1	5	0.70944	0.57836	0.722286	5228	1	0.13236
ALDH3A2	15	0.2014	0.29126	0.585291	2684	7	0.2659
ALDH3B2	6	0.060667	0.090902	0.458182	1197	4	0.49419
ALDH6A1	4	0.14587	0.15367	0.537637	2164	2	0.18863
ALG1	13	0.060977	0.077862	0.427926	1204	6	0.40456
ALG10	6	0.89782	0.75806	0.828064	5802	1	-0.11147
ALG10B	7	0.39633	0.39421	0.626334	3971	2	0.2221
ALG11	7	0.85862	0.735	0.814297	5668	1	-0.12451
ALG12	7	0.0017044	0.0022717	0.22006	66	5	0.38529
ALG14	7	0.13337	0.18687	0.556066	2043	3	0.217
ALG1L2	7	0.042988	0.071475	0.427926	914	4	0.60489
ALG2	7	0.014062	0.013252	0.245564	400	3	0.20202
ALG3	14	0.1435	0.21367	0.557538	2145	5	0.208
ALG5	7	0.60965	0.55521	0.711097	4871	2	0.18207
ALG6	7	0.50815	0.4921	0.686616	4467	2	0.14721
ALG8	7	0.95763	0.86167	0.893151	6021	0	0.00087787
ALG9	14	0.9774	0.93649	0.947315	6101	1	0.086485
ALK	14	0.045579	0.073571	0.427926	947	6	0.53008
ALKBH5	5	0.8884	0.73636	0.815224	5766	0	-0.036122
ALOX5AP	7	0.38094	0.36573	0.61136	3889	3	0.26677
ALPI	6	0.067247	0.094209	0.462705	1273	4	0.25365
ALPK1	4	0.73566	0.57188	0.719599	5323	1	0.082862
ALPL	13	0.018868	0.025162	0.303506	488	5	0.27874
ALPP	11	0.048929	0.065931	0.427926	1011	3	0.39395
ALPPL2	7	0.46848	0.45697	0.667183	4297	3	0.11441
AMBP	6	0.097488	0.13112	0.521863	1644	3	0.33496
AMELX	5	0.1174	0.14951	0.530104	1865	2	0.34664
AMFR	14	0.0065599	0.0081759	0.245564	215	6	0.63947
AMHR2	9	0.20402	0.26079	0.571939	2702	3	0.2282
AMICA1	18	0.46327	0.51856	0.69777	4272	6	0.28947
AMIGO1	7	0.50142	0.4921	0.686616	4440	2	0.27906
AMIGO2	14	0.094217	0.14673	0.529098	1599	7	0.30431
AMIGO3	7	0.053258	0.078568	0.427926	1083	2	0.28401
AMN	14	0.065234	0.087043	0.451415	1258	6	0.46303
AMOT	12	0.36797	0.42463	0.643418	3820	5	0.3766
ANAPC1	7	0.023589	0.034783	0.334804	591	2	0.2113
ANG	9	0.0036712	0.0058349	0.233232	143	5	0.56334
ANGPT1	7	0.95839	0.86427	0.895102	6024	0	0.079408
ANGPTL1	4	0.10876	0.12337	0.512894	1769	2	0.098445
ANGPTL2	13	0.11414	0.17566	0.556066	1817	4	0.23943
ANGPTL4	7	0.92398	0.79692	0.851046	5879	1	0.080503
ANGPTL7	7	0.4248	0.41626	0.636851	4108	1	0.0027259
ANKH	6	0.21876	0.23586	0.565841	2830	2	0.25007
ANKLE1	13	0.63358	0.61193	0.736242	4954	3	0.25098
ANKLE2	12	0.61104	0.58801	0.723528	4876	4	0.22235
ANKRD22	3	0.81242	0.64608	0.759091	5524	0	0.026943
ANKRD29	7	0.079302	0.12111	0.512894	1428	2	0.33465
ANKRD32	12	0.024196	0.031667	0.327913	603	4	0.29583
ANKRD46	6	0.911	0.77766	0.839761	5846	1	-0.10111
ANO1	13	0.015703	0.02252	0.285543	426	8	1.0463
ANO10	9	0.054504	0.093267	0.458813	1101	3	0.45867
ANO2	7	0.30757	0.30383	0.588591	3438	3	0.21117
ANO3	11	0.017226	0.021527	0.275858	458	7	0.37321
ANO4	20	0.045288	0.063093	0.419722	944	8	0.41916
ANO5	6	0.23916	0.25907	0.571643	2978	3	0.26165
ANO6	9	0.49074	0.47469	0.675188	4397	3	0.24417
ANO7	12	0.17945	0.2432	0.569757	2511	5	0.28916
ANO8	7	0.85166	0.7321	0.814278	5650	1	0.071192
ANO9	5	0.78383	0.63219	0.747861	5454	1	-0.11017
ANPEP	11	0.26793	0.31399	0.592448	3168	3	0.57346
ANTXR1	11	0.27801	0.3251	0.599497	3232	5	0.21788
ANTXR2	13	0.16145	0.23306	0.565841	2335	4	0.46256
ANTXRL	7	0.34084	0.34378	0.606025	3649	3	0.15544
AOC2	5	0.039781	0.054796	0.4029	861	3	0.35521
AOC3	15	0.14777	0.22305	0.560428	2184	6	0.35519
AP000322.53	7	0.25398	0.27832	0.581565	3076	3	0.1509
AP000350.10	6	0.40354	0.38859	0.621516	4010	2	0.19129
AP5S1	5	0.17588	0.18573	0.556066	2483	2	0.36568
APCDD1	9	0.60635	0.59111	0.724563	4855	2	0.23166
APCDD1L	11	0.061366	0.090636	0.458182	1213	6	0.49996
APH1A	9	0.23442	0.28049	0.582156	2947	4	0.25261
APH1B	7	0.55017	0.52163	0.697834	4659	1	0.071084
APLF	6	0.98208	0.91898	0.934476	6120	0	-0.020903
APLNR	6	0.64671	0.5519	0.709641	5004	2	0.11855
APLP1	13	0.40766	0.46046	0.670549	4030	3	0.31116
APLP2	15	0.15316	0.22695	0.562215	2250	5	0.39464
APMAP	7	0.48645	0.46624	0.67217	4376	2	0.12454
APOB	9	0.34622	0.38184	0.621516	3681	3	0.2681
APOC4-APOC2	6	0.28408	0.29156	0.585291	3282	2	0.085447
APOD	7	0.098942	0.13947	0.52873	1661	4	0.23956
APOH	5	0.00099166	0.0015816	0.22006	32	5	0.18787
APOL1	6	0.15839	0.18786	0.556066	2308	2	0.37171
APOL2	14	0.64697	0.63484	0.749288	5006	4	0.2057
APOL4	13	0.016315	0.022765	0.288066	440	6	0.5512
APOL6	7	0.181	0.22074	0.557538	2524	4	0.18903
APOLD1	7	0.17527	0.21896	0.557538	2476	4	0.25668
APOO	7	0.59412	0.54653	0.707161	4825	1	0.057218
APP	10	0.050637	0.078296	0.427926	1042	6	0.28753
AQP1	19	0.20398	0.30605	0.591677	2701	8	0.34768
AQP10	7	0.13016	0.18093	0.556066	2013	4	0.25137
AQP11	9	0.15601	0.2044	0.557538	2282	5	0.19258
AQP12A	7	0.0062795	0.0082524	0.245564	212	6	0.44167
AQP12B	5	0.54181	0.47163	0.675188	4631	1	0.062651
AQP2	6	0.71191	0.61611	0.737975	5242	1	0.055786
AQP3	7	0.030346	0.04113	0.347992	711	4	0.43498
AQP4	3	0.64418	0.48825	0.685841	4993	1	-0.055339
AQP5	14	0.34058	0.38529	0.621516	3646	6	0.39633
AQP6	13	0.077536	0.12706	0.516292	1406	5	0.36111
AQP7	7	0.030452	0.04113	0.347992	713	4	0.40914
AQP8	7	0.95261	0.84462	0.88092	5999	0	0.065906
AQP9	6	0.32981	0.32725	0.599557	3584	2	0.11252
AQPEP	7	0.68834	0.59219	0.724563	5157	2	0.080156
AQR	13	0.17159	0.2522	0.571262	2433	5	0.28237
AREG	7	0.53628	0.5168	0.69777	4601	2	0.18132
AREL1	6	0.55761	0.50843	0.693755	4689	1	0.06083
ARHGAP1	7	0.097132	0.13899	0.52873	1639	2	0.22507
ARHGAP26	14	0.13289	0.20882	0.557538	2035	7	0.33186
ARHGAP36	12	0.0020545	0.0034987	0.222172	79	6	0.80545
ARIH2OS	7	0.65974	0.58697	0.722716	5051	2	0.11901
ARL10	7	0.0020158	0.0032071	0.222172	77	4	0.81045
ARL6IP1	9	0.12451	0.18259	0.556066	1940	5	0.25284
ARL6IP5	7	0.25395	0.27832	0.581565	3075	1	0.003211
ARL6IP6	6	0.39021	0.37625	0.61957	3940	2	0.1863
ARMC10	12	0.2831	0.3293	0.599756	3272	4	0.2744
ARMCX1	7	0.044138	0.071698	0.427926	930	3	0.32815
ARMCX2	15	0.036698	0.046005	0.366445	807	6	0.37588
ARMCX3	15	0.0025378	0.0031784	0.222172	105	11	0.41986
ARMCX6	6	0.11299	0.15986	0.544979	1808	3	0.33483
ARSB	10	0.85433	0.7703	0.834935	5656	2	0.085685
ARSD	7	0.017288	0.015935	0.253478	459	2	0.4271
ARSE	13	0.013577	0.02138	0.275858	389	6	0.82479
ARSF	7	0.36968	0.35824	0.61136	3830	3	0.17528
ARSH	7	0.012448	0.012874	0.245564	358	4	0.32644
ARSK	6	0.0042841	0.005682	0.233232	153	4	0.72734
ART1	7	0.072773	0.10449	0.489957	1347	3	0.30062
ART3	12	0.78565	0.7491	0.823228	5459	3	0.16667
ART4	8	0.48434	0.46523	0.672044	4369	3	0.25976
ARV1	6	0.48831	0.4644	0.671634	4386	1	0.079108
ASAH1	11	0.2597	0.30706	0.591677	3106	4	0.56303
ASAH2	6	0.18904	0.21565	0.557538	2592	3	0.19263
ASB11	8	0.77647	0.67802	0.780935	5436	1	0.089091
ASB18	7	0.29947	0.30098	0.585291	3388	2	0.16225
ASB5	7	0.072667	0.10449	0.489957	1345	4	0.34783
ASGR1	5	0.4179	0.39418	0.626334	4072	1	0.032627
ASGR2	14	0.23275	0.3042	0.588591	2933	5	0.42796
ASIC1	11	0.52382	0.50633	0.692822	4541	2	0.25826
ASIC2	7	0.40934	0.39949	0.626334	4034	2	0.19976
ASIC3	13	0.0054495	0.0064931	0.233232	186	6	0.67079
ASIC4	7	0.12845	0.17736	0.556066	1996	3	0.3298
ASIC5	6	0.33926	0.33292	0.601985	3640	3	0.22688
ASPH	12	0.33913	0.38651	0.621516	3639	4	0.32478
ASPHD1	13	0.23835	0.31553	0.592448	2973	4	0.36879
ASPHD2	9	0.50312	0.49415	0.686616	4447	3	0.16191
ASPN	6	0.078708	0.11148	0.497922	1417	4	0.23988
ASPRV1	7	0.17843	0.21984	0.557538	2503	3	0.31588
ASTL	7	0.025189	0.035283	0.335188	625	3	0.40687
ASTN1	15	0.30652	0.38358	0.621516	3435	5	0.34621
ASTN2	13	0.065646	0.10204	0.489957	1262	7	0.34365
ASZ1	6	0.3964	0.38152	0.621516	3972	2	0.14309
ATAD1	12	0.01105	0.015459	0.252749	323	7	0.41082
ATCAY	7	0.3638	0.35619	0.609982	3795	2	0.087116
ATF6	4	0.87507	0.72455	0.80919	5720	0	-0.17087
ATF6B	11	0.531	0.51498	0.69777	4579	4	0.22066
ATF7	10	0.0011027	0.0015577	0.22006	37	7	0.27215
ATG9A	13	0.19222	0.25943	0.571643	2627	5	0.35346
ATG9B	16	0.041499	0.052272	0.387089	887	6	0.46125
ATL1	14	0.092483	0.14632	0.529098	1579	5	0.41945
ATL2	13	0.71523	0.70059	0.794299	5255	2	0.21864
ATL3	13	0.018179	0.024539	0.303506	472	6	0.73443
ATM	13	0.042002	0.046776	0.368338	899	6	0.48773
ATP10A	15	0.032247	0.044492	0.361341	734	5	0.7792
ATP10B	7	0.97114	0.89488	0.916119	6081	0	0.01754
ATP10D	8	0.69431	0.62662	0.743545	5181	2	0.23329
ATP11A	11	0.69566	0.6706	0.778125	5182	3	0.12293
ATP11B	7	0.95174	0.84462	0.88092	5996	0	0.053383
ATP11C	11	0.047081	0.06278	0.419722	973	4	0.16265
ATP12A	14	0.023212	0.032755	0.333623	581	7	0.35181
ATP13A1	13	0.55868	0.56802	0.719161	4694	3	0.30467
ATP13A2	5	0.95129	0.85383	0.887538	5994	0	-0.0018089
ATP13A3	9	0.2827	0.31653	0.593214	3267	3	0.1888
ATP13A4	12	0.48194	0.51439	0.69777	4353	2	0.17571
ATP13A5	5	0.10862	0.14525	0.529098	1764	2	0.35118
ATP1A1	12	0.73385	0.72058	0.808991	5314	3	0.18065
ATP1A2	13	0.74351	0.72693	0.809828	5340	1	0.12233
ATP1A3	13	0.37013	0.41434	0.636418	3833	2	0.33467
ATP1A4	7	0.064837	0.092856	0.458182	1251	3	0.36884
ATP1B1	11	0.10702	0.167	0.545717	1749	4	0.36303
ATP1B2	7	0.08258	0.12243	0.512894	1466	4	0.27189
ATP1B3	14	0.46157	0.5061	0.692822	4260	4	0.40169
ATP1B4	7	0.048535	0.075355	0.427926	997	4	0.24779
ATP2A1	14	0.21164	0.27997	0.581565	2767	5	0.24017
ATP2A2	14	0.051954	0.077159	0.427926	1064	7	0.36163
ATP2A3	6	0.032901	0.047856	0.371213	745	3	0.22526
ATP2B1	9	0.71363	0.66884	0.776669	5246	2	0.18599
ATP2B2	14	0.30438	0.36786	0.61136	3419	4	0.28829
ATP2B3	6	0.99913	0.98998	0.991097	6205	0	-0.19306
ATP2B4	14	0.0020972	0.0025856	0.22006	82	8	1.1335
ATP2C1	11	0.094165	0.14419	0.529098	1598	5	0.39739
ATP2C2	6	0.03332	0.047856	0.371213	751	3	0.15594
ATP4A	7	0.10881	0.14887	0.530104	1771	2	0.24078
ATP4B	6	0.98387	0.92346	0.937489	6130	0	-0.021638
ATP5G1	7	0.49665	0.49018	0.686392	4420	2	0.27226
ATP5G2	14	0.26162	0.34949	0.606025	3118	5	0.24067
ATP5G3	6	0.033229	0.047856	0.371213	750	4	0.37731
ATP5J2	7	0.27797	0.29693	0.585291	3231	1	-0.0019238
ATP6AP1	6	0.74996	0.62931	0.745308	5366	1	0.084276
ATP6AP1L	12	0.13874	0.20915	0.557538	2095	4	0.32337
ATP6AP2	7	0.42009	0.41044	0.632778	4082	3	0.14487
ATP6V0A1	12	0.046308	0.063555	0.419722	958	5	0.43852
ATP6V0A2	7	0.38301	0.37392	0.617332	3897	1	0.1464
ATP6V0A4	12	0.32853	0.37467	0.617461	3577	5	0.20014
ATP6V0B	13	0.10197	0.14711	0.529098	1703	5	0.32103
ATP6V0C	10	0.009697	0.013978	0.246723	289	6	0.42498
ATP6V0E1	6	0.045817	0.06344	0.419722	950	3	0.43674
ATP6V0E2	13	0.62369	0.60405	0.730719	4918	3	0.19647
ATP7A	7	0.14754	0.201	0.557538	2182	4	0.2778
ATP7B	7	0.74706	0.65921	0.768422	5351	2	0.28496
ATP8A1	7	0.054947	0.081019	0.430478	1112	3	0.28393
ATP8A2	13	0.0044885	0.006125	0.233232	159	4	0.67563
ATP8B1	6	0.081237	0.12228	0.512894	1452	2	0.14326
ATP8B2	14	0.2009	0.27963	0.581565	2680	5	0.37271
ATP8B3	6	0.41769	0.39961	0.626334	4070	2	0.20236
ATP8B4	12	0.25326	0.31971	0.595075	3068	4	0.26822
ATP9A	8	0.21934	0.26112	0.572456	2835	3	0.31932
ATP9B	11	0.58138	0.57071	0.719161	4779	3	0.19998
ATR	7	0.072645	0.10449	0.489957	1344	2	0.16792
ATRAID	12	0.048818	0.064379	0.419722	1006	4	0.54711
ATRIP	13	0.048249	0.067983	0.427926	993	5	0.52551
ATRN	6	0.99631	0.9718	0.9762	6186	0	-0.091631
ATRNL1	14	0.07275	0.10993	0.495817	1346	3	0.38876
ATRX	8	0.015093	0.017342	0.257793	420	5	0.67496
ATXN3	5	0.52099	0.46135	0.671014	4526	1	0.076611
AUP1	13	0.50692	0.53119	0.701613	4464	4	0.24434
AVL9	7	0.65495	0.58697	0.722716	5038	2	0.11362
AVPR1A	6	0.17216	0.20099	0.557538	2442	3	0.33681
AVPR1B	7	0.19449	0.23523	0.565841	2634	4	0.4602
AVPR2	7	0.72382	0.62211	0.741591	5280	2	0.089022
AWAT1	7	0.012067	0.0126	0.245564	348	4	0.34023
AWAT2	7	0.068515	0.10378	0.489957	1284	4	0.25175
AXL	14	0.092547	0.14632	0.529098	1581	6	0.39969
B2M	12	0.72644	0.70808	0.799009	5291	3	0.15889
B3GALNT1	13	0.059874	0.077696	0.427926	1189	6	0.2842
B3GALT1	6	0.26827	0.26631	0.574002	3170	2	0.19928
B3GALT2	4	0.87068	0.72455	0.80919	5705	0	0.0496
B3GALT4	7	0.78545	0.69102	0.787765	5458	1	-0.0032657
B3GALT5	11	0.0046342	0.0062732	0.233232	162	5	0.2013
B3GALT6	6	0.53912	0.49454	0.686616	4616	2	0.15118
B3GALTL	7	0.3966	0.39586	0.626334	3974	3	0.16979
B3GAT1	7	0.88042	0.75862	0.828064	5733	1	-0.033342
B3GAT2	6	0.17417	0.2028	0.557538	2466	2	0.20129
B3GAT3	14	0.022882	0.029017	0.317059	577	6	0.4968
B3GNT1	7	0.0023703	0.0034589	0.222172	90	5	0.43682
B3GNT2	6	0.51691	0.47454	0.675188	4512	1	0.034358
B3GNT3	12	0.45053	0.48287	0.680902	4225	3	0.30448
B3GNT5	12	0.027984	0.037638	0.339893	667	4	0.2057
B3GNT7	6	0.60793	0.52669	0.699667	4861	1	0.036946
B4GALNT1	14	0.12169	0.18684	0.556066	1909	4	0.52689
B4GALNT2	13	0.41682	0.4657	0.67217	4065	4	0.26809
B4GALNT3	13	0.25362	0.33241	0.60195	3072	4	0.52078
B4GALNT4	6	0.0027768	0.0045537	0.233232	111	4	0.36291
B4GALT1	7	0.91076	0.79403	0.849689	5844	1	0.065311
B4GALT2	13	0.58551	0.57262	0.719599	4802	4	0.24324
B4GALT3	13	0.39302	0.43948	0.653377	3958	4	0.23869
B4GALT4	15	0.049039	0.081481	0.430478	1014	6	0.43673
B4GALT5	7	0.20167	0.24071	0.565841	2688	2	0.18808
B4GALT6	11	0.74924	0.71304	0.802704	5361	1	0.028447
B4GALT7	4	0.094634	0.11898	0.512894	1611	3	0.19678
BACE1	13	0.046239	0.067901	0.427926	955	4	0.32701
BACE2	14	0.023423	0.033071	0.334658	585	8	0.32979
BAI1	12	0.4625	0.48287	0.680902	4265	4	0.17152
BAI2	11	0.177	0.24574	0.571189	2492	4	0.39137
BAI3	12	0.21145	0.28752	0.585291	2765	5	0.22051
BAK1	7	0.03438	0.044897	0.361341	769	2	0.093482
BAMBI	12	0.053712	0.069097	0.427926	1090	5	0.40415
BAX	13	0.2727	0.33874	0.606025	3201	5	0.33863
BCAM	7	0.66875	0.58697	0.722716	5086	1	-0.043848
BCAN	16	0.30441	0.39475	0.626334	3420	5	0.35804
BCAP29	15	0.58311	0.61	0.734767	4786	5	0.21672
BCAP31	14	0.34132	0.38529	0.621516	3651	3	0.16862
BCHE	5	0.94999	0.84707	0.882587	5982	0	-0.055562
BCL2	13	0.00078023	0.0011036	0.22006	24	10	0.73669
BCL2L1	11	0.0025269	0.0039991	0.233232	104	7	0.45484
BCL2L10	7	0.46963	0.45698	0.667183	4304	3	0.13006
BCL2L13	13	0.46406	0.50567	0.692822	4276	5	0.28338
BCL2L2	11	0.027452	0.031882	0.328298	661	7	0.36086
BDKRB1	8	0.39205	0.38225	0.621516	3949	3	0.21687
BDKRB2	8	0.36207	0.36521	0.61136	3789	3	0.22562
BDNF	13	0.32358	0.36715	0.61136	3537	4	0.2989
BEAN1	13	0.050291	0.068997	0.427926	1034	2	0.38521
BEST1	13	0.28674	0.34757	0.606025	3299	4	0.21724
BEST2	7	0.19522	0.23523	0.565841	2640	1	0.060558
BEST3	9	0.029478	0.04291	0.356297	697	6	0.22847
BEST4	6	0.0073498	0.0089361	0.245564	234	4	0.27716
BET1	7	0.37959	0.36573	0.61136	3879	3	0.15006
BET1L	14	0.40473	0.44987	0.661596	4016	5	0.27567
BFAR	13	0.57237	0.56944	0.719161	4746	4	0.27733
BGN	13	0.22034	0.29368	0.585291	2842	6	0.52645
BIK	7	0.74591	0.65	0.76183	5349	2	0.0993
BIRC6	14	0.16439	0.23843	0.565841	2362	4	1.0151
BLCAP	10	0.073106	0.1121	0.499634	1351	6	0.27162
BMP1	14	0.57356	0.58849	0.723528	4749	3	0.22105
BMP10	7	0.2636	0.28701	0.585291	3137	2	0.2033
BMP2	7	0.44042	0.41987	0.638902	4178	3	0.17134
BMPR1A	7	0.38556	0.38122	0.621516	3910	2	0.15197
BMPR1B	8	0.11189	0.15837	0.544979	1798	2	0.12461
BMPR2	13	0.040445	0.046546	0.367475	867	3	1.2244
BNIP1	7	0.91228	0.79403	0.849689	5850	1	-0.0065585
BNIP2	11	0.79878	0.74995	0.823228	5488	2	0.21007
BNIP3	6	0.048105	0.063738	0.419722	987	4	0.65775
BNIP3L	14	0.079226	0.11676	0.512679	1426	4	0.41083
BNIPL	7	0.063292	0.092855	0.458182	1233	3	0.314
BOC	14	0.0024418	0.0041362	0.233232	98	4	0.63826
BOK	7	0.49052	0.47835	0.678688	4394	2	0.24507
BPI	15	0.033552	0.045157	0.362082	753	8	0.47456
BPIFB1	14	0.015155	0.020263	0.275505	421	6	1.1098
BPIFB2	6	0.4358	0.40679	0.632478	4154	2	0.12511
BRI3	10	0.49057	0.47686	0.677347	4395	3	0.15882
BRI3BP	7	0.10557	0.14423	0.529098	1737	4	0.24796
BRICD5	4	0.35546	0.33566	0.604188	3739	2	0.15473
BRINP2	7	0.42446	0.41626	0.636851	4104	3	0.16074
BRS3	6	0.44858	0.43065	0.647125	4216	2	0.14425
BRSK1	10	0.11692	0.17844	0.556066	1858	3	0.46216
BRSK2	13	0.1415	0.22056	0.557538	2122	6	0.34313
BSCL2	13	0.60186	0.59688	0.727851	4847	4	0.2998
BSG	10	0.011705	0.014633	0.246789	339	4	0.36689
BSND	7	0.70171	0.60015	0.729498	5203	2	0.10555
BST1	8	0.27893	0.31702	0.593265	3240	3	0.44156
BST2	6	0.58392	0.51923	0.69777	4791	1	0.13483
BTC	7	0.12833	0.17736	0.556066	1993	2	0.29329
BTD	13	0.10866	0.15157	0.53248	1767	7	0.40136
BTLA	7	0.72402	0.62211	0.741591	5281	2	0.076985
BTN1A1	7	0.44036	0.41987	0.638902	4177	2	0.17592
BTN2A1	7	0.28036	0.29822	0.585291	3248	2	0.25201
BTN2A2	7	0.27026	0.29693	0.585291	3181	3	0.18078
BTN2A3P	7	0.069974	0.10378	0.489957	1308	3	0.44072
BTN3A1	7	0.048049	0.072732	0.427926	986	3	0.46079
BTN3A2	5	0.81548	0.66808	0.776669	5538	1	-0.077589
BTN3A3	3	0.94538	0.83859	0.878238	5963	0	-0.38624
BTNL2	7	0.010761	0.012359	0.245564	313	4	0.31709
BTNL3	7	0.016718	0.01464	0.246789	448	4	0.57295
BTNL8	7	0.59295	0.54653	0.707161	4822	1	0.078172
BTNL9	13	0.33186	0.38039	0.621516	3593	5	0.23744
BVES	15	0.032769	0.044556	0.361341	743	6	0.24932
C10orf111	6	0.11696	0.16376	0.545717	1859	3	0.2381
C10orf128	11	0.32937	0.38342	0.621516	3582	3	0.31114
C10orf35	11	0.0055442	0.0085074	0.245564	189	6	1.031
C10orf54	13	0.090333	0.13693	0.52873	1553	7	0.16907
C10orf76	6	0.094594	0.13059	0.521863	1609	4	0.16782
C10orf99	7	0.28158	0.29822	0.585291	3258	3	0.15435
C11orf24	9	0.45015	0.43307	0.648186	4223	3	0.25226
C11orf80	14	0.010472	0.014888	0.248656	306	7	0.39814
C11orf83	6	0.90764	0.77435	0.838453	5831	1	0.023702
C11orf87	7	0.60466	0.55521	0.711097	4851	2	0.14193
C12orf23	12	0.088367	0.13109	0.521863	1534	3	0.19743
C12orf39	12	0.0067499	0.010848	0.245564	220	8	0.54685
C12orf49	7	0.82851	0.71445	0.803853	5580	1	0.02301
C12orf55	7	0.069203	0.10378	0.489957	1294	3	0.31445
C12orf76	12	0.27917	0.3293	0.599756	3241	4	0.48454
C14orf1	7	0.057211	0.081021	0.430478	1138	3	0.79318
C14orf132	7	0.16993	0.2167	0.557538	2411	2	0.36855
C14orf180	6	0.050672	0.064046	0.419722	1045	4	0.34002
C14orf2	12	0.015943	0.021079	0.275858	432	6	0.44142
C14orf37	13	0.38506	0.42449	0.643418	3907	3	0.23083
C15orf27	8	0.98501	0.92621	0.939515	6132	0	-0.030751
C15orf48	7	0.28256	0.29822	0.585291	3266	2	0.31626
C15orf54	7	0.15932	0.20997	0.557538	2315	2	0.34723
C15orf61	14	0.68591	0.65843	0.768422	5150	4	0.2104
C16orf52	14	0.57077	0.58588	0.722716	4740	4	0.199
C16orf54	6	0.6229	0.53718	0.703744	4914	1	0.13795
C16orf58	13	0.37802	0.41799	0.637226	3868	4	0.3727
C16orf62	13	0.13459	0.20079	0.557538	2059	5	0.41779
C16orf91	7	0.27059	0.29693	0.585291	3183	2	0.21981
C16orf92	5	0.50789	0.45435	0.665921	4466	1	0.091164
C17orf62	11	0.17329	0.24519	0.571189	2456	3	0.54337
C17orf74	7	0.11862	0.16541	0.545717	1879	3	0.26596
C17orf78	7	0.32178	0.32875	0.599756	3528	3	0.35224
C17orf80	14	0.04404	0.051826	0.384242	927	6	0.84253
C18orf32	7	0.70275	0.60015	0.729498	5205	2	0.11013
C19orf12	13	0.36062	0.40956	0.632778	3782	2	0.19359
C19orf18	6	0.13731	0.18102	0.556066	2085	2	0.22859
C19orf24	10	0.05648	0.081416	0.430478	1132	6	0.25129
C19orf26	8	0.23279	0.26907	0.577383	2934	3	0.38868
C19orf38	10	0.48785	0.4718	0.675188	4382	4	0.15084
C19orf59	7	0.031901	0.04128	0.347992	730	5	0.34585
C19orf77	7	0.60897	0.55521	0.711097	4866	2	0.22684
C1GALT1C1	7	0.062578	0.092855	0.458182	1226	3	0.21807
C1QTNF1	13	0.78358	0.75807	0.828064	5452	3	0.16392
C1QTNF2	7	0.93115	0.80895	0.858561	5913	1	-0.048737
C1QTNF6	14	0.049622	0.075663	0.427926	1024	6	0.51222
C1orf101	7	0.72688	0.62853	0.745069	5294	2	0.092066
C1orf115	6	0.63938	0.54543	0.707161	4978	1	0.11703
C1orf159	12	0.36346	0.41983	0.638902	3793	3	0.27076
C1orf162	6	0.17414	0.2028	0.557538	2465	3	0.30994
C1orf185	7	0.52919	0.50555	0.692822	4569	2	0.13267
C1orf186	16	0.48471	0.5288	0.700971	4371	3	0.24609
C1orf210	6	0.060802	0.091274	0.458182	1199	4	0.23011
C1orf233	8	0.09002	0.13824	0.52873	1551	4	0.20325
C1orf27	7	0.01987	0.016923	0.254585	504	4	0.34284
C1orf43	9	0.96998	0.88903	0.911781	6075	1	0.022981
C1orf85	14	0.16128	0.23791	0.565841	2333	5	0.42071
C1orf95	7	0.06103	0.092499	0.458182	1207	3	0.17164
C20orf141	3	0.75806	0.60057	0.729498	5389	0	-0.18742
C20orf24	7	0.42433	0.41626	0.636851	4102	1	0.012665
C20orf26	14	0.29112	0.36501	0.61136	3330	6	0.17033
C22orf24	14	0.34175	0.38529	0.621516	3654	6	0.23523
C2CD2	11	0.54683	0.5337	0.702523	4649	4	0.12312
C2CD2L	12	0.00095371	0.0013283	0.22006	30	9	0.58027
C2orf40	7	0.24468	0.26644	0.574002	3012	2	0.26319
C2orf43	8	0.022526	0.019765	0.274714	564	6	0.31137
C2orf66	4	0.68416	0.51955	0.697834	5146	1	0.055631
C2orf74	7	0.35189	0.34545	0.606025	3717	3	0.26123
C2orf82	12	0.40524	0.45377	0.665921	4022	4	0.28087
C2orf83	7	0.14695	0.201	0.557538	2171	3	0.22119
C3	14	0.23579	0.31851	0.593731	2958	3	0.15749
C3AR1	6	0.30817	0.31512	0.592448	3443	2	0.20827
C3orf17	7	0.94392	0.82975	0.873033	5957	1	0.080382
C3orf18	7	0.18188	0.22147	0.557538	2530	2	0.28775
C3orf33	7	0.10744	0.14658	0.529098	1755	3	0.21445
C3orf52	7	0.035234	0.045224	0.362082	781	2	0.17465
C3orf55	5	0.94389	0.83508	0.876253	5956	0	-0.071357
C3orf80	7	0.12769	0.17736	0.556066	1983	4	0.211
C4A	7	0.16923	0.2167	0.557538	2406	4	0.16724
C4BPA	6	0.24398	0.25908	0.571643	3004	3	0.36718
C4BPB	8	0.0097085	0.013497	0.245564	290	5	0.374
C4orf3	6	0.86429	0.72528	0.80919	5684	1	0.0082888
C4orf32	6	0.35884	0.35056	0.606025	3765	1	0.024454
C5AR1	7	0.12955	0.18093	0.556066	2005	4	0.32533
C5AR2	12	0.056852	0.074688	0.427926	1136	6	0.41826
C5orf15	12	0.037625	0.040061	0.347328	824	6	0.49961
C5orf28	7	0.79598	0.69102	0.787765	5482	1	0.061657
C5orf42	14	0.065099	0.083089	0.436376	1254	5	0.34715
C5orf46	7	0.4234	0.41044	0.632778	4097	3	0.26421
C6orf10	7	0.077115	0.11065	0.495817	1398	3	0.26066
C6orf120	6	0.32656	0.32565	0.599497	3562	1	-0.15463
C6orf136	14	0.070637	0.10953	0.495817	1318	7	0.50844
C6orf25	7	0.037966	0.058008	0.409809	831	3	0.55188
C6orf47	7	0.09562	0.13856	0.52873	1618	3	0.28968
C6orf89	10	0.13335	0.19691	0.557538	2042	4	0.49063
C7orf34	7	0.2952	0.30098	0.585291	3362	1	0.065831
C7orf60	7	0.079666	0.12151	0.512894	1432	4	0.30758
C8B	6	0.9255	0.79762	0.851046	5887	0	0.054725
C9orf57	7	0.4159	0.40299	0.629876	4060	2	0.15274
C9orf69	13	0.15265	0.23232	0.565841	2246	5	0.32362
C9orf84	6	0.085405	0.12517	0.515025	1498	3	0.35446
C9orf89	14	0.86884	0.82717	0.871199	5698	3	0.15846
C9orf91	11	0.22826	0.2916	0.585291	2902	5	0.21233
C9orf92	8	0.16678	0.229	0.565267	2381	3	0.3149
C9orf96	14	0.040638	0.051413	0.383943	869	5	0.60589
CA12	8	0.18493	0.23753	0.565841	2551	4	0.19599
CA14	14	0.50512	0.53735	0.703744	4453	4	0.2351
CA4	7	0.55163	0.52163	0.697834	4665	2	0.15805
CA9	7	0.79826	0.69102	0.787765	5486	1	-0.0074661
CABLES2	7	0.054341	0.07857	0.427926	1099	2	0.28463
CABP7	7	0.35961	0.34907	0.606025	3775	2	0.38093
CACFD1	7	0.77722	0.69102	0.787765	5439	1	-0.033341
CACHD1	7	0.044242	0.071698	0.427926	933	5	0.37303
CACNA1A	14	0.12342	0.18744	0.556066	1929	6	0.34782
CACNA1B	17	0.30605	0.39768	0.626334	3431	5	0.25524
CACNA1C	14	0.86191	0.82322	0.867779	5680	3	0.12068
CACNA1D	13	0.018171	0.024539	0.303506	471	4	0.43782
CACNA1E	11	0.30308	0.35163	0.607527	3412	4	0.27855
CACNA1F	7	0.10042	0.14047	0.52873	1676	3	0.31815
CACNA1G	13	0.26512	0.33657	0.604188	3146	5	0.3956
CACNA1H	6	0.0287	0.036325	0.336361	685	3	0.35012
CACNA1I	7	0.24811	0.27513	0.581565	3037	3	0.25205
CACNA1S	13	0.40691	0.45175	0.663365	4027	3	0.1991
CACNA2D1	7	0.14749	0.201	0.557538	2180	1	0.082439
CACNA2D2	12	0.096847	0.14203	0.52873	1631	4	0.32585
CACNA2D3	12	0.4817	0.51439	0.69777	4351	3	0.35783
CACNA2D4	12	0.31781	0.36633	0.61136	3502	4	0.21363
CACNG1	7	0.025866	0.037386	0.338125	634	3	0.63224
CACNG2	7	0.92736	0.80285	0.8534	5894	1	-0.065425
CACNG3	6	0.44544	0.43065	0.647125	4204	1	0.017214
CACNG4	5	0.79895	0.64291	0.756374	5489	1	-0.11539
CACNG5	6	0.28018	0.28567	0.585291	3247	3	0.17073
CACNG6	6	0.1011	0.14662	0.529098	1687	4	0.23162
CACNG7	6	0.28244	0.28863	0.585291	3265	1	0.080421
CACNG8	6	0.13645	0.18102	0.556066	2080	3	0.39175
CADM1	12	0.9419	0.88208	0.90765	5950	1	0.09528
CADM2	12	0.20404	0.27261	0.57925	2703	6	0.37383
CADM3	7	0.11553	0.16328	0.545717	1841	4	0.57022
CADM4	7	0.21643	0.25189	0.571262	2806	2	0.41845
CALCR	7	0.071219	0.10411	0.489957	1327	4	0.42478
CALCRL	3	0.91285	0.7919	0.849689	5852	0	-0.12377
CALHM1	4	0.94419	0.8374	0.877614	5959	0	-0.042376
CALHM2	13	0.22582	0.31037	0.592448	2883	2	0.50381
CALHM3	6	0.32115	0.32372	0.597805	3525	3	0.16358
CALN1	14	0.17231	0.25199	0.571262	2444	5	0.44161
CALR	6	0.54245	0.49454	0.686616	4634	2	0.094868
CALU	7	0.021718	0.020907	0.275858	553	5	0.37574
CALY	13	0.21919	0.29368	0.585291	2833	3	0.45689
CAMK1	7	0.44654	0.4311	0.647125	4208	3	0.22538
CAMK1D	8	0.062535	0.088917	0.457318	1225	2	0.22698
CAMK1G	7	0.046397	0.072731	0.427926	961	2	0.24645
CAMK2A	13	0.0586	0.077025	0.427926	1163	7	0.54119
CAMK2B	12	0.13327	0.20759	0.557538	2041	3	0.20159
CAMK2D	13	0.36128	0.40956	0.632778	3786	4	0.25468
CAMK2G	7	0.96789	0.88392	0.908182	6064	0	0.035842
CAMK4	16	0.18441	0.27015	0.577383	2546	7	0.3924
CAMKK2	14	0.029845	0.03989	0.347328	701	6	0.46293
CAMLG	7	0.0068533	0.0084946	0.245564	225	5	0.44917
CAMP	7	0.69764	0.59479	0.726022	5191	2	0.24059
CANT1	6	0.88801	0.74489	0.820568	5765	1	-0.014052
CANX	14	0.47067	0.5188	0.69777	4308	3	0.37475
CAPNS1	13	0.23504	0.31553	0.592448	2953	4	0.18507
CARKD	7	0.59997	0.54872	0.707161	4843	2	0.12453
CASC4	8	0.1671	0.229	0.565267	2386	3	0.28788
CASD1	12	0.95265	0.89602	0.917131	6000	1	0.058443
CASK	14	0.040831	0.051413	0.383943	872	5	0.1468
CASP7	12	0.11177	0.17909	0.556066	1795	6	0.35989
CASR	9	0.089592	0.14141	0.52873	1548	4	0.28132
CATSPER1	12	0.019333	0.025313	0.303506	494	4	0.4847
CATSPER2	7	0.32876	0.33043	0.599756	3578	2	0.24959
CATSPER3	7	0.17036	0.2167	0.557538	2415	2	0.077919
CATSPER4	6	0.10455	0.14662	0.529098	1728	3	0.247
CATSPERB	6	0.016195	0.016094	0.253478	438	4	0.46645
CATSPERD	6	0.49299	0.47028	0.675188	4408	2	0.25947
CATSPERG	10	0.077841	0.11534	0.51019	1408	5	0.51907
CAV1	14	0.0023867	0.0041314	0.233232	92	7	0.98394
CAV2	13	0.020643	0.028741	0.317059	522	8	0.36966
CAV3	9	0.33142	0.37715	0.620495	3591	4	0.23775
CCDC107	9	0.27209	0.31067	0.592448	3196	4	0.21237
CCDC108	6	0.36322	0.35409	0.609982	3792	2	0.11675
CCDC109B	6	0.86993	0.73842	0.816483	5703	1	-0.040863
CCDC112	12	0.3925	0.44211	0.656042	3954	3	0.17977
CCDC126	15	0.35339	0.40605	0.632162	3725	4	0.28387
CCDC136	14	0.41265	0.46052	0.670549	4048	2	0.1991
CCDC141	6	0.30001	0.31229	0.592448	3394	3	0.26253
CCDC144A	5	0.66669	0.54973	0.707613	5079	1	0.026669
CCDC155	7	0.14495	0.20038	0.557538	2159	3	0.30065
CCDC167	7	0.26551	0.28701	0.585291	3150	2	0.21591
CCDC168	4	0.18539	0.18279	0.556066	2556	1	-0.011484
CCDC180	11	0.56335	0.54322	0.70607	4713	1	0.073018
CCDC47	14	0.34343	0.38614	0.621516	3666	5	0.27051
CCDC51	7	0.060673	0.092498	0.458182	1198	4	0.31822
CCDC67	10	0.43176	0.4475	0.660034	4140	4	0.26125
CCDC80	9	0.22785	0.27675	0.581565	2899	3	0.16299
CCDC90B	13	0.17292	0.2522	0.571262	2449	4	0.36798
CCKAR	8	0.69573	0.62662	0.743545	5183	2	0.12747
CCKBR	7	0.35994	0.34907	0.606025	3778	3	0.10851
CCL11	7	0.3534	0.34907	0.606025	3726	3	0.15035
CCL15	7	0.43785	0.41805	0.637226	4165	3	0.10243
CCL22	7	0.63143	0.57482	0.719599	4946	2	0.16053
CCL24	14	0.26187	0.34949	0.606025	3121	6	0.29123
CCL4	7	0.038035	0.058008	0.409809	832	2	0.12682
CCL5	9	0.16089	0.21793	0.557538	2328	5	0.24146
CCL7	6	0.60132	0.52421	0.699667	4845	2	0.094248
CCPG1	11	0.72847	0.69874	0.793793	5296	2	0.21216
CCR1	7	0.38613	0.38278	0.621516	3914	3	0.12219
CCR10	7	0.17154	0.2167	0.557538	2432	2	0.31138
CCR2	7	0.17773	0.21983	0.557538	2496	3	0.27705
CCR3	7	0.93341	0.81778	0.864683	5921	1	0.006659
CCR4	7	0.94593	0.83266	0.874466	5966	1	0.051145
CCR5	6	0.61023	0.53045	0.701613	4874	2	0.15303
CCR6	13	0.3639	0.41334	0.635355	3798	5	0.21842
CCR7	7	0.17062	0.2167	0.557538	2419	3	0.2834
CCR8	7	0.00094842	0.0013585	0.22006	29	6	0.55264
CCR9	7	0.24549	0.26644	0.574002	3021	1	0.016575
CCRL2	7	0.26416	0.28701	0.585291	3140	3	0.22398
CCRN4L	6	0.47498	0.44423	0.657365	4327	2	0.15621
CCT4	7	0.99535	0.96799	0.973161	6182	0	-0.034481
CD101	10	0.011094	0.014228	0.246789	324	5	0.47931
CD109	13	0.79523	0.76234	0.831244	5481	3	0.15718
CD14	7	0.050154	0.078071	0.427926	1030	5	0.20657
CD151	12	0.93874	0.8755	0.904174	5939	2	0.094834
CD160	7	0.027093	0.037388	0.338125	654	5	0.21694
CD163	9	0.35257	0.38313	0.621516	3719	3	0.22176
CD163L1	6	0.31346	0.31842	0.593731	3473	3	0.1454
CD164	13	0.061019	0.077862	0.427926	1206	5	0.37184
CD164L2	7	0.0079565	0.0099161	0.245564	249	6	0.31096
CD177	7	0.88348	0.75863	0.828064	5747	1	-0.0012547
CD180	7	0.15219	0.20428	0.557538	2237	4	0.19966
CD19	7	0.0058684	0.0081249	0.245564	197	6	0.28264
CD1A	7	0.96942	0.89272	0.915261	6073	0	0.045418
CD1B	6	0.35309	0.35056	0.606025	3723	2	0.10651
CD1C	7	0.38456	0.38121	0.621516	3902	2	0.2273
CD1D	7	0.98067	0.9144	0.930733	6114	0	-0.029969
CD1E	13	0.88328	0.82306	0.867779	5745	2	0.1685
CD2	7	0.62912	0.57482	0.719599	4936	2	0.13224
CD200	7	0.012488	0.012874	0.245564	359	3	0.31862
CD200R1	7	0.68661	0.5895	0.723528	5153	1	0.11482
CD200R1L	4	0.0058233	0.0053441	0.233232	196	4	0.26914
CD207	5	0.90158	0.76698	0.833291	5812	0	-0.011382
CD209	6	0.944	0.83993	0.878238	5958	0	0.047589
CD22	7	0.95704	0.85894	0.891063	6020	0	0.053353
CD226	6	0.8515	0.7086	0.799009	5648	1	0.0016348
CD24	12	0.99702	0.97522	0.97916	6189	0	0.063158
CD244	11	0.031377	0.033288	0.334804	726	6	0.50988
CD247	12	0.62665	0.6052	0.731544	4931	2	0.090403
CD248	5	0.015206	0.01329	0.245564	423	4	0.41157
CD27	13	0.77538	0.7552	0.827382	5432	2	0.10242
CD274	7	0.62352	0.568	0.719161	4917	1	0.090063
CD276	8	0.039709	0.049836	0.378069	860	3	0.52525
CD28	8	0.3932	0.38225	0.621516	3960	2	0.32622
CD300A	13	0.17197	0.2522	0.571262	2438	5	0.40737
CD300C	7	0.62163	0.56581	0.718162	4910	2	0.18075
CD300E	7	0.0496	0.077209	0.427926	1023	5	0.36969
CD300LB	7	0.36493	0.35619	0.609982	3802	3	0.14438
CD300LD	6	0.75815	0.63922	0.753316	5390	1	0.10015
CD300LF	7	0.4076	0.39949	0.626334	4029	3	0.14327
CD300LG	9	0.11346	0.16017	0.544979	1811	5	0.32864
CD302	7	0.61538	0.5616	0.716036	4885	2	0.13502
CD320	8	0.68858	0.6245	0.743545	5158	2	0.18247
CD33	7	0.042119	0.071014	0.427926	902	4	0.4578
CD34	13	0.42487	0.46658	0.672283	4109	5	0.16299
CD36	15	0.13214	0.19807	0.557538	2029	5	0.36292
CD37	7	0.39798	0.39586	0.626334	3980	3	0.24753
CD38	7	0.13045	0.18166	0.556066	2017	2	0.13767
CD3D	7	0.12308	0.16724	0.545717	1927	3	0.33522
CD3E	12	0.053917	0.069977	0.427926	1093	6	0.35565
CD3G	7	0.14428	0.20038	0.557538	2151	4	0.18778
CD4	13	0.49996	0.52098	0.697834	4435	5	0.25269
CD40	7	0.152	0.20358	0.557538	2234	4	0.15578
CD40LG	7	0.20074	0.23976	0.565841	2679	2	0.26007
CD44	13	0.93011	0.87734	0.905165	5907	2	0.10955
CD46	8	0.0015337	0.0020199	0.22006	56	4	0.46665
CD47	7	0.085916	0.12294	0.512894	1507	3	0.24998
CD48	6	0.020771	0.029956	0.317059	530	4	0.3998
CD5	7	0.097077	0.13899	0.52873	1637	3	0.60546
CD52	6	0.21724	0.23468	0.565841	2815	2	0.13739
CD53	14	0.13982	0.21292	0.557538	2106	5	0.64201
CD55	13	0.55784	0.56802	0.719161	4691	4	0.23137
CD58	7	0.79829	0.69102	0.787765	5487	1	0.031464
CD59	16	0.037516	0.050408	0.379616	821	6	0.56303
CD6	11	0.029703	0.03287	0.334243	699	5	0.4141
CD63	12	0.56431	0.54827	0.707161	4717	3	0.1745
CD68	6	0.66628	0.56478	0.71802	5078	1	0.066359
CD69	6	0.33045	0.32725	0.599557	3588	3	0.21596
CD7	7	0.15176	0.20293	0.557538	2231	4	0.19632
CD70	7	0.8695	0.74094	0.817915	5701	1	0.070933
CD72	13	0.34531	0.39778	0.626334	3677	2	0.34235
CD74	7	0.32502	0.33043	0.599756	3550	1	0.09394
CD79A	7	0.27962	0.29693	0.585291	3242	3	0.15169
CD79B	13	0.51911	0.546	0.707161	4519	3	0.24309
CD80	14	0.074167	0.11069	0.495817	1365	6	0.54246
CD81	12	0.0031383	0.0052373	0.233232	126	6	0.49747
CD82	7	0.46511	0.45322	0.665368	4280	3	0.23537
CD83	9	0.018375	0.021621	0.275858	478	5	0.48173
CD84	6	0.019443	0.019184	0.270355	497	5	0.18861
CD86	7	0.0065836	0.0083289	0.245564	216	3	0.29482
CD8A	12	0.001115	0.0015912	0.22006	38	6	0.75264
CD8B	7	0.020941	0.020112	0.275505	539	4	0.40747
CD9	13	0.23737	0.31553	0.592448	2966	5	0.445
CD93	8	0.99955	0.99229	0.992933	6210	0	-0.072209
CD96	6	0.31548	0.31842	0.593731	3489	3	0.23286
CD97	13	0.014826	0.021667	0.275858	411	4	0.3839
CD99	6	0.089113	0.1276	0.516454	1540	3	0.47349
CD99L2	12	0.9556	0.89902	0.91892	6016	2	0.12453
CDAN1	6	0.3278	0.32566	0.599497	3572	1	-0.0058016
CDC14B	12	0.81727	0.77503	0.838458	5546	3	0.21255
CDCP1	6	0.10949	0.15871	0.544979	1780	2	0.13145
CDH1	12	0.072798	0.12038	0.512894	1348	3	0.14392
CDH10	10	0.048208	0.058782	0.409809	991	6	0.28701
CDH11	13	0.0021175	0.0034796	0.222172	84	7	0.3414
CDH12	9	0.71895	0.66884	0.776669	5265	2	0.14879
CDH13	7	0.36804	0.35619	0.609982	3821	3	0.18521
CDH15	7	0.38946	0.38873	0.621516	3938	2	0.16677
CDH16	7	0.42266	0.41044	0.632778	4092	3	0.16998
CDH17	12	0.12815	0.1887	0.556946	1992	5	0.32714
CDH18	13	0.020369	0.02874	0.317059	513	8	0.35569
CDH19	3	0.13777	0.13675	0.52873	2088	1	-0.0057167
CDH2	5	0.025251	0.028144	0.317059	626	2	0.4709
CDH20	13	0.19048	0.25943	0.571643	2608	5	0.26963
CDH22	7	0.21994	0.25286	0.571262	2839	3	0.15517
CDH23	12	0.0054835	0.0079162	0.245564	187	6	0.55085
CDH24	7	0.27802	0.29693	0.585291	3233	2	0.24739
CDH26	10	0.13554	0.19794	0.557538	2068	5	0.2848
CDH3	8	0.53022	0.50851	0.693755	4574	3	0.16713
CDH4	6	0.53696	0.49454	0.686616	4603	1	0.0047893
CDH5	14	0.24949	0.33136	0.60074	3046	5	0.27024
CDH6	7	0.4273	0.41626	0.636851	4122	1	0.067232
CDH7	14	0.10923	0.15679	0.54348	1775	5	0.39372
CDH8	11	0.79899	0.74995	0.823228	5490	1	0.20479
CDH9	6	0.87382	0.74169	0.817915	5712	1	0.1028
CDHR1	6	0.12562	0.17898	0.556066	1951	2	0.086603
CDHR2	13	0.086815	0.13538	0.52873	1521	4	0.43774
CDHR3	13	0.33299	0.3815	0.621516	3597	3	0.40624
CDHR4	7	0.32365	0.32875	0.599756	3538	2	0.2015
CDHR5	13	0.0001835	0.00023027	0.205799	7	11	0.43365
CDIP1	14	0.48645	0.52778	0.700442	4375	3	0.24572
CDIPT	9	0.17971	0.24097	0.566028	2514	3	0.27323
CDKAL1	10	0.27684	0.32653	0.599557	3223	4	0.37581
CDON	14	0.29822	0.36786	0.61136	3381	5	0.4075
CDRT15L2	7	0.085535	0.12294	0.512894	1502	3	0.3148
CDS1	14	0.30473	0.36786	0.61136	3426	5	0.70779
CDS2	12	0.40216	0.45166	0.663365	4003	5	0.23026
CDSN	12	0.60986	0.58801	0.723528	4872	4	0.15851
CEACAM1	5	0.13453	0.15606	0.542848	2057	3	0.24444
CEACAM16	12	0.033871	0.039837	0.347328	757	7	0.58635
CEACAM18	7	0.011139	0.012361	0.245564	327	4	0.46051
CEACAM19	6	0.32236	0.32372	0.597805	3532	3	0.18031
CEACAM20	7	0.3033	0.30237	0.586751	3413	2	0.20525
CEACAM21	14	0.75879	0.74413	0.820171	5394	3	0.19493
CEACAM3	6	0.95151	0.85538	0.887965	5995	0	0.028348
CEACAM4	6	0.41413	0.39761	0.626334	4054	1	0.054586
CEACAM5	4	0.14488	0.15366	0.537637	2158	2	0.32655
CEACAM6	6	0.095626	0.13059	0.521863	1619	4	0.18595
CEACAM7	6	0.46893	0.44243	0.656358	4303	2	0.14782
CEACAM8	6	0.11466	0.16158	0.545612	1830	3	0.26432
CEBPZ-AS1	7	0.15517	0.20498	0.557538	2267	2	0.30441
CECR1	10	0.5215	0.50754	0.693755	4531	3	0.28766
CECR6	12	0.058806	0.076428	0.427926	1166	6	0.4441
CELSR1	12	0.35934	0.40507	0.631384	3773	4	0.12685
CELSR2	7	0.08401	0.12243	0.512894	1484	4	0.24516
CELSR3	7	0.14692	0.201	0.557538	2170	3	0.24724
CEND1	7	0.20993	0.24877	0.571262	2753	2	0.16692
CEP170	8	0.051069	0.084974	0.442916	1051	2	0.29506
CEP95	13	0.059312	0.077027	0.427926	1178	7	0.42597
CEPT1	12	0.19779	0.2715	0.577888	2659	3	0.31846
CERCAM	14	0.062142	0.079982	0.430478	1219	6	0.64474
CERS1	5	0.4436	0.41741	0.637226	4189	1	-0.0020109
CERS2	16	0.18816	0.27049	0.577383	2584	4	0.1698
CERS3	11	0.28858	0.34113	0.606025	3316	4	0.27511
CERS4	11	0.12969	0.19677	0.557538	2008	4	0.61753
CERS5	7	0.62961	0.57482	0.719599	4937	2	0.096201
CERS6	13	0.044688	0.067579	0.427926	936	7	0.33659
CES1	16	0.33138	0.40519	0.631417	3590	4	0.23111
CES2	13	0.58088	0.571	0.719161	4776	4	0.22551
CFC1	7	0.68209	0.5895	0.723528	5138	2	0.11713
CFH	7	0.44856	0.4311	0.647125	4215	1	0.047334
CFHR5	5	0.18972	0.2001	0.557538	2602	2	0.12958
CFTR	15	0.15535	0.22728	0.562579	2270	6	0.33759
CGN	11	0.031722	0.033289	0.334804	729	6	0.59471
CGRRF1	15	0.28526	0.37458	0.617461	3289	5	0.26886
CH25H	6	0.24483	0.25908	0.571643	3015	2	0.17765
CHEK2	11	0.98579	0.93183	0.944046	6140	1	0.053697
CHGA	13	0.020681	0.028741	0.317059	524	7	0.31852
CHIC1	8	0.36506	0.36671	0.61136	3804	3	0.24668
CHIC2	7	0.29177	0.29957	0.585291	3336	3	0.45301
CHIT1	6	0.17244	0.20099	0.557538	2445	1	0.076077
CHL1	12	0.74204	0.72194	0.80919	5335	2	0.23322
CHODL	7	0.58015	0.5379	0.70387	4772	1	-0.063015
CHPF2	7	0.53551	0.5168	0.69777	4596	2	0.19392
CHPT1	8	0.0022255	0.0031402	0.222172	86	2	0.13516
CHRFAM7A	6	0.30447	0.3123	0.592448	3421	2	0.27115
CHRM1	13	0.10011	0.14336	0.529098	1673	5	0.34381
CHRM2	13	0.42908	0.48124	0.680098	4129	4	0.29494
CHRM3	12	0.25837	0.32057	0.596132	3101	5	0.26386
CHRM4	7	0.40267	0.39949	0.626334	4008	3	0.19501
CHRM5	8	0.15603	0.20359	0.557538	2283	2	0.31243
CHRNA1	6	0.28141	0.28707	0.585291	3256	3	0.18452
CHRNA10	6	0.57439	0.51922	0.69777	4753	1	0.060835
CHRNA2	12	0.2465	0.31517	0.592448	3028	3	0.31573
CHRNA3	10	0.60371	0.58961	0.723528	4848	3	0.28494
CHRNA4	13	0.012291	0.016979	0.254807	352	9	0.3288
CHRNA5	9	0.061701	0.10017	0.4866	1216	2	0.49274
CHRNA6	8	0.029156	0.039508	0.347328	692	3	0.26608
CHRNA7	7	0.054566	0.078818	0.427926	1103	4	0.22519
CHRNA9	6	0.3126	0.31842	0.593731	3469	3	0.18195
CHRNB1	13	0.25055	0.33177	0.601132	3052	5	0.33348
CHRNB2	7	0.91724	0.79403	0.849689	5863	1	0.071068
CHRNB3	7	0.35574	0.34907	0.606025	3742	1	0.0123
CHRNB4	7	0.85387	0.735	0.814297	5654	1	0.082917
CHRND	11	0.04584	0.062658	0.419722	951	6	0.5915
CHRNE	7	0.03551	0.056575	0.408732	786	3	0.41464
CHRNG	6	0.0049276	0.0057425	0.233232	177	5	0.36066
CHST1	12	0.25214	0.31971	0.595075	3064	3	0.31792
CHST10	9	0.83219	0.74682	0.822404	5588	2	0.17015
CHST11	12	0.28004	0.3293	0.599756	3246	5	0.39405
CHST12	13	0.019409	0.025237	0.303506	496	5	0.80181
CHST13	7	0.28874	0.29957	0.585291	3318	3	0.098936
CHST14	7	0.87536	0.74991	0.823228	5721	1	0.049103
CHST15	14	0.16871	0.2479	0.571262	2400	4	0.52081
CHST2	7	0.0092494	0.012169	0.245564	277	3	0.37635
CHST3	7	0.58959	0.54653	0.707161	4818	1	0.042103
CHST5	7	0.96624	0.88392	0.908182	6058	0	0.06578
CHST6	7	0.11055	0.15124	0.53248	1786	3	0.32622
CHST7	7	0.022849	0.021325	0.275858	576	3	0.38659
CHST8	7	0.98648	0.9325	0.944046	6141	0	-4.11E-05
CHST9	9	0.078642	0.12094	0.512894	1416	5	0.29306
CHSY1	11	0.68173	0.65953	0.768644	5136	3	0.1552
CHSY3	7	0.54005	0.52163	0.697834	4621	1	-0.020066
CISD1	7	0.93352	0.81778	0.864683	5922	1	0.092862
CISD2	14	0.85926	0.82209	0.867779	5671	2	0.11402
CKAP4	6	0.12764	0.17898	0.556066	1982	3	0.23095
CKLF	6	0.048114	0.063738	0.419722	989	4	0.32032
CKLF-CMTM1	6	0.98058	0.91256	0.92937	6113	0	-0.1424
CLCA2	7	0.1598	0.20997	0.557538	2319	3	0.3025
CLCA4	3	0.6718	0.49559	0.687482	5099	1	-0.033565
CLCC1	6	0.17581	0.2028	0.557538	2481	2	0.44245
CLCN1	6	0.012024	0.011264	0.245564	347	4	0.47856
CLCN2	6	0.95336	0.85538	0.887965	6002	0	-0.030972
CLCN3	13	0.23797	0.31553	0.592448	2972	4	0.34619
CLCN4	8	0.79356	0.70644	0.798306	5478	2	0.097531
CLCN5	12	0.78352	0.74756	0.82293	5451	3	0.1911
CLCN6	14	0.166	0.24161	0.566893	2376	6	0.3297
CLCN7	7	0.46607	0.45499	0.665921	4286	2	0.14018
CLCNKA	6	0.92002	0.78449	0.844278	5870	1	0.067175
CLCNKB	11	0.23337	0.29594	0.585291	2936	5	0.30094
CLDN1	8	0.10656	0.15837	0.544979	1746	3	0.23178
CLDN10	11	0.47186	0.48983	0.686392	4313	3	0.28945
CLDN11	11	0.51787	0.50633	0.692822	4515	4	0.17174
CLDN12	7	0.22985	0.25795	0.571643	2912	1	0.079973
CLDN14	14	0.026424	0.03487	0.334804	646	6	0.49364
CLDN15	11	0.024898	0.031332	0.327913	618	7	0.47881
CLDN16	14	0.16503	0.24161	0.566893	2369	5	0.38277
CLDN17	3	0.21562	0.2002	0.557538	2801	1	0.037193
CLDN18	14	0.12096	0.18291	0.556066	1903	6	0.34928
CLDN19	9	0.083057	0.13765	0.52873	1472	5	0.29482
CLDN2	7	0.41578	0.40299	0.629876	4058	3	0.18501
CLDN20	7	0.13477	0.18687	0.556066	2060	2	0.35647
CLDN22	7	0.041216	0.059166	0.409809	882	4	0.41203
CLDN23	6	0.27406	0.26935	0.577383	3208	2	0.088114
CLDN24	7	0.14155	0.19978	0.557538	2124	1	-0.031684
CLDN25	9	0.039001	0.049538	0.377178	846	1	0.064317
CLDN3	7	0.29287	0.29957	0.585291	3346	3	0.21816
CLDN4	6	0.64863	0.55486	0.711097	5012	2	0.10346
CLDN5	7	0.094349	0.13807	0.52873	1603	4	0.20378
CLDN6	7	0.034028	0.04324	0.356771	761	2	0.52128
CLDN7	14	0.33004	0.38356	0.621516	3586	5	0.21297
CLDN8	7	0.50248	0.4921	0.686616	4444	2	0.17637
CLDN9	6	0.97226	0.89476	0.916119	6082	0	-0.039309
CLDND1	11	0.36973	0.41322	0.635355	3831	3	0.28486
CLDND2	7	0.00044007	0.00046613	0.22006	15	2	0.19113
CLEC10A	7	0.3585	0.34907	0.606025	3764	3	0.27931
CLEC12A	6	0.84326	0.70194	0.795252	5621	1	-0.20149
CLEC12B	9	0.009285	0.011495	0.245564	278	6	0.41569
CLEC14A	7	0.39359	0.38874	0.621516	3962	3	0.12164
CLEC17A	6	0.16136	0.18786	0.556066	2334	2	0.23706
CLEC1A	7	0.066307	0.10378	0.489957	1267	3	0.23683
CLEC1B	5	0.8661	0.7147	0.803984	5690	1	0.033567
CLEC2A	7	0.17546	0.21896	0.557538	2477	4	0.18932
CLEC2B	7	0.93031	0.80895	0.858561	5909	1	0.069406
CLEC2D	7	0.17798	0.21983	0.557538	2498	4	0.18048
CLEC2L	7	0.48813	0.46624	0.67217	4385	2	0.1359
CLEC4A	7	0.09539	0.13856	0.52873	1615	4	0.32964
CLEC4C	7	0.14671	0.201	0.557538	2168	4	0.19099
CLEC4D	8	0.066487	0.092993	0.458182	1269	5	0.29211
CLEC4E	6	0.90929	0.77766	0.839761	5837	1	0.050773
CLEC4F	8	0.79122	0.69808	0.793482	5473	2	0.094371
CLEC4G	7	0.078769	0.12111	0.512894	1419	4	0.4312
CLEC4M	5	0.080368	0.11177	0.498851	1439	3	0.40329
CLEC5A	7	0.099651	0.13995	0.52873	1668	3	0.17144
CLEC6A	7	0.85527	0.735	0.814297	5660	1	0.076999
CLEC7A	4	0.10849	0.12337	0.512894	1762	2	0.256
CLEC9A	8	0.18723	0.2408	0.565841	2577	3	0.28586
CLECL1	6	0.3013	0.31229	0.592448	3401	3	0.13622
CLGN	6	0.33856	0.33292	0.601985	3635	3	0.18861
CLIC1	11	0.27127	0.31733	0.593661	3189	4	0.23312
CLIC4	6	0.94001	0.83716	0.877614	5944	0	-0.037729
CLK1	10	0.71936	0.68511	0.78549	5266	3	0.10229
CLK4	7	0.68603	0.5895	0.723528	5151	1	0.018433
CLMN	5	0.5539	0.47415	0.675188	4675	1	-0.0011202
CLMP	6	0.97455	0.90036	0.91952	6091	0	-0.033053
CLN3	7	0.17206	0.21741	0.557538	2440	4	0.2588
CLN5	6	0.28769	0.29156	0.585291	3308	3	0.23645
CLN6	11	0.81676	0.75777	0.828064	5545	2	0.12689
CLN8	8	0.57495	0.56268	0.716422	4754	1	-0.053229
CLPS	7	0.064435	0.092856	0.458182	1246	3	0.37202
CLPSL1	8	0.12762	0.16611	0.545717	1981	3	0.40425
CLPSL2	7	0.47814	0.46424	0.671634	4340	1	-0.025153
CLPTM1	13	0.40046	0.44803	0.660412	3998	5	0.23812
CLPTM1L	13	0.20413	0.27831	0.581565	2704	3	0.48829
CLRN1	9	0.60012	0.58574	0.722716	4844	3	0.33553
CLRN2	6	0.20048	0.21668	0.557538	2677	1	0.11906
CLRN3	7	0.95204	0.84462	0.88092	5998	0	0.078993
CLSTN1	12	0.12274	0.18517	0.556066	1923	5	0.51049
CLSTN2	7	0.57901	0.5379	0.70387	4768	2	0.16548
CLSTN3	14	0.011632	0.018706	0.270355	338	5	0.43469
CLTC	6	0.3252	0.32372	0.597805	3552	3	0.10575
CLU	13	0.15121	0.23232	0.565841	2223	4	0.50396
CLYBL	7	0.34758	0.34544	0.606025	3694	3	0.15154
CMKLR1	14	0.10264	0.15088	0.53248	1711	7	0.32517
CMTM1	6	0.05071	0.064046	0.419722	1047	3	0.41702
CMTM2	15	0.11884	0.17096	0.555545	1883	4	0.25658
CMTM3	14	0.34963	0.39997	0.626424	3705	5	0.37729
CMTM4	8	0.21696	0.25171	0.571262	2812	3	0.24397
CMTM5	12	0.02565	0.035457	0.3353	632	8	0.26915
CMTM6	7	0.27104	0.29693	0.585291	3185	3	0.29805
CMTM7	12	0.025449	0.031916	0.328298	628	4	0.59469
CMTM8	5	0.10179	0.14134	0.52873	1701	3	0.18526
CMTR2	10	0.022828	0.026517	0.308516	575	3	0.40561
CNGA1	10	0.086381	0.1338	0.527123	1513	6	0.44096
CNGA2	6	0.30729	0.31363	0.592448	3437	3	0.18295
CNGA3	6	0.96223	0.86965	0.899022	6037	0	-0.01164
CNGA4	13	0.010495	0.016018	0.253478	308	8	0.36627
CNGB1	6	0.091382	0.12966	0.520756	1567	3	0.59377
CNGB3	5	0.34037	0.31479	0.592448	3644	1	0.065785
CNIH1	7	0.90897	0.79118	0.849129	5835	1	0.046493
CNIH2	14	0.0080722	0.013816	0.245564	255	8	0.50296
CNIH3	12	0.075943	0.12064	0.512894	1384	5	0.69107
CNIH4	7	0.70085	0.60015	0.729498	5200	2	0.10955
CNNM1	13	0.11541	0.17567	0.556066	1836	7	0.47722
CNNM2	7	0.12967	0.18093	0.556066	2007	3	0.25188
CNNM3	6	0.021695	0.031232	0.327913	552	5	0.34834
CNNM4	12	0.23038	0.30995	0.592448	2919	3	0.41573
CNOT1	7	0.95105	0.84462	0.88092	5992	1	0.08379
CNPPD1	13	0.10089	0.14336	0.529098	1685	3	0.16713
CNR1	11	0.73084	0.69874	0.793793	5304	2	0.16703
CNR2	11	0.13586	0.20033	0.557538	2073	5	0.24302
CNST	6	0.92246	0.7879	0.846773	5873	1	-0.00094673
CNTD1	6	0.42983	0.40471	0.631306	4133	1	0.097853
CNTFR	14	0.0062024	0.0077297	0.245087	210	6	0.57689
CNTN1	7	0.35457	0.34907	0.606025	3735	2	0.19038
CNTN2	13	0.0089544	0.012762	0.245564	271	5	0.41958
CNTN3	3	0.19049	0.18235	0.556066	2609	2	0.10144
CNTN4	13	0.02254	0.029202	0.317059	567	8	0.24231
CNTN5	12	0.14872	0.21367	0.557538	2197	3	0.44787
CNTN6	6	0.18693	0.21376	0.557538	2576	3	0.24852
CNTNAP1	5	0.26313	0.26425	0.574002	3132	2	0.1379
CNTNAP2	9	0.16365	0.21923	0.557538	2355	5	0.19136
CNTNAP3	7	0.39231	0.38874	0.621516	3953	3	0.34039
CNTNAP3B	13	0.011308	0.016632	0.254585	331	7	0.30759
CNTNAP4	12	0.10124	0.15891	0.544979	1691	6	0.37065
CNTNAP5	7	0.97656	0.90318	0.921728	6100	0	-0.047414
COA1	10	0.171	0.22678	0.562215	2425	5	0.35908
COA3	7	0.49849	0.49019	0.686392	4427	2	0.18492
COL11A1	7	0.28683	0.29957	0.585291	3301	3	0.30766
COL11A2	6	0.095507	0.13059	0.521863	1617	2	0.17538
COL12A1	11	0.18826	0.25003	0.571262	2585	4	0.14832
COL13A1	14	0.39908	0.44874	0.661132	3989	3	0.16846
COL14A1	7	0.21499	0.25188	0.571262	2795	3	0.19448
COL17A1	15	0.033005	0.044684	0.361341	746	4	0.47607
COL1A1	12	0.058892	0.076428	0.427926	1167	7	0.33813
COL1A2	12	0.012892	0.019494	0.272166	368	8	0.37443
COL24A1	14	0.0046562	0.0069712	0.233232	168	9	0.5551
COL25A1	17	0.29944	0.38156	0.621516	3387	7	0.3432
COL26A1	7	0.37346	0.36413	0.61136	3848	3	0.14205
COL2A1	14	0.14051	0.21292	0.557538	2113	4	0.42517
COL3A1	3	0.9236	0.81103	0.860032	5878	0	-0.10978
COL4A2	10	0.012373	0.016746	0.254585	355	7	0.6474
COL5A1	15	0.21297	0.29748	0.585291	2779	6	0.3679
COL5A2	6	0.39573	0.38152	0.621516	3969	2	0.094323
COL5A3	7	0.33368	0.34062	0.606025	3606	2	0.19014
COL6A1	14	0.30626	0.36786	0.61136	3434	6	0.27142
COL6A2	13	0.020486	0.028741	0.317059	515	6	0.51527
COL6A3	12	0.093139	0.13934	0.52873	1590	3	0.37318
COL6A5	7	0.52089	0.49887	0.689179	4525	2	0.13644
COL6A6	6	0.86916	0.73842	0.816483	5699	1	0.056238
COL7A1	12	0.05184	0.068806	0.427926	1063	7	0.22361
COLEC12	7	0.22783	0.25795	0.571643	2898	3	0.24988
COLGALT1	7	0.55995	0.52541	0.699667	4700	2	0.30212
COLGALT2	12	0.93067	0.86704	0.896926	5910	2	0.091632
COLQ	14	0.14742	0.2165	0.557538	2178	4	0.24473
COMT	12	0.011126	0.015459	0.252749	325	8	0.32869
COMTD1	14	0.67357	0.65092	0.762306	5105	4	0.29906
COQ2	6	0.39931	0.38153	0.621516	3993	2	0.14624
CORIN	9	0.34631	0.38184	0.621516	3682	3	0.26439
COX10	6	0.23457	0.25775	0.571643	2948	2	0.46957
COX11	7	0.60987	0.55521	0.711097	4873	2	0.15069
COX14	13	0.037519	0.044736	0.361341	822	2	0.31635
COX15	7	0.85558	0.735	0.814297	5663	1	0.0080648
COX16	7	0.12732	0.17736	0.556066	1976	3	0.19865
COX18	7	0.11979	0.16541	0.545717	1890	3	0.34233
COX4I1	7	0.38839	0.38873	0.621516	3933	2	0.14289
COX4I2	7	0.18978	0.22361	0.560428	2603	3	0.35185
COX6A1	6	0.44961	0.43065	0.647125	4220	2	0.13947
COX6C	6	0.83505	0.69209	0.788261	5602	1	0.060295
COX7A1	6	0.10041	0.14494	0.529098	1675	3	0.36749
COX7A2	9	0.045215	0.056205	0.408732	943	5	0.44714
COX8A	7	0.17194	0.21741	0.557538	2436	2	0.41825
COX8C	7	0.29227	0.29957	0.585291	3342	3	0.11909
CP	4	0.9999	0.99862	0.998782	6212	0	-0.38563
CPD	12	0.11187	0.17909	0.556066	1797	5	0.45988
CPED1	12	0.50584	0.5265	0.699667	4456	3	0.20865
CPM	12	0.2005	0.27261	0.57925	2678	6	0.22585
CPOX	7	0.0060833	0.0081919	0.245564	206	1	0.058141
CPQ	9	0.85706	0.78131	0.842319	5664	2	0.091622
CPT1A	14	0.45783	0.50512	0.692822	4249	3	0.35771
CPT1B	12	0.22575	0.29269	0.585291	2882	4	0.20718
CPT1C	14	0.0055512	0.0075608	0.245087	190	6	0.50941
CPVL	13	0.010028	0.015905	0.253478	296	8	0.47364
CPXM2	14	0.61982	0.61766	0.739369	4902	4	0.13988
CPZ	7	0.94496	0.83266	0.874466	5962	1	0.030782
CR1	6	0.30136	0.31229	0.592448	3402	1	-0.051659
CR1L	5	0.66884	0.54973	0.707613	5087	1	0.0093707
CR2	9	0.076204	0.10508	0.491594	1387	3	0.28992
CRB1	8	0.20374	0.24911	0.571262	2697	3	0.32301
CRB2	13	0.24192	0.31619	0.593146	2996	6	0.22082
CRB3	12	0.42648	0.47269	0.675188	4114	4	0.1858
CREB3	13	0.81944	0.77786	0.839761	5554	2	0.10655
CREB3L1	13	0.22758	0.31092	0.592448	2896	5	0.38182
CREB3L2	9	0.43748	0.42962	0.647125	4161	3	0.22203
CREB3L3	7	0.35023	0.34545	0.606025	3710	3	0.17986
CREB3L4	12	0.54561	0.53683	0.703654	4645	4	0.36872
CREG1	11	0.0046509	0.0063879	0.233232	166	4	0.58526
CRELD1	14	0.13354	0.21042	0.557538	2046	5	0.4312
CRELD2	12	0.020848	0.026211	0.307258	534	7	0.34154
CRHR1	6	0.64007	0.54827	0.707161	4981	2	0.092617
CRHR2	14	0.032656	0.040124	0.347328	740	8	0.51833
CRIM1	7	0.69201	0.5922	0.724563	5172	2	0.17652
CRISPLD2	7	0.54097	0.52163	0.697834	4625	2	0.23786
CRLF1	4	0.34511	0.32534	0.599497	3675	1	0.071362
CRLF2	6	0.48728	0.4644	0.671634	4380	2	0.137
CRLS1	11	0.21694	0.28398	0.585291	2811	2	0.3572
CRTAM	11	0.070012	0.11308	0.501856	1310	4	0.37515
CRTAP	6	0.99283	0.95834	0.965015	6170	0	-0.057711
CRYAB	14	0.040589	0.051413	0.383943	868	7	0.23828
CS	14	0.24221	0.32665	0.599557	3000	2	0.29703
CSF1	12	0.10608	0.1607	0.544979	1744	3	0.58045
CSF1R	15	0.8922	0.84916	0.884389	5784	2	0.14944
CSF2RA	7	0.0015644	0.0015816	0.22006	60	4	0.53342
CSF2RB	13	0.0505	0.068999	0.427926	1037	5	0.32615
CSF3R	13	0.28089	0.34536	0.606025	3250	3	0.35088
CSGALNACT2	5	0.43272	0.41124	0.633211	4144	1	0.11412
CSMD1	10	0.023492	0.026826	0.30961	587	7	0.3117
CSMD2	9	0.32721	0.36817	0.61136	3566	3	0.19281
CSMD3	7	0.11614	0.16328	0.545717	1848	3	0.4098
CSNK1A1	13	0.6784	0.65906	0.768422	5123	2	0.23933
CSPG4	6	0.063518	0.092061	0.458182	1237	2	0.37873
CSPG5	7	0.53798	0.52163	0.697834	4609	2	0.10644
CST11	5	0.8052	0.65014	0.761847	5509	1	0.071446
CST3	11	0.12072	0.19002	0.557538	1899	6	0.39226
CST9	6	0.13931	0.1817	0.556066	2099	2	0.12108
CST9L	7	0.14899	0.201	0.557538	2198	3	0.18558
CT83	7	0.029216	0.041128	0.347992	693	5	0.39855
CTAGE1	7	0.053087	0.078568	0.427926	1081	4	0.37156
CTAGE15	5	0.29404	0.28576	0.585291	3355	1	0.13918
CTAGE4	6	0.67878	0.58007	0.722716	5125	1	0.11863
CTAGE5	14	0.014973	0.020188	0.275505	417	8	0.65848
CTAGE6	2	0.99347	0.97251	0.976756	6174	0	-0.94402
CTAGE8	3	0.21765	0.2002	0.557538	2819	2	0.15764
CTAGE9	6	0.22092	0.23828	0.565841	2847	2	0.31109
CTB-133G6.1	7	0.15785	0.20708	0.557538	2301	3	0.35987
CTC-260F20.3	7	0.3816	0.36573	0.61136	3891	3	0.11287
CTCFL	6	0.035778	0.05901	0.409809	791	2	0.42562
CTD-2370N5.3	5	0.94745	0.84227	0.880197	5972	0	0.027445
CTD-2521M24.10	7	0.92676	0.80285	0.8534	5892	1	-0.043542
CTDNEP1	13	0.94665	0.88821	0.91154	5969	1	0.056825
CTLA4	7	0.353	0.34716	0.606025	3722	3	0.23852
CTNS	7	0.20491	0.24071	0.565841	2712	3	0.30661
CTRB1	7	0.71175	0.60944	0.734372	5240	1	0.0036777
CTRB2	7	0.57643	0.5358	0.703042	4758	1	0.053231
CTSA	7	0.2816	0.29822	0.585291	3259	3	0.18049
CTSC	8	0.39217	0.38225	0.621516	3950	3	0.13875
CTSD	14	0.28628	0.36071	0.61136	3294	5	0.28595
CTSK	13	0.29932	0.35727	0.61136	3386	4	0.40726
CTSL	10	0.29476	0.34635	0.606025	3360	3	0.51163
CTSV	13	0.090245	0.13693	0.52873	1552	5	0.32821
CTXN1	7	0.071229	0.10411	0.489957	1329	2	0.073513
CTXN2	10	0.073027	0.1121	0.499634	1350	4	0.34402
CTXN3	7	0.051817	0.078267	0.427926	1062	2	0.36704
CUTA	19	0.81748	0.79716	0.851046	5547	4	0.19662
CUX1	15	0.88306	0.84444	0.88092	5743	2	0.21287
CUX2	14	0.33772	0.38529	0.621516	3628	4	0.23684
CUZD1	4	0.94018	0.83077	0.873936	5945	0	-0.11935
CWH43	14	0.31369	0.3725	0.616672	3475	6	0.24883
CX3CL1	5	0.50906	0.45435	0.665921	4471	1	0.058918
CX3CR1	6	0.062222	0.091275	0.458182	1220	4	0.22265
CXADR	6	0.48858	0.46629	0.67217	4389	2	0.20894
CXCL10	6	0.67207	0.57093	0.719161	5100	1	-0.063147
CXCL11	7	0.080865	0.12151	0.512894	1447	3	0.31523
CXCL14	6	0.021101	0.031114	0.327647	540	2	0.36924
CXCL16	15	0.39931	0.44683	0.659573	3992	6	0.3234
CXCL9	7	0.16015	0.20997	0.557538	2322	4	0.21949
CXCR1	7	0.6301	0.57482	0.719599	4938	2	0.13039
CXCR2	14	0.0090047	0.013873	0.245564	273	8	0.55098
CXCR3	6	0.016007	0.016093	0.253478	434	3	0.51099
CXCR4	13	0.57237	0.56944	0.719161	4745	4	0.27733
CXCR5	7	0.27568	0.29693	0.585291	3215	2	0.39914
CXCR6	5	0.020777	0.026314	0.307833	531	3	0.40401
CXXC11	7	0.39863	0.39586	0.626334	3986	3	0.099302
CXorf66	7	0.31992	0.32251	0.597601	3518	3	0.25558
CYB561	14	0.39219	0.4447	0.657365	3951	4	0.47527
CYB561A3	13	0.72411	0.71643	0.805495	5283	4	0.23221
CYB561D1	7	0.47806	0.46424	0.671634	4338	2	0.14605
CYB561D2	13	0.097495	0.14202	0.52873	1645	3	0.40143
CYB5A	13	0.40619	0.45175	0.663365	4026	4	0.18238
CYB5B	14	0.0033901	0.0065951	0.233232	136	4	0.19047
CYB5D2	10	0.10734	0.16252	0.545717	1753	4	0.20742
CYB5R1	7	0.93133	0.80895	0.858561	5914	1	0.035597
CYBA	13	0.49443	0.51616	0.69777	4411	4	0.2967
CYBB	3	0.45571	0.34469	0.606025	4241	1	-0.2002
CYBRD1	6	0.99094	0.94963	0.957644	6162	0	-0.17122
CYHR1	9	0.53767	0.52524	0.699667	4606	2	0.25024
CYP1A1	7	0.97599	0.8991	0.91892	6096	0	0.042451
CYP1A2	7	0.084253	0.12243	0.512894	1488	4	0.19548
CYP20A1	6	0.44017	0.41895	0.638292	4175	2	0.15815
CYP26A1	7	0.020286	0.019264	0.270355	511	5	0.48396
CYP26C1	7	0.48211	0.46424	0.671634	4357	2	0.23061
CYP2A13	7	0.24993	0.27513	0.581565	3050	2	0.16899
CYP2A6	7	0.42303	0.41044	0.632778	4094	3	0.10579
CYP2A7	7	0.89001	0.7646	0.831955	5770	1	0.032341
CYP2C8	7	0.20712	0.24071	0.565841	2733	3	0.26708
CYP2D6	12	0.025881	0.035906	0.336361	635	6	0.57988
CYP2E1	12	0.30223	0.34313	0.606025	3407	4	0.21471
CYP2F1	5	0.89785	0.76049	0.829948	5803	0	0.012672
CYP2J2	8	0.15021	0.20007	0.557538	2214	4	0.33912
CYP2R1	14	0.12674	0.20489	0.557538	1963	7	0.2756
CYP2S1	12	0.023597	0.031665	0.327913	592	5	0.43011
CYP2U1	11	0.33054	0.38342	0.621516	3589	5	0.28938
CYP39A1	7	0.37322	0.36413	0.61136	3847	2	0.16001
CYP3A4	5	0.27831	0.26763	0.575503	3236	2	0.15724
CYP3A43	7	0.16173	0.21293	0.557538	2337	4	0.24377
CYP3A5	7	0.05453	0.07857	0.427926	1102	4	0.28437
CYP3A7	7	0.021173	0.020682	0.275858	542	4	0.30352
CYP4A11	5	0.18905	0.19772	0.557538	2593	3	0.20849
CYP4A22	5	0.47966	0.4305	0.647125	4343	2	0.13615
CYP4B1	7	0.14192	0.19978	0.557538	2131	2	0.1932
CYP4F11	7	0.0097407	0.012171	0.245564	292	4	0.63627
CYP4F12	7	0.21914	0.25286	0.571262	2832	3	0.26148
CYP4F2	8	0.0023687	0.0031848	0.222172	89	7	0.40374
CYP4F22	7	0.70858	0.60365	0.730438	5223	1	0.022201
CYP4F3	13	0.17982	0.25452	0.571643	2516	6	0.39324
CYP4F8	5	0.054408	0.080047	0.430478	1100	4	0.31955
CYP4V2	14	0.12577	0.20457	0.557538	1954	6	0.35783
CYP4X1	7	0.61642	0.5616	0.716036	4889	2	0.1673
CYP4Z1	5	0.12803	0.15526	0.541937	1990	3	0.12335
CYP51A1	13	0.81801	0.77786	0.839761	5549	3	0.12885
CYP7A1	6	0.36897	0.35781	0.61136	3825	1	-0.12242
CYP8B1	7	0.89333	0.76757	0.833291	5786	1	0.11525
CYSLTR1	7	0.051151	0.078072	0.427926	1053	4	0.26412
CYSLTR2	7	0.28794	0.29957	0.585291	3312	3	0.22117
CYTH1	15	0.13243	0.19807	0.557538	2031	7	0.53839
CYYR1	3	0.42932	0.31148	0.592448	4131	1	0.095308
DAD1	7	0.34656	0.34378	0.606025	3685	3	0.1535
DAG1	11	0.12471	0.19677	0.557538	1941	6	0.42813
DAGLA	5	0.40263	0.3789	0.621516	4007	2	0.12357
DAGLB	7	0.74124	0.64725	0.759466	5334	1	0.058734
DAPK1	11	0.5785	0.563	0.716498	4767	2	0.17728
DAPK2	7	0.28498	0.29957	0.585291	3286	2	0.13178
DAPK3	14	0.20846	0.27997	0.581565	2741	5	0.24031
DAPL1	7	0.010329	0.0123	0.245564	300	2	0.19623
DARC	6	0.58534	0.51923	0.69777	4801	2	0.14805
DBH	7	0.039111	0.0584	0.409809	848	4	0.24114
DCAF17	13	0.089603	0.13693	0.52873	1549	3	0.095305
DCAKD	10	0.12439	0.17925	0.556066	1938	4	0.6724
DCBLD1	7	0.14066	0.19725	0.557538	2115	3	0.13453
DCBLD2	6	0.97943	0.91093	0.928412	6109	0	-0.022528
DCC	9	0.98084	0.90906	0.926963	6115	0	0.030672
DCHS1	7	0.91098	0.79403	0.849689	5845	1	0.10055
DCHS2	7	0.98512	0.92938	0.941965	6135	0	-0.01696
DCLK1	14	0.0047788	0.0069775	0.233232	172	8	0.44044
DCLK3	7	0.069705	0.10378	0.489957	1300	3	0.36006
DCN	3	0.92277	0.81103	0.860032	5874	0	-0.12223
DCP1B	7	0.33039	0.33043	0.599756	3587	2	0.17151
DCST1	7	0.73063	0.6347	0.749288	5299	2	0.079531
DCST2	13	0.055991	0.073392	0.427926	1124	4	0.5777
DCSTAMP	9	0.37975	0.3896	0.622577	3881	4	0.17916
DCT	7	0.55244	0.52163	0.697834	4668	2	0.18708
DDO	6	0.64656	0.54828	0.707161	5002	2	0.074578
DDOST	7	0.30575	0.30237	0.586751	3428	2	0.28883
DDR1	20	0.032722	0.04804	0.372157	742	4	0.62596
DDR2	12	0.043621	0.062618	0.419722	922	6	0.59374
DDRGK1	7	0.35767	0.34907	0.606025	3758	2	0.35778
DEAF1	14	0.090857	0.141	0.52873	1561	7	0.30376
DEFB103A	7	0.0047064	0.0064309	0.233232	171	3	0.2947
DEFB103B	7	0.030446	0.04113	0.347992	712	3	0.35173
DEFB105A	7	0.27209	0.29693	0.585291	3195	3	0.19733
DEFB105B	2	0.71522	0.54242	0.705617	5253	0	-0.19224
DEFB107B	7	0.5881	0.5422	0.705486	4812	1	0.090358
DEFB114	5	0.1656	0.17722	0.556066	2373	3	0.21364
DEFB115	5	0.22425	0.23465	0.565841	2871	2	0.24626
DEFB126	7	0.75707	0.67129	0.778125	5385	1	-0.014817
DEFB134	5	0.048481	0.076726	0.427926	996	2	0.3745
DEFB4A	7	0.064084	0.092856	0.458182	1241	4	0.32355
DEGS1	14	0.089102	0.14099	0.52873	1539	6	0.3893
DEGS2	8	0.6759	0.62248	0.741751	5115	2	0.2366
DENND1A	15	0.053361	0.082557	0.434315	1085	7	0.38737
DENND1B	13	0.58012	0.56944	0.719161	4771	2	0.28022
DENND3	12	0.51545	0.5265	0.699667	4505	4	0.17971
DENND4B	12	0.44954	0.48287	0.680902	4219	4	0.18382
DENND4C	12	0.81577	0.77503	0.838458	5539	1	0.09094
DENND5A	12	0.26995	0.32733	0.599557	3178	2	0.52527
DENND5B	6	0.58639	0.51923	0.69777	4807	2	0.19567
DERL1	12	0.65604	0.64027	0.753872	5042	4	0.18199
DERL2	14	0.46197	0.5061	0.692822	4263	5	0.29338
DERL3	12	0.12758	0.18577	0.556066	1980	4	0.23184
DEXI	12	0.48566	0.51439	0.69777	4374	4	0.25848
DFNB31	16	0.049655	0.061773	0.419722	1026	6	0.67888
DGAT1	14	0.1004	0.14957	0.530104	1674	4	0.34393
DGAT2	13	0.069645	0.10462	0.4902	1299	4	0.48043
DGAT2L6	7	0.16013	0.20997	0.557538	2321	4	0.36136
DGCR2	14	0.48332	0.52696	0.699877	4363	3	0.20591
DGKE	9	0.84644	0.76444	0.831955	5632	1	0.030675
DHCR24	11	0.030138	0.032983	0.334658	708	3	0.38012
DHCR7	14	0.037193	0.049334	0.376888	814	7	0.37778
DHODH	8	0.55662	0.53993	0.704739	4686	3	0.1858
DHRS11	7	0.1877	0.22147	0.557538	2579	3	0.29876
DHRS3	14	0.14132	0.21331	0.557538	2118	3	0.40889
DHRS7	12	0.32909	0.38468	0.621516	3581	3	0.33467
DHRS7B	12	0.032386	0.039257	0.347328	737	5	0.30149
DHRS7C	7	0.17309	0.21815	0.557538	2454	2	0.29581
DHRS9	7	0.0046512	0.0064039	0.233232	167	4	0.51149
DHX36	11	0.02038	0.026359	0.307833	514	7	0.23625
DIABLO	14	0.47688	0.5188	0.69777	4335	3	0.16433
DIO1	5	0.050649	0.07859	0.427926	1043	3	0.23996
DIO2	8	0.042637	0.067859	0.427926	910	5	0.4936
DIO3	7	0.30114	0.30098	0.585291	3398	1	0.014768
DIP2A	7	0.34461	0.34378	0.606025	3670	3	0.14386
DIP2C	6	0.63984	0.54827	0.707161	4979	1	0.059701
DIRC2	11	0.20609	0.27099	0.577383	2722	4	0.23116
DISP1	14	0.34596	0.38693	0.621516	3680	3	0.3049
DISP2	6	0.26435	0.26477	0.574002	3141	2	0.13284
DKFZP761J1410	7	0.50061	0.49019	0.686392	4436	1	-0.050738
DKK3	13	0.66599	0.6403	0.753872	5074	4	0.27824
DKKL1	13	0.34489	0.39673	0.626334	3674	5	0.19877
DLG4	11	0.047088	0.06278	0.419722	974	5	0.24246
DLK1	12	0.78499	0.7491	0.823228	5457	3	0.1481
DLK2	7	0.61977	0.56581	0.718162	4901	2	0.11162
DLL1	6	0.1501	0.18425	0.556066	2211	3	0.22487
DLL3	7	0.48941	0.47835	0.678688	4391	2	0.12195
DLL4	13	0.52141	0.54704	0.707161	4530	3	0.25816
DMPK	14	0.021403	0.028295	0.317059	544	7	0.45515
DMRT2	7	0.15391	0.20428	0.557538	2255	2	0.27423
DMTF1	7	0.91886	0.79403	0.849689	5868	1	0.070195
DMXL2	12	0.21798	0.28753	0.585291	2823	5	0.431
DNAH2	10	0.3692	0.40535	0.63151	3827	4	0.2148
DNAJB11	8	0.15524	0.2029	0.557538	2269	3	0.13723
DNAJB12	16	0.11398	0.1644	0.545717	1815	8	0.32341
DNAJB14	13	0.15208	0.23232	0.565841	2235	4	0.45052
DNAJB9	14	0.21377	0.29698	0.585291	2787	4	0.69928
DNAJC1	12	0.24041	0.31202	0.592448	2987	2	0.40579
DNAJC10	11	0.5305	0.50808	0.693755	4575	3	0.25682
DNAJC11	7	0.3142	0.31553	0.592448	3481	3	0.36825
DNAJC13	10	0.54104	0.52101	0.697834	4626	2	0.12118
DNAJC14	14	0.54414	0.56975	0.719161	4638	3	0.31793
DNAJC15	4	0.76756	0.59449	0.726022	5416	1	-0.18502
DNAJC16	7	0.77593	0.69102	0.787765	5435	1	0.047844
DNAJC18	13	0.097245	0.14202	0.52873	1640	6	0.5777
DNAJC19	10	0.35529	0.39121	0.623388	3738	2	0.19785
DNAJC22	6	0.010288	0.010327	0.245564	299	4	0.30513
DNAJC25	7	0.12284	0.16724	0.545717	1924	4	0.43937
DNAJC30	7	0.04857	0.075355	0.427926	1000	5	0.16703
DNAJC4	12	0.12224	0.18517	0.556066	1914	4	0.38271
DNAJC5	6	0.6151	0.53177	0.701613	4884	2	0.097435
DNAJC5B	13	0.1135	0.17532	0.556066	1812	7	0.32728
DNAJC5G	6	0.13569	0.18102	0.556066	2070	3	0.22843
DNASE1	11	0.097576	0.14833	0.530104	1646	4	0.38533
DNASE1L1	14	0.35651	0.40882	0.632778	3752	5	0.19628
DNASE2B	7	0.56009	0.52541	0.699667	4702	2	0.095058
DNER	6	0.33859	0.33292	0.601985	3636	2	0.11627
DNPEP	13	0.91825	0.85936	0.891358	5865	2	0.11418
DOK7	13	0.085147	0.13434	0.527918	1496	4	0.42558
DOLK	7	0.37044	0.36038	0.61136	3835	3	0.19725
DOLPP1	6	0.32486	0.32372	0.597805	3548	2	0.25756
DONSON	7	0.058968	0.081374	0.430478	1169	2	0.40445
DOPEY1	7	0.03968	0.05862	0.409809	859	3	0.30674
DPAGT1	12	0.95338	0.89753	0.918375	6003	1	0.039569
DPCR1	7	0.28275	0.29822	0.585291	3268	3	0.18665
DPEP1	12	0.19917	0.2715	0.577888	2667	6	0.2436
DPEP2	6	0.71141	0.61611	0.737975	5239	1	0.05593
DPEP3	7	0.4406	0.41987	0.638902	4179	3	0.14046
DPH7	14	0.0070411	0.010614	0.245564	227	8	0.3949
DPM2	7	0.39823	0.39586	0.626334	3983	1	0.038408
DPM3	7	0.019123	0.016821	0.254585	490	5	0.36568
DPP10	14	0.20718	0.27997	0.581565	2734	6	0.25799
DPP4	14	0.0072032	0.010614	0.245564	229	7	0.54293
DPP6	13	0.12698	0.19665	0.557538	1968	5	0.29348
DPP7	13	0.15612	0.23281	0.565841	2284	6	0.19595
DPP8	14	0.081463	0.13777	0.52873	1453	7	0.41209
DPY19L1	6	0.069768	0.10387	0.489957	1302	4	0.16799
DPY19L2	13	0.15663	0.23281	0.565841	2292	6	0.26943
DPY19L3	10	0.64635	0.62162	0.741591	4999	3	0.19603
DPY19L4	12	0.34163	0.3901	0.623051	3653	4	0.30703
DQ-A1	2	0.24595	0.18919	0.55735	3025	1	0.0032358
DRAM1	13	0.18582	0.25723	0.571643	2562	5	0.34705
DRAM2	7	0.12945	0.18093	0.556066	2004	3	0.35931
DRAXIN	6	0.073444	0.10613	0.492223	1354	2	0.26507
DRD1	6	0.91045	0.77766	0.839761	5842	1	0.064249
DRD2	13	0.37797	0.41799	0.637226	3867	5	0.24807
DRD3	9	0.17573	0.24034	0.565841	2479	3	0.33373
DRD4	7	0.068805	0.10378	0.489957	1288	2	0.48541
DRD5	6	0.99945	0.99339	0.993874	6209	0	-0.2348
DSC1	6	0.046779	0.06344	0.419722	969	3	0.40717
DSC2	14	0.33765	0.38529	0.621516	3627	5	0.30798
DSC3	7	0.3149	0.31553	0.592448	3484	1	-0.26192
DSCAM	8	0.86748	0.76987	0.834761	5693	1	-0.0034674
DSCAML1	14	0.017834	0.025465	0.303672	465	5	0.43096
DSE	13	0.15442	0.23232	0.565841	2261	6	0.49809
DSEL	7	0.35356	0.34907	0.606025	3729	3	0.27561
DSG1	7	0.28281	0.29822	0.585291	3269	2	0.4737
DSG2	13	0.71232	0.70059	0.794299	5244	3	0.28035
DSG3	7	0.68198	0.5895	0.723528	5137	2	0.11839
DSG4	5	0.96118	0.8669	0.896926	6032	0	-0.1096
DTNA	10	0.19045	0.24737	0.571262	2607	5	0.21444
DUOX1	6	0.53279	0.48352	0.681353	4587	2	0.2144
DUOX2	6	0.96638	0.88065	0.907331	6059	0	0.025496
DUOXA1	6	0.099366	0.14283	0.529098	1665	2	0.2889
DUOXA2	14	0.011383	0.018431	0.268803	333	4	0.40488
DUSP13	15	0.090894	0.14731	0.529098	1563	4	0.31599
DYM	6	0.10405	0.14662	0.529098	1723	4	0.1984
DYNAP	7	0.045777	0.072731	0.427926	949	4	0.20228
DYNC2H1	6	0.87363	0.74169	0.817915	5711	1	0.058968
DYRK2	13	0.086644	0.13516	0.52873	1519	5	0.33134
DYSF	14	0.043713	0.051826	0.384242	924	7	0.39244
DZIP3	10	0.48517	0.47026	0.675188	4373	4	0.099331
E2F5	12	0.63765	0.61456	0.737975	4967	3	0.17751
EBI3	7	0.71373	0.61576	0.737975	5247	2	0.098988
EBLN1	6	0.48698	0.4644	0.671634	4378	2	0.12402
EBP	7	0.37707	0.36413	0.61136	3859	3	0.22108
EBPL	7	0.088094	0.12341	0.512894	1531	4	0.24998
ECE1	14	0.65319	0.63484	0.749288	5027	3	0.17784
ECE2	14	0.26665	0.35258	0.608333	3157	4	0.32674
ECEL1	7	0.71088	0.60943	0.734372	5235	1	0.060492
ECM1	13	0.11267	0.17368	0.556066	1805	3	0.2017
ECSCR	7	0.20673	0.24071	0.565841	2729	2	0.16721
EDA	8	0.048859	0.084463	0.441732	1008	2	0.44414
EDA2R	13	0.27837	0.34033	0.606025	3237	5	0.55198
EDAR	9	0.57122	0.54349	0.706121	4741	3	0.189
EDDM3A	5	0.46222	0.42622	0.6451	4264	1	0.11193
EDDM3B	7	0.11097	0.15124	0.53248	1790	1	0.039269
EDEM1	12	0.074666	0.12038	0.512894	1369	4	0.55361
EDEM3	14	0.16461	0.23843	0.565841	2365	5	0.51463
EDNRA	7	0.39891	0.39586	0.626334	3987	3	0.20195
EDNRB	13	0.047775	0.067982	0.427926	983	5	0.49405
EDRF1	12	0.10558	0.1607	0.544979	1738	6	0.42453
EEF1A1	7	0.43907	0.41805	0.637226	4171	2	0.25249
EEF1D	13	0.35737	0.40787	0.632778	3754	3	0.2135
EEF1E1	6	0.67605	0.57442	0.719599	5117	2	0.14411
EFCAB14	6	0.017982	0.017653	0.259901	467	4	0.50827
EFEMP1	14	0.17073	0.24882	0.571262	2421	5	0.47471
EFNA1	15	0.17064	0.25124	0.571262	2420	7	0.26465
EFNA2	7	0.069899	0.10378	0.489957	1306	3	0.32024
EFNA3	5	0.96824	0.88264	0.907925	6066	0	-0.18535
EFNA4	7	0.10881	0.14887	0.530104	1772	4	0.35539
EFNA5	12	0.512	0.5265	0.699667	4488	4	0.21196
EFNB1	6	0.16292	0.18786	0.556066	2345	3	0.19609
EFNB2	9	0.73909	0.67666	0.780274	5330	2	0.13664
EFNB3	7	0.7493	0.65921	0.768422	5362	2	0.11412
EGF	13	0.34838	0.39778	0.626334	3699	4	0.31543
EGFLAM	15	0.4232	0.47027	0.675188	4096	6	0.20789
EGFR	7	0.96111	0.86939	0.89891	6031	0	0.012289
EI24	8	0.17244	0.23284	0.565841	2446	3	0.16033
EIF2AK3	7	0.18526	0.22147	0.557538	2555	3	0.25301
EIF3L	12	0.044018	0.062768	0.419722	926	7	0.47624
ELANE	7	0.70285	0.60015	0.729498	5206	1	0.03247
ELFN1	12	0.20188	0.27261	0.57925	2689	4	0.31074
ELFN2	12	0.58828	0.57143	0.719559	4813	4	0.24919
ELMOD1	14	0.08949	0.14099	0.52873	1546	7	0.51784
ELN	14	0.0067609	0.010595	0.245564	222	5	0.35455
ELOVL1	13	0.26787	0.33657	0.604188	3167	5	0.29321
ELOVL2	6	0.0076683	0.0089855	0.245564	242	5	0.36505
ELOVL3	6	0.30352	0.3123	0.592448	3415	1	0.065199
ELOVL4	7	0.66499	0.58697	0.722716	5071	2	0.1332
ELOVL5	12	0.44023	0.4766	0.677347	4176	4	0.3853
ELOVL6	13	0.059601	0.077027	0.427926	1184	3	0.19462
ELOVL7	15	0.15477	0.22728	0.562579	2262	5	0.51651
ELP6	13	0.27345	0.33874	0.606025	3205	3	0.2599
ELTD1	7	0.083233	0.12243	0.512894	1474	2	0.37389
EMB	13	0.20421	0.27831	0.581565	2706	5	0.34768
EMC1	6	0.024907	0.033602	0.334804	619	3	0.40171
EMC10	7	0.029978	0.04113	0.347992	703	2	0.13222
EMC3	12	0.12716	0.18577	0.556066	1974	3	0.32658
EMC4	6	0.36934	0.35781	0.61136	3828	1	0.063066
EMC6	7	0.09735	0.13899	0.52873	1641	2	1.0056
EMC7	14	0.22728	0.29916	0.585291	2893	4	0.30073
EMCN	7	0.22014	0.25286	0.571262	2840	1	0.083486
EMD	6	0.54265	0.49454	0.686616	4635	2	0.15077
EMID1	6	0.64158	0.54827	0.707161	4984	1	-0.13803
EMILIN1	7	0.011806	0.0126	0.245564	343	4	0.68698
EMILIN2	12	0.74362	0.72194	0.80919	5341	3	0.16844
EML2	13	0.12904	0.19849	0.557538	2000	6	0.39376
EMP1	6	0.14404	0.1817	0.556066	2146	2	0.38889
EMP2	5	0.33332	0.31284	0.592448	3600	2	0.10526
EMP3	14	0.078361	0.11676	0.512679	1412	6	0.40514
EMR1	9	0.16223	0.21923	0.557538	2339	4	0.39255
EMR2	7	0.018149	0.016604	0.254585	470	2	0.55101
EMR3	7	0.92286	0.79692	0.851046	5875	1	-0.023637
ENDOD1	7	0.3945	0.39067	0.623159	3965	3	0.22885
ENG	13	0.0023891	0.0039688	0.233232	93	8	0.50238
ENHO	7	0.40566	0.39949	0.626334	4025	2	0.24744
ENO1	13	0.024375	0.029642	0.317059	610	8	0.38568
ENPEP	7	0.024946	0.035135	0.334804	621	5	0.28706
ENPP1	7	0.18914	0.22361	0.560428	2594	2	0.36864
ENPP2	7	0.069457	0.10378	0.489957	1297	3	0.23882
ENPP3	5	0.76667	0.61066	0.735282	5412	1	0.076657
ENPP4	7	0.42379	0.41044	0.632778	4100	2	0.24364
ENPP5	7	0.44976	0.4311	0.647125	4221	2	0.21807
ENPP6	7	0.58391	0.5422	0.705486	4790	1	0.061217
ENPP7	7	0.19898	0.23764	0.565841	2666	3	0.42387
ENTPD1	13	0.33763	0.38829	0.621516	3626	4	0.34994
ENTPD2	6	0.23014	0.24805	0.571262	2916	3	0.20126
ENTPD3	11	0.21515	0.2832	0.585291	2796	2	0.22554
ENTPD4	7	0.76195	0.67437	0.779436	5398	2	0.1385
ENTPD5	5	0.00062635	0.00078325	0.22006	20	3	0.63196
ENTPD6	5	0.13246	0.15605	0.542848	2033	3	0.24984
ENTPD7	6	0.50462	0.47028	0.675188	4451	1	0.03626
ENTPD8	7	0.96407	0.88163	0.907331	6044	0	0.035214
EOGT	10	0.49767	0.48388	0.68156	4425	2	0.3157
EPB41L3	4	0.90127	0.76327	0.831955	5810	0	0.0081901
EPCAM	13	0.0031379	0.0055752	0.233232	125	7	0.38576
EPDR1	9	0.45778	0.43477	0.649172	4248	3	0.2199
EPGN	6	0.68645	0.59278	0.724563	5152	1	-0.018451
EPHA1	13	0.20726	0.27976	0.581565	2735	4	0.24713
EPHA10	7	0.12442	0.168	0.547048	1939	3	0.32381
EPHA2	7	0.070072	0.10378	0.489957	1313	3	0.45692
EPHA3	8	0.4388	0.43387	0.648924	4170	3	0.16351
EPHA4	9	0.20389	0.26079	0.571939	2699	3	0.29176
EPHA5	8	0.35595	0.36521	0.61136	3745	2	0.27246
EPHA6	11	0.0014811	0.0025171	0.22006	54	3	0.2582
EPHA7	7	0.99277	0.9553	0.962577	6169	0	-0.014448
EPHA8	7	0.14771	0.201	0.557538	2183	2	0.1529
EPHB1	14	0.10975	0.15724	0.544386	1782	7	0.33976
EPHB2	9	0.026618	0.025221	0.303506	648	5	0.36379
EPHB3	6	0.29566	0.30703	0.591677	3365	2	0.095013
EPHB4	15	0.024124	0.03152	0.327913	602	8	0.29214
EPHB6	7	0.96373	0.88163	0.907331	6043	0	0.025944
EPHX3	9	0.54091	0.52743	0.700198	4624	2	0.26843
EPHX4	6	0.33	0.32725	0.599557	3585	2	0.22764
EPO	7	0.58874	0.5422	0.705486	4815	2	0.26743
EPOR	13	0.96655	0.91889	0.934476	6061	2	0.15839
EPSTI1	8	0.22998	0.26567	0.574002	2914	4	0.19253
EPT1	7	0.010478	0.0123	0.245564	307	4	0.49255
EPX	7	0.72712	0.62853	0.745069	5295	2	0.10404
EQTN	7	0.37599	0.36413	0.61136	3856	3	0.10399
ERAP1	14	0.10539	0.15613	0.542848	1734	7	0.4529
ERAP2	7	0.94469	0.83266	0.874466	5961	1	-0.038034
ERBB2	11	0.99488	0.96495	0.970731	6178	0	0.037834
ERBB3	13	0.16909	0.25168	0.571262	2404	4	0.36581
ERBB4	13	0.44129	0.49346	0.686616	4182	5	0.23228
EREG	7	0.95042	0.84169	0.879931	5986	1	-0.00075368
ERGIC1	12	0.29435	0.33448	0.60306	3357	4	0.26439
ERGIC2	7	0.89952	0.77358	0.837764	5806	1	0.015638
ERGIC3	13	0.074378	0.10689	0.492651	1368	5	0.31347
ERLIN1	7	0.20452	0.24071	0.565841	2709	2	0.22244
ERMAP	11	0.56659	0.54322	0.70607	4727	3	0.26286
ERMARD	5	0.03521	0.049228	0.376888	780	4	0.17321
ERMP1	14	0.065706	0.087044	0.451415	1263	6	0.80214
ERN1	15	0.02272	0.029908	0.317059	573	6	0.35817
ERN2	7	0.18461	0.22147	0.557538	2548	2	0.098367
ERO1L	12	0.94568	0.88836	0.911543	5965	2	0.10068
ERO1LB	7	0.084496	0.12243	0.512894	1491	3	0.28558
ERP29	7	0.75059	0.65921	0.768422	5367	2	0.11377
ERVFRD-1	7	0.19081	0.22531	0.561363	2611	3	0.31634
ERVMER34-1	13	0.36712	0.41434	0.636418	3815	4	0.246
ERVV-1	8	0.73073	0.64843	0.760275	5300	2	0.1426
ERVV-2	7	0.64034	0.57967	0.722716	4982	2	0.12266
ERVW-1	14	0.1597	0.23744	0.565841	2318	6	0.20883
ESAM	7	0.73347	0.63471	0.749288	5312	2	0.11373
ESPL1	13	0.047189	0.067982	0.427926	976	4	0.45603
ESYT1	13	0.02573	0.034201	0.334804	633	5	0.54473
ESYT2	6	0.376	0.36337	0.61136	3857	2	0.11612
ESYT3	7	0.42547	0.41626	0.636851	4111	3	0.18522
ETFDH	13	0.86781	0.81247	0.86112	5695	3	0.15139
ETNK1	6	0.050974	0.064046	0.419722	1049	3	0.23276
EVA1A	14	0.46099	0.5061	0.692822	4257	4	0.52491
EVA1B	14	0.58619	0.59802	0.728587	4806	4	0.18095
EVA1C	10	0.0043394	0.0069823	0.233232	155	7	0.4369
EVC	11	0.61897	0.60688	0.733088	4898	3	0.16885
EVC2	13	0.63437	0.61194	0.736242	4957	4	0.19347
EVI2A	7	0.091829	0.12615	0.515297	1574	3	0.36965
EVI2B	7	0.44538	0.42926	0.647125	4202	3	0.2709
EVI5	10	0.35926	0.40181	0.628831	3771	4	0.12645
EVI5L	7	0.042407	0.071269	0.427926	904	3	0.21642
EXD2	12	0.69988	0.68988	0.787765	5196	2	0.18575
EXOG	7	0.86084	0.735	0.814297	5678	1	-0.054766
EXT1	7	0.071225	0.10411	0.489957	1328	3	0.25772
EXT2	9	0.63424	0.62195	0.741591	4956	1	-0.0082497
EXTL1	14	0.3345	0.3843	0.621516	3607	6	0.32614
EXTL2	14	0.25449	0.33329	0.602139	3080	4	0.55811
EXTL3	13	0.27212	0.33874	0.606025	3198	3	0.56397
F10	7	0.28694	0.29957	0.585291	3304	3	0.27451
F11R	14	0.072046	0.10993	0.495817	1338	4	0.45413
F13A1	6	0.037909	0.060482	0.415683	830	4	0.19882
F2	7	0.098635	0.13947	0.52873	1657	3	0.21888
F2R	9	0.60174	0.58574	0.722716	4846	2	0.069055
F2RL1	8	0.26544	0.30239	0.586751	3149	2	0.33691
F2RL2	3	0.038873	0.057177	0.409809	844	3	0.27391
F2RL3	12	0.021565	0.029543	0.317059	549	8	0.35793
F3	15	0.15069	0.22335	0.560428	2218	4	0.45959
F5	8	0.024994	0.023121	0.291376	623	6	0.29052
FA2H	7	0.10983	0.15062	0.53248	1784	3	0.20393
FAAH	6	0.86765	0.73524	0.814417	5694	1	0.040349
FAAH2	7	0.62479	0.57031	0.719161	4925	2	0.16664
FADS1	12	0.62384	0.60048	0.729498	4919	3	0.23257
FADS2	14	0.80803	0.78301	0.842985	5518	2	0.24848
FADS3	14	0.005394	0.007556	0.245087	185	6	0.34502
FADS6	7	0.88994	0.7646	0.831955	5768	1	0.066669
FAF2	7	0.93249	0.81492	0.86283	5916	1	0.0046148
FAIM2	13	0.12129	0.19309	0.557538	1904	6	0.24621
FAIM3	16	0.004635	0.0092149	0.245564	163	8	0.40643
FAM105A	6	0.058915	0.089795	0.458182	1168	4	0.30113
FAM11A	7	0.99503	0.96466	0.970596	6179	0	-0.035994
FAM122C	14	0.08969	0.141	0.52873	1550	7	0.24585
FAM132A	13	0.36386	0.41334	0.635355	3796	4	0.62069
FAM134A	13	0.020702	0.028741	0.317059	525	5	0.30602
FAM134B	13	0.41337	0.4616	0.671014	4050	5	0.17609
FAM134C	12	0.282	0.3293	0.599756	3261	2	0.3166
FAM151A	7	0.097051	0.13899	0.52873	1634	3	0.3229
FAM155A	7	0.15781	0.20708	0.557538	2300	3	0.23072
FAM155B	7	0.28901	0.29957	0.585291	3320	3	0.13766
FAM159A	7	0.96857	0.89061	0.913242	6069	0	0.037067
FAM159B	8	0.049239	0.084464	0.441732	1018	5	0.18329
FAM160A2	7	0.035897	0.056575	0.408732	795	4	0.36655
FAM162A	9	0.040093	0.049837	0.378069	863	4	0.43961
FAM162B	8	0.78905	0.69509	0.791095	5465	2	0.095945
FAM163A	7	0.41872	0.4087	0.632778	4077	2	0.20715
FAM163B	14	0.38087	0.43998	0.653815	3888	3	0.343
FAM171A1	6	0.52133	0.48131	0.680098	4528	2	0.19059
FAM171A2	7	0.014605	0.013556	0.245564	408	4	0.50436
FAM171B	9	0.06992	0.10224	0.489957	1307	3	0.20005
FAM173A	14	0.66608	0.64368	0.756559	5076	3	0.17723
FAM173B	7	0.028257	0.038864	0.345946	676	4	0.44562
FAM174A	7	0.2143	0.25188	0.571262	2792	2	0.22307
FAM174B	16	0.50487	0.55496	0.711097	4452	5	0.22099
FAM178A	7	0.93298	0.81492	0.86283	5919	1	0.067632
FAM180B	7	0.029998	0.04113	0.347992	704	4	0.2961
FAM187A	7	0.040234	0.058621	0.409809	866	3	0.31703
FAM187B	6	0.024273	0.0336	0.334804	608	3	0.18029
FAM189A1	6	0.99529	0.96849	0.973506	6180	0	-0.080947
FAM189A2	4	0.288	0.2636	0.574002	3313	2	0.46365
FAM189B	12	0.46779	0.49337	0.686616	4294	4	0.21185
FAM198B	9	0.55051	0.53457	0.702915	4660	3	0.15892
FAM19A1	8	0.0066988	0.0091193	0.245564	219	5	0.52827
FAM19A3	6	0.28342	0.29156	0.585291	3274	2	0.10813
FAM19A4	7	0.052393	0.078268	0.427926	1075	3	0.3546
FAM19A5	6	0.63998	0.54827	0.707161	4980	1	0.11261
FAM200A	11	0.9327	0.86615	0.896596	5917	1	0.11747
FAM205A	5	0.001608	0.0022589	0.22006	62	3	0.57426
FAM209A	6	0.89557	0.7548	0.827382	5792	1	-0.10188
FAM209B	7	0.57066	0.53133	0.701613	4736	2	0.12904
FAM20A	9	0.21807	0.26966	0.577383	2826	2	0.24202
FAM20B	5	0.032316	0.048566	0.374829	736	2	0.19021
FAM20C	13	0.037294	0.044617	0.361341	815	4	0.19656
FAM210A	7	0.13389	0.18687	0.556066	2048	4	0.29736
FAM210B	7	0.038057	0.058008	0.409809	833	4	0.34406
FAM213A	8	0.51492	0.49331	0.686616	4503	3	0.21766
FAM220A	6	0.65061	0.55486	0.711097	5018	1	0.023851
FAM24A	6	0.22494	0.23829	0.565841	2877	1	0.059129
FAM24B	6	0.057941	0.089473	0.458182	1151	4	0.24386
FAM26D	6	0.036656	0.060302	0.415288	806	4	0.20619
FAM26E	7	0.26701	0.29693	0.585291	3161	3	0.27358
FAM26F	8	0.085524	0.12594	0.515297	1501	4	0.48841
FAM35A	7	0.82923	0.71737	0.806406	5582	1	-0.063566
FAM3A	14	0.19974	0.27963	0.581565	2672	5	0.37035
FAM3B	13	0.61055	0.59818	0.728587	4875	4	0.23121
FAM3C	7	0.22309	0.25579	0.571643	2865	3	0.13682
FAM3D	14	0.041051	0.051415	0.383943	879	7	0.43031
FAM47E-STBD1	7	0.62132	0.56581	0.718162	4908	2	0.18374
FAM57A	7	0.13225	0.1849	0.556066	2030	4	0.229
FAM57B	7	0.086948	0.12294	0.512894	1523	3	0.22206
FAM69A	8	0.25157	0.28765	0.585291	3060	3	0.31032
FAM69B	7	0.0086626	0.010434	0.245564	266	5	0.55081
FAM73A	12	0.20561	0.28524	0.585291	2720	6	0.3169
FAM73B	6	0.16375	0.18977	0.557482	2357	2	0.08681
FAM76B	14	0.48059	0.52584	0.699667	4347	4	0.24102
FAM8A1	7	0.97878	0.9072	0.925519	6105	0	0.012673
FAM98B	7	0.090894	0.12615	0.515297	1564	3	0.25007
FAM9C	7	0.24894	0.27513	0.581565	3043	2	0.22992
FANCA	14	0.29377	0.36707	0.61136	3352	6	0.27107
FANCM	7	0.23406	0.26544	0.574002	2944	2	0.14624
FAP	2	0.82437	0.67544	0.779436	5569	0	-0.38039
FAR1	6	0.319	0.32185	0.597601	3512	3	0.13518
FAR2	10	0.0092002	0.013369	0.245564	276	6	0.42333
FAS	14	0.52285	0.54998	0.707613	4536	3	0.23462
FASLG	9	0.098528	0.14448	0.529098	1652	3	0.26353
FAT1	14	0.071935	0.10993	0.495817	1335	7	0.4928
FAT2	7	0.094487	0.13856	0.52873	1606	3	0.28869
FAT3	3	0.75501	0.59711	0.727988	5379	0	-0.11364
FAT4	9	0.74559	0.67874	0.780935	5347	2	0.14583
FATE1	6	0.63077	0.53984	0.704739	4943	1	0.1199
FAXDC2	15	0.013802	0.021334	0.275858	393	9	0.73529
FBLN2	12	0.018671	0.024671	0.303506	482	3	0.38288
FBN1	13	0.34755	0.39778	0.626334	3693	4	0.25639
FBN2	12	0.55275	0.53978	0.704739	4671	3	0.21797
FBXL17	14	0.21587	0.29699	0.585291	2803	6	0.25198
FBXO18	6	0.11652	0.16376	0.545717	1854	2	0.16435
FBXW12	7	0.57071	0.53133	0.701613	4737	2	0.14326
FBXW7	11	0.018769	0.02585	0.30534	486	2	0.51018
FCAMR	6	0.78058	0.65572	0.766075	5445	1	0.024787
FCAR	7	0.5649	0.52541	0.699667	4718	2	0.15654
FCER1A	6	0.31003	0.3169	0.593214	3449	2	0.12661
FCER1G	6	0.61204	0.53177	0.701613	4877	2	0.1057
FCER2	13	0.026642	0.034824	0.334804	649	7	0.51926
FCGR1A	2	0.66218	0.48685	0.6845	5058	0	-0.26112
FCGR1B	7	0.013089	0.012938	0.245564	372	4	0.53292
FCGR2A	12	0.54057	0.53382	0.702523	4623	4	0.29942
FCGR2B	7	0.12248	0.16724	0.545717	1919	3	0.38188
FCGR2C	6	0.010349	0.010386	0.245564	302	4	0.39078
FCGR3A	13	0.0081326	0.012362	0.245564	256	7	0.34563
FCGR3B	10	0.21827	0.27321	0.580133	2828	3	0.37533
FCGRT	10	0.039603	0.052777	0.389437	858	4	0.447
FCN1	7	0.94842	0.83563	0.876253	5979	1	-0.072801
FCN2	6	0.98787	0.93858	0.949123	6149	0	-0.051954
FCRL1	7	0.0028768	0.0046142	0.233232	114	4	0.61607
FCRL2	5	0.85456	0.70044	0.794299	5657	1	-0.022915
FCRL3	7	0.16327	0.21436	0.557538	2353	3	0.26103
FCRL4	6	0.54535	0.49454	0.686616	4641	1	0.07727
FCRL5	6	0.60706	0.52669	0.699667	4856	2	0.10814
FCRL6	5	0.41478	0.38754	0.621516	4056	1	-0.062676
FCRLA	13	0.5836	0.571	0.719161	4789	3	0.19823
FDCSP	4	0.25334	0.23581	0.565841	3069	1	-0.060115
FDFT1	13	0.71471	0.70059	0.794299	5250	3	0.18672
FER1L4	7	0.14719	0.201	0.557538	2174	4	0.16051
FER1L5	6	0.044845	0.063439	0.419722	939	4	0.35417
FER1L6	13	0.07232	0.10616	0.492223	1342	6	0.53106
FFAR1	6	0.10864	0.15006	0.531546	1765	3	0.23569
FFAR2	13	0.71651	0.70516	0.797702	5260	3	0.21799
FFAR3	6	0.059278	0.089795	0.458182	1177	4	0.24027
FFAR4	6	0.020507	0.029874	0.317059	516	4	0.28949
FGA	7	0.043584	0.071697	0.427926	920	5	0.23013
FGB	7	0.31693	0.31553	0.592448	3498	3	0.22458
FGF10	13	0.033102	0.041936	0.351619	747	8	0.36761
FGF19	7	0.97654	0.90318	0.921728	6099	0	0.033389
FGF4	6	0.2646	0.26477	0.574002	3144	2	0.1534
FGF6	7	0.69409	0.5922	0.724563	5179	2	0.097579
FGFR1	13	0.70026	0.67921	0.780948	5197	4	0.18568
FGFR2	15	0.49245	0.54191	0.705486	4406	2	0.15097
FGFR3	12	0.31475	0.36551	0.61136	3483	5	0.28237
FGFR4	13	0.49576	0.51963	0.697834	4418	4	0.30959
FGFRL1	5	0.82036	0.67529	0.779436	5556	1	-0.023379
FGG	7	0.89727	0.76757	0.833291	5800	1	0.070962
FGL2	7	0.3182	0.32251	0.597601	3506	3	0.18773
FIBCD1	11	0.52761	0.50808	0.693755	4562	4	0.19879
FICD	12	0.81382	0.77503	0.838458	5530	2	0.23799
FIG4	7	0.02616	0.037386	0.338125	642	5	0.56505
FIS1	11	0.028962	0.032305	0.330112	688	4	0.55832
FITM1	6	0.000315	0.00033864	0.22006	11	5	0.36551
FITM2	6	0.61892	0.53177	0.701613	4897	2	0.12577
FKBP10	14	0.84008	0.80523	0.855631	5617	2	0.1335
FKBP11	13	0.49078	0.51616	0.69777	4398	5	0.39186
FKBP14	6	0.23735	0.25775	0.571643	2965	2	0.23126
FKBP1A	6	0.31216	0.31842	0.593731	3467	2	0.11508
FKBP7	6	0.90957	0.77766	0.839761	5841	1	0.015413
FKBP8	14	0.072281	0.10993	0.495817	1341	2	0.24403
FKBP9	9	0.70917	0.65968	0.768681	5227	2	0.21705
FKRP	6	0.65421	0.55486	0.711097	5031	2	0.06756
FKTN	7	0.97592	0.8991	0.91892	6095	0	0.04539
FLG2	7	0.025188	0.035283	0.335188	624	5	0.46626
FLNA	13	0.77185	0.7552	0.827382	5420	2	0.32821
FLRT1	6	0.14585	0.18347	0.556066	2163	3	0.39377
FLRT2	7	0.038254	0.058207	0.409809	839	4	0.31288
FLRT3	5	0.41673	0.38754	0.621516	4064	2	0.1397
FLT1	7	0.93718	0.82087	0.867215	5935	1	-0.10634
FLT3	8	0.88714	0.7826	0.842985	5760	1	0.024073
FLT3LG	7	0.019548	0.016922	0.254585	499	5	0.48823
FLT4	13	0.33807	0.38829	0.621516	3632	3	0.25503
FLVCR1	7	0.29994	0.30098	0.585291	3391	1	0.085617
FLVCR2	13	0.34475	0.39673	0.626334	3672	5	0.17101
FMNL1	12	0.59389	0.57672	0.720819	4824	4	0.22028
FMO1	6	0.11872	0.16441	0.545717	1880	3	0.26094
FMO3	7	0.37829	0.36413	0.61136	3870	3	0.27222
FMO4	7	0.048629	0.075355	0.427926	1003	4	0.51396
FMO5	5	0.29825	0.29302	0.585291	3382	1	0.014493
FMR1NB	4	0.83676	0.6807	0.782316	5609	0	-0.066583
FN1	14	0.32229	0.37669	0.620128	3531	4	0.20897
FNDC3A	14	0.24173	0.32665	0.599557	2995	3	0.33499
FNDC3B	16	0.65383	0.65102	0.762306	5029	4	0.29951
FNDC4	11	0.035513	0.037163	0.338125	787	3	0.43583
FNDC5	12	0.39386	0.44211	0.656042	3963	1	0.084791
FNDC9	10	0.15298	0.20768	0.557538	2249	5	0.84391
FOCAD	11	0.072117	0.11522	0.51019	1339	6	0.37146
FOLH1	12	0.66712	0.65215	0.763186	5081	3	0.27427
FOLR1	14	0.15596	0.23475	0.565841	2280	6	0.49093
FOLR2	7	0.19897	0.23764	0.565841	2665	3	0.27888
FOLR4	7	0.40518	0.39949	0.626334	4020	3	0.21353
FPR1	8	0.0045025	0.0066987	0.233232	160	4	0.59262
FPR2	14	0.67325	0.65092	0.762306	5103	3	0.25928
FPR3	7	0.0076727	0.0098508	0.245564	243	5	0.30739
FRAS1	7	0.70577	0.60365	0.730438	5217	1	0.11127
FREM1	14	0.077222	0.11641	0.512679	1402	7	0.23206
FREM2	6	0.15507	0.18786	0.556066	2266	2	0.14246
FRMD3	7	0.83594	0.72322	0.80919	5607	1	0.071965
FRMD5	12	0.048005	0.064207	0.419722	985	7	0.43685
FRRS1	5	0.75834	0.60353	0.730438	5392	1	0.016371
FRRS1L	5	0.1242	0.15166	0.53248	1936	2	0.47258
FSD1L	7	0.077128	0.11065	0.495817	1399	4	0.31541
FSHR	7	0.057863	0.081373	0.430478	1150	3	0.49625
FSTL1	12	0.052892	0.068807	0.427926	1079	4	0.35072
FTHL17	5	0.90184	0.77019	0.834935	5813	0	-0.01199
FURIN	14	0.055388	0.077816	0.427926	1119	8	0.5334
FUT1	7	0.33327	0.34062	0.606025	3599	3	0.21426
FUT10	12	0.027688	0.037052	0.338125	665	6	0.38051
FUT11	12	0.16414	0.23512	0.565841	2361	4	0.41011
FUT2	11	0.0024144	0.0039641	0.233232	97	8	0.45846
FUT3	6	0.12785	0.17898	0.556066	1987	3	0.37334
FUT4	7	0.18388	0.22147	0.557538	2544	3	0.1314
FUT5	7	0.0596	0.081374	0.430478	1183	4	0.30132
FUT6	14	0.33256	0.38429	0.621516	3596	5	0.21401
FUT7	7	0.16526	0.21516	0.557538	2371	4	0.1343
FUT8	14	0.073737	0.11053	0.495817	1360	5	0.68193
FUT9	7	0.21218	0.25089	0.571262	2772	2	0.1252
FUZ	13	0.0040794	0.0059784	0.233232	149	6	0.3539
FXYD1	13	0.15695	0.23281	0.565841	2295	6	0.56945
FXYD2	13	0.077203	0.12687	0.515879	1401	4	0.42585
FXYD3	7	0.12317	0.16724	0.545717	1928	2	0.42819
FXYD4	5	0.45253	0.42202	0.641072	4233	2	0.14655
FXYD5	12	8.83E-05	0.00011872	0.205799	3	9	0.49318
FXYD6	12	0.32738	0.37189	0.616642	3568	4	0.30191
FXYD6-FXYD2	7	0.059081	0.081374	0.430478	1171	4	0.22554
FXYD7	5	0.49424	0.44332	0.657206	4410	1	-0.035148
FZD1	6	0.020735	0.029956	0.317059	528	3	0.43443
FZD10	7	0.099766	0.13995	0.52873	1671	3	0.44458
FZD2	7	0.58313	0.5422	0.705486	4787	1	0.027912
FZD3	7	0.33896	0.34378	0.606025	3638	2	0.25413
FZD4	9	0.18427	0.24475	0.571189	2545	4	0.25933
FZD5	5	0.48099	0.43273	0.648186	4348	2	0.18686
FZD6	10	0.19468	0.25971	0.571643	2636	4	0.33204
FZD7	6	0.96816	0.88475	0.908588	6065	0	0.041942
FZD8	6	0.3028	0.3123	0.592448	3410	1	0.08211
FZD9	7	0.0096894	0.012171	0.245564	288	4	0.47281
G0S2	6	0.29695	0.30703	0.591677	3371	1	-0.068957
G6PC	8	0.99836	0.98338	0.985342	6200	0	-0.1031
G6PC2	7	0.39611	0.3926	0.624961	3970	3	0.15328
G6PC3	14	0.55135	0.57364	0.719599	4664	5	0.22224
GAA	13	0.38198	0.42254	0.64155	3893	5	0.17371
GABBR1	13	0.047058	0.067902	0.427926	972	4	0.35402
GABBR2	7	0.1267	0.17736	0.556066	1962	2	0.26768
GABRA1	16	0.0067625	0.0095624	0.245564	223	7	0.71715
GABRA2	15	0.59586	0.61668	0.738522	4830	4	0.20409
GABRA3	7	0.44157	0.42164	0.640662	4184	3	0.094193
GABRA4	7	0.098581	0.13947	0.52873	1655	2	0.33898
GABRA5	14	0.78165	0.76963	0.834648	5448	3	0.17994
GABRA6	8	0.13147	0.18066	0.556066	2022	4	0.29664
GABRB1	14	0.342	0.38614	0.621516	3657	4	0.37687
GABRB2	13	0.17615	0.25304	0.571262	2486	3	0.16534
GABRB3	14	0.020026	0.027039	0.30961	506	5	0.48839
GABRD	5	0.88746	0.73636	0.815224	5762	0	-0.061609
GABRE	7	0.94821	0.83563	0.876253	5976	1	0.082751
GABRG1	5	0.12507	0.15377	0.537637	1944	2	0.37249
GABRG2	13	0.053848	0.073059	0.427926	1092	3	0.28779
GABRG3	8	0.49071	0.47269	0.675188	4396	3	0.18087
GABRP	12	0.050633	0.068288	0.427926	1041	5	0.18991
GABRQ	1	0.63731	0.47042	0.675188	4965	0	0
GABRR1	7	0.34326	0.34378	0.606025	3665	2	0.18205
GABRR2	7	0.30121	0.30098	0.585291	3400	3	0.22179
GABRR3	5	0.057533	0.090016	0.458182	1146	3	0.20375
GAL	13	0.00011677	0.0001729	0.205799	4	7	0.47979
GAL3ST1	11	0.85031	0.76861	0.833979	5642	2	0.15796
GAL3ST2	6	0.27167	0.26934	0.577383	3192	2	0.18741
GAL3ST3	7	0.91675	0.79403	0.849689	5862	1	0.15147
GAL3ST4	13	0.19216	0.25943	0.571643	2626	6	0.23384
GALC	13	0.041763	0.046699	0.368202	894	4	0.50118
GALNS	5	0.63444	0.53552	0.703042	4958	1	0.013553
GALNT1	8	0.22545	0.26473	0.574002	2880	4	0.30147
GALNT10	11	0.22617	0.2889	0.585291	2884	4	0.32408
GALNT11	13	0.22164	0.30743	0.591677	2852	6	0.19575
GALNT12	7	0.1794	0.21984	0.557538	2509	3	0.19734
GALNT13	5	0.14053	0.15933	0.544979	2114	3	0.23233
GALNT14	13	0.012552	0.017188	0.257318	361	8	0.52073
GALNT15	14	0.056138	0.077983	0.427926	1127	7	0.87841
GALNT16	13	0.83577	0.79754	0.851046	5606	2	0.11621
GALNT18	7	0.98573	0.9325	0.944046	6138	0	0.0074079
GALNT2	14	0.41731	0.4644	0.671634	4067	2	0.15667
GALNT3	13	0.14754	0.22866	0.565267	2181	3	0.32316
GALNT5	5	0.0478	0.076726	0.427926	984	4	0.38687
GALNT6	12	0.11617	0.1791	0.556066	1849	3	0.38974
GALNT7	7	0.18347	0.22147	0.557538	2540	4	0.22719
GALNT8	6	0.47999	0.45491	0.665921	4344	1	0.082177
GALNT9	13	0.10234	0.14711	0.529098	1707	5	0.38636
GALNTL5	6	0.51862	0.47454	0.675188	4516	1	0.080619
GALNTL6	6	0.64841	0.55486	0.711097	5011	1	0.05482
GALR1	7	0.9371	0.81778	0.864683	5934	1	0.040869
GALR2	7	0.87491	0.74991	0.823228	5719	1	-0.050371
GALR3	7	0.73434	0.63471	0.749288	5318	2	0.098647
GANAB	16	0.81489	0.79974	0.852653	5532	4	0.14274
GAPDH	14	0.29749	0.36786	0.61136	3376	4	0.29918
GAPDHS	7	0.12783	0.17736	0.556066	1986	4	0.29214
GAPT	7	0.28754	0.29957	0.585291	3306	2	0.20525
GAS1	6	0.031216	0.047079	0.369318	724	3	0.57179
GBA	17	0.87233	0.84956	0.884389	5708	3	0.16462
GBGT1	7	0.29758	0.30098	0.585291	3379	3	0.18213
GCGR	7	0.26561	0.28701	0.585291	3151	2	0.13298
GCLC	7	0.52803	0.50555	0.692822	4565	1	-0.18735
GCNT1	7	0.10477	0.14423	0.529098	1731	3	0.37738
GCNT2	14	0.36465	0.41088	0.632985	3801	4	0.40851
GCNT3	16	0.013637	0.01914	0.270355	392	10	0.94905
GCNT4	6	0.099453	0.14283	0.529098	1667	3	0.42572
GDAP1	13	0.058494	0.077025	0.427926	1158	7	0.53173
GDAP1L1	7	0.26235	0.28582	0.585291	3123	2	0.2231
GDE1	9	0.26594	0.31067	0.592448	3153	3	0.27886
GDF15	7	0.034315	0.044897	0.361341	766	5	0.6128
GDF9	6	0.21001	0.22603	0.561363	2754	3	0.14361
GDNF	5	0.53913	0.47163	0.675188	4617	1	0.072562
GDPD1	12	0.0066636	0.010847	0.245564	217	8	0.58875
GDPD2	8	0.81001	0.72574	0.80919	5519	1	0.033008
GDPD3	7	0.65627	0.58697	0.722716	5043	2	0.16283
GDPD4	7	0.017144	0.014641	0.246789	457	4	0.45769
GDPD5	13	0.37485	0.41607	0.636851	3852	5	0.25315
GFPT1	10	0.086881	0.1338	0.527123	1522	4	0.40339
GFPT2	13	0.16111	0.23306	0.565841	2331	4	0.50553
GFRA1	12	0.69851	0.68988	0.787765	5194	3	0.17608
GFRA2	14	0.20902	0.27997	0.581565	2749	1	-0.0091629
GFRA3	6	0.54747	0.49894	0.689179	4653	1	-0.0019914
GFRA4	7	0.84082	0.72622	0.80919	5619	1	-0.056015
GFRAL	6	0.035245	0.047858	0.371213	782	3	0.29227
GGCX	7	0.00030595	0.00037051	0.22006	9	6	0.4328
GGT1	13	0.024265	0.029519	0.317059	607	8	0.83943
GGT2	10	0.018263	0.025011	0.303506	473	3	0.25446
GGT5	7	0.041247	0.059166	0.409809	884	5	0.20681
GGT6	6	0.013132	0.013615	0.245564	374	2	0.3728
GGT7	7	0.89743	0.76757	0.833291	5801	1	0.041619
GGTA1P	12	0.05971	0.077062	0.427926	1186	4	0.41695
GHITM	9	0.12711	0.18304	0.556066	1973	3	0.25127
GHR	13	0.026897	0.035388	0.3353	652	8	0.26702
GHRHR	14	0.23432	0.3042	0.588591	2946	3	0.17926
GHRL	13	0.84388	0.80194	0.853331	5625	2	0.18533
GHSR	7	0.69387	0.5922	0.724563	5177	2	0.11787
GIMAP1	6	0.028724	0.036325	0.336361	686	3	0.52364
GIMAP2	9	0.14838	0.20387	0.557538	2192	5	0.36747
GIMAP4	8	0.95496	0.85815	0.890548	6013	1	0.042611
GIMAP5	14	0.20048	0.27963	0.581565	2676	4	0.3031
GINM1	7	0.27682	0.29693	0.585291	3222	3	0.15042
GIPR	14	0.047343	0.073814	0.427926	977	6	0.33731
GJA1	6	0.25309	0.26047	0.571643	3067	3	0.17674
GJA10	7	0.47924	0.46424	0.671634	4342	2	0.14662
GJA3	7	0.74496	0.64725	0.759466	5346	2	0.084412
GJA4	6	0.020677	0.029956	0.317059	523	2	0.35905
GJA5	13	0.070058	0.10492	0.491248	1312	7	0.22389
GJA8	7	0.65134	0.58697	0.722716	5021	1	0.071747
GJA9	9	0.057376	0.09692	0.474518	1141	4	0.25938
GJB1	6	0.27867	0.27923	0.581565	3238	2	0.087692
GJB2	7	0.39658	0.39586	0.626334	3973	2	0.18625
GJB3	15	0.37855	0.42575	0.644692	3873	4	0.29295
GJB4	6	0.97563	0.90037	0.91952	6094	0	0.013142
GJB5	7	0.1329	0.18687	0.556066	2036	2	0.15021
GJB6	13	0.083708	0.1328	0.526195	1482	3	0.3291
GJB7	4	0.63893	0.49713	0.687595	4976	1	-0.10811
GJC1	13	0.22091	0.30743	0.591677	2846	6	0.38334
GJC2	6	0.00025236	0.00031473	0.22006	8	4	0.53125
GJC3	7	0.1778	0.21983	0.557538	2497	3	0.22191
GJD2	6	0.13626	0.18102	0.556066	2078	3	0.22797
GJD3	7	0.66889	0.58697	0.722716	5088	1	-0.014234
GJD4	6	0.77708	0.65239	0.763186	5438	1	0.0072829
GJE1	7	0.57992	0.5379	0.70387	4770	1	-0.019889
GK	6	0.048612	0.063738	0.419722	1001	3	0.50837
GK2	6	0.72884	0.62603	0.743545	5297	1	0.057698
GKN1	7	0.20319	0.24071	0.565841	2694	3	0.19667
GLA	7	0.8339	0.72322	0.80919	5598	1	0.051838
GLB1	12	0.3061	0.34693	0.606025	3432	3	0.32903
GLB1L2	10	0.37991	0.41418	0.636418	3882	3	0.22699
GLCCI1	13	0.31678	0.36279	0.61136	3496	5	0.225
GLCE	6	0.53251	0.48352	0.681353	4586	1	0.064788
GLDN	9	0.0025012	0.0029442	0.222172	103	7	0.40451
GLG1	7	0.31092	0.30845	0.591677	3455	3	0.2286
GLIPR1	10	0.65487	0.63503	0.749368	5037	2	0.19866
GLIPR1L2	7	0.041891	0.071013	0.427926	896	3	0.46155
GLP1R	6	0.73548	0.62603	0.743545	5322	1	-0.087919
GLP2R	14	0.49231	0.53084	0.701613	4405	5	0.26581
[truncated: 4,213 more rows]
