# Supplementary material for: Uncovering receptor-ligand interactions using a high-avidity CRISPR activation screening platform
Source: Sci Adv. 2024 Feb 14;10(7):eadj2445. doi: 10.1126/sciadv.adj2445 (PMC10866537; doi:10.1126/sciadv.adj2445)
Supplement: Supplementary file 2 — Tables S1 to S14 [file sciadv.adj2445_tables_s1_to_s14.zip › adj2445_Table_S6.csv]

sgRNA	Gene	AF488-SA-PDL1.CtrlCount	AF488-SA-PDL1.TreatmentCount	AF488-SA-PDL1.LFC	AF488-SA-PDL1.p.high	AF488-SA-PDL1.FDR
A2M-1	A2M	828.6	905.96	0.12863	0.15019	0.57811
A2M-2	A2M	445.99	435.98	-0.032687	0.57738	0.92553
A2M-3	A2M	1087.9	1208.5	0.15158	0.085611	0.42021
A2M-4	A2M	1227.3	1110.9	-0.14372	0.89017	0.4848
A2M-5	A2M	528.97	470.86	-0.16755	0.84649	0.58494
A2M-6	A2M	857.41	619.09	-0.46919	0.99911	0.022532
A3GALT2-1	A3GALT2	764.07	619.96	-0.30108	0.97864	0.18688
A3GALT2-2	A3GALT2	924.25	858.01	-0.10718	0.79667	0.68036
A3GALT2-3	A3GALT2	1204.3	1041.1	-0.20987	0.95904	0.2755
A3GALT2-4	A3GALT2	606.18	752.5	0.31148	0.0089391	0.10634
A3GALT2-5	A3GALT2	132.53	129.92	-0.02846	0.54206	0.96173
A3GALT2-6	A3GALT2	398.74	342.68	-0.21801	0.87889	0.51284
A3GALT2-7	A3GALT2	444.84	573.75	0.3664	0.0059227	0.081831
A4GALT-1	A4GALT	1197.4	1262.6	0.076448	0.24268	0.71746
A4GALT-2	A4GALT	736.41	700.18	-0.072671	0.6988	0.77871
A4GALT-3	A4GALT	1879.6	2135.4	0.18399	0.018838	0.17252
A4GALT-4	A4GALT	473.65	470.86	-0.0085168	0.52094	0.98196
A4GALT-5	A4GALT	84.128	48.83	-0.77263	0.96965	0.23121
A4GALT-6	A4GALT	1714.8	1548.6	-0.14701	0.92342	0.39459
A4GALT-7	A4GALT	21.896	47.958	1.0964	0.0010597	0.025583
A4GNT-1	A4GNT	849.35	975.72	0.1999	0.04781	0.30165
A4GNT-2	A4GNT	108.33	105.51	-0.037729	0.55129	0.95246
A4GNT-3	A4GNT	164.8	190.96	0.21137	0.17633	0.63058
A4GNT-4	A4GNT	367.63	321.75	-0.19173	0.84258	0.59305
A4GNT-5	A4GNT	668.41	626.07	-0.094279	0.74083	0.71784
A4GNT-6	A4GNT	945	1045.5	0.14563	0.10717	0.47823
A4GNT-7	A4GNT	1124.8	1162.3	0.047327	0.33824	0.82589
AADAC-1	AADAC	55.317	35.75	-0.61581	0.90905	0.43554
AADAC-2	AADAC	2461.6	2567.9	0.060976	0.23195	0.71746
AADAC-3	AADAC	759.46	708.9	-0.099244	0.76224	0.71746
AADAC-4	AADAC	1144.4	1205.9	0.075515	0.24923	0.71746
AADAC-5	AADAC	457.52	481.32	0.073018	0.32387	0.80813
AADACL4-1	AADACL4	452.91	463.88	0.034466	0.41608	0.91837
AADACL4-2	AADACL4	1060.2	1110.9	0.067242	0.27982	0.74862
AADACL4-3	AADACL4	278.89	415.92	0.57493	0.00019455	0.0074077
AADACL4-4	AADACL4	698.38	705.41	0.014446	0.45838	0.96227
AADACL4-5	AADACL4	640.75	661.82	0.046588	0.37085	0.86668
AADACL4-6	AADACL4	195.91	216.25	0.14176	0.25751	0.71746
AADACL4-7	AADACL4	1354.1	1164.9	-0.21692	0.96979	0.23056
AARS-1	AARS	0	0	-1.106	0.74113	0.71746
AARS-2	AARS	1144.4	1171.9	0.034282	0.38098	0.87809
AARS-3	AARS	1636.5	1713.4	0.066243	0.24815	0.71746
AARS-4	AARS	795.18	907.71	0.19072	0.061232	0.3469
AARS-5	AARS	265.06	392.38	0.56417	0.0003387	0.01111
AARS-6	AARS	1530.4	1281.8	-0.25561	0.989	0.12153
AARS-7	AARS	395.29	433.36	0.13236	0.2123	0.69681
AASDH-1	AASDH	1056.8	1021.1	-0.049561	0.65997	0.82816
AASDH-2	AASDH	972.66	872.83	-0.15606	0.88727	0.49253
AASDH-3	AASDH	781.35	721.11	-0.1156	0.79835	0.67757
AASDH-4	AASDH	770.98	571.13	-0.43221	0.99741	0.047756
AASDH-5	AASDH	601.57	415.05	-0.53437	0.99879	0.028048
AASDH-6	AASDH	1167.4	1053.3	-0.14824	0.89245	0.47908
AASDH-7	AASDH	1256.2	1465.8	0.22247	0.014704	0.14707
AATK-1	AATK	905.81	709.77	-0.35142	0.99354	0.086517
AATK-10	AATK	970.35	820.51	-0.24171	0.96578	0.24815
AATK-11	AATK	946.15	1024.6	0.11473	0.16649	0.61156
AATK-12	AATK	1124.8	1077.7	-0.061574	0.69944	0.77766
AATK-13	AATK	743.32	896.37	0.26978	0.014312	0.14452
AATK-14	AATK	150.97	221.48	0.54988	0.0041408	0.065044
AATK-2	AATK	928.86	912.94	-0.024919	0.57881	0.92383
AATK-3	AATK	144.05	134.28	-0.10063	0.64669	0.84522
AATK-4	AATK	201.68	145.62	-0.46712	0.96114	0.26675
AATK-5	AATK	761.76	907.71	0.25259	0.019882	0.17848
AATK-6	AATK	576.22	531.89	-0.11527	0.77028	0.71746
AATK-7	AATK	972.66	1007.1	0.050171	0.33783	0.82561
AATK-8	AATK	1539.7	1939.2	0.33269	0.00012259	0.0051619
AATK-9	AATK	1373.7	1021.9	-0.42641	0.99973	0.0093827
ABCA1-1	ABCA1	160.19	136.03	-0.23431	0.80873	0.65875
ABCA1-2	ABCA1	1099.4	895.5	-0.29568	0.98922	0.12011
ABCA1-3	ABCA1	532.43	559.8	0.072192	0.31588	0.79805
ABCA1-4	ABCA1	157.88	120.33	-0.38903	0.9145	0.41988
ABCA1-5	ABCA1	443.69	608.63	0.45513	0.00062939	0.017671
ABCA1-6	ABCA1	863.17	759.48	-0.18442	0.91214	0.4264
ABCA1-7	ABCA1	0	0	-1.106	0.74113	0.71746
ABCA10-1	ABCA10	1863.5	2021.2	0.11714	0.098848	0.45685
ABCA10-2	ABCA10	1590.4	1347.2	-0.23925	0.98567	0.14462
ABCA10-3	ABCA10	418.33	425.52	0.024498	0.44215	0.94596
ABCA10-4	ABCA10	939.24	959.15	0.030244	0.40243	0.90266
ABCA10-5	ABCA10	448.3	460.39	0.038328	0.40708	0.90826
ABCA12-1	ABCA12	651.13	610.37	-0.093104	0.73618	0.72497
ABCA12-2	ABCA12	1125.9	1149.2	0.029538	0.39785	0.89763
ABCA12-3	ABCA12	465.58	611.24	0.39197	0.0028345	0.050569
ABCA12-4	ABCA12	1338	1614	0.2704	0.0028921	0.051309
ABCA12-5	ABCA12	38.03	1.7439	-3.8303	0.9996	0.012579
ABCA12-6	ABCA12	1584.6	1522.4	-0.057697	0.71245	0.75919
ABCA12-7	ABCA12	1766.7	1889.5	0.096933	0.14995	0.57762
ABCA12-8	ABCA12	945	919.92	-0.038767	0.6217	0.87523
ABCA13-1	ABCA13	1690.6	1923.5	0.1861	0.021744	0.18867
ABCA13-2	ABCA13	125.62	115.1	-0.12511	0.66993	0.8162
ABCA13-3	ABCA13	1682.6	1637.5	-0.039104	0.65224	0.83743
ABCA13-4	ABCA13	460.97	380.17	-0.27736	0.93869	0.34708
ABCA13-5	ABCA13	1181.2	1119.6	-0.077267	0.747	0.71746
ABCA13-6	ABCA13	1577.7	1442.2	-0.12943	0.88969	0.48602
ABCA13-7	ABCA13	324.99	319.14	-0.026126	0.55492	0.94868
ABCA13-8	ABCA13	1845.1	2064.8	0.16226	0.035476	0.2533
ABCA13-9	ABCA13	1228.5	1210.3	-0.021538	0.57609	0.92698
ABCA2-1	ABCA2	874.7	691.46	-0.3387	0.99119	0.10538
ABCA2-10	ABCA2	538.19	578.11	0.10305	0.2437	0.71746
ABCA2-11	ABCA2	307.7	272.05	-0.17704	0.80777	0.6606
ABCA2-12	ABCA2	499	329.6	-0.59685	0.99898	0.024889
ABCA2-2	ABCA2	1116.7	1328	0.24979	0.0091721	0.10825
ABCA2-3	ABCA2	1093.7	1542.5	0.49571	1.94E-07	2.43E-05
ABCA2-4	ABCA2	1429	1716.9	0.2646	0.0028465	0.050714
ABCA2-5	ABCA2	890.83	787.38	-0.17789	0.90745	0.44014
ABCA2-6	ABCA2	1072.9	943.46	-0.18532	0.93067	0.37334
ABCA2-7	ABCA2	341.12	339.19	-0.0081588	0.51764	0.98499
ABCA2-8	ABCA2	745.63	657.46	-0.1813	0.89588	0.47072
ABCA2-9	ABCA2	13.829	6.9757	-0.89477	0.86932	0.5345
ABCA3-1	ABCA3	494.4	539.74	0.12636	0.20314	0.67998
ABCA3-2	ABCA3	34.573	34.878	0.012327	0.48948	0.99095
ABCA3-3	ABCA3	764.07	667.92	-0.19375	0.91182	0.42746
ABCA3-4	ABCA3	1205.4	1089.9	-0.14518	0.89078	0.48326
ABCA3-5	ABCA3	425.25	613.86	0.52856	7.72E-05	0.0035766
ABCA3-6	ABCA3	533.58	408.08	-0.38603	0.9859	0.14332
ABCA3-7	ABCA3	472.5	360.99	-0.38741	0.98209	0.16704
ABCA4-1	ABCA4	1025.7	1034.1	0.011859	0.46032	0.96395
ABCA4-2	ABCA4	412.57	532.77	0.36807	0.0070246	0.091411
ABCA4-3	ABCA4	1626.1	1526.8	-0.090837	0.81094	0.65487
ABCA4-4	ABCA4	278.89	310.42	0.15399	0.20721	0.68786
ABCA4-5	ABCA4	330.75	297.34	-0.15315	0.7824	0.70543
ABCA4-6	ABCA4	203.98	291.23	0.51163	0.0031959	0.054795
ABCA4-7	ABCA4	966.89	1116.1	0.20685	0.034501	0.24943
ABCA5-1	ABCA5	827.45	737.68	-0.16547	0.88546	0.49707
ABCA5-2	ABCA5	244.32	229.33	-0.090973	0.66287	0.8247
ABCA5-3	ABCA5	256.99	269.44	0.067949	0.36755	0.8624
ABCA5-4	ABCA5	1706.8	1752.6	0.038246	0.34628	0.83566
ABCA5-5	ABCA5	410.27	279.03	-0.55451	0.99644	0.058838
ABCA5-6	ABCA5	1164	1005.4	-0.21112	0.95785	0.27998
ABCA5-7	ABCA5	1313.8	1267	-0.052314	0.68203	0.80051
ABCA5-8	ABCA5	97.957	64.525	-0.59476	0.94761	0.31802
ABCA6-1	ABCA6	1560.4	1472.7	-0.083359	0.78756	0.69684
ABCA6-2	ABCA6	943.85	957.41	0.020565	0.43339	0.93676
ABCA6-3	ABCA6	631.54	585.96	-0.10789	0.76411	0.71746
ABCA6-4	ABCA6	1197.4	1079.5	-0.14941	0.89641	0.46935
ABCA6-5	ABCA6	523.21	671.41	0.3592	0.0043636	0.067325
ABCA6-6	ABCA6	1132.8	1042.9	-0.11929	0.84032	0.59775
ABCA7-1	ABCA7	2319.9	2299.4	-0.0128	0.55822	0.94549
ABCA7-10	ABCA7	1152.4	920.79	-0.32343	0.99441	0.078945
ABCA7-11	ABCA7	601.57	539.74	-0.15619	0.84263	0.59296
ABCA7-12	ABCA7	1159.4	1216.4	0.069221	0.26688	0.72968
ABCA7-13	ABCA7	552.02	487.42	-0.17919	0.86574	0.54285
ABCA7-14	ABCA7	579.68	535.38	-0.11447	0.76931	0.71746
ABCA7-2	ABCA7	1100.6	939.97	-0.22735	0.96476	0.25238
ABCA7-3	ABCA7	80.671	95.043	0.23387	0.2168	0.70399
ABCA7-4	ABCA7	553.17	537.13	-0.042382	0.60814	0.89071
ABCA7-5	ABCA7	762.91	800.46	0.069219	0.29859	0.77511
ABCA7-6	ABCA7	0	0	-1.106	0.74113	0.71746
ABCA7-7	ABCA7	528.97	609.5	0.20408	0.078442	0.39996
ABCA7-8	ABCA7	1184.7	1114.4	-0.088231	0.77562	0.71665
ABCA7-9	ABCA7	407.96	294.72	-0.46773	0.99009	0.11392
ABCA8-1	ABCA8	72.603	81.092	0.15747	0.3112	0.79212
ABCA8-2	ABCA8	1750.6	1553.8	-0.17188	0.95247	0.30049
ABCA8-3	ABCA8	216.66	228.45	0.076136	0.36111	0.85504
ABCA8-4	ABCA8	327.29	347.91	0.087882	0.31397	0.79567
ABCA8-5	ABCA8	1294.2	1155.3	-0.16359	0.92171	0.39949
ABCA8-6	ABCA8	416.03	469.99	0.17553	0.13633	0.54748
ABCA9-1	ABCA9	13.829	15.695	0.17099	0.393	0.89223
ABCA9-2	ABCA9	2264.5	2188.6	-0.049176	0.70899	0.7644
ABCA9-3	ABCA9	0	0	-1.106	0.74113	0.71746
ABCA9-4	ABCA9	2062.9	2160.7	0.066829	0.2263	0.71746
ABCA9-5	ABCA9	1115.6	978.34	-0.18918	0.93734	0.35176
ABCB1-1	ABCB1	843.58	817.03	-0.046095	0.63746	0.85677
ABCB1-2	ABCB1	1484.3	1407.3	-0.076795	0.76504	0.71746
ABCB1-3	ABCB1	1259.6	969.62	-0.37715	0.99869	0.029668
ABCB1-4	ABCB1	704.14	851.9	0.27448	0.014493	0.14574
ABCB1-5	ABCB1	1584.6	1443.1	-0.13487	0.89904	0.46261
ABCB1-6	ABCB1	568.15	538.87	-0.076199	0.68896	0.79191
ABCB10-1	ABCB10	1610	1564.3	-0.041482	0.65829	0.83012
ABCB10-2	ABCB10	1059.1	1035.9	-0.031927	0.60546	0.89367
ABCB10-3	ABCB10	940.39	773.43	-0.28166	0.98075	0.17504
ABCB10-4	ABCB10	12.677	6.9757	-0.77805	0.83946	0.59962
ABCB10-5	ABCB10	229.33	270.31	0.23619	0.11637	0.50206
ABCB10-6	ABCB10	1452.1	1633.2	0.16946	0.042476	0.28137
ABCB10-7	ABCB10	224.73	144.75	-0.63112	0.99082	0.10833
ABCB10-8	ABCB10	1311.5	1223.4	-0.10026	0.81376	0.64961
ABCB10-9	ABCB10	186.69	210.14	0.16983	0.21979	0.70921
ABCB11-1	ABCB11	0	0	-1.106	0.74113	0.71746
ABCB11-2	ABCB11	321.53	391.51	0.28329	0.048207	0.30311
ABCB11-3	ABCB11	806.71	964.39	0.25728	0.01596	0.15535
ABCB11-4	ABCB11	79.518	61.037	-0.37618	0.84508	0.58782
ABCB11-5	ABCB11	126.77	163.93	0.36831	0.061146	0.3466
ABCB11-6	ABCB11	1114.4	977.47	-0.18898	0.93707	0.3526
ABCB11-7	ABCB11	1739	1634.1	-0.089774	0.81445	0.64831
ABCB11-8	ABCB11	261.6	271.18	0.051672	0.39834	0.89817
ABCB11-9	ABCB11	807.86	828.36	0.036113	0.39023	0.88914
ABCB4-1	ABCB4	180.93	242.4	0.41995	0.019469	0.17605
ABCB4-2	ABCB4	386.07	544.1	0.49395	0.0003875	0.012294
ABCB4-3	ABCB4	291.57	420.28	0.52603	0.0005895	0.016817
ABCB4-4	ABCB4	404.51	360.99	-0.16377	0.8159	0.64564
ABCB4-5	ABCB4	343.43	427.26	0.31429	0.027815	0.21958
ABCB4-6	ABCB4	875.85	836.21	-0.066746	0.69605	0.78238
ABCB4-7	ABCB4	1341.4	1341.1	-0.00039107	0.50145	0.99857
ABCB5-1	ABCB5	1513.1	1721.2	0.18578	0.02679	0.21469
ABCB5-2	ABCB5	1169.7	1028	-0.1861	0.93793	0.34951
ABCB5-3	ABCB5	634.99	469.11	-0.436	0.99547	0.068786
ABCB5-4	ABCB5	800.94	782.15	-0.034218	0.60136	0.89837
ABCB5-5	ABCB5	286.96	242.4	-0.2425	0.87153	0.52985
ABCB5-6	ABCB5	1230.8	1424.8	0.21098	0.020636	0.18272
ABCB5-7	ABCB5	1298.8	1221.6	-0.088316	0.78402	0.70268
ABCB6-1	ABCB6	266.21	374.94	0.49252	0.0018975	0.038393
ABCB6-2	ABCB6	374.54	319.14	-0.23029	0.88499	0.49843
ABCB6-3	ABCB6	384.91	325.24	-0.24234	0.89824	0.46459
ABCB6-4	ABCB6	0	0	-1.106	0.74113	0.71746
ABCB6-5	ABCB6	762.91	850.16	0.15602	0.10972	0.4845
ABCB6-6	ABCB6	487.48	419.41	-0.2165	0.89567	0.47102
ABCB6-7	ABCB6	316.92	353.14	0.15567	0.19267	0.66122
ABCB7-1	ABCB7	1120.2	939.97	-0.25278	0.97767	0.19214
ABCB7-2	ABCB7	285.8	288.62	0.014086	0.47139	0.97452
ABCB7-3	ABCB7	1177.8	1130.9	-0.058522	0.69372	0.78542
ABCB7-4	ABCB7	1634.2	1784	0.12652	0.092359	0.43969
ABCB7-5	ABCB7	556.63	588.57	0.080368	0.29306	0.76747
ABCB7-6	ABCB7	943.85	879.81	-0.10125	0.78581	0.69954
ABCB7-7	ABCB7	387.22	312.16	-0.30996	0.94449	0.32756
ABCB8-1	ABCB8	293.87	245.02	-0.26131	0.88977	0.48585
ABCB8-10	ABCB8	0	0	-1.106	0.74113	0.71746
ABCB8-11	ABCB8	458.67	429.88	-0.093326	0.70947	0.76366
ABCB8-12	ABCB8	220.12	264.2	0.2623	0.09405	0.44406
ABCB8-13	ABCB8	637.3	592.93	-0.10393	0.75696	0.71746
ABCB8-14	ABCB8	715.66	654.84	-0.12795	0.81327	0.6504
ABCB8-2	ABCB8	784.81	887.65	0.17744	0.077381	0.39697
ABCB8-3	ABCB8	2430.5	2197.3	-0.14543	0.94726	0.31921
ABCB8-4	ABCB8	492.09	383.66	-0.35826	0.97678	0.19656
ABCB8-5	ABCB8	451.76	468.24	0.0516	0.37491	0.87108
ABCB8-6	ABCB8	13.829	0	-3.8904	0.99356	0.086315
ABCB8-7	ABCB8	65.689	90.684	0.45922	0.061893	0.34911
ABCB8-8	ABCB8	0	0	-1.106	0.74113	0.71746
ABCB8-9	ABCB8	773.28	846.67	0.13064	0.1528	0.58381
ABCB9-1	ABCB9	451.76	414.18	-0.12499	0.76632	0.71746
ABCB9-10	ABCB9	303.09	291.23	-0.057377	0.61482	0.88319
ABCB9-11	ABCB9	719.12	960.03	0.41634	0.00021997	0.0081338
ABCB9-12	ABCB9	186.69	159.57	-0.2252	0.81438	0.64842
ABCB9-13	ABCB9	1553.5	1334.1	-0.21949	0.97739	0.19354
ABCB9-14	ABCB9	484.02	566.77	0.22726	0.062387	0.35078
ABCB9-2	ABCB9	721.43	755.99	0.067422	0.30738	0.787
ABCB9-3	ABCB9	65.689	80.22	0.28439	0.18546	0.64817
ABCB9-4	ABCB9	253.54	427.26	0.75062	9.53E-07	9.83E-05
ABCB9-5	ABCB9	1098.3	1206.8	0.13582	0.11052	0.48651
ABCB9-6	ABCB9	2361.3	2478.1	0.069602	0.20464	0.68288
ABCB9-7	ABCB9	413.72	355.76	-0.2172	0.88149	0.50649
ABCB9-8	ABCB9	2062.9	2163.3	0.068574	0.2203	0.7099
ABCB9-9	ABCB9	867.78	680.13	-0.35107	0.99271	0.093648
ABCC1-1	ABCC1	159.04	212.76	0.41758	0.025596	0.20893
ABCC1-2	ABCC1	788.27	656.58	-0.26334	0.96539	0.24989
ABCC1-3	ABCC1	633.84	513.58	-0.30299	0.97091	0.22583
ABCC1-4	ABCC1	1225	1407.3	0.19999	0.027212	0.21665
ABCC1-5	ABCC1	638.45	731.57	0.19614	0.072078	0.38102
ABCC1-6	ABCC1	1184.7	1172.8	-0.014578	0.55107	0.95263
ABCC1-7	ABCC1	176.32	168.29	-0.066898	0.608	0.89093
ABCC10-1	ABCC10	572.76	700.18	0.28934	0.016402	0.15812
ABCC10-10	ABCC10	862.02	957.41	0.15125	0.10628	0.47581
ABCC10-11	ABCC10	93.347	111.61	0.25529	0.18088	0.63938
ABCC10-12	ABCC10	602.72	462.14	-0.38245	0.98879	0.12301
ABCC10-13	ABCC10	810.16	1037.6	0.35662	0.0010112	0.024764
ABCC10-14	ABCC10	565.85	446.44	-0.34125	0.97804	0.19
ABCC10-2	ABCC10	1112.1	1662	0.57916	3.79E-10	8.78E-08
ABCC10-3	ABCC10	225.88	95.915	-1.2271	0.99993	0.0031914
ABCC10-4	ABCC10	1160.5	1337.6	0.20471	0.026741	0.21443
ABCC10-5	ABCC10	664.96	801.33	0.26877	0.018461	0.17038
ABCC10-6	ABCC10	333.05	258.1	-0.36657	0.95935	0.27404
ABCC10-7	ABCC10	457.52	464.75	0.022592	0.44476	0.9485
ABCC10-8	ABCC10	951.91	1063.8	0.16015	0.084345	0.41663
ABCC10-9	ABCC10	1613.4	1446.6	-0.15737	0.93163	0.37039
ABCC11-1	ABCC11	500.16	608.63	0.28266	0.024271	0.20224
ABCC11-2	ABCC11	579.68	633.91	0.12883	0.18354	0.64468
ABCC11-3	ABCC11	1112.1	858.88	-0.37238	0.9977	0.043749
ABCC11-4	ABCC11	169.41	243.28	0.51952	0.0049213	0.072679
ABCC11-5	ABCC11	571.61	505.74	-0.17631	0.86538	0.54372
ABCC11-6	ABCC11	481.72	503.99	0.065079	0.3393	0.82732
ABCC11-7	ABCC11	97.957	183.98	0.90252	1.50E-05	0.00098691
ABCC11-8	ABCC11	1139.8	1339.3	0.23259	0.013893	0.14204
ABCC12-1	ABCC12	210.9	197.93	-0.091061	0.65433	0.83503
ABCC12-10	ABCC12	1038.3	1140.5	0.13528	0.11657	0.5025
ABCC12-11	ABCC12	121.01	100.28	-0.26867	0.8123	0.65254
ABCC12-12	ABCC12	692.61	729.83	0.075401	0.28928	0.76189
ABCC12-13	ABCC12	248.93	308.67	0.30924	0.048826	0.30535
ABCC12-14	ABCC12	86.433	78.476	-0.13765	0.6613	0.82653
ABCC12-2	ABCC12	646.52	699.31	0.11308	0.20562	0.6846
ABCC12-3	ABCC12	817.08	648.74	-0.33238	0.98848	0.12528
ABCC12-4	ABCC12	246.62	214.5	-0.20044	0.81473	0.64785
ABCC12-5	ABCC12	237.4	264.2	0.1537	0.22227	0.71339
ABCC12-6	ABCC12	0	0	-1.106	0.74113	0.71746
ABCC12-7	ABCC12	367.63	422.03	0.19859	0.11665	0.50256
ABCC12-8	ABCC12	891.99	1589.6	0.83284	2.15E-19	1.46E-16
ABCC12-9	ABCC12	1554.6	1532.9	-0.020298	0.57859	0.92411
ABCC2-1	ABCC2	117.55	77.604	-0.5928	0.95888	0.2761
ABCC2-2	ABCC2	1161.7	923.4	-0.33083	0.99529	0.070662
ABCC2-3	ABCC2	996.86	1075.1	0.10894	0.17457	0.62748
ABCC2-4	ABCC2	955.37	1076.9	0.17254	0.067913	0.36905
ABCC2-5	ABCC2	474.8	529.28	0.15638	0.1533	0.58449
ABCC2-6	ABCC2	799.79	653.1	-0.29192	0.97759	0.19251
ABCC2-7	ABCC2	389.52	449.06	0.2047	0.10391	0.47027
ABCC3-1	ABCC3	783.66	743.78	-0.075246	0.7096	0.76356
ABCC3-10	ABCC3	638.45	585.96	-0.12358	0.79482	0.68392
ABCC3-11	ABCC3	56.469	79.348	0.48347	0.061615	0.34821
ABCC3-12	ABCC3	346.88	294.72	-0.23436	0.88173	0.5059
ABCC3-13	ABCC3	466.74	566.77	0.27962	0.028911	0.22502
ABCC3-14	ABCC3	463.28	368.84	-0.3281	0.96399	0.25551
ABCC3-2	ABCC3	1004.9	973.98	-0.045081	0.64371	0.84879
ABCC3-3	ABCC3	485.18	458.65	-0.080942	0.68841	0.79246
ABCC3-4	ABCC3	629.23	518.82	-0.27788	0.95968	0.2729
ABCC3-5	ABCC3	41.488	64.525	0.625	0.0312	0.23511
ABCC3-6	ABCC3	530.12	579.85	0.12913	0.19131	0.65877
ABCC3-7	ABCC3	345.73	468.24	0.43651	0.002671	0.048554
ABCC3-8	ABCC3	275.43	196.19	-0.48734	0.98062	0.17563
ABCC3-9	ABCC3	631.54	580.72	-0.12081	0.78877	0.69488
ABCC4-1	ABCC4	851.65	994.9	0.22405	0.029653	0.2283
ABCC4-2	ABCC4	269.67	304.31	0.17376	0.18005	0.63802
ABCC4-3	ABCC4	1448.6	1383.8	-0.065992	0.73151	0.73185
ABCC4-4	ABCC4	469.04	459.52	-0.029518	0.57142	0.93187
ABCC4-5	ABCC4	260.45	219.73	-0.24423	0.86399	0.54666
ABCC4-6	ABCC4	0	0	-1.106	0.74113	0.71746
ABCC4-7	ABCC4	633.84	589.44	-0.10459	0.75783	0.71746
ABCC5-1	ABCC5	284.65	310.42	0.12459	0.25501	0.71746
ABCC5-10	ABCC5	0	0	-1.106	0.74113	0.71746
ABCC5-11	ABCC5	845.89	780.4	-0.11611	0.80667	0.662
ABCC5-12	ABCC5	1658.4	1710.8	0.044876	0.32282	0.80692
ABCC5-13	ABCC5	552.02	475.22	-0.2157	0.90584	0.44437
ABCC5-2	ABCC5	171.71	219.73	0.35393	0.048006	0.3025
ABCC5-3	ABCC5	99.11	34.006	-1.5159	0.99915	0.021857
ABCC5-4	ABCC5	818.23	804.82	-0.023815	0.57178	0.9314
ABCC5-5	ABCC5	307.7	477.83	0.63332	1.66E-05	0.0010683
ABCC5-6	ABCC5	322.68	217.12	-0.56947	0.99383	0.083948
ABCC5-7	ABCC5	292.72	279.9	-0.064386	0.6264	0.86958
ABCC5-8	ABCC5	1452.1	1430.9	-0.02119	0.57985	0.92258
ABCC5-9	ABCC5	138.29	156.08	0.17339	0.24131	0.71746
ABCC6-1	ABCC6	304.24	266.82	-0.1887	0.82101	0.63602
ABCC6-2	ABCC6	613.1	654.84	0.094881	0.25111	0.71746
ABCC6-3	ABCC6	1140.9	1132.7	-0.010446	0.53616	0.9674
ABCC6-4	ABCC6	887.38	898.12	0.017339	0.44515	0.94872
ABCC6-5	ABCC6	306.55	324.37	0.081263	0.33152	0.81813
ABCC6-6	ABCC6	170.56	152.59	-0.15961	0.73412	0.72809
ABCC6-7	ABCC6	633.84	797.84	0.33152	0.0048911	0.072421
ABCC6-8	ABCC6	290.41	425.52	0.54953	0.00032132	0.01066
ABCC8-1	ABCC8	933.47	824.87	-0.17823	0.91183	0.42744
ABCC8-2	ABCC8	465.58	427.26	-0.12365	0.76665	0.71746
ABCC8-3	ABCC8	777.89	875.45	0.17024	0.087396	0.42516
ABCC8-4	ABCC8	20.744	44.47	1.0643	0.0019414	0.039009
ABCC8-5	ABCC8	1684.9	1661.1	-0.020496	0.58183	0.92087
ABCC8-6	ABCC8	1480.9	1288.8	-0.20033	0.96452	0.25332
ABCC8-7	ABCC8	595.81	777.79	0.38396	0.001459	0.031927
ABCC9-1	ABCC9	1673.3	1344.6	-0.31538	0.99793	0.040778
ABCC9-10	ABCC9	877	784.76	-0.16013	0.88354	0.5023
ABCC9-11	ABCC9	909.27	937.36	0.043836	0.36119	0.85512
ABCC9-2	ABCC9	94.5	57.549	-0.70585	0.9665	0.24514
ABCC9-3	ABCC9	685.7	769.07	0.16531	0.10528	0.47343
ABCC9-4	ABCC9	573.91	633.04	0.14123	0.16127	0.60093
ABCC9-5	ABCC9	637.3	831.85	0.38383	0.001127	0.026683
ABCC9-6	ABCC9	531.27	556.31	0.066312	0.33035	0.81659
ABCC9-7	ABCC9	184.39	153.46	-0.26328	0.8478	0.58251
ABCC9-8	ABCC9	4.6097	0.87196	-1.5834	0.94692	0.32006
ABCC9-9	ABCC9	178.63	114.23	-0.64054	0.98537	0.14656
ABCD1-1	ABCD1	552.02	626.07	0.18129	0.10232	0.46601
ABCD1-2	ABCD1	825.14	665.3	-0.31021	0.98403	0.15538
ABCD1-3	ABCD1	39.183	38.366	-0.029623	0.52752	0.97547
ABCD1-4	ABCD1	1705.6	1523.3	-0.16297	0.94199	0.33602
ABCD1-5	ABCD1	155.58	95.043	-0.70513	0.987	0.13555
ABCD1-6	ABCD1	776.74	803.95	0.0496	0.35244	0.84382
ABCD1-7	ABCD1	1109.8	906.84	-0.29109	0.98853	0.12496
ABCD2-1	ABCD2	125.62	131.67	0.067341	0.40015	0.89993
ABCD2-2	ABCD2	109.48	115.97	0.08234	0.38416	0.88179
ABCD2-3	ABCD2	1187	1367.2	0.20377	0.026287	0.21219
ABCD2-4	ABCD2	527.82	368.84	-0.51587	0.99743	0.047441
ABCD2-5	ABCD2	1664.1	1668.1	0.0034083	0.48625	0.98858
ABCD2-6	ABCD2	1125.9	983.57	-0.19483	0.94309	0.33224
ABCD2-7	ABCD2	161.34	127.31	-0.33944	0.88966	0.48612
ABCD3-1	ABCD3	353.8	299.95	-0.23746	0.88635	0.49494
ABCD3-2	ABCD3	616.55	544.1	-0.18004	0.8771	0.51697
ABCD3-3	ABCD3	2741.6	2433.6	-0.17186	0.97651	0.19805
ABCD3-4	ABCD3	1125.9	1050.7	-0.099661	0.79828	0.67765
ABCD3-5	ABCD3	577.37	515.33	-0.16371	0.84949	0.57878
ABCD3-6	ABCD3	1642.2	1599.2	-0.0383	0.64797	0.84322
ABCD3-7	ABCD3	1358.7	969.62	-0.48634	0.99994	0.0028629
ABCD4-1	ABCD4	674.18	588.57	-0.19559	0.90301	0.45159
ABCD4-2	ABCD4	63.384	114.23	0.8397	0.00069202	0.01889
ABCD4-3	ABCD4	946.15	1028	0.11963	0.15596	0.59001
ABCD4-4	ABCD4	1306.9	1459.7	0.15941	0.060592	0.34478
ABCD4-5	ABCD4	271.97	248.51	-0.12968	0.7313	0.73213
ABCD4-6	ABCD4	669.57	690.59	0.044541	0.37435	0.87031
ABCD4-7	ABCD4	360.71	320.88	-0.16832	0.81132	0.65426
ABCG1-1	ABCG1	630.38	653.1	0.05099	0.3598	0.85326
ABCG1-10	ABCG1	878.16	970.49	0.14408	0.11641	0.50217
ABCG1-11	ABCG1	150.97	102.89	-0.54871	0.9641	0.25509
ABCG1-12	ABCG1	8.0671	0	-3.1806	0.97903	0.18459
ABCG1-13	ABCG1	981.88	1398.6	0.50996	2.43E-07	2.98E-05
ABCG1-14	ABCG1	406.81	382.79	-0.087581	0.68971	0.79077
ABCG1-2	ABCG1	1051	1182.4	0.16974	0.064068	0.35677
ABCG1-3	ABCG1	122.16	133.41	0.12612	0.3162	0.7985
ABCG1-4	ABCG1	206.29	221.48	0.10204	0.31861	0.80126
ABCG1-5	ABCG1	319.22	295.59	-0.1106	0.71357	0.75761
ABCG1-6	ABCG1	522.05	415.92	-0.32717	0.96998	0.22977
ABCG1-7	ABCG1	983.03	939.97	-0.064549	0.69828	0.7794
ABCG1-8	ABCG1	1010.7	938.23	-0.10722	0.80498	0.66549
ABCG1-9	ABCG1	308.85	356.63	0.20689	0.12242	0.51582
ABCG2-1	ABCG2	270.82	280.77	0.051856	0.39661	0.89609
ABCG2-10	ABCG2	1305.7	1345.4	0.043202	0.34343	0.83198
ABCG2-2	ABCG2	777.89	837.08	0.10566	0.20517	0.68392
ABCG2-3	ABCG2	396.44	434.24	0.13107	0.21441	0.69988
ABCG2-4	ABCG2	493.24	489.17	-0.011942	0.52978	0.97345
ABCG2-5	ABCG2	95.652	64.525	-0.56076	0.93723	0.35211
ABCG2-6	ABCG2	0	0	-1.106	0.74113	0.71746
ABCG2-7	ABCG2	371.08	408.08	0.13674	0.21015	0.69306
ABCG2-8	ABCG2	1973	1872.1	-0.075677	0.78689	0.69787
ABCG2-9	ABCG2	239.71	211.89	-0.1772	0.78495	0.70099
ABCG4-1	ABCG4	847.04	1198.9	0.50076	1.68E-06	0.00015682
ABCG4-10	ABCG4	44.945	81.964	0.85258	0.002146	0.041855
ABCG4-11	ABCG4	2112.4	2135.4	0.015623	0.4309	0.93404
ABCG4-12	ABCG4	169.41	139.51	-0.27829	0.85191	0.57381
ABCG4-13	ABCG4	402.2	507.48	0.33469	0.014458	0.1455
ABCG4-2	ABCG4	479.41	529.28	0.14247	0.17608	0.63011
ABCG4-3	ABCG4	628.08	784.76	0.32086	0.0065344	0.087068
ABCG4-4	ABCG4	1040.6	1150.1	0.14416	0.10105	0.46288
ABCG4-5	ABCG4	276.58	152.59	-0.85382	0.99937	0.017636
ABCG4-6	ABCG4	0	0	-1.106	0.74113	0.71746
ABCG4-7	ABCG4	971.5	1146.6	0.23888	0.016669	0.15998
ABCG4-8	ABCG4	701.83	772.56	0.13832	0.1475	0.5727
ABCG4-9	ABCG4	206.29	231.07	0.16293	0.22085	0.71097
ABCG5-1	ABCG5	167.1	185.73	0.15158	0.25585	0.71746
ABCG5-2	ABCG5	392.98	296.47	-0.4054	0.97887	0.18556
ABCG5-3	ABCG5	1610	1689	0.069094	0.24015	0.71746
ABCG5-4	ABCG5	269.67	224.09	-0.26601	0.8857	0.49646
ABCG5-5	ABCG5	881.61	869.34	-0.020199	0.56285	0.94066
ABCG5-6	ABCG5	717.97	953.05	0.40814	0.00029818	0.010112
ABCG8-1	ABCG8	213.2	204.91	-0.056948	0.5996	0.90023
ABCG8-2	ABCG8	898.9	718.49	-0.32278	0.98923	0.1201
ABCG8-3	ABCG8	530.12	529.28	-0.0022888	0.5059	0.99483
ABCG8-4	ABCG8	961.13	948.69	-0.018777	0.56047	0.94322
ABCG8-5	ABCG8	72.603	73.245	0.01251	0.48517	0.98764
ABCG8-6	ABCG8	875.85	928.64	0.084333	0.24725	0.71746
ABCG8-7	ABCG8	180.93	170.9	-0.081801	0.63189	0.86319
ABHD1-1	ABHD1	779.05	742.91	-0.068436	0.69225	0.78749
ABHD1-2	ABHD1	908.12	933	0.038945	0.3764	0.87259
ABHD1-3	ABHD1	789.42	670.54	-0.23515	0.94939	0.31158
ABHD1-4	ABHD1	0	0	-1.106	0.74113	0.71746
ABHD1-5	ABHD1	804.4	710.65	-0.17855	0.89935	0.46195
ABHD1-6	ABHD1	1040.6	1131.8	0.12103	0.14407	0.56495
ABHD1-7	ABHD1	0	0	-1.106	0.74113	0.71746
ABHD12-1	ABHD12	320.38	326.98	0.029359	0.4375	0.94113
ABHD12-10	ABHD12	577.37	578.98	0.0040099	0.4893	0.99083
ABHD12-11	ABHD12	429.86	461.27	0.10151	0.26565	0.72766
ABHD12-12	ABHD12	753.69	946.95	0.32892	0.003069	0.053306
ABHD12-13	ABHD12	62.232	45.342	-0.44833	0.85862	0.55921
ABHD12-14	ABHD12	2173.5	2011.6	-0.11161	0.88562	0.4967
ABHD12-2	ABHD12	788.27	983.57	0.31898	0.0035203	0.05835
ABHD12-3	ABHD12	1151.3	1315.8	0.19252	0.035727	0.25436
ABHD12-4	ABHD12	275.43	262.46	-0.069345	0.63245	0.8624
ABHD12-5	ABHD12	525.51	539.74	0.038478	0.40084	0.90061
ABHD12-6	ABHD12	422.94	604.27	0.5137	0.0001312	0.0054464
ABHD12-7	ABHD12	764.07	1074.3	0.49102	6.44E-06	0.00049243
ABHD12-8	ABHD12	0	0	-1.106	0.74113	0.71746
ABHD12-9	ABHD12	838.97	920.79	0.13409	0.13853	0.55261
ABHD13-1	ABHD13	256.99	236.3	-0.12062	0.71319	0.75824
ABHD13-2	ABHD13	177.48	341.81	0.94168	1.17E-08	2.02E-06
ABHD13-3	ABHD13	896.6	794.35	-0.17447	0.90398	0.44891
ABHD13-4	ABHD13	338.82	400.23	0.23967	0.078747	0.40073
ABHD13-5	ABHD13	643.06	664.43	0.047098	0.36929	0.86458
ABHD13-6	ABHD13	526.66	648.74	0.30024	0.015715	0.15375
ABHD13-7	ABHD13	429.86	667.05	0.63274	1.14E-06	0.00011313
ABHD14A-1	ABHD14A	890.83	687.1	-0.37415	0.99547	0.068802
ABHD14A-2	ABHD14A	107.18	57.549	-0.88567	0.98875	0.12339
ABHD14A-3	ABHD14A	297.33	336.58	0.17831	0.16416	0.60669
ABHD14A-4	ABHD14A	160.19	132.54	-0.2715	0.84117	0.59595
ABHD14A-5	ABHD14A	0	0	-1.106	0.74113	0.71746
ABHD14A-6	ABHD14A	640.75	553.69	-0.21033	0.91347	0.42286
ABHD14A-7	ABHD14A	562.39	430.75	-0.38394	0.98712	0.13484
ABHD15-1	ABHD15	89.89	43.598	-1.0271	0.99097	0.10706
ABHD15-2	ABHD15	953.06	1028.9	0.11036	0.17555	0.62929
ABHD15-3	ABHD15	720.27	871.09	0.27393	0.013965	0.14251
ABHD15-4	ABHD15	450.6	457.78	0.022743	0.44472	0.9485
ABHD15-5	ABHD15	157.88	174.39	0.14261	0.27366	0.73954
ABHD15-6	ABHD15	1406	1508.5	0.10147	0.15999	0.59849
ABHD16A-1	ABHD16A	1271.1	1669.8	0.39329	1.96E-05	0.001212
ABHD16A-10	ABHD16A	254.69	284.26	0.15788	0.20939	0.69203
ABHD16A-11	ABHD16A	1083.3	1180.6	0.12403	0.13416	0.54257
ABHD16A-2	ABHD16A	82.975	99.403	0.25777	0.1894	0.65552
ABHD16A-3	ABHD16A	613.1	547.59	-0.16274	0.85381	0.56993
ABHD16A-4	ABHD16A	511.68	452.55	-0.17681	0.85558	0.56555
ABHD16A-5	ABHD16A	1588.1	1578.2	-0.0089363	0.53521	0.96835
ABHD16A-6	ABHD16A	1214.7	1293.1	0.090216	0.20271	0.67949
ABHD16A-7	ABHD16A	97.957	133.41	0.44176	0.042706	0.28231
ABHD16A-8	ABHD16A	297.33	397.61	0.41809	0.0062505	0.084658
ABHD16A-9	ABHD16A	96.805	81.092	-0.25266	0.77869	0.71192
ABHD2-1	ABHD2	437.93	413.31	-0.083272	0.68623	0.79543
ABHD2-10	ABHD2	1780.5	1850.3	0.055431	0.27892	0.74736
ABHD2-11	ABHD2	1069.5	1191.1	0.15527	0.081649	0.40883
ABHD2-12	ABHD2	713.36	838.82	0.23344	0.032917	0.24253
ABHD2-13	ABHD2	895.44	1069	0.25536	0.013329	0.13788
ABHD2-14	ABHD2	1396.8	1754.4	0.32867	0.00024771	0.0088484
ABHD2-2	ABHD2	107.18	38.366	-1.4584	0.99922	0.020525
ABHD2-3	ABHD2	61.079	66.269	0.11583	0.36932	0.8646
ABHD2-4	ABHD2	898.9	974.85	0.11689	0.16663	0.61171
ABHD2-5	ABHD2	47.25	59.293	0.32147	0.18357	0.64471
ABHD2-6	ABHD2	0	0	-1.106	0.74113	0.71746
ABHD2-7	ABHD2	836.67	919.92	0.13669	0.13397	0.54222
ABHD2-8	ABHD2	499	521.43	0.063299	0.34149	0.82987
ABHD2-9	ABHD2	1540.8	1343.7	-0.19735	0.96472	0.2526
ABHD3-1	ABHD3	626.93	532.77	-0.23438	0.9323	0.36837
ABHD3-10	ABHD3	1996	2206.9	0.14484	0.049287	0.30709
ABHD3-11	ABHD3	663.8	570.26	-0.21878	0.92404	0.39272
ABHD3-12	ABHD3	0	0	-1.106	0.74113	0.71746
ABHD3-13	ABHD3	333.05	311.29	-0.097199	0.69364	0.78549
ABHD3-2	ABHD3	471.35	460.39	-0.033846	0.58179	0.92092
ABHD3-3	ABHD3	2129.7	2337.7	0.13439	0.058689	0.33836
ABHD3-4	ABHD3	1200.8	1307.1	0.12219	0.12829	0.52929
ABHD3-5	ABHD3	1474	1767.5	0.26181	0.0028352	0.050569
ABHD3-6	ABHD3	72.603	63.653	-0.18706	0.69822	0.77945
ABHD3-7	ABHD3	451.76	263.33	-0.77638	0.99987	0.005534
ABHD3-8	ABHD3	111.79	100.28	-0.15531	0.69711	0.78117
ABHD3-9	ABHD3	472.5	552.82	0.22606	0.065276	0.36047
ABHD6-1	ABHD6	159.04	93.3	-0.76308	0.99148	0.10309
ABHD6-10	ABHD6	543.95	562.41	0.04807	0.37482	0.87101
ABHD6-11	ABHD6	353.8	355.76	0.0079523	0.48246	0.98499
ABHD6-12	ABHD6	1122.5	1099.5	-0.029754	0.60072	0.89902
ABHD6-13	ABHD6	50.707	23.543	-1.0751	0.9746	0.20792
ABHD6-14	ABHD6	764.07	752.5	-0.021975	0.5646	0.93892
ABHD6-2	ABHD6	65.689	61.037	-0.10432	0.61275	0.88558
ABHD6-3	ABHD6	213.2	99.403	-1.0932	0.99973	0.0093227
ABHD6-4	ABHD6	530.12	492.66	-0.10553	0.74464	0.71746
ABHD6-5	ABHD6	466.74	593.8	0.34672	0.0079841	0.098876
ABHD6-6	ABHD6	690.31	667.92	-0.047497	0.63114	0.86417
ABHD6-7	ABHD6	628.08	677.51	0.10914	0.2168	0.70399
ABHD6-8	ABHD6	1007.2	920.79	-0.12932	0.84792	0.58221
ABHD6-9	ABHD6	248.93	244.15	-0.027847	0.55269	0.95079
ABI3BP-1	ABI3BP	298.48	208.4	-0.51622	0.9874	0.13292
ABI3BP-2	ABI3BP	1055.6	840.57	-0.32832	0.99351	0.086711
ABI3BP-3	ABI3BP	235.1	187.47	-0.32504	0.91412	0.42105
ABO-1	ABO	901.21	755.99	-0.25319	0.96764	0.23998
ABO-2	ABO	1317.2	1319.3	0.0022291	0.49179	0.99291
ABO-3	ABO	429.86	434.24	0.014581	0.46524	0.96872
ABO-4	ABO	940.39	623.45	-0.5922	0.99996	0.0022437
ABO-5	ABO	767.52	642.63	-0.25585	0.96007	0.27122
ABO-6	ABO	682.24	750.76	0.13787	0.15101	0.57972
ABO-7	ABO	473.65	443.83	-0.093624	0.71245	0.75919
AC002365.1-1	AC002365.1	306.55	287.75	-0.09101	0.67714	0.80698
AC002365.1-2	AC002365.1	593.5	699.31	0.23631	0.041411	0.27725
AC002365.1-3	AC002365.1	2734.7	2891.4	0.080348	0.15575	0.58963
AC002365.1-4	AC002365.1	395.29	397.61	0.0084481	0.48054	0.98317
AC002365.1-5	AC002365.1	296.18	156.08	-0.91981	0.99977	0.0085405
AC002365.1-6	AC002365.1	189	187.47	-0.011653	0.51994	0.9827
AC002365.1-7	AC002365.1	1288.4	1246.9	-0.047224	0.66452	0.82287
AC005013.1-1	AC005013.1	1694.1	2036	0.26511	0.0015364	0.033184
AC005013.1-2	AC005013.1	402.2	464.75	0.20807	0.097138	0.4519
AC005013.1-3	AC005013.1	1064.9	1238.2	0.21738	0.023197	0.19649
AC005013.1-4	AC005013.1	369.93	361.86	-0.031731	0.5699	0.93335
AC005013.1-5	AC005013.1	647.67	731.57	0.17549	0.096033	0.44894
AC005013.1-6	AC005013.1	193.61	143.87	-0.42579	0.94564	0.32402
AC005013.1-7	AC005013.1	1690.6	1638.4	-0.045232	0.67458	0.80991
AC006538.4-1	AC006538.4	1222.7	1239.1	0.019111	0.43157	0.93477
AC006538.4-2	AC006538.4	371.08	393.25	0.083492	0.31456	0.79639
AC006538.4-3	AC006538.4	2008.7	2022.1	0.0095697	0.45845	0.96232
AC006538.4-4	AC006538.4	827.45	821.38	-0.0106	0.53238	0.97074
AC006538.4-5	AC006538.4	368.78	329.6	-0.16158	0.80422	0.66723
AC006538.4-6	AC006538.4	0	0	-1.106	0.74113	0.71746
AC006538.4-7	AC006538.4	697.22	733.32	0.072713	0.29578	0.77122
AC006547.14-1	AC006547.14	269.67	285.13	0.080137	0.34149	0.82987
AC006547.14-2	AC006547.14	327.29	304.31	-0.10469	0.70543	0.76969
AC006547.14-3	AC006547.14	730.64	648.74	-0.17129	0.88171	0.5059
AC006547.14-4	AC006547.14	754.85	538	-0.48781	0.99894	0.025646
AC006547.14-5	AC006547.14	523.21	528.41	0.014243	0.46334	0.96699
AC006547.14-6	AC006547.14	1105.2	975.72	-0.17958	0.92708	0.38371
AC006547.14-7	AC006547.14	2452.4	2752.8	0.16664	0.019029	0.17353
AC007040.11-1	AC007040.11	776.74	755.99	-0.039021	0.61369	0.88449
AC007040.11-2	AC007040.11	586.59	421.16	-0.47703	0.99685	0.05435
AC007040.11-3	AC007040.11	568.15	572.88	0.011929	0.4683	0.97158
AC007040.11-4	AC007040.11	1256.2	1214.6	-0.048449	0.66691	0.82006
AC007040.11-5	AC007040.11	1273.4	1485.8	0.22236	0.014319	0.14455
AC007040.11-6	AC007040.11	212.05	381.92	0.84585	1.07E-07	1.45E-05
AC007040.11-7	AC007040.11	1457.8	1190.2	-0.29237	0.99445	0.078618
AC012313.1-1	AC012313.1	399.9	271.18	-0.55867	0.99632	0.060159
AC012313.1-2	AC012313.1	1280.4	1525.1	0.25214	0.005982	0.082394
AC012313.1-3	AC012313.1	455.21	445.57	-0.030817	0.57363	0.92949
AC012313.1-4	AC012313.1	424.1	433.36	0.031112	0.42613	0.9293
AC012313.1-5	AC012313.1	174.02	169.16	-0.040611	0.56633	0.93715
AC012313.1-6	AC012313.1	1354.1	1290.5	-0.069367	0.73612	0.72506
AC024592.12-1	AC024592.12	397.59	468.24	0.23542	0.069929	0.37499
AC024592.12-2	AC024592.12	541.65	456.91	-0.24496	0.929	0.3778
AC024592.12-3	AC024592.12	14.982	20.927	0.45629	0.19305	0.66169
AC024592.12-4	AC024592.12	373.39	283.39	-0.39669	0.97462	0.20782
AC024592.12-5	AC024592.12	418.33	543.23	0.37612	0.0056911	0.079852
AC024592.12-6	AC024592.12	342.27	334.83	-0.031619	0.56759	0.93565
AC024592.12-7	AC024592.12	123.31	85.452	-0.52398	0.94526	0.32518
AC092653.5-1	AC092653.5	882.77	961.77	0.12353	0.15443	0.58682
AC092653.5-2	AC092653.5	448.3	680.13	0.60025	3.32E-06	0.00027989
AC092653.5-3	AC092653.5	266.21	298.21	0.16317	0.19715	0.66957
AC092653.5-4	AC092653.5	0	0	-1.106	0.74113	0.71746
AC092653.5-5	AC092653.5	1334.5	2049.1	0.61829	4.15E-13	1.53E-10
AC092653.5-6	AC092653.5	193.61	175.26	-0.14285	0.72296	0.74478
AC092653.5-7	AC092653.5	590.05	766.45	0.3768	0.001853	0.037778
AC109829.1-1	AC109829.1	479.41	519.69	0.11614	0.22619	0.71746
AC109829.1-2	AC109829.1	358.41	367.97	0.037868	0.41579	0.91805
AC109829.1-3	AC109829.1	1301.1	1248.6	-0.059323	0.70316	0.77261
AC109829.1-4	AC109829.1	0	0	-1.106	0.74113	0.71746
AC109829.1-5	AC109829.1	0	0	-1.106	0.74113	0.71746
AC109829.1-6	AC109829.1	855.11	974.85	0.18887	0.057917	0.33575
AC211429.1-1	AC211429.1	1014.1	1028.9	0.020835	0.43061	0.93372
AC211429.1-2	AC211429.1	2586.1	2492.9	-0.052897	0.73322	0.72951
AC211429.1-3	AC211429.1	0	0	-1.106	0.74113	0.71746
AC211429.1-4	AC211429.1	1545.4	1732.6	0.16483	0.043279	0.28465
AC211429.1-5	AC211429.1	1116.7	1083.8	-0.043059	0.64315	0.84941
AC211429.1-6	AC211429.1	148.66	118.59	-0.32368	0.87219	0.52856
AC211429.1-7	AC211429.1	0	0	-1.106	0.74113	0.71746
AC244102.1-1	AC244102.1	299.63	326.98	0.12562	0.24887	0.71746
AC244102.1-2	AC244102.1	1100.6	1051.6	-0.065638	0.70946	0.76366
AC244102.1-3	AC244102.1	237.4	156.08	-0.60189	0.98982	0.11574
AC244102.1-4	AC244102.1	96.805	111.61	0.20337	0.2347	0.71746
AC244102.1-5	AC244102.1	6.9146	8.7196	0.29637	0.35779	0.8506
AC244102.1-6	AC244102.1	613.1	556.31	-0.13999	0.81932	0.63907
AC244102.1-7	AC244102.1	291.57	279.03	-0.0632	0.62401	0.8722
AC244517.1-1	AC244517.1	1258.5	1482.3	0.23603	0.010074	0.11503
AC244517.1-2	AC244517.1	949.61	1049.8	0.14462	0.10842	0.48106
AC244517.1-3	AC244517.1	172.87	136.9	-0.33438	0.89283	0.47823
AC244517.1-4	AC244517.1	980.72	914.68	-0.10047	0.78753	0.6969
AC244517.1-5	AC244517.1	310.01	217.12	-0.51183	0.98796	0.12904
AC244517.1-6	AC244517.1	730.64	919.04	0.33056	0.0032407	0.055203
AC244517.1-7	AC244517.1	354.95	395	0.15381	0.18507	0.64745
ACAA1-1	ACAA1	1029.1	1096.9	0.091957	0.21318	0.69792
ACAA1-2	ACAA1	790.57	851.9	0.10766	0.19911	0.67307
ACAA1-3	ACAA1	1023.4	1176.3	0.20072	0.035918	0.25515
ACAA1-4	ACAA1	891.99	783.89	-0.18615	0.91675	0.41352
ACAA1-5	ACAA1	265.06	340.06	0.35829	0.022639	0.1936
ACAA1-6	ACAA1	501.31	390.64	-0.35906	0.97778	0.19149
ACAA1-7	ACAA1	0	0	-1.106	0.74113	0.71746
ACACB-1	ACACB	104.87	62.781	-0.73112	0.97504	0.20562
ACACB-10	ACACB	147.51	206.65	0.4836	0.012361	0.13135
ACACB-11	ACACB	673.02	665.3	-0.016616	0.54666	0.95712
ACACB-12	ACACB	1029.1	851.9	-0.27237	0.9812	0.17227
ACACB-13	ACACB	696.07	725.47	0.059595	0.33088	0.8174
ACACB-14	ACACB	337.66	411.56	0.28477	0.044145	0.28782
ACACB-15	ACACB	475.96	768.2	0.68949	2.17E-08	3.50E-06
ACACB-2	ACACB	282.35	256.36	-0.13881	0.74788	0.71746
ACACB-3	ACACB	596.96	611.24	0.03405	0.40777	0.90906
ACACB-4	ACACB	114.09	74.116	-0.61558	0.96168	0.2645
ACACB-5	ACACB	426.4	297.34	-0.51864	0.99513	0.072171
ACACB-6	ACACB	248.93	243.28	-0.032988	0.56223	0.94143
ACACB-7	ACACB	239.71	266.82	0.15398	0.22097	0.71123
ACACB-8	ACACB	457.52	461.27	0.011747	0.47132	0.97452
ACACB-9	ACACB	1713.7	1848.6	0.10924	0.12312	0.51752
ACBD4-1	ACBD4	470.19	287.75	-0.70652	0.99971	0.0098464
ACBD4-10	ACBD4	2702.5	2902.7	0.10311	0.096255	0.44947
ACBD4-11	ACBD4	1059.1	983.57	-0.10662	0.80804	0.66005
ACBD4-12	ACBD4	1036	1187.6	0.1968	0.038277	0.26432
ACBD4-13	ACBD4	1228.5	1332.4	0.11699	0.137	0.54917
ACBD4-14	ACBD4	39.183	31.391	-0.31101	0.74321	0.71746
ACBD4-2	ACBD4	1119	1444.8	0.36838	0.00014027	0.0057386
ACBD4-3	ACBD4	2238	2230.5	-0.0048806	0.52202	0.98103
ACBD4-4	ACBD4	1250.4	1054.2	-0.24602	0.97954	0.18167
ACBD4-5	ACBD4	750.24	706.29	-0.086972	0.734	0.72833
ACBD4-6	ACBD4	0	0	-1.106	0.74113	0.71746
ACBD4-7	ACBD4	495.55	390.64	-0.34241	0.97248	0.21822
ACBD4-8	ACBD4	2947.9	2894.9	-0.02618	0.62822	0.86755
ACBD4-9	ACBD4	2809.6	2609.8	-0.10642	0.89793	0.46534
ACBD5-1	ACBD5	233.94	249.38	0.091799	0.32844	0.81395
ACBD5-10	ACBD5	1233.1	936.48	-0.3966	0.99909	0.02292
ACBD5-11	ACBD5	409.11	381.92	-0.098993	0.71177	0.76031
ACBD5-12	ACBD5	1384.1	1246	-0.15147	0.91182	0.42746
ACBD5-13	ACBD5	346.88	306.06	-0.1801	0.82289	0.63196
ACBD5-2	ACBD5	613.1	605.14	-0.018815	0.55089	0.9527
ACBD5-3	ACBD5	2387.8	2170.3	-0.13775	0.93661	0.35436
ACBD5-4	ACBD5	369.93	354.02	-0.063275	0.63586	0.85844
ACBD5-5	ACBD5	122.16	133.41	0.12612	0.3162	0.7985
ACBD5-6	ACBD5	903.51	775.17	-0.22076	0.94844	0.31496
ACBD5-7	ACBD5	126.77	163.93	0.36831	0.061146	0.3466
ACBD5-8	ACBD5	203.98	177.01	-0.20355	0.80039	0.67421
ACBD5-9	ACBD5	473.65	539.74	0.18807	0.10708	0.47804
ACE-1	ACE	633.84	653.97	0.045033	0.37559	0.87185
ACE-10	ACE	0	0	-1.106	0.74113	0.71746
ACE-11	ACE	662.65	793.48	0.25959	0.022425	0.19261
ACE-12	ACE	552.02	490.04	-0.17148	0.85581	0.5652
ACE-13	ACE	286.96	448.19	0.64146	2.04E-05	0.0012501
ACE-2	ACE	586.59	708.03	0.27104	0.022479	0.19292
ACE-3	ACE	1079.8	1198.9	0.15082	0.087369	0.4251
ACE-4	ACE	1.1524	0	-1.106	0.74113	0.71746
ACE-5	ACE	199.37	265.95	0.41388	0.017449	0.16456
ACE-6	ACE	324.99	343.55	0.079905	0.33062	0.81699
ACE-7	ACE	0	0	-1.106	0.74113	0.71746
ACE-8	ACE	872.39	863.24	-0.015203	0.54727	0.95653
ACE-9	ACE	1199.7	1331.5	0.15026	0.079508	0.40291
ACE2-1	ACE2	235.1	203.17	-0.20963	0.82022	0.63741
ACE2-2	ACE2	81.823	100.28	0.29018	0.15942	0.5972
ACE2-3	ACE2	1210.1	1084.7	-0.15762	0.90864	0.43671
ACE2-4	ACE2	487.48	307.8	-0.66162	0.99955	0.013793
ACER1-1	ACER1	179.78	118.59	-0.59618	0.98046	0.17645
ACER1-2	ACER1	611.94	524.92	-0.22091	0.91931	0.40628
ACER1-3	ACER1	1561.6	1952.3	0.32202	0.00018859	0.0072362
ACER1-4	ACER1	220.12	165.67	-0.40779	0.94796	0.31669
ACER1-5	ACER1	776.74	953.05	0.29477	0.0070502	0.091693
ACER1-6	ACER1	555.47	591.19	0.08974	0.27111	0.7357
ACER1-7	ACER1	776.74	637.4	-0.28483	0.97381	0.21176
ACER2-1	ACER2	104.87	135.15	0.36292	0.079191	0.40191
ACER2-10	ACER2	8.0671	6.9757	-0.18503	0.61848	0.87874
ACER2-11	ACER2	1963.8	1733.5	-0.17987	0.96575	0.24828
ACER2-12	ACER2	560.08	474.35	-0.23924	0.92728	0.3831
ACER2-2	ACER2	508.22	538	0.081979	0.2959	0.7714
ACER2-3	ACER2	676.48	868.47	0.35996	0.0018238	0.037325
ACER2-4	ACER2	0	0	-1.106	0.74113	0.71746
ACER2-5	ACER2	290.41	203.17	-0.51333	0.98624	0.14103
ACER2-6	ACER2	653.43	557.18	-0.22951	0.93168	0.37028
ACER2-7	ACER2	1193.9	1303.6	0.12666	0.11995	0.51001
ACER2-8	ACER2	1454.4	1292.2	-0.1704	0.9383	0.34837
ACER2-9	ACER2	1010.7	1113.5	0.13962	0.11132	0.48861
ACER3-1	ACER3	244.32	235.43	-0.053239	0.59839	0.90148
ACER3-2	ACER3	1464.7	1365.5	-0.10116	0.82617	0.62598
ACER3-3	ACER3	705.29	590.32	-0.25633	0.95519	0.29047
ACER3-4	ACER3	367.63	272.92	-0.42839	0.981	0.17336
ACER3-5	ACER3	261.6	343.55	0.39184	0.013733	0.1408
ACER3-6	ACER3	0	0	-1.106	0.74113	0.71746
ACER3-7	ACER3	721.43	661.82	-0.12424	0.80731	0.66125
ACHE-1	ACHE	2960.6	2557.5	-0.21111	0.99344	0.087269
ACHE-10	ACHE	658.04	565.03	-0.21949	0.92396	0.39283
ACHE-11	ACHE	1400.2	1463.1	0.063386	0.27025	0.73429
ACHE-12	ACHE	156.73	101.15	-0.62682	0.97909	0.18437
ACHE-13	ACHE	684.55	1043.7	0.60781	3.34E-08	5.13E-06
ACHE-14	ACHE	1716	1483.2	-0.21018	0.97722	0.19422
ACHE-2	ACHE	175.17	205.78	0.23114	0.14722	0.57217
ACHE-3	ACHE	1139.8	1307.9	0.1984	0.031856	0.238
ACHE-4	ACHE	1898.1	2142.4	0.17461	0.024224	0.20204
ACHE-5	ACHE	651.13	529.28	-0.2984	0.97051	0.2276
ACHE-6	ACHE	399.9	577.24	0.52843	0.00011091	0.0047575
ACHE-7	ACHE	573.91	754.24	0.3936	0.0012761	0.029052
ACHE-8	ACHE	874.7	1083.8	0.30898	0.0033742	0.056755
ACHE-9	ACHE	313.46	332.22	0.08357	0.32549	0.80994
ACKR2-1	ACKR2	792.88	716.75	-0.14543	0.85239	0.57294
ACKR2-10	ACKR2	631.54	621.71	-0.022594	0.56166	0.94211
ACKR2-11	ACKR2	693.77	778.66	0.16631	0.10278	0.46732
ACKR2-12	ACKR2	957.67	849.29	-0.17309	0.90801	0.4386
ACKR2-13	ACKR2	1039.5	946.95	-0.1344	0.85976	0.55686
ACKR2-14	ACKR2	329.6	360.12	0.1274	0.23751	0.71746
ACKR2-2	ACKR2	519.75	447.31	-0.21608	0.90094	0.45734
ACKR2-3	ACKR2	436.77	535.38	0.29308	0.02579	0.20982
ACKR2-4	ACKR2	412.57	485.68	0.23484	0.067605	0.3681
ACKR2-5	ACKR2	606.18	502.25	-0.27086	0.95373	0.29598
ACKR2-6	ACKR2	977.27	742.91	-0.3951	0.99773	0.043416
ACKR2-7	ACKR2	456.36	438.6	-0.05717	0.63367	0.86142
ACKR2-8	ACKR2	880.46	1114.4	0.33954	0.0012739	0.029023
ACKR2-9	ACKR2	263.91	198.81	-0.40689	0.95927	0.27438
ACKR3-1	ACKR3	270.82	313.03	0.20825	0.13302	0.54022
ACKR3-2	ACKR3	304.24	408.08	0.42241	0.0053794	0.077106
ACKR3-3	ACKR3	669.57	796.97	0.25096	0.026115	0.21147
ACKR3-4	ACKR3	0	0	-1.106	0.74113	0.71746
ACKR3-5	ACKR3	550.86	551.08	0.00055713	0.49854	0.99857
ACKR3-6	ACKR3	519.75	517.07	-0.0074368	0.51897	0.9837
ACKR3-7	ACKR3	303.09	304.31	0.0057894	0.48799	0.98989
ACKR4-1	ACKR4	1603	1332.4	-0.26665	0.99232	0.096784
ACKR4-2	ACKR4	322.68	430.75	0.41561	0.0052073	0.075395
ACKR4-3	ACKR4	200.52	156.08	-0.35945	0.91975	0.40506
ACKR4-4	ACKR4	328.44	498.76	0.6012	3.24E-05	0.0018006
ACKR4-5	ACKR4	694.92	759.48	0.12798	0.1681	0.61479
ACKR4-6	ACKR4	785.96	963.51	0.29351	0.0070569	0.091728
ACKR4-7	ACKR4	1674.5	2021.2	0.27134	0.0012513	0.028682
ACMSD-1	ACMSD	1158.2	1469.2	0.34293	0.00034185	0.011186
ACMSD-2	ACMSD	966.89	910.32	-0.086884	0.75471	0.71746
ACMSD-3	ACMSD	311.16	340.94	0.13145	0.23528	0.71746
ACMSD-4	ACMSD	741.02	569.39	-0.37951	0.99303	0.090985
ACMSD-5	ACMSD	153.27	128.18	-0.25614	0.82415	0.62972
ACMSD-6	ACMSD	474.8	642.63	0.43587	0.00081695	0.021189
ACP1-1	ACP1	462.13	597.29	0.36944	0.0049593	0.073033
ACP1-10	ACP1	543.95	529.28	-0.039373	0.60009	0.89961
ACP1-11	ACP1	1592.7	1567.8	-0.022706	0.58851	0.91291
ACP1-12	ACP1	273.13	180.5	-0.59491	0.99242	0.096029
ACP1-13	ACP1	1064.9	1426.5	0.42151	1.62E-05	0.0010501
ACP1-14	ACP1	100.26	82.836	-0.27245	0.79781	0.67852
ACP1-2	ACP1	486.33	580.72	0.25544	0.0404	0.27315
ACP1-3	ACP1	335.36	287.75	-0.2202	0.86493	0.54448
ACP1-4	ACP1	1008.4	876.32	-0.2023	0.94165	0.33726
ACP1-5	ACP1	267.37	258.97	-0.045843	0.58819	0.91332
ACP1-6	ACP1	247.77	199.68	-0.30995	0.9094	0.43456
ACP1-7	ACP1	797.49	791.74	-0.010422	0.53139	0.97196
ACP1-8	ACP1	1612.3	1712.5	0.086991	0.18547	0.64817
ACP1-9	ACP1	209.74	231.07	0.13907	0.2561	0.71746
ACP2-1	ACP2	336.51	434.24	0.36686	0.011953	0.12853
ACP2-2	ACP2	256.99	203.17	-0.33759	0.92838	0.37986
ACP2-3	ACP2	1144.4	1017.6	-0.16926	0.91842	0.4087
ACP2-4	ACP2	201.68	160.44	-0.32818	0.90279	0.45214
ACP2-5	ACP2	0	0	-1.106	0.74113	0.71746
ACP2-6	ACP2	0	0	-1.106	0.74113	0.71746
ACP2-7	ACP2	4.6097	0	-2.4879	0.94692	0.32006
ACPL2-1	ACPL2	436.77	338.32	-0.36754	0.97403	0.21075
ACPL2-2	ACPL2	1113.3	1103	-0.013302	0.54553	0.95822
ACPL2-3	ACPL2	645.36	603.4	-0.096855	0.74342	0.71746
ACPL2-4	ACPL2	517.44	480.45	-0.1068	0.74507	0.71746
ACPL2-5	ACPL2	119.85	156.95	0.38623	0.055313	0.32703
ACPL2-6	ACPL2	452.91	452.55	-0.001148	0.50278	0.99735
ACPL2-7	ACPL2	0	0	-1.106	0.74113	0.71746
ACPL2-8	ACPL2	1167.4	1306.2	0.16192	0.065798	0.36201
ACPP-1	ACPP	1514.3	1387.3	-0.1263	0.88052	0.50878
ACPP-2	ACPP	350.34	342.68	-0.031806	0.5686	0.93455
ACPP-3	ACPP	167.1	145.62	-0.19729	0.77548	0.71692
ACPP-4	ACPP	0	0	-1.106	0.74113	0.71746
ACPP-5	ACPP	1173.2	1389	0.24346	0.0096874	0.11236
ACPT-1	ACPT	193.61	143	-0.4345	0.94867	0.31412
ACPT-2	ACPT	40.335	60.165	0.56534	0.051453	0.31458
ACPT-3	ACPT	413.72	338.32	-0.28951	0.938	0.34938
ACPT-4	ACPT	1021.1	844.06	-0.27436	0.98154	0.17038
ACPT-5	ACPT	690.31	603.4	-0.19384	0.9032	0.45099
ACPT-6	ACPT	1184.7	1191.1	0.0077549	0.47257	0.97556
ACPT-7	ACPT	866.63	951.31	0.13434	0.13502	0.54438
ACSL1-1	ACSL1	378	397.61	0.072794	0.33631	0.82391
ACSL1-10	ACSL1	1514.3	1520.7	0.006075	0.47636	0.97927
ACSL1-11	ACSL1	206.29	240.66	0.22136	0.14297	0.56285
ACSL1-12	ACSL1	1082.1	1282.7	0.24504	0.011254	0.12341
ACSL1-13	ACSL1	1432.5	1427.4	-0.0051242	0.51944	0.98317
ACSL1-14	ACSL1	1457.8	1335.8	-0.12599	0.87648	0.51841
ACSL1-2	ACSL1	450.6	494.4	0.13354	0.1981	0.67115
ACSL1-3	ACSL1	751.39	830.1	0.14355	0.13173	0.537
ACSL1-4	ACSL1	192.46	106.38	-0.8493	0.99733	0.048537
ACSL1-5	ACSL1	538.19	696.69	0.37181	0.0029138	0.051563
ACSL1-6	ACSL1	1423.3	1212.9	-0.23057	0.97859	0.18703
ACSL1-7	ACSL1	29.963	46.214	0.60865	0.055609	0.32795
ACSL1-8	ACSL1	813.62	913.81	0.16735	0.087522	0.42556
ACSL1-9	ACSL1	818.23	674.9	-0.27747	0.97341	0.21368
ACSL3-1	ACSL3	1455.5	1703.8	0.22708	0.0091833	0.10833
ACSL3-10	ACSL3	139.44	123.82	-0.17018	0.7303	0.73354
ACSL3-2	ACSL3	144.05	151.72	0.074301	0.38389	0.88142
ACSL3-3	ACSL3	99.11	88.068	-0.1686	0.70264	0.77345
ACSL3-4	ACSL3	240.86	159.57	-0.59098	0.98924	0.12
ACSL3-5	ACSL3	949.61	863.24	-0.13742	0.85637	0.56403
ACSL3-6	ACSL3	238.55	187.47	-0.34601	0.92688	0.38436
ACSL3-7	ACSL3	501.31	455.16	-0.13903	0.799	0.67648
ACSL3-8	ACSL3	2243.8	2282.8	0.024845	0.38809	0.88675
ACSL3-9	ACSL3	1019.9	1031.5	0.016329	0.44548	0.94904
ACSL4-1	ACSL4	1328.8	1437	0.11289	0.13858	0.55279
ACSL4-2	ACSL4	898.9	1029.8	0.1959	0.047719	0.30126
ACSL4-3	ACSL4	245.47	245.02	-0.0026284	0.505	0.99566
ACSL4-4	ACSL4	611.94	544.1	-0.16923	0.86252	0.5502
ACSL4-5	ACSL4	936.93	852.78	-0.13562	0.85208	0.57349
ACSL4-6	ACSL4	530.12	531.02	0.002448	0.49368	0.9945
ACSL4-7	ACSL4	785.96	879.81	0.16253	0.097275	0.45236
ACSL5-1	ACSL5	28.811	73.245	1.3164	4.12E-06	0.00033805
ACSL5-2	ACSL5	1097.1	1404.7	0.35628	0.00025916	0.0091329
ACSL5-3	ACSL5	716.82	479.58	-0.57884	0.99974	0.0092124
ACSL5-4	ACSL5	463.28	679.26	0.55108	1.94E-05	0.0012084
ACSL5-5	ACSL5	1238.9	1238.2	-0.00080089	0.50288	0.99733
ACSL6-1	ACSL6	1637.6	1625.3	-0.010854	0.54322	0.96051
ACSL6-10	ACSL6	1321.8	1293.1	-0.031678	0.61386	0.88419
ACSL6-11	ACSL6	1389.8	1482.3	0.092884	0.18311	0.64387
ACSL6-12	ACSL6	475.96	390.64	-0.28434	0.94508	0.32578
ACSL6-13	ACSL6	912.73	981.83	0.10517	0.19157	0.65941
ACSL6-14	ACSL6	0	0	-1.106	0.74113	0.71746
ACSL6-2	ACSL6	358.41	363.61	0.02072	0.45396	0.95761
ACSL6-3	ACSL6	41.488	61.909	0.56622	0.049286	0.30709
ACSL6-4	ACSL6	284.65	350.53	0.29938	0.046053	0.29534
ACSL6-5	ACSL6	152.12	164.8	0.11477	0.31824	0.80086
ACSL6-6	ACSL6	184.39	145.62	-0.33851	0.90107	0.45702
ACSL6-7	ACSL6	51.86	62.781	0.27096	0.2195	0.70873
ACSL6-8	ACSL6	107.18	95.915	-0.15859	0.69769	0.78025
ACSL6-9	ACSL6	1083.3	1241.7	0.19669	0.035847	0.25491
ACTB-1	ACTB	34.573	10.464	-1.6337	0.986	0.14275
ACTB-10	ACTB	203.98	168.29	-0.27601	0.86769	0.5384
ACTB-11	ACTB	17.287	15.695	-0.13134	0.59104	0.9102
ACTB-12	ACTB	1266.5	1688.1	0.41425	6.54E-06	0.00049845
ACTB-13	ACTB	1157	1287.9	0.15443	0.076455	0.39408
ACTB-2	ACTB	198.22	179.62	-0.14137	0.72284	0.74496
ACTB-3	ACTB	1399.1	1477.1	0.078255	0.22383	0.71566
ACTB-4	ACTB	51.86	46.214	-0.16296	0.65554	0.83349
ACTB-5	ACTB	1386.4	1452.7	0.067348	0.25826	0.71746
ACTB-6	ACTB	702.99	664.43	-0.081255	0.71577	0.75449
ACTB-7	ACTB	1349.5	1667.2	0.30478	0.0007894	0.020718
ACTB-8	ACTB	351.49	363.61	0.048746	0.39254	0.89158
ACTB-9	ACTB	310.01	363.61	0.2294	0.096497	0.45014
ACTN1-1	ACTN1	0	0	-1.106	0.74113	0.71746
ACTN1-10	ACTN1	777.89	641.76	-0.27714	0.97086	0.22601
ACTN1-11	ACTN1	412.57	360.12	-0.19567	0.8581	0.56045
ACTN1-12	ACTN1	333.05	292.98	-0.18437	0.82434	0.62951
ACTN1-13	ACTN1	825.14	994.9	0.26961	0.011356	0.12417
ACTN1-14	ACTN1	1397.9	1395.1	-0.0028614	0.51076	0.99077
ACTN1-2	ACTN1	927.71	857.14	-0.11403	0.81112	0.65468
ACTN1-3	ACTN1	350.34	468.24	0.41746	0.0039132	0.06262
ACTN1-4	ACTN1	2100.9	2118	0.011687	0.44838	0.95219
ACTN1-5	ACTN1	1416.3	1122.2	-0.33556	0.99775	0.04317
ACTN1-6	ACTN1	357.26	355.76	-0.0060379	0.5133	0.98886
ACTN1-7	ACTN1	243.16	307.8	0.33883	0.03458	0.24979
ACTN1-8	ACTN1	343.43	365.35	0.089031	0.30835	0.78826
ACTN1-9	ACTN1	837.82	733.32	-0.19196	0.91767	0.41099
ACTN4-1	ACTN4	842.43	938.23	0.1552	0.10213	0.4655
ACTN4-10	ACTN4	832.06	788.25	-0.077936	0.72071	0.74786
ACTN4-11	ACTN4	410.27	408.95	-0.0046338	0.51079	0.99076
ACTN4-12	ACTN4	444.84	316.52	-0.48968	0.99388	0.08352
ACTN4-13	ACTN4	1243.5	1133.5	-0.13343	0.8748	0.52254
ACTN4-14	ACTN4	946.15	974.85	0.043065	0.36152	0.85556
ACTN4-15	ACTN4	270.82	273.79	0.01569	0.46879	0.97213
ACTN4-16	ACTN4	363.02	403.72	0.1529	0.18445	0.64619
ACTN4-2	ACTN4	50.707	95.915	0.90636	0.00058353	0.016671
ACTN4-3	ACTN4	202.83	282.51	0.47606	0.0062276	0.084447
ACTN4-4	ACTN4	301.94	211.01	-0.51486	0.98757	0.13178
ACTN4-5	ACTN4	1311.5	1765.7	0.42878	2.14E-06	0.00019195
ACTN4-6	ACTN4	1061.4	1237.3	0.22105	0.021408	0.18703
ACTN4-7	ACTN4	138.29	82.836	-0.73247	0.9857	0.14452
ACTN4-8	ACTN4	603.88	557.18	-0.11591	0.77562	0.71665
ACTN4-9	ACTN4	210.9	217.12	0.041751	0.42442	0.92756
ACVR1-1	ACVR1	537.04	591.19	0.13835	0.17278	0.62401
ACVR1-10	ACVR1	918.49	958.28	0.061119	0.30843	0.78828
ACVR1-11	ACVR1	698.38	833.59	0.255	0.02231	0.19203
ACVR1-12	ACVR1	1045.3	1106.5	0.082085	0.23826	0.71746
ACVR1-13	ACVR1	565.85	531.89	-0.089107	0.71666	0.75311
ACVR1-14	ACVR1	531.27	751.63	0.49977	5.59E-05	0.0027698
ACVR1-2	ACVR1	452.91	475.22	0.069222	0.33329	0.82033
ACVR1-3	ACVR1	334.21	343.55	0.03967	0.41415	0.9161
ACVR1-4	ACVR1	902.36	826.62	-0.12633	0.83214	0.61438
ACVR1-5	ACVR1	1106.3	1060.3	-0.061262	0.69737	0.7807
ACVR1-6	ACVR1	835.52	889.4	0.090056	0.23649	0.71746
ACVR1-7	ACVR1	693.77	592.06	-0.22835	0.93532	0.35862
ACVR1-8	ACVR1	359.56	333.96	-0.10625	0.71514	0.75545
ACVR1-9	ACVR1	770.98	973.11	0.33551	0.00235	0.044464
ACVR1B-1	ACVR1B	2095.1	1873	-0.16163	0.95441	0.29343
ACVR1B-2	ACVR1B	1007.2	997.52	-0.01396	0.54594	0.95771
ACVR1B-3	ACVR1B	1272.3	1362	0.098224	0.1775	0.63284
ACVR1B-4	ACVR1B	1350.7	1362	0.012057	0.45511	0.959
ACVR1B-5	ACVR1B	666.11	474.35	-0.48894	0.99831	0.035448
ACVR1B-6	ACVR1B	139.44	72.373	-0.93669	0.99578	0.065854
ACVR1B-7	ACVR1B	459.82	528.41	0.20017	0.09469	0.44557
ACVR1C-1	ACVR1C	373.39	332.22	-0.16808	0.81425	0.64867
ACVR1C-10	ACVR1C	488.63	463.88	-0.074837	0.67599	0.8083
ACVR1C-2	ACVR1C	878.16	996.65	0.18241	0.062869	0.35245
ACVR1C-3	ACVR1C	155.58	163.93	0.074948	0.3794	0.87654
ACVR1C-4	ACVR1C	0	0	-1.106	0.74113	0.71746
ACVR1C-5	ACVR1C	562.39	532.77	-0.077922	0.69207	0.78773
ACVR1C-6	ACVR1C	549.71	590.32	0.10263	0.2428	0.71746
ACVR1C-7	ACVR1C	342.27	449.93	0.39355	0.0068925	0.090295
ACVR1C-8	ACVR1C	1825.5	2027.3	0.15122	0.047507	0.30042
ACVR1C-9	ACVR1C	399.9	307.8	-0.37655	0.97242	0.21853
ACVR2A-1	ACVR2A	141.75	98.531	-0.52027	0.9536	0.29644
ACVR2A-10	ACVR2A	1087.9	1150.1	0.080158	0.2402	0.71746
ACVR2A-11	ACVR2A	569.3	464.75	-0.29216	0.96061	0.26886
ACVR2A-12	ACVR2A	0	0	-1.106	0.74113	0.71746
ACVR2A-13	ACVR2A	35.726	24.415	-0.53111	0.84193	0.59419
ACVR2A-14	ACVR2A	959.98	1000.1	0.059061	0.31153	0.79238
ACVR2A-2	ACVR2A	125.62	159.57	0.34273	0.077862	0.39829
ACVR2A-3	ACVR2A	526.66	460.39	-0.19362	0.8786	0.51365
ACVR2A-4	ACVR2A	471.35	470.86	-0.0014941	0.50368	0.99681
ACVR2A-5	ACVR2A	147.51	179.62	0.28241	0.11136	0.48868
ACVR2A-6	ACVR2A	758.3	805.69	0.087338	0.2516	0.71746
ACVR2A-7	ACVR2A	2100.9	2295	0.12743	0.070329	0.376
ACVR2A-8	ACVR2A	95.652	233.68	1.2799	5.49E-12	1.74E-09
ACVR2A-9	ACVR2A	692.61	558.93	-0.3089	0.97701	0.19537
ACVR2B-1	ACVR2B	243.16	189.21	-0.36022	0.93535	0.35854
ACVR2B-2	ACVR2B	497.85	516.2	0.052107	0.36897	0.86422
ACVR2B-3	ACVR2B	590.05	590.32	0.00065511	0.49824	0.99835
ACVR2B-4	ACVR2B	852.8	736.8	-0.21066	0.93648	0.35481
ACVR2B-5	ACVR2B	617.71	560.67	-0.13953	0.81928	0.63914
ACVR2B-6	ACVR2B	167.1	126.43	-0.3996	0.92406	0.39268
ACVR2B-7	ACVR2B	1367.9	1764.8	0.3673	4.52E-05	0.002335
ACVRL1-1	ACVRL1	830.91	813.54	-0.030441	0.59178	0.90946
ACVRL1-10	ACVRL1	439.08	429.88	-0.030489	0.57185	0.9313
ACVRL1-11	ACVRL1	0	0	-1.106	0.74113	0.71746
ACVRL1-12	ACVRL1	281.19	362.73	0.3662	0.017849	0.16657
ACVRL1-13	ACVRL1	93.347	142.13	0.60126	0.0074257	0.094797
ACVRL1-14	ACVRL1	1023.4	1242.5	0.27973	0.0049353	0.072789
ACVRL1-2	ACVRL1	299.63	213.63	-0.48616	0.9835	0.15885
ACVRL1-3	ACVRL1	199.37	371.45	0.89439	2.48E-08	3.95E-06
ACVRL1-4	ACVRL1	1357.6	1502.4	0.14612	0.075621	0.39187
ACVRL1-5	ACVRL1	503.61	455.16	-0.14563	0.80988	0.65682
ACVRL1-6	ACVRL1	668.41	778.66	0.21995	0.046328	0.29609
ACVRL1-7	ACVRL1	260.45	283.39	0.12131	0.26805	0.73149
ACVRL1-8	ACVRL1	274.28	235.43	-0.21949	0.84516	0.58765
ACVRL1-9	ACVRL1	238.55	256.36	0.10341	0.30632	0.78544
ADAM10-1	ADAM10	579.68	675.77	0.22093	0.055023	0.32618
ADAM10-10	ADAM10	432.16	378.43	-0.19108	0.85714	0.56262
ADAM10-11	ADAM10	177.48	223.22	0.3292	0.060029	0.34299
ADAM10-12	ADAM10	261.6	225.84	-0.21123	0.83205	0.6145
ADAM10-13	ADAM10	1289.6	1025.4	-0.33039	0.99655	0.057702
ADAM10-14	ADAM10	0	0	-1.106	0.74113	0.71746
ADAM10-15	ADAM10	227.03	194.45	-0.22245	0.83016	0.61803
ADAM10-16	ADAM10	233.94	204.91	-0.1903	0.7983	0.67765
ADAM10-2	ADAM10	326.14	310.42	-0.071057	0.64443	0.84817
ADAM10-3	ADAM10	276.58	306.06	0.14558	0.22161	0.7125
ADAM10-4	ADAM10	689.16	494.4	-0.47833	0.99823	0.036665
ADAM10-5	ADAM10	955.37	1209.4	0.33985	0.00090876	0.022837
ADAM10-6	ADAM10	1045.3	1093.4	0.064946	0.28777	0.75961
ADAM10-7	ADAM10	288.11	287.75	-0.0018116	0.50367	0.99681
ADAM10-8	ADAM10	2167.7	1752.6	-0.3065	0.999	0.024522
ADAM10-9	ADAM10	0	0	-1.106	0.74113	0.71746
ADAM11-1	ADAM11	1195.1	1278.3	0.097035	0.18637	0.64969
ADAM11-10	ADAM11	375.69	406.33	0.11281	0.25382	0.71746
ADAM11-2	ADAM11	140.6	67.141	-1.0552	0.99795	0.04053
ADAM11-3	ADAM11	0	0	-1.106	0.74113	0.71746
ADAM11-4	ADAM11	643.06	629.55	-0.030574	0.58351	0.91886
ADAM11-5	ADAM11	810.16	704.54	-0.20126	0.92412	0.3925
ADAM11-6	ADAM11	804.4	864.98	0.10463	0.20448	0.68248
ADAM11-7	ADAM11	1711.4	1805.8	0.077465	0.20819	0.68973
ADAM11-8	ADAM11	845.89	747.27	-0.17862	0.90383	0.44922
ADAM11-9	ADAM11	1061.4	988.8	-0.10211	0.79838	0.67749
ADAM12-1	ADAM12	323.83	332.22	0.036753	0.42142	0.92412
ADAM12-2	ADAM12	195.91	185.73	-0.076635	0.62786	0.86801
ADAM12-3	ADAM12	0	0	-1.106	0.74113	0.71746
ADAM12-4	ADAM12	1271.1	1535.5	0.27241	0.0031923	0.054774
ADAM12-5	ADAM12	339.97	399.36	0.23165	0.08626	0.42228
ADAM12-6	ADAM12	613.1	596.42	-0.03972	0.60567	0.8935
ADAM12-7	ADAM12	1905	2218.3	0.21955	0.0057907	0.08073
ADAM15-1	ADAM15	163.65	82.836	-0.97372	0.99803	0.039385
ADAM15-10	ADAM15	525.51	557.18	0.084271	0.2881	0.76013
ADAM15-11	ADAM15	216.66	156.08	-0.47056	0.96606	0.24712
ADAM15-12	ADAM15	717.97	682.74	-0.072472	0.69653	0.78192
ADAM15-13	ADAM15	753.69	781.27	0.051785	0.34786	0.8376
ADAM15-14	ADAM15	276.58	366.22	0.40373	0.0098485	0.11351
ADAM15-2	ADAM15	118.7	135.15	0.1858	0.23835	0.71746
ADAM15-3	ADAM15	564.69	424.64	-0.41037	0.99102	0.10667
ADAM15-4	ADAM15	1117.9	1445.7	0.37074	0.00012734	0.0053189
ADAM15-5	ADAM15	449.45	623.45	0.47122	0.00036784	0.011815
ADAM15-6	ADAM15	176.32	215.37	0.28715	0.091393	0.43671
ADAM15-7	ADAM15	1147.8	1215.5	0.082587	0.22873	0.71746
ADAM15-8	ADAM15	1412.9	1425.7	0.012967	0.45087	0.9547
ADAM15-9	ADAM15	1064.9	884.17	-0.26799	0.98107	0.17309
ADAM17-1	ADAM17	1033.7	1278.3	0.30608	0.0021083	0.041321
ADAM17-2	ADAM17	898.9	878.06	-0.0338	0.60468	0.89463
ADAM17-3	ADAM17	422.94	540.61	0.35339	0.0089284	0.10626
ADAM17-4	ADAM17	0	0	-1.106	0.74113	0.71746
ADAM17-5	ADAM17	429.86	467.37	0.12043	0.22733	0.71746
ADAM17-6	ADAM17	938.08	1143.1	0.28494	0.0054583	0.077769
ADAM17-7	ADAM17	259.3	364.48	0.48962	0.0022205	0.042788
ADAM18-1	ADAM18	255.84	170.9	-0.57927	0.98972	0.11657
ADAM18-10	ADAM18	489.79	554.57	0.17886	0.11641	0.50217
ADAM18-2	ADAM18	0	0	-1.106	0.74113	0.71746
ADAM18-3	ADAM18	1911.9	1732.6	-0.142	0.92532	0.38882
ADAM18-4	ADAM18	655.74	578.98	-0.17931	0.88188	0.50566
ADAM18-5	ADAM18	814.77	593.8	-0.45575	0.9986	0.031143
ADAM18-6	ADAM18	443.69	499.63	0.17096	0.13699	0.54915
ADAM18-7	ADAM18	887.38	926.02	0.06143	0.30988	0.79027
ADAM18-8	ADAM18	169.41	203.17	0.26075	0.11907	0.50769
ADAM18-9	ADAM18	2286.4	2085.7	-0.13249	0.926	0.38704
ADAM19-1	ADAM19	205.13	181.37	-0.17673	0.77043	0.71746
ADAM19-2	ADAM19	1285	1225.1	-0.068775	0.73023	0.73359
ADAM19-3	ADAM19	2640.2	2146.8	-0.29838	0.99944	0.016217
ADAM19-4	ADAM19	1188.2	1040.2	-0.19163	0.94408	0.329
ADAM19-5	ADAM19	167.1	191.83	0.19799	0.19181	0.65981
ADAM19-6	ADAM19	316.92	404.59	0.35135	0.017822	0.16639
ADAM19-7	ADAM19	0	0	-1.106	0.74113	0.71746
ADAM2-1	ADAM2	1178.9	1207.7	0.034695	0.37821	0.87514
ADAM2-2	ADAM2	805.55	754.24	-0.094826	0.75764	0.71746
ADAM2-3	ADAM2	896.6	732.45	-0.29138	0.98189	0.16825
ADAM2-4	ADAM2	79.518	67.141	-0.24079	0.7518	0.71746
ADAM2-5	ADAM2	280.04	307.8	0.13589	0.23675	0.71746
ADAM2-6	ADAM2	121.01	127.31	0.072638	0.39382	0.89293
ADAM2-7	ADAM2	848.19	720.24	-0.23562	0.95436	0.29362
ADAM20-1	ADAM20	537.04	500.5	-0.10144	0.73771	0.72286
ADAM20-2	ADAM20	743.32	680.13	-0.128	0.81691	0.64383
ADAM20-3	ADAM20	615.4	565.9	-0.12077	0.78636	0.69876
ADAM20-4	ADAM20	689.16	879.81	0.3519	0.0021555	0.042007
ADAM20-5	ADAM20	1226.2	1366.4	0.15603	0.069699	0.37438
ADAM20-6	ADAM20	633.84	633.91	0.00016768	0.49954	0.99953
ADAM20-7	ADAM20	2667.9	2969.9	0.15466	0.02382	0.19983
ADAM21-1	ADAM21	1244.6	1286.1	0.04729	0.33224	0.81898
ADAM21-2	ADAM21	1631.8	1653.2	0.01877	0.42489	0.9281
ADAM21-3	ADAM21	452.91	563.29	0.31403	0.016519	0.15898
ADAM21-4	ADAM21	1786.3	1930.5	0.11197	0.11334	0.49419
ADAM21-5	ADAM21	471.35	293.85	-0.67986	0.99959	0.012805
ADAM21-6	ADAM21	167.1	102.02	-0.70644	0.98908	0.12103
ADAM22-1	ADAM22	195.91	141.26	-0.46906	0.95996	0.27177
ADAM22-10	ADAM22	945	973.11	0.042241	0.36416	0.85848
ADAM22-11	ADAM22	534.73	609.5	0.18848	0.095821	0.44848
ADAM22-12	ADAM22	402.2	455.16	0.17805	0.13588	0.54628
ADAM22-2	ADAM22	254.69	334.83	0.39335	0.014213	0.14399
ADAM22-3	ADAM22	1463.6	1404.7	-0.059187	0.71132	0.76093
ADAM22-4	ADAM22	209.74	222.35	0.083815	0.34922	0.83965
ADAM22-5	ADAM22	177.48	271.18	0.60883	0.00072572	0.019555
ADAM22-6	ADAM22	504.77	505.74	0.0027608	0.49301	0.99391
ADAM22-7	ADAM22	681.09	653.97	-0.058536	0.65872	0.8296
ADAM22-8	ADAM22	630.38	942.59	0.57964	4.02E-07	4.60E-05
ADAM22-9	ADAM22	584.29	575.49	-0.021838	0.55785	0.94596
ADAM23-1	ADAM23	0	0	-1.106	0.74113	0.71746
ADAM23-10	ADAM23	928.86	903.35	-0.04014	0.625	0.87111
ADAM23-11	ADAM23	258.15	246.76	-0.064796	0.62122	0.8758
ADAM23-12	ADAM23	677.63	783.02	0.20826	0.055455	0.32739
ADAM23-13	ADAM23	1047.6	964.39	-0.11924	0.83283	0.61291
ADAM23-14	ADAM23	139.44	179.62	0.36298	0.057285	0.33357
ADAM23-2	ADAM23	91.042	51.446	-0.81148	0.97763	0.1923
ADAM23-3	ADAM23	690.31	617.35	-0.16092	0.86243	0.55038
ADAM23-4	ADAM23	449.45	576.36	0.35811	0.006901	0.090387
ADAM23-5	ADAM23	535.88	592.93	0.14569	0.15987	0.59821
ADAM23-6	ADAM23	558.93	513.58	-0.12185	0.77964	0.70994
ADAM23-7	ADAM23	266.21	265.95	-0.001434	0.50282	0.99735
ADAM23-8	ADAM23	447.15	483.06	0.11123	0.24225	0.71746
ADAM23-9	ADAM23	603.88	570.26	-0.082491	0.70723	0.76705
ADAM28-1	ADAM28	561.24	463.01	-0.27702	0.95213	0.3019
ADAM28-2	ADAM28	1713.7	2044.7	0.25469	0.0022124	0.042718
ADAM28-3	ADAM28	768.67	778.66	0.018594	0.44437	0.94816
ADAM28-4	ADAM28	1031.4	1032.4	0.0013524	0.49547	0.99607
ADAM28-5	ADAM28	681.09	536.25	-0.34436	0.98552	0.14564
ADAM28-6	ADAM28	389.52	236.3	-0.71869	0.99941	0.016904
ADAM28-7	ADAM28	390.68	326.98	-0.25603	0.9107	0.43075
ADAM29-1	ADAM29	972.66	963.51	-0.01361	0.5442	0.9598
ADAM29-2	ADAM29	48.402	51.446	0.086241	0.41119	0.91272
ADAM29-3	ADAM29	507.07	490.04	-0.049191	0.62064	0.87652
ADAM29-4	ADAM29	1658.4	1525.9	-0.11999	0.87728	0.51651
ADAM29-5	ADAM29	1038.3	1190.2	0.19677	0.038174	0.26388
ADAM29-6	ADAM29	131.38	137.77	0.068029	0.39737	0.8971
ADAM29-7	ADAM29	961.13	829.23	-0.21272	0.94666	0.32083
ADAM30-1	ADAM30	1940.7	1875.6	-0.049215	0.69807	0.77971
ADAM30-2	ADAM30	1408.3	1422.2	0.014147	0.44647	0.95002
ADAM30-3	ADAM30	587.74	549.33	-0.09733	0.73676	0.72411
ADAM30-4	ADAM30	697.22	706.29	0.018604	0.44641	0.94995
ADAM30-5	ADAM30	2242.6	2262.7	0.012861	0.44175	0.94546
ADAM30-6	ADAM30	923.1	1050.7	0.18661	0.054843	0.32558
ADAM30-7	ADAM30	732.95	583.34	-0.32887	0.98453	0.15225
ADAM32-1	ADAM32	746.78	671.41	-0.15327	0.85876	0.55888
ADAM32-10	ADAM32	0	0	-1.106	0.74113	0.71746
ADAM32-11	ADAM32	1468.2	1376	-0.093558	0.80828	0.65959
ADAM32-12	ADAM32	117.55	169.16	0.52141	0.012371	0.1314
ADAM32-2	ADAM32	1109.8	995.78	-0.15625	0.89931	0.46207
ADAM32-3	ADAM32	103.72	175.26	0.75121	0.00039734	0.012528
ADAM32-4	ADAM32	1034.9	1128.3	0.12458	0.13733	0.54982
ADAM32-5	ADAM32	448.3	408.95	-0.13223	0.77776	0.71336
ADAM32-6	ADAM32	1227.3	1053.3	-0.22039	0.96667	0.24441
ADAM32-7	ADAM32	311.16	175.26	-0.82454	0.9995	0.014774
ADAM32-8	ADAM32	820.53	682.74	-0.26487	0.96824	0.23764
ADAM32-9	ADAM32	1200.8	1222.5	0.025754	0.40858	0.90977
ADAM33-1	ADAM33	150.97	140.39	-0.10415	0.65407	0.83526
ADAM33-10	ADAM33	728.34	608.63	-0.25866	0.95847	0.27766
ADAM33-11	ADAM33	454.06	558.05	0.29693	0.022469	0.19286
ADAM33-12	ADAM33	431.01	399.36	-0.10978	0.73563	0.72559
ADAM33-2	ADAM33	372.24	349.66	-0.090038	0.6883	0.79261
ADAM33-3	ADAM33	1613.4	1679.4	0.05779	0.2781	0.74632
ADAM33-4	ADAM33	652.28	786.51	0.26959	0.018858	0.17262
ADAM33-5	ADAM33	640.75	715.01	0.15795	0.12263	0.51636
ADAM33-6	ADAM33	1145.5	1280.9	0.16103	0.068366	0.37039
ADAM33-7	ADAM33	905.81	783.89	-0.20832	0.93895	0.34631
ADAM33-8	ADAM33	180.93	218.86	0.27319	0.10132	0.4635
ADAM33-9	ADAM33	1855.4	1476.2	-0.32963	0.99905	0.02364
ADAM7-1	ADAM7	1653.7	1381.2	-0.25966	0.99168	0.1015
ADAM7-2	ADAM7	841.28	865.85	0.041493	0.37223	0.86802
ADAM7-3	ADAM7	33.421	68.885	1.0217	0.00055674	0.016119
ADAM7-4	ADAM7	696.07	610.37	-0.18926	0.89891	0.46294
ADAM8-1	ADAM8	526.66	531.89	0.014232	0.46327	0.96692
ADAM8-10	ADAM8	110.63	68.885	-0.67573	0.97018	0.22887
ADAM8-11	ADAM8	10.372	13.079	0.30811	0.31968	0.80276
ADAM8-12	ADAM8	696.07	742.91	0.093819	0.2429	0.71746
ADAM8-13	ADAM8	1324.1	1373.3	0.052578	0.31033	0.79085
ADAM8-14	ADAM8	212.05	129.05	-0.71212	0.99436	0.079312
ADAM8-2	ADAM8	471.35	442.08	-0.092269	0.70941	0.76367
ADAM8-3	ADAM8	492.09	618.22	0.3286	0.010268	0.11651
ADAM8-4	ADAM8	1313.8	1468.4	0.16039	0.059016	0.33956
ADAM8-5	ADAM8	581.98	564.16	-0.044795	0.61626	0.88133
ADAM8-6	ADAM8	220.12	244.15	0.14886	0.23654	0.71746
ADAM8-7	ADAM8	823.99	943.46	0.19511	0.054284	0.32379
ADAM8-8	ADAM8	1154.7	915.56	-0.33452	0.99555	0.068098
ADAM8-9	ADAM8	653.43	1158.8	0.8256	2.74E-15	1.29E-12
ADAM9-1	ADAM9	140.6	162.18	0.20471	0.19944	0.67377
ADAM9-10	ADAM9	505.92	477.83	-0.082234	0.694	0.78512
ADAM9-11	ADAM9	1241.2	1438.7	0.21293	0.019327	0.17542
ADAM9-2	ADAM9	283.5	231.07	-0.29387	0.91051	0.43123
ADAM9-3	ADAM9	69.146	80.22	0.21147	0.25419	0.71746
ADAM9-4	ADAM9	636.14	483.94	-0.39382	0.99163	0.1019
ADAM9-5	ADAM9	480.57	462.14	-0.056291	0.63433	0.8606
ADAM9-6	ADAM9	638.45	769.94	0.26979	0.019595	0.17675
ADAM9-7	ADAM9	1795.5	1828.5	0.026261	0.39137	0.89007
ADAM9-8	ADAM9	1072.9	897.25	-0.2577	0.97776	0.1916
ADAM9-9	ADAM9	447.15	382.79	-0.22365	0.89481	0.47321
ADAMTS1-1	ADAMTS1	409.11	428.13	0.065392	0.34806	0.83791
ADAMTS1-2	ADAMTS1	973.81	770.81	-0.33687	0.99311	0.090249
ADAMTS1-3	ADAMTS1	646.52	687.1	0.087707	0.26379	0.72494
ADAMTS1-4	ADAMTS1	1207.8	1138.8	-0.084767	0.76855	0.71746
ADAMTS1-5	ADAMTS1	1530.4	1519.8	-0.010032	0.53894	0.96492
ADAMTS1-6	ADAMTS1	65.689	132.54	1.0017	1.93E-05	0.0012003
ADAMTS1-7	ADAMTS1	442.54	262.46	-0.75147	0.99979	0.0078621
ADAMTS1-8	ADAMTS1	324.99	264.2	-0.29772	0.92432	0.392
ADAMTS1-9	ADAMTS1	124.46	73.245	-0.75691	0.98435	0.15335
ADAMTS13-1	ADAMTS13	886.22	492.66	-0.84579	1	2.63E-05
ADAMTS13-2	ADAMTS13	271.97	214.5	-0.34107	0.93454	0.36093
ADAMTS13-3	ADAMTS13	571.61	530.15	-0.10843	0.75657	0.71746
ADAMTS13-4	ADAMTS13	638.45	654.84	0.036515	0.39856	0.89834
ADAMTS13-5	ADAMTS13	342.27	289.49	-0.24087	0.88638	0.49493
ADAMTS13-6	ADAMTS13	77.213	44.47	-0.7825	0.96647	0.24524
ADAMTS13-7	ADAMTS13	13.829	13.079	-0.074861	0.55517	0.94854
ADAMTS15-1	ADAMTS15	261.6	269.44	0.042399	0.41655	0.91891
ADAMTS15-2	ADAMTS15	431.01	621.71	0.52748	7.39E-05	0.0034558
ADAMTS15-3	ADAMTS15	479.41	418.54	-0.19547	0.87198	0.52885
ADAMTS15-4	ADAMTS15	324.99	279.03	-0.21925	0.861	0.55373
ADAMTS15-5	ADAMTS15	269.67	243.28	-0.14802	0.75717	0.71746
ADAMTS15-6	ADAMTS15	338.82	328.73	-0.043477	0.59181	0.90946
ADAMTS15-7	ADAMTS15	0	0	-1.106	0.74113	0.71746
ADAMTS4-1	ADAMTS4	263.91	323.5	0.29271	0.055381	0.32724
ADAMTS4-2	ADAMTS4	186.69	136.03	-0.45394	0.95256	0.30012
ADAMTS4-3	ADAMTS4	26.506	29.647	0.15598	0.37126	0.86711
ADAMTS4-4	ADAMTS4	1657.2	1784.9	0.10703	0.13125	0.53594
ADAMTS4-5	ADAMTS4	640.75	622.58	-0.041451	0.61196	0.88668
ADAMTS4-6	ADAMTS4	607.33	445.57	-0.44597	0.99554	0.068206
ADAMTS4-7	ADAMTS4	587.74	493.53	-0.25158	0.93987	0.34329
ADAMTSL4-1	ADAMTSL4	1391	1288.8	-0.11005	0.84093	0.59647
ADAMTSL4-10	ADAMTSL4	694.92	633.04	-0.13434	0.82168	0.63452
ADAMTSL4-11	ADAMTSL4	664.96	750.76	0.17484	0.094622	0.4454
ADAMTSL4-12	ADAMTSL4	837.82	646.12	-0.37433	0.9946	0.077249
ADAMTSL4-13	ADAMTSL4	692.61	806.56	0.21944	0.044483	0.28916
ADAMTSL4-14	ADAMTSL4	1285	1285.3	0.00033675	0.49877	0.99884
ADAMTSL4-15	ADAMTSL4	42.64	24.415	-0.77998	0.92688	0.38436
ADAMTSL4-2	ADAMTSL4	572.76	580.72	0.019886	0.44694	0.95043
ADAMTSL4-3	ADAMTSL4	138.29	184.86	0.41606	0.033043	0.2431
ADAMTSL4-4	ADAMTSL4	12.677	8.7196	-0.49276	0.7548	0.71746
ADAMTSL4-5	ADAMTSL4	678.78	867.6	0.35361	0.0021646	0.042102
ADAMTSL4-6	ADAMTSL4	331.9	302.57	-0.13307	0.75289	0.71746
ADAMTSL4-7	ADAMTSL4	426.4	476.96	0.1613	0.1556	0.58937
ADAMTSL4-8	ADAMTSL4	1255	1098.7	-0.19177	0.94796	0.31669
ADAMTSL4-9	ADAMTSL4	427.55	467.37	0.12817	0.21295	0.69762
ADCK2-1	ADCK2	686.85	711.52	0.050828	0.35567	0.84824
ADCK2-2	ADCK2	11.524	9.5915	-0.24182	0.64549	0.84672
ADCK2-3	ADCK2	496.7	486.55	-0.029718	0.57351	0.92951
ADCK2-4	ADCK2	711.05	553.69	-0.36029	0.9896	0.11753
ADCK2-5	ADCK2	0	0	-1.106	0.74113	0.71746
ADCK2-6	ADCK2	242.01	256.36	0.082739	0.34294	0.83131
ADCK2-7	ADCK2	1310.3	1128.3	-0.21557	0.96735	0.24129
ADCK2-8	ADCK2	474.8	407.2	-0.22107	0.89772	0.46589
ADCK5-1	ADCK5	1021.1	1135.3	0.15285	0.089044	0.43015
ADCK5-10	ADCK5	1040.6	892.89	-0.22071	0.95746	0.28165
ADCK5-11	ADCK5	1492.4	1973.2	0.40269	3.43E-06	0.00028721
ADCK5-12	ADCK5	547.41	474.35	-0.20627	0.89579	0.47087
ADCK5-13	ADCK5	2070.9	2447.6	0.24098	0.0019616	0.0393
ADCK5-14	ADCK5	467.89	424.64	-0.1396	0.79357	0.68628
ADCK5-2	ADCK5	708.75	733.32	0.049095	0.35881	0.85198
ADCK5-3	ADCK5	147.51	59.293	-1.3005	0.9996	0.01268
ADCK5-4	ADCK5	1107.5	1264.3	0.19093	0.03922	0.26817
ADCK5-5	ADCK5	1191.6	1042.9	-0.1922	0.94478	0.32683
ADCK5-6	ADCK5	1144.4	1245.2	0.12167	0.13383	0.54204
ADCK5-7	ADCK5	882.77	674.02	-0.38873	0.99641	0.059112
ADCK5-8	ADCK5	813.62	918.17	0.17421	0.078507	0.40007
ADCK5-9	ADCK5	928.86	918.17	-0.016684	0.55311	0.9504
ADCY1-1	ADCY1	1672.2	1668.1	-0.0035643	0.51437	0.98818
ADCY1-2	ADCY1	155.58	139.51	-0.15618	0.72269	0.74509
ADCY1-3	ADCY1	147.51	169.16	0.19631	0.20553	0.68438
ADCY1-4	ADCY1	65.689	31.391	-1.0419	0.98268	0.16385
ADCY1-5	ADCY1	212.05	306.93	0.53142	0.0018838	0.0382
ADCY1-6	ADCY1	495.55	480.45	-0.044549	0.60877	0.88995
ADCY1-7	ADCY1	485.18	472.6	-0.037804	0.59209	0.90925
ADCY10-1	ADCY10	537.04	465.63	-0.20543	0.89322	0.47719
ADCY10-2	ADCY10	1021.1	1287.9	0.33464	0.00082879	0.021411
ADCY10-3	ADCY10	89.89	127.31	0.49739	0.028002	0.22055
ADCY10-4	ADCY10	329.6	392.38	0.25086	0.070861	0.37738
ADCY10-5	ADCY10	651.13	710.65	0.12601	0.17816	0.63428
ADCY10-6	ADCY10	1053.3	1146.6	0.12233	0.14024	0.55686
ADCY10-7	ADCY10	694.92	504.86	-0.46017	0.99768	0.044008
ADCY10-8	ADCY10	459.82	527.53	0.19779	0.097534	0.45309
ADCY2-1	ADCY2	1303.4	1061.2	-0.29637	0.99307	0.090612
ADCY2-10	ADCY2	478.26	503.99	0.075449	0.31533	0.79755
ADCY2-11	ADCY2	99.11	84.58	-0.22623	0.75805	0.71746
ADCY2-2	ADCY2	896.6	892.01	-0.0073835	0.52331	0.97956
ADCY2-3	ADCY2	550.86	532.77	-0.048105	0.62188	0.87497
ADCY2-4	ADCY2	0	0	-1.106	0.74113	0.71746
ADCY2-5	ADCY2	1870.4	2008.1	0.10244	0.13087	0.53499
ADCY2-6	ADCY2	704.14	703.67	-0.00095815	0.50276	0.99736
ADCY2-7	ADCY2	751.39	782.15	0.057805	0.33107	0.81768
ADCY2-8	ADCY2	1062.5	735.93	-0.52928	0.99991	0.0038788
ADCY2-9	ADCY2	821.69	715.01	-0.20037	0.92441	0.39179
ADCY3-1	ADCY3	560.08	655.71	0.22705	0.052211	0.31736
ADCY3-2	ADCY3	112.94	84.58	-0.41291	0.89683	0.46828
ADCY3-3	ADCY3	821.69	742.04	-0.14691	0.85807	0.56052
ADCY3-4	ADCY3	928.86	929.51	0.00099882	0.49679	0.99707
ADCY3-5	ADCY3	830.91	985.31	0.24562	0.019535	0.17645
ADCY3-6	ADCY3	663.8	652.22	-0.025348	0.57038	0.93277
ADCY3-7	ADCY3	414.88	473.47	0.19017	0.11637	0.50208
ADCY3-8	ADCY3	252.38	240.66	-0.068341	0.62639	0.86958
ADCY4-1	ADCY4	129.07	152.59	0.23979	0.16664	0.61171
ADCY4-2	ADCY4	1977.6	2238.3	0.17859	0.020003	0.17915
ADCY4-3	ADCY4	248.93	198.81	-0.3229	0.91765	0.41103
ADCY4-4	ADCY4	1404.8	1265.2	-0.15089	0.91229	0.42605
ADCY4-5	ADCY4	640.75	834.46	0.38056	0.0012172	0.028131
ADCY4-6	ADCY4	1006.1	886.78	-0.1819	0.92206	0.39846
ADCY4-7	ADCY4	333.05	256.36	-0.37632	0.96277	0.2607
ADCY5-1	ADCY5	872.39	1130.1	0.37297	0.00041464	0.012931
ADCY5-10	ADCY5	1533.9	1583.5	0.045868	0.32416	0.80854
ADCY5-11	ADCY5	225.88	163.06	-0.46772	0.96759	0.24019
ADCY5-12	ADCY5	1319.5	1491.9	0.17701	0.041086	0.27599
ADCY5-13	ADCY5	218.96	198.81	-0.13866	0.72697	0.73889
ADCY5-14	ADCY5	129.07	141.26	0.12918	0.30811	0.78796
ADCY5-2	ADCY5	742.17	680.13	-0.12577	0.81273	0.65154
ADCY5-3	ADCY5	123.31	208.4	0.7523	0.00016079	0.0063916
ADCY5-4	ADCY5	456.36	415.05	-0.13658	0.78645	0.69861
ADCY5-5	ADCY5	0	0	-1.106	0.74113	0.71746
ADCY5-6	ADCY5	986.49	936.48	-0.074967	0.7264	0.73951
ADCY5-7	ADCY5	462.13	508.35	0.13725	0.18892	0.65472
ADCY5-8	ADCY5	712.21	886.78	0.31589	0.005202	0.075356
ADCY5-9	ADCY5	1092.5	1689.9	0.62879	7.00E-12	2.17E-09
ADCY6-1	ADCY6	873.55	778.66	-0.16569	0.89066	0.48356
ADCY6-2	ADCY6	1308	1397.7	0.095656	0.18149	0.64071
ADCY6-3	ADCY6	622.32	526.66	-0.24035	0.9362	0.35569
ADCY6-4	ADCY6	312.31	291.23	-0.10047	0.69483	0.78404
ADCY6-5	ADCY6	324.99	315.65	-0.04193	0.58723	0.91436
ADCY6-6	ADCY6	759.46	635.66	-0.25635	0.95971	0.27278
ADCY6-7	ADCY6	323.83	298.21	-0.11855	0.72779	0.73743
ADCY7-1	ADCY7	127.92	182.24	0.50725	0.012335	0.13113
ADCY7-10	ADCY7	0	0	-1.106	0.74113	0.71746
ADCY7-11	ADCY7	346.88	303.44	-0.19244	0.83788	0.6027
ADCY7-12	ADCY7	44.945	84.58	0.89736	0.0011153	0.026497
ADCY7-13	ADCY7	742.17	803.95	0.1152	0.18829	0.6534
ADCY7-14	ADCY7	0	0	-1.106	0.74113	0.71746
ADCY7-2	ADCY7	1192.8	1109.1	-0.1048	0.81513	0.64705
ADCY7-3	ADCY7	961.13	1023.7	0.090866	0.22213	0.71318
ADCY7-4	ADCY7	209.74	218.86	0.061108	0.38965	0.88851
ADCY7-5	ADCY7	542.8	567.64	0.064459	0.3336	0.82064
ADCY7-6	ADCY7	602.72	646.12	0.10015	0.24046	0.71746
ADCY7-7	ADCY7	681.09	754.24	0.14698	0.13498	0.54433
ADCY7-8	ADCY7	699.53	844.93	0.27209	0.015491	0.15237
ADCY7-9	ADCY7	1394.4	1569.5	0.17052	0.043917	0.28706
ADCY8-1	ADCY8	289.26	315.65	0.12553	0.252	0.71746
ADCY8-10	ADCY8	153.27	104.64	-0.54641	0.96446	0.25358
ADCY8-11	ADCY8	791.72	905.09	0.19284	0.059358	0.34084
ADCY8-12	ADCY8	88.738	59.293	-0.57372	0.93518	0.35916
ADCY8-13	ADCY8	845.89	578.11	-0.54834	0.9998	0.0075587
ADCY8-14	ADCY8	157.88	107.25	-0.55359	0.96754	0.24036
ADCY8-2	ADCY8	472.5	447.31	-0.078849	0.68227	0.80012
ADCY8-3	ADCY8	1840.4	1491	-0.30354	0.99798	0.040059
ADCY8-4	ADCY8	1379.5	1199.8	-0.20114	0.96106	0.26704
ADCY8-5	ADCY8	198.22	153.46	-0.36708	0.92264	0.39696
ADCY8-6	ADCY8	671.87	666.18	-0.012261	0.5345	0.96912
ADCY8-7	ADCY8	266.21	200.55	-0.40685	0.95978	0.27247
ADCY8-8	ADCY8	396.44	456.91	0.20432	0.1028	0.46734
ADCY8-9	ADCY8	167.1	133.41	-0.32271	0.88241	0.50449
ADCY9-1	ADCY9	1659.5	1540.8	-0.10706	0.8511	0.57545
ADCY9-2	ADCY9	485.18	372.33	-0.38104	0.98171	0.16934
ADCY9-3	ADCY9	276.58	233.68	-0.2422	0.86781	0.53801
ADCY9-4	ADCY9	895.44	664.43	-0.42992	0.99841	0.033969
ADCY9-5	ADCY9	764.07	654.84	-0.22224	0.93773	0.3503
ADCY9-6	ADCY9	1411.7	1540.8	0.12608	0.10594	0.47491
ADCY9-7	ADCY9	171.71	239.79	0.47939	0.009146	0.10803
ADCY9-8	ADCY9	595.81	511.84	-0.21876	0.91518	0.41815
ADCYAP1R1-1	ADCYAP1R1	333.05	275.54	-0.2726	0.90949	0.43433
ADCYAP1R1-2	ADCYAP1R1	500.16	286	-0.8042	0.99995	0.0024976
ADCYAP1R1-3	ADCYAP1R1	785.96	837.08	0.090795	0.2399	0.71746
ADCYAP1R1-4	ADCYAP1R1	754.85	941.72	0.31873	0.0040564	0.06421
ADCYAP1R1-5	ADCYAP1R1	0	0	-1.106	0.74113	0.71746
ADCYAP1R1-6	ADCYAP1R1	611.94	851.03	0.47515	5.97E-05	0.0029231
ADCYAP1R1-7	ADCYAP1R1	238.55	229.33	-0.056681	0.60353	0.89593
ADIG-1	ADIG	1.1524	0	-1.106	0.74113	0.71746
ADIG-2	ADIG	44.945	20.927	-1.0672	0.96831	0.2374
ADIG-3	ADIG	555.47	463.01	-0.26216	0.94271	0.33357
ADIG-4	ADIG	271.97	420.28	0.62602	4.85E-05	0.0024701
ADIG-5	ADIG	258.15	273.79	0.084592	0.33563	0.8231
ADIG-6	ADIG	859.72	933.87	0.11922	0.16588	0.6102
ADIG-7	ADIG	941.54	920.79	-0.032119	0.60142	0.89834
ADIPOR1-1	ADIPOR1	599.27	608.63	0.022323	0.43938	0.94313
ADIPOR1-2	ADIPOR1	326.14	391.51	0.26282	0.061818	0.34876
ADIPOR1-3	ADIPOR1	1279.2	1204.2	-0.087132	0.77965	0.70994
ADIPOR1-4	ADIPOR1	398.74	377.56	-0.078558	0.67072	0.81499
ADIPOR1-5	ADIPOR1	273.13	273.79	0.0035089	0.49302	0.99391
ADIPOR1-6	ADIPOR1	395.29	545.85	0.46459	0.00079651	0.02083
ADIPOR1-7	ADIPOR1	519.75	462.14	-0.16915	0.84698	0.58404
ADIPOR2-1	ADIPOR2	235.1	117.71	-0.99188	0.99962	0.01207
ADIPOR2-2	ADIPOR2	615.4	427.26	-0.52538	0.99872	0.029045
ADIPOR2-3	ADIPOR2	956.52	1113.5	0.21901	0.027082	0.21606
ADIPOR2-4	ADIPOR2	69.146	87.196	0.33035	0.14052	0.55745
ADIPOR2-5	ADIPOR2	231.64	118.59	-0.96004	0.99947	0.015579
ADIPOR2-6	ADIPOR2	1510.8	1323.6	-0.19072	0.9589	0.27601
ADIPOR2-7	ADIPOR2	613.1	524.05	-0.22602	0.92384	0.39319
ADORA1-1	ADORA1	0	0	-1.106	0.74113	0.71746
ADORA1-10	ADORA1	843.58	887.65	0.073381	0.27976	0.74856
ADORA1-11	ADORA1	659.19	499.63	-0.39914	0.99294	0.091728
ADORA1-12	ADORA1	63.384	37.494	-0.74206	0.94832	0.3154
ADORA1-13	ADORA1	784.81	718.49	-0.1272	0.82056	0.63682
ADORA1-14	ADORA1	54.165	63.653	0.22898	0.25617	0.71746
ADORA1-2	ADORA1	426.4	433.36	0.023311	0.44455	0.94834
ADORA1-3	ADORA1	114.09	95.915	-0.24798	0.78959	0.69325
ADORA1-4	ADORA1	259.3	226.71	-0.19297	0.81098	0.65482
ADORA1-5	ADORA1	485.18	587.7	0.27605	0.028774	0.22433
ADORA1-6	ADORA1	1698.7	1280	-0.40796	0.99985	0.0059786
ADORA1-7	ADORA1	1151.3	942.59	-0.28827	0.9889	0.12224
ADORA1-8	ADORA1	363.02	367.09	0.016069	0.46414	0.96769
ADORA1-9	ADORA1	62.232	48.83	-0.34364	0.80299	0.66937
ADORA2A-1	ADORA2A	229.33	213.63	-0.10188	0.67632	0.80793
ADORA2A-10	ADORA2A	0	0	-1.106	0.74113	0.71746
ADORA2A-11	ADORA2A	353.8	617.35	0.80142	1.71E-09	3.57E-07
ADORA2A-12	ADORA2A	508.22	626.94	0.30232	0.016256	0.15711
ADORA2A-13	ADORA2A	591.2	476.96	-0.30919	0.96976	0.23072
ADORA2A-14	ADORA2A	170.56	66.269	-1.3507	0.99986	0.0057842
ADORA2A-2	ADORA2A	485.18	530.15	0.12764	0.20239	0.6788
ADORA2A-3	ADORA2A	977.27	994.03	0.024517	0.41957	0.92212
ADORA2A-4	ADORA2A	557.78	644.38	0.20786	0.070224	0.37585
ADORA2A-5	ADORA2A	1297.6	1521.6	0.2295	0.011271	0.12353
ADORA2A-6	ADORA2A	1657.2	1417.8	-0.22495	0.98216	0.16648
ADORA2A-7	ADORA2A	940.39	777.79	-0.27356	0.97807	0.18989
ADORA2A-8	ADORA2A	792.88	791.74	-0.0020695	0.50624	0.9945
ADORA2A-9	ADORA2A	780.2	671.41	-0.21635	0.93455	0.36091
ADORA2B-1	ADORA2B	0	0	-1.106	0.74113	0.71746
ADORA2B-2	ADORA2B	1.1524	0	-1.106	0.74113	0.71746
ADORA2B-3	ADORA2B	0	0	-1.106	0.74113	0.71746
ADORA2B-4	ADORA2B	367.63	294.72	-0.31792	0.9449	0.3264
ADORA2B-5	ADORA2B	835.52	704.54	-0.24566	0.95946	0.27366
ADORA2B-6	ADORA2B	0	0	-1.106	0.74113	0.71746
ADORA2B-7	ADORA2B	709.9	628.68	-0.17502	0.88383	0.50155
ADORA3-1	ADORA3	406.81	548.46	0.43012	0.0017547	0.036427
ADORA3-10	ADORA3	256.99	254.61	-0.013379	0.52582	0.97712
ADORA3-11	ADORA3	1132.8	1218.1	0.10462	0.17265	0.62376
ADORA3-2	ADORA3	448.3	322.62	-0.47335	0.9927	0.093691
ADORA3-3	ADORA3	1157	941.72	-0.2968	0.99067	0.10946
ADORA3-4	ADORA3	0	0	-1.106	0.74113	0.71746
ADORA3-5	ADORA3	624.62	702.8	0.16987	0.10703	0.47793
ADORA3-6	ADORA3	1152.4	1119.6	-0.041674	0.64045	0.85303
ADORA3-7	ADORA3	0	0	-1.106	0.74113	0.71746
ADORA3-8	ADORA3	396.44	381.05	-0.056984	0.62635	0.86962
ADORA3-9	ADORA3	0	0	-1.106	0.74113	0.71746
ADPRM-1	ADPRM	0	0	-1.106	0.74113	0.71746
ADPRM-2	ADPRM	479.41	470.86	-0.025925	0.56342	0.94003
ADPRM-3	ADPRM	0	0	-1.106	0.74113	0.71746
ADPRM-4	ADPRM	830.91	900.73	0.11628	0.17537	0.62902
ADPRM-5	ADPRM	335.36	365.35	0.12322	0.24365	0.71746
ADPRM-6	ADPRM	1407.1	1137.9	-0.30613	0.99548	0.068756
ADPRM-7	ADPRM	172.87	154.34	-0.16257	0.73881	0.72103
ADRA1A-1	ADRA1A	79.518	114.23	0.51709	0.028243	0.22178
ADRA1A-2	ADRA1A	949.61	1124.8	0.24406	0.015429	0.15199
ADRA1A-3	ADRA1A	681.09	640.02	-0.089598	0.73216	0.73116
ADRA1A-4	ADRA1A	712.21	689.72	-0.046219	0.62931	0.86655
ADRA1A-5	ADRA1A	572.76	728.09	0.34564	0.0046359	0.069925
ADRA1A-6	ADRA1A	214.35	124.69	-0.77683	0.99674	0.055532
ADRA1A-7	ADRA1A	985.33	999.26	0.020235	0.43336	0.93676
ADRA1A-8	ADRA1A	330.75	322.62	-0.035772	0.57525	0.92792
ADRA1B-1	ADRA1B	412.57	498.76	0.2731	0.039108	0.26783
ADRA1B-2	ADRA1B	1302.3	1293.1	-0.010152	0.53701	0.96673
ADRA1B-3	ADRA1B	0	0	-1.106	0.74113	0.71746
ADRA1B-4	ADRA1B	874.7	695.82	-0.32964	0.98975	0.11639
ADRA1B-5	ADRA1B	1043	1321	0.34068	0.00060611	0.017149
ADRA1B-6	ADRA1B	0	0	-1.106	0.74113	0.71746
ADRA1B-7	ADRA1B	880.46	943.46	0.099591	0.20818	0.68972
ADRA1D-1	ADRA1D	1178.9	1206.8	0.033654	0.38179	0.87897
ADRA1D-2	ADRA1D	1251.5	1403	0.16466	0.05739	0.33396
ADRA1D-3	ADRA1D	486.33	419.41	-0.21309	0.8921	0.47981
ADRA1D-4	ADRA1D	223.57	170.9	-0.38558	0.94035	0.34187
ADRA1D-5	ADRA1D	316.92	263.33	-0.26632	0.90047	0.45865
ADRA1D-6	ADRA1D	198.22	223.22	0.17057	0.21331	0.69819
ADRA1D-7	ADRA1D	162.49	163.93	0.012604	0.4795	0.98215
ADRA2A-1	ADRA2A	359.56	345.3	-0.058236	0.62428	0.8719
ADRA2A-2	ADRA2A	688	791.74	0.20233	0.060007	0.34299
ADRA2A-3	ADRA2A	176.32	195.32	0.14682	0.25848	0.71746
ADRA2A-4	ADRA2A	949.61	1063.8	0.16365	0.079735	0.40349
ADRA2A-5	ADRA2A	558.93	639.15	0.19315	0.086325	0.42244
ADRA2A-6	ADRA2A	1131.7	1232.1	0.12251	0.13316	0.54053
ADRA2A-7	ADRA2A	800.94	791.74	-0.016656	0.55005	0.95361
ADRA2B-1	ADRA2B	705.29	581.6	-0.27777	0.96609	0.24705
ADRA2B-2	ADRA2B	760.61	844.93	0.15149	0.11721	0.50369
ADRA2B-3	ADRA2B	774.44	873.7	0.17378	0.083097	0.4131
ADRA2B-4	ADRA2B	1255	1046.4	-0.2621	0.98497	0.14923
ADRA2B-5	ADRA2B	828.6	779.53	-0.087963	0.74437	0.71746
ADRA2B-6	ADRA2B	677.63	793.48	0.22738	0.039854	0.27088
ADRA2B-7	ADRA2B	1082.1	977.47	-0.14662	0.88319	0.5029
ADRA2B-8	ADRA2B	198.22	212.76	0.10162	0.32194	0.8059
ADRA2C-1	ADRA2C	74.908	54.061	-0.46322	0.88241	0.50449
ADRA2C-2	ADRA2C	69.146	34.878	-0.96725	0.97967	0.18101
ADRA2C-3	ADRA2C	572.76	517.94	-0.14487	0.82076	0.63655
ADRA2C-4	ADRA2C	345.73	429.88	0.31345	0.027856	0.21982
ADRA2C-5	ADRA2C	62.232	67.141	0.10787	0.37747	0.87402
ADRA2C-6	ADRA2C	440.23	628.68	0.51309	0.00010676	0.0046316
ADRA2C-7	ADRA2C	0	0	-1.106	0.74113	0.71746
ADRB1-1	ADRB1	1017.6	1074.3	0.078086	0.25167	0.71746
ADRB1-2	ADRB1	466.74	633.91	0.44086	0.00076149	0.020203
ADRB1-3	ADRB1	233.94	300.83	0.36139	0.027129	0.21637
ADRB1-4	ADRB1	387.22	330.47	-0.22798	0.88587	0.4962
ADRB1-5	ADRB1	368.78	476.96	0.37023	0.0089969	0.10681
ADRB1-6	ADRB1	0	0	-1.106	0.74113	0.71746
ADRB1-7	ADRB1	218.96	170.9	-0.35566	0.92497	0.38995
ADRB2-1	ADRB2	1498.2	1638.4	0.12902	0.095309	0.4473
ADRB2-2	ADRB2	0	0	-1.106	0.74113	0.71746
ADRB2-3	ADRB2	623.47	640.89	0.039697	0.39082	0.88967
ADRB2-4	ADRB2	34.573	30.519	-0.17459	0.64317	0.8494
ADRB2-5	ADRB2	457.52	448.19	-0.029661	0.57107	0.93206
ADRB2-6	ADRB2	900.05	1137	0.33686	0.0012778	0.029072
ADRB2-7	ADRB2	94.5	77.604	-0.28089	0.79886	0.67671
ADRB3-1	ADRB3	1007.2	1170.2	0.21612	0.026379	0.2126
ADRB3-10	ADRB3	1986.8	2114.5	0.089825	0.15794	0.59407
ADRB3-11	ADRB3	1382.9	1307.9	-0.080368	0.76877	0.71746
ADRB3-12	ADRB3	223.57	129.92	-0.77848	0.9972	0.050283
ADRB3-13	ADRB3	822.84	789.99	-0.058696	0.67059	0.81521
ADRB3-14	ADRB3	121.01	261.59	1.1058	9.22E-10	2.00E-07
ADRB3-2	ADRB3	991.1	1144.9	0.20791	0.032435	0.24024
ADRB3-3	ADRB3	434.47	502.25	0.2087	0.089747	0.43211
ADRB3-4	ADRB3	312.31	339.19	0.11876	0.25787	0.71746
ADRB3-5	ADRB3	118.7	136.9	0.20416	0.21563	0.70202
ADRB3-6	ADRB3	667.26	753.37	0.17487	0.094287	0.44464
ADRB3-7	ADRB3	647.67	754.24	0.21946	0.048763	0.30509
ADRB3-8	ADRB3	61.079	78.476	0.35642	0.13165	0.53681
ADRB3-9	ADRB3	1010.7	1051.6	0.05717	0.3138	0.79544
ADTRP-1	ADTRP	903.51	1165.8	0.36736	0.00043239	0.013339
ADTRP-2	ADTRP	743.32	700.18	-0.086136	0.73134	0.73211
ADTRP-3	ADTRP	1030.3	996.65	-0.04783	0.65332	0.83604
ADTRP-4	ADTRP	469.04	503.12	0.10098	0.25968	0.71852
ADTRP-5	ADTRP	137.14	138.64	0.015596	0.47625	0.97914
ADTRP-6	ADTRP	124.46	139.51	0.16344	0.26345	0.72438
ADTRP-7	ADTRP	337.66	334.83	-0.012114	0.52604	0.9769
ADTRP-8	ADTRP	378	312.16	-0.27529	0.92197	0.39865
ADTRP-9	ADTRP	1673.3	1735.2	0.05234	0.29474	0.76998
AEBP1-1	AEBP1	1586.9	1944.5	0.29299	0.00063733	0.017791
AEBP1-2	AEBP1	417.18	348.78	-0.25767	0.91747	0.41158
AEBP1-3	AEBP1	596.96	687.98	0.2044	0.068536	0.37083
AEBP1-4	AEBP1	749.08	802.2	0.098711	0.22482	0.7173
AEBP1-5	AEBP1	550.86	524.05	-0.071868	0.67723	0.80688
AEBP1-6	AEBP1	1038.3	989.67	-0.069194	0.71497	0.75563
AEBP1-7	AEBP1	152.12	113.35	-0.42116	0.92579	0.38762
AFG3L2-1	AFG3L2	652.28	430.75	-0.59751	0.9997	0.010193
AFG3L2-2	AFG3L2	711.05	577.24	-0.30033	0.97534	0.20398
AFG3L2-3	AFG3L2	277.74	341.81	0.29849	0.048184	0.30305
AFG3L2-4	AFG3L2	1008.4	1057.7	0.068802	0.27905	0.74754
AFG3L2-5	AFG3L2	936.93	1090.8	0.21918	0.027959	0.22035
AFG3L2-6	AFG3L2	186.69	161.31	-0.20962	0.79861	0.67704
AFG3L2-7	AFG3L2	175.17	161.31	-0.1182	0.68248	0.79983
AGER-1	AGER	86.433	182.24	1.0675	2.73E-07	3.31E-05
AGER-10	AGER	557.78	571.13	0.034072	0.41009	0.91146
AGER-11	AGER	0	0	-1.106	0.74113	0.71746
AGER-12	AGER	242.01	133.41	-0.85439	0.9989	0.026224
AGER-2	AGER	46.097	41.854	-0.13622	0.62661	0.86933
AGER-3	AGER	414.88	372.33	-0.15572	0.8069	0.66174
AGER-4	AGER	640.75	778.66	0.28082	0.015461	0.15217
AGER-5	AGER	333.05	500.5	0.58618	4.92E-05	0.0024976
AGER-6	AGER	250.08	269.44	0.10714	0.29628	0.77177
AGER-7	AGER	167.1	456.03	1.443	1.22E-24	1.22E-21
AGER-8	AGER	1105.2	880.68	-0.32727	0.99417	0.081018
AGER-9	AGER	275.43	241.53	-0.18875	0.8117	0.65341
AGL-1	AGL	112.94	170.03	0.58601	0.0054781	0.077938
AGL-10	AGL	312.31	299.95	-0.05805	0.61744	0.88001
AGL-11	AGL	460.97	453.42	-0.023792	0.5574	0.9463
AGL-12	AGL	1081	1192.8	0.14193	0.1014	0.46376
AGL-13	AGL	564.69	616.47	0.12636	0.19082	0.65796
AGL-14	AGL	0	0	-1.106	0.74113	0.71746
AGL-2	AGL	197.07	139.51	-0.49528	0.96685	0.24357
AGL-3	AGL	445.99	399.36	-0.15896	0.81834	0.64108
AGL-4	AGL	802.1	824.87	0.040347	0.37791	0.87471
AGL-5	AGL	1323	1253	-0.078358	0.75949	0.71746
AGL-6	AGL	872.39	940.84	0.10885	0.18726	0.65154
AGL-7	AGL	807.86	690.59	-0.22597	0.94455	0.32737
AGL-8	AGL	1818.5	1703.8	-0.093969	0.82926	0.6198
AGL-9	AGL	2714	2921.1	0.10604	0.089499	0.43125
AGMO-1	AGMO	607.33	825.74	0.44258	0.00020711	0.0077661
AGMO-2	AGMO	915.03	913.81	-0.0019259	0.50614	0.99457
AGMO-3	AGMO	290.41	341.81	0.23433	0.09709	0.45184
AGMO-4	AGMO	904.66	725.47	-0.31807	0.98852	0.125
AGMO-5	AGMO	4.6097	5.2318	0.1517	0.46954	0.97275
AGMO-6	AGMO	908.12	769.07	-0.23949	0.96084	0.26801
AGMO-7	AGMO	825.14	743.78	-0.14958	0.86257	0.55011
AGPAT1-1	AGPAT1	3067.8	3188.8	0.055776	0.23322	0.71746
AGPAT1-10	AGPAT1	417.18	478.71	0.19802	0.10588	0.47485
AGPAT1-11	AGPAT1	656.89	1076.9	0.71227	4.78E-11	1.34E-08
AGPAT1-12	AGPAT1	829.75	735.06	-0.1746	0.89734	0.46697
AGPAT1-13	AGPAT1	0	0	-1.106	0.74113	0.71746
AGPAT1-2	AGPAT1	1026.8	892.89	-0.20143	0.94221	0.3354
AGPAT1-3	AGPAT1	238.55	258.97	0.118	0.28071	0.74968
AGPAT1-4	AGPAT1	230.49	266.82	0.21033	0.14571	0.56874
AGPAT1-5	AGPAT1	1585.8	1464.9	-0.1143	0.86202	0.55129
AGPAT1-6	AGPAT1	2384.4	2971.6	0.31752	1.85E-05	0.0011689
AGPAT1-7	AGPAT1	1476.3	1314.9	-0.16687	0.93567	0.35747
AGPAT1-8	AGPAT1	781.35	718.49	-0.12084	0.8084	0.65943
AGPAT1-9	AGPAT1	313.46	377.56	0.26763	0.061023	0.34621
AGPAT2-1	AGPAT2	1544.3	1354.2	-0.1894	0.95921	0.27464
AGPAT2-2	AGPAT2	435.62	401.1	-0.11882	0.75255	0.71746
AGPAT2-3	AGPAT2	1509.7	1692.5	0.16477	0.044777	0.29038
AGPAT2-4	AGPAT2	0	0	-1.106	0.74113	0.71746
AGPAT2-5	AGPAT2	837.82	892.89	0.091727	0.23203	0.71746
AGPAT2-6	AGPAT2	10.372	19.183	0.82767	0.055304	0.32703
AGPAT2-7	AGPAT2	1561.6	1484.1	-0.073369	0.75959	0.71746
AGPAT3-1	AGPAT3	964.59	931.25	-0.05069	0.65795	0.83037
AGPAT3-2	AGPAT3	389.52	395.87	0.023254	0.4466	0.9502
AGPAT3-3	AGPAT3	258.15	330.47	0.35512	0.024904	0.20534
AGPAT3-4	AGPAT3	0	0	-1.106	0.74113	0.71746
AGPAT3-5	AGPAT3	843.58	840.57	-0.0051602	0.51593	0.98626
AGPAT3-6	AGPAT3	263.91	155.21	-0.76202	0.99819	0.037204
AGPAT3-7	AGPAT3	606.18	739.42	0.28622	0.015525	0.15262
AGPAT3-8	AGPAT3	440.23	445.57	0.017356	0.45822	0.96211
AGPAT3-9	AGPAT3	99.11	132.54	0.41567	0.053634	0.32184
AGPAT4-1	AGPAT4	1142.1	1044.6	-0.12857	0.8584	0.55979
AGPAT4-2	AGPAT4	573.91	442.95	-0.37293	0.98578	0.14402
AGPAT4-3	AGPAT4	1264.2	1395.1	0.14205	0.087714	0.42605
AGPAT4-4	AGPAT4	473.65	416.8	-0.18407	0.85738	0.562
AGPAT4-5	AGPAT4	1125.9	1274.8	0.17901	0.049104	0.30631
AGPAT4-6	AGPAT4	442.54	573.75	0.37388	0.0050881	0.074299
AGPAT4-7	AGPAT4	932.32	851.9	-0.12999	0.84182	0.59447
AGPAT5-1	AGPAT5	1025.7	904.22	-0.18163	0.92333	0.39491
AGPAT5-10	AGPAT5	194.76	180.5	-0.10917	0.67669	0.80754
AGPAT5-11	AGPAT5	540.49	628.68	0.21768	0.062991	0.35281
AGPAT5-12	AGPAT5	357.26	287.75	-0.31119	0.93937	0.34496
AGPAT5-13	AGPAT5	490.94	578.11	0.23536	0.054443	0.32422
AGPAT5-14	AGPAT5	345.73	265.95	-0.37726	0.96517	0.25088
AGPAT5-2	AGPAT5	191.3	316.52	0.72346	2.38E-05	0.0014128
AGPAT5-3	AGPAT5	1077.5	915.56	-0.23477	0.96769	0.23976
AGPAT5-4	AGPAT5	523.21	316.52	-0.72328	0.99987	0.0053189
AGPAT5-5	AGPAT5	53.012	44.47	-0.24837	0.72499	0.74172
AGPAT5-6	AGPAT5	8.0671	16.567	0.95418	0.037765	0.26241
AGPAT5-7	AGPAT5	366.47	488.3	0.41306	0.0037459	0.0609
AGPAT5-8	AGPAT5	1166.3	1180.6	0.017648	0.43794	0.9416
AGPAT5-9	AGPAT5	946.15	858.88	-0.13946	0.85941	0.55755
AGPAT6-1	AGPAT6	830.91	898.12	0.11209	0.18454	0.64633
AGPAT6-10	AGPAT6	306.55	432.49	0.49519	0.0010369	0.025181
AGPAT6-11	AGPAT6	335.36	353.14	0.074331	0.34021	0.82831
AGPAT6-12	AGPAT6	292.72	331.34	0.17824	0.16575	0.61004
AGPAT6-13	AGPAT6	543.95	501.38	-0.11736	0.76908	0.71746
AGPAT6-2	AGPAT6	1778.2	2069.2	0.2185	0.0072345	0.09324
AGPAT6-3	AGPAT6	770.98	1083	0.48969	6.40E-06	0.00048987
AGPAT6-4	AGPAT6	336.51	324.37	-0.052862	0.61051	0.88825
AGPAT6-5	AGPAT6	543.95	676.64	0.31439	0.010913	0.12099
AGPAT6-6	AGPAT6	242.01	252	0.058089	0.38915	0.88779
AGPAT6-7	AGPAT6	406.81	415.92	0.031888	0.42551	0.92861
AGPAT6-8	AGPAT6	427.55	295.59	-0.53099	0.99584	0.065275
AGPAT6-9	AGPAT6	587.74	397.61	-0.56265	0.99914	0.021949
AGPAT9-1	AGPAT9	1502.8	1834.6	0.28766	0.00099812	0.024528
AGPAT9-10	AGPAT9	645.36	608.63	-0.084421	0.71648	0.75338
AGPAT9-11	AGPAT9	853.96	782.15	-0.12657	0.82736	0.62372
AGPAT9-12	AGPAT9	205.13	229.33	0.16009	0.22557	0.71746
AGPAT9-13	AGPAT9	1100.6	1182.4	0.10334	0.17845	0.63482
AGPAT9-2	AGPAT9	1359.9	1382.9	0.024232	0.40974	0.911
AGPAT9-3	AGPAT9	1272.3	1123.1	-0.17981	0.93802	0.34938
AGPAT9-4	AGPAT9	484.02	340.06	-0.50801	0.99621	0.06131
AGPAT9-5	AGPAT9	989.94	1273.1	0.36256	0.00033554	0.011037
AGPAT9-6	AGPAT9	1067.2	1096.1	0.038509	0.37009	0.86566
AGPAT9-7	AGPAT9	1268.8	1076.9	-0.23646	0.97629	0.19927
AGPAT9-8	AGPAT9	1349.5	1185.9	-0.18634	0.9482	0.31578
AGPAT9-9	AGPAT9	390.68	384.53	-0.022804	0.5516	0.95219
AGPS-1	AGPS	983.03	1049	0.093571	0.21316	0.69792
AGPS-2	AGPS	434.47	421.16	-0.044792	0.60397	0.89534
AGPS-3	AGPS	1492.4	1376.8	-0.11622	0.86019	0.55585
AGPS-4	AGPS	645.36	674.02	0.062591	0.3276	0.81271
AGPS-5	AGPS	556.63	520.56	-0.096469	0.73063	0.73324
AGPS-6	AGPS	422.94	479.58	0.18089	0.12715	0.52697
AGPS-7	AGPS	1799	1790.1	-0.0070888	0.52935	0.97393
AGRN-1	AGRN	812.47	722.85	-0.16839	0.88763	0.49138
AGRN-10	AGRN	533.58	788.25	0.56208	4.23E-06	0.00034592
AGRN-11	AGRN	5.7622	1.7439	-1.3013	0.91239	0.42579
AGRN-12	AGRN	1843.9	1718.6	-0.10144	0.84845	0.58082
AGRN-2	AGRN	335.36	415.92	0.30978	0.031027	0.23423
AGRN-3	AGRN	1113.3	1751.8	0.65355	4.62E-13	1.67E-10
AGRN-4	AGRN	998.01	1015	0.024272	0.41972	0.92225
AGRN-5	AGRN	231.64	385.41	0.73202	4.26E-06	0.00034825
AGRN-6	AGRN	312.31	272.05	-0.19842	0.83482	0.60892
AGRN-7	AGRN	1379.5	1257.4	-0.13361	0.8846	0.49943
AGRN-8	AGRN	1928	1982	0.039784	0.33307	0.82002
AGRN-9	AGRN	201.68	143	-0.4931	0.96758	0.24019
AGTR1-1	AGTR1	155.58	92.428	-0.74497	0.9899	0.11521
AGTR1-2	AGTR1	376.85	496.14	0.39586	0.005013	0.073534
AGTR1-3	AGTR1	140.6	95.043	-0.56003	0.96249	0.26176
AGTR1-4	AGTR1	2.3049	0	-1.7246	0.87111	0.53037
AGTR1-5	AGTR1	36.878	34.006	-0.11374	0.59876	0.90102
AGTR1-6	AGTR1	1311.5	1560.8	0.25093	0.0058083	0.08087
AGTR1-7	AGTR1	412.57	396.74	-0.05631	0.62684	0.86915
AGTR2-1	AGTR2	1244.6	1205.9	-0.045549	0.65709	0.8313
AGTR2-2	AGTR2	386.07	340.06	-0.18254	0.83609	0.60629
AGTR2-3	AGTR2	1218.1	1204.2	-0.016604	0.55871	0.94497
AGTR2-4	AGTR2	4.6097	0	-2.4879	0.94692	0.32006
AGTR2-5	AGTR2	841.28	810.92	-0.052957	0.65639	0.8321
AGTR2-6	AGTR2	1308	1295.7	-0.013604	0.54956	0.95429
AGTRAP-1	AGTRAP	0	0	-1.106	0.74113	0.71746
AGTRAP-2	AGTRAP	146.36	160.44	0.13166	0.29557	0.77088
AGTRAP-3	AGTRAP	0	0	-1.106	0.74113	0.71746
AGTRAP-4	AGTRAP	746.78	547.59	-0.44688	0.99775	0.043178
AGTRAP-5	AGTRAP	250.08	210.14	-0.24993	0.86522	0.54403
AGTRAP-6	AGTRAP	1074.1	1036.8	-0.050961	0.66514	0.82208
AGTRAP-7	AGTRAP	1175.5	1307.1	0.15295	0.07727	0.39671
AHSG-1	AHSG	1689.5	1839	0.12225	0.097427	0.45272
AHSG-2	AHSG	46.097	23.543	-0.94034	0.95697	0.28376
AHSG-3	AHSG	210.9	229.33	0.12032	0.28619	0.75732
AHSG-4	AHSG	1301.1	1369	0.073308	0.245	0.71746
AHSG-5	AHSG	316.92	496.14	0.645	8.73E-06	0.00063387
AHSG-6	AHSG	114.09	143	0.3233	0.1002	0.46074
AIFM1-1	AIFM1	616.55	696.69	0.17603	0.099609	0.45882
AIFM1-10	AIFM1	2390.2	2840.8	0.24912	0.00078507	0.020627
AIFM1-11	AIFM1	679.94	660.07	-0.042714	0.61786	0.87945
AIFM1-2	AIFM1	0	0	-1.106	0.74113	0.71746
AIFM1-3	AIFM1	1013	1019.3	0.0089752	0.47012	0.97332
AIFM1-4	AIFM1	2270.3	1922.7	-0.23966	0.99407	0.081856
AIFM1-5	AIFM1	478.26	728.96	0.607	1.40E-06	0.00013645
AIFM1-6	AIFM1	376.85	298.21	-0.33664	0.95518	0.2905
AIFM1-7	AIFM1	371.08	299.08	-0.31027	0.94164	0.33727
AIFM1-8	AIFM1	1340.3	1411.7	0.074842	0.23782	0.71746
AIFM1-9	AIFM1	2125.1	2221.7	0.064141	0.23314	0.71746
AIFM2-1	AIFM2	1235.4	1393.4	0.17347	0.048632	0.30464
AIFM2-2	AIFM2	908.12	1121.3	0.30397	0.0034722	0.057842
AIFM2-3	AIFM2	753.69	762.09	0.015966	0.4526	0.95643
AIFM2-4	AIFM2	1635.3	1481.5	-0.14245	0.91324	0.42345
AIFM2-5	AIFM2	625.77	572.88	-0.1272	0.79948	0.67566
AIFM2-6	AIFM2	606.18	575.49	-0.074826	0.6903	0.78999
AIFM2-7	AIFM2	1817.4	1498	-0.27864	0.99596	0.064009
AIG1-1	AIG1	655.74	560.67	-0.22559	0.92881	0.37846
AIG1-10	AIG1	915.03	865.85	-0.079612	0.7323	0.73106
AIG1-2	AIG1	1094.8	925.15	-0.24269	0.97238	0.21876
AIG1-3	AIG1	586.59	692.33	0.23874	0.040414	0.2732
AIG1-4	AIG1	527.82	667.05	0.33719	0.0071275	0.09235
AIG1-5	AIG1	1265.4	1376.8	0.12169	0.12448	0.52082
AIG1-6	AIG1	349.19	239.79	-0.54036	0.99329	0.088658
AIG1-7	AIG1	1411.7	1589.6	0.17106	0.04263	0.282
AIG1-8	AIG1	1213.5	1123.1	-0.11163	0.83139	0.61578
AIG1-9	AIG1	662.65	775.17	0.22595	0.042238	0.28046
AJAP1-1	AJAP1	374.54	337.45	-0.15004	0.78919	0.69398
AJAP1-10	AJAP1	289.26	314.78	0.12155	0.2591	0.71777
AJAP1-11	AJAP1	361.86	329.6	-0.13434	0.76229	0.71746
AJAP1-12	AJAP1	1260.8	1439.6	0.19123	0.031861	0.23802
AJAP1-2	AJAP1	599.27	579.85	-0.047433	0.62416	0.872
AJAP1-3	AJAP1	866.63	830.98	-0.060541	0.67884	0.80485
AJAP1-4	AJAP1	578.52	486.55	-0.24931	0.93715	0.35238
AJAP1-5	AJAP1	712.21	709.77	-0.0049269	0.51423	0.98828
AJAP1-6	AJAP1	745.63	746.4	0.0014873	0.49562	0.9962
AJAP1-7	AJAP1	1875	1957.5	0.062113	0.25093	0.71746
AJAP1-8	AJAP1	933.47	1048.1	0.16692	0.07678	0.39524
AJAP1-9	AJAP1	0	0	-1.106	0.74113	0.71746
AKAP1-1	AKAP1	244.32	156.95	-0.63515	0.99285	0.092592
AKAP1-10	AKAP1	122.16	78.476	-0.63192	0.96836	0.2372
AKAP1-11	AKAP1	84.128	47.086	-0.82402	0.97548	0.20331
AKAP1-12	AKAP1	714.51	563.29	-0.34255	0.98662	0.13824
AKAP1-13	AKAP1	1623.8	2252.3	0.47177	1.18E-08	2.03E-06
AKAP1-14	AKAP1	342.27	300.83	-0.18564	0.82848	0.62138
AKAP1-2	AKAP1	598.11	698.44	0.22337	0.050818	0.31229
AKAP1-3	AKAP1	134.84	177.01	0.39008	0.045513	0.29307
AKAP1-4	AKAP1	1097.1	889.4	-0.30251	0.99046	0.11115
AKAP1-5	AKAP1	195.91	157.82	-0.31013	0.88871	0.48854
AKAP1-6	AKAP1	106.02	93.3	-0.18261	0.72202	0.74615
AKAP1-7	AKAP1	784.81	694.95	-0.17519	0.89311	0.47748
AKAP1-8	AKAP1	1740.2	1778.8	0.031647	0.37112	0.86695
AKAP1-9	AKAP1	523.21	361.86	-0.53071	0.99785	0.041942
AKAP11-1	AKAP11	629.23	561.54	-0.16392	0.85792	0.56084
AKAP11-2	AKAP11	404.51	375.81	-0.10587	0.72351	0.74398
AKAP11-3	AKAP11	550.86	632.17	0.19828	0.081578	0.40869
AKAP11-4	AKAP11	1071.8	864.11	-0.31038	0.99127	0.10474
AKAP11-5	AKAP11	434.47	381.05	-0.18882	0.85497	0.56707
AKAP11-6	AKAP11	1536.2	1592.2	0.051621	0.3034	0.78181
AKAP11-7	AKAP11	1452.1	1095.2	-0.40662	0.99966	0.011225
AKAP6-1	AKAP6	623.47	587.7	-0.085095	0.71536	0.75511
AKAP6-2	AKAP6	608.49	594.68	-0.033067	0.58824	0.91329
AKAP6-3	AKAP6	844.74	905.96	0.10084	0.20895	0.69113
AKAP6-4	AKAP6	527.82	662.69	0.32774	0.0087976	0.10527
AKAP6-5	AKAP6	753.69	557.18	-0.43516	0.99734	0.048496
AKAP6-6	AKAP6	222.42	235.43	0.081646	0.34977	0.84044
AKAP6-7	AKAP6	568.15	385.41	-0.5587	0.99895	0.025381
AKAP9-1	AKAP9	757.15	807.43	0.092645	0.23853	0.71746
AKAP9-10	AKAP9	40.335	25.287	-0.65304	0.89252	0.47892
AKAP9-11	AKAP9	0	0	-1.106	0.74113	0.71746
AKAP9-2	AKAP9	229.33	257.23	0.16491	0.20828	0.68987
AKAP9-3	AKAP9	762.91	836.21	0.13218	0.15111	0.57997
AKAP9-4	AKAP9	447.15	467.37	0.063681	0.34693	0.83632
AKAP9-5	AKAP9	172.87	221.48	0.35569	0.04665	0.29714
AKAP9-6	AKAP9	388.37	352.27	-0.14037	0.7779	0.71316
AKAP9-7	AKAP9	783.66	864.11	0.14082	0.13261	0.53918
AKAP9-8	AKAP9	706.44	560.67	-0.33289	0.98422	0.15419
AKAP9-9	AKAP9	0	0	-1.106	0.74113	0.71746
ALCAM-1	ALCAM	1006.1	1142.3	0.18299	0.052612	0.31867
ALCAM-10	ALCAM	731.8	764.71	0.06338	0.31736	0.79963
ALCAM-11	ALCAM	212.05	207.53	-0.030952	0.55491	0.94868
ALCAM-12	ALCAM	567	711.52	0.32704	0.0074303	0.094835
ALCAM-13	ALCAM	541.65	566.77	0.065305	0.33163	0.81822
ALCAM-14	ALCAM	420.64	440.34	0.065878	0.34537	0.83472
ALCAM-2	ALCAM	1265.4	1294	0.032232	0.38363	0.88114
ALCAM-3	ALCAM	215.51	232.81	0.11095	0.30038	0.77749
ALCAM-4	ALCAM	281.19	351.4	0.32052	0.035274	0.25258
ALCAM-5	ALCAM	686.85	593.8	-0.20968	0.91864	0.4081
ALCAM-6	ALCAM	573.91	685.36	0.25562	0.03112	0.23472
ALCAM-7	ALCAM	0	0	-1.106	0.74113	0.71746
ALCAM-8	ALCAM	84.128	74.116	-0.1805	0.70262	0.77345
ALCAM-9	ALCAM	126.77	145.62	0.19853	0.21658	0.70361
ALDH16A1-1	ALDH16A1	1180.1	1127.4	-0.065792	0.7151	0.75548
ALDH16A1-2	ALDH16A1	1764.4	1934	0.13236	0.076001	0.39276
ALDH16A1-3	ALDH16A1	0	0	-1.106	0.74113	0.71746
ALDH16A1-4	ALDH16A1	535.88	499.63	-0.10086	0.73639	0.72453
ALDH16A1-5	ALDH16A1	410.27	438.6	0.096099	0.28069	0.74964
ALDH16A1-6	ALDH16A1	10.372	12.207	0.21587	0.37969	0.8768
ALDH3A2-1	ALDH3A2	144.05	163.93	0.18524	0.222	0.713
ALDH3A2-10	ALDH3A2	1301.1	1680.3	0.36871	5.76E-05	0.0028408
ALDH3A2-11	ALDH3A2	152.12	183.11	0.2659	0.124	0.51962
ALDH3A2-12	ALDH3A2	1329.9	1266.1	-0.070903	0.73909	0.72062
ALDH3A2-13	ALDH3A2	488.63	501.38	0.037067	0.40709	0.90826
ALDH3A2-14	ALDH3A2	375.69	440.34	0.22849	0.081074	0.40723
ALDH3A2-15	ALDH3A2	242.01	188.34	-0.36002	0.9349	0.36003
ALDH3A2-2	ALDH3A2	1082.1	885.91	-0.28836	0.98722	0.1341
ALDH3A2-3	ALDH3A2	186.69	194.45	0.058388	0.39916	0.89883
ALDH3A2-4	ALDH3A2	1252.7	1505	0.26453	0.0043194	0.066881
ALDH3A2-5	ALDH3A2	465.58	539.74	0.2128	0.079506	0.40291
ALDH3A2-6	ALDH3A2	632.69	698.44	0.14243	0.14989	0.57753
ALDH3A2-7	ALDH3A2	730.64	572	-0.3526	0.98906	0.12119
ALDH3A2-8	ALDH3A2	714.51	564.16	-0.34032	0.98618	0.14151
ALDH3A2-9	ALDH3A2	144.05	71.501	-1.0005	0.9974	0.047806
ALDH3B2-1	ALDH3B2	140.6	148.23	0.075773	0.3827	0.88004
ALDH3B2-2	ALDH3B2	585.44	686.23	0.22882	0.047842	0.30181
ALDH3B2-3	ALDH3B2	307.7	472.6	0.61747	2.87E-05	0.0016372
ALDH3B2-4	ALDH3B2	0	0	-1.106	0.74113	0.71746
ALDH3B2-5	ALDH3B2	137.14	193.57	0.49419	0.012588	0.13287
ALDH3B2-6	ALDH3B2	350.34	395	0.17262	0.15689	0.59201
ALDH3B2-7	ALDH3B2	1160.5	1110.9	-0.062999	0.70581	0.7691
ALDH6A1-1	ALDH6A1	700.68	619.09	-0.17834	0.88674	0.49396
ALDH6A1-2	ALDH6A1	310.01	304.31	-0.026648	0.55497	0.94868
ALDH6A1-3	ALDH6A1	796.33	907.71	0.18863	0.063337	0.35416
ALDH6A1-4	ALDH6A1	1369.1	1757	0.35966	6.55E-05	0.0031527
ALG1-1	ALG1	905.81	858.01	-0.078138	0.72782	0.73738
ALG1-10	ALG1	1803.6	2004.6	0.15241	0.046925	0.29817
ALG1-11	ALG1	863.17	1169.3	0.43748	3.20E-05	0.0017859
ALG1-12	ALG1	0	0	-1.106	0.74113	0.71746
ALG1-13	ALG1	895.44	1080.4	0.27056	0.0091069	0.10769
ALG1-14	ALG1	200.52	205.78	0.037161	0.43406	0.93761
ALG1-2	ALG1	811.32	1074.3	0.40456	0.0001818	0.0070264
ALG1-3	ALG1	797.49	835.34	0.066816	0.30202	0.77988
ALG1-4	ALG1	964.59	749.88	-0.36282	0.99561	0.06763
ALG1-5	ALG1	141.75	106.38	-0.41078	0.91552	0.41708
ALG1-6	ALG1	711.05	826.62	0.21698	0.044783	0.29038
ALG1-7	ALG1	591.2	672.28	0.18512	0.091375	0.43671
ALG1-8	ALG1	76.061	37.494	-1.0014	0.98524	0.14739
ALG1-9	ALG1	66.841	55.805	-0.25614	0.7494	0.71746
ALG10-1	ALG10	2077.8	1876.5	-0.147	0.9381	0.34915
ALG10-2	ALG10	1068.3	988.8	-0.11147	0.81908	0.63938
ALG10-3	ALG10	942.69	1011.5	0.10149	0.19732	0.6699
ALG10-4	ALG10	654.58	555.44	-0.23656	0.93719	0.35226
ALG10-5	ALG10	434.47	390.64	-0.15305	0.80731	0.66125
ALG10-6	ALG10	1514.3	1376.8	-0.13721	0.89877	0.4633
ALG10B-1	ALG10B	1350.7	1128.3	-0.25928	0.98646	0.13939
ALG10B-2	ALG10B	351.49	313.03	-0.16668	0.8067	0.66196
ALG10B-3	ALG10B	334.21	404.59	0.27497	0.051186	0.31368
ALG10B-4	ALG10B	2548	2268.8	-0.16736	0.97017	0.22894
ALG10B-5	ALG10B	232.79	250.25	0.10391	0.30714	0.78665
ALG10B-6	ALG10B	1087.9	1075.1	-0.017026	0.55761	0.94609
ALG10B-7	ALG10B	714.51	833.59	0.2221	0.040559	0.27375
ALG11-1	ALG11	915.03	760.35	-0.26685	0.97438	0.20909
ALG11-2	ALG11	812.47	722.85	-0.16839	0.88763	0.49138
ALG11-3	ALG11	462.13	292.11	-0.65998	0.99941	0.016821
ALG11-4	ALG11	2177	1717.8	-0.34161	0.99968	0.010724
ALG11-5	ALG11	418.33	383.66	-0.12451	0.75884	0.71746
ALG11-6	ALG11	1342.6	1184.1	-0.18106	0.94308	0.3323
ALG11-7	ALG11	86.433	110.74	0.35388	0.1019	0.46491
ALG12-1	ALG12	547.41	690.59	0.33467	0.0068458	0.089903
ALG12-2	ALG12	502.46	656.58	0.38529	0.0025949	0.047756
ALG12-3	ALG12	1408.3	1600.9	0.18484	0.030959	0.23391
ALG12-4	ALG12	1121.3	830.1	-0.43338	0.99941	0.016854
ALG12-5	ALG12	472.5	577.24	0.2883	0.024334	0.2025
ALG12-6	ALG12	103.72	68.013	-0.60159	0.95296	0.29861
ALG12-7	ALG12	709.9	1037.6	0.54696	7.20E-07	7.68E-05
ALG14-1	ALG14	655.74	811.79	0.30757	0.0080173	0.099124
ALG14-2	ALG14	868.94	994.03	0.19383	0.051883	0.31606
ALG14-3	ALG14	844.74	870.21	0.042821	0.36802	0.86317
ALG14-4	ALG14	732.95	621.71	-0.23713	0.94569	0.32386
ALG14-5	ALG14	1267.7	1473.6	0.217	0.016673	0.15999
ALG14-6	ALG14	500.16	436.85	-0.19482	0.87519	0.52166
ALG14-7	ALG14	673.02	611.24	-0.13869	0.82598	0.62633
ALG1L2-1	ALG1L2	139.44	130.79	-0.091721	0.63298	0.86212
ALG1L2-2	ALG1L2	600.42	753.37	0.32691	0.0063892	0.085862
ALG1L2-3	ALG1L2	129.07	216.25	0.74001	0.00016791	0.006594
ALG1L2-4	ALG1L2	46.097	70.629	0.60489	0.031145	0.23483
ALG1L2-5	ALG1L2	700.68	490.04	-0.51497	0.9991	0.022668
ALG1L2-6	ALG1L2	904.66	1019.3	0.17198	0.072833	0.38348
ALG1L2-7	ALG1L2	848.19	674.9	-0.32929	0.9889	0.12223
ALG2-1	ALG2	845.89	1627.9	0.9437	2.36E-25	2.45E-22
ALG2-2	ALG2	245.47	282.51	0.20202	0.15017	0.57808
ALG2-3	ALG2	351.49	265.08	-0.40576	0.97414	0.21015
ALG2-4	ALG2	441.38	452.55	0.035954	0.41333	0.91514
ALG2-5	ALG2	1384.1	1543.4	0.15705	0.059367	0.34084
ALG2-6	ALG2	1332.2	1224.2	-0.12186	0.8605	0.55501
ALG2-7	ALG2	707.6	657.46	-0.10587	0.76997	0.71746
ALG3-1	ALG3	1296.5	1225.1	-0.081646	0.76658	0.71746
ALG3-10	ALG3	492.09	449.06	-0.13174	0.78533	0.70032
ALG3-11	ALG3	1043	1049	0.0082832	0.47211	0.97519
ALG3-12	ALG3	77.213	57.549	-0.41776	0.86427	0.54593
ALG3-13	ALG3	935.78	1076.9	0.2024	0.039716	0.27024
ALG3-14	ALG3	761.76	1167.6	0.61542	5.42E-09	1.02E-06
ALG3-2	ALG3	1192.8	1321	0.14721	0.08452	0.41716
ALG3-3	ALG3	2164.3	1934.9	-0.16156	0.95636	0.28598
ALG3-4	ALG3	1127.1	1154.5	0.034611	0.38055	0.87763
ALG3-5	ALG3	1997.2	2162.5	0.11466	0.097826	0.45407
ALG3-6	ALG3	427.55	406.33	-0.073269	0.66435	0.82314
ALG3-7	ALG3	489.79	565.9	0.208	0.080474	0.40571
ALG3-8	ALG3	1281.5	1199.8	-0.094956	0.79915	0.67627
ALG3-9	ALG3	456.36	360.99	-0.33739	0.96663	0.24459
ALG5-1	ALG5	1131.7	1189.4	0.071631	0.26159	0.72175
ALG5-2	ALG5	457.52	417.67	-0.13117	0.77782	0.7132
ALG5-3	ALG5	610.79	530.15	-0.20392	0.90306	0.45146
ALG5-4	ALG5	77.213	116.84	0.59137	0.013339	0.13794
ALG5-5	ALG5	1681.4	1662.8	-0.016021	0.56419	0.93934
ALG5-6	ALG5	1067.2	854.52	-0.32025	0.99266	0.094061
ALG5-7	ALG5	318.07	360.99	0.18207	0.15238	0.58292
ALG6-1	ALG6	416.03	381.92	-0.12311	0.75601	0.71746
ALG6-2	ALG6	522.05	497.02	-0.070766	0.67135	0.81422
ALG6-3	ALG6	352.65	390.64	0.14721	0.19667	0.66875
ALG6-4	ALG6	516.29	518.82	0.0070216	0.48204	0.98474
ALG6-5	ALG6	125.62	70.629	-0.82185	0.98925	0.11993
ALG6-6	ALG6	274.28	269.44	-0.025616	0.5504	0.95318
ALG6-7	ALG6	79.518	126.43	0.66236	0.0049675	0.073107
ALG8-1	ALG8	1060.2	1051.6	-0.01182	0.53974	0.96395
ALG8-2	ALG8	671.87	672.28	0.00087787	0.49752	0.99772
ALG8-3	ALG8	1573.1	1550.3	-0.020988	0.58158	0.92092
ALG8-4	ALG8	948.46	805.69	-0.23509	0.96083	0.26805
ALG8-5	ALG8	1437.1	1311.4	-0.13192	0.88548	0.49705
ALG8-6	ALG8	413.72	443.83	0.10109	0.26959	0.73344
ALG8-7	ALG8	437.93	361.86	-0.27455	0.93308	0.36566
ALG9-1	ALG9	1827.8	1558.2	-0.23007	0.98706	0.13525
ALG9-10	ALG9	1092.5	1081.2	-0.014961	0.55078	0.95274
ALG9-11	ALG9	531.27	564.16	0.086485	0.28213	0.75151
ALG9-12	ALG9	345.73	354.89	0.037603	0.41754	0.92011
ALG9-13	ALG9	746.78	838.82	0.16748	0.094672	0.44554
ALG9-14	ALG9	505.92	460.39	-0.13576	0.79451	0.68432
ALG9-2	ALG9	225.88	176.14	-0.35706	0.92814	0.38047
ALG9-3	ALG9	184.39	151.72	-0.27967	0.86103	0.55366
ALG9-4	ALG9	129.07	54.933	-1.2175	0.99886	0.026958
ALG9-5	ALG9	668.41	565.9	-0.2398	0.94104	0.33935
ALG9-6	ALG9	426.4	373.2	-0.19179	0.85671	0.5634
ALG9-7	ALG9	51.86	47.958	-0.11063	0.609	0.88984
ALG9-8	ALG9	1429	1260	-0.18149	0.94777	0.31738
ALG9-9	ALG9	486.33	396.74	-0.29306	0.95125	0.30505
ALK-1	ALK	283.5	409.82	0.53008	0.00060214	0.017065
ALK-10	ALK	87.585	96.787	0.14258	0.31656	0.79879
ALK-11	ALK	147.51	124.69	-0.24071	0.80691	0.66174
ALK-12	ALK	307.7	476.09	0.62805	2.00E-05	0.001228
ALK-13	ALK	1499.3	1314	-0.19016	0.95803	0.2793
ALK-14	ALK	673.02	894.63	0.4101	0.00038129	0.01214
ALK-2	ALK	698.38	566.77	-0.30075	0.97468	0.20742
ALK-3	ALK	616.55	747.27	0.27699	0.018133	0.16838
ALK-4	ALK	187.85	140.39	-0.41759	0.94047	0.34144
ALK-5	ALK	449.45	466.5	0.053592	0.37041	0.86615
ALK-6	ALK	328.44	368.84	0.16686	0.17172	0.62178
ALK-7	ALK	440.23	519.69	0.23888	0.059254	0.34042
ALK-8	ALK	396.44	405.46	0.032386	0.4251	0.92827
ALK-9	ALK	172.87	169.16	-0.03108	0.5509	0.9527
ALKBH5-1	ALKBH5	1646.8	1563.4	-0.07494	0.76874	0.71746
ALKBH5-2	ALKBH5	0	0	-1.106	0.74113	0.71746
ALKBH5-3	ALKBH5	107.18	90.684	-0.23865	0.77587	0.71622
ALKBH5-4	ALKBH5	89.89	77.604	-0.20951	0.73483	0.72669
ALKBH5-5	ALKBH5	614.25	599.04	-0.036122	0.59648	0.90404
ALKBH5-6	ALKBH5	361.86	391.51	0.11329	0.256	0.71746
ALKBH5-7	ALKBH5	0	0	-1.106	0.74113	0.71746
ALOX5AP-1	ALOX5AP	112.94	99.403	-0.18245	0.72679	0.73901
ALOX5AP-2	ALOX5AP	289.26	356.63	0.30112	0.044006	0.28732
ALOX5AP-3	ALOX5AP	73.756	88.94	0.26677	0.19143	0.65906
ALOX5AP-4	ALOX5AP	1001.5	985.31	-0.023438	0.5764	0.92656
ALOX5AP-5	ALOX5AP	337.66	380.17	0.1706	0.16342	0.60539
ALOX5AP-6	ALOX5AP	754.85	728.96	-0.05028	0.6431	0.84942
ALOX5AP-7	ALOX5AP	1802.4	1815.4	0.010368	0.45683	0.96056
ALPI-1	ALPI	162.49	189.21	0.2184	0.16917	0.61685
ALPI-2	ALPI	2976.7	2726.6	-0.12658	0.93748	0.3512
ALPI-3	ALPI	1011.8	945.2	-0.098183	0.78521	0.70045
ALPI-4	ALPI	135.99	167.42	0.29799	0.10509	0.47296
ALPI-5	ALPI	0	0	-1.106	0.74113	0.71746
ALPI-6	ALPI	472.5	524.05	0.14909	0.16595	0.6104
ALPI-7	ALPI	247.77	295.59	0.25365	0.091856	0.43811
ALPK1-1	ALPK1	1061.4	1010.6	-0.07068	0.72068	0.74793
ALPK1-2	ALPK1	736.41	703.67	-0.065512	0.6811	0.80158
ALPK1-3	ALPK1	386.07	408.95	0.082862	0.31323	0.7948
ALPK1-4	ALPK1	156.73	184.86	0.23671	0.15156	0.58083
ALPL-1	ALPL	0	0	-1.106	0.74113	0.71746
ALPL-10	ALPL	263.91	255.48	-0.046623	0.58919	0.9124
ALPL-11	ALPL	259.3	314.78	0.27874	0.066724	0.365
ALPL-12	ALPL	116.4	127.31	0.1282	0.31652	0.79878
ALPL-13	ALPL	425.25	471.73	0.14932	0.17553	0.62924
ALPL-14	ALPL	587.74	469.99	-0.32195	0.97393	0.21126
ALPL-15	ALPL	0	0	-1.106	0.74113	0.71746
ALPL-2	ALPL	99.11	335.7	1.7499	2.11E-30	3.01E-27
ALPL-3	ALPL	965.74	993.16	0.040349	0.36904	0.86428
ALPL-4	ALPL	455.21	405.46	-0.16659	0.83093	0.61673
ALPL-5	ALPL	973.81	935.61	-0.057669	0.67849	0.8053
ALPL-6	ALPL	1138.6	914.68	-0.31561	0.99325	0.089082
ALPL-7	ALPL	275.43	320.01	0.21569	0.12249	0.51595
ALPL-8	ALPL	1688.3	1696	0.0065098	0.47358	0.97658
ALPL-9	ALPL	300.79	347.91	0.20934	0.1219	0.51471
ALPP-1	ALPP	0	0	-1.106	0.74113	0.71746
ALPP-10	ALPP	323.83	229.33	-0.49603	0.98731	0.13355
ALPP-11	ALPP	1218.1	1600.9	0.39395	2.53E-05	0.0014812
ALPP-12	ALPP	479.41	574.62	0.26084	0.037834	0.26258
ALPP-13	ALPP	1385.2	2142.4	0.62874	6.22E-14	2.49E-11
ALPP-14	ALPP	0	0	-1.106	0.74113	0.71746
ALPP-2	ALPP	199.37	215.37	0.11085	0.30606	0.78512
ALPP-3	ALPP	994.55	980.95	-0.019843	0.56471	0.9388
ALPP-4	ALPP	237.4	169.16	-0.4865	0.97421	0.20982
ALPP-5	ALPP	669.57	617.35	-0.11696	0.78688	0.69787
ALPP-6	ALPP	502.46	511.84	0.026624	0.43248	0.93576
ALPP-7	ALPP	1167.4	1050.7	-0.15182	0.89761	0.46623
ALPP-8	ALPP	492.09	365.35	-0.42863	0.99003	0.11436
ALPP-9	ALPP	0	0	-1.106	0.74113	0.71746
ALPPL2-1	ALPPL2	1264.2	1329.7	0.072834	0.24886	0.71746
ALPPL2-2	ALPPL2	836.67	873.7	0.062412	0.31107	0.79191
ALPPL2-3	ALPPL2	185.54	243.28	0.38901	0.028054	0.22083
ALPPL2-4	ALPPL2	1043	1009.7	-0.046665	0.65051	0.84001
ALPPL2-5	ALPPL2	1465.9	1587	0.11441	0.12613	0.52448
ALPPL2-6	ALPPL2	1476.3	1161.4	-0.34577	0.99848	0.032854
ALPPL2-7	ALPPL2	1334.5	1189.4	-0.16602	0.927	0.384
AMBP-1	AMBP	94.5	119.46	0.33496	0.108	0.48007
AMBP-2	AMBP	721.43	836.21	0.21274	0.047315	0.2997
AMBP-3	AMBP	652.28	675.77	0.050962	0.35807	0.85083
AMBP-4	AMBP	197.07	354.02	0.84189	2.75E-07	3.33E-05
AMBP-5	AMBP	0	0	-1.106	0.74113	0.71746
AMBP-6	AMBP	910.42	888.53	-0.035087	0.60904	0.88983
AMBP-7	AMBP	512.83	471.73	-0.12029	0.76921	0.71746
AMELX-1	AMELX	183.24	316.52	0.78529	4.43E-06	0.0003596
AMELX-2	AMELX	387.22	492.66	0.34664	0.012587	0.13287
AMELX-3	AMELX	419.49	411.56	-0.027441	0.56366	0.9398
AMELX-4	AMELX	847.04	799.59	-0.083077	0.73461	0.72721
AMELX-5	AMELX	1294.2	980.08	-0.40071	0.99932	0.018573
AMFR-1	AMFR	3.4573	3.4878	0.0098462	0.56112	0.9426
AMFR-10	AMFR	424.1	357.5	-0.24581	0.90959	0.43408
AMFR-11	AMFR	609.64	687.98	0.17413	0.10321	0.46832
AMFR-12	AMFR	601.57	982.7	0.70708	2.88E-10	6.81E-08
AMFR-13	AMFR	603.88	670.54	0.15082	0.13977	0.55573
AMFR-14	AMFR	348.04	435.11	0.32131	0.02431	0.20242
AMFR-15	AMFR	0	0	-1.106	0.74113	0.71746
AMFR-16	AMFR	765.22	790.87	0.047502	0.35929	0.85268
AMFR-2	AMFR	1166.3	1227.7	0.07402	0.25204	0.71746
AMFR-3	AMFR	449.45	563.29	0.32506	0.013601	0.1398
AMFR-4	AMFR	1382.9	1288.8	-0.10167	0.82194	0.63405
AMFR-5	AMFR	0	0	-1.106	0.74113	0.71746
AMFR-6	AMFR	773.28	770.81	-0.0046162	0.51377	0.98857
AMFR-7	AMFR	1084.4	960.9	-0.17433	0.91984	0.40473
AMFR-8	AMFR	954.22	961.77	0.011362	0.46304	0.96674
AMFR-9	AMFR	888.53	1384.7	0.63947	9.74E-11	2.55E-08
AMHR2-1	AMHR2	403.35	320.01	-0.333	0.95787	0.2799
AMHR2-2	AMHR2	1674.5	1681.1	0.0057111	0.4769	0.97992
AMHR2-3	AMHR2	965.74	884.17	-0.12718	0.8401	0.59825
AMHR2-4	AMHR2	283.5	289.49	0.030064	0.43898	0.94261
AMHR2-5	AMHR2	2057.1	1907.8	-0.10861	0.87443	0.52336
AMHR2-6	AMHR2	374.54	420.28	0.16582	0.16085	0.60029
AMHR2-7	AMHR2	409.11	624.32	0.60857	4.94E-06	0.00039358
AMHR2-8	AMHR2	342.27	401.1	0.2282	0.089189	0.43049
AMHR2-9	AMHR2	885.07	842.31	-0.071356	0.7088	0.76468
AMICA1-1	AMICA1	1105.2	1170.2	0.082354	0.23269	0.71746
AMICA1-10	AMICA1	159.04	102.89	-0.62333	0.97922	0.18355
AMICA1-11	AMICA1	1638.8	1382.1	-0.24563	0.98833	0.12643
AMICA1-12	AMICA1	790.57	939.1	0.24809	0.020385	0.18132
AMICA1-13	AMICA1	215.51	268.56	0.31622	0.054323	0.3239
AMICA1-14	AMICA1	253.54	250.25	-0.018734	0.53587	0.96769
AMICA1-15	AMICA1	1244.6	1025.4	-0.27925	0.98901	0.12151
AMICA1-16	AMICA1	462.13	565.03	0.28947	0.024814	0.20485
AMICA1-17	AMICA1	3240.7	2866.1	-0.17712	0.98538	0.14648
AMICA1-18	AMICA1	373.39	308.67	-0.27379	0.91994	0.40441
AMICA1-2	AMICA1	555.47	655.71	0.23895	0.043577	0.28572
[truncated: 56,553 more rows]
