# Supplementary material for: Uncovering receptor-ligand interactions using a high-avidity CRISPR activation screening platform
Source: Sci Adv. 2024 Feb 14;10(7):eadj2445. doi: 10.1126/sciadv.adj2445 (PMC10866537; doi:10.1126/sciadv.adj2445)
Supplement: Supplementary file 2 — Tables S1 to S14 [file sciadv.adj2445_tables_s1_to_s14.zip › adj2445_Table_S7.csv]

Gene	NumGuides	SA-CTLA4-1st.pos|score	SA-CTLA4-1st.pos|p-value	SA-CTLA4-1st.pos|fdr	SA-CTLA4-1st.pos|rank	SA-CTLA4-1st.pos|goodsgrna	SA-CTLA4-1st.pos|lfc	SA-CTLA4-2nd.pos|score	SA-CTLA4-2nd.pos|p-value	SA-CTLA4-2nd.pos|fdr	SA-CTLA4-2nd.pos|rank	SA-CTLA4-2nd.pos|goodsgrna	SA-CTLA4-2nd.pos|lfc	SA-CTLA4-3rd.pos|score	SA-CTLA4-3rd.pos|p-value	SA-CTLA4-3rd.pos|fdr	SA-CTLA4-3rd.pos|rank	SA-CTLA4-3rd.pos|goodsgrna	SA-CTLA4-3rd.pos|lfc	aHIS-CTLA4-3rd.pos|score	aHIS-CTLA4-3rd.pos|p-value	aHIS-CTLA4-3rd.pos|fdr	aHIS-CTLA4-3rd.pos|rank	aHIS-CTLA4-3rd.pos|goodsgrna	aHIS-CTLA4-3rd.pos|lfc
A2M	6	0.82995	0.79996	0.955701	5161	0	-5.7297	0.87105	0.83011	0.968843	5384	0	-7.4093	0.38908	0.40959	0.933392	2396	0	-5.8836	0.80847	0.89939	0.999251	5625	1	0.308
A3GALT2	7	0.022199	0.028219	0.51414	359	2	2.5593	0.0065031	0.0068963	0.576568	80	2	2.9077	0.059517	0.071163	0.915863	350	0	-1.9552	0.21728	0.47239	0.999251	2845	4	3.5834
A4GALT	7	0.051981	0.085111	0.754361	687	2	1.8049	0.0057632	0.0058509	0.576568	75	2	2.9811	0.022694	0.043262	0.915863	136	1	-0.77946	0.24499	0.51321	0.999251	3067	2	2.3412
A4GNT	7	0.58364	0.53997	0.921155	3748	0	-0.87129	0.4051	0.45029	0.96826	2508	0	-1.3513	0.63817	0.57619	0.933392	3943	0	-6.3621	0.89752	0.94477	0.999251	5876	1	0.96691
AADAC	5	0.42905	0.39835	0.883722	3001	1	-2.1958	0.55178	0.55668	0.96826	3397	0	-6.5046	0.29998	0.32068	0.933392	1829	0	-6.3206	0.57777	0.7321	0.999251	4902	2	-1.977
AADACL4	7	0.077232	0.12521	0.80161	935	2	1.4024	0.03101	0.049485	0.83552	357	2	1.3133	0.27158	0.24741	0.933392	1663	0	-5.9863	0.0044103	0.022187	0.999251	145	3	7.0017
AARS	6	0.27134	0.2696	0.855585	2212	1	-0.80492	0.41394	0.45026	0.96826	2555	0	-5.858	0.38919	0.40959	0.933392	2398	0	-6.4365	0.22807	0.48902	0.999251	2940	3	2.7551
AASDH	7	0.41822	0.40594	0.883722	2952	1	-0.647	0.21893	0.19073	0.88179	1470	1	-4.4614	0.49332	0.50846	0.933392	3068	0	-5.9359	0.28434	0.58363	0.999251	3372	4	3.025
AATK	14	0.30756	0.35491	0.872726	2384	2	1.472	0.50509	0.45082	0.96826	3128	1	-4.4823	0.76888	0.77391	0.933392	4770	0	-5.5456	0.3865	0.745	0.999251	3941	6	3.9484
ABCA1	6	0.0044043	0.0060819	0.443785	94	3	2.4922	0.0015785	0.0027147	0.565707	24	3	1.9263	0.21648	0.17542	0.915863	1349	0	-2.6962	0.21713	0.47653	0.999251	2843	3	3.7041
ABCA10	5	0.40747	0.39159	0.883722	2880	1	-0.3497	0.012656	0.019449	0.809798	156	2	1.5642	0.11319	0.12851	0.915863	688	0	-2.6876	0.20397	0.41591	0.999251	2730	3	2.695
ABCA12	8	0.80579	0.78408	0.955701	5021	0	-0.87473	0.87767	0.8474	0.968843	5431	0	-5.4404	0.77338	0.70535	0.933392	4795	0	-8.0582	0.052176	0.20503	0.999251	1034	6	3.9687
ABCA13	9	0.044936	0.073019	0.68698	629	2	2.4789	0.36551	0.31965	0.96826	2308	1	0.40566	0.55564	0.59321	0.933392	3439	0	-4.1446	0.085003	0.28482	0.999251	1546	5	4.6657
ABCA2	11	0.82832	0.8002	0.955701	5149	0	-0.65269	0.88124	0.86441	0.969799	5457	0	-4.0401	0.59681	0.61933	0.933392	3685	0	-5.5387	0.031026	0.16226	0.999251	685	7	4.222
ABCA3	7	0.39654	0.39023	0.883722	2815	1	-0.80169	0.73369	0.71413	0.96826	4526	0	-7.8056	0.49031	0.50846	0.933392	3057	0	-7.3347	0.08115	0.25601	0.999251	1492	2	5.1589
ABCA4	7	0.4086	0.39023	0.883722	2888	1	-1.4514	0.34257	0.35601	0.96826	2193	0	-1.9693	0.67815	0.62321	0.933392	4185	0	-6.7108	0.53827	0.76584	0.999251	4734	1	-1.2413
ABCA5	8	0.63571	0.58791	0.933815	4043	0	0.14224	0.7928	0.77461	0.96826	4891	0	-5.3927	0.7652	0.68464	0.933392	4744	0	-6.3873	0.064702	0.23096	0.999251	1216	3	3.3663
ABCA6	6	0.55161	0.50829	0.910573	3593	0	-2.6055	0.435	0.45786	0.96826	2684	0	-4.665	0.55752	0.49404	0.933392	3446	0	-8.1931	0.641	0.79711	0.999251	5104	1	0.63051
ABCA7	13	0.39138	0.4732	0.908805	2793	2	0.87428	0.48886	0.42654	0.96826	3028	0	-4.0523	0.53458	0.54453	0.933392	3327	0	-3.4515	0.089228	0.34084	0.999251	1615	8	3.6483
ABCA8	6	0.51915	0.47225	0.9083	3447	0	-3.3379	0.5909	0.58843	0.96826	3631	0	-5.0525	0.3065	0.3284	0.933392	1871	0	-5.052	0.6246	0.79139	0.999251	5051	2	0.30898
ABCA9	3	0.71307	0.69004	0.944732	4482	0	-5.2355	0.99716	0.99576	0.999098	6187	0	-9.5325	0.99403	0.99257	0.997279	6177	0	-9.5696	0.75198	0.76199	0.999251	5474	1	-1.6197
ABCB1	6	0.64007	0.60967	0.93447	4066	0	-1.5091	0.65768	0.65012	0.96826	4052	0	-7.7065	0.40619	0.44512	0.933392	2491	0	-7.4026	0.18036	0.42443	0.999251	2542	4	1.8351
ABCB10	9	0.37216	0.39271	0.883722	2692	1	-0.088602	0.77185	0.77498	0.96826	4758	0	-4.5623	0.48836	0.5156	0.933392	3036	0	-4.5009	0.69239	0.87438	0.999251	5296	3	2.8932
ABCB11	8	0.34622	0.35413	0.872726	2566	1	0.11028	0.44937	0.49538	0.96826	2775	0	-2.8855	0.60625	0.59604	0.933392	3739	0	-4.5979	0.36805	0.66834	0.999251	3850	3	3.7053
ABCB4	7	0.1205	0.15711	0.813586	1312	2	0.88468	0.060969	0.077287	0.83552	572	1	-7.1177	0.055147	0.071163	0.915863	329	0	-7.1546	0.51721	0.74731	0.999251	4653	3	2.9956
ABCB5	7	0.92723	0.91101	0.982626	5759	0	-3.3304	0.85264	0.80774	0.96826	5281	0	-7.3291	0.97558	0.96417	0.985585	6071	0	-7.366	0.39662	0.66145	0.999251	4004	3	1.7942
ABCB6	6	0.88837	0.86922	0.972445	5530	0	-5.9278	0.66953	0.65789	0.96826	4122	0	-6.0455	0.78396	0.71562	0.933392	4872	0	-7.7089	0.21585	0.47416	0.999251	2832	2	3.8809
ABCB7	7	0.75506	0.73871	0.951411	4727	0	-4.9513	0.6068	0.60418	0.96826	3732	0	-5.0672	0.65674	0.59344	0.933392	4045	0	-5.1032	0.12389	0.35138	0.999251	2007	4	4.1277
ABCB8	12	0.68853	0.66402	0.941343	4325	1	-0.30795	0.35018	0.32246	0.96826	2222	1	-3.0127	0.42889	0.3852	0.933392	2640	0	-4.2584	0.54889	0.84446	0.999251	4780	5	2.843
ABCB9	14	0.83613	0.80127	0.955701	5203	0	0.41607	0.97509	0.96314	0.985241	6064	0	-5.184	0.89852	0.85821	0.952033	5596	0	-6.1573	0.042274	0.21857	0.999251	871	8	6.2794
ABCC1	7	0.8879	0.85309	0.967726	5527	0	-3.9692	0.88642	0.84967	0.968843	5496	0	-5.6214	0.76078	0.69321	0.933392	4725	0	-7.658	0.57818	0.80209	0.999251	4905	2	2.6911
ABCC10	14	0.28724	0.35491	0.872726	2294	2	1.5347	0.8095	0.8071	0.96826	5017	0	-2.8855	0.97199	0.94657	0.978219	6042	0	-6.5413	0.44037	0.7862	0.999251	4266	5	4.2947
ABCC11	8	0.74521	0.71368	0.951411	4667	0	-0.59874	0.40836	0.44734	0.96826	2529	0	-5.2658	0.74424	0.67841	0.933392	4603	0	-5.4058	0.35611	0.64533	0.999251	3788	2	2.4015
ABCC12	13	0.97433	0.95919	0.991414	6036	0	-5.1757	0.96054	0.94443	0.979104	5964	0	-5.2921	0.89402	0.8416	0.946933	5560	0	-5.5678	0.095893	0.35846	0.999251	1705	3	4.4011
ABCC2	7	0.18698	0.22467	0.840022	1761	1	-1.1245	0.11591	0.12298	0.88179	931	1	-6.2061	0.27216	0.24741	0.933392	1667	0	-4.7081	0.065424	0.20256	0.999251	1232	4	5.194
ABCC3	13	0.061823	0.1001	0.79196	778	3	2.8976	0.09629	0.15315	0.88179	816	2	1.3981	0.26914	0.30164	0.933392	1653	0	-2.1434	0.0018963	0.01662	0.999251	67	8	4.3809
ABCC4	6	0.50847	0.46475	0.902347	3391	1	-6.3976	0.55363	0.55452	0.96826	3405	0	-6.5158	0.86645	0.82775	0.941851	5388	0	-6.5525	0.051446	0.1687	0.999251	1020	2	4.8356
ABCC5	12	0.064563	0.10897	0.795363	810	2	2.3741	0.023063	0.050648	0.83552	268	2	1.8985	0.021347	0.026293	0.915863	128	1	-1.5855	0.051472	0.21263	0.999251	1021	8	3.3249
ABCC6	8	0.22362	0.28135	0.861948	1966	1	-3.1809	0.28456	0.26621	0.919364	1848	1	-5.4167	0.25633	0.22602	0.933392	1559	0	-5.453	0.59489	0.80898	0.999251	4953	3	3.0663
ABCC8	7	0.56908	0.51661	0.913657	3677	0	-1.7906	0.80706	0.76894	0.96826	4997	0	-7.8056	0.47434	0.50846	0.933392	2918	0	-4.9079	0.89101	0.94321	0.999251	5861	1	0.94968
ABCC9	11	0.52722	0.54084	0.921872	3483	1	0.60704	0.87497	0.86052	0.969799	5407	0	-5.0672	0.65323	0.67269	0.933392	4029	0	-5.1032	0.14591	0.43832	0.999251	2208	3	2.2051
ABCD1	7	0.96157	0.94935	0.991102	5947	0	-5.5206	0.8885	0.8511	0.968843	5512	0	-6.4589	0.71652	0.63555	0.933392	4428	0	-5.6741	0.062963	0.19921	0.999251	1191	4	4.2864
ABCD2	7	0.73295	0.70413	0.945977	4604	0	-0.91082	0.30515	0.2592	0.912622	1964	0	-3.5047	0.6064	0.54693	0.933392	3741	0	-4.9223	0.51004	0.74731	0.999251	4620	2	2.0985
ABCD3	7	0.92717	0.91101	0.982626	5758	0	-5.541	0.89061	0.85253	0.968843	5528	0	-7.8897	0.76801	0.69854	0.933392	4757	0	-7.6017	0.17793	0.42498	0.999251	2514	4	4.1651
ABCD4	7	0.62275	0.59765	0.933815	3967	0	-6.5254	0.56026	0.55529	0.96826	3452	0	-6.6437	0.92071	0.87868	0.957253	5720	0	-6.7306	0.50081	0.73234	0.999251	4575	3	2.5333
ABCG1	13	0.84755	0.8197	0.9592	5285	0	-2.5208	0.95109	0.9318	0.977427	5906	0	-5.184	0.81272	0.76993	0.933392	5052	0	-4.1115	0.20361	0.54628	0.999251	2727	5	3.4262
ABCG2	9	0.60365	0.5903	0.933815	3861	1	-5.347	0.9277	0.8955	0.969799	5753	0	-7.0729	0.81538	0.74862	0.933392	5069	0	-7.1098	0.0042782	0.025125	0.999251	137	4	7.1024
ABCG4	12	0.90661	0.89287	0.976606	5641	0	-0.78605	0.41337	0.38563	0.96826	2552	1	-1.6421	0.17932	0.18314	0.915863	1126	0	-3.0797	0.22131	0.56876	0.999251	2882	5	4.8086
ABCG5	6	0.090147	0.1258	0.80161	1057	1	-1.9641	0.1715	0.16666	0.88179	1247	1	-6.0911	0.083451	0.085414	0.915863	501	0	-6.1277	0.73869	0.86966	0.999251	5441	1	-0.91882
ABCG8	7	0.84423	0.80122	0.955701	5257	0	-2.8525	0.47397	0.50122	0.96826	2948	0	-3.3776	0.69671	0.62934	0.933392	4294	0	-5.4289	0.05382	0.1874	0.999251	1066	3	5.7431
ABHD1	5	0.020038	0.018571	0.491823	341	1	-0.45538	0.014642	0.021809	0.809798	183	1	-1.5176	0.041032	0.051134	0.915863	243	0	-7.6212	0.0069595	0.035254	0.999251	217	4	5.161
ABHD12	13	0.4268	0.49638	0.910573	2986	1	-2.0025	0.85945	0.8554	0.968944	5320	0	-3.3687	0.78688	0.76993	0.933392	4888	0	-5.2202	0.97378	0.99327	0.999251	6102	1	0.59651
ABHD13	7	0.87705	0.85038	0.967726	5453	0	-3.3695	0.98059	0.9674	0.986617	6092	0	-7.7211	0.951	0.92592	0.973167	5903	0	-7.7581	0.18986	0.43573	0.999251	2620	4	3.4363
ABHD14A	6	0.015479	0.020002	0.491823	269	3	2.7193	0.0077993	0.020461	0.809798	99	1	0.02271	0.0023506	0.012732	0.915863	8	1	-2.756	0.00049237	0.0022828	0.999251	20	1	0.22628
ABHD15	6	0.46518	0.44968	0.902347	3180	1	0.36406	0.44083	0.45787	0.96826	2722	0	-4.4266	0.4769	0.48309	0.933392	2938	0	-6.8803	0.019161	0.081695	0.999251	475	2	4.9275
ABHD16A	11	0.57861	0.56532	0.925036	3726	1	-0.13017	0.16654	0.1652	0.88179	1224	1	-2.3829	0.11049	0.10909	0.915863	671	0	-2.7664	0.091738	0.32788	0.999251	1653	5	3.7599
ABHD2	13	0.4462	0.49638	0.910573	3089	1	0.37743	0.61531	0.66933	0.96826	3790	0	-2.06	0.3275	0.3398	0.933392	2009	0	-2.7397	0.25191	0.62069	0.999251	3131	4	5.1635
ABHD3	12	0.17526	0.25891	0.855585	1689	2	1.6486	0.36014	0.33821	0.96826	2272	1	-0.8714	0.48726	0.44684	0.933392	3028	0	-6.2701	0.28063	0.61864	0.999251	3344	5	4.0666
ABHD6	13	0.74827	0.72407	0.951411	4688	1	-3.4279	0.64612	0.69754	0.96826	3984	0	-3.5368	0.56746	0.60012	0.933392	3508	0	-3.6892	0.81726	0.95862	0.999251	5651	3	2.4634
ABI3BP	3	0.36183	0.33742	0.872726	2630	0	-8.0617	0.22558	0.25738	0.912622	1503	0	-8.1809	0.32925	0.28746	0.933392	2022	0	-8.2179	0.30499	0.45103	0.999251	3513	2	1.6299
ABO	7	0.45711	0.42964	0.901805	3135	1	-0.34749	0.63	0.61739	0.96826	3872	0	-7.7307	0.99421	0.99106	0.997161	6180	0	-7.7868	0.020307	0.099321	0.999251	494	4	5.0981
AC002365.1	7	0.025315	0.031439	0.532919	398	3	2.0954	0.25199	0.23638	0.908267	1660	1	-0.8325	0.49673	0.50846	0.933392	3094	0	-6.484	0.032169	0.1301	0.999251	704	4	4.0386
AC005013.1	7	0.044624	0.070367	0.671144	625	2	2.3101	0.21738	0.19073	0.88179	1459	1	-5.6781	0.77161	0.69854	0.933392	4788	0	-6.297	0.21037	0.46526	0.999251	2788	3	3.3096
AC006538.4	6	0.078841	0.12054	0.80161	957	2	1.209	0.43555	0.45786	0.96826	2688	0	-4.7696	0.44352	0.45669	0.933392	2747	0	-6.5072	0.021528	0.092957	0.999251	516	3	4.7911
AC006547.14	7	0.80036	0.77784	0.955701	4980	0	-3.9829	0.95511	0.9307	0.976925	5936	0	-7.0031	0.95756	0.93476	0.973833	5958	0	-7.4935	0.1904	0.43573	0.999251	2624	4	3.3515
AC007040.11	7	0.55096	0.50871	0.910573	3589	1	-0.01851	0.27002	0.25919	0.912622	1772	1	-3.0518	0.53662	0.53947	0.933392	3335	0	-7.6265	0.062984	0.19921	0.999251	1192	5	3.8867
AC012313.1	6	0.45206	0.4344	0.902347	3110	1	-3.7405	0.63493	0.63416	0.96826	3903	0	-5.8293	0.37164	0.3892	0.933392	2295	0	-5.8658	0.40015	0.63955	0.999251	4021	3	3.2647
AC024592.12	6	0.37719	0.35953	0.872726	2725	1	-6.3174	0.46134	0.46522	0.96826	2852	0	-6.4356	0.85323	0.81439	0.941851	5308	0	-6.9665	0.10788	0.30965	0.999251	1846	4	3.391
AC092653.5	6	0.84811	0.80659	0.955701	5288	0	-3.1894	0.90519	0.85423	0.968843	5616	0	-6.8345	0.80998	0.73695	0.933392	5040	0	-6.8714	0.56012	0.75079	0.999251	4826	1	-0.8212
AC109829.1	4	0.40094	0.36308	0.877757	2842	0	-4.8073	0.99642	0.99641	0.999098	6179	0	-8.4669	0.99192	0.99248	0.997279	6160	0	-8.504	0.023167	0.082093	0.999251	547	2	5.3194
AC211429.1	5	0.59259	0.55847	0.924699	3801	0	-2.3456	0.48678	0.48385	0.96826	3016	0	-8.7225	0.97917	0.9714	0.987958	6086	0	-8.7596	0.13263	0.31225	0.999251	2086	3	3.1621
AC244102.1	6	0.24515	0.23945	0.849592	2075	1	-4.2648	0.26797	0.22728	0.906925	1757	0	-4.3784	0.46868	0.47203	0.933392	2887	0	-6.1277	0.97206	0.98107	0.999251	6090	0	-0.24454
AC244517.1	7	0.84389	0.80122	0.955701	5256	0	-4.0014	0.9686	0.94557	0.979381	6017	0	-6.9347	0.92436	0.88335	0.958017	5739	0	-7.2401	0.09824	0.30277	0.999251	1727	3	5.1175
ACAA1	6	0.69162	0.67374	0.941343	4342	0	-4.4539	0.73087	0.69747	0.96826	4496	0	-6.8523	0.91507	0.88149	0.957728	5685	0	-7.2866	0.2507	0.50124	0.999251	3117	2	3.5854
ACACB	15	0.83295	0.78913	0.955701	5183	0	-2.7777	0.80927	0.81633	0.968843	5015	0	-2.8804	0.4721	0.4285	0.933392	2903	0	-4.5979	0.0019455	0.017325	0.999251	71	8	5.9642
ACBD4	13	0.91339	0.89482	0.976606	5683	0	-1.2853	0.8735	0.87647	0.969799	5400	0	-3.5823	0.92161	0.88484	0.958701	5727	0	-4.986	0.017735	0.11211	0.999251	449	9	4.6725
ACBD5	13	0.55229	0.58247	0.933815	3597	1	0.23643	0.6535	0.70635	0.96826	4025	0	-4.1096	0.33559	0.3398	0.933392	2052	0	-4.1446	0.10627	0.38195	0.999251	1822	6	4.5584
ACE	10	0.70065	0.64512	0.941343	4410	0	-0.064363	0.36867	0.34788	0.96826	2322	1	-7.0345	0.3262	0.27336	0.933392	1998	0	-7.0714	0.10359	0.3299	0.999251	1794	6	4.2737
ACE2	4	0.88422	0.86095	0.971273	5505	0	-5.8322	0.69206	0.63661	0.96826	4255	0	-5.9497	0.53286	0.47004	0.933392	3311	0	-5.9863	0.95869	0.96008	0.999251	6040	0	-0.71296
ACER1	7	0.42865	0.40594	0.883722	2998	1	-1.0954	0.25784	0.23639	0.908267	1705	1	-0.5022	0.43596	0.45831	0.933392	2689	0	-4.976	0.081631	0.25823	0.999251	1499	3	4.0297
ACER2	10	0.58761	0.55442	0.923677	3774	1	-0.45978	0.12115	0.13466	0.88179	969	1	-2.6662	0.17021	0.15528	0.915863	1072	0	-3.8284	0.15988	0.45611	0.999251	2335	4	4.5496
ACER3	6	0.045777	0.074731	0.694039	635	1	-4.0548	0.67229	0.65789	0.96826	4138	0	-5.3179	0.053538	0.061741	0.915863	315	0	-4.2026	0.73249	0.85823	0.999251	5426	2	1.6431
ACHE	14	0.18805	0.29754	0.861948	1768	2	1.9985	0.14943	0.19955	0.88179	1132	2	0.89696	0.62571	0.65553	0.933392	3870	0	-6.4121	0.21086	0.56857	0.999251	2794	6	4.498
ACKR2	14	0.68169	0.65934	0.941343	4284	1	-5.8992	0.64851	0.69696	0.96826	3997	0	-2.4389	0.98437	0.97006	0.987764	6110	0	-6.3621	0.34627	0.71528	0.999251	3734	6	3.7482
ACKR3	6	0.8393	0.80329	0.955701	5229	0	-5.0956	0.79818	0.75655	0.96826	4929	0	-6.6232	0.63041	0.56761	0.933392	3898	0	-6.6599	0.046132	0.16562	0.999251	944	3	4.2972
ACKR4	7	0.79046	0.76523	0.952639	4912	0	-1.8913	0.67167	0.67746	0.96826	4136	0	-4.3285	0.51287	0.52026	0.933392	3185	0	-6.2701	0.044446	0.16307	0.999251	917	4	5.5074
ACMSD	6	0.57632	0.54877	0.923677	3711	0	-0.90409	0.34848	0.39415	0.96826	2213	0	-5.2118	0.63041	0.56761	0.933392	3897	0	-6.9656	0.90932	0.93049	0.999251	5908	1	1.0602
ACP1	14	0.0097864	0.019527	0.491823	182	2	2.3258	0.24988	0.28356	0.943885	1649	1	-0.99623	0.41501	0.3604	0.933392	2564	0	-2.7664	0.23568	0.59942	0.999251	2997	5	3.9853
ACP2	5	0.13882	0.15516	0.813586	1435	1	-1.5619	0.076136	0.068181	0.83552	663	1	-1.6421	0.079043	0.080796	0.915863	463	0	-1.6675	0.12178	0.30492	0.999251	1993	2	4.2454
ACPL2	7	0.65082	0.61726	0.93447	4114	0	-1.8141	0.52136	0.5326	0.96826	3225	0	-5.2658	0.69671	0.62934	0.933392	4295	0	-6.924	0.91276	0.94773	0.999251	5922	1	-0.43177
ACPP	4	0.9758	0.96731	0.992297	6050	0	-6.9543	0.9125	0.87815	0.969799	5670	0	-7.6518	0.84895	0.80375	0.938311	5284	0	-7.1098	0.14129	0.30253	0.999251	2164	1	0.085078
ACPT	7	0.89044	0.85309	0.967726	5544	0	-2.6928	0.90654	0.87104	0.969799	5625	0	-5.9331	0.7985	0.738	0.933392	4959	0	-5.9697	0.086908	0.28255	0.999251	1577	2	2.7101
ACSL1	14	0.53966	0.57577	0.932067	3538	1	0.19827	0.45403	0.43405	0.96826	2800	1	-1.3565	0.72576	0.75854	0.933392	4488	0	-3.7552	0.0095333	0.075939	0.999251	271	7	5.495
ACSL3	10	0.66444	0.63675	0.941343	4194	1	0.53883	0.7221	0.73228	0.96826	4438	0	-3.1016	0.68437	0.66892	0.933392	4215	0	-5.0176	0.01832	0.10289	0.999251	460	6	5.9647
ACSL4	7	0.10713	0.14705	0.807338	1193	2	1.3199	0.27768	0.25919	0.912622	1812	1	0.8672	0.26513	0.24741	0.933392	1629	0	-4.5804	0.069235	0.20999	0.999251	1282	4	3.021
ACSL5	5	0.66447	0.6366	0.941343	4196	0	-8.0687	0.37137	0.39425	0.96826	2336	0	-8.1879	0.10107	0.12383	0.915863	608	0	-8.2249	0.69495	0.83321	0.999251	5306	1	1.1258
ACSL6	13	0.056673	0.096851	0.782494	736	2	1.2818	0.18274	0.19827	0.88179	1300	1	-2.5896	0.35024	0.3398	0.933392	2152	0	-3.4799	0.84024	0.96628	0.999251	5713	3	3.0441
ACTB	13	0.39866	0.4895	0.910573	2825	1	-3.0284	0.19835	0.19827	0.88179	1361	1	-3.1339	0.15597	0.17488	0.915863	967	0	-3.1668	0.52512	0.83811	0.999251	4682	5	3.651
ACTN1	13	0.37999	0.45826	0.902347	2741	2	1.0929	0.36443	0.3288	0.96826	2298	1	-1.9664	0.9529	0.91933	0.969908	5922	0	-6.9154	0.6276	0.88806	0.999251	5061	3	2.8337
ACTN4	16	0.03238	0.046202	0.588143	490	3	3.6885	0.016649	0.020506	0.809798	201	2	2.4593	0.040505	0.065525	0.915863	240	1	-2.242	0.44466	0.81123	0.999251	4284	5	4.046
ACVR1	14	0.84082	0.80764	0.955701	5238	0	-1.5074	0.66902	0.71571	0.96826	4118	0	-2.6968	0.93463	0.90088	0.965102	5804	0	-5.5678	0.46126	0.80512	0.999251	4389	3	2.9989
ACVR1B	7	0.71898	0.6882	0.943277	4515	0	-1.0148	0.92106	0.88552	0.969799	5724	0	-6.5269	0.82211	0.76471	0.933392	5118	0	-6.5636	0.2692	0.55866	0.999251	3255	3	4.0536
ACVR1C	9	0.07846	0.13591	0.802012	951	1	-0.84597	0.14478	0.14515	0.88179	1103	1	-3.5307	0.12719	0.14088	0.915863	774	0	-6.1864	0.19301	0.47557	0.999251	2639	3	4.9278
ACVR2A	13	0.19876	0.28715	0.861948	1826	2	1.8692	0.5919	0.64908	0.96826	3639	0	-1.3682	0.58617	0.61162	0.933392	3624	0	-3.6563	0.31982	0.66884	0.999251	3606	5	3.5183
ACVR2B	7	0.92332	0.90722	0.981613	5730	0	-3.8091	0.70043	0.69366	0.96826	4295	0	-4.7386	0.43106	0.45831	0.933392	2647	0	-6.2565	0.25717	0.54412	0.999251	3182	4	1.9616
ACVRL1	14	0.56331	0.59865	0.933815	3652	1	-1.5619	0.68811	0.73336	0.96826	4226	0	-4.6864	0.20591	0.21158	0.933392	1282	0	-4.7221	0.42093	0.77322	0.999251	4157	3	4.3598
ADAM10	14	0.060656	0.10785	0.795363	769	3	1.6863	0.068383	0.10529	0.83552	611	2	1.9553	0.29325	0.34091	0.933392	1774	0	-2.2874	0.69097	0.91714	0.999251	5291	4	2.9884
ADAM11	9	0.65418	0.60661	0.933815	4132	1	-0.044871	0.55941	0.58955	0.96826	3447	0	-6.1353	0.9102	0.8572	0.952033	5656	0	-6.5965	0.23492	0.53494	0.999251	2991	4	4.5184
ADAM12	6	0.26662	0.2696	0.855585	2185	1	0.24595	0.36926	0.41869	0.96826	2326	0	-0.74345	0.63566	0.56761	0.933392	3937	0	-5.2753	0.156	0.37747	0.999251	2297	2	4.4
ADAM15	14	0.1038	0.18092	0.819251	1161	1	-0.40282	0.073583	0.10529	0.83552	641	1	-2.1194	0.057035	0.084708	0.915863	336	0	-2.6037	0.026197	0.15764	0.999251	600	5	6.6799
ADAM17	6	0.90758	0.88842	0.9747	5648	0	-3.1833	0.99898	0.99862	0.999966	6201	0	-8.1489	0.99698	0.99645	0.99893	6192	0	-8.1859	0.062308	0.18171	0.999251	1180	4	5.1867
ADAM18	9	0.76248	0.73194	0.951411	4774	0	-1.2608	0.96526	0.94041	0.978575	5995	0	-6.7612	0.3087	0.24938	0.933392	1896	0	-6.1127	0.3042	0.63014	0.999251	3507	3	3.3209
ADAM19	6	0.96139	0.94981	0.991102	5945	0	-6.1687	0.83197	0.78755	0.96826	5152	0	-6.2867	0.68516	0.62347	0.933392	4224	0	-6.3234	0.25733	0.50925	0.999251	3184	2	3.6626
ADAM2	7	0.88025	0.85039	0.967726	5475	0	-3.0578	0.82428	0.78915	0.96826	5099	0	-5.1268	0.66913	0.61685	0.933392	4129	0	-5.7344	0.025416	0.10712	0.999251	590	2	5.8395
ADAM20	7	0.42398	0.40594	0.883722	2973	1	-0.35459	0.25318	0.23639	0.908267	1672	1	-6.8786	0.75111	0.69321	0.933392	4659	0	-6.9154	0.27313	0.56414	0.999251	3288	1	1.0068
ADAM21	6	0.099893	0.13727	0.802012	1127	2	1.3692	0.26442	0.22728	0.906925	1737	0	-4.63	0.20958	0.17542	0.915863	1307	0	-6.2428	0.51933	0.73662	0.999251	4661	2	1.65
ADAM22	12	0.06839	0.11328	0.795363	846	2	2.6018	0.4256	0.4013	0.96826	2621	1	0.72819	0.27169	0.29984	0.933392	1664	0	-2.3611	0.29619	0.64121	0.999251	3460	3	2.92
ADAM23	13	0.45561	0.50436	0.910573	3127	1	-0.5105	0.4634	0.42654	0.96826	2871	1	-3.9208	0.92057	0.88298	0.958017	5719	0	-6.6285	0.0060296	0.037353	0.999251	195	5	5.3531
ADAM28	7	0.15236	0.19255	0.819251	1519	1	-1.6674	0.43471	0.48449	0.96826	2678	0	-6.3126	0.87497	0.82655	0.941851	5429	0	-7.422	0.73818	0.87017	0.999251	5439	2	1.9937
ADAM29	7	0.65212	0.61726	0.93447	4122	0	-0.21462	0.79544	0.75185	0.96826	4915	0	-4.3039	0.59657	0.54693	0.933392	3683	0	-5.523	0.17211	0.4128	0.999251	2456	2	4.3552
ADAM30	7	0.57175	0.51661	0.913657	3690	0	0.20478	0.46567	0.50122	0.96826	2893	0	-5.0194	0.45103	0.49236	0.933392	2788	0	-3.7912	0.012635	0.061172	0.999251	344	5	6.0946
ADAM32	10	0.0032938	0.0071879	0.443785	65	4	3.1532	0.023841	0.046948	0.83552	281	2	2.3992	0.13662	0.13739	0.915863	851	0	-6.7886	0.00013424	0.001255	0.999251	6	7	6.6718
ADAM33	12	0.55513	0.57551	0.932067	3605	1	-0.23967	0.38047	0.35418	0.96826	2372	1	-3.698	0.23537	0.28175	0.933392	1470	0	-4.6405	0.033032	0.17123	0.999251	716	7	5.1485
ADAM7	4	0.29582	0.27121	0.855585	2327	1	-4.5716	0.40528	0.40996	0.96826	2509	0	-4.6864	0.39163	0.36435	0.933392	2409	0	-4.8364	0.17463	0.38394	0.999251	2482	3	2.8369
ADAM8	14	0.014883	0.030132	0.529424	263	3	3.2693	0.13734	0.19955	0.88179	1054	1	0.47514	0.40429	0.3604	0.933392	2483	0	-3.1668	0.16911	0.5222	0.999251	2428	7	4.2333
ADAM9	11	0.26662	0.32324	0.868611	2186	2	0.93469	0.55209	0.60859	0.96826	3398	0	-1.7977	0.8571	0.79548	0.933392	5338	0	-5.3795	0.87916	0.96836	0.999251	5835	3	1.5714
ADAMTS1	9	0.21135	0.25452	0.855585	1890	1	-1.381	0.13357	0.13172	0.88179	1035	1	-3.2456	0.38406	0.33272	0.933392	2377	0	-3.2789	0.28129	0.60254	0.999251	3350	4	2.5887
ADAMTS13	7	0.42473	0.40594	0.883722	2977	1	-2.5237	0.58709	0.59397	0.96826	3604	0	-6.0911	0.25779	0.22968	0.933392	1571	0	-6.1277	0.95035	0.96188	0.999251	6018	1	0.21031
ADAMTS15	6	0.76174	0.73253	0.951411	4771	0	-1.773	0.26509	0.22728	0.906925	1741	0	-2.3263	0.68933	0.62902	0.933392	4248	0	-6.7008	0.82116	0.90179	0.999251	5657	1	-0.802
ADAMTS4	7	0.0862	0.13494	0.802012	1019	2	1.7641	0.26474	0.24786	0.912622	1739	1	-2.2593	0.29961	0.2702	0.933392	1828	0	-5.0089	0.0073183	0.047208	0.999251	228	3	5.9024
ADAMTSL4	15	0.96063	0.94934	0.991102	5938	0	-0.91104	0.85966	0.86148	0.969799	5322	0	-3.6221	0.63869	0.66485	0.933392	3954	0	-5.0308	0.018565	0.12364	0.999251	465	10	6.4791
ADCK2	6	0.62269	0.59798	0.933815	3966	0	-0.46867	0.78179	0.74473	0.96826	4824	0	-5.184	0.62489	0.56761	0.933392	3867	0	-6.1573	0.9285	0.93958	0.999251	5962	1	0.68645
ADCK5	14	0.091731	0.1441	0.806569	1068	2	0.68214	0.14171	0.19955	0.88179	1089	2	0.98922	0.65712	0.67683	0.933392	4055	0	-3.1685	0.035533	0.19519	0.999251	770	7	5.1845
ADCY1	7	0.84452	0.80122	0.955701	5259	0	-5.0679	0.46522	0.50122	0.96826	2886	0	-5.184	0.68144	0.62321	0.933392	4202	0	-6.3873	0.27274	0.56305	0.999251	3285	2	3.0036
ADCY10	8	0.11868	0.16992	0.819251	1297	2	1.3739	0.50611	0.54767	0.96826	3134	0	-2.2248	0.80149	0.74106	0.933392	4983	0	-7.556	0.14803	0.41615	0.999251	2229	4	4.1119
ADCY2	10	0.18611	0.23564	0.849208	1754	1	0.62792	0.77737	0.77397	0.96826	4793	0	-4.1675	0.60652	0.63681	0.933392	3748	0	-4.7221	0.018243	0.10289	0.999251	459	6	5.9277
ADCY3	8	0.96191	0.949	0.991102	5949	0	-6.1556	0.79652	0.77462	0.96826	4918	0	-6.2736	0.56967	0.57272	0.933392	3533	0	-6.3103	0.089995	0.27887	0.999251	1626	3	4.8882
ADCY4	7	0.64927	0.61726	0.93447	4107	0	-0.88447	0.6243	0.61738	0.96826	3840	0	-4.5623	0.5576	0.54693	0.933392	3451	0	-6.3234	0.10262	0.30817	0.999251	1779	3	4.073
ADCY5	13	0.83731	0.81392	0.956656	5213	0	0.020906	0.56246	0.60576	0.96826	3465	0	-2.6328	0.95039	0.91933	0.969908	5899	0	-5.8836	0.1445	0.4465	0.999251	2195	4	5.6003
ADCY6	7	0.66881	0.63612	0.941343	4223	0	-0.59657	0.51377	0.51709	0.96826	3172	0	-1.4012	0.85592	0.78898	0.933392	5332	0	-6.5636	0.377	0.64349	0.999251	3895	2	3.6954
ADCY7	12	0.96417	0.94259	0.989227	5959	0	-4.4043	0.91822	0.90284	0.970858	5712	0	-4.5185	0.74375	0.73491	0.933392	4601	0	-6.3998	0.87898	0.96796	0.999251	5834	3	1.872
ADCY8	13	0.16098	0.26616	0.855585	1583	3	1.1604	0.12253	0.16578	0.88179	980	1	0.8067	0.74135	0.74803	0.933392	4586	0	-5.7344	0.3651	0.71529	0.999251	3834	4	4.155
ADCY9	8	0.98225	0.97666	0.993545	6097	0	-6.5048	0.5094	0.54767	0.96826	3154	0	-6.6232	0.94289	0.90686	0.966103	5866	0	-6.9996	0.062999	0.22691	0.999251	1193	5	4.9365
ADCYAP1R1	6	0.97736	0.96985	0.992297	6058	0	-6.6707	0.629	0.6315	0.96826	3866	0	-6.03	0.78139	0.71562	0.933392	4851	0	-6.826	0.1915	0.43679	0.999251	2632	3	3.4736
ADIG	5	0.32245	0.3082	0.861948	2451	1	-3.9005	0.15033	0.13951	0.88179	1138	1	-5.8112	0.21111	0.18378	0.915863	1312	0	-5.8478	0.069526	0.21124	0.999251	1287	3	2.4773
ADIPOR1	7	0.54754	0.50871	0.910573	3572	1	-0.40474	0.46724	0.50122	0.96826	2903	0	-5.5533	0.74843	0.69053	0.933392	4643	0	-6.5301	0.041319	0.15969	0.999251	857	3	5.3717
ADIPOR2	7	0.63206	0.6043	0.933815	4024	0	-3.8745	0.70738	0.70154	0.96826	4338	0	-5.0364	0.44335	0.47982	0.933392	2743	0	-5.0725	0.96925	0.97724	0.999251	6079	1	-0.91776
ADORA1	13	0.85705	0.83049	0.964367	5340	0	-1.8493	0.66706	0.70635	0.96826	4103	0	-1.9367	0.24197	0.29178	0.933392	1500	0	-3.0579	0.37543	0.72741	0.999251	3887	4	4.6112
ADORA2A	13	0.88102	0.85952	0.971119	5480	0	-0.95544	0.63374	0.68832	0.96826	3891	0	-5.7367	0.78249	0.76993	0.933392	4861	0	-5.7732	0.61491	0.88106	0.999251	5016	4	3.5723
ADORA2B	3	0.26758	0.2576	0.855585	2193	1	-7.4001	0.90585	0.88761	0.969799	5617	0	-8.0939	0.57757	0.4968	0.933392	3575	0	-7.556	0.22494	0.35127	0.999251	2904	1	1.1306
ADORA3	8	0.40206	0.4028	0.883722	2848	1	-0.49576	0.38444	0.40628	0.96826	2395	0	-3.5707	0.45282	0.47594	0.933392	2796	0	-5.8658	0.21785	0.49869	0.999251	2850	4	3.6165
ADPRM	4	0.78159	0.75337	0.952366	4869	0	-6.3174	0.82773	0.77994	0.96826	5124	0	-7.3605	0.72176	0.67365	0.933392	4462	0	-7.3974	0.44877	0.60903	0.999251	4318	2	1.7506
ADRA1A	8	0.11757	0.16992	0.819251	1288	1	-3.6792	0.089726	0.1042	0.83552	758	1	-5.5092	0.081225	0.080958	0.915863	477	0	-5.5456	0.06432	0.23096	0.999251	1211	5	4.5498
ADRA1B	5	0.52932	0.49554	0.910573	3498	0	-0.9016	0.56285	0.56476	0.96826	3469	0	-6.4118	0.79361	0.74482	0.933392	4927	0	-8.0931	0.027271	0.09776	0.999251	616	3	4.8579
ADRA1D	7	0.40526	0.39023	0.883722	2867	1	-0.032175	0.52285	0.5326	0.96826	3231	0	-5.4922	0.79517	0.7334	0.933392	4943	0	-6.0189	0.53155	0.75629	0.999251	4714	2	2.9972
ADRA2A	7	0.59454	0.55488	0.923677	3813	0	-5.4579	0.79229	0.75185	0.96826	4889	0	-5.5749	0.75293	0.69321	0.933392	4673	0	-5.8109	0.95859	0.96636	0.999251	6038	1	0.42123
ADRA2B	8	0.20912	0.26007	0.855585	1881	1	-1.8295	0.4729	0.53114	0.96826	2942	0	-6.0761	0.87475	0.81851	0.941851	5427	0	-6.3364	0.49905	0.76246	0.999251	4567	3	3.1829
ADRA2C	6	0.7303	0.7045	0.945977	4588	0	-1.8683	0.4271	0.45406	0.96826	2635	0	-2.1812	0.12003	0.14808	0.915863	730	0	-2.2103	0.88126	0.91622	0.999251	5841	1	-0.75789
ADRB1	6	0.58764	0.55522	0.923677	3775	0	-0.084424	0.83458	0.7943	0.96826	5176	0	-6.4473	0.68933	0.62902	0.933392	4251	0	-6.484	0.056774	0.17758	0.999251	1104	2	3.7983
ADRB2	6	0.46479	0.44968	0.902347	3179	1	-2.0889	0.45503	0.46522	0.96826	2811	0	-2.7348	0.1439	0.16456	0.915863	897	0	-2.7664	0.63244	0.79341	0.999251	5073	2	1.2945
ADRB3	14	0.27034	0.34349	0.872726	2204	1	-0.56466	0.85371	0.85224	0.968843	5285	0	-2.3733	0.95103	0.91828	0.969908	5905	0	-5.7539	0.77603	0.94807	0.999251	5554	2	3.5307
ADTRP	9	0.7732	0.74899	0.952208	4825	0	-2.9238	0.55408	0.58955	0.96826	3417	0	-6.2198	0.72548	0.66715	0.933392	4483	0	-6.2565	0.13931	0.40598	0.999251	2147	4	5.0528
AEBP1	7	0.062214	0.10487	0.79456	785	2	1.8729	0.16535	0.19073	0.88179	1215	1	-1.0834	0.48578	0.50846	0.933392	3014	0	-6.7306	0.17938	0.4273	0.999251	2527	4	4.4162
AFG3L2	7	0.59483	0.55488	0.923677	3816	0	-0.7088	0.85368	0.80774	0.96826	5284	0	-6.8166	0.70139	0.62935	0.933392	4325	0	-6.8534	0.079323	0.24439	0.999251	1451	3	4.4669
AGER	11	0.00090249	0.0011211	0.288119	26	3	3.8024	0.0025051	0.0045601	0.565707	39	1	-0.42741	0.011675	0.023699	0.915863	64	1	-5.523	0.57641	0.83661	0.999251	4894	3	2.7733
AGL	13	0.115	0.19491	0.819251	1267	3	2.3338	0.1517	0.18194	0.88179	1143	1	0.24766	0.18451	0.19712	0.915863	1152	0	-4.6819	0.25472	0.62184	0.999251	3153	6	4.978
AGMO	6	0.018434	0.021788	0.491823	317	2	2.5748	0.14851	0.16665	0.88179	1127	1	-0.39675	0.076714	0.085413	0.915863	448	0	-7.47	0.1611	0.38457	0.999251	2352	2	4.1833
AGPAT1	12	0.69684	0.67212	0.941343	4378	1	-1.0926	0.65207	0.69537	0.96826	4016	0	-1.0772	0.83707	0.78281	0.933392	5212	0	-5.0724	0.27922	0.61753	0.999251	3331	3	4.8777
AGPAT2	5	0.36995	0.34282	0.872726	2678	1	-1.575	0.17977	0.16578	0.88179	1284	1	-4.2882	0.86537	0.8132	0.941851	5386	0	-8.3065	0.075303	0.22334	0.999251	1376	3	4.4137
AGPAT3	8	0.019171	0.022074	0.491823	330	2	0.72736	0.62853	0.62482	0.96826	3864	0	-5.2683	0.78178	0.71955	0.933392	4854	0	-6.3103	0.66628	0.86047	0.999251	5198	2	2.8306
AGPAT4	7	0.11419	0.15021	0.807338	1258	1	-5.2715	0.21333	0.19073	0.88179	1443	1	-7.8983	0.37467	0.39476	0.933392	2316	0	-7.7784	0.82826	0.925	0.999251	5677	2	1.374
AGPAT5	13	0.68466	0.65305	0.941343	4298	1	0.030184	0.72171	0.73171	0.96826	4434	0	-1.7798	0.72665	0.73618	0.933392	4496	0	-4.8299	0.074254	0.27852	0.999251	1356	7	3.9683
AGPAT6	13	0.057571	0.096851	0.782494	745	1	0.014008	0.20413	0.23084	0.908267	1395	1	-1.2715	0.13568	0.13973	0.915863	838	0	-1.2934	0.92373	0.9822	0.999251	5949	3	1.8842
AGPAT9	13	0.045052	0.061513	0.641264	630	4	2.2847	0.43943	0.41015	0.96826	2715	1	-1.4804	0.37311	0.3398	0.933392	2304	0	-3.8478	0.65403	0.90077	0.999251	5157	2	1.7416
AGPS	7	0.99981	0.99973	0.999967	6209	0	-7.5827	0.99384	0.98984	0.996889	6165	0	-6.4368	0.35319	0.37522	0.933392	2176	0	-5.6354	0.21457	0.46526	0.999251	2820	3	4.2562
AGRN	11	0.66021	0.63895	0.941343	4170	1	-0.43133	0.65184	0.67272	0.96826	4014	0	-3.2142	0.68632	0.68901	0.933392	4229	0	-5.3795	0.071496	0.26833	0.999251	1312	5	5.2219
AGTR1	6	0.64324	0.6154	0.93447	4081	0	-4.3128	0.703	0.67579	0.96826	4312	0	-4.7635	0.4769	0.48309	0.933392	2939	0	-4.7993	0.80541	0.89939	0.999251	5618	1	-0.93133
AGTR2	5	0.55475	0.53071	0.918986	3604	0	-6.7773	0.64573	0.62051	0.96826	3982	0	-6.8958	0.87925	0.84268	0.947113	5461	0	-8.0777	0.32445	0.56596	0.999251	3624	2	1.7956
AGTRAP	5	0.34127	0.32191	0.868611	2536	1	0.15331	0.38604	0.39774	0.96826	2407	0	-3.2212	0.63344	0.56929	0.933392	3916	0	-5.8658	0.83707	0.86955	0.999251	5705	1	0.76129
AHSG	6	0.58565	0.55522	0.923677	3760	0	0.10269	0.35466	0.40252	0.96826	2244	0	-4.5924	0.24046	0.21711	0.933392	1490	0	-5.5897	0.12601	0.32773	0.999251	2028	2	4.0963
AIFM1	10	0.80073	0.77993	0.955701	4985	0	-1.6038	0.89998	0.86962	0.969799	5587	0	-4.1479	0.82211	0.75671	0.933392	5116	0	-6.6496	0.30625	0.62347	0.999251	3527	3	2.2199
AIFM2	7	0.068204	0.10746	0.795363	843	2	1.1787	0.02298	0.028805	0.809798	267	2	1.6766	0.22017	0.20015	0.915863	1376	0	-4.5542	0.56455	0.79481	0.999251	4839	2	2.8544
AIG1	10	0.70826	0.66133	0.941343	4456	0	-1.2096	0.7468	0.74475	0.96826	4611	0	-5.9091	0.98827	0.97823	0.990666	6144	0	-7.5165	0.072446	0.26791	0.999251	1324	6	4.9798
AJAP1	11	0.83311	0.81072	0.955701	5184	0	-0.4224	0.74119	0.73365	0.96826	4574	0	-5.8993	0.92626	0.88339	0.958017	5754	0	-6.1426	0.23861	0.58357	0.999251	3021	4	4.2276
AKAP1	14	0.03827	0.058408	0.628936	567	3	3.0604	0.059233	0.10529	0.83552	561	2	2.1081	0.22869	0.21158	0.933392	1424	0	-3.5937	0.26288	0.63397	0.999251	3222	4	4.1303
AKAP11	7	0.84539	0.80122	0.955701	5265	0	-4.3128	0.7574	0.73119	0.96826	4673	0	-6.5812	0.53045	0.53561	0.933392	3296	0	-6.6179	0.18849	0.43443	0.999251	2612	4	3.4949
AKAP6	7	0.90404	0.87804	0.972445	5622	0	-7.2354	0.6571	0.65747	0.96826	4042	0	-7.3543	0.36318	0.38997	0.933392	2241	0	-7.3912	0.1725	0.4128	0.999251	2462	4	2.7202
AKAP9	9	0.1682	0.21931	0.832828	1645	1	-3.6684	0.18409	0.18536	0.88179	1302	1	-3.779	0.12559	0.14088	0.915863	758	0	-3.8134	0.19449	0.48118	0.999251	2657	5	3.2134
ALCAM	13	0.37403	0.45826	0.902347	2707	1	-4.1281	0.44662	0.42654	0.96826	2758	1	-5.6377	0.46779	0.44269	0.933392	2869	0	-5.6741	0.50557	0.82386	0.999251	4595	3	3.9614
ALDH16A1	4	0.085092	0.093679	0.768857	1008	1	-0.918	0.2233	0.24921	0.912622	1489	0	-2.2406	0.29352	0.32459	0.933392	1776	0	-5.1456	0.16891	0.37301	0.999251	2425	3	3.316
ALDH3A2	15	0.70928	0.68596	0.943277	4464	1	0.53497	0.66819	0.72178	0.96826	4109	0	-0.99567	0.52839	0.49121	0.933392	3282	0	-4.976	0.048884	0.24094	0.999251	990	8	3.4749
ALDH3B2	6	0.76099	0.73253	0.951411	4767	0	-4.1255	0.78466	0.75258	0.96826	4837	0	-5.3179	0.64938	0.57371	0.933392	4012	0	-5.8109	0.36267	0.6047	0.999251	3825	1	0.73979
ALDH6A1	4	0.99164	0.98952	0.996189	6161	0	-8.2338	0.96328	0.95484	0.982555	5983	0	-7.6001	0.64154	0.56711	0.933392	3968	0	-7.6371	0.7767	0.80573	0.999251	5555	1	-0.054764
ALG1	13	0.064432	0.10229	0.79456	807	3	2.6284	0.0018352	0.0042286	0.565707	30	4	2.892	0.0027234	0.0029601	0.915863	11	1	-1.313	0.036708	0.20143	0.999251	786	5	4.8432
ALG10	6	0.10152	0.14029	0.802012	1143	1	-0.37414	0.10551	0.10564	0.83552	872	1	-7.0247	0.33792	0.35924	0.933392	2073	0	-8.2798	0.25869	0.50925	0.999251	3196	3	2.4464
ALG10B	7	0.63163	0.6043	0.933815	4021	0	0.15723	0.41387	0.46772	0.96826	2554	0	-2.1496	0.93619	0.90068	0.965102	5812	0	-7.0946	0.016442	0.084394	0.999251	424	5	6.0842
ALG11	7	0.036753	0.049982	0.588143	551	1	-5.8156	0.33017	0.33554	0.96826	2118	0	-5.9331	0.81547	0.7539	0.933392	5071	0	-6.3621	0.51315	0.74731	0.999251	4638	2	1.7738
ALG12	7	0.81851	0.78988	0.955701	5096	0	-1.9275	0.93376	0.89332	0.969799	5804	0	-7.7593	0.85134	0.78704	0.933392	5297	0	-7.7962	0.68223	0.84467	0.999251	5255	2	2.2395
ALG14	7	0.15313	0.19683	0.819251	1524	1	-0.88232	0.33306	0.33554	0.96826	2142	0	-6.6927	0.33971	0.35519	0.933392	2081	0	-7.0239	0.96987	0.97806	0.999251	6080	1	-0.23268
ALG1L2	7	0.43361	0.40595	0.883722	3033	1	-0.26449	0.42747	0.47633	0.96826	2638	0	-4.2768	0.44704	0.48407	0.933392	2765	0	-4.312	0.12068	0.3432	0.999251	1983	3	4.6742
ALG2	7	0.66166	0.62995	0.938359	4176	0	-1.0739	0.48931	0.50911	0.96826	3031	0	-7.3035	0.48596	0.50846	0.933392	3016	0	-4.0447	0.20697	0.46277	0.999251	2754	3	2.8833
ALG3	14	0.25982	0.34349	0.872726	2159	2	1.652	0.2986	0.35021	0.96826	1930	1	0.072874	0.12727	0.13721	0.915863	775	0	-2.8946	0.26276	0.63397	0.999251	3220	7	3.9113
ALG5	7	0.35775	0.35841	0.872726	2617	1	-2.7777	0.58709	0.59397	0.96826	3607	0	-4.1053	0.25779	0.22968	0.933392	1574	0	-7.9816	0.19331	0.4373	0.999251	2643	4	2.3786
ALG6	7	0.21924	0.24834	0.854344	1936	1	-2.6338	0.42541	0.46772	0.96826	2620	0	-2.7348	0.23516	0.20015	0.915863	1462	0	-2.7664	0.12757	0.3553	0.999251	2045	3	4.5222
ALG8	7	0.77736	0.75235	0.952208	4849	0	-4.213	0.83403	0.80408	0.96826	5171	0	-7.5815	0.99286	0.98952	0.996559	6167	0	-7.9481	0.034704	0.13698	0.999251	746	5	4.2281
ALG9	14	0.19929	0.31095	0.861948	1829	3	1.4072	0.38033	0.35022	0.96826	2371	1	-0.67528	0.56567	0.59682	0.933392	3502	0	-5.1629	0.12142	0.40624	0.999251	1990	6	5.0394
ALK	14	0.83012	0.79479	0.955701	5163	0	-1.2075	0.84971	0.84729	0.968843	5263	0	-3.1339	0.50416	0.46764	0.933392	3144	0	-3.737	0.19065	0.53923	0.999251	2625	7	4.1078
ALKBH5	4	0.9755	0.96697	0.992297	6048	0	-6.9467	0.9116	0.87725	0.969799	5660	0	-7.6106	0.84751	0.80248	0.937554	5280	0	-7.6476	0.98796	0.98858	0.999251	6165	0	-0.86762
ALOX5AP	6	0.38241	0.35954	0.872726	2754	1	-0.23367	0.17636	0.16666	0.88179	1266	1	-4.7887	0.12879	0.15348	0.915863	786	0	-5.0089	0.10182	0.28517	0.999251	1769	3	4.054
ALPI	6	0.27954	0.27703	0.855585	2244	1	-1.169	0.12567	0.12608	0.88179	996	1	-6.1353	0.17552	0.17542	0.915863	1106	0	-6.1719	0.46736	0.71133	0.999251	4417	2	2.8403
ALPK1	4	0.72815	0.68562	0.943266	4576	0	-5.561	0.72049	0.66342	0.96826	4419	0	-5.6781	0.56994	0.49578	0.933392	3535	0	-7.7629	0.3277	0.49844	0.999251	3645	2	2.5222
ALPL	13	0.92567	0.91667	0.983185	5745	0	-2.4088	0.93362	0.91953	0.972448	5802	0	-5.3682	0.77124	0.76306	0.933392	4780	0	-5.4044	0.07449	0.27941	0.999251	1359	5	5.0847
ALPP	11	0.078806	0.13723	0.802012	955	3	1.765	0.042578	0.075494	0.83552	446	2	2.0068	0.35848	0.29588	0.933392	2205	0	-4.3194	0.17954	0.4916	0.999251	2529	5	5.1467
ALPPL2	7	0.75731	0.73871	0.951411	4743	0	-2.622	0.73097	0.71413	0.96826	4497	0	-3.6291	0.98655	0.97877	0.991057	6134	0	-7.732	0.052866	0.18405	0.999251	1050	4	5.2712
AMBP	6	0.96911	0.95836	0.991414	5999	0	-5.9278	0.85873	0.81661	0.968843	5317	0	-6.0455	0.72946	0.66566	0.933392	4516	0	-6.0821	0.22714	0.48902	0.999251	2927	2	3.183
AMELX	5	0.42957	0.39835	0.883722	3006	1	-1.9398	0.22831	0.19254	0.88179	1517	0	-3.7608	0.41243	0.41837	0.933392	2548	0	-5.6719	0.35653	0.586	0.999251	3791	2	2.8571
AMFR	13	0.82603	0.78302	0.955701	5135	0	-1.0643	0.89086	0.88792	0.969799	5530	0	-6.4368	0.99899	0.998	0.999615	6204	0	-7.2878	0.17802	0.50298	0.999251	2516	7	4.6702
AMHR2	9	0.74389	0.71394	0.951411	4659	0	-0.11853	0.58683	0.59787	0.96826	3593	0	-6.1353	0.37384	0.33272	0.933392	2306	0	-5.9702	0.050983	0.20233	0.999251	1013	4	5.7122
AMICA1	18	0.064128	0.086361	0.759762	804	3	0.90802	0.025461	0.062476	0.83552	301	2	0.93786	0.021287	0.039535	0.915863	127	1	-5.0725	0.33831	0.74431	0.999251	3703	7	5.09
AMIGO1	7	0.07968	0.13494	0.802012	965	1	0.21607	0.25725	0.23639	0.908267	1702	1	-4.872	0.61732	0.55437	0.933392	3823	0	-7.7139	0.766	0.8837	0.999251	5525	2	1.7739
AMIGO2	14	0.44863	0.52305	0.914413	3096	2	0.7784	0.86538	0.85224	0.968843	5350	0	-3.1833	0.7348	0.75854	0.933392	4544	0	-6.4723	0.11237	0.3912	0.999251	1898	7	5.6745
AMIGO3	7	0.59536	0.55488	0.923677	3817	0	-0.14412	0.44712	0.48449	0.96826	2759	0	-0.88085	0.87497	0.82655	0.941851	5433	0	-7.5448	0.94651	0.9609	0.999251	6002	1	0.51403
AMN	14	0.15454	0.27708	0.855585	1533	2	0.74554	0.071202	0.10529	0.83552	628	1	0.72348	0.08093	0.08471	0.915863	474	0	-3.0429	0.074035	0.29762	0.999251	1349	8	5.922
AMOT	12	0.28512	0.34343	0.872726	2277	2	1.2345	0.1826	0.18176	0.88179	1299	1	-3.9204	0.21913	0.24348	0.933392	1366	0	-3.9552	0.044119	0.19651	0.999251	910	8	4.7962
ANAPC1	7	0.40632	0.39023	0.883722	2872	1	-1.1196	0.29366	0.2592	0.912622	1905	1	-5.1989	0.49495	0.50846	0.933392	3084	0	-6.1127	0.96335	0.96942	0.999251	6051	1	0.50387
ANG	8	0.7164	0.68425	0.941793	4495	0	-1.5631	0.6289	0.62482	0.96826	3865	0	-6.5379	0.93408	0.9036	0.965102	5800	0	-8.0062	0.23378	0.52642	0.999251	2983	3	3.9845
ANGPT1	7	0.93479	0.91626	0.983185	5796	0	-4.7215	0.80308	0.76471	0.96826	4967	0	-6.7983	0.6104	0.54693	0.933392	3774	0	-6.8352	0.20833	0.4641	0.999251	2772	3	3.1133
ANGPTL1	4	0.97992	0.97415	0.992688	6083	0	-7.6308	0.92478	0.89975	0.970858	5743	0	-7.7498	0.8687	0.83284	0.944326	5402	0	-7.7868	0.96556	0.9664	0.999251	6056	0	-0.42356
ANGPTL2	13	0.88408	0.86392	0.971283	5503	0	-1.4664	0.84302	0.83075	0.968843	5237	0	-5.5961	0.51099	0.44269	0.933392	3173	0	-3.043	0.080171	0.29845	0.999251	1468	6	5.8093
ANGPTL4	7	0.096137	0.14069	0.802012	1107	2	1.4005	0.38929	0.44141	0.96826	2427	0	-3.5033	0.96533	0.94776	0.978645	6005	0	-7.2401	0.17752	0.42498	0.999251	2511	3	2.5174
ANGPTL7	7	0.028769	0.048797	0.588143	445	3	1.6803	0.018494	0.028805	0.809798	218	2	1.9381	0.20728	0.20015	0.915863	1291	0	-1.6846	0.038221	0.15338	0.999251	817	4	4.6771
ANKH	6	0.14217	0.16415	0.815433	1455	1	-3.529	0.32216	0.35109	0.96826	2066	0	-5.9331	0.76508	0.69976	0.933392	4743	0	-6.5856	0.13419	0.34299	0.999251	2100	3	3.2499
ANKLE1	13	0.556	0.58247	0.933815	3611	1	-1.8811	0.50322	0.50248	0.96826	3112	0	-2.3902	0.3275	0.3398	0.933392	2008	0	-2.9126	0.61325	0.88076	0.999251	5013	3	3.0746
ANKLE2	12	0.88828	0.86362	0.971283	5529	0	-4.3128	0.91179	0.89491	0.969799	5661	0	-4.9908	0.72636	0.73104	0.933392	4492	0	-5.497	0.89805	0.97517	0.999251	5877	2	1.2945
ANKRD22	3	0.90985	0.88401	0.972622	5659	0	-8.1765	0.77957	0.71813	0.96826	4805	0	-8.2957	0.67799	0.60861	0.933392	4184	0	-8.3327	0.55331	0.63756	0.999251	4801	1	-2.0792
ANKRD29	7	0.94873	0.93651	0.988111	5868	0	-3.2602	0.66227	0.66616	0.96826	4082	0	-3.602	0.97813	0.96705	0.987394	6082	0	-7.4342	0.98285	0.98956	0.999251	6140	0	-0.73412
ANKRD32	12	0.40282	0.46243	0.902347	2854	1	-3.4048	0.54279	0.57628	0.96826	3342	0	-6.6128	0.5982	0.61945	0.933392	3690	0	-6.6496	0.28623	0.62656	0.999251	3386	6	3.3078
ANKRD46	6	0.037598	0.055683	0.619992	564	2	1.7276	0.031475	0.043829	0.83552	364	2	0.90372	0.19772	0.17542	0.915863	1231	0	-3.8579	0.28403	0.53116	0.999251	3368	2	3.5707
ANO1	12	0.0043287	0.0086189	0.443785	90	3	4.1028	0.0015887	0.0035226	0.565707	26	3	4.6192	0.013594	0.026293	0.915863	75	1	0.26777	0.18174	0.51578	0.999251	2553	6	4.5531
ANO10	8	0.76826	0.73541	0.951411	4799	0	-4.1477	0.74481	0.74043	0.96826	4597	0	-5.5805	0.83387	0.77954	0.933392	5199	0	-7.3209	0.36126	0.6562	0.999251	3817	3	2.9963
ANO2	7	0.39046	0.39023	0.883722	2787	1	-0.63358	0.74192	0.71909	0.96826	4579	0	-6.0609	0.32042	0.2702	0.933392	1957	0	-6.0975	0.80144	0.90657	0.999251	5605	1	0.41439
ANO3	11	0.080508	0.13991	0.802012	969	2	2.2367	0.17517	0.19511	0.88179	1263	1	-4.2232	0.15869	0.16952	0.915863	989	0	-4.2584	0.012072	0.081397	0.999251	330	5	4.1533
ANO4	20	0.11046	0.20502	0.819251	1215	3	2.6596	0.028264	0.06701	0.83552	328	3	3.3814	0.22506	0.22428	0.933392	1402	0	-0.43944	0.044376	0.26844	0.999251	915	9	5.1319
ANO5	6	0.052283	0.088628	0.760397	689	1	-6.3174	0.17197	0.16666	0.88179	1249	1	-6.4356	0.85323	0.81439	0.941851	5307	0	-6.5856	0.088258	0.25556	0.999251	1592	3	4.7432
ANO6	9	0.16387	0.21515	0.832828	1619	1	0.12992	0.16973	0.18536	0.88179	1237	1	-0.77152	0.058112	0.072528	0.915863	344	0	-1.0878	0.70838	0.88222	0.999251	5362	2	2.713
ANO7	12	0.95561	0.93674	0.988111	5911	0	-5.9123	0.85826	0.86404	0.969799	5309	0	-3.9539	0.95221	0.91861	0.969908	5913	0	-6.2289	0.035316	0.17648	0.999251	765	8	3.6079
ANO8	7	0.12107	0.15711	0.813586	1314	1	-0.43939	0.088089	0.088471	0.83552	746	1	-6.5918	0.11476	0.11156	0.915863	695	0	-6.6285	0.24227	0.50482	0.999251	3051	3	3.07
ANO9	5	0.23724	0.23197	0.842297	2038	1	0.58648	0.29744	0.33988	0.96826	1925	0	-4.9064	0.38709	0.39772	0.933392	2386	0	-4.9423	0.54103	0.7041	0.999251	4742	1	1.2201
ANPEP	11	0.85324	0.83023	0.964367	5319	0	-1.9353	0.68118	0.69694	0.96826	4188	0	-2.8804	0.37405	0.33641	0.933392	2308	0	-5.3474	0.95667	0.98542	0.999251	6034	1	1.0922
ANTXR1	11	0.35257	0.4266	0.901805	2592	2	0.76354	0.57059	0.62806	0.96826	3516	0	-3.5108	0.97505	0.96008	0.983392	6066	0	-7.4641	0.028196	0.15466	0.999251	636	5	5.0219
ANTXR2	13	0.38034	0.45826	0.902347	2744	2	0.93677	0.46567	0.42654	0.96826	2892	1	-1.8003	0.23339	0.26157	0.933392	1451	0	-4.552	0.10559	0.38008	0.999251	1817	7	4.1102
ANTXRL	6	0.029987	0.040822	0.575144	463	2	1.6821	0.0045331	0.0048628	0.565707	65	1	-1.8894	0.0064939	0.012732	0.915863	32	1	-7.0239	0.4131	0.65116	0.999251	4106	1	-0.91939
AOC2	5	0.30142	0.29441	0.861948	2356	1	-6.0319	0.85416	0.79539	0.96826	5288	0	-6.2997	0.74085	0.66426	0.933392	4585	0	-6.3364	0.45174	0.6451	0.999251	4333	2	2.2757
AOC3	15	0.74089	0.71507	0.951411	4642	1	-0.34926	0.72796	0.77351	0.96826	4473	0	-2.4091	0.855	0.8171	0.941851	5326	0	-5.4289	0.0346	0.21388	0.999251	745	8	4.2774
AP000322.53	7	0.35002	0.3584	0.872726	2580	1	-0.052344	0.41226	0.46772	0.96826	2547	0	-2.6569	0.49031	0.50846	0.933392	3048	0	-4.2584	0.11594	0.33606	0.999251	1934	3	3.8959
AP000350.10	6	0.067716	0.1156	0.795363	839	2	1.599	0.39497	0.43467	0.96826	2461	0	-4.4733	0.48507	0.48671	0.933392	3009	0	-7.1908	0.40627	0.64719	0.999251	4056	3	2.9772
AP5S1	5	0.052453	0.074214	0.694039	693	2	1.3591	0.19996	0.18359	0.88179	1369	1	-3.779	0.31085	0.33223	0.933392	1904	0	-3.8134	0.075629	0.23005	0.999251	1387	4	3.7734
APCDD1	9	0.65673	0.60661	0.933815	4152	1	-1.4689	0.5977	0.60599	0.96826	3677	0	-4.872	0.20789	0.23473	0.933392	1299	0	-4.9079	0.41447	0.7096	0.999251	4115	4	3.7882
APCDD1L	11	0.69208	0.67159	0.941343	4343	1	-2.1173	0.53488	0.58853	0.96826	3298	0	-4.1096	0.62893	0.66853	0.933392	3892	0	-4.1446	0.6599	0.88753	0.999251	5178	4	3.3778
APH1A	8	0.26573	0.3056	0.861948	2183	1	-0.47141	0.69437	0.69055	0.96826	4266	0	-7.8854	0.99857	0.99801	0.999615	6202	0	-7.9224	0.20631	0.48558	0.999251	2749	4	2.7412
APH1B	5	0.22341	0.21782	0.832828	1964	1	-1.3486	0.11757	0.13055	0.88179	943	1	-5.302	0.086617	0.080798	0.915863	525	0	-4.8636	0.7654	0.84736	0.999251	5521	1	1.0311
APLF	6	0.11475	0.1575	0.813586	1266	1	-0.56923	0.36717	0.41869	0.96826	2313	0	-0.50655	0.73978	0.67812	0.933392	4573	0	-6.7306	0.040039	0.1469	0.999251	840	4	2.8585
APLNR	6	0.60682	0.57417	0.9319	3885	0	-0.39795	0.72877	0.69285	0.96826	4484	0	-6.7327	0.51754	0.49404	0.933392	3214	0	-6.7695	0.74071	0.87068	0.999251	5448	2	1.3673
APLP1	13	0.12235	0.20482	0.819251	1324	3	1.2445	0.29773	0.3288	0.96826	1927	1	-0.99848	0.19272	0.19712	0.915863	1209	0	-1.6675	0.28105	0.64572	0.999251	3348	6	5.1057
APLP2	15	0.41491	0.50145	0.910573	2931	1	0.13268	0.48469	0.45799	0.96826	3004	1	-1.467	0.63186	0.65913	0.933392	3914	0	-3.6668	0.64542	0.90985	0.999251	5122	5	3.3685
APMAP	7	0.78322	0.75882	0.952366	4878	0	-4.9861	0.4779	0.50516	0.96826	2974	0	-6.3122	0.13858	0.16907	0.915863	862	0	-7.5781	0.53869	0.76585	0.999251	4736	3	1.7789
APOB	9	0.74335	0.7078	0.948681	4656	0	0.01568	0.98879	0.97717	0.991163	6137	0	-6.6938	0.96522	0.93908	0.975468	6002	0	-6.9326	0.51288	0.78515	0.999251	4636	2	3.5496
APOC4-APOC2	6	0.45299	0.4344	0.902347	3114	1	-0.77062	0.58785	0.57962	0.96826	3615	0	-6.7958	0.4644	0.47203	0.933392	2855	0	-7.4591	0.054503	0.17524	0.999251	1074	4	4.0437
APOD	7	0.16268	0.19683	0.819251	1603	2	0.74838	0.04063	0.054621	0.83552	436	2	0.98747	0.13537	0.15037	0.915863	837	0	-4.5709	0.17886	0.4273	0.999251	2522	3	4.2885
APOH	5	0.45281	0.40524	0.883722	3113	0	0.62211	0.51066	0.49621	0.96826	3160	0	-2.7118	0.8195	0.7685	0.933392	5098	0	-8.1569	0.3051	0.54958	0.999251	3514	3	2.9389
APOL1	6	0.73704	0.71123	0.951411	4624	0	-5.2516	0.8157	0.76049	0.96826	5051	0	-6.4473	0.65853	0.57993	0.933392	4064	0	-6.484	0.59568	0.76875	0.999251	4956	1	0.03968
APOL2	14	0.0092202	0.01842	0.491823	175	4	3.8333	0.014941	0.021686	0.809798	185	2	3.3071	0.072631	0.08471	0.915863	424	0	-0.17908	0.38581	0.74452	0.999251	3936	5	4.627
APOL4	13	0.60347	0.61379	0.93447	3859	1	0.77679	0.67454	0.72357	0.96826	4146	0	-2.626	0.88051	0.83656	0.944533	5471	0	-6.4177	0.30818	0.66494	0.999251	3540	6	4.0258
APOL6	7	0.36453	0.36636	0.880198	2645	1	-1.5889	0.57507	0.56971	0.96826	3540	0	-6.8075	0.66677	0.61685	0.933392	4107	0	-6.8443	0.21882	0.47358	0.999251	2862	4	2.772
APOLD1	7	0.89289	0.86133	0.971273	5558	0	-3.242	0.6375	0.63001	0.96826	3925	0	-5.5749	0.33008	0.31386	0.933392	2023	0	-5.6113	0.53655	0.76013	0.999251	4729	3	1.2514
APOO	7	0.17702	0.20893	0.819251	1703	2	0.67956	0.26875	0.24786	0.912622	1764	1	-3.2618	0.28221	0.24741	0.933392	1714	0	-4.7471	0.22053	0.47471	0.999251	2875	3	4.2963
APP	10	0.33143	0.38922	0.883722	2494	1	0.34595	0.67877	0.67675	0.96826	4176	0	-2.5253	0.63729	0.64517	0.933392	3941	0	-6.3364	0.36028	0.70199	0.999251	3812	4	3.6416
AQP1	19	0.46139	0.55474	0.923677	3155	2	1.5231	0.41584	0.44512	0.96826	2565	1	0.24079	0.26868	0.27443	0.933392	1649	0	-3.6291	0.54667	0.89056	0.999251	4771	6	4.5354
AQP10	7	0.62683	0.6043	0.933815	3990	0	-4.448	0.74833	0.72874	0.96826	4618	0	-4.5623	0.5576	0.54693	0.933392	3447	0	-7.2945	0.73184	0.86815	0.999251	5420	2	1.4908
AQP11	8	0.76669	0.73541	0.951411	4788	0	-1.2949	0.59242	0.59549	0.96826	3642	0	-2.086	0.94433	0.91001	0.967799	5872	0	-7.3787	0.08014	0.25286	0.999251	1467	5	4.4853
AQP12A	7	0.71829	0.6882	0.943277	4508	0	-2.0446	0.56846	0.56971	0.96826	3503	0	-6.7423	0.93222	0.89443	0.96177	5789	0	-7.2401	0.1828	0.43042	0.999251	2561	2	4.1448
AQP12B	5	0.048067	0.074213	0.694039	651	1	-5.0679	0.067372	0.068179	0.83552	603	1	-5.184	0.11211	0.12851	0.915863	682	0	-5.2202	0.8162	0.86399	0.999251	5646	1	-0.06262
AQP2	6	0.0033836	0.0053154	0.443785	68	2	3.3322	0.0026673	0.0033521	0.565707	41	2	3.3568	0.034779	0.03724	0.915863	209	0	0.17799	0.18031	0.42354	0.999251	2538	3	3.5181
AQP3	7	0.55601	0.50871	0.910573	3612	1	-0.63963	0.35319	0.39527	0.96826	2237	0	-1.0637	0.39305	0.41801	0.933392	2421	0	-5.1918	0.21925	0.47358	0.999251	2864	3	3.6415
AQP4	3	0.34609	0.32773	0.870085	2565	0	-6.1556	0.70533	0.63413	0.96826	4323	0	-7.3035	0.58143	0.51254	0.933392	3604	0	-7.3404	0.26363	0.40398	0.999251	3225	2	1.8287
AQP5	14	0.35917	0.43604	0.902347	2625	2	1.2292	0.493	0.45082	0.96826	3055	1	0.51625	0.66728	0.6871	0.933392	4113	0	-3.3527	0.25214	0.61722	0.999251	3132	4	4.8533
AQP6	13	0.4766	0.52773	0.918425	3240	1	-2.2713	0.2332	0.26337	0.912622	1542	1	-5.3179	0.48591	0.44269	0.933392	3015	0	-5.3541	0.94727	0.99036	0.999251	6009	2	2.357
AQP7	7	0.9695	0.96333	0.991414	6004	0	-6.22	0.84216	0.80774	0.96826	5222	0	-6.338	0.68144	0.62321	0.933392	4208	0	-6.3747	0.22971	0.48419	0.999251	2955	2	2.4913
AQP8	7	0.13051	0.17666	0.819251	1382	1	-1.4181	0.019686	0.028805	0.809798	228	1	-3.1651	0.019435	0.043262	0.915863	116	1	-7.1398	0.32558	0.61326	0.999251	3632	3	3.7268
AQP9	6	0.094992	0.12854	0.802012	1096	1	-0.20732	0.088629	0.085094	0.83552	748	1	-7.1727	0.074971	0.085413	0.915863	434	0	-7.6476	0.12314	0.32672	0.999251	2002	4	2.6188
AQPEP	7	0.90981	0.88162	0.972622	5657	0	-2.7029	0.99147	0.98664	0.995029	6153	0	-7.6518	0.97699	0.96544	0.986154	6077	0	-7.6887	0.57851	0.80209	0.999251	4906	3	2.6103
AQR	13	0.049459	0.070194	0.671144	667	3	1.642	0.049909	0.094705	0.83552	490	2	2.1324	0.1162	0.12774	0.915863	707	0	-1.9903	0.0048748	0.031012	0.999251	161	8	4.5669
AREG	7	0.68223	0.65415	0.941343	4290	0	-1.8342	0.59052	0.60418	0.96826	3625	0	-5.7174	0.7787	0.71385	0.933392	4834	0	-7.3209	0.02405	0.10508	0.999251	563	4	4.5669
AREL1	6	0.2038	0.21687	0.832828	1852	1	-3.7229	0.94687	0.9148	0.971569	5884	0	-7.0729	0.88764	0.8379	0.944976	5523	0	-7.1098	0.14817	0.36343	0.999251	2233	3	4.2195
ARHGAP1	7	0.21593	0.24834	0.854344	1915	1	-3.3817	0.12586	0.13405	0.88179	998	1	-5.0026	0.098303	0.098459	0.915863	590	0	-6.1719	0.046779	0.16418	0.999251	958	5	4.862
ARHGAP26	14	0.44551	0.52305	0.914413	3085	2	0.75304	0.76425	0.76554	0.96826	4713	0	-4.1675	0.72905	0.75854	0.933392	4509	0	-5.4767	0.32989	0.70518	0.999251	3658	3	3.3924
ARHGAP36	11	0.23726	0.28033	0.86179	2039	2	1.3333	0.29231	0.285	0.943885	1895	1	-2.1147	0.56469	0.58933	0.933392	3494	0	-4.4061	0.81407	0.94179	0.999251	5642	2	2.7807
ARIH2OS	7	0.17676	0.20893	0.819251	1702	1	-1.6314	0.67485	0.68017	0.96826	4151	0	-6.363	0.39305	0.41801	0.933392	2428	0	-6.3998	0.47512	0.71827	0.999251	4463	3	2.012
ARL10	7	0.94998	0.93789	0.988183	5874	0	-5.9278	0.773	0.74735	0.96826	4766	0	-6.0455	0.5576	0.54693	0.933392	3450	0	-6.0821	0.98676	0.99176	0.999251	6162	0	-1.3871
ARL6IP1	9	0.66377	0.60661	0.933815	4188	0	-1.4928	0.82051	0.79854	0.96826	5084	0	-4.9064	0.71581	0.65258	0.933392	4427	0	-6.035	0.15701	0.43204	0.999251	2313	4	4.9131
ARL6IP5	7	0.55766	0.51661	0.913657	3617	1	-1.9838	0.79378	0.75185	0.96826	4896	0	-4.2379	0.5607	0.54693	0.933392	3468	0	-5.2753	0.30515	0.59896	0.999251	3515	2	1.3927
ARL6IP6	6	0.18976	0.20913	0.819251	1776	1	-0.87142	0.21451	0.19685	0.88179	1448	1	-4.8488	0.46661	0.47203	0.933392	2864	0	-6.2273	0.27369	0.51941	0.999251	3294	2	3.3621
ARMC10	12	0.62021	0.60006	0.933815	3955	1	0.010441	0.69699	0.70373	0.96826	4278	0	-1.2715	0.78905	0.74236	0.933392	4894	0	-5.7539	0.21703	0.5626	0.999251	2841	3	2.2717
ARMCX1	7	0.98058	0.97358	0.992604	6088	0	-6.2326	0.8885	0.8511	0.968843	5514	0	-6.3506	0.7202	0.63555	0.933392	4457	0	-5.4519	0.69172	0.84978	0.999251	5292	1	0.64293
ARMCX2	15	0.18734	0.3082	0.861948	1764	3	1.9642	0.8786	0.87115	0.969799	5437	0	-4.2963	0.5541	0.49121	0.933392	3423	0	-4.6819	0.067914	0.27362	0.999251	1269	9	4.213
ARMCX3	14	0.3754	0.4549	0.902347	2717	2	0.70996	0.55266	0.55771	0.96826	3402	0	-4.227	0.26518	0.32086	0.933392	1630	0	-6.4243	0.13511	0.43519	0.999251	2108	7	2.9823
ARMCX6	6	0.14563	0.16415	0.815433	1479	1	-5.1228	0.04872	0.064184	0.83552	479	1	-5.2391	0.11029	0.097033	0.915863	669	0	-5.2753	0.41979	0.66627	0.999251	4149	2	2.9493
ARSB	10	0.38887	0.41372	0.896561	2779	1	-3.0209	0.9176	0.89256	0.969799	5705	0	-5.2391	0.77759	0.71617	0.933392	4826	0	-5.2753	0.12856	0.39312	0.999251	2054	5	3.7679
ARSD	7	0.88263	0.85039	0.967726	5491	0	-3.6733	0.89619	0.85802	0.969799	5562	0	-6.4118	0.7787	0.71385	0.933392	4835	0	-6.4485	0.20717	0.46277	0.999251	2755	4	2.9781
ARSE	12	0.76873	0.72026	0.951411	4801	0	-0.3545	0.65497	0.69537	0.96826	4033	0	-3.3493	0.49679	0.47526	0.933392	3100	0	-3.3829	0.41284	0.76056	0.999251	4104	4	1.3911
ARSF	7	0.46991	0.43746	0.902347	3204	1	-4.9513	0.39313	0.44141	0.96826	2451	0	-5.0672	0.53391	0.53947	0.933392	3325	0	-5.1032	0.41169	0.66918	0.999251	4095	1	-0.5296
ARSH	7	0.0033669	0.0063927	0.443785	67	4	1.0076	0.18451	0.19073	0.88179	1306	1	-3.9858	0.28279	0.25878	0.933392	1718	0	-4.8171	0.064751	0.20256	0.999251	1217	4	4.0231
ARSK	6	0.13239	0.16081	0.813586	1396	2	0.71415	0.31605	0.35109	0.96826	2038	0	-6.7612	0.90332	0.86094	0.952033	5614	0	-6.9067	0.46003	0.70637	0.999251	4381	2	1.9977
ART1	7	0.7455	0.72936	0.951411	4669	0	-4.8573	0.6727	0.67746	0.96826	4142	0	-4.9729	0.63817	0.57619	0.933392	3947	0	-7.2332	0.86958	0.93865	0.999251	5806	1	0.54402
ART3	12	0.079514	0.12731	0.802012	963	3	1.5409	0.12767	0.16619	0.88179	1006	1	0.46068	0.13114	0.14078	0.915863	806	0	-2.9646	0.38757	0.73766	0.999251	3952	5	3.9614
ART4	8	0.23061	0.28136	0.861948	2007	1	0.43196	0.39655	0.43728	0.96826	2464	0	-2.8815	0.79344	0.73836	0.933392	4926	0	-5.8478	0.41011	0.70675	0.999251	4085	3	3.742
ARV1	6	0.51605	0.46475	0.902347	3431	0	-0.58559	0.33434	0.38565	0.96826	2149	0	-5.1557	0.42334	0.45669	0.933392	2606	0	-5.1918	0.032171	0.12387	0.999251	705	3	5.2375
ASAH1	10	0.056519	0.10019	0.79196	734	3	1.8118	0.60001	0.62814	0.96826	3690	0	-1.7412	0.91612	0.87458	0.954632	5700	0	-7.3274	0.014486	0.093535	0.999251	381	7	5.8239
ASAH2	6	0.82629	0.79664	0.955701	5138	0	-2.9159	0.76207	0.72397	0.96826	4702	0	-4.5515	0.45408	0.46442	0.933392	2798	0	-5.6113	0.77273	0.89372	0.999251	5546	1	-0.20375
ASB11	8	0.13361	0.1773	0.819251	1404	2	1.3433	0.4113	0.4572	0.96826	2540	0	0.024559	0.70229	0.63896	0.933392	4327	0	-5.2112	0.28351	0.58633	0.999251	3363	3	3.9093
ASB18	7	0.52911	0.50871	0.910573	3492	1	-1.373	0.38552	0.43247	0.96826	2401	0	-6.8075	0.49659	0.50846	0.933392	3093	0	-6.8443	0.14457	0.38526	0.999251	2198	3	2.2439
ASB5	7	0.52924	0.50871	0.910573	3495	1	-1.7827	0.99771	0.99653	0.999098	6195	0	-8.1235	0.9931	0.98952	0.996559	6169	0	-8.1605	0.90392	0.94619	0.999251	5893	1	1.1396
ASGR1	5	0.041297	0.06261	0.647388	590	1	-3.3796	0.033424	0.033344	0.83552	381	1	-6.8872	0.021652	0.030977	0.915863	130	0	-5.5408	0.70055	0.83534	0.999251	5330	1	-0.69377
ASGR2	14	0.23149	0.33797	0.872726	2013	2	1.9966	0.11913	0.17498	0.88179	951	1	-4.6864	0.11731	0.13721	0.915863	714	0	-4.7221	0.10748	0.37269	0.999251	1837	6	4.5451
ASIC1	11	0.73943	0.68832	0.943277	4631	0	0.34896	0.44041	0.40434	0.96826	2720	0	-1.4143	0.71296	0.70441	0.933392	4407	0	-5.7922	0.15281	0.4401	0.999251	2267	5	5.3542
ASIC2	7	0.73361	0.7093	0.949969	4606	0	-2.0667	0.89619	0.85802	0.969799	5560	0	-5.0771	0.7787	0.71385	0.933392	4833	0	-6.4121	0.2717	0.55964	0.999251	3278	3	3.6525
ASIC3	13	0.82732	0.78961	0.955701	5145	0	-0.59479	0.48809	0.42654	0.96826	3025	0	-1.6421	0.19272	0.19712	0.915863	1212	0	-3.9144	0.96834	0.99288	0.999251	6074	2	1.4609
ASIC4	7	0.53477	0.50871	0.910573	3517	1	-0.37455	0.99821	0.99728	0.999531	6199	0	-7.7451	0.64802	0.58332	0.933392	4000	0	-4.6053	0.053021	0.18608	0.999251	1051	5	3.4007
ASIC5	6	0.2559	0.25459	0.855585	2140	1	-0.33393	0.39684	0.43467	0.96826	2471	0	-1.5038	0.1439	0.16456	0.915863	903	0	-3.5841	0.80817	0.89939	0.999251	5624	1	1.1186
ASPH	12	0.77881	0.73526	0.951411	4859	0	-1.009	0.96401	0.94299	0.978834	5986	0	-6.6335	0.83368	0.77652	0.933392	5198	0	-5.3541	0.21657	0.5626	0.999251	2837	5	3.0796
ASPHD1	13	0.75869	0.73192	0.951411	4749	1	-0.48485	0.79883	0.78968	0.96826	4933	0	-5.4404	0.91039	0.86285	0.952033	5659	0	-5.4767	0.76248	0.93705	0.999251	5511	4	2.8593
ASPHD2	9	0.22716	0.2831	0.861948	1991	2	0.91128	0.82565	0.80757	0.96826	5109	0	-5.2071	0.9516	0.92805	0.973167	5907	0	-6.9497	0.049443	0.19847	0.999251	995	4	5.0643
ASPN	6	0.93226	0.91561	0.983185	5786	0	-6.8777	0.74339	0.69748	0.96826	4587	0	-7.5736	0.54071	0.49404	0.933392	3360	0	-4.7993	0.98639	0.98849	0.999251	6159	0	-1.0364
ASPRV1	5	0.80008	0.76137	0.952366	4977	0	-5.7119	0.67464	0.63018	0.96826	4148	0	-5.8293	0.68155	0.61537	0.933392	4209	0	-6.4957	0.89744	0.90841	0.999251	5875	1	-0.25628
ASTL	7	0.46275	0.42964	0.901805	3168	1	0.80455	0.68611	0.68818	0.96826	4214	0	-5.2391	0.69209	0.62321	0.933392	4266	0	-6.9154	0.3286	0.61759	0.999251	3650	3	3.8019
ASTN1	13	0.24045	0.31349	0.861948	2048	2	1.6118	0.21766	0.23084	0.908267	1460	1	-1.4732	0.10685	0.12773	0.915863	647	0	-3.7159	0.50933	0.82707	0.999251	4611	3	4.2611
ASTN2	13	0.16368	0.26984	0.855585	1617	3	1.1402	0.056846	0.094705	0.83552	536	2	2.0167	0.40412	0.3398	0.933392	2482	0	-4.5088	0.45031	0.79665	0.999251	4327	5	3.3601
ASZ1	6	0.29358	0.29168	0.861948	2315	1	-0.64129	0.47671	0.4799	0.96826	2962	0	-4.3273	0.50294	0.49404	0.933392	3133	0	-7.0946	0.97985	0.98552	0.999251	6127	0	-0.86016
ATAD1	12	0.80539	0.77019	0.955321	5019	0	0.24559	0.44517	0.4013	0.96826	2743	1	-2.3583	0.37438	0.31775	0.933392	2312	0	-4.6828	0.051517	0.21263	0.999251	1023	6	5.1515
ATCAY	7	0.30962	0.31115	0.861948	2391	1	-3.8968	0.18858	0.19073	0.88179	1319	1	-4.2768	0.41363	0.43172	0.933392	2553	0	-4.312	0.73781	0.87017	0.999251	5436	2	1.7662
ATF6	4	0.14337	0.14895	0.807338	1464	1	-0.27224	0.14642	0.13539	0.88179	1114	1	-5.4093	0.19801	0.16507	0.915863	1232	0	-6.7306	0.088364	0.21266	0.999251	1597	2	1.7804
ATF6B	11	0.18668	0.25553	0.855585	1759	2	1.3834	0.78433	0.77841	0.96826	4834	0	-3.9204	0.5878	0.61933	0.933392	3637	0	-6.8167	0.41975	0.75388	0.999251	4148	5	2.9789
ATF7	10	0.2303	0.26601	0.855585	2005	1	-2.0969	0.15811	0.16331	0.88179	1175	1	-2.6503	0.51447	0.54284	0.933392	3196	0	-4.3276	0.1844	0.50454	0.999251	2576	5	4.0061
ATG9A	12	0.86681	0.84205	0.967726	5390	0	-0.90955	0.93314	0.90874	0.971103	5799	0	-5.9824	0.9489	0.91733	0.969908	5892	0	-6.5525	0.52836	0.83106	0.999251	4697	5	3.4946
ATG9B	16	0.43852	0.51688	0.913874	3052	1	-1.0873	0.44561	0.40817	0.96826	2747	1	-2.3171	0.50937	0.47789	0.933392	3165	0	-5.2754	0.46735	0.83174	0.999251	4416	6	3.9802
ATL1	13	0.41736	0.4895	0.910573	2944	1	-0.072496	0.53235	0.5438	0.96826	3282	0	0.27432	0.28583	0.32115	0.933392	1732	0	-2.3695	0.00085545	0.0078716	0.999251	32	9	6.8134
ATL2	13	0.41157	0.4895	0.910573	2913	1	-1.266	0.8349	0.83075	0.968843	5177	0	-4.1675	0.70256	0.73214	0.933392	4331	0	-4.0056	0.48237	0.81657	0.999251	4495	3	2.2158
ATL3	13	0.42807	0.49638	0.910573	2993	1	0.57499	0.2382	0.26337	0.912622	1576	1	-0.84586	0.30522	0.3398	0.933392	1863	0	-4.3421	0.043935	0.20963	0.999251	906	7	4.6105
ATM	13	0.58889	0.60585	0.933815	3783	1	-0.43351	0.6509	0.70635	0.96826	4003	0	-2.3902	0.3275	0.3398	0.933392	2010	0	-6.7405	0.17151	0.49593	0.999251	2451	4	4.3111
ATP10A	15	0.77149	0.75207	0.952208	4816	1	0.18986	0.64122	0.70222	0.96826	3945	0	-2.7985	0.94358	0.91107	0.968595	5870	0	-5.6113	0.042996	0.22611	0.999251	886	9	5.3443
ATP10B	7	0.12317	0.16598	0.815433	1332	2	1.2689	0.32659	0.32501	0.96826	2092	0	-0.77152	0.045497	0.057213	0.915863	265	0	-3.2119	0.56293	0.79398	0.999251	4834	2	2.8181
ATP10D	8	0.82865	0.80502	0.955701	5152	0	-3.9708	0.86425	0.83229	0.968843	5346	0	-5.4814	0.69958	0.63562	0.933392	4311	0	-5.8109	0.072612	0.24622	0.999251	1326	3	4.9035
ATP11A	11	0.24202	0.28606	0.861948	2056	2	1.2839	0.28791	0.285	0.943885	1873	1	-0.7045	0.53558	0.56792	0.933392	3332	0	-3.2821	0.40138	0.73347	0.999251	4028	3	4.4547
ATP11B	7	0.84914	0.80838	0.955701	5294	0	-4.4352	0.95744	0.93502	0.97816	5949	0	-7.3354	0.98026	0.96865	0.987764	6095	0	-8.3032	0.24849	0.52129	0.999251	3098	3	3.9391
ATP11C	11	0.0062664	0.012071	0.461744	130	4	2.4232	0.43756	0.38977	0.96826	2700	0	0.38007	0.20897	0.25273	0.933392	1305	0	-1.9811	0.33933	0.66211	0.999251	3709	4	3.3556
ATP12A	14	0.044539	0.064011	0.650886	623	4	1.453	0.1328	0.18253	0.88179	1032	2	1.0822	0.46184	0.4336	0.933392	2836	0	-3.3451	0.020428	0.13418	0.999251	499	6	7.1779
ATP13A1	13	0.73675	0.72407	0.951411	4619	1	-0.28585	0.66104	0.70635	0.96826	4071	0	-3.7083	0.19272	0.19712	0.915863	1207	0	-2.6979	0.64785	0.89734	0.999251	5138	3	3.4938
ATP13A2	5	0.14447	0.16205	0.815433	1472	1	-6.9003	0.64322	0.62051	0.96826	3957	0	-7.0189	0.8978	0.85957	0.952033	5588	0	-7.0558	0.62822	0.77346	0.999251	5062	1	0.01152
ATP13A3	9	0.20508	0.24893	0.85542	1856	2	0.733	0.056087	0.074509	0.83552	529	1	0.248	0.043696	0.054812	0.915863	253	0	-0.78703	0.25798	0.57368	0.999251	3191	4	4.3249
ATP13A4	12	0.9675	0.95707	0.991414	5986	0	-2.8135	0.90055	0.88489	0.969799	5590	0	-5.112	0.69798	0.70725	0.933392	4300	0	-4.8127	0.44895	0.78092	0.999251	4319	4	4.42
ATP13A5	5	0.69825	0.66578	0.941343	4389	0	-2.0067	0.28036	0.31728	0.96826	1825	0	-2.8476	0.72847	0.66205	0.933392	4506	0	-6.6496	0.073474	0.22035	0.999251	1342	2	4.8684
ATP1A1	13	0.32754	0.39473	0.883722	2476	2	1.1506	0.52016	0.51632	0.96826	3218	0	0.29583	0.082844	0.10316	0.915863	497	0	-5.7036	0.15041	0.47128	0.999251	2253	4	5.4113
ATP1A2	13	0.12902	0.2197	0.832828	1373	2	1.9036	0.038311	0.07054	0.83552	416	1	-2.3902	0.030505	0.053679	0.915863	193	1	-2.4204	0.16854	0.49593	0.999251	2422	5	4.4269
ATP1A3	12	0.026096	0.03979	0.563127	409	3	3.2978	0.082403	0.10637	0.83552	705	1	0.23795	0.10401	0.11859	0.915863	628	0	-1.2183	0.38759	0.73766	0.999251	3953	4	3.5871
ATP1A4	7	0.4656	0.42964	0.901805	3181	1	-2.6725	0.99744	0.99652	0.999098	6190	0	-8.0484	0.99237	0.98952	0.996559	6166	0	-8.0854	0.035006	0.13698	0.999251	750	4	4.7293
ATP1B1	10	0.17128	0.23564	0.849208	1666	2	1.5994	0.50602	0.56344	0.96826	3132	0	-1.1072	0.75901	0.6917	0.933392	4710	0	-5.9187	0.33444	0.67597	0.999251	3680	4	3.2801
ATP1B2	7	0.0096905	0.012096	0.461744	180	2	3.164	0.023477	0.030764	0.83552	274	2	1.6941	0.12575	0.11156	0.915863	760	0	-1.7611	0.071414	0.21644	0.999251	1310	5	4.4761
ATP1B3	14	0.093591	0.16522	0.815433	1085	2	2.9647	0.014116	0.018781	0.809798	173	3	2.0816	0.018104	0.030509	0.915863	107	1	-1.2438	0.31664	0.69463	0.999251	3586	5	4.5809
ATP1B4	7	0.015652	0.017495	0.491823	273	3	1.9235	0.03723	0.054621	0.83552	406	2	1.1017	0.064954	0.071164	0.915863	372	0	-4.5088	0.052358	0.18405	0.999251	1039	5	4.5552
ATP2A1	14	0.19274	0.30158	0.861948	1793	2	1.839	0.16454	0.19955	0.88179	1207	1	0.88827	0.075959	0.08471	0.915863	446	0	-3.3829	0.089831	0.32064	0.999251	1621	8	4.7426
ATP2A2	14	0.35144	0.42639	0.901805	2587	2	1.0684	0.10305	0.16144	0.88179	857	2	1.4289	0.42387	0.3604	0.933392	2612	0	-2.4979	0.040006	0.20783	0.999251	839	6	5.581
ATP2A3	6	0.72596	0.69769	0.945977	4565	0	-1.2792	0.78713	0.75258	0.96826	4858	0	-5.6581	0.61249	0.56138	0.933392	3788	0	-5.6945	0.21481	0.47009	0.999251	2824	3	3.7392
ATP2B1	9	0.99013	0.9853	0.995242	6144	0	-5.1757	0.80467	0.79405	0.96826	4980	0	-5.2921	0.78858	0.71977	0.933392	4891	0	-6.3998	0.11431	0.36849	0.999251	1919	3	4.4879
ATP2B2	13	0.2345	0.31349	0.861948	2027	2	1.2299	0.32065	0.3288	0.96826	2058	1	-1.4873	0.63459	0.65529	0.933392	3926	0	-4.0842	0.20086	0.54492	0.999251	2705	5	2.6671
ATP2B3	6	0.79035	0.74919	0.952208	4911	0	-5.1757	0.80745	0.75656	0.96826	5000	0	-6.0143	0.64511	0.57371	0.933392	3991	0	-6.0509	0.4452	0.69242	0.999251	4289	1	-0.7616
ATP2B4	14	0.98412	0.9763	0.993406	6110	0	-3.5126	0.88856	0.89328	0.969799	5516	0	-3.493	0.61332	0.63855	0.933392	3804	0	-6.1719	0.036026	0.19613	0.999251	777	7	5.2731
ATP2C1	9	0.90339	0.87344	0.972445	5617	0	-4.0548	0.61419	0.62219	0.96826	3778	0	-2.605	0.56805	0.59736	0.933392	3522	0	-5.8109	0.63905	0.85215	0.999251	5095	2	2.9062
ATP2C2	6	0.33137	0.33683	0.872726	2492	1	-3.781	0.16106	0.16665	0.88179	1188	1	-6.5705	0.40979	0.44898	0.933392	2530	0	-6.6072	0.86822	0.91395	0.999251	5802	1	1.2399
ATP4A	7	0.085135	0.13494	0.802012	1009	1	0.45237	0.10981	0.099854	0.83552	898	1	-4.026	0.33487	0.34524	0.933392	2049	0	-4.9346	0.12563	0.35385	0.999251	2025	4	3.4181
ATP4B	6	0.094589	0.12854	0.802012	1090	1	0.012785	0.099614	0.10564	0.83552	837	1	0.77772	0.19881	0.17542	0.915863	1236	0	-6.6496	0.11184	0.31078	0.999251	1892	3	3.5357
ATP5G1	7	0.60184	0.56214	0.924699	3842	0	-0.023305	0.31148	0.3037	0.959566	2007	0	-0.33151	0.35775	0.38518	0.933392	2201	0	-3.7747	0.83859	0.93174	0.999251	5708	2	1.3329
ATP5G2	14	0.21738	0.31095	0.861948	1924	1	0.3229	0.47616	0.45082	0.96826	2959	1	-1.6541	0.69014	0.72933	0.933392	4260	0	-4.0757	0.018338	0.12662	0.999251	461	10	5.7501
ATP5G3	6	0.49413	0.45712	0.902347	3332	1	-1.8943	0.48501	0.49411	0.96826	3007	0	-6.0911	0.79213	0.72847	0.933392	4919	0	-6.1277	0.75878	0.88629	0.999251	5499	2	1.1618
ATP5J2	7	0.16189	0.19683	0.819251	1592	2	0.79233	0.30027	0.2592	0.912622	1935	0	-0.48541	0.37142	0.39476	0.933392	2291	0	-3.669	0.037703	0.15143	0.999251	806	3	5.2503
ATP6AP1	6	0.39064	0.35954	0.872726	2788	1	-0.28513	0.28029	0.27693	0.943885	1824	0	-1.6421	0.094085	0.097031	0.915863	565	0	-3.6563	0.0086915	0.044322	0.999251	258	3	6.5588
ATP6AP1L	12	0.3058	0.38078	0.883722	2377	1	0.32345	0.27202	0.30673	0.959566	1785	1	-1.5385	0.26032	0.29984	0.933392	1610	0	-3.1668	0.4085	0.75812	0.999251	4077	4	4.3624
ATP6AP2	7	0.032351	0.048798	0.588143	489	2	2.1864	0.054052	0.077285	0.83552	520	1	-0.8375	0.1061	0.11156	0.915863	642	0	-4.3638	0.45843	0.70725	0.999251	4368	3	2.1757
ATP6V0A1	12	0.72193	0.69637	0.945977	4537	1	-0.30534	0.61027	0.65973	0.96826	3756	0	-1.8946	0.94481	0.90933	0.967799	5875	0	-6.4604	0.57642	0.85989	0.999251	4895	3	3.5386
ATP6V0A2	7	0.83897	0.80122	0.955701	5226	0	-4.4904	0.77782	0.74735	0.96826	4800	0	-5.8471	0.565	0.54693	0.933392	3500	0	-5.8836	0.17071	0.4128	0.999251	2443	4	2.9554
ATP6V0A4	11	0.58641	0.56532	0.925036	3769	1	0.48881	0.84053	0.84003	0.968843	5209	0	-3.7029	0.64156	0.67269	0.933392	3969	0	-5.5678	0.22742	0.55973	0.999251	2930	6	3.5503
ATP6V0B	13	0.9554	0.94248	0.989227	5908	0	-1.3784	0.98461	0.97181	0.988838	6116	0	-6.6437	0.53165	0.54453	0.933392	3308	0	-5.7344	0.029174	0.17733	0.999251	657	8	6.2646
ATP6V0C	10	0.57206	0.54596	0.923677	3692	1	0.43919	0.72019	0.73228	0.96826	4418	0	-2.1846	0.84364	0.78212	0.933392	5254	0	-6.0821	0.66581	0.88486	0.999251	5196	1	0.46095
ATP6V0E1	6	0.47325	0.45712	0.902347	3219	1	-3.0267	0.37298	0.41869	0.96826	2340	0	-2.4586	0.54756	0.49404	0.933392	3386	0	-5.6945	0.7414	0.87198	0.999251	5452	1	-0.96716
ATP6V0E2	13	0.12337	0.20482	0.819251	1334	2	1.9936	0.33462	0.3288	0.96826	2151	1	0.48667	0.61167	0.6394	0.933392	3783	0	-3.903	0.085131	0.31129	0.999251	1549	3	6.1014
ATP7A	7	0.031779	0.048798	0.588143	484	3	2.2325	0.2912	0.2592	0.912622	1888	1	0.11576	0.17687	0.20015	0.915863	1112	0	-6.297	0.21127	0.46526	0.999251	2796	3	3.7373
ATP7B	6	0.9163	0.89921	0.97955	5694	0	-4.7215	0.703	0.67579	0.96826	4314	0	-4.8367	0.4769	0.48309	0.933392	2941	0	-4.8726	0.1568	0.37747	0.999251	2307	3	3.6108
ATP8A1	7	0.066279	0.10487	0.79456	823	1	0.074485	0.0068107	0.0068963	0.576568	84	1	-2.7499	0.011624	0.014933	0.915863	63	1	-4.6921	0.0022379	0.012592	0.999251	78	4	6.9949
ATP8A2	13	0.81563	0.78302	0.955701	5083	0	-1.2027	0.60888	0.66422	0.96826	3742	0	-4.0492	0.13568	0.13973	0.915863	843	0	-4.0842	0.42809	0.78625	0.999251	4199	6	2.0691
ATP8B1	6	0.70666	0.68362	0.941343	4446	0	-3.4439	0.85223	0.80581	0.96826	5278	0	-5.6781	0.71797	0.64259	0.933392	4444	0	-7.0636	0.27712	0.52052	0.999251	3316	1	0.54212
ATP8B2	14	0.77194	0.75064	0.952208	4817	1	-0.53822	0.59452	0.63324	0.96826	3657	0	0.27991	0.61888	0.64431	0.933392	3830	0	-4.6981	0.17731	0.52752	0.999251	2508	6	4.0513
ATP8B3	5	0.41695	0.39835	0.883722	2940	1	-0.71946	0.91649	0.877	0.969799	5696	0	-7.0577	0.84344	0.78742	0.933392	5252	0	-7.0946	0.26972	0.49987	0.999251	3260	3	1.6577
ATP8B4	12	0.8001	0.75679	0.952366	4978	0	-1.0236	0.9933	0.98474	0.994508	6161	0	-6.4356	0.85635	0.81205	0.941637	5334	0	-6.3621	0.1001	0.34124	0.999251	1746	7	4.9915
ATP9A	8	0.37946	0.38656	0.883722	2737	1	-0.77203	0.59176	0.59549	0.96826	3638	0	-5.1268	0.71749	0.66563	0.933392	4436	0	-5.6113	0.10339	0.32138	0.999251	1790	5	3.2994
ATP9B	11	0.1143	0.19671	0.819251	1261	3	0.99255	0.2808	0.285	0.943885	1828	1	0.83015	0.43613	0.39038	0.933392	2693	0	-2.5189	0.00099242	0.0088803	0.999251	40	7	5.331
ATR	6	0.61294	0.58006	0.933815	3918	0	-2.0024	0.84994	0.80581	0.96826	5266	0	-6.6846	0.71416	0.64258	0.933392	4415	0	-6.8624	0.12401	0.32773	0.999251	2010	3	4.2876
ATRAID	12	0.9504	0.93462	0.988111	5876	0	-3.4839	0.72866	0.73476	0.96826	4475	0	-3.653	0.30666	0.31775	0.933392	1879	0	-5.248	0.48654	0.8024	0.999251	4512	3	3.4123
ATRIP	13	0.32046	0.38488	0.883722	2442	2	1.0754	0.38699	0.36142	0.96826	2412	1	-0.66615	0.28583	0.32115	0.933392	1733	0	-2.2103	0.85439	0.96796	0.999251	5758	3	3.0572
ATRN	6	0.85623	0.82207	0.960176	5337	0	-2.339	0.62663	0.6315	0.96826	3854	0	-3.779	0.3603	0.38505	0.933392	2226	0	-6.8714	0.092905	0.27145	0.999251	1673	3	4.633
ATRNL1	14	0.9172	0.89503	0.976606	5698	0	-0.31943	0.51938	0.46745	0.96826	3207	0	-2.5748	0.61332	0.63855	0.933392	3801	0	-5.1918	0.33882	0.71092	0.999251	3705	6	3.5725
ATRX	8	0.13546	0.1773	0.819251	1414	1	0.31641	0.27117	0.25372	0.912622	1781	1	0.78523	0.090935	0.096423	0.915863	551	0	-2.6037	0.80703	0.91709	0.999251	5622	2	2.0017
ATXN3	5	0.67756	0.64806	0.941343	4260	0	-1.3821	0.41928	0.42545	0.96826	2590	0	-3.371	0.14153	0.14717	0.915863	882	0	-6.1426	0.75886	0.84507	0.999251	5500	1	0.061285
AUP1	13	0.8463	0.8197	0.9592	5272	0	-0.76864	0.66104	0.70635	0.96826	4072	0	-5.793	0.19272	0.19712	0.915863	1206	0	-5.8295	0.050318	0.22199	0.999251	1009	5	4.7116
AVL9	7	0.32106	0.31901	0.868611	2448	1	-5.7119	0.51569	0.5326	0.96826	3184	0	-5.8293	0.72902	0.65963	0.933392	4508	0	-5.3661	0.33635	0.62266	0.999251	3692	2	3.3413
AVPR1A	6	0.16144	0.1866	0.819251	1586	1	0.47538	0.36214	0.4107	0.96826	2286	0	-4.9792	0.79946	0.72847	0.933392	4965	0	-6.5856	0.45997	0.70637	0.999251	4379	2	2.7948
AVPR1B	6	0.061673	0.093304	0.767812	776	2	1.5095	0.18995	0.16666	0.88179	1323	1	-4.0789	0.17103	0.17542	0.915863	1079	0	-6.7108	0.78747	0.89642	0.999251	5577	1	-0.87462
AVPR2	7	0.93023	0.91456	0.983185	5774	0	-5.0108	0.83551	0.80408	0.96826	5182	0	-5.9036	0.66913	0.61685	0.933392	4125	0	-6.3545	0.023814	0.10508	0.999251	557	4	4.7976
AWAT1	7	0.84996	0.81203	0.955701	5298	0	-6.1424	0.94127	0.89963	0.970858	5856	0	-6.4237	0.86708	0.80574	0.938344	5395	0	-6.4604	0.9997	0.99973	1	6211	0	-0.96826
AWAT2	7	0.10796	0.15021	0.807338	1201	1	-0.20022	0.19623	0.19073	0.88179	1356	1	0.66135	0.21696	0.20015	0.915863	1354	0	-1.7675	0.14357	0.38288	0.999251	2186	1	1.0303
AXL	13	0.99474	0.99186	0.996837	6185	0	-5.0011	0.92151	0.9097	0.971549	5728	0	-5.6979	0.73703	0.74412	0.933392	4564	0	-5.7344	0.17972	0.50298	0.999251	2531	6	3.7061
B2M	12	0.15207	0.24647	0.854344	1517	2	0.83503	0.033297	0.062457	0.83552	379	1	-0.47508	0.031811	0.049616	0.915863	199	1	-2.9322	0.043852	0.19618	0.999251	903	7	5.7022
B3GALNT1	13	0.49369	0.5355	0.919584	3330	1	0.46913	0.17404	0.19827	0.88179	1256	1	0.54157	0.18294	0.19712	0.915863	1144	0	-3.1668	0.85295	0.96796	0.999251	5749	3	2.0515
B3GALT1	6	0.25573	0.25459	0.855585	2139	1	-0.016733	0.61162	0.62044	0.96826	3763	0	-7.4449	0.97366	0.95793	0.982407	6055	0	-7.8103	0.58001	0.75957	0.999251	4910	2	2.2928
B3GALT2	3	0.33139	0.29862	0.861948	2493	0	-2.0001	0.7159	0.64689	0.96826	4392	0	-6.979	0.59517	0.52801	0.933392	3676	0	-7.0159	0.96622	0.96778	0.999251	6059	0	-1.085
B3GALT4	7	0.29603	0.30314	0.861948	2330	1	0.50792	0.16873	0.19073	0.88179	1232	1	-6.1881	0.14714	0.17524	0.915863	924	0	-6.2836	0.079154	0.24438	0.999251	1446	5	2.1602
B3GALT5	11	0.90171	0.87826	0.972445	5609	0	-0.8647	0.79907	0.79563	0.96826	4938	0	-4.6049	0.72966	0.7119	0.933392	4521	0	-4.6405	0.64814	0.87774	0.999251	5140	3	3.5194
B3GALT6	6	0.92473	0.90736	0.981613	5737	0	-3.3359	0.99536	0.9932	0.998669	6173	0	-7.7545	0.98791	0.98238	0.9926	6141	0	-7.7915	0.20808	0.45598	0.999251	2769	3	4.1401
B3GALTL	7	0.94074	0.92531	0.986972	5822	0	-3.9134	0.74595	0.72629	0.96826	4607	0	-7.3448	0.51287	0.52026	0.933392	3186	0	-8.0424	0.41491	0.67127	0.999251	4116	3	2.6639
B3GAT1	7	0.86134	0.82551	0.962075	5357	0	-4.2648	0.75171	0.72874	0.96826	4641	0	-4.3784	0.52183	0.52417	0.933392	3239	0	-5.3541	0.32611	0.61326	0.999251	3633	3	2.4627
B3GAT2	5	0.077349	0.11554	0.795363	937	2	0.88549	0.07245	0.068179	0.83552	635	1	-4.8367	0.083729	0.080798	0.915863	504	0	-4.8726	0.0067691	0.034818	0.999251	212	3	5.9271
B3GAT3	14	0.099639	0.17811	0.819251	1124	1	-0.27994	0.11777	0.17498	0.88179	945	1	-3.1191	0.17869	0.18768	0.915863	1118	0	-3.737	0.40784	0.75746	0.999251	4070	6	4.7462
B3GNT1	7	0.97179	0.96333	0.991414	6018	0	-5.1495	0.85116	0.80774	0.96826	5272	0	-6.338	0.69671	0.62934	0.933392	4297	0	-6.3747	0.21769	0.47358	0.999251	2848	2	2.5105
B3GNT2	6	0.47473	0.45712	0.902347	3225	1	0.21512	0.96569	0.94604	0.979381	5997	0	-8.138	0.99724	0.99684	0.998972	6194	0	-8.3065	0.5046	0.73028	0.999251	4592	2	2.6764
B3GNT3	12	0.95882	0.93674	0.988111	5929	0	-3.2998	0.86528	0.86405	0.969799	5349	0	-3.0103	0.78537	0.74236	0.933392	4878	0	-6.7008	0.75199	0.93117	0.999251	5475	4	3.1118
B3GNT5	12	0.18268	0.2683	0.855585	1737	2	1.8614	0.32863	0.30673	0.959566	2110	1	-0.074027	0.52991	0.55272	0.933392	3294	0	-3.5002	0.20742	0.5494	0.999251	2761	5	3.3779
B3GNT7	6	0.27159	0.2696	0.855585	2215	1	-0.11275	0.89196	0.84524	0.968843	5534	0	-6.247	0.78673	0.7178	0.933392	4887	0	-6.2836	0.18304	0.42531	0.999251	2563	1	0.499
B4GALNT1	13	0.24974	0.32463	0.868611	2101	1	-1.6929	0.7868	0.78303	0.96826	4855	0	-3.8514	0.63459	0.65529	0.933392	3927	0	-5.2917	0.77686	0.93947	0.999251	5556	4	2.882
B4GALNT2	13	0.043376	0.057216	0.624746	610	2	2.7579	0.027087	0.057034	0.83552	318	2	2.7234	0.047419	0.07859	0.915863	285	1	-0.2858	0.32445	0.67152	0.999251	3625	5	2.9886
B4GALNT3	12	0.048954	0.081956	0.74348	662	2	2.801	0.043984	0.085194	0.83552	458	2	2.1242	0.84511	0.8006	0.936217	5261	0	-5.4767	0.022848	0.13611	0.999251	541	6	5.3431
B4GALNT4	6	0.34948	0.34435	0.872726	2577	1	-0.99531	0.40448	0.45026	0.96826	2502	0	-6.6938	0.86183	0.82489	0.941851	5362	0	-6.7306	0.30078	0.54935	0.999251	3487	3	2.5107
B4GALT1	7	0.50125	0.47707	0.909414	3360	1	-0.97652	0.56666	0.56257	0.96826	3491	0	-2.5237	0.49821	0.50846	0.933392	3112	0	-7.7039	0.25448	0.53684	0.999251	3149	3	4.2287
B4GALT2	13	0.74142	0.72407	0.951411	4648	1	0.16951	0.83918	0.83075	0.968843	5200	0	-5.184	0.5034	0.44269	0.933392	3139	0	-5.2202	0.1576	0.47828	0.999251	2318	7	3.5105
B4GALT3	12	0.041653	0.054317	0.6147	593	2	3.1158	0.3303	0.30673	0.959566	2120	1	0.87786	0.20079	0.18314	0.915863	1253	0	-3.3801	0.0024686	0.018735	0.999251	84	8	6.9532
B4GALT4	15	0.42379	0.50145	0.910573	2972	2	1.168	0.53299	0.47515	0.96826	3286	0	-1.1123	0.59031	0.62291	0.933392	3651	0	-4.1448	0.082792	0.3274	0.999251	1517	7	5.2844
B4GALT5	7	0.9695	0.96333	0.991414	6003	0	-5.0679	0.51706	0.5326	0.96826	3196	0	-5.7744	0.68144	0.62321	0.933392	4204	0	-5.8109	0.053434	0.1874	0.999251	1060	3	4.2398
B4GALT6	11	0.0090911	0.016437	0.479454	173	1	-0.28922	0.0041053	0.0067146	0.576568	61	1	-0.32661	0.0088921	0.023699	0.915863	44	1	-3.8124	0.0058315	0.032357	0.999251	189	4	6.324
B4GALT7	4	0.60482	0.57494	0.932067	3870	0	-3.8091	0.013826	0.017543	0.809798	165	1	-1.8883	0.2755	0.29587	0.933392	1678	0	-3.9902	0.00089329	0.0037489	0.999251	36	3	6.4244
BACE1	13	0.22706	0.31349	0.861948	1990	1	-0.95303	0.24554	0.26337	0.912622	1624	1	-2.1192	0.24956	0.30164	0.933392	1538	0	-4.5088	0.87721	0.97291	0.999251	5828	3	1.7987
BACE2	14	0.84755	0.80764	0.955701	5284	0	-0.0017868	0.73011	0.75794	0.96826	4489	0	-1.1536	0.77136	0.77391	0.933392	4782	0	-4.4138	0.1845	0.53566	0.999251	2578	5	5.2226
BAI1	12	0.44466	0.48619	0.910573	3079	1	-1.6956	0.99074	0.97904	0.991163	6146	0	-6.5158	0.9629	0.93064	0.973736	5986	0	-6.5525	0.55632	0.85321	0.999251	4809	3	3.4639
BAI2	11	0.70542	0.67159	0.941343	4439	1	-0.76077	0.92936	0.90844	0.971103	5769	0	-4.94	0.79097	0.72638	0.933392	4910	0	-4.976	0.19462	0.5106	0.999251	2660	4	4.0659
BAI3	12	0.62629	0.60006	0.933815	3988	1	0.61091	0.67179	0.69955	0.96826	4137	0	-5.7174	0.22564	0.27228	0.933392	1411	0	-3.7653	0.18834	0.52318	0.999251	2611	6	4.7153
BAK1	7	0.14468	0.19255	0.819251	1473	1	-1.9735	0.61519	0.61073	0.96826	3788	0	-3.1339	0.29584	0.2702	0.933392	1804	0	-3.5212	0.31463	0.60222	0.999251	3576	3	2.8373
BAMBI	12	0.58919	0.58363	0.933815	3784	1	-4.4904	0.4645	0.4013	0.96826	2881	0	-4.6049	0.48021	0.41665	0.933392	2983	0	-4.6405	0.075242	0.29089	0.999251	1375	6	5.0356
BAX	13	0.054992	0.09685	0.782494	721	3	1.6408	0.58742	0.64908	0.96826	3610	0	-1.5299	0.35879	0.3398	0.933392	2208	0	-3.1265	0.86041	0.96885	0.999251	5778	3	2.516
BCAM	7	0.41678	0.40594	0.883722	2938	1	-1.9266	0.22889	0.21333	0.903706	1520	1	-5.9785	0.47198	0.50846	0.933392	2900	0	-6.2701	0.10689	0.32033	0.999251	1833	4	2.7494
BCAN	16	0.31217	0.40029	0.883722	2404	2	1.4038	0.38754	0.39053	0.96826	2416	1	-0.84699	0.66971	0.69351	0.933392	4132	0	-3.3752	0.61707	0.90301	0.999251	5026	4	3.6814
BCAP29	15	0.66554	0.67143	0.941343	4202	1	-0.29719	0.56423	0.55479	0.96826	3475	0	-4.872	0.45814	0.38061	0.933392	2818	0	-2.054	0.433	0.79087	0.999251	4218	6	4.706
BCAP31	14	0.045934	0.070347	0.671144	637	4	1.5533	0.41633	0.40052	0.96826	2568	1	0.49217	0.52363	0.46764	0.933392	3250	0	-3.767	0.017868	0.12423	0.999251	454	9	4.5637
BCHE	5	0.62386	0.60554	0.933815	3974	0	-3.1058	0.8822	0.82963	0.968843	5468	0	-6.3754	0.78667	0.71926	0.933392	4884	0	-7.2878	0.19392	0.41043	0.999251	2650	1	-0.41638
BCL2	13	0.0041416	0.0071257	0.443785	86	2	1.0843	0.006501	0.010203	0.704345	79	1	-2.7875	0.0097957	0.028324	0.915863	51	1	-4.2084	0.052395	0.22311	0.999251	1043	4	3.957
BCL2L1	11	0.18153	0.24454	0.854344	1734	2	1.5653	0.57003	0.62806	0.96826	3512	0	-0.87966	0.96556	0.93698	0.974633	6006	0	-7.0792	0.20824	0.53807	0.999251	2771	4	5.0486
BCL2L10	7	0.23144	0.24834	0.854344	2012	1	-5.5206	0.069525	0.077287	0.83552	620	1	-5.6377	0.14758	0.17524	0.915863	929	0	-5.6741	0.0068747	0.046094	0.999251	214	5	6.2515
BCL2L13	13	0.055323	0.09685	0.782494	724	2	2.9742	0.3936	0.37767	0.96826	2453	1	0.55904	0.26291	0.30164	0.933392	1618	0	-2.4985	0.51148	0.8284	0.999251	4630	3	2.0907
BCL2L2	11	0.95339	0.93326	0.988111	5894	0	-1.5769	0.72718	0.72663	0.96826	4459	0	-5.0356	0.81368	0.75708	0.933392	5059	0	-5.1032	0.32431	0.65392	0.999251	3623	2	2.5954
BDKRB1	8	0.32614	0.33817	0.872726	2466	1	-0.53129	0.21858	0.21644	0.903706	1468	1	-2.1933	0.39669	0.41627	0.933392	2441	0	-5.1334	0.69745	0.88276	0.999251	5318	2	2.89
BDKRB2	8	0.15869	0.19836	0.819251	1572	1	-2.9871	0.61317	0.61045	0.96826	3772	0	-2.1079	0.92641	0.89803	0.964471	5755	0	-6.5478	0.86011	0.94096	0.999251	5776	1	1.1481
BDNF	13	0.61698	0.6138	0.93447	3939	1	-0.92808	0.55172	0.59385	0.96826	3396	0	-2.3855	0.7759	0.76306	0.933392	4818	0	-4.9079	0.095229	0.35795	0.999251	1699	5	5.1381
BEAN1	13	0.37641	0.45826	0.902347	2722	2	0.94071	0.809	0.8197	0.968843	5011	0	-4.9729	0.71933	0.73214	0.933392	4453	0	-5.0089	0.065838	0.26194	0.999251	1239	4	5.7668
BEST1	13	0.011124	0.02255	0.491823	203	4	2.2566	0.12226	0.16578	0.88179	978	2	1.0209	0.20182	0.19712	0.915863	1258	0	-3.4208	0.12166	0.39863	0.999251	1991	7	5.0076
BEST2	7	0.94373	0.92921	0.987841	5839	0	-6.8442	0.98194	0.96884	0.987269	6102	0	-7.5301	0.95407	0.92893	0.97327	5930	0	-6.9996	0.083549	0.27598	0.999251	1529	3	5.02
BEST3	9	0.13885	0.19244	0.819251	1436	2	1.4258	0.24128	0.2392	0.910057	1596	1	0.88273	0.23146	0.24938	0.933392	1441	0	-3.0338	0.81724	0.93319	0.999251	5650	1	1.1226
BEST4	6	0.71717	0.68362	0.941343	4500	0	-1.6242	0.71209	0.68815	0.96826	4367	0	-4.1215	0.87526	0.82775	0.941851	5437	0	-7.9816	0.38558	0.62412	0.999251	3934	3	3.1803
BET1	7	0.71478	0.68268	0.941343	4487	0	-2.2331	0.54702	0.54773	0.96826	3370	0	-4.0214	0.89021	0.85243	0.95049	5532	0	-8.2663	0.16472	0.40946	0.999251	2386	3	4.6057
BET1L	14	0.53742	0.57577	0.932067	3528	1	0.43635	0.4188	0.40052	0.96826	2584	1	0.42761	0.49598	0.46764	0.933392	3087	0	-5.1184	0.22965	0.59541	0.999251	2953	7	3.4742
BFAR	13	0.77662	0.73192	0.951411	4844	1	-0.04247	0.93458	0.91953	0.972448	5813	0	-5.0364	0.85832	0.80581	0.938344	5343	0	-5.0725	0.011003	0.088587	0.999251	307	8	7.1675
BGN	13	0.82463	0.78302	0.955701	5126	0	0.42598	0.81746	0.8197	0.968843	5066	0	-5.3179	0.72975	0.74022	0.933392	4524	0	-5.3541	0.0072079	0.043225	0.999251	227	5	6.2074
BIK	6	0.93072	0.91398	0.983185	5778	0	-5.3001	0.73844	0.69748	0.96826	4554	0	-5.4167	0.53382	0.49404	0.933392	3317	0	-5.453	0.26045	0.50925	0.999251	3207	2	3.7634
BIRC6	13	0.048114	0.067564	0.671144	652	2	2.652	0.029127	0.057034	0.83552	336	2	2.634	0.20451	0.19712	0.915863	1265	0	-3.4056	0.76938	0.9388	0.999251	5540	4	2.9356
BLCAP	11	0.00031675	0.00072269	0.236321	15	5	3.4726	0.16484	0.1652	0.88179	1210	1	0.83382	0.070561	0.087956	0.915863	407	0	-0.80014	0.066074	0.2563	0.999251	1241	6	4.6234
BMP1	14	0.49164	0.54531	0.923677	3315	1	0.62368	0.88638	0.88748	0.969799	5492	0	-3.6349	0.63513	0.66636	0.933392	3931	0	-4.0842	0.066339	0.27195	0.999251	1248	7	3.6063
BMP10	7	0.43236	0.40595	0.883722	3025	1	-0.49068	0.36349	0.39528	0.96826	2292	0	-7.6619	0.42628	0.45831	0.933392	2627	0	-7.6989	0.28013	0.57659	0.999251	3339	4	2.7277
BMP2	7	0.5943	0.55488	0.923677	3812	0	-1.2943	0.82576	0.79101	0.96826	5111	0	-6.664	0.65085	0.58667	0.933392	4023	0	-6.7008	0.23018	0.48419	0.999251	2959	4	3.9274
BMPR1A	7	0.62688	0.6043	0.933815	3991	0	-2.6215	0.67655	0.68288	0.96826	4163	0	-5.5315	0.74433	0.6851	0.933392	4611	0	-6.297	0.99219	0.99388	0.999251	6184	0	-0.086761
BMPR1B	8	0.0018225	0.0029203	0.443785	38	2	1.066	0.005604	0.0069313	0.576568	74	1	-1.1194	0.042875	0.049225	0.915863	250	0	-3.2115	0.073031	0.2471	0.999251	1330	5	3.9641
BMPR2	13	0.86483	0.8409	0.967726	5377	0	-0.55457	0.60888	0.66422	0.96826	3741	0	-1.2715	0.13568	0.13973	0.915863	844	0	-1.4748	0.65162	0.8997	0.999251	5148	3	2.6328
BNIP1	7	0.65908	0.62995	0.938359	4164	0	-4.4305	0.52669	0.5326	0.96826	3257	0	-6.2867	0.47242	0.50846	0.933392	2905	0	-6.3234	0.2091	0.46526	0.999251	2775	4	2.934
BNIP2	11	0.52151	0.54084	0.921872	3458	1	0.20917	0.43122	0.37497	0.96826	2655	0	0.12367	0.58071	0.61933	0.933392	3589	0	-4.3197	0.06579	0.25256	0.999251	1238	5	5.8942
BNIP3	6	0.054896	0.091003	0.766139	719	1	-2.3953	0.2678	0.22728	0.906925	1756	0	-4.8006	0.21469	0.17542	0.915863	1342	0	-4.8364	0.97723	0.98403	0.999251	6114	0	-1.5743
BNIP3L	14	0.57729	0.61358	0.93447	3718	1	-0.80906	0.24537	0.28356	0.943885	1621	1	-2.7348	0.3706	0.3604	0.933392	2287	0	-2.7664	0.015548	0.11401	0.999251	406	6	5.4704
BNIPL	7	0.23124	0.24834	0.854344	2011	1	-2.0271	0.48564	0.50911	0.96826	3012	0	-4.0819	0.91311	0.87128	0.952033	5675	0	-7.3724	0.089117	0.28922	0.999251	1613	5	4.5004
BOC	14	0.58492	0.61358	0.93447	3754	1	-0.52553	0.35718	0.35022	0.96826	2263	1	-2.3543	0.65503	0.67683	0.933392	4039	0	-5.0089	0.051617	0.24314	0.999251	1024	8	5.3721
BOK	7	0.67931	0.65415	0.941343	4268	0	-0.60789	0.83331	0.80408	0.96826	5166	0	-5.1029	0.79517	0.7334	0.933392	4934	0	-7.4402	0.98644	0.99176	0.999251	6160	0	0.63317
BPI	15	0.32848	0.38511	0.883722	2478	2	1.4358	0.45427	0.42332	0.96826	2803	1	0.46091	0.63132	0.65913	0.933392	3909	0	-4.0842	0.0085637	0.055198	0.999251	255	11	4.7009
BPIFB1	14	0.43677	0.52305	0.914413	3046	2	0.99619	0.25611	0.28356	0.943885	1692	1	0.7147	0.66993	0.70646	0.933392	4135	0	-3.2676	0.38344	0.74452	0.999251	3922	2	1.1251
BPIFB2	5	0.96495	0.95213	0.991414	5970	0	-6.6428	0.83182	0.78473	0.96826	5151	0	-6.2198	0.75514	0.67946	0.933392	4684	0	-6.798	0.97729	0.97937	0.999251	6115	0	-1.099
BRI3	10	0.93052	0.89962	0.97955	5775	0	-5.2268	0.93648	0.90697	0.971103	5828	0	-5.3433	0.82945	0.76263	0.933392	5170	0	-5.4044	0.0043011	0.022435	0.999251	141	5	6.0382
BRI3BP	7	0.47991	0.44537	0.902347	3254	1	-0.011522	0.17568	0.19073	0.88179	1265	1	0.45712	0.1993	0.20015	0.915863	1240	0	-4.312	0.84673	0.93617	0.999251	5730	2	1.2058
BRICD5	3	0.72457	0.69595	0.945977	4555	0	-7.1254	0.86557	0.8378	0.968843	5357	0	-8.7152	0.79475	0.75797	0.933392	4932	0	-8.7523	0.081069	0.19188	0.999251	1488	2	1.6957
BRINP2	7	0.51884	0.50088	0.910573	3445	1	-1.0786	0.53715	0.54773	0.96826	3308	0	-3.7275	0.55147	0.53947	0.933392	3415	0	-6.1426	0.15471	0.40161	0.999251	2283	4	3.9408
BRS3	6	0.71972	0.68362	0.941343	4524	0	-3.4279	0.60044	0.60026	0.96826	3691	0	-3.5368	0.32078	0.34605	0.933392	1966	0	-4.8961	0.024104	0.099218	0.999251	565	4	5.2149
BRSK1	10	0.24502	0.30152	0.861948	2073	2	0.6612	0.32825	0.30547	0.959566	2106	1	0.86437	0.32876	0.27336	0.933392	2019	0	-3.886	0.15989	0.45611	0.999251	2336	4	4.3512
BRSK2	12	0.84722	0.81729	0.958808	5277	0	-0.83331	0.92977	0.90874	0.971103	5774	0	-6.3126	0.97168	0.95031	0.979154	6040	0	-6.3493	0.34451	0.69885	0.999251	3730	3	4.4785
BSCL2	13	0.18784	0.28254	0.861948	1766	1	-0.37565	0.026996	0.057034	0.83552	316	2	2.7581	0.16926	0.17488	0.915863	1063	0	-2.7664	0.30412	0.66232	0.999251	3505	5	3.1858
BSG	10	0.2501	0.30723	0.861948	2103	1	-2.1838	0.63035	0.63652	0.96826	3877	0	-2.8789	0.74646	0.68424	0.933392	4625	0	-6.4243	0.28587	0.59697	0.999251	3382	4	3.9995
BSND	7	0.9015	0.87435	0.972445	5607	0	-2.7208	0.71369	0.70661	0.96826	4374	0	-4.0492	0.45559	0.49641	0.933392	2806	0	-7.2811	0.81493	0.91696	0.999251	5643	2	-1.0427
BST1	7	0.73374	0.7093	0.949969	4607	0	-1.3207	0.51466	0.52496	0.96826	3177	0	-3.4461	0.34754	0.37025	0.933392	2117	0	-5.3795	0.4016	0.66482	0.999251	4030	3	2.1973
BST2	6	0.62953	0.60391	0.933815	4006	0	-1.2027	0.35161	0.39834	0.96826	2229	0	-1.2715	0.065082	0.067676	0.915863	376	0	-3.5123	0.16238	0.38622	0.999251	2361	2	4.2444
BTC	7	0.37348	0.37437	0.883722	2703	1	-1.147	0.17698	0.19073	0.88179	1268	1	-0.56346	0.018555	0.029028	0.915863	109	1	-6.0975	0.9785	0.98549	0.999251	6121	0	-0.81899
BTD	13	0.87711	0.85952	0.971119	5454	0	-0.23731	0.54144	0.5569	0.96826	3338	0	-2.1467	0.98795	0.97782	0.990508	6142	0	-6.413	0.086559	0.32226	0.999251	1568	1	0.20099
BTLA	7	0.8049	0.77784	0.955701	5016	0	-4.1594	0.95158	0.92117	0.973339	5909	0	-6.7983	0.8885	0.84359	0.947113	5527	0	-6.8352	0.013772	0.063657	0.999251	365	5	5.8316
BTN1A1	7	0.1221	0.15711	0.813586	1321	1	-0.62625	0.081106	0.088471	0.83552	693	1	-1.7719	0.052346	0.071163	0.915863	308	0	-3.2789	0.2156	0.46977	0.999251	2830	4	1.7871
BTN2A1	7	0.093032	0.14069	0.802012	1080	1	-4.5316	0.095261	0.099852	0.83552	804	1	-4.6462	0.054904	0.071163	0.915863	326	0	-4.6819	0.60198	0.81713	0.999251	4977	2	2.8351
BTN2A2	7	0.077049	0.12521	0.80161	931	2	1.6307	0.44866	0.50121	0.96826	2770	0	-1.8437	0.50262	0.5124	0.933392	3122	0	-5.302	0.30179	0.59798	0.999251	3491	2	3.8738
BTN2A3P	7	0.0007	0.0011338	0.288119	25	4	2.0447	0.025888	0.044895	0.83552	302	2	1.554	0.050027	0.071163	0.915863	294	0	-1.9272	0.018063	0.090176	0.999251	457	4	5.517
BTN3A1	7	0.246	0.27186	0.855585	2080	1	-1.0736	0.2966	0.2592	0.912622	1922	1	-2.9784	0.64479	0.58332	0.933392	3983	0	-5.3512	0.24367	0.50908	0.999251	3055	3	3.4836
BTN3A2	5	0.33043	0.3082	0.861948	2489	1	-0.34671	0.10663	0.10373	0.83552	877	1	-4.0031	0.2329	0.20162	0.915863	1449	0	-5.6741	0.46237	0.65132	0.999251	4393	1	-0.90406
BTN3A3	3	0.67784	0.64631	0.941343	4261	0	-6.0462	0.41492	0.40865	0.96826	2560	0	-6.164	0.22941	0.2543	0.933392	1429	0	-6.2007	0.78491	0.81194	0.999251	5569	1	-2.2632
BTNL2	7	0.57764	0.53231	0.919584	3719	0	0.33852	0.25606	0.23639	0.908267	1691	1	-7.8505	0.24268	0.20015	0.915863	1503	0	-7.8636	0.014287	0.076171	0.999251	377	5	4.0823
BTNL3	7	0.0004187	0.00061433	0.22452	17	4	4.0673	0.0010038	0.0011785	0.563214	15	3	4.2122	0.023695	0.043262	0.915863	141	1	0.4003	0.2608	0.5504	0.999251	3210	1	0.52422
BTNL8	7	0.034153	0.049981	0.588143	514	2	0.98311	0.055755	0.077285	0.83552	527	1	-0.80092	0.057941	0.071163	0.915863	342	0	-4.7874	0.18127	0.42833	0.999251	2550	4	3.3927
BTNL9	13	0.77763	0.73192	0.951411	4851	1	-1.6511	0.72683	0.73171	0.96826	4458	0	-2.3902	0.3275	0.3398	0.933392	2011	0	-3.1227	0.0047092	0.030529	0.999251	157	6	6.9435
BVES	15	0.22324	0.34003	0.872726	1962	3	0.68784	0.86001	0.86148	0.969799	5325	0	-2.5421	0.84183	0.8171	0.941851	5239	0	-4.1981	0.039243	0.21949	0.999251	827	5	6.3568
C10orf111	6	0.0020229	0.0043003	0.443785	44	2	2.495	0.008581	0.021809	0.809798	104	2	2.3494	0.20099	0.17542	0.915863	1255	0	-1.9658	0.0028605	0.015173	0.999251	93	3	7.2144
C10orf128	11	0.17874	0.24454	0.854344	1714	2	1.5113	0.44805	0.44617	0.96826	2768	0	-1.2725	0.50794	0.54004	0.933392	3160	0	-6.8714	0.012501	0.084801	0.999251	338	8	3.0245
C10orf35	9	0.18043	0.22382	0.840022	1725	2	1.529	0.17015	0.18536	0.88179	1239	1	-0.8653	0.3909	0.33272	0.933392	2408	0	-5.9529	0.041127	0.16152	0.999251	855	6	4.4022
C10orf54	13	0.97863	0.96917	0.992297	6069	0	-4.1636	0.91795	0.90343	0.970858	5707	0	-4.4266	0.72665	0.73618	0.933392	4497	0	-4.462	0.06138	0.23534	0.999251	1170	7	5.3826
C10orf76	6	0.87278	0.83914	0.967726	5420	0	-3.8227	0.78713	0.75258	0.96826	4860	0	-7.6467	0.61249	0.56138	0.933392	3794	0	-7.6837	0.98815	0.98998	0.999251	6167	0	-1.6215
C10orf99	7	0.45703	0.42964	0.901805	3134	1	-0.51772	0.21094	0.19073	0.88179	1430	1	0.74281	0.21913	0.20015	0.915863	1367	0	-6.5187	0.78838	0.89927	0.999251	5581	1	-0.1329
C11orf24	9	0.96381	0.95204	0.991414	5957	0	-4.666	0.98004	0.96462	0.985561	6089	0	-7.6918	0.9416	0.9142	0.969104	5851	0	-7.7288	0.39645	0.6978	0.999251	4002	2	3.8935
C11orf80	13	0.86706	0.84091	0.967726	5392	0	-3.817	0.74203	0.75484	0.96826	4581	0	-4.2232	0.71396	0.73214	0.933392	4414	0	-4.3609	0.31882	0.66786	0.999251	3599	5	4.5927
C11orf83	6	0.90935	0.89045	0.975901	5655	0	-6.8765	0.96973	0.95228	0.981978	6032	0	-7.9611	0.89966	0.85239	0.95049	5598	0	-7.032	0.020295	0.086471	0.999251	493	3	5.8442
C11orf87	7	0.7406	0.71939	0.951411	4639	0	-4.8573	0.81865	0.78519	0.96826	5076	0	-5.5533	0.63817	0.57619	0.933392	3942	0	-5.5897	0.28048	0.57659	0.999251	3342	3	3.1797
C12orf23	11	0.97326	0.96116	0.991414	6028	0	-2.5245	0.99989	0.9998	0.999966	6212	0	-8.3054	0.99938	0.99887	0.999865	6209	0	-7.6371	0.57022	0.83534	0.999251	4855	4	2.7583
C12orf39	12	0.89573	0.87553	0.972445	5575	0	-0.4654	0.81093	0.8066	0.96826	5026	0	-3.5923	0.8013	0.74236	0.933392	4982	0	-4.8726	0.30396	0.64942	0.999251	3504	4	4.2053
C12orf49	7	0.16644	0.19683	0.819251	1631	1	0.23367	0.68755	0.68818	0.96826	4224	0	-3.2934	0.95329	0.92745	0.973167	5925	0	-7.7725	0.18954	0.43573	0.999251	2617	3	3.0294
C12orf55	7	0.63958	0.6043	0.933815	4064	0	-2.2942	0.53275	0.54019	0.96826	3284	0	-6.1922	0.19236	0.20015	0.915863	1201	0	-6.2289	0.098537	0.30277	0.999251	1731	3	4.0387
C12orf76	12	0.80239	0.76352	0.952639	5001	0	-4.8893	0.7991	0.80082	0.96826	4939	0	-4.2647	0.83041	0.77651	0.933392	5177	0	-5.9013	0.032318	0.16999	0.999251	708	6	5.4949
C14orf1	6	0.8601	0.82934	0.964367	5353	0	-3.3379	0.5909	0.58843	0.96826	3632	0	-5.5315	0.3065	0.3284	0.933392	1872	0	-5.5678	0.11186	0.31078	0.999251	1893	3	4.754
C14orf132	7	0.74919	0.72937	0.951411	4695	0	-1.5619	0.44153	0.48449	0.96826	2730	0	-5.3927	0.10888	0.11156	0.915863	657	0	-5.4289	0.91326	0.94773	0.999251	5926	1	-0.60242
C14orf180	6	0.98897	0.98449	0.995242	6133	0	-6.4197	0.77457	0.73662	0.96826	4776	0	-6.5379	0.86991	0.82775	0.941851	5413	0	-7.2051	0.67936	0.82075	0.999251	5243	2	1.7427
C14orf2	11	0.086917	0.14877	0.807338	1026	3	2.1406	0.49186	0.5341	0.96826	3045	0	0.028973	0.36727	0.29588	0.933392	2268	0	-6.8891	0.4333	0.76434	0.999251	4219	5	2.3948
C14orf37	13	0.23765	0.31349	0.861948	2040	1	-0.80717	0.26826	0.29628	0.957746	1761	1	-4.4372	0.89402	0.8416	0.946933	5561	0	-6.297	0.026852	0.16903	0.999251	609	6	4.3279
C15orf27	8	0.21881	0.27317	0.855585	1935	1	-1.4452	0.13738	0.14163	0.88179	1056	1	-4.7254	0.23269	0.22602	0.933392	1445	0	-4.7612	0.43872	0.72148	0.999251	4249	1	0.31437
C15orf48	7	0.1262	0.16598	0.815433	1348	1	-4.9813	0.081936	0.088471	0.83552	701	1	-5.0973	0.095964	0.098459	0.915863	577	0	-5.1334	0.074316	0.22678	0.999251	1357	2	2.7278
C15orf54	7	0.75121	0.72937	0.951411	4704	0	-5.4146	0.85708	0.81127	0.968843	5304	0	-5.5315	0.74433	0.6851	0.933392	4606	0	-6.3621	0.26933	0.55866	0.999251	3256	4	3.5431
C15orf61	14	0.0027054	0.0053393	0.443785	58	5	3.6699	0.026052	0.057002	0.83552	305	2	2.8891	0.051702	0.084708	0.915863	302	1	-0.6278	0.39404	0.74803	0.999251	3985	6	2.9413
C16orf52	14	0.83531	0.80127	0.955701	5195	0	-4.1995	0.77763	0.78016	0.96826	4796	0	-5.8647	0.96174	0.93399	0.973833	5973	0	-6.5747	0.91483	0.9832	0.999251	5931	3	2.7675
C16orf54	6	0.75597	0.72846	0.951411	4733	0	-3.3874	0.39627	0.43467	0.96826	2463	0	-7.0031	0.93335	0.9039	0.965102	5794	0	-7.9094	0.53666	0.74533	0.999251	4730	2	2.2186
C16orf58	13	0.16224	0.26616	0.855585	1599	2	1.5411	0.19719	0.19827	0.88179	1358	1	-0.77152	0.082844	0.10316	0.915863	489	0	-2.0839	0.30826	0.66494	0.999251	3541	4	4.7002
C16orf62	13	0.1667	0.27379	0.855585	1633	3	1.0616	0.55161	0.59385	0.96826	3394	0	-1.0737	0.92546	0.88856	0.958701	5750	0	-6.5072	0.23361	0.60587	0.999251	2981	5	5.2186
C16orf91	7	0.75765	0.73871	0.951411	4745	0	-6.4735	0.28681	0.25919	0.912622	1863	1	-6.5918	0.57672	0.54693	0.933392	3571	0	-4.5282	0.20129	0.44587	0.999251	2710	3	4.2804
C16orf92	5	0.4813	0.44546	0.902347	3263	0	0.28847	0.30039	0.33988	0.96826	1939	0	-2.1934	0.99206	0.99059	0.997008	6163	0	-8.1823	0.086894	0.26235	0.999251	1576	4	2.3984
C17orf62	11	0.63423	0.60606	0.933815	4037	1	-1.9155	0.58749	0.64649	0.96826	3611	0	-3.993	0.90899	0.86589	0.952033	5648	0	-6.1719	0.051193	0.20149	0.999251	1016	7	4.3412
C17orf74	7	0.4219	0.40594	0.883722	2964	1	-2.4363	0.98719	0.97899	0.991163	6126	0	-7.2101	0.96646	0.95013	0.979123	6012	0	-7.247	0.21693	0.47121	0.999251	2840	2	4.3416
C17orf78	7	0.92332	0.90722	0.981613	5731	0	-5.2254	0.70043	0.69366	0.96826	4304	0	-6.8435	0.43106	0.45831	0.933392	2661	0	-6.8803	0.8177	0.91957	0.999251	5653	2	0.18126
C17orf80	14	0.063783	0.1111	0.795363	801	3	2.559	0.018502	0.047329	0.83552	219	2	3.146	0.16194	0.16273	0.915863	1013	0	-0.55017	0.19425	0.54325	0.999251	2652	3	5.0498
C18orf32	7	0.027566	0.037498	0.550792	432	1	-4.3128	0.14368	0.14556	0.88179	1096	1	-0.55292	0.53045	0.53561	0.933392	3297	0	-4.462	0.001932	0.011464	0.999251	70	4	7.3476
C19orf12	13	0.48796	0.5355	0.919584	3299	1	0.073734	0.16405	0.19827	0.88179	1203	1	-4.8367	0.25155	0.30164	0.933392	1545	0	-4.8726	0.10343	0.37637	0.999251	1791	3	3.6587
C19orf18	6	0.072302	0.1156	0.795363	887	1	-2.2225	0.1083	0.10564	0.83552	883	1	-0.98708	0.10502	0.097033	0.915863	635	0	-5.523	0.015383	0.072197	0.999251	405	4	5.9916
C19orf24	10	0.71286	0.66915	0.941343	4481	0	-1.791	0.73567	0.73228	0.96826	4540	0	-5.3682	0.83318	0.76263	0.933392	5197	0	-6.4121	0.0075437	0.061775	0.999251	231	6	6.0915
C19orf26	9	0.10543	0.17435	0.819251	1173	1	-0.72319	0.24665	0.2392	0.910057	1629	1	-0.77152	0.058112	0.072528	0.915863	345	0	-5.7922	0.040115	0.15903	0.999251	842	5	4.9515
C19orf38	10	0.25753	0.32788	0.870085	2151	1	-2.2971	0.11103	0.13466	0.88179	906	1	-5.6377	0.13133	0.13739	0.915863	809	0	-5.6741	0.20159	0.51395	0.999251	2713	3	4.0091
C19orf59	7	0.8992	0.8731	0.972445	5593	0	-5.9583	0.64752	0.64544	0.96826	3994	0	-6.0761	0.34754	0.37025	0.933392	2119	0	-6.1127	0.45635	0.70591	0.999251	4357	3	1.5833
C19orf77	7	3.81E-05	5.34E-05	0.055281	6	5	3.1622	0.03578	0.054621	0.83552	397	2	1.1796	0.028563	0.043262	0.915863	180	1	-4.9148	0.85365	0.93661	0.999251	5752	1	-0.61543
C1GALT1C1	7	0.85449	0.81203	0.955701	5329	0	-6.3266	0.94222	0.90465	0.970858	5864	0	-6.9297	0.71678	0.63555	0.933392	4429	0	-6.057	0.26366	0.55253	0.999251	3226	1	-1.6586
C1QTNF1	13	0.036217	0.053638	0.612028	544	4	2.0176	0.21841	0.23084	0.908267	1467	1	0.55882	0.29807	0.32115	0.933392	1818	0	-3.8003	0.092575	0.35071	0.999251	1665	8	5.3567
C1QTNF2	7	0.5901	0.5475	0.923677	3790	0	-0.2904	0.62308	0.61738	0.96826	3830	0	-4.0717	0.96887	0.95337	0.980838	6024	0	-8.0816	0.98907	0.99312	0.999251	6171	0	0.37808
C1QTNF6	14	0.71129	0.68215	0.941343	4477	1	0.74443	0.97294	0.96174	0.98505	6049	0	-5.4167	0.77394	0.77391	0.933392	4799	0	-4.1897	0.30347	0.6832	0.999251	3501	6	3.49
C1orf101	7	0.34043	0.34268	0.872726	2535	1	-1.2053	0.18601	0.19073	0.88179	1312	1	-4.6462	0.48636	0.50846	0.933392	3018	0	-4.6819	0.3559	0.6272	0.999251	3786	3	2.3762
C1orf115	6	0.63149	0.60391	0.933815	4018	0	-1.2791	0.8994	0.84908	0.968843	5582	0	-6.9951	0.67776	0.60379	0.933392	4179	0	-6.1719	0.14246	0.35723	0.999251	2172	1	-0.30795
C1orf159	12	0.41739	0.46243	0.902347	2946	1	-0.24347	0.29364	0.30673	0.959566	1904	1	-0.066109	0.159	0.16239	0.915863	992	0	-2.4204	0.54782	0.84446	0.999251	4775	5	3.6454
C1orf162	6	0.13734	0.16415	0.815433	1424	1	-1.8513	0.23627	0.22727	0.906925	1562	1	-6.2681	0.075382	0.085413	0.915863	435	0	-6.8714	0.34667	0.5927	0.999251	3738	2	3.2356
C1orf185	7	0.94234	0.92613	0.986972	5832	0	-6.4197	0.96076	0.9364	0.978286	5965	0	-7.3912	0.9074	0.87128	0.952033	5633	0	-7.4281	0.58434	0.80852	0.999251	4925	2	2.7965
C1orf186	16	0.46216	0.56243	0.924699	3164	2	0.87035	0.50441	0.47908	0.96826	3120	1	-2.3902	0.38634	0.39995	0.933392	2385	0	-2.4204	0.83068	0.96952	0.999251	5688	3	3.5453
C1orf210	6	0.87021	0.83638	0.967708	5406	0	-3.9782	0.56068	0.55452	0.96826	3456	0	-6.8523	0.7603	0.69275	0.933392	4717	0	-6.8891	0.1511	0.36491	0.999251	2255	4	2.8077
C1orf233	8	0.37744	0.38656	0.883722	2726	1	0.30953	0.4829	0.53114	0.96826	2995	0	-7.6375	0.53359	0.55622	0.933392	3313	0	-7.1521	0.052328	0.20503	0.999251	1037	6	3.2703
C1orf27	7	0.015606	0.017495	0.491823	272	3	2.3513	0.33342	0.33554	0.96826	2147	0	-0.68014	0.33926	0.35519	0.933392	2080	0	-2.6537	0.42117	0.67889	0.999251	4160	3	2.6429
C1orf43	9	0.16862	0.21931	0.832828	1650	1	-3.0191	0.17473	0.18536	0.88179	1261	1	-5.2658	0.20227	0.23473	0.933392	1261	0	-5.302	0.017509	0.090777	0.999251	446	5	4.635
C1orf85	14	0.074512	0.13554	0.802012	909	3	1.9971	0.35549	0.35022	0.96826	2251	1	0.20994	0.25795	0.31057	0.933392	1588	0	-3.5719	0.57807	0.87484	0.999251	4904	4	3.1579
C1orf95	7	0.032541	0.048798	0.588143	494	2	1.6675	0.03361	0.051974	0.83552	383	2	1.2195	0.081343	0.085005	0.915863	478	0	-3.4454	0.058716	0.19616	0.999251	1131	4	3.2985
C20orf141	3	0.027675	0.045754	0.588143	434	1	-4.9063	0.27334	0.27772	0.943885	1792	0	-4.6515	0.091631	0.091299	0.915863	552	0	-7.2811	0.11866	0.25895	0.999251	1960	2	2.9539
C20orf24	7	0.15347	0.19683	0.819251	1528	2	0.60163	0.68952	0.68818	0.96826	4239	0	-4.9064	0.62413	0.56181	0.933392	3862	0	-5.7513	0.11138	0.32928	0.999251	1886	4	3.4193
C20orf26	14	0.01654	0.031686	0.532919	286	3	3.4184	0.09195	0.11777	0.88179	774	2	1.5861	0.32901	0.3604	0.933392	2020	0	-2.229	0.10472	0.36721	0.999251	1806	4	4.7903
C22orf24	14	0.36187	0.43604	0.902347	2631	2	1.2527	0.95005	0.93611	0.978286	5901	0	-4.9723	0.95266	0.92253	0.971974	5918	0	-6.5525	0.57081	0.8738	0.999251	4859	5	3.3549
C2CD2	11	0.69747	0.67159	0.941343	4381	1	0.1073	0.75092	0.75683	0.96826	4632	0	-4.8006	0.37405	0.33641	0.933392	2310	0	-4.8364	0.84868	0.95348	0.999251	5737	2	1.2782
C2CD2L	12	0.07142	0.11848	0.80161	883	2	1.6693	0.052691	0.085194	0.83552	507	2	1.9668	0.85158	0.80637	0.938344	5300	0	-4.6657	0.053132	0.21587	0.999251	1055	6	5.6786
C2orf40	7	0.81523	0.78988	0.955701	5081	0	-3.7002	0.82576	0.79101	0.96826	5114	0	-6.6539	0.65085	0.58667	0.933392	4016	0	-6.6907	0.36669	0.63255	0.999251	3843	2	3.5543
C2orf43	8	0.18723	0.23044	0.842297	1763	1	-3.659	0.071834	0.091835	0.83552	631	1	-4.528	0.066077	0.080957	0.915863	381	0	-4.8726	0.41615	0.71591	0.999251	4126	3	3.6907
C2orf66	4	0.56715	0.53384	0.919584	3669	0	-5.5	0.71148	0.65972	0.96826	4359	0	-8.8183	0.5584	0.49066	0.933392	3458	0	-6.2663	0.019621	0.064372	0.999251	487	3	5.4749
C2orf74	7	0.60364	0.56214	0.924699	3860	0	-1.6614	0.35713	0.39527	0.96826	2262	0	-4.2232	0.31083	0.2702	0.933392	1902	0	-4.2584	0.069645	0.21	0.999251	1288	3	3.6995
C2orf82	12	0.0015652	0.0022079	0.443785	34	4	4.2908	0.014458	0.040068	0.83552	178	1	0.59314	0.023063	0.026293	0.915863	137	1	-6.5187	0.26231	0.60689	0.999251	3216	4	4.0393
C2orf83	7	0.92332	0.90722	0.981613	5728	0	-3.8091	0.70043	0.69366	0.96826	4299	0	-5.8112	0.43106	0.45831	0.933392	2663	0	-5.8478	0.48732	0.72673	0.999251	4514	3	2.7357
C3	13	0.90384	0.88433	0.972622	5620	0	-4.0238	0.9499	0.9295	0.976826	5899	0	-4.05	0.99194	0.98219	0.992572	6161	0	-7.0636	0.75069	0.93323	0.999251	5468	3	3.0507
C3AR1	6	0.5488	0.50829	0.910573	3580	0	-5.2761	0.51927	0.51503	0.96826	3206	0	-5.3927	0.60263	0.54194	0.933392	3715	0	-4.3821	0.11512	0.32097	0.999251	1931	2	4.5661
C3orf17	7	0.13837	0.18441	0.819251	1431	2	1.1327	0.1365	0.14556	0.88179	1050	1	-2.452	0.26992	0.24741	0.933392	1657	0	-4.4713	0.048148	0.17615	0.999251	976	5	2.8059
C3orf18	7	0.86953	0.84428	0.967726	5400	0	-7.1119	0.99042	0.98593	0.995029	6144	0	-7.3099	0.97438	0.96375	0.985318	6058	0	-7.3469	0.43924	0.69229	0.999251	4256	2	3.1107
C3orf33	7	0.10772	0.14705	0.807338	1199	1	-0.10459	0.16261	0.19073	0.88179	1193	1	-1.7109	0.13142	0.12483	0.915863	811	0	-7.4281	0.063766	0.20089	0.999251	1203	4	5.0939
C3orf52	7	0.052346	0.085113	0.754361	690	2	0.75439	0.26904	0.24786	0.912622	1767	1	0.13488	0.42572	0.45831	0.933392	2626	0	-4.7612	0.073	0.22607	0.999251	1329	3	3.1172
C3orf55	5	0.42507	0.39835	0.883722	2978	1	-6.1817	0.427	0.43223	0.96826	2630	0	-6.2997	0.77092	0.7098	0.933392	4777	0	-6.7008	0.51747	0.68894	0.999251	4654	1	0.034154
C3orf80	7	0.48426	0.44537	0.902347	3279	1	-3.565	0.48938	0.50911	0.96826	3032	0	-5.9984	0.65335	0.59001	0.933392	4031	0	-6.035	0.47762	0.71887	0.999251	4469	2	3.0853
C4A	7	0.87122	0.84428	0.967726	5411	0	-2.3274	0.89435	0.8539	0.968843	5549	0	-6.363	0.7751	0.70633	0.933392	4810	0	-6.3998	0.27708	0.57148	0.999251	3315	3	4.1755
C4BPA	6	0.49196	0.45712	0.902347	3316	1	-5.1495	0.49512	0.49411	0.96826	3064	0	-5.2658	0.64035	0.57371	0.933392	3965	0	-6.0666	0.48166	0.71551	0.999251	4492	1	0.13395
C4BPB	8	0.19737	0.24375	0.854344	1818	2	0.85869	0.095622	0.10421	0.83552	807	1	-4.5642	0.3438	0.30306	0.933392	2109	0	-6.6072	0.05127	0.20456	0.999251	1018	6	3.7798
C4orf3	6	0.79693	0.74919	0.952208	4950	0	-2.8021	0.83458	0.7943	0.96826	5174	0	-7.3291	0.57175	0.50807	0.933392	3539	0	-5.5678	0.1818	0.42531	0.999251	2555	3	3.2787
C4orf32	6	0.79005	0.74919	0.952208	4909	0	-5.347	0.82645	0.77888	0.96826	5120	0	-5.4637	0.67577	0.60379	0.933392	4163	0	-5.5001	0.44831	0.69732	0.999251	4316	3	2.3913
C5AR1	7	0.72074	0.6882	0.943277	4531	0	-0.86722	0.661	0.66616	0.96826	4069	0	-3.7027	0.39305	0.41801	0.933392	2430	0	-4.7612	0.21371	0.46526	0.999251	2816	4	3.6802
C5AR2	12	0.22036	0.28951	0.861948	1943	2	1.3129	0.44082	0.4013	0.96826	2721	1	0.47202	0.59078	0.61945	0.933392	3653	0	-3.8134	0.49608	0.80884	0.999251	4555	5	3.6941
C5orf15	12	0.66192	0.63199	0.938932	4178	1	0.65875	0.52196	0.56457	0.96826	3228	0	-0.25373	0.98703	0.9731	0.988835	6138	0	-7.47	0.00029458	0.0035736	0.999251	13	9	6.7853
C5orf28	7	0.27245	0.27186	0.855585	2219	1	-3.8091	0.30953	0.29276	0.950327	1993	0	-3.9204	0.2849	0.25878	0.933392	1727	0	-3.9552	0.0082061	0.050878	0.999251	246	2	5.6166
C5orf42	14	0.64267	0.64419	0.941343	4077	1	-0.16906	0.4112	0.38367	0.96826	2539	1	-0.77152	0.088925	0.11096	0.915863	534	0	-2.9705	0.70064	0.92426	0.999251	5331	4	2.0584
C5orf46	7	0.70258	0.67707	0.941343	4424	0	-1.1916	0.44651	0.48449	0.96826	2755	0	-1.7576	0.70139	0.62935	0.933392	4326	0	-5.9682	0.5246	0.75047	0.999251	4681	3	1.9038
C6orf10	7	0.4095	0.39023	0.883722	2898	1	0.56031	0.34399	0.35602	0.96826	2198	0	0.45437	0.37816	0.39946	0.933392	2342	0	-3.6563	0.062706	0.19843	0.999251	1185	5	1.9039
C6orf120	6	0.64702	0.62115	0.9367	4093	0	-0.78875	0.67829	0.65789	0.96826	4171	0	-6.0609	0.4388	0.45669	0.933392	2711	0	-6.0975	0.30135	0.54935	0.999251	3490	3	2.3801
C6orf136	14	0.0099068	0.020104	0.491823	183	2	3.7154	0.011556	0.0147	0.778754	144	2	3.5232	0.010292	0.030507	0.915863	53	1	-0.79907	0.046585	0.23123	0.999251	954	8	5.2891
C6orf25	7	0.19803	0.24039	0.849592	1823	1	-0.6492	0.21073	0.19073	0.88179	1428	1	-6.106	0.30374	0.2702	0.933392	1851	0	-4.0711	0.48071	0.72004	0.999251	4485	1	0.16358
C6orf47	6	0.30497	0.31423	0.861948	2369	1	-1.8439	0.63015	0.6315	0.96826	3874	0	-5.6506	0.74309	0.67812	0.933392	4596	0	-5.8478	0.045514	0.16562	0.999251	936	2	5.4838
C6orf89	10	0.37944	0.40544	0.883722	2736	1	-1.6093	0.45592	0.48836	0.96826	2815	0	-6.4473	0.96001	0.9403	0.975706	5969	0	-6.7695	0.09832	0.31014	0.999251	1729	5	2.5749
C7orf34	7	0.25089	0.27186	0.855585	2105	1	-2.1988	0.1602	0.17929	0.88179	1182	1	-3.5156	0.21975	0.20015	0.915863	1373	0	-5.6535	0.83927	0.9323	0.999251	5711	2	1.366
C7orf60	7	0.15766	0.19683	0.819251	1563	1	-0.16482	0.22582	0.20177	0.88404	1507	1	-1.6603	0.73605	0.67114	0.933392	4559	0	-6.4365	0.12212	0.35038	0.999251	1995	4	3.9643
C8B	6	0.18921	0.20913	0.819251	1773	1	0.47747	0.99677	0.99604	0.999098	6182	0	-8.1162	0.9913	0.98902	0.996559	6156	0	-7.8697	0.9278	0.93879	0.999251	5960	1	1.0255
C9orf57	7	0.78322	0.75882	0.952366	4877	0	-3.9448	0.4779	0.50516	0.96826	2972	0	-7.2774	0.13858	0.16907	0.915863	859	0	-4.1804	0.99154	0.99351	0.999251	6180	0	-0.41785
C9orf69	13	0.69952	0.66883	0.941343	4405	1	-0.58208	0.88733	0.88612	0.969799	5504	0	-5.5533	0.63459	0.65529	0.933392	3923	0	-5.1554	0.66397	0.90399	0.999251	5193	3	3.9063
C9orf84	6	0.71953	0.68362	0.941343	4521	0	-1.9704	0.63493	0.63416	0.96826	3905	0	-3.8514	0.37164	0.3892	0.933392	2297	0	-3.886	0.40015	0.63955	0.999251	4023	3	2.0991
C9orf89	14	0.25992	0.34349	0.872726	2161	2	1.5011	0.15803	0.19955	0.88179	1174	1	-2.5493	0.40634	0.3604	0.933392	2506	0	-3.5779	0.077382	0.30349	0.999251	1421	8	4.5672
C9orf91	11	0.067052	0.11265	0.795363	835	3	1.2104	0.2814	0.285	0.943885	1832	1	0.36205	0.41713	0.39038	0.933392	2572	0	-4.462	0.30449	0.63724	0.999251	3510	5	3.3476
C9orf92	8	0.75043	0.72473	0.951411	4700	0	-0.71774	0.8579	0.82715	0.968843	5308	0	-5.5315	0.68708	0.62519	0.933392	4240	0	-5.5678	0.65501	0.85289	0.999251	5160	2	2.7875
C9orf96	14	0.26671	0.34349	0.872726	2188	1	-1.4812	0.18017	0.21623	0.903706	1287	1	-3.0395	0.23846	0.21158	0.933392	1480	0	-5.041	0.5619	0.87002	0.999251	4831	3	4.2241
CA12	8	0.12741	0.16993	0.819251	1356	2	1.2267	0.12227	0.1169	0.88179	979	1	-7.5789	0.25068	0.22602	0.933392	1541	0	-7.6159	0.13011	0.36555	0.999251	2064	4	4.8536
CA14	14	0.069532	0.11699	0.798776	858	1	0.42728	0.052674	0.10529	0.83552	506	1	-3.0127	0.47979	0.4336	0.933392	2977	0	-3.886	0.54633	0.86303	0.999251	4770	5	3.2816
CA4	7	0.52393	0.50088	0.910573	3470	1	0.3345	0.83881	0.80408	0.96826	5195	0	-6.4237	0.2687	0.24741	0.933392	1650	0	-5.1918	0.020815	0.10017	0.999251	508	4	4.5543
CA9	7	0.033658	0.049981	0.588143	507	2	0.9358	0.083833	0.088471	0.83552	717	1	0.60877	0.11304	0.11156	0.915863	686	0	-4.3412	0.028438	0.11911	0.999251	641	5	2.9832
CABLES2	7	0.8283	0.79738	0.955701	5148	0	-2.2487	0.9968	0.9953	0.999098	6183	0	-7.7498	0.99064	0.98602	0.994793	6153	0	-7.7868	0.066461	0.20334	0.999251	1249	5	5.1674
CABP7	6	0.69558	0.67375	0.941343	4369	0	-3.9372	0.55619	0.55452	0.96826	3427	0	-4.0492	0.40619	0.44512	0.933392	2490	0	-6.798	0.76803	0.8923	0.999251	5533	2	-0.53213
CACFD1	7	0.98013	0.97324	0.992604	6085	0	-5.5	0.88642	0.84967	0.968843	5493	0	-6.1353	0.26885	0.24741	0.933392	1651	0	-6.1719	0.61146	0.81842	0.999251	5006	2	2.2908
CACHD1	7	0.47588	0.44537	0.902347	3233	1	-1.3113	0.34248	0.35601	0.96826	2190	0	-5.4167	0.72289	0.64775	0.933392	4470	0	-6.2148	0.17334	0.4142	0.999251	2471	4	2.9164
CACNA1A	14	0.029341	0.044527	0.588143	453	3	1.9712	0.26153	0.28356	0.943885	1723	1	0.83006	0.67631	0.70646	0.933392	4171	0	-4.9079	0.016318	0.11913	0.999251	420	6	5.9408
CACNA1B	17	0.0017536	0.0035434	0.443785	36	3	4.8392	0.023761	0.059152	0.83552	279	1	-0.14271	0.094016	0.10154	0.915863	563	0	-2.8928	0.46257	0.82059	0.999251	4395	7	3.6807
CACNA1C	14	0.69963	0.67462	0.941343	4408	1	-2.0889	0.75742	0.76554	0.96826	4676	0	-2.2689	0.30409	0.34091	0.933392	1856	0	-6.8998	0.24568	0.61315	0.999251	3073	7	3.3409
CACNA1D	12	0.98004	0.96997	0.992297	6084	0	-2.4347	0.93962	0.91672	0.972448	5845	0	-4.9414	0.87405	0.81756	0.941851	5425	0	-6.6496	0.36583	0.70843	0.999251	3838	5	4.4964
CACNA1E	11	0.95361	0.93326	0.988111	5896	0	-3.6371	0.84041	0.84003	0.968843	5208	0	-5.4167	0.86691	0.80622	0.938344	5390	0	-6.0027	0.015286	0.094987	0.999251	402	5	6.9702
CACNA1F	7	0.81175	0.78605	0.955701	5058	0	-1.2508	0.89435	0.8539	0.968843	5550	0	-6.0761	0.7751	0.70633	0.933392	4813	0	-6.1127	0.54986	0.77474	0.999251	4783	2	2.8633
CACNA1G	13	0.87148	0.84579	0.967726	5415	0	-2.0897	0.55082	0.59385	0.96826	3388	0	-2.0303	0.82881	0.76993	0.933392	5162	0	-5.6535	0.70536	0.91796	0.999251	5352	4	3.327
CACNA1H	6	0.76006	0.73253	0.951411	4759	0	-3.325	0.9226	0.87793	0.969799	5733	0	-6.8256	0.91146	0.87023	0.952033	5661	0	-7.838	0.12475	0.32773	0.999251	2016	3	4.6228
CACNA1I	7	0.75822	0.73871	0.951411	4747	0	-1.7996	0.80503	0.76471	0.96826	4981	0	-5.2988	0.8184	0.75606	0.933392	5092	0	-7.4641	0.28308	0.58363	0.999251	3360	3	1.5531
CACNA1S	12	0.3949	0.46243	0.902347	2808	2	0.73698	0.48237	0.47535	0.96826	2992	0	-3.9502	0.43883	0.40115	0.933392	2719	0	-2.7583	0.56147	0.85498	0.999251	4830	4	3.9117
CACNA2D1	7	0.49588	0.46936	0.904505	3341	1	0.088501	0.37969	0.43247	0.96826	2364	0	0.060699	0.35196	0.37522	0.933392	2163	0	-5.4289	0.38451	0.64946	0.999251	3928	1	1.0806
CACNA2D2	12	0.57252	0.58363	0.933815	3695	1	-0.084056	0.29761	0.30673	0.959566	1926	1	-4.7231	0.61518	0.64903	0.933392	3812	0	-5.2885	0.35839	0.70681	0.999251	3800	2	3.6467
CACNA2D3	10	0.36395	0.38922	0.883722	2640	1	0.25585	0.38922	0.34788	0.96826	2426	1	-2.3902	0.26302	0.27336	0.933392	1619	0	-3.6609	0.83409	0.95182	0.999251	5697	2	2.426
CACNA2D4	12	0.081188	0.14544	0.807338	977	2	0.60854	0.069168	0.094953	0.83552	618	1	0.53478	0.049509	0.072947	0.915863	290	0	-3.1505	0.1515	0.4704	0.999251	2257	6	4.7365
CACNG1	6	0.4809	0.45712	0.902347	3260	1	0.34898	0.24107	0.22727	0.906925	1592	1	-6.1782	0.22169	0.18615	0.915863	1387	0	-6.2148	0.54507	0.74802	0.999251	4766	2	2.0969
CACNG2	7	0.70263	0.67707	0.941343	4426	0	-5.9734	0.92795	0.89	0.969799	5755	0	-6.4118	0.84001	0.7812	0.933392	5223	0	-6.4485	0.97389	0.98105	0.999251	6103	0	0.72981
CACNG3	6	0.84177	0.80658	0.955701	5245	0	-1.9985	0.80745	0.75656	0.96826	5001	0	-7.1823	0.64511	0.57371	0.933392	3988	0	-5.8271	0.91031	0.93049	0.999251	5911	1	-0.6442
CACNG4	3	0.62468	0.5846	0.933815	3978	0	-4.9608	0.52886	0.49095	0.96826	3265	0	-7.9692	0.92646	0.91467	0.969275	5756	0	-8.3743	0.12932	0.26654	0.999251	2058	2	3.0489
CACNG5	6	0.03329	0.053981	0.612028	500	1	-2.0551	0.023675	0.041911	0.83552	278	1	-2.5876	0.015062	0.025084	0.915863	85	1	-5.0089	0.073432	0.22667	0.999251	1339	4	3.8731
CACNG6	6	0.95978	0.94727	0.991102	5932	0	-5.6374	0.82547	0.77888	0.96826	5107	0	-5.4637	0.67577	0.60379	0.933392	4166	0	-6.1719	0.91131	0.93049	0.999251	5916	1	-1.6967
CACNG7	6	0.76056	0.73253	0.951411	4763	0	-3.9972	0.66549	0.65531	0.96826	4095	0	-5.7275	0.41768	0.45283	0.933392	2580	0	-5.146	0.50122	0.72269	0.999251	4577	2	2.6556
CACNG8	6	0.17914	0.20158	0.819251	1717	1	-4.6106	0.2535	0.22728	0.906925	1673	1	-4.7254	0.5069	0.49404	0.933392	3153	0	-4.7612	0.49592	0.71972	0.999251	4553	2	2.8435
CADM1	12	0.17914	0.26346	0.855585	1716	1	-1.7472	0.21036	0.24418	0.912622	1426	1	-3.2456	0.29856	0.31775	0.933392	1821	0	-3.2789	0.0087888	0.067641	0.999251	261	4	6.258
CADM2	12	0.8124	0.78887	0.955701	5065	0	-0.45593	0.8881	0.88138	0.969799	5509	0	-4.1096	0.66091	0.69893	0.933392	4072	0	-5.1918	0.11765	0.36616	0.999251	1947	2	5.5689
CADM3	6	0.71713	0.68362	0.941343	4499	0	-4.1103	0.67829	0.65789	0.96826	4172	0	-5.7557	0.4388	0.45669	0.933392	2709	0	-5.7922	0.73079	0.85592	0.999251	5417	2	1.6267
CADM4	7	0.86997	0.84428	0.967726	5405	0	-5.0108	0.83551	0.80408	0.96826	5180	0	-5.7367	0.66913	0.61685	0.933392	4122	0	-5.7732	0.36893	0.6348	0.999251	3853	1	-0.055918
CALCR	7	0.64247	0.61088	0.93447	4075	0	-0.96604	0.72789	0.71412	0.96826	4467	0	-6.1353	0.47947	0.50846	0.933392	2961	0	-6.1719	0.0064299	0.044126	0.999251	205	3	2.0524
CALCRL	3	0.061852	0.063482	0.650859	780	1	-6.6047	0.7695	0.70706	0.96826	4746	0	-6.7231	0.2796	0.28232	0.933392	1703	0	-6.6907	0.85079	0.87668	0.999251	5745	0	-1.3611
CALHM1	4	0.044578	0.071024	0.672671	624	1	-5.561	0.13155	0.11309	0.875005	1028	1	-5.6781	0.55445	0.49066	0.933392	3433	0	-5.7146	0.96643	0.96709	0.999251	6062	0	-0.45554
CALHM2	13	0.27639	0.32463	0.868611	2232	1	0.4831	0.022971	0.050347	0.83552	266	3	1.7977	0.27269	0.30164	0.933392	1669	0	-2.2775	0.50018	0.82204	0.999251	4571	5	3.5455
CALHM3	6	0.76808	0.7368	0.951411	4797	0	-6.3638	0.9327	0.90374	0.970858	5797	0	-6.4819	0.86075	0.82489	0.941851	5358	0	-7.1324	0.48495	0.71551	0.999251	4503	1	-0.17202
CALN1	13	0.027736	0.043101	0.588143	436	1	-0.29817	0.014618	0.042194	0.83552	182	3	1.7384	0.010735	0.028324	0.915863	55	1	-0.27259	0.10102	0.37321	0.999251	1759	6	5.6177
CALR	6	0.67888	0.65873	0.941343	4266	0	-0.77831	0.45898	0.46522	0.96826	2838	0	-1.7922	0.73153	0.67322	0.933392	4530	0	-8.2899	0.032701	0.12567	0.999251	712	4	3.8934
CALU	7	0.51163	0.50088	0.910573	3406	1	-5.8648	0.65944	0.66616	0.96826	4060	0	-5.9824	0.82357	0.76686	0.933392	5128	0	-6.5856	0.056363	0.19326	0.999251	1098	1	-0.74406
CALY	13	0.49885	0.5355	0.919584	3351	1	-0.34133	0.78985	0.78968	0.96826	4878	0	-2.0194	0.58088	0.60591	0.933392	3590	0	-6.4243	0.3086	0.66494	0.999251	3543	3	4.4605
CAMK1	7	0.44481	0.42173	0.901649	3081	1	-0.91761	0.4187	0.46772	0.96826	2583	0	-5.8647	0.8044	0.74261	0.933392	5005	0	-5.9013	0.43393	0.685	0.999251	4222	3	2.2174
CAMK1D	8	0.13697	0.18117	0.819251	1421	2	1.2568	0.14784	0.16638	0.88179	1124	1	-1.1859	0.17966	0.21256	0.933392	1129	0	-4.215	0.31023	0.60165	0.999251	3560	3	4.1122
CAMK1G	7	0.93864	0.9237	0.986492	5815	0	-5.541	0.73982	0.71661	0.96826	4563	0	-5.6581	0.50262	0.5124	0.933392	3121	0	-5.6945	0.2498	0.52279	0.999251	3113	1	1.0508
CAMK2A	13	0.79926	0.75482	0.952366	4970	0	-0.024349	0.83304	0.83075	0.968843	5163	0	-2.9712	0.5034	0.44269	0.933392	3141	0	-4.3767	0.33282	0.67849	0.999251	3667	5	3.2215
CAMK2B	11	0.31002	0.38758	0.883722	2394	2	0.86754	0.36035	0.34461	0.96826	2273	1	-4.0964	0.22048	0.26171	0.933392	1378	0	-5.9529	0.85036	0.95424	0.999251	5744	3	1.6355
CAMK2D	13	0.31749	0.38488	0.883722	2424	2	1.1307	0.28653	0.3288	0.96826	1860	1	-5.7149	0.4497	0.40997	0.933392	2783	0	-2.9926	0.0029235	0.021994	0.999251	96	8	6.7316
CAMK2G	7	0.66707	0.62995	0.938359	4216	0	-0.074513	0.69404	0.69366	0.96826	4264	0	-6.1353	0.84658	0.7812	0.933392	5272	0	-6.2701	0.4047	0.66677	0.999251	4046	3	3.6481
CAMK4	16	0.2557	0.36613	0.880198	2136	3	1.2013	0.63956	0.68262	0.96826	3933	0	0.21552	0.50592	0.47789	0.933392	3149	0	-2.7112	0.0010632	0.011958	0.999251	43	11	5.9526
CAMKK2	14	0.87894	0.85247	0.967726	5467	0	-0.041621	0.8234	0.81951	0.968843	5095	0	-3.3524	0.5797	0.6092	0.933392	3586	0	-4.554	0.073383	0.29762	0.999251	1337	4	6.2252
CAMLG	7	0.7672	0.73871	0.951411	4792	0	-0.91283	0.80436	0.76471	0.96826	4976	0	-5.9824	0.82357	0.76686	0.933392	5124	0	-7.4159	0.64035	0.82846	0.999251	5102	2	2.4642
CAMP	6	0.88386	0.86216	0.971273	5500	0	-7.645	0.79637	0.75655	0.96826	4917	0	-7.764	0.95096	0.93103	0.973833	5902	0	-6.4998	0.24185	0.49369	0.999251	3049	1	-0.31189
CANT1	5	0.5621	0.5364	0.91961	3639	0	-0.82008	0.6971	0.65781	0.96826	4281	0	-4.6628	0.99606	0.99599	0.998928	6188	0	-8.8688	0.16469	0.3539	0.999251	2385	3	3.1426
CANX	14	0.15986	0.27708	0.855585	1577	3	0.92886	0.58311	0.63324	0.96826	3575	0	-1.5888	0.54338	0.49959	0.933392	3367	0	-4.1525	0.10356	0.36359	0.999251	1793	8	4.7088
CAPNS1	13	0.67116	0.64521	0.941343	4233	1	-0.27846	0.53482	0.5438	0.96826	3297	0	-0.82805	0.40559	0.3398	0.933392	2486	0	-4.7612	0.090936	0.34392	0.999251	1640	8	4.8933
CARKD	7	0.028572	0.048797	0.588143	443	2	2.3193	0.033267	0.051973	0.83552	378	2	1.25	0.35249	0.37522	0.933392	2169	0	-2.7444	0.034747	0.13698	0.999251	747	5	3.4848
CASC4	8	0.73172	0.70213	0.945977	4597	0	-1.424	0.44171	0.49538	0.96826	2731	0	-1.1384	0.79937	0.74105	0.933392	4964	0	-5.1522	0.16809	0.44701	0.999251	2415	4	4.1848
CASD1	12	0.67183	0.63984	0.941343	4236	1	-0.37402	0.68116	0.70373	0.96826	4187	0	-3.5131	0.45942	0.41665	0.933392	2824	0	-4.7239	0.22677	0.57233	0.999251	2923	3	3.5441
CASK	14	0.67465	0.65934	0.941343	4249	1	0.062818	0.62714	0.68701	0.96826	3858	0	-0.92098	0.64286	0.66636	0.933392	3972	0	-5.1032	0.22624	0.58503	0.999251	2917	6	4.3279
CASP7	12	0.70616	0.68837	0.943277	4442	1	0.27423	0.81954	0.8066	0.96826	5080	0	-3.6233	0.85929	0.81205	0.941637	5354	0	-6.5072	0.13226	0.40921	0.999251	2081	7	5.3452
CASR	9	0.24677	0.31401	0.861948	2088	2	0.80313	0.50305	0.55403	0.96826	3110	0	-6.338	0.54941	0.58907	0.933392	3404	0	-3.9312	0.0034137	0.019075	0.999251	112	5	6.0685
CATSPER1	11	0.40536	0.43454	0.902347	2869	1	0.50302	0.9358	0.9148	0.971569	5820	0	-5.0364	0.80863	0.75051	0.933392	5026	0	-6.2289	0.15909	0.45985	0.999251	2327	5	4.3991
CATSPER2	7	0.57316	0.52454	0.914413	3698	0	-0.30243	0.50328	0.50911	0.96826	3114	0	-6.4819	0.89975	0.8688	0.952033	5600	0	-6.9067	0.17968	0.4273	0.999251	2530	3	3.0054
CATSPER3	7	0.74056	0.71939	0.951411	4638	0	-3.2869	0.85493	0.81127	0.968843	5291	0	-5.3695	0.90968	0.87128	0.952033	5655	0	-7.8471	0.97969	0.9866	0.999251	6126	0	-0.27725
CATSPER4	6	0.12322	0.1608	0.813586	1333	1	-0.4106	0.076714	0.074651	0.83552	668	1	-0.69075	0.13259	0.15348	0.915863	824	0	-3.6452	0.61249	0.78065	0.999251	5009	2	2.3425
CATSPERB	6	0.46219	0.44968	0.902347	3165	1	0.20707	0.32248	0.35109	0.96826	2070	0	-1.2109	0.27607	0.23749	0.933392	1682	0	-3.2789	0.2259	0.48807	0.999251	2912	3	3.6923
CATSPERD	6	0.041897	0.070753	0.671144	595	2	2.1982	0.22855	0.21716	0.903706	1518	1	-1.3496	0.42858	0.45669	0.933392	2633	0	-5.0725	0.48109	0.71551	0.999251	4488	1	-1.4923
CATSPERG	10	0.069717	0.1253	0.80161	859	3	1.8172	0.076434	0.12041	0.88179	665	2	1.0607	0.71131	0.67679	0.933392	4395	0	-5.5001	0.13977	0.41602	0.999251	2153	3	4.5479
CAV1	12	0.017372	0.025447	0.491856	298	3	2.2753	0.070332	0.094955	0.83552	623	2	1.6183	0.20488	0.18314	0.915863	1270	0	-2.5218	0.29099	0.63092	0.999251	3423	5	3.6608
CAV2	13	0.079994	0.1303	0.802012	968	3	2.2237	0.085031	0.112	0.867651	724	1	-0.77704	0.11493	0.12774	0.915863	699	0	-1.2934	0.17084	0.49593	0.999251	2445	5	5.3214
CAV3	9	0.93989	0.91415	0.983185	5820	0	-4.8868	0.98807	0.9755	0.990648	6133	0	-6.7037	0.96313	0.93496	0.973833	5989	0	-6.7405	0.35546	0.67205	0.999251	3783	4	4.188
CCDC107	8	0.66406	0.6248	0.938359	4191	0	-1.7	0.62403	0.61761	0.96826	3838	0	-2.2723	0.50548	0.54791	0.933392	3146	0	-7.589	0.32074	0.61706	0.999251	3608	2	2.997
CCDC108	6	0.64245	0.6154	0.93447	4074	0	-0.77511	0.43507	0.45786	0.96826	2686	0	-6.2335	0.81751	0.74712	0.933392	5086	0	-8.2388	0.089034	0.25744	0.999251	1611	4	4.3029
CCDC109B	5	0.74358	0.69501	0.945977	4657	0	-3.7261	0.81373	0.7621	0.96826	5039	0	-5.9497	0.67779	0.61058	0.933392	4180	0	-5.9863	0.1022	0.28524	0.999251	1774	1	-0.5814
CCDC112	12	0.20199	0.28457	0.861948	1844	2	1.4119	0.53796	0.57628	0.96826	3312	0	-1.2259	0.59772	0.61945	0.933392	3689	0	-5.2825	0.16767	0.487	0.999251	2411	5	3.3045
CCDC126	14	0.94261	0.93095	0.988111	5833	0	-1.4441	0.78436	0.78712	0.96826	4835	0	-2.5728	0.38033	0.3604	0.933392	2348	0	-5.7539	0.22001	0.57557	0.999251	2872	4	4.9753
CCDC136	13	0.12462	0.20864	0.819251	1338	3	1.4582	0.33037	0.3288	0.96826	2121	1	-0.1708	0.24737	0.30164	0.933392	1525	0	-2.6345	0.46912	0.81345	0.999251	4428	5	3.6524
CCDC141	6	0.88608	0.86701	0.971811	5515	0	-4.7598	0.89797	0.84908	0.968843	5571	0	-6.1207	0.79703	0.72847	0.933392	4956	0	-7.2945	0.76316	0.88953	0.999251	5514	2	1.4162
CCDC144A	5	0.5586	0.53071	0.918986	3619	0	-3.4639	0.32665	0.36209	0.96826	2100	0	-6.338	0.54195	0.4951	0.933392	3365	0	-5.5133	0.070301	0.21414	0.999251	1295	2	4.5173
CCDC155	7	0.097719	0.14069	0.802012	1114	1	-0.020321	0.77782	0.74735	0.96826	4799	0	-4.6049	0.565	0.54693	0.933392	3496	0	-7.0479	0.022023	0.1025	0.999251	527	5	5.0605
CCDC167	7	0.98872	0.98421	0.995242	6129	0	-6.3408	0.62142	0.61738	0.96826	3824	0	-6.4589	0.83762	0.77517	0.933392	5217	0	-6.4957	0.40379	0.66677	0.999251	4044	2	3.1063
CCDC168	4	0.18074	0.17339	0.819251	1729	1	-7.8743	0.6858	0.62297	0.96826	4211	0	-6.6077	0.52396	0.45701	0.933392	3252	0	-8.0304	0.020811	0.073378	0.999251	507	1	0.27671
CCDC180	11	0.9271	0.91083	0.982626	5757	0	-1.6193	0.90594	0.88528	0.969799	5619	0	-4.872	0.72966	0.7119	0.933392	4522	0	-4.9079	0.66954	0.8922	0.999251	5216	3	2.5871
CCDC47	14	0.19976	0.31095	0.861948	1834	3	1.4363	0.53442	0.52938	0.96826	3295	0	-0.23668	0.48643	0.45089	0.933392	3019	0	-4.9423	0.063719	0.27094	0.999251	1202	8	4.8041
CCDC51	7	0.97342	0.96421	0.99153	6029	0	-6.4414	0.96225	0.9364	0.978286	5975	0	-7.1893	0.17914	0.20015	0.915863	1123	0	-6.5775	0.12398	0.35236	0.999251	2008	4	4.1621
CCDC67	10	0.87511	0.85219	0.967726	5437	0	-3.8847	0.946	0.91862	0.972448	5878	0	-5.6581	0.42065	0.36206	0.933392	2597	0	-3.6477	0.86751	0.95843	0.999251	5798	2	1.5433
CCDC80	9	0.021156	0.025256	0.491856	351	3	2.1939	0.035937	0.057639	0.83552	398	2	1.7182	0.089242	0.090246	0.915863	537	0	-1.2148	0.43874	0.7257	0.999251	4251	3	2.9114
CCDC90B	13	0.034744	0.051958	0.600031	522	2	3.1182	0.31197	0.3288	0.96826	2012	1	-3.9204	0.37064	0.3398	0.933392	2288	0	-3.9552	0.05084	0.22311	0.999251	1012	5	5.2179
CCKAR	8	0.092544	0.15947	0.813586	1075	1	0.0039371	0.059874	0.091833	0.83552	567	1	-3.0127	0.093884	0.096424	0.915863	562	0	-3.0453	0.12005	0.34085	0.999251	1976	4	4.4671
CCKBR	6	0.9896	0.98449	0.995242	6138	0	-7.3318	0.9406	0.90547	0.970858	5852	0	-7.4507	0.87526	0.82775	0.941851	5436	0	-7.4877	0.24903	0.50124	0.999251	3106	2	2.63
CCL11	7	0.66442	0.62995	0.938359	4193	0	-0.75188	0.9693	0.94675	0.979381	6025	0	-7.4272	0.41218	0.43172	0.933392	2543	0	-7.7677	0.18612	0.43161	0.999251	2592	3	3.0183
CCL15	7	0.63793	0.6043	0.933815	4054	0	-0.97822	0.52109	0.5326	0.96826	3222	0	-4.1096	0.46787	0.50446	0.933392	2881	0	-5.1365	0.87756	0.93915	0.999251	5829	1	1.2331
CCL22	7	0.62617	0.6043	0.933815	3986	0	-7.2964	0.4656	0.50122	0.96826	2891	0	-4.6573	0.34186	0.36527	0.933392	2087	0	-6.6056	0.081614	0.25823	0.999251	1498	4	4.8125
CCL24	14	0.80641	0.76588	0.952639	5026	1	0.66891	0.38017	0.35022	0.96826	2368	1	-1.3721	0.60886	0.63279	0.933392	3759	0	-5.0725	0.087544	0.31768	0.999251	1584	6	5.6685
CCL4	7	0.36401	0.35841	0.872726	2641	1	-2.1843	0.21924	0.19073	0.88179	1473	1	-3.0127	0.27875	0.24741	0.933392	1701	0	-3.467	0.21249	0.46526	0.999251	2806	4	2.3004
CCL5	9	0.2553	0.31401	0.861948	2132	2	0.6705	0.20762	0.23919	0.910057	1406	1	-0.5786	0.23042	0.24938	0.933392	1434	0	-3.6563	0.43746	0.72487	0.999251	4240	4	1.908
CCL7	6	0.22058	0.23181	0.842297	1945	1	-1.2027	0.29128	0.29621	0.957746	1889	0	-1.2715	0.065082	0.067676	0.915863	375	0	-3.7313	0.059023	0.18086	0.999251	1132	3	4.1468
CCPG1	11	0.26715	0.32324	0.868611	2191	1	0.03465	0.13366	0.15013	0.88179	1036	1	-6.2603	0.099064	0.10909	0.915863	598	0	-4.6492	0.060521	0.23505	0.999251	1160	5	5.7499
CCR1	7	0.71868	0.6882	0.943277	4512	0	-0.8667	0.63557	0.62377	0.96826	3908	0	-4.6864	0.58092	0.54693	0.933392	3591	0	-7.6938	0.75015	0.87808	0.999251	5466	2	1.8971
CCR10	7	0.15542	0.19683	0.819251	1543	2	0.8326	0.25289	0.23639	0.908267	1668	1	0.73567	0.25779	0.22968	0.933392	1566	0	-2.9126	0.25507	0.53842	0.999251	3155	3	4.0644
CCR2	7	0.41331	0.39806	0.883722	2925	1	-0.021183	0.38678	0.43247	0.96826	2411	0	-5.1557	0.62628	0.56182	0.933392	3873	0	-5.1918	0.87029	0.93865	0.999251	5809	1	-0.31431
CCR3	7	0.026125	0.034577	0.54389	410	2	2.158	0.021692	0.028805	0.809798	253	2	1.7845	0.14736	0.17524	0.915863	927	0	-2.17	0.012854	0.061309	0.999251	349	6	5.4554
CCR4	7	0.66252	0.62995	0.938359	4183	0	-0.93291	0.31472	0.31449	0.96826	2032	0	-2.706	0.72469	0.65365	0.933392	4481	0	-7.1249	0.0078423	0.049861	0.999251	238	6	4.3568
CCR5	6	0.41681	0.38939	0.883722	2939	1	-0.40582	0.19041	0.16666	0.88179	1326	1	-1.9193	0.16733	0.17542	0.915863	1049	0	-2.4204	0.53507	0.74533	0.999251	4724	2	2.2566
CCR6	13	0.41737	0.4895	0.910573	2945	2	0.77014	0.12014	0.16578	0.88179	961	2	1.0636	0.68588	0.72399	0.933392	4225	0	-4.3535	0.60244	0.87374	0.999251	4979	5	3.2912
CCR7	7	0.016832	0.019811	0.491823	294	3	1.6048	0.02078	0.028805	0.809798	243	2	1.8464	0.15612	0.17524	0.915863	968	0	-4.4411	0.48937	0.72673	0.999251	4523	3	1.8152
CCR8	6	0.57202	0.54877	0.923677	3691	0	-0.77974	0.4681	0.47989	0.96826	2907	0	-8.7152	0.44533	0.45669	0.933392	2757	0	-8.902	0.28235	0.53116	0.999251	3355	3	3.167
CCR9	7	0.49246	0.46936	0.904505	3321	1	-0.8247	0.62048	0.61738	0.96826	3817	0	-2.799	0.85363	0.78897	0.933392	5313	0	-6.2148	0.032912	0.13185	0.999251	714	5	4.7828
CCRL2	6	0.60798	0.57417	0.9319	3887	0	-1.0433	0.65363	0.64749	0.96826	4026	0	-5.417	0.72796	0.66308	0.933392	4504	0	-7.4342	0.35254	0.59558	0.999251	3765	3	2.1179
CCRN4L	6	0.5738	0.54877	0.923677	3701	0	-1.8076	0.21263	0.19685	0.88179	1441	1	-3.9825	0.41008	0.44898	0.933392	2531	0	-6.2565	0.26574	0.51274	0.999251	3237	3	3.0531
CCT4	7	0.21789	0.24834	0.854344	1930	1	0.53579	0.062662	0.077287	0.83552	580	1	-1.9943	0.026693	0.043262	0.915863	168	1	-2.9852	0.0617	0.19771	0.999251	1173	5	4.3161
CD101	10	0.69581	0.64512	0.941343	4370	0	0.54731	0.41155	0.40224	0.96826	2543	0	-3.4461	0.38934	0.36205	0.933392	2400	0	-3.4799	0.024258	0.13022	0.999251	569	7	5.9237
CD109	13	0.35613	0.43579	0.902347	2607	2	1.0463	0.57468	0.62788	0.96826	3536	0	-0.5158	0.25878	0.30164	0.933392	1603	0	-4.4273	0.69823	0.91579	0.999251	5323	4	2.935
CD14	7	0.0037689	0.0068389	0.443785	78	3	3.7272	0.0095688	0.022423	0.809798	123	2	2.5523	0.1304	0.12483	0.915863	798	0	-0.96314	0.10004	0.305	0.999251	1744	2	4.8392
CD151	11	0.23282	0.28033	0.86179	2020	2	1.3869	0.27827	0.285	0.943885	1816	1	-1.5731	0.3198	0.29588	0.933392	1953	0	-4.3638	0.62738	0.86562	0.999251	5059	4	2.582
CD160	7	0.85607	0.81203	0.955701	5333	0	-2.1722	0.91181	0.87345	0.969799	5662	0	-5.4503	0.88074	0.82816	0.941851	5476	0	-6.924	0.052506	0.18405	0.999251	1046	5	4.5894
CD163	9	0.46232	0.46681	0.904505	3167	1	0.73496	0.37908	0.35908	0.96826	2358	0	-3.6643	0.89408	0.84679	0.947989	5563	0	-6.035	0.36954	0.6786	0.999251	3857	4	3.4338
CD163L1	6	0.63367	0.60391	0.933815	4032	0	-0.43952	0.35709	0.40253	0.96826	2261	0	-3.906	0.97965	0.97143	0.987958	6091	0	-7.5835	0.026033	0.10224	0.999251	597	4	4.2001
CD164	13	0.68629	0.65305	0.941343	4311	1	-0.22031	0.74074	0.75484	0.96826	4573	0	-2.5314	0.56746	0.60012	0.933392	3510	0	-4.2026	0.82172	0.96026	0.999251	5658	4	2.1607
CD164L2	7	0.82185	0.79363	0.955701	5114	0	-1.7133	0.87978	0.84533	0.968843	5445	0	-6.7369	0.74843	0.69053	0.933392	4638	0	-8.0324	0.62169	0.82358	0.999251	5040	2	2.5419
CD177	7	0.41307	0.39806	0.883722	2924	1	-0.32562	0.6212	0.61738	0.96826	3822	0	-4.1227	0.62413	0.56181	0.933392	3858	0	-5.3557	0.0096082	0.053472	0.999251	273	4	6.641
CD180	7	0.22593	0.24834	0.854344	1985	1	-2.4474	0.27352	0.25919	0.912622	1795	1	-4.3403	0.36652	0.39475	0.933392	2263	0	-5.523	0.09268	0.29395	0.999251	1669	1	0.63036
CD19	7	0.56933	0.51661	0.913657	3678	0	0.33081	0.21344	0.19073	0.88179	1444	1	-6.5046	0.30785	0.2702	0.933392	1888	0	-6.5413	0.52998	0.75629	0.999251	4708	2	2.8626
CD1A	7	0.51836	0.50088	0.910573	3441	1	0.51922	0.12938	0.14556	0.88179	1015	1	0.41303	0.0055407	0.014931	0.915863	26	1	-5.3795	0.0018498	0.01093	0.999251	66	5	6.4406
CD1B	6	0.34248	0.33683	0.872726	2545	1	-3.9372	0.65768	0.65012	0.96826	4050	0	-5.5092	0.40619	0.44512	0.933392	2494	0	-5.5456	0.10651	0.30483	0.999251	1826	3	4.4551
CD1C	7	0.29366	0.30314	0.861948	2317	1	0.49767	0.19146	0.19073	0.88179	1329	1	-1.6537	0.14178	0.17524	0.915863	884	0	-4.3638	0.068324	0.20757	0.999251	1273	3	3.0948
CD1D	7	0.16974	0.19683	0.819251	1657	2	0.7407	0.23956	0.22484	0.906925	1582	1	0.30583	0.74843	0.69053	0.933392	4640	0	-5.5897	0.043212	0.16157	0.999251	890	5	3.2717
CD1E	13	0.039703	0.057214	0.624746	580	3	2.0819	0.31715	0.3288	0.96826	2046	1	0.71449	0.73138	0.74022	0.933392	4529	0	-4.5766	0.72518	0.92375	0.999251	5407	3	2.8899
CD2	7	0.2034	0.24039	0.849592	1850	1	0.61291	0.18483	0.19073	0.88179	1307	1	-2.7348	0.18698	0.20015	0.915863	1169	0	-2.7664	0.12562	0.35385	0.999251	2024	3	4.7461
CD200	7	0.684	0.66008	0.941343	4295	0	-0.092158	0.56341	0.56257	0.96826	3470	0	-4.2325	0.37292	0.39476	0.933392	2302	0	-5.289	0.052388	0.18405	0.999251	1042	4	5.621
CD200R1	7	0.7635	0.73871	0.951411	4779	0	-1.6675	0.80706	0.76894	0.96826	4998	0	-6.674	0.61732	0.55437	0.933392	3822	0	-6.7108	0.25166	0.52677	0.999251	3129	4	2.9203
CD200R1L	4	0.44533	0.41586	0.899317	3083	0	-0.64332	0.98136	0.97873	0.991163	6098	0	-8.4582	0.96342	0.95797	0.982407	5992	0	-8.4953	0.023395	0.084464	0.999251	550	4	2.4228
CD207	5	0.73151	0.68285	0.941343	4594	0	-2.474	0.43813	0.43223	0.96826	2704	0	-7.3417	0.15711	0.14717	0.915863	982	0	-7.3787	0.91246	0.92726	0.999251	5919	1	0.49987
CD209	5	0.41718	0.39835	0.883722	2943	1	-0.79892	0.24171	0.23623	0.908267	1601	0	-5.9331	0.338	0.35464	0.933392	2074	0	-5.9697	0.23953	0.46068	0.999251	3029	2	3.5712
CD22	7	0.33424	0.34268	0.872726	2508	1	0.45612	0.39678	0.44585	0.96826	2465	0	-5.1268	0.07551	0.078084	0.915863	442	0	-5.1629	0.29529	0.59205	0.999251	3455	4	3.5612
CD226	5	0.27875	0.27349	0.855585	2241	1	-6.129	0.86633	0.80284	0.96826	5359	0	-6.4933	0.7606	0.68374	0.933392	4718	0	-6.5301	0.99746	0.9976	0.999418	6202	0	-1.3639
CD24	12	0.95371	0.93674	0.988111	5897	0	-3.4792	0.97705	0.96266	0.985241	6071	0	-5.7367	0.80466	0.74236	0.933392	5006	0	-5.7732	0.26627	0.60689	0.999251	3240	3	3.451
CD244	11	0.40935	0.44279	0.902347	2895	1	-0.16386	0.74143	0.73365	0.96826	4575	0	-4.94	0.79097	0.72638	0.933392	4909	0	-5.6929	0.70661	0.9132	0.999251	5360	3	1.8921
CD247	12	0.1346	0.23243	0.842297	1409	2	1.9306	0.095922	0.15064	0.88179	810	2	1.2214	0.86341	0.81205	0.941637	5372	0	-5.8295	0.19613	0.53611	0.999251	2671	4	4.7417
CD248	5	0.50534	0.48337	0.910573	3379	0	-6.3751	0.26317	0.28599	0.944046	1730	0	-6.4933	0.22557	0.20162	0.915863	1410	0	-6.5301	0.93417	0.94883	0.999251	5980	0	-0.95294
CD27	13	0.031427	0.050373	0.590501	480	3	1.3325	0.034645	0.061104	0.83552	389	1	-4.6864	0.80114	0.76993	0.933392	4979	0	-4.7302	0.0003404	0.0041314	0.999251	16	7	6.7421
CD274	7	0.7613	0.73871	0.951411	4769	0	-1.4865	0.31324	0.3037	0.959566	2020	0	-3.5368	0.30673	0.2702	0.933392	1885	0	-3.5708	0.1725	0.4128	0.999251	2463	4	3.5634
CD276	8	0.28293	0.31374	0.861948	2263	1	-2.6338	0.25644	0.24128	0.912622	1695	1	-2.7348	0.26389	0.22602	0.933392	1625	0	-2.7664	0.2757	0.57373	0.999251	3304	1	-1.2522
CD28	8	0.14939	0.19444	0.819251	1498	2	1.0153	0.58922	0.59549	0.96826	3618	0	-2.5768	0.93871	0.9036	0.965102	5832	0	-7.5108	0.092833	0.29568	0.999251	1671	5	4.3383
CD300A	13	0.0076788	0.015427	0.479454	152	2	3.4476	0.047482	0.094705	0.83552	473	2	2.1832	0.38047	0.3398	0.933392	2354	0	-3.3852	0.18333	0.50721	0.999251	2566	4	5.3439
CD300C	6	0.01873	0.022956	0.491823	324	2	2.5121	0.22784	0.21716	0.903706	1513	1	-4.9064	0.23128	0.2171	0.933392	1440	0	-4.9423	0.41084	0.64719	0.999251	4092	2	2.9992
CD300E	7	0.59105	0.5475	0.923677	3794	0	-0.96418	0.54064	0.54773	0.96826	3335	0	-5.005	0.64479	0.58332	0.933392	3980	0	-5.5897	0.62496	0.82564	0.999251	5054	2	1.9996
CD300LB	7	0.3666	0.36636	0.880198	2666	1	-6.9618	0.37604	0.4234	0.96826	2352	0	-3.4573	0.47559	0.50846	0.933392	2926	0	-7.1174	0.44676	0.70253	0.999251	4305	3	2.0711
CD300LD	6	0.18044	0.20158	0.819251	1726	1	0.16258	0.088021	0.085094	0.83552	745	1	-5.7214	0.079066	0.085413	0.915863	465	0	-6.0027	0.53703	0.74533	0.999251	4731	2	2.4624
CD300LF	7	0.72393	0.69886	0.945977	4553	0	-1.0492	0.57867	0.56971	0.96826	3553	0	-2.8648	0.88074	0.82816	0.941851	5474	0	-6.6072	0.52826	0.75629	0.999251	4696	3	2.3523
CD300LG	9	0.65635	0.60661	0.933815	4151	1	0.33364	0.73186	0.72593	0.96826	4509	0	-3.6754	0.86487	0.81601	0.941851	5385	0	-5.9013	0.076047	0.25853	0.999251	1396	5	4.7174
CD302	7	0.081225	0.13494	0.802012	978	2	1.5437	0.17341	0.19073	0.88179	1253	1	-2.0007	0.32627	0.3032	0.933392	1999	0	-5.9187	0.019005	0.092059	0.999251	474	5	4.9244
CD320	7	0.66602	0.62995	0.938359	4208	0	0.04455	0.47183	0.50122	0.96826	2934	0	-1.0024	0.14368	0.17524	0.915863	895	0	-3.6101	0.76259	0.8837	0.999251	5512	2	1.9767
CD33	7	0.01386	0.014365	0.475537	251	3	1.4842	0.060606	0.077287	0.83552	570	1	0.67861	0.15236	0.17524	0.915863	954	0	-1.6913	0.075999	0.22961	0.999251	1394	4	4.2646
CD34	13	0.33824	0.4228	0.901805	2532	2	1.2419	0.65162	0.70635	0.96826	4011	0	-1.653	0.53808	0.57007	0.933392	3342	0	-3.9552	0.53843	0.84361	0.999251	4735	4	3.1467
CD36	15	0.39923	0.47274	0.908482	2829	2	1.1394	0.43915	0.42332	0.96826	2713	1	-1.7887	0.61042	0.6355	0.933392	3779	0	-6.7588	0.1667	0.50392	0.999251	2399	5	3.8796
CD37	7	0.34785	0.3584	0.872726	2571	1	-3.5126	0.66617	0.67462	0.96826	4099	0	-5.5212	0.37816	0.39946	0.933392	2330	0	-6.1277	0.39713	0.66145	0.999251	4007	3	3.2091
CD38	7	0.27449	0.27186	0.855585	2224	1	-0.82061	0.3791	0.43247	0.96826	2359	0	-3.1339	0.29584	0.2702	0.933392	1801	0	-4.8355	0.0049052	0.037852	0.999251	165	4	6.5531
CD3D	7	0.51973	0.50088	0.910573	3448	1	-1.5086	0.47242	0.50122	0.96826	2938	0	-3.5452	0.59407	0.54693	0.933392	3666	0	-4.4462	0.12735	0.3553	0.999251	2042	4	3.3768
CD3E	12	0.48369	0.51048	0.912425	3275	1	-0.68262	0.84292	0.84685	0.968843	5235	0	-3.8514	0.60516	0.62455	0.933392	3736	0	-5.0725	0.18711	0.52248	0.999251	2598	6	4.2401
CD3G	7	0.79572	0.76946	0.954713	4942	0	-5.3001	0.47382	0.50122	0.96826	2947	0	-5.4167	0.49467	0.50846	0.933392	3082	0	-4.8456	0.99591	0.99636	0.999251	6196	0	-0.23248
CD4	13	0.92792	0.91667	0.983185	5764	0	-0.67843	0.75913	0.76213	0.96826	4685	0	-6.0201	0.53517	0.55748	0.933392	3331	0	-6.2701	0.18124	0.50465	0.999251	2548	7	3.382
CD40	7	0.17297	0.20464	0.819251	1674	1	-0.26765	0.9391	0.89547	0.969799	5843	0	-6.2335	0.86256	0.79846	0.9353	5366	0	-6.6391	0.0076225	0.048244	0.999251	234	4	6.4365
CD40LG	7	0.60669	0.56214	0.924699	3882	0	-1.2471	0.8466	0.80774	0.96826	5251	0	-6.5488	0.90899	0.87128	0.952033	5650	0	-7.2676	0.61684	0.82005	0.999251	5023	1	1.0915
CD44	13	0.86254	0.8409	0.967726	5363	0	-0.7719	0.83027	0.82536	0.968843	5144	0	-4.5623	0.47868	0.44269	0.933392	2955	0	-4.5979	0.12038	0.39812	0.999251	1980	6	5.5719
CD46	8	0.0024051	0.0040517	0.443785	52	1	-0.76933	0.023181	0.03568	0.83552	269	1	-2.5166	0.035973	0.049224	0.915863	212	0	-4.8071	0.15987	0.43256	0.999251	2334	4	3.933
CD47	7	0.58921	0.5475	0.923677	3785	0	-0.26466	0.54371	0.54773	0.96826	3350	0	-6.3126	0.87497	0.82655	0.941851	5431	0	-7.0078	0.26816	0.55736	0.999251	3251	4	3.616
CD48	6	0.96181	0.95035	0.991102	5948	0	-5.6939	0.8669	0.82116	0.968843	5365	0	-8.396	0.71205	0.64258	0.933392	4402	0	-5.8478	0.42137	0.66751	0.999251	4162	3	2.9603
CD5	5	0.60258	0.57994	0.933815	3851	0	-5.0956	0.42805	0.43223	0.96826	2642	0	-5.2118	0.56372	0.5011	0.933392	3490	0	-6.4243	0.67926	0.82886	0.999251	5241	1	-0.020248
CD52	6	0.58132	0.54877	0.923677	3738	0	-2.5596	0.96111	0.93981	0.978553	5967	0	-7.6719	0.91507	0.88149	0.957728	5687	0	-7.7089	0.2866	0.53476	0.999251	3392	2	3.7631
CD53	14	0.018355	0.031686	0.532919	316	1	-0.40228	0.0087737	0.012319	0.757818	106	1	-2.2685	0.01559	0.030507	0.915863	88	1	-3.4523	0.50753	0.84195	0.999251	4605	4	4.4052
CD55	12	0.1956	0.27337	0.855585	1805	1	-1.3536	0.29045	0.30673	0.959566	1885	1	-1.0644	0.17932	0.18314	0.915863	1127	0	-2.8628	0.39136	0.74316	0.999251	3972	4	4.2004
CD58	7	0.41806	0.40594	0.883722	2951	1	-0.22603	0.096198	0.099852	0.83552	814	1	-0.23891	0.084189	0.085005	0.915863	509	0	-3.277	0.25717	0.54412	0.999251	3181	4	2.3955
CD59	16	0.017797	0.037834	0.550873	306	2	2.2783	0.11173	0.15411	0.88179	910	2	1.4489	0.18403	0.18289	0.915863	1149	0	-1.9479	0.23822	0.62958	0.999251	3017	6	3.3274
CD6	11	0.1175	0.20003	0.819251	1286	2	0.81774	0.098334	0.13499	0.88179	827	1	-3.2994	0.22828	0.26171	0.933392	1421	0	-4.976	0.38107	0.72254	0.999251	3913	4	4.3734
CD63	11	0.039253	0.049879	0.588143	576	2	2.7051	0.12268	0.15013	0.88179	982	1	-2.7348	0.148	0.14989	0.915863	930	0	-2.7664	0.55035	0.82802	0.999251	4787	3	3.2947
CD68	6	0.43971	0.41946	0.901649	3055	1	-4.3128	0.703	0.67579	0.96826	4315	0	-5.2658	0.4769	0.48309	0.933392	2937	0	-5.302	0.11495	0.31984	0.999251	1928	1	-0.78646
CD69	6	0.75402	0.72423	0.951411	4721	0	-3.2431	0.53524	0.54797	0.96826	3300	0	-4.872	0.56103	0.50105	0.933392	3473	0	-5.9529	0.23482	0.49032	0.999251	2990	3	3.7587
CD7	7	0.51004	0.49306	0.910573	3401	1	0.19276	0.52292	0.5326	0.96826	3232	0	-4.3784	0.52183	0.52417	0.933392	3241	0	-4.4138	0.83065	0.92872	0.999251	5687	1	-0.14364
CD70	7	0.94197	0.92613	0.986972	5830	0	-5.4364	0.87978	0.84533	0.968843	5447	0	-6.2736	0.74843	0.69053	0.933392	4639	0	-6.3103	0.099821	0.305	0.999251	1740	2	2.0321
CD72	13	0.24243	0.31349	0.861948	2060	1	-0.82575	0.40456	0.37767	0.96826	2503	1	-5.7557	0.31348	0.3398	0.933392	1920	0	-5.7922	0.31197	0.66566	0.999251	3566	3	4.4766
CD74	7	0.32499	0.32683	0.870085	2463	1	-0.71515	0.25873	0.23639	0.908267	1711	1	-2.468	0.3014	0.2702	0.933392	1841	0	-4.0123	0.9663	0.97351	0.999251	6060	1	1.1141
CD79A	7	0.48311	0.44537	0.902347	3272	1	-0.74579	0.26973	0.25919	0.912622	1771	1	-3.743	0.4626	0.50046	0.933392	2838	0	-5.7344	0.013197	0.062525	0.999251	361	5	5.0413
CD79B	12	0.76718	0.72025	0.951411	4791	0	-0.6164	0.75329	0.74215	0.96826	4650	0	-2.4423	0.70857	0.71533	0.933392	4376	0	-5.6741	0.3518	0.70394	0.999251	3760	3	2.5084
CD80	14	4.14E-08	7.97E-07	0.002475	1	8	5.8423	4.69E-17	7.97E-07	0.002475	1	7	12.567	2.23E-18	7.97E-07	0.002475	1	7	14.34	1.97E-20	7.97E-07	0.001238	1	12	15.653
CD81	12	0.74429	0.70437	0.945977	4661	1	0.16517	0.49228	0.4888	0.96826	3052	0	-5.5749	0.076723	0.095767	0.915863	454	0	-5.6113	0.31002	0.65308	0.999251	3559	3	4.1505
CD82	7	0.10703	0.14705	0.807338	1191	1	-2.2957	0.11488	0.12298	0.88179	923	1	-5.7174	0.52474	0.53175	0.933392	3255	0	-5.7539	0.55784	0.78311	0.999251	4815	3	1.621
CD83	9	0.70859	0.67473	0.941343	4460	0	-3.0586	0.81753	0.79854	0.96826	5068	0	-4.2119	0.57959	0.59736	0.933392	3585	0	-4.9132	0.10099	0.32872	0.999251	1756	6	2.4862
CD84	6	0.96558	0.95425	0.991414	5974	0	-5.0816	0.96111	0.93981	0.978553	5969	0	-7.2101	0.91507	0.88149	0.957728	5686	0	-7.247	0.68451	0.82196	0.999251	5267	2	1.6957
CD86	7	8.25E-08	7.97E-07	0.002475	2	5	3.85	5.54E-16	7.97E-07	0.002475	2	5	8.3913	1.90E-17	7.97E-07	0.002475	2	5	9.6026	3.79E-17	7.97E-07	0.001238	2	7	14.726
CD8A	12	0.9199	0.89923	0.97955	5716	0	-3.3064	0.90055	0.88489	0.969799	5589	0	-4.5185	0.69798	0.70725	0.933392	4301	0	-4.554	0.0060066	0.033955	0.999251	193	4	5.468
CD8B	6	0.68824	0.66378	0.941343	4324	0	-3.0368	0.32721	0.36869	0.96826	2103	0	-2.2346	0.50586	0.49404	0.933392	3148	0	-6.2148	0.70756	0.8351	0.999251	5361	2	1.5884
CD9	13	0.66741	0.64521	0.941343	4217	1	-1.1554	0.56168	0.60576	0.96826	3461	0	-1.0346	0.24197	0.29178	0.933392	1498	0	-4.7612	0.98484	0.99614	0.999251	6152	2	1.4601
CD93	7	0.67363	0.64226	0.941343	4244	0	-3.3379	0.64752	0.64544	0.96826	3986	0	-4.872	0.34754	0.37025	0.933392	2122	0	-3.4799	0.51843	0.74919	0.999251	4655	3	1.2138
CD96	6	0.18636	0.20158	0.819251	1758	1	-1.5333	0.15109	0.16665	0.88179	1142	1	-4.7254	0.44211	0.45669	0.933392	2734	0	-4.7612	0.80611	0.89939	0.999251	5620	1	0.42224
CD97	13	0.60367	0.61379	0.93447	3862	1	-0.80823	0.75661	0.76213	0.96826	4669	0	-2.8804	0.3275	0.3398	0.933392	2007	0	-2.9126	0.19038	0.53468	0.999251	2623	4	4.3508
CD99	5	0.010399	0.012249	0.461744	191	1	-3.1391	0.056367	0.059396	0.83552	531	1	-3.2456	0.14539	0.14717	0.915863	914	0	-3.2789	0.033123	0.10484	0.999251	717	4	3.7267
CD99L2	12	0.37495	0.456	0.902347	2713	1	0.34247	0.24168	0.25997	0.912622	1600	1	0.097904	0.21878	0.24347	0.933392	1363	0	-4.4138	0.13739	0.43665	0.999251	2132	7	4.7096
CDAN1	6	0.46414	0.44968	0.902347	3174	1	0.29923	0.66847	0.65789	0.96826	4113	0	-3.7885	0.68687	0.62625	0.933392	4231	0	-6.8624	0.22393	0.48418	0.999251	2895	2	3.7155
CDC14B	12	0.5795	0.58363	0.933815	3729	1	0.51593	0.79935	0.80082	0.96826	4940	0	-3.0942	0.57512	0.60355	0.933392	3563	0	-6.1599	0.088506	0.33182	0.999251	1600	7	3.8791
CDCP1	6	0.92981	0.91398	0.983185	5773	0	-3.3453	0.97851	0.9668	0.986365	6079	0	-7.9611	0.99442	0.99279	0.997279	6182	0	-8.0224	0.3865	0.62815	0.999251	3942	1	-0.44153
CDH1	12	0.11839	0.20179	0.819251	1292	3	0.91699	0.29253	0.30673	0.959566	1898	1	-0.2659	0.35591	0.31775	0.933392	2191	0	-3.745	0.0021792	0.017108	0.999251	75	10	4.3737
CDH10	10	0.66939	0.63675	0.941343	4225	1	0.57668	0.37048	0.34788	0.96826	2331	1	-5.4167	0.16913	0.15528	0.915863	1062	0	-5.453	0.29635	0.61211	0.999251	3461	3	3.6474
CDH11	12	0.29229	0.34343	0.872726	2307	2	1.0234	0.10457	0.15064	0.88179	869	2	1.0461	0.32482	0.31775	0.933392	1987	0	-3.6921	0.18053	0.51131	0.999251	2543	6	3.9875
CDH12	9	0.62463	0.59838	0.933815	3977	1	-0.23462	0.54625	0.58955	0.96826	3361	0	-2.6062	0.64474	0.62965	0.933392	3979	0	-5.0089	0.44486	0.73107	0.999251	4285	3	3.4705
CDH13	7	0.045252	0.070367	0.671144	631	2	1.7982	0.029167	0.049483	0.83552	337	2	1.4422	0.02457	0.043262	0.915863	147	1	-4.0129	0.72705	0.8655	0.999251	5412	1	-1.2464
CDH15	7	0.84133	0.80122	0.955701	5242	0	-4.5316	0.55384	0.54773	0.96826	3407	0	-4.6462	0.21281	0.20015	0.915863	1323	0	-4.6819	0.3346	0.61951	0.999251	3682	1	0.58527
CDH16	7	0.061741	0.10487	0.79456	777	2	1.9645	0.014535	0.028803	0.809798	179	2	2.2023	0.4629	0.50046	0.933392	2840	0	-7.0479	0.022711	0.10331	0.999251	539	4	6.2197
CDH17	12	0.6175	0.60006	0.933815	3942	1	-2.4309	0.53395	0.57628	0.96826	3292	0	-3.2456	0.47593	0.41665	0.933392	2931	0	-4.0074	0.13101	0.40638	0.999251	2073	7	4.3498
CDH18	13	0.94153	0.92831	0.987841	5823	0	-2.8832	0.70089	0.72764	0.96826	4308	0	-2.6313	0.24197	0.29178	0.933392	1497	0	-6.4184	0.1482	0.45869	0.999251	2234	7	3.5582
CDH19	3	0.44932	0.43222	0.902347	3101	0	-2.4179	0.89709	0.86755	0.969799	5564	0	-8.2347	0.40584	0.3457	0.933392	2488	0	-8.3255	0.068363	0.17977	0.999251	1274	2	3.965
CDH2	5	0.45371	0.40524	0.883722	3117	0	-2.0269	0.15854	0.13951	0.88179	1178	1	-5.4637	0.60882	0.53625	0.933392	3758	0	-7.4462	0.091188	0.27006	0.999251	1644	2	2.0932
CDH20	13	0.040057	0.057214	0.624746	583	2	2.8695	0.019762	0.045243	0.83552	230	2	3.0125	0.12169	0.12774	0.915863	741	0	-0.3258	0.0049044	0.031895	0.999251	164	9	5.5834
CDH22	6	0.42748	0.39685	0.883722	2990	1	-5.1495	0.60592	0.60898	0.96826	3725	0	-5.2658	0.64035	0.57371	0.933392	3964	0	-6.0509	0.29554	0.54683	0.999251	3456	2	1.7439
CDH23	12	0.22532	0.29484	0.861948	1978	2	1.6632	0.5446	0.58796	0.96826	3352	0	-0.824	0.75293	0.74236	0.933392	4667	0	-6.5636	0.37481	0.72081	0.999251	3884	5	3.3747
CDH24	7	0.91898	0.90129	0.980119	5710	0	-5.6939	0.9049	0.86601	0.969799	5613	0	-6.363	0.79517	0.7334	0.933392	4940	0	-6.3998	0.90994	0.9467	0.999251	5909	1	1.3005
CDH26	10	0.82488	0.80048	0.955701	5128	0	-1.0094	0.87731	0.85557	0.968944	5427	0	-5.1557	0.79953	0.75083	0.933392	4969	0	-5.5678	0.22801	0.54367	0.999251	2938	5	2.8304
CDH3	8	0.69602	0.66542	0.941343	4373	0	-1.905	0.89901	0.8539	0.968843	5581	0	-7.0955	0.76931	0.69656	0.933392	4772	0	-7.1324	0.28988	0.59227	0.999251	3419	4	3.9555
CDH4	6	0.79046	0.74919	0.952208	4913	0	-3.9773	0.88885	0.84394	0.968843	5520	0	-6.7612	0.78139	0.71562	0.933392	4849	0	-6.798	0.17757	0.41575	0.999251	2513	3	4.1452
CDH5	14	0.08456	0.1441	0.806569	1003	3	1.8799	0.25941	0.28356	0.943885	1714	1	-3.4038	0.17634	0.18768	0.915863	1109	0	-4.3643	0.055836	0.24979	0.999251	1093	7	4.7879
CDH6	7	0.94534	0.93222	0.988111	5851	0	-4.6106	0.79083	0.75185	0.96826	4886	0	-4.7635	0.58951	0.54693	0.933392	3647	0	-4.7993	0.10248	0.30817	0.999251	1777	3	3.7052
CDH7	14	0.88722	0.8621	0.971273	5522	0	-1.0095	0.84205	0.84214	0.968843	5216	0	-3.4461	0.47979	0.4336	0.933392	2970	0	-3.4799	0.24442	0.61315	0.999251	3061	7	4.2896
CDH8	11	0.57337	0.56532	0.925036	3699	1	-0.77375	0.80575	0.80381	0.96826	4987	0	-3.4461	0.48881	0.51683	0.933392	3041	0	-6.3998	0.33522	0.66125	0.999251	3687	5	4.2384
CDH9	6	0.50177	0.46475	0.902347	3363	1	-2.5057	0.70026	0.67329	0.96826	4293	0	-4.8367	0.55424	0.49404	0.933392	3426	0	-5.5804	0.98084	0.98553	0.999251	6131	0	-1.318
CDHR1	6	0.19206	0.20913	0.819251	1786	1	0.083851	0.030022	0.043829	0.83552	347	2	0.97175	0.40923	0.44898	0.933392	2523	0	-4.3559	0.010413	0.047625	0.999251	295	5	4.9449
CDHR2	13	0.054874	0.09685	0.782494	718	3	1.2771	0.045604	0.094705	0.83552	463	1	0.68798	0.1427	0.15172	0.915863	890	0	-3.3807	0.013088	0.096566	0.999251	356	6	7.1077
CDHR3	13	0.60195	0.61379	0.93447	3845	1	0.35514	0.35611	0.3288	0.96826	2256	1	-0.26363	0.30488	0.3398	0.933392	1861	0	-3.4799	0.63271	0.88949	0.999251	5075	4	2.6856
CDHR4	7	0.6466	0.61726	0.93447	4090	0	-5.9278	0.41935	0.46772	0.96826	2591	0	-2.6054	0.83265	0.76901	0.933392	5190	0	-6.0821	0.27935	0.57525	0.999251	3334	4	3.595
CDHR5	13	0.0051691	0.0095177	0.461744	108	4	2.8496	0.072059	0.094706	0.83552	632	1	0.75352	0.29619	0.32115	0.933392	1806	0	-2.6037	0.013843	0.098655	0.999251	367	7	4.5229
CDIP1	14	0.80032	0.75848	0.952366	4979	1	-1.3665	0.71688	0.75008	0.96826	4399	0	-1.2237	0.75261	0.76236	0.933392	4664	0	-5.248	0.37005	0.73275	0.999251	3860	6	4.8489
CDIPT	9	0.83987	0.82087	0.9592	5232	0	-1.5764	0.64572	0.6377	0.96826	3981	0	-5.9661	0.26483	0.24938	0.933392	1626	0	-6.0027	0.14515	0.40598	0.999251	2201	3	4.4561
CDKAL1	10	0.99427	0.99082	0.996542	6180	0	-5.2268	0.8245	0.81876	0.968843	5105	0	-5.3179	0.82566	0.75671	0.933392	5142	0	-5.3795	0.9083	0.97008	0.999251	5902	2	1.9786
CDON	14	0.13845	0.22498	0.840022	1432	1	0.47249	0.058485	0.10529	0.83552	553	1	-4.4024	0.12253	0.13721	0.915863	746	0	-3.4432	0.7426	0.93901	0.999251	5453	4	2.8977
CDRT15L2	7	0.83902	0.80122	0.955701	5227	0	-1.4451	0.59806	0.60418	0.96826	3680	0	-7.6868	0.99321	0.98966	0.996559	6173	0	-7.8786	0.21602	0.46977	0.999251	2833	3	3.3472
CDS1	11	0.43673	0.46746	0.904505	3045	1	-0.42565	0.16603	0.1652	0.88179	1219	1	-2.2971	0.15094	0.16952	0.915863	946	0	-5.5001	0.90331	0.97487	0.999251	5891	1	1.0989
CDS2	12	0.12735	0.2189	0.832828	1355	3	1.7601	0.11718	0.16619	0.88179	939	1	0.45693	0.094067	0.11858	0.915863	564	0	-1.2934	0.12763	0.40119	0.999251	2046	7	4.4615
CDSN	11	0.20417	0.265	0.855585	1854	2	1.0256	0.31142	0.285	0.943885	2006	1	-2.3423	0.22288	0.26171	0.933392	1394	0	-5.1032	0.083929	0.30364	0.999251	1534	5	5.3486
CEACAM1	5	0.71925	0.68284	0.941343	4518	0	-2.6338	0.45467	0.45189	0.96826	2807	0	-4.9868	0.17427	0.14717	0.915863	1094	0	-5.2202	0.000422	0.001886	0.999251	17	3	7.4665
CEACAM16	12	0.89175	0.87552	0.972445	5554	0	-0.4874	0.73704	0.74215	0.96826	4551	0	-4.9729	0.75024	0.74236	0.933392	4656	0	-5.0089	0.21228	0.5515	0.999251	2803	6	3.688
CEACAM18	7	0.75009	0.72937	0.951411	4698	0	-5.2268	0.69648	0.69366	0.96826	4277	0	-3.9371	0.71007	0.63555	0.933392	4386	0	-6.0666	0.40836	0.66677	0.999251	4075	2	1.34
CEACAM19	6	0.90462	0.88431	0.972622	5627	0	-5.6992	0.9232	0.8801	0.969799	5736	0	-6.3754	0.84337	0.78299	0.933392	5249	0	-6.4121	0.17509	0.40529	0.999251	2487	4	2.3204
CEACAM20	7	0.52061	0.50088	0.910573	3452	1	-1.4228	0.93139	0.89001	0.969799	5783	0	-6.8256	0.84658	0.7812	0.933392	5270	0	-6.8624	0.040421	0.15721	0.999251	846	5	4.2041
CEACAM21	14	0.02649	0.036701	0.550792	416	4	3.5239	0.11246	0.16795	0.88179	913	2	1.3434	0.47979	0.4336	0.933392	2969	0	-3.0453	0.18375	0.53566	0.999251	2572	4	5.2483
CEACAM3	6	0.74083	0.71123	0.951411	4641	0	-3.3371	0.97019	0.95228	0.981978	6036	0	-7.6416	0.93335	0.9039	0.965102	5795	0	-7.6786	0.079682	0.23749	0.999251	1458	4	4.5207
CEACAM4	6	0.32137	0.31423	0.861948	2449	1	0.37364	0.46661	0.47989	0.96826	2899	0	-4.2768	0.45043	0.46055	0.933392	2787	0	-4.7965	0.59119	0.76661	0.999251	4946	1	-0.18958
CEACAM5	4	0.44768	0.42136	0.901649	3092	0	0.24044	0.75643	0.70422	0.96826	4667	0	-7.1468	0.61927	0.55112	0.933392	3831	0	-7.1837	0.86161	0.87888	0.999251	5783	1	-1.1749
CEACAM6	5	0.092623	0.12497	0.80161	1077	1	-0.093129	0.27014	0.30169	0.959566	1773	0	-7.2576	0.83291	0.77337	0.933392	5194	0	-6.6599	0.65189	0.81028	0.999251	5150	2	1.3671
CEACAM7	6	0.036332	0.055681	0.619992	547	2	2.0285	0.034672	0.043831	0.83552	390	1	0.86638	0.067666	0.07361	0.915863	388	0	-4.6405	0.72544	0.85252	0.999251	5408	1	0.44164
CEACAM8	6	0.07995	0.12054	0.80161	967	2	1.3552	0.84502	0.80262	0.96826	5246	0	-5.7042	0.37623	0.4015	0.933392	2320	0	-5.6535	0.98487	0.98791	0.999251	6153	0	-0.64868
CEBPZ-AS1	7	0.80487	0.77784	0.955701	5013	0	-3.6963	0.91555	0.882	0.969799	5687	0	-6.8872	0.81547	0.7539	0.933392	5072	0	-6.924	0.57529	0.80128	0.999251	4884	3	2.5245
CECR1	10	0.0048318	0.0079688	0.443785	102	3	4.1258	0.003246	0.005427	0.576568	49	3	3.5842	0.085948	0.099956	0.915863	519	0	-0.3345	0.40598	0.73204	0.999251	4053	3	2.7913
CECR6	12	0.159	0.25453	0.855585	1575	2	1.9739	0.50787	0.5154	0.96826	3149	0	-1.3072	0.40015	0.36018	0.933392	2460	0	-4.3658	0.27148	0.61176	0.999251	3276	5	3.583
CELSR1	12	0.98494	0.97798	0.99356	6115	0	-5.3237	0.96898	0.9475	0.979506	6022	0	-6.3126	0.89212	0.84019	0.946701	5553	0	-6.3493	0.34277	0.6964	0.999251	3719	1	0.5626
CELSR2	7	0.004029	0.0070206	0.443785	84	4	1.8935	0.02167	0.028805	0.809798	252	2	1.7255	0.34087	0.36527	0.933392	2083	0	-3.3347	0.01314	0.062052	0.999251	359	4	4.762
CELSR3	7	0.53742	0.50871	0.910573	3527	1	-1.0363	0.9562	0.93286	0.977987	5943	0	-6.4705	0.89803	0.86481	0.952033	5589	0	-6.5072	0.79411	0.90254	0.999251	5594	2	1.5534
CEND1	7	0.79411	0.76946	0.954713	4932	0	-4.1818	0.94127	0.89963	0.970858	5858	0	-6.5918	0.86708	0.80574	0.938344	5398	0	-6.6285	0.49704	0.73234	0.999251	4559	2	2.8656
CEP170	8	0.078375	0.12886	0.802012	948	1	-0.86445	0.27106	0.25372	0.912622	1779	1	-2.1496	0.22502	0.22602	0.933392	1401	0	-7.5726	0.24147	0.53574	0.999251	3046	3	3.7821
CEP95	13	0.40265	0.4895	0.910573	2852	2	0.81055	0.58722	0.64908	0.96826	3608	0	-3.7567	0.98691	0.97782	0.990508	6137	0	-6.8891	0.64047	0.89302	0.999251	5103	4	3.3991
CEPT1	12	0.1165	0.19822	0.819251	1278	3	2.0202	0.059088	0.085196	0.83552	560	2	1.7922	0.27316	0.29984	0.933392	1673	0	-4.2809	0.089859	0.33212	0.999251	1623	4	4.193
CERCAM	14	0.56284	0.59865	0.933815	3643	1	-0.68814	0.8295	0.83378	0.968843	5137	0	-4.3784	0.44913	0.40653	0.933392	2779	0	-4.4138	0.28731	0.6631	0.999251	3400	5	3.262
CERS1	5	0.28008	0.27349	0.855585	2247	1	-2.4819	0.49623	0.49001	0.96826	3069	0	-6.462	0.31742	0.33223	0.933392	1933	0	-8.1159	0.042446	0.12731	0.999251	875	2	5.2471
CERS2	16	0.10597	0.19321	0.819251	1179	2	1.4651	0.15784	0.23144	0.908267	1173	1	0.24158	0.035439	0.065523	0.915863	211	1	-1.7108	0.081229	0.32499	0.999251	1494	8	4.4286
CERS3	11	0.9898	0.98641	0.995242	6142	0	-3.5146	0.91322	0.88846	0.969799	5675	0	-4.7254	0.7532	0.7119	0.933392	4679	0	-6.9497	0.75155	0.92692	0.999251	5471	2	3.0979
CERS4	11	0.85969	0.83023	0.964367	5352	0	-3.0601	0.85677	0.85275	0.968843	5302	0	-4.4121	0.84293	0.78429	0.933392	5247	0	-6.2289	0.016428	0.10337	0.999251	422	4	3.2989
CERS5	7	0.15502	0.19683	0.819251	1539	1	-3.4842	0.13108	0.14556	0.88179	1025	1	-6.6128	0.17471	0.18784	0.915863	1101	0	-6.6496	0.8026	0.90735	0.999251	5611	2	1.5002
CERS6	13	0.035695	0.053636	0.612028	537	4	1.8243	0.014169	0.01954	0.809798	174	3	1.6646	0.2711	0.30164	0.933392	1659	0	-1.8387	0.46453	0.80766	0.999251	4405	5	2.8352
CES1	16	0.83142	0.80303	0.955701	5167	1	0.66332	0.91717	0.91824	0.972448	5703	0	-3.4153	0.98672	0.96938	0.987764	6136	0	-6.2289	0.21808	0.59206	0.999251	2854	5	4.5332
CES2	12	0.012033	0.021097	0.491823	221	3	2.4451	0.028501	0.05065	0.83552	331	2	2.5326	0.19614	0.18314	0.915863	1226	0	-1.2699	0.28733	0.62849	0.999251	3401	6	2.8402
CFC1	7	0.055559	0.089709	0.760397	726	2	1.7711	0.03873	0.054621	0.83552	421	1	-1.7861	0.080155	0.085003	0.915863	470	0	-6.9581	0.11908	0.3432	0.999251	1963	4	4.9203
CFH	7	0.64843	0.61726	0.93447	4102	0	-0.59958	0.37399	0.4234	0.96826	2342	0	-2.7547	0.3666	0.39475	0.933392	2265	0	-7.3469	0.43857	0.69229	0.999251	4248	3	2.2239
CFHR5	5	0.32432	0.3082	0.861948	2458	1	-1.502	0.46392	0.45832	0.96826	2875	0	-6.7327	0.35564	0.39078	0.933392	2189	0	-4.1315	0.28456	0.51836	0.999251	3373	2	1.6137
CFTR	15	0.50395	0.56819	0.926801	3373	1	-1.5316	0.96609	0.94927	0.980194	6001	0	-4.7635	0.85454	0.8171	0.941851	5324	0	-4.7993	0.3566	0.72958	0.999251	3792	7	4.2504
CGN	11	0.090649	0.16548	0.815433	1061	3	1.2161	0.051275	0.075496	0.83552	501	2	1.7861	0.62422	0.66437	0.933392	3864	0	-4.0561	0.022145	0.12155	0.999251	529	3	4.7068
CGRRF1	15	0.80627	0.78162	0.955701	5025	1	-0.83447	0.58081	0.583	0.96826	3564	0	-3.9863	0.71501	0.75401	0.933392	4424	0	-4.9079	0.039867	0.22119	0.999251	837	7	5.1541
CH25H	6	0.069317	0.1156	0.795363	856	1	-0.27615	0.091057	0.085094	0.83552	765	1	-7.0729	0.32847	0.35047	0.933392	2017	0	-7.1098	0.85343	0.9094	0.999251	5751	1	-1.7985
CHEK2	11	0.015044	0.023253	0.491856	265	2	1.4866	0.01227	0.035053	0.83552	152	1	-3.413	0.016626	0.023701	0.915863	95	1	-2.6206	0.022587	0.13756	0.999251	534	6	6.6158
CHGA	13	0.62893	0.62164	0.937217	4002	1	-1.6542	0.99681	0.99294	0.998568	6184	0	-7.4565	0.98477	0.97435	0.988835	6113	0	-7.4935	0.32513	0.67295	0.999251	3630	6	3.6422
CHIC1	8	0.74587	0.71916	0.951411	4672	0	-1.2027	0.43881	0.49073	0.96826	2710	0	-6.1922	0.085821	0.088691	0.915863	517	0	-5.8875	0.78721	0.91061	0.999251	5576	2	1.9869
CHIC2	7	0.28144	0.27968	0.861359	2250	1	0.2674	0.23713	0.22484	0.906925	1567	1	0.26248	0.37816	0.39946	0.933392	2336	0	-3.5295	0.051142	0.1832	0.999251	1015	5	3.3076
CHIT1	6	0.2822	0.27703	0.855585	2256	1	-6.595	0.62358	0.6315	0.96826	3834	0	-6.7134	0.31129	0.33278	0.933392	1909	0	-5.2551	0.11791	0.32359	0.999251	1950	4	2.7947
CHL1	12	0.80224	0.76352	0.952639	4998	0	-4.9513	0.95163	0.93421	0.977987	5912	0	-5.4404	0.10362	0.11859	0.915863	624	0	-5.1032	0.64308	0.88326	0.999251	5114	4	3.7436
CHODL	7	0.99728	0.99592	0.997928	6200	0	-6.7338	0.97695	0.96228	0.985241	6070	0	-6.8523	0.94271	0.91587	0.96939	5861	0	-6.8891	0.25857	0.54412	0.999251	3194	2	3.8261
CHPF2	7	0.85138	0.81203	0.955701	5302	0	-2.0751	0.7574	0.73119	0.96826	4670	0	-4.5869	0.53045	0.53561	0.933392	3295	0	-5.1629	0.57286	0.79981	0.999251	4869	1	0.68674
CHPT1	8	0.27272	0.31374	0.861948	2220	1	-0.035287	0.2684	0.25372	0.912622	1762	1	-0.082556	0.15214	0.1707	0.915863	953	0	-3.4344	0.16706	0.44424	0.999251	2402	4	3.5378
CHRFAM7A	6	0.91465	0.8944	0.976606	5688	0	-5.8648	0.88467	0.84262	0.968843	5484	0	-6.7231	0.77395	0.71343	0.933392	4800	0	-6.7599	0.63506	0.79572	0.999251	5082	2	1.9964
CHRM1	12	0.69896	0.68019	0.941343	4398	1	-0.18836	0.86258	0.86405	0.969799	5337	0	-4.616	0.5851	0.60899	0.933392	3616	0	-3.7489	0.037532	0.17954	0.999251	800	4	6.1377
CHRM2	13	0.0061989	0.013695	0.462414	127	3	2.8027	0.0054276	0.010201	0.704345	73	3	2.4492	0.16405	0.17488	0.915863	1024	0	-0.59545	0.071838	0.27302	0.999251	1316	2	2.2649
CHRM3	12	0.033161	0.045444	0.588143	497	2	2.906	0.067726	0.090021	0.83552	605	2	1.6386	0.50569	0.51603	0.933392	3147	0	-3.4216	0.67808	0.89483	0.999251	5238	4	2.978
CHRM4	7	0.71487	0.68268	0.941343	4489	0	-2.9218	0.84085	0.80774	0.96826	5210	0	-6.6023	0.91574	0.87128	0.952033	5693	0	-6.9832	0.42771	0.68024	0.999251	4197	2	2.8363
CHRM5	8	0.58969	0.55587	0.923677	3787	1	-1.2585	0.32583	0.29107	0.948661	2086	1	-1.7558	0.86407	0.81266	0.94181	5376	0	-6.1864	0.8716	0.94605	0.999251	5814	1	0.344
CHRNA1	6	0.7601	0.73253	0.951411	4760	0	-2.5356	0.89875	0.84908	0.968843	5579	0	-6.9297	0.92461	0.89266	0.961365	5743	0	-7.1098	0.13208	0.33335	0.999251	2079	4	4.4965
CHRNA10	6	0.39447	0.3745	0.883722	2805	1	0.40027	0.50489	0.50128	0.96826	3126	0	-6.2997	0.40107	0.44127	0.933392	2464	0	-6.3364	0.081133	0.24008	0.999251	1491	3	4.3446
CHRNA2	12	0.9522	0.93674	0.988111	5888	0	-2.474	0.74932	0.74215	0.96826	4623	0	-5.0973	0.33649	0.31775	0.933392	2057	0	-5.1334	0.10895	0.36048	0.999251	1857	5	4.4984
CHRNA3	9	0.64598	0.59838	0.933815	4088	1	-4.9206	0.89423	0.86554	0.969799	5544	0	-5.3179	0.74151	0.67762	0.933392	4588	0	-5.3541	0.68311	0.87102	0.999251	5258	2	2.8587
CHRNA4	13	0.36754	0.45826	0.902347	2670	2	0.7502	0.083163	0.112	0.867651	711	2	1.5369	0.24197	0.29178	0.933392	1496	0	-1.9642	0.30199	0.65987	0.999251	3492	5	4.4209
CHRNA5	9	0.00010632	0.00023665	0.133251	9	5	2.5835	0.35269	0.31965	0.96826	2235	1	-0.21897	0.202	0.23473	0.933392	1259	0	-3.9692	0.076234	0.25952	0.999251	1399	3	5.6768
CHRNA6	8	0.9204	0.88799	0.9747	5720	0	-2.8945	0.87439	0.84417	0.968843	5404	0	-6.1922	0.89076	0.83131	0.943047	5542	0	-6.8624	0.47977	0.74702	0.999251	4479	2	1.7501
CHRNA7	7	0.025352	0.032953	0.532919	399	3	2.104	0.30739	0.27055	0.929213	1980	0	-3.33	0.30037	0.2702	0.933392	1833	0	-4.684	0.022694	0.10331	0.999251	538	5	5.6197
CHRNA9	6	0.61294	0.58006	0.933815	3917	0	0.037373	0.71112	0.68815	0.96826	4356	0	-6.3754	0.84337	0.78299	0.933392	5250	0	-6.5856	0.63951	0.79711	0.999251	5097	2	2.0683
CHRNB1	13	0.93454	0.91667	0.983185	5794	0	-0.80397	0.83686	0.83075	0.968843	5187	0	-4.1689	0.78408	0.76993	0.933392	4875	0	-4.231	0.09363	0.35381	0.999251	1685	5	4.8768
CHRNB2	7	0.59923	0.56214	0.924699	3832	0	-2.5098	0.93486	0.89441	0.969799	5815	0	-6.5269	0.85363	0.78897	0.933392	5314	0	-6.5636	0.18384	0.43043	0.999251	2573	4	3.3762
CHRNB3	7	0.61956	0.59079	0.933815	3948	0	-0.28678	0.32659	0.32501	0.96826	2094	0	-0.77152	0.045497	0.057213	0.915863	273	0	-3.8108	0.39045	0.65554	0.999251	3963	3	2.8529
CHRNB4	7	0.9052	0.87922	0.972445	5629	0	-3.2436	0.94222	0.90465	0.970858	5863	0	-6.4589	0.86894	0.8146	0.941851	5407	0	-6.4957	0.99083	0.99312	0.999251	6177	0	-1.2016
CHRND	11	0.26453	0.30764	0.861948	2179	2	1.2687	0.78403	0.77841	0.96826	4833	0	-3.0901	0.49467	0.52288	0.933392	3081	0	-5.5867	0.1482	0.43832	0.999251	2235	6	4.9412
CHRNE	7	0.12579	0.16598	0.815433	1345	2	1.0159	0.44458	0.48449	0.96826	2739	0	-0.62966	0.46058	0.50046	0.933392	2828	0	-6.5187	0.054885	0.18963	0.999251	1078	3	4.6157
CHRNG	6	0.4681	0.44968	0.902347	3189	1	-0.41058	0.86388	0.82116	0.968843	5344	0	-6.5158	0.86645	0.82775	0.941851	5389	0	-7.4098	0.81756	0.90023	0.999251	5652	1	-1.1684
CHST1	12	0.63982	0.61602	0.93447	4065	1	-0.4701	0.31002	0.30673	0.959566	1996	1	-0.9522	0.44632	0.41665	0.933392	2760	0	-6.7405	0.12352	0.38359	0.999251	2005	4	4.7929
CHST10	9	0.71522	0.68856	0.943337	4490	0	-0.59079	0.54909	0.58955	0.96826	3382	0	-2.0114	0.77026	0.71377	0.933392	4776	0	-6.9914	0.034506	0.14925	0.999251	742	5	4.9369
CHST11	12	0.82604	0.79472	0.955701	5136	0	-1.4197	0.92128	0.90589	0.970858	5726	0	-4.77	0.75293	0.74236	0.933392	4669	0	-6.2148	0.059202	0.2386	0.999251	1138	6	5.7741
CHST12	13	0.3618	0.45124	0.902347	2629	2	0.9397	0.5988	0.64908	0.96826	3686	0	-1.4369	0.75786	0.76306	0.933392	4700	0	-4.3903	0.18355	0.50721	0.999251	2568	7	4.5003
CHST13	7	0.074913	0.12239	0.80161	912	1	0.42657	0.21562	0.19073	0.88179	1453	1	-3.9492	0.18494	0.20015	0.915863	1154	0	-8.2731	0.014105	0.06435	0.999251	375	5	5.0937
CHST14	7	0.58974	0.5475	0.923677	3788	0	-1.0224	0.48974	0.50911	0.96826	3033	0	-5.2118	0.66075	0.60366	0.933392	4071	0	-5.248	0.17047	0.41149	0.999251	2441	3	3.2653
CHST15	14	0.016345	0.030843	0.532919	282	1	0.58778	0.053159	0.10529	0.83552	510	1	-1.582	0.14023	0.13721	0.915863	873	0	-3.2563	0.049795	0.23594	0.999251	1000	8	5.8912
CHST2	7	0.83541	0.80122	0.955701	5196	0	-3.7088	0.91898	0.88317	0.969799	5716	0	-6.5379	0.9074	0.87128	0.952033	5638	0	-8.2214	0.19803	0.44114	0.999251	2690	4	2.2043
CHST3	7	0.048316	0.083046	0.74348	657	2	1.9444	0.029185	0.049483	0.83552	338	1	-0.79508	0.016166	0.029026	0.915863	91	1	-2.7693	0.21352	0.46526	0.999251	2814	3	4.0554
CHST5	7	0.75307	0.73408	0.951411	4714	0	-3.8481	0.65286	0.64848	0.96826	4020	0	-4.3012	0.67849	0.62321	0.933392	4190	0	-6.0821	0.8918	0.94321	0.999251	5863	1	1.1148
CHST6	7	0.61735	0.58392	0.933815	3941	0	-0.67491	0.27041	0.25919	0.912622	1776	1	-3.1747	0.60033	0.54693	0.933392	3706	0	-5.4503	0.16618	0.40946	0.999251	2397	3	3.174
CHST7	7	0.38384	0.38226	0.883722	2758	1	-0.99332	0.21364	0.19073	0.88179	1445	1	-1.3309	0.47419	0.50846	0.933392	2917	0	-5.3989	0.11511	0.33265	0.999251	1930	4	3.791
CHST8	7	0.84133	0.80122	0.955701	5240	0	-2.474	0.55384	0.54773	0.96826	3410	0	-3.9334	0.21281	0.20015	0.915863	1335	0	-4.9423	0.5763	0.80128	0.999251	4893	3	1.6897
CHST9	9	0.5272	0.49977	0.910573	3482	1	-1.1214	0.38219	0.37159	0.96826	2381	0	-6.0609	0.34799	0.31936	0.933392	2138	0	-6.0975	0.80184	0.93049	0.999251	5606	2	2.4269
CHSY1	12	0.024381	0.037426	0.550792	389	3	3.5072	0.49228	0.4888	0.96826	3050	0	-0.77152	0.076723	0.095767	0.915863	452	0	-2.3538	0.011431	0.086474	0.999251	320	6	3.9893
CHSY3	6	0.89367	0.87366	0.972445	5563	0	-4.9813	0.7836	0.74866	0.96826	4830	0	-5.6979	0.60644	0.55494	0.933392	3743	0	-5.7344	0.0063671	0.039418	0.999251	202	4	4.3388
CISD1	7	0.55073	0.50871	0.910573	3587	1	0.068603	0.72789	0.71412	0.96826	4470	0	-6.9951	0.47947	0.50846	0.933392	2959	0	-6.6472	0.048456	0.1767	0.999251	982	5	3.6017
CISD2	14	0.15443	0.27708	0.855585	1532	3	1.0869	0.36777	0.35022	0.96826	2318	1	-0.035474	0.67194	0.70646	0.933392	4143	0	-4.0777	0.069812	0.28949	0.999251	1290	8	5.2478
CKAP4	6	0.8612	0.83072	0.964367	5356	0	-5.8156	0.87979	0.83993	0.968843	5450	0	-7.0577	0.29558	0.3052	0.933392	1792	0	-5.9697	0.24001	0.49267	0.999251	3038	3	3.8105
CKLF	6	0.90988	0.89045	0.975901	5660	0	-4.4214	0.74339	0.69748	0.96826	4588	0	-6.0911	0.54071	0.49404	0.933392	3361	0	-6.1277	0.97664	0.98402	0.999251	6113	0	0.092296
CKLF-CMTM1	6	0.20823	0.23181	0.842297	1875	1	-0.4958	0.14544	0.16665	0.88179	1107	1	-4.7145	0.24072	0.21711	0.933392	1491	0	-4.9423	0.22294	0.48418	0.999251	2891	3	4.2855
CLCA2	7	0.053373	0.087311	0.759762	700	2	2.1926	0.41323	0.46772	0.96826	2550	0	-0.51395	0.28231	0.24741	0.933392	1715	0	-5.9697	0.95967	0.96663	0.999251	6042	1	0.075528
CLCA4	3	0.96569	0.9564	0.991414	5975	0	-7.6911	0.90001	0.8794	0.969799	5588	0	-7.8101	0.29289	0.28232	0.933392	1772	0	-7.5108	0.7736	0.79439	0.999251	5550	1	1.1255
CLCC1	6	0.8624	0.83072	0.964367	5362	0	-2.9097	0.91247	0.86409	0.969799	5669	0	-6.5597	0.87363	0.82775	0.941851	5422	0	-6.7886	0.51335	0.73486	0.999251	4639	2	2.7688
CLCN1	6	0.79207	0.74919	0.952208	4918	0	-3.3379	0.5909	0.58843	0.96826	3630	0	-4.9064	0.3065	0.3284	0.933392	1877	0	-4.9423	0.29604	0.54745	0.999251	3459	3	2.9291
CLCN2	6	0.46173	0.44968	0.902347	3157	1	-2.68	0.7836	0.74866	0.96826	4832	0	-5.9094	0.60644	0.55494	0.933392	3745	0	-6.2148	0.50883	0.73486	0.999251	4607	1	-0.55481
CLCN3	13	0.94153	0.92831	0.987841	5824	0	-1.1962	0.70089	0.72764	0.96826	4309	0	-3.1082	0.24197	0.29178	0.933392	1495	0	-6.8534	0.96868	0.99294	0.999251	6077	2	1.5941
CLCN4	8	0.033568	0.055603	0.619992	503	2	1.9759	0.075246	0.091835	0.83552	654	1	0.51738	0.071424	0.080958	0.915863	414	0	-4.3648	0.64235	0.84184	0.999251	5110	2	2.6707
CLCN5	12	0.36575	0.43934	0.902347	2656	2	0.87676	0.11579	0.15064	0.88179	929	2	0.88601	0.56564	0.5981	0.933392	3501	0	-4.4218	0.498	0.80884	0.999251	4563	5	2.2025
CLCN6	14	0.96994	0.95819	0.991414	6005	0	-2.2742	0.78167	0.78712	0.96826	4819	0	-4.0074	0.34772	0.3604	0.933392	2137	0	-5.1918	0.40529	0.75519	0.999251	4049	5	4.3251
CLCN7	7	0.81774	0.78988	0.955701	5089	0	-2.2036	0.7598	0.73364	0.96826	4690	0	-4.9191	0.89021	0.85243	0.95049	5535	0	-7.4759	0.27788	0.57334	0.999251	3327	3	3.7904
CLCNKA	6	0.40049	0.3745	0.883722	2836	1	0.64856	0.36754	0.41869	0.96826	2317	0	-0.79022	0.57872	0.52185	0.933392	3581	0	-4.6617	0.02511	0.10078	0.999251	583	5	4.2767
CLCNKB	11	0.15487	0.23548	0.849208	1536	2	1.6349	0.24118	0.26972	0.927878	1594	1	-1.4526	0.2565	0.27911	0.933392	1562	0	-4.7221	0.29163	0.61805	0.999251	3435	5	4.0125
CLDN1	8	0.18105	0.23044	0.842297	1730	2	1.0681	0.87008	0.84081	0.968843	5380	0	-7.3164	0.71159	0.6591	0.933392	4397	0	-7.3533	0.037549	0.15057	0.999251	801	4	4.6936
CLDN10	11	0.85418	0.83023	0.964367	5326	0	-0.39127	0.79701	0.78991	0.96826	4922	0	-3.3493	0.46715	0.44671	0.933392	2868	0	-3.8134	0.025873	0.14769	0.999251	595	5	5.3086
CLDN11	11	0.19328	0.26022	0.855585	1796	2	1.7483	0.54312	0.59858	0.96826	3348	0	-2.8371	0.97234	0.95675	0.982407	6045	0	-6.7008	0.040681	0.17721	0.999251	850	6	5.036
CLDN12	7	0.14379	0.19255	0.819251	1467	1	-0.0060051	0.22715	0.20177	0.88404	1511	1	-3.6173	0.90316	0.87128	0.952033	5609	0	-7.032	0.13161	0.36985	0.999251	2076	4	2.6547
CLDN14	14	0.16319	0.28157	0.861948	1608	3	1.652	0.56696	0.57118	0.96826	3495	0	-0.82548	0.79204	0.78827	0.933392	4914	0	-5.1688	0.697	0.92156	0.999251	5315	4	3.1798
CLDN15	11	0.78571	0.75951	0.952366	4893	0	-2.6941	0.62807	0.66409	0.96826	3861	0	-4.6049	0.72966	0.7119	0.933392	4519	0	-4.6405	0.14186	0.43302	0.999251	2170	5	4.6655
CLDN16	14	0.99672	0.99448	0.997687	6194	0	-4.5812	0.81474	0.81331	0.968843	5044	0	-3.5256	0.77136	0.77391	0.933392	4783	0	-4.4138	0.39004	0.74628	0.999251	3961	4	3.7426
CLDN17	3	0.68719	0.65408	0.941343	4314	0	-7.8379	0.95265	0.94647	0.979381	5921	0	-7.957	0.92103	0.91028	0.967917	5726	0	-7.994	0.27401	0.41341	0.999251	3295	1	0.38781
CLDN18	14	0.45953	0.52305	0.914413	3148	1	0.392	0.78541	0.79406	0.96826	4844	0	-1.8333	0.85872	0.80826	0.939872	5350	0	-4.9423	0.89456	0.98032	0.999251	5869	1	0.099979
CLDN19	9	0.60192	0.5903	0.933815	3844	1	-1.9126	0.50455	0.55403	0.96826	3122	0	-6.6539	0.96234	0.93406	0.973833	5981	0	-6.9412	0.60163	0.83935	0.999251	4976	3	2.8351
CLDN2	7	0.44766	0.42174	0.901649	3091	1	-1.4956	0.22398	0.20176	0.88404	1494	1	-4.9729	0.63817	0.57619	0.933392	3944	0	-6.5463	0.46739	0.71523	0.999251	4419	2	2.6215
CLDN20	7	0.73814	0.71939	0.951411	4628	0	-0.6829	0.47485	0.50122	0.96826	2954	0	-3.4359	0.39662	0.42252	0.933392	2440	0	-6.6072	0.27132	0.55964	0.999251	3275	4	2.2797
CLDN22	6	0.30059	0.29933	0.861948	2352	1	-5.7819	0.19334	0.17664	0.88179	1337	1	-4.6581	0.1081	0.097033	0.915863	653	0	-5.9359	0.029494	0.11125	0.999251	663	5	4.4855
CLDN23	6	0.52164	0.47957	0.910573	3460	0	-2.5681	0.95633	0.92886	0.976826	5945	0	-7.2101	0.955	0.93869	0.975468	5939	0	-7.5504	0.051077	0.1687	0.999251	1014	4	4.0131
CLDN24	7	0.74435	0.72437	0.951411	4662	0	-3.236	0.7213	0.71161	0.96826	4431	0	-5.6632	0.28576	0.25878	0.933392	1731	0	-2.9572	0.42476	0.6789	0.999251	4184	3	2.4956
CLDN25	9	0.21745	0.27453	0.855585	1925	1	-1.7939	0.42228	0.4537	0.96826	2609	0	-6.4118	0.70473	0.6373	0.933392	4356	0	-6.4485	0.40837	0.70473	0.999251	4076	3	2.7853
CLDN3	7	0.17384	0.20893	0.819251	1680	1	-3.265	0.59524	0.60418	0.96826	3662	0	-6.1207	0.8444	0.7812	0.933392	5258	0	-6.5301	0.13934	0.37726	0.999251	2149	3	3.5582
CLDN4	5	0.41842	0.39835	0.883722	2954	1	-0.61547	0.81145	0.7621	0.96826	5028	0	-5.8293	0.67432	0.61058	0.933392	4152	0	-5.8658	0.78251	0.85285	0.999251	5567	1	-0.56408
CLDN5	7	0.038606	0.064532	0.650886	570	1	0.17439	0.4641	0.50122	0.96826	2878	0	-2.6143	0.50262	0.5124	0.933392	3123	0	-4.7993	0.35204	0.6272	0.999251	3762	2	3.8295
CLDN6	7	0.47983	0.44537	0.902347	3253	1	-1.0426	0.60634	0.60418	0.96826	3728	0	-5.2921	0.70139	0.62935	0.933392	4323	0	-6.6072	0.27051	0.55964	0.999251	3268	2	3.3346
CLDN7	14	0.068731	0.11699	0.798776	850	3	1.7855	0.058764	0.10529	0.83552	555	2	2.1134	0.32086	0.34091	0.933392	1968	0	-3.8463	0.51392	0.84604	0.999251	4642	5	3.2365
CLDN8	7	0.87517	0.85038	0.967726	5438	0	-3.5126	0.66617	0.67462	0.96826	4096	0	-4.4439	0.37816	0.39946	0.933392	2328	0	-6.9067	0.94721	0.9609	0.999251	6007	1	-1.0407
CLDN9	6	0.044302	0.074731	0.694039	619	2	0.85452	0.013897	0.023262	0.809798	167	2	1.8932	0.033077	0.03724	0.915863	204	0	-4.6175	0.21401	0.47009	0.999251	2818	3	3.9779
CLDND1	9	0.89134	0.86738	0.97205	5549	0	-4.8461	0.72495	0.70713	0.96826	4453	0	-5.3927	0.8041	0.72599	0.933392	4994	0	-5.7922	0.012975	0.078116	0.999251	352	1	0.60028
CLDND2	7	0.95422	0.94187	0.989153	5902	0	-4.5716	0.78614	0.75185	0.96826	4850	0	-7.1823	0.58092	0.54693	0.933392	3599	0	-7.2192	0.34426	0.62469	0.999251	3728	1	0.29958
CLEC10A	7	0.60387	0.56214	0.924699	3864	0	-2.1111	0.53275	0.54019	0.96826	3285	0	-2.666	0.19236	0.20015	0.915863	1203	0	-6.6179	0.13728	0.37568	0.999251	2130	4	4.6879
CLEC12A	6	0.9881	0.98395	0.995242	6126	0	-7.0636	0.9338	0.9046	0.970858	5808	0	-7.1823	0.86291	0.82632	0.941851	5369	0	-7.2192	0.10791	0.30965	0.999251	1848	1	0.54949
CLEC12B	8	0.70756	0.67809	0.941343	4451	0	-2.0869	0.42051	0.4767	0.96826	2599	0	-3.4807	0.92387	0.89464	0.961827	5737	0	-6.5301	0.072381	0.24622	0.999251	1323	2	4.7422
CLEC14A	7	0.35336	0.3584	0.872726	2597	1	-4.8893	0.82252	0.78914	0.96826	5092	0	-5.005	0.64479	0.58332	0.933392	3982	0	-6.6703	0.41509	0.67268	0.999251	4118	2	3.3289
CLEC17A	6	0.86812	0.83638	0.967708	5395	0	-4.3874	0.71629	0.68815	0.96826	4396	0	-6.0609	0.78673	0.7178	0.933392	4886	0	-6.2007	0.49345	0.71862	0.999251	4542	2	2.7313
CLEC1A	7	0.0018498	0.0032724	0.443785	39	1	-2.0307	0.7213	0.71161	0.96826	4429	0	-6.0143	0.46787	0.50446	0.933392	2875	0	-4.1446	0.43187	0.68257	0.999251	4211	3	2.986
CLEC1B	5	0.49565	0.46459	0.902347	3337	0	-1.3926	0.14672	0.13951	0.88179	1118	1	-4.8795	0.22467	0.20162	0.915863	1400	0	-7.7288	0.28279	0.51365	0.999251	3357	2	3.1402
CLEC2A	7	0.43963	0.40595	0.883722	3054	1	-0.84712	0.45884	0.50121	0.96826	2837	0	-4.0367	0.22981	0.20015	0.915863	1432	0	-5.8843	0.82894	0.925	0.999251	5679	1	-0.06929
CLEC2B	7	0.76457	0.73871	0.951411	4782	0	-0.88941	0.52515	0.5326	0.96826	3247	0	-8.1809	0.99916	0.9989	0.999865	6205	0	-8.2179	0.16904	0.41149	0.999251	2427	4	4.0383
CLEC2D	7	0.60531	0.56214	0.924699	3872	0	-0.48432	0.56853	0.56971	0.96826	3504	0	-5.5315	0.74433	0.6851	0.933392	4607	0	-6.1719	0.48925	0.72673	0.999251	4521	2	3.2116
CLEC2L	7	0.012523	0.01335	0.461744	229	3	1.4683	0.22593	0.20177	0.88404	1508	1	-0.48855	0.84129	0.7812	0.933392	5238	0	-7.2711	0.040456	0.15721	0.999251	848	4	3.4208
CLEC4A	7	0.9651	0.95313	0.991414	5972	0	-6.6799	0.82576	0.79101	0.96826	5112	0	-5.7074	0.65085	0.58667	0.933392	4024	0	-6.8352	0.16023	0.40638	0.999251	2341	4	4.5495
CLEC4C	7	0.21986	0.24834	0.854344	1942	1	0.63606	0.45103	0.50121	0.96826	2785	0	-3.7349	0.54809	0.53947	0.933392	3394	0	-5.7154	0.60772	0.81713	0.999251	4996	1	0.61418
CLEC4D	8	0.66524	0.63168	0.938932	4200	0	-5.5807	0.92337	0.88891	0.969799	5737	0	-6.7892	0.81827	0.75388	0.933392	5089	0	-6.826	0.089054	0.2772	0.999251	1612	5	3.7427
CLEC4E	7	0.51863	0.50088	0.910573	3442	1	0.19858	0.32659	0.32501	0.96826	2096	0	-0.77152	0.045497	0.057213	0.915863	267	0	-3.6002	0.053565	0.1874	0.999251	1061	5	4.5681
CLEC4F	7	0.7385	0.71939	0.951411	4629	0	-0.8717	0.7426	0.72384	0.96826	4583	0	-5.6171	0.76078	0.69321	0.933392	4720	0	-5.9013	0.72262	0.86381	0.999251	5400	1	1.1053
CLEC4G	7	0.91152	0.88389	0.972622	5671	0	-3.8745	0.70738	0.70154	0.96826	4337	0	-5.9163	0.44335	0.47982	0.933392	2740	0	-5.8846	0.27428	0.56692	0.999251	3298	4	2.4757
CLEC4M	5	0.35069	0.32897	0.870085	2584	1	-1.7487	0.4652	0.46489	0.96826	2885	0	-7.1395	0.91532	0.88784	0.958701	5689	0	-7.6265	0.9683	0.97314	0.999251	6073	0	0.019926
CLEC5A	7	0.072559	0.11277	0.795363	889	2	1.4031	0.18204	0.19073	0.88179	1298	1	-0.14076	0.31904	0.2702	0.933392	1947	0	-3.3971	0.0063614	0.043676	0.999251	201	6	4.4322
CLEC6A	7	0.85723	0.81895	0.9592	5341	0	-1.6131	0.94024	0.89653	0.970212	5847	0	-7.2509	0.86486	0.80031	0.93606	5384	0	-7.2878	0.52986	0.75629	0.999251	4706	3	2.159
CLEC7A	4	0.84455	0.81629	0.958808	5260	0	-7.9446	0.73295	0.68183	0.96826	4517	0	-7.8461	0.28952	0.32153	0.933392	1753	0	-7.8831	0.46783	0.62812	0.999251	4422	2	1.6342
CLEC9A	8	0.4002	0.4028	0.883722	2834	1	-0.14937	0.18821	0.21644	0.903706	1318	1	-5.4404	0.24681	0.22602	0.933392	1523	0	-2.5825	0.33456	0.62912	0.999251	3681	3	2.2794
CLECL1	6	0.69833	0.67873	0.941343	4390	0	-2.0294	0.57627	0.56094	0.96826	3544	0	-7.8101	0.83295	0.77945	0.933392	5195	0	-7.8471	0.058615	0.18086	0.999251	1129	4	3.9253
CLGN	6	0.77517	0.74512	0.952208	4838	0	-1.3135	0.95141	0.92097	0.973288	5908	0	-7.0653	0.89631	0.84849	0.94823	5576	0	-7.1022	0.4158	0.65812	0.999251	4123	3	3.0005
CLIC1	11	0.63431	0.60606	0.933815	4039	1	0.43676	0.53318	0.58853	0.96826	3289	0	-3.0452	0.14886	0.14989	0.915863	935	0	-4.07	0.75567	0.92693	0.999251	5488	2	2.5708
CLIC4	6	0.40484	0.38196	0.883722	2866	1	-2.2108	0.91929	0.87573	0.969799	5717	0	-6.5597	0.83611	0.77945	0.933392	5208	0	-6.5965	0.81268	0.90023	0.999251	5639	1	-0.68807
CLK1	10	0.79357	0.76342	0.952639	4926	0	-0.0012642	0.59194	0.62814	0.96826	3640	0	-2.1965	0.48051	0.511	0.933392	2985	0	-3.7413	0.45614	0.76382	0.999251	4353	2	3.9797
CLK4	6	0.39591	0.3745	0.883722	2812	1	-2.4741	0.63234	0.6315	0.96826	3884	0	-4.1053	0.52253	0.49404	0.933392	3246	0	-6.2565	0.37142	0.61024	0.999251	3870	3	1.7901
CLMN	5	0.013264	0.015296	0.479454	242	2	2.414	0.0072364	0.017285	0.809798	92	2	2.1661	0.050694	0.051136	0.915863	296	0	-1.346	0.15327	0.34102	0.999251	2271	3	3.542
CLMP	6	0.63443	0.60391	0.933815	4040	0	-1.9175	0.92538	0.88634	0.969799	5744	0	-7.5301	0.84746	0.79662	0.933854	5276	0	-7.5671	0.29872	0.54935	0.999251	3475	3	2.4596
CLN3	7	0.2212	0.24834	0.854344	1947	1	-1.4456	0.094675	0.099852	0.83552	796	1	-3.9204	0.15014	0.17524	0.915863	944	0	-3.9552	0.41832	0.67542	0.999251	4139	3	3.359
CLN5	6	0.7936	0.74919	0.952208	4929	0	-3.2811	0.49932	0.49411	0.96826	3089	0	-6.1207	0.18544	0.17542	0.915863	1159	0	-6.1573	0.61908	0.78816	0.999251	5032	2	2.0539
CLN6	11	0.5518	0.54911	0.923677	3594	1	-1.4481	0.38349	0.35985	0.96826	2391	1	-5.2118	0.53278	0.55713	0.933392	3310	0	-5.248	0.19834	0.52315	0.999251	2693	5	4.8056
CLN8	7	0.462	0.42964	0.901805	3161	1	-1.0421	0.38753	0.43247	0.96826	2415	0	-5.2118	0.34114	0.36527	0.933392	2084	0	-5.248	0.27284	0.56413	0.999251	3286	2	3.1313
CLPS	7	0.37893	0.38225	0.883722	2733	1	-4.2151	0.40247	0.45029	0.96826	2492	0	-4.3285	0.51287	0.52026	0.933392	3183	0	-6.4243	0.18537	0.43161	0.999251	2584	3	3.2585
CLPSL1	8	0.97778	0.96811	0.992297	6062	0	-5.6002	0.3318	0.29107	0.948661	2134	1	-5.005	0.33864	0.30305	0.933392	2077	0	-5.041	0.15012	0.41761	0.999251	2249	3	3.93
CLPSL2	7	0.50914	0.49306	0.910573	3396	1	-3.3379	0.36453	0.39528	0.96826	2299	0	-3.4461	0.34754	0.37025	0.933392	2124	0	-5.5678	0.82982	0.92783	0.999251	5682	2	-0.31764
CLPTM1	13	0.71217	0.67683	0.941343	4480	1	0.60013	0.11593	0.16578	0.88179	932	2	1.0998	0.47868	0.44269	0.933392	2949	0	-4.3262	0.13232	0.42145	0.999251	2083	7	4.5634
CLPTM1L	13	0.79441	0.74747	0.952208	4934	0	-3.8745	0.89794	0.89335	0.969799	5568	0	-4.1675	0.66309	0.70263	0.933392	4087	0	-4.2026	0.00062427	0.0065776	0.999251	25	7	7.835
CLRN1	9	0.029722	0.03916	0.559077	460	2	2.4592	0.01536	0.032528	0.83552	189	2	2.6247	0.029882	0.054811	0.915863	189	1	-2.625	0.0027204	0.015612	0.999251	89	4	6.0545
CLRN2	6	0.55424	0.50829	0.910573	3602	0	-4.4043	0.71402	0.68815	0.96826	4383	0	-4.6462	0.49379	0.48671	0.933392	3071	0	-4.6819	0.92233	0.93646	0.999251	5944	1	0.38649
CLRN3	7	0.82118	0.79363	0.955701	5109	0	-5.9882	0.56859	0.56971	0.96826	3505	0	-6.106	0.84238	0.7812	0.933392	5242	0	-6.5747	0.87196	0.93914	0.999251	5817	1	0.87854
CLSTN1	12	0.53166	0.55096	0.923677	3507	1	-0.45881	0.3792	0.35418	0.96826	2360	1	-3.5368	0.24642	0.28175	0.933392	1522	0	-3.5708	0.10769	0.35772	0.999251	1841	7	4.6452
CLSTN2	7	0.05044	0.083048	0.74348	674	2	2.0798	0.28289	0.25919	0.912622	1839	1	-1.168	0.39305	0.41801	0.933392	2429	0	-6.7502	0.057785	0.19425	0.999251	1119	5	2.3189
CLSTN3	14	0.29028	0.35491	0.872726	2304	1	-0.17358	0.0575	0.10529	0.83552	540	2	2.1536	0.22123	0.21158	0.933392	1383	0	-2.4911	0.068098	0.274	0.999251	1271	5	4.6693
CLTC	6	0.16125	0.1866	0.819251	1585	1	-1.2707	0.22369	0.20695	0.901021	1492	1	-1.5067	0.98958	0.98459	0.994027	6150	0	-7.815	0.048178	0.16795	0.999251	977	4	3.7841
CLU	13	0.956	0.94437	0.990444	5914	0	-5.8808	0.99094	0.98223	0.993262	6149	0	-6.7518	0.96095	0.93412	0.973833	5970	0	-6.7886	0.18732	0.52097	0.999251	2604	5	4.5055
CLYBL	7	0.12764	0.16946	0.819251	1358	2	0.909	0.17319	0.19073	0.88179	1252	1	-3.5102	0.11901	0.11156	0.915863	723	0	-6.9326	0.069138	0.20999	0.999251	1281	5	3.2455
CMKLR1	14	0.80174	0.75848	0.952366	4993	1	-1.18	0.74722	0.75794	0.96826	4612	0	-5.4867	0.93033	0.89187	0.96134	5776	0	-5.7539	0.25332	0.6194	0.999251	3141	7	4.1517
CMTM1	6	0.018515	0.021788	0.491823	321	1	0.49152	0.02539	0.041912	0.83552	298	1	-1.5245	0.02464	0.037238	0.915863	148	1	-6.1719	0.21173	0.46397	0.999251	2801	2	4.119
CMTM2	15	0.79665	0.77434	0.955701	4948	1	0.62589	0.91482	0.9171	0.972448	5683	0	-3.9863	0.6727	0.7026	0.933392	4147	0	-4.0211	0.10847	0.38633	0.999251	1855	6	5.3969
CMTM3	12	0.051805	0.086883	0.759762	685	2	2.4458	0.081992	0.10637	0.83552	702	2	1.4106	0.82126	0.77025	0.933392	5112	0	-6.297	0.081188	0.31409	0.999251	1493	5	3.6251
CMTM4	8	0.10605	0.16276	0.815433	1180	2	1.5076	0.14479	0.16638	0.88179	1104	1	0.50826	0.5644	0.57272	0.933392	3493	0	-3.9915	0.00025515	0.0023035	0.999251	11	6	5.8989
CMTM5	12	0.019477	0.030005	0.529424	335	3	2.383	0.19291	0.21299	0.903706	1335	1	-2.8129	0.31638	0.31775	0.933392	1930	0	-4.312	0.20759	0.5494	0.999251	2763	5	3.2737
CMTM6	7	0.45582	0.42964	0.901805	3129	1	0.22009	0.24479	0.22484	0.906925	1618	1	-6.363	0.30215	0.2702	0.933392	1843	0	-6.3998	0.071559	0.21644	0.999251	1314	3	5.082
CMTM7	12	0.84064	0.81729	0.958808	5237	0	-0.70454	0.84753	0.85362	0.968843	5257	0	-6.2061	0.5571	0.58154	0.933392	3444	0	-6.2428	0.067321	0.26706	0.999251	1257	5	4.6426
CMTM8	5	0.75456	0.70691	0.948399	4723	0	-3.5929	0.59851	0.58832	0.96826	3683	0	-8.156	0.36277	0.39425	0.933392	2237	0	-8.1931	0.5414	0.7041	0.999251	4743	2	2.0716
CMTR2	10	0.34164	0.38922	0.883722	2540	1	-0.77666	0.23117	0.26295	0.912622	1533	1	0.22881	0.25641	0.27336	0.933392	1560	0	-6.2924	0.094824	0.2999	0.999251	1693	3	4.1357
CNGA1	10	0.39179	0.42187	0.901649	2798	1	-2.2942	0.41166	0.40224	0.96826	2544	0	-2.3902	0.20619	0.24106	0.933392	1287	0	-2.4204	0.11885	0.38532	0.999251	1961	4	5.3922
CNGA2	6	0.39821	0.3745	0.883722	2822	1	-1.256	0.46278	0.47989	0.96826	2864	0	-4.072	0.99729	0.99688	0.998972	6196	0	-8.9151	0.28424	0.53116	0.999251	3370	3	2.7949
CNGA3	6	0.53446	0.49424	0.910573	3516	0	-5.4757	0.22811	0.21716	0.903706	1515	1	-6.0609	0.25265	0.23749	0.933392	1551	0	-6.0975	0.03722	0.13877	0.999251	793	2	5.2338
CNGA4	13	0.16226	0.26616	0.855585	1600	2	1.9264	0.068188	0.094706	0.83552	609	2	1.7985	0.016588	0.028325	0.915863	93	1	-1.5621	0.34641	0.69093	0.999251	3736	3	3.9207
CNGB1	6	0.40881	0.38196	0.883722	2890	1	-1.4189	0.55015	0.54797	0.96826	3386	0	-5.5961	0.7026	0.63728	0.933392	4339	0	-5.8658	0.070077	0.20953	0.999251	1291	3	4.5351
CNGB3	5	0.94394	0.92772	0.987841	5842	0	-5.6002	0.8017	0.75221	0.96826	4953	0	-6.9128	0.65949	0.59046	0.933392	4068	0	-6.9497	0.0288	0.10087	0.999251	647	2	3.7405
CNIH1	7	0.91178	0.88619	0.973122	5672	0	-5.5807	0.89435	0.8539	0.968843	5551	0	-5.6979	0.7751	0.70633	0.933392	4809	0	-7.3533	0.94925	0.96135	0.999251	6016	1	-0.47421
CNIH2	14	0.43359	0.52305	0.914413	3032	1	-1.7159	0.34591	0.35022	0.96826	2202	1	-1.7301	0.55849	0.57078	0.933392	3459	0	-3.9219	0.44528	0.79137	0.999251	4290	3	4.3836
CNIH3	12	0.63836	0.61602	0.93447	4059	1	-3.1391	0.32238	0.30673	0.959566	2069	1	-3.2456	0.47593	0.41665	0.933392	2928	0	-4.0842	0.19811	0.5438	0.999251	2691	6	3.8795
CNIH4	6	0.61633	0.58621	0.933815	3935	0	-4.8893	0.7728	0.73662	0.96826	4762	0	-6.7423	0.53723	0.49404	0.933392	3338	0	-5.041	0.74661	0.87663	0.999251	5459	2	1.4276
CNNM1	12	0.11738	0.19822	0.819251	1285	1	-0.33415	0.21124	0.24418	0.912622	1431	1	-3.0127	0.42889	0.3852	0.933392	2635	0	-3.1915	0.34292	0.6971	0.999251	3722	5	4.1745
CNNM2	7	0.11338	0.15021	0.807338	1251	1	0.0060505	0.19549	0.19073	0.88179	1346	1	-2.0354	0.22079	0.20015	0.915863	1381	0	-7.1619	0.027323	0.1162	0.999251	617	5	4.2078
CNNM3	6	0.86588	0.83495	0.967289	5384	0	-5.6572	0.60044	0.60026	0.96826	3696	0	-5.7744	0.32078	0.34605	0.933392	1960	0	-5.8109	0.01873	0.079545	0.999251	470	2	3.9595
CNNM4	12	0.7955	0.75679	0.952366	4939	0	0.33735	0.92894	0.90874	0.971103	5764	0	-4.9729	0.77483	0.74236	0.933392	4807	0	-5.0089	0.63862	0.88048	0.999251	5091	4	2.0913
CNOT1	7	0.17213	0.20464	0.819251	1668	2	0.63617	0.4005	0.45029	0.96826	2485	0	-2.4245	0.27875	0.24741	0.933392	1692	0	-6.0472	0.063788	0.20089	0.999251	1205	5	4.3148
CNPPD1	11	0.33222	0.39594	0.883722	2498	2	0.73407	0.5908	0.64649	0.96826	3628	0	-1.5051	0.71988	0.7119	0.933392	4456	0	-4.9079	0.43528	0.76434	0.999251	4229	5	3.0279
CNR1	11	0.20482	0.265	0.855585	1855	2	1.4072	0.46986	0.47245	0.96826	2918	0	0.19032	0.473	0.48601	0.933392	2911	0	-5.5001	0.061051	0.23505	0.999251	1166	5	5.7385
CNR2	12	0.054689	0.088965	0.760397	717	3	1.6293	0.499	0.50225	0.96826	3085	0	-1.2715	0.12593	0.12968	0.915863	765	0	-5.4289	0.038472	0.18066	0.999251	818	6	5.2363
CNST	6	0.099309	0.13727	0.802012	1122	2	1.1094	0.047459	0.064184	0.83552	471	1	-1.425	0.046829	0.06174	0.915863	283	0	-6.4957	0.60566	0.7764	0.999251	4991	1	0.67431
CNTD1	6	0.79869	0.74919	0.952208	4965	0	-3.4483	0.73186	0.69747	0.96826	4508	0	-5.3682	0.65853	0.57993	0.933392	4059	0	-6.6496	0.046535	0.16685	0.999251	953	3	4.6095
CNTFR	14	0.91942	0.90199	0.980242	5713	0	-2.3356	0.9449	0.93394	0.977987	5872	0	-3.8915	0.8865	0.84833	0.94823	5515	0	-6.2565	0.43396	0.78234	0.999251	4224	4	4.449
CNTN1	6	0.74455	0.72423	0.951411	4663	0	-2.2177	0.65584	0.6475	0.96826	4036	0	-6.2335	0.81751	0.74712	0.933392	5085	0	-7.2878	0.93151	0.9404	0.999251	5969	1	-0.33172
CNTN2	13	0.14121	0.25493	0.855585	1450	3	1.3205	0.65207	0.70635	0.96826	4015	0	-0.50557	0.62931	0.65024	0.933392	3895	0	-4.9423	0.10726	0.38427	0.999251	1835	6	4.7794
CNTN3	3	0.7302	0.69878	0.945977	4586	0	-8.0617	0.47921	0.44564	0.96826	2977	0	-8.1809	0.30541	0.28746	0.933392	1864	0	-8.2179	0.021578	0.059129	0.999251	518	3	3.8101
CNTN4	13	0.59869	0.61379	0.93447	3829	1	-3.167	0.88356	0.88432	0.969799	5477	0	-3.8514	0.63459	0.65529	0.933392	3929	0	-6.2428	0.34773	0.69139	0.999251	3743	6	3.4842
CNTN5	11	0.8841	0.87114	0.972445	5504	0	-3.3379	0.80575	0.80381	0.96826	4986	0	-4.1675	0.48881	0.51683	0.933392	3039	0	-4.2026	0.027831	0.15466	0.999251	631	5	5.9915
CNTN6	6	0.24705	0.23945	0.849592	2090	1	0.77703	0.41471	0.45026	0.96826	2559	0	-2.4415	0.34817	0.37237	0.933392	2141	0	-7.0159	0.17981	0.42354	0.999251	2535	3	3.9716
CNTNAP1	5	0.29991	0.29441	0.861948	2350	1	-4.2648	0.47207	0.48385	0.96826	2936	0	-4.3784	0.40962	0.4117	0.933392	2528	0	-6.5856	0.23016	0.44554	0.999251	2957	2	1.5393
CNTNAP2	8	0.78487	0.76567	0.952639	4887	0	-1.2798	0.95232	0.91986	0.972448	5916	0	-6.2061	0.69669	0.63228	0.933392	4291	0	-6.1573	0.43033	0.71858	0.999251	4206	3	3.568
CNTNAP3	7	0.0051674	0.0079672	0.443785	107	2	3.5	0.013276	0.028803	0.809798	159	2	2.2841	0.01604	0.029026	0.915863	90	1	-2.0278	0.012887	0.061445	0.999251	350	3	3.326
CNTNAP3B	13	0.3662	0.45826	0.902347	2663	2	1.0624	0.19931	0.19827	0.88179	1364	1	-1.2893	0.47868	0.44269	0.933392	2946	0	-3.1089	0.03329	0.19173	0.999251	721	6	6.878
CNTNAP4	12	0.29009	0.34343	0.872726	2303	2	1.1423	0.13574	0.16619	0.88179	1047	1	0.58249	0.16681	0.18314	0.915863	1040	0	-1.0771	0.3159	0.66043	0.999251	3580	5	4.3075
CNTNAP5	7	0.66402	0.62995	0.938359	4190	0	-4.7215	0.80308	0.76471	0.96826	4970	0	-4.9729	0.6104	0.54693	0.933392	3777	0	-5.0089	0.52164	0.75047	0.999251	4670	2	2.7342
COA1	10	0.28645	0.35091	0.872726	2288	1	-1.1546	0.24841	0.26295	0.912622	1640	1	-2.7713	0.25725	0.27336	0.933392	1564	0	-4.3638	0.79295	0.92996	0.999251	5591	2	1.1939
COA3	7	0.27051	0.27186	0.855585	2206	1	-0.43888	0.61964	0.61738	0.96826	3814	0	-2.8505	0.33008	0.31386	0.933392	2026	0	-3.3829	0.64287	0.82971	0.999251	5112	2	0.96132
COL11A1	7	0.11693	0.15351	0.813586	1280	2	1.3815	0.38862	0.43247	0.96826	2423	0	-0.90345	0.19236	0.20015	0.915863	1197	0	-5.7732	0.99762	0.99758	0.999418	6203	0	-0.51083
COL11A2	6	0.47779	0.45712	0.902347	3244	1	0.77162	0.9499	0.91945	0.972448	5898	0	-7.5079	0.89344	0.84586	0.947989	5557	0	-7.5448	0.027531	0.10465	0.999251	622	4	3.533
COL12A1	11	0.48201	0.49996	0.910573	3265	1	-0.73649	0.58839	0.64649	0.96826	3617	0	-4.1781	0.91722	0.87484	0.95465	5704	0	-6.2183	0.20531	0.52998	0.999251	2740	5	5.2185
COL13A1	14	0.18547	0.29754	0.861948	1751	2	1.7396	0.070963	0.10529	0.83552	627	1	-2.375	0.10449	0.13721	0.915863	631	0	-2.7664	0.38935	0.74627	0.999251	3960	5	4.0519
COL14A1	7	0.03532	0.049982	0.588143	532	2	2.2438	0.041261	0.054621	0.83552	441	2	0.98461	0.22418	0.20015	0.915863	1399	0	-3.8057	0.06911	0.20999	0.999251	1280	5	3.7246
COL17A1	15	0.055178	0.082251	0.74348	723	4	2.7419	0.071249	0.11642	0.88179	629	2	1.0665	0.062014	0.090641	0.915863	359	0	-2.3979	0.0016904	0.015922	0.999251	62	10	5.0099
COL1A1	12	0.25525	0.30596	0.861948	2131	2	1.5118	0.78818	0.79509	0.96826	4864	0	-2.4513	0.8013	0.74236	0.933392	4980	0	-5.2202	0.015001	0.10221	0.999251	396	5	6.7407
COL1A2	12	0.6099	0.60005	0.933815	3896	1	-0.58475	0.63948	0.69537	0.96826	3929	0	-3.0244	0.84007	0.78583	0.933392	5231	0	-6.6848	0.27149	0.61176	0.999251	3277	6	3.7616
COL24A1	14	0.06593	0.11354	0.795363	822	2	2.6138	0.10748	0.16795	0.88179	879	1	-2.0384	0.16799	0.18768	0.915863	1054	0	-6.7008	0.029549	0.17832	0.999251	664	8	4.1673
COL25A1	17	0.20345	0.33036	0.872303	1851	3	1.2823	0.18625	0.24825	0.912622	1313	2	1.0382	0.21902	0.22159	0.933392	1365	0	-0.48543	0.090637	0.36018	0.999251	1634	8	5.5977
COL26A1	7	0.80329	0.77784	0.955701	5007	0	-1.6741	0.43299	0.48449	0.96826	2667	0	-4.3285	0.51287	0.52026	0.933392	3187	0	-4.3638	0.23182	0.48687	0.999251	2970	4	3.4121
COL2A1	13	0.036021	0.053636	0.612028	541	1	-0.29889	0.14352	0.18194	0.88179	1094	1	-2.13	0.25788	0.30164	0.933392	1587	0	-6.1864	0.061857	0.23888	0.999251	1176	6	4.7787
COL3A1	3	0.30227	0.26779	0.855585	2361	0	-1.0629	0.4868	0.44973	0.96826	3017	0	-9.7823	0.84459	0.81514	0.941851	5260	0	-9.0413	0.33393	0.49737	0.999251	3673	2	1.5346
COL4A2	10	0.062024	0.10445	0.79456	783	3	1.13	0.44108	0.45289	0.96826	2724	0	-0.76261	0.70322	0.67679	0.933392	4341	0	-4.6819	0.14857	0.4342	0.999251	2239	2	5.3494
COL5A1	14	0.98663	0.9781	0.99356	6122	0	-2.0029	0.91531	0.91195	0.971569	5685	0	-3.5923	0.95677	0.92914	0.97327	5953	0	-5.9863	0.85409	0.97056	0.999251	5755	3	2.9918
COL5A2	6	0.69215	0.67374	0.941343	4345	0	-3.4611	0.57621	0.56094	0.96826	3543	0	-3.9957	0.63566	0.56761	0.933392	3935	0	-5.6644	0.13649	0.35056	0.999251	2118	4	2.3144
COL5A3	7	0.37493	0.38225	0.883722	2712	1	-1.3267	0.44751	0.48449	0.96826	2764	0	-4.7254	0.58951	0.54693	0.933392	3642	0	-4.7612	0.47119	0.71653	0.999251	4442	3	2.9532
COL6A1	14	0.15351	0.27708	0.855585	1529	3	2.0035	0.26191	0.28356	0.943885	1726	1	0.82964	0.49787	0.46764	0.933392	3111	0	-3.451	0.19738	0.54789	0.999251	2683	6	5.2016
COL6A2	13	0.017605	0.026576	0.497331	300	4	2.3776	0.014016	0.01954	0.809798	168	3	2.6994	0.25554	0.30164	0.933392	1555	0	-1.1201	0.27661	0.64296	0.999251	3310	5	3.861
COL6A3	12	0.69464	0.67212	0.941343	4365	1	0.73042	0.76053	0.75631	0.96826	4696	0	-3.2456	0.47593	0.41665	0.933392	2929	0	-6.6496	0.89101	0.97144	0.999251	5860	3	1.5748
COL6A5	7	0.84729	0.80478	0.955701	5278	0	-2.3813	0.81083	0.77727	0.96826	5025	0	-8.0637	0.62413	0.56181	0.933392	3859	0	-8.1008	0.10374	0.30818	0.999251	1797	3	3.6792
COL6A6	5	0.4364	0.39835	0.883722	3043	1	-3.1819	0.28134	0.31728	0.96826	1831	0	-6.9213	0.88283	0.84384	0.947113	5495	0	-7.3469	0.30527	0.54958	0.999251	3517	2	3.1964
COL7A1	12	0.74715	0.70437	0.945977	4682	1	-0.38374	0.91657	0.90284	0.970858	5698	0	-3.8449	0.91155	0.86812	0.952033	5664	0	-5.7539	0.13684	0.42746	0.999251	2124	5	5.5507
COLEC12	7	0.133	0.17666	0.819251	1401	2	0.89531	0.21447	0.19073	0.88179	1447	1	-2.2388	0.28948	0.2702	0.933392	1752	0	-5.8478	0.74055	0.87097	0.999251	5446	2	2.1744
COLGALT1	7	0.38795	0.39023	0.883722	2775	1	-4.9813	0.48773	0.50911	0.96826	3023	0	-5.0973	0.6631	0.61025	0.933392	4091	0	-6.0821	0.20802	0.4641	0.999251	2768	1	1.1418
COLGALT2	12	0.0044777	0.0086205	0.443785	97	2	1.764	0.028244	0.05065	0.83552	327	2	2.544	0.13287	0.14078	0.915863	825	0	-3.2111	0.71632	0.91309	0.999251	5381	2	2.9486
COLQ	14	0.030831	0.04604	0.588143	474	2	2.9992	0.093199	0.11777	0.88179	785	2	1.5992	0.49259	0.45089	0.933392	3065	0	-2.5847	0.16728	0.51828	0.999251	2404	7	4.1778
COMT	12	0.027056	0.042446	0.584762	425	2	2.9687	0.45051	0.4013	0.96826	2781	1	-2.5728	0.33649	0.31775	0.933392	2055	0	-3.3377	0.9383	0.98608	0.999251	5987	2	1.6313
COMTD1	14	0.28075	0.35491	0.872726	2249	1	-0.64056	0.5626	0.57118	0.96826	3466	0	-2.5728	0.38033	0.3604	0.933392	2351	0	-5.041	0.015666	0.11536	0.999251	407	7	5.9813
COQ2	6	0.15538	0.17928	0.819251	1542	1	-0.78344	0.61167	0.62044	0.96826	3764	0	-6.6938	0.41373	0.44898	0.933392	2554	0	-6.7306	0.11344	0.31892	0.999251	1913	3	3.7076
CORIN	9	0.73691	0.7078	0.948681	4622	0	-6.7773	0.76014	0.76488	0.96826	4695	0	-3.4107	0.74423	0.68104	0.933392	4602	0	-6.9326	0.50639	0.78174	0.999251	4598	2	3.3764
COX10	6	0.38825	0.35954	0.872726	2776	1	-4.8564	0.29538	0.30563	0.959566	1915	0	-5.1966	0.52917	0.49404	0.933392	3284	0	-5.9013	0.70413	0.83397	0.999251	5347	1	-0.34017
COX11	7	0.98105	0.97391	0.992604	6091	0	-5.9882	0.89061	0.85253	0.968843	5527	0	-6.106	0.76801	0.69854	0.933392	4760	0	-5.6945	0.0099797	0.054189	0.999251	285	1	-0.43663
COX14	12	0.036475	0.048317	0.588143	548	1	0.61697	0.020703	0.044699	0.83552	240	1	0.49384	0.017693	0.026293	0.915863	105	1	-4.3718	0.064406	0.26295	0.999251	1214	5	4.6039
COX15	7	0.03564	0.049982	0.588143	535	2	1.709	0.0097265	0.022423	0.809798	125	1	-2.6523	0.013014	0.014933	0.915863	71	1	-4.2584	0.094875	0.29538	0.999251	1694	2	5.0568
COX16	7	0.65108	0.61726	0.93447	4116	0	-0.012245	0.54051	0.54773	0.96826	3334	0	-5.0973	0.6631	0.61025	0.933392	4093	0	-6.8167	0.80879	0.91135	0.999251	5628	2	1.5918
COX18	7	0.85283	0.81203	0.955701	5316	0	-3.4707	0.57212	0.56971	0.96826	3526	0	-5.4404	0.23516	0.20015	0.915863	1460	0	-5.4767	0.208	0.4641	0.999251	2767	4	3.7047
COX4I1	7	0.74216	0.71939	0.951411	4653	0	-5.3699	0.77067	0.74286	0.96826	4751	0	-5.4867	0.73605	0.67114	0.933392	4556	0	-5.523	0.61362	0.81843	0.999251	5014	2	2.5051
COX4I2	7	0.97857	0.97226	0.992604	6068	0	-5.4364	0.87978	0.84533	0.968843	5449	0	-6.4473	0.74843	0.69053	0.933392	4637	0	-6.484	0.47485	0.71767	0.999251	4460	2	3.0602
COX6A1	6	0.9127	0.89253	0.976606	5680	0	-4.8114	0.88739	0.84394	0.968843	5505	0	-7.217	0.7787	0.71562	0.933392	4829	0	-7.2539	0.66799	0.81577	0.999251	5205	1	1.118
COX6C	6	0.92598	0.90902	0.982219	5748	0	-3.4668	0.73343	0.69747	0.96826	4518	0	-5.6979	0.52548	0.49404	0.933392	3272	0	-5.7344	0.39849	0.63602	0.999251	4013	1	0.45719
COX7A1	6	0.50312	0.46475	0.902347	3367	1	-3.9972	0.29358	0.29621	0.957746	1903	0	-4.1096	0.41768	0.45283	0.933392	2575	0	-4.516	0.52946	0.74148	0.999251	4701	2	1.556
COX7A2	9	0.020092	0.025254	0.491856	342	1	0.46544	0.018478	0.039995	0.83552	217	1	0.21396	0.011026	0.019016	0.915863	56	1	-1.5909	0.51176	0.78351	0.999251	4631	4	1.7194
COX8A	6	0.56796	0.54221	0.922947	3671	0	0.33375	0.38446	0.43467	0.96826	2396	0	-5.6377	0.71023	0.63993	0.933392	4392	0	-6.0189	0.91006	0.93049	0.999251	5910	1	-0.74406
COX8C	7	0.66292	0.62995	0.938359	4185	0	-0.67111	0.83347	0.80408	0.96826	5168	0	-5.5961	0.75702	0.69321	0.933392	4695	0	-7.2743	0.01129	0.05811	0.999251	316	4	4.7251
CP	4	0.29801	0.27122	0.855585	2338	1	-4.6106	0.26557	0.30161	0.959566	1744	0	-4.7254	0.39878	0.36436	0.933392	2449	0	-6.7662	0.035061	0.10738	0.999251	755	3	3.9449
CPD	12	0.59035	0.58363	0.933815	3792	1	-3.3685	0.98732	0.97595	0.990943	6127	0	-6.7518	0.69293	0.70314	0.933392	4267	0	-6.0509	0.049114	0.20514	0.999251	993	3	6.0886
CPED1	12	0.94818	0.93249	0.988111	5864	0	-2.6338	0.76666	0.76332	0.96826	4729	0	-5.3794	0.36844	0.31775	0.933392	2279	0	-5.7539	0.0062201	0.035077	0.999251	197	5	5.1061
CPM	12	0.70822	0.69637	0.945977	4455	1	-0.001858	0.91822	0.90284	0.970858	5710	0	-4.5623	0.74375	0.73491	0.933392	4599	0	-4.554	0.21756	0.56334	0.999251	2847	6	3.6313
CPOX	7	0.41662	0.40594	0.883722	2936	1	-1.2177	0.46403	0.50122	0.96826	2877	0	-3.7027	0.39305	0.41801	0.933392	2424	0	-5.4044	0.47512	0.71827	0.999251	4461	3	3.0816
CPQ	8	0.25914	0.28941	0.861948	2156	1	-2.9547	0.33139	0.29107	0.948661	2129	1	-2.9409	0.90793	0.86642	0.952033	5641	0	-6.4365	0.37351	0.67726	0.999251	3877	3	3.7935
CPT1A	13	0.79802	0.75482	0.952366	4958	0	-0.63737	0.59859	0.64908	0.96826	3685	0	-6.8958	0.70671	0.73214	0.933392	4368	0	-4.5116	0.18365	0.50721	0.999251	2570	7	5.194
CPT1B	11	0.64258	0.60606	0.933815	4076	1	-0.60852	0.30769	0.285	0.943885	1982	1	-3.814	0.62082	0.66437	0.933392	3845	0	-4.468	0.1646	0.47172	0.999251	2384	5	4.2331
CPT1C	14	0.47434	0.53011	0.91897	3224	1	-2.3277	0.79287	0.79406	0.96826	4892	0	-5.7174	0.7326	0.75854	0.933392	4533	0	-5.7539	0.26268	0.63397	0.999251	3219	6	4.3253
CPVL	13	0.25355	0.32463	0.868611	2120	2	0.94009	0.59449	0.64908	0.96826	3656	0	-3.4461	0.54752	0.57616	0.933392	3383	0	-5.7932	0.037624	0.20303	0.999251	802	5	4.3681
CPXM2	14	0.86672	0.84215	0.967726	5389	0	-0.97149	0.97252	0.96174	0.98505	6047	0	-5.1268	0.89052	0.85343	0.950922	5539	0	-5.453	0.69676	0.92156	0.999251	5313	3	3.7312
CPZ	7	0.059498	0.10487	0.79456	760	2	1.7264	0.12722	0.14556	0.88179	1004	1	0.70544	0.20267	0.20015	0.915863	1262	0	-5.7539	0.82455	0.92373	0.999251	5665	2	1.493
CR1	6	0.5515	0.50829	0.910573	3591	0	-0.66953	0.29628	0.30563	0.959566	1919	0	-1.6072	0.19013	0.17542	0.915863	1189	0	-6.4485	0.40134	0.6403	0.999251	4027	2	3.3504
CR1L	5	0.60206	0.57994	0.933815	3846	0	-5.541	0.79415	0.74533	0.96826	4901	0	-6.664	0.64782	0.57466	0.933392	3998	0	-6.7008	0.047979	0.137	0.999251	973	1	0.60872
CR2	9	0.3753	0.39271	0.883722	2716	1	0.49224	0.094516	0.11838	0.88179	795	1	-5.6377	0.07433	0.090244	0.915863	431	0	-5.6741	0.56571	0.82092	0.999251	4844	2	1.4395
CRB1	8	0.79735	0.77966	0.955701	4955	0	-2.2516	0.95232	0.91986	0.972448	5917	0	-6.8435	0.88072	0.82399	0.941851	5473	0	-6.8803	0.30126	0.59699	0.999251	3489	2	2.0287
CRB2	12	0.064978	0.11327	0.795363	813	3	2.5321	0.090358	0.14473	0.88179	761	2	1.2675	0.49679	0.47526	0.933392	3101	0	-5.2202	0.42167	0.76252	0.999251	4165	5	3.7467
CRB3	12	0.63827	0.61602	0.93447	4058	1	-0.62904	0.19147	0.21299	0.903706	1330	1	-1.1834	0.14261	0.14078	0.915863	889	0	-6.0509	0.0065718	0.036279	0.999251	208	8	3.9082
CREB3	13	0.12941	0.2197	0.832828	1375	2	1.9807	0.65907	0.70635	0.96826	4059	0	-1.9296	0.42516	0.38392	0.933392	2621	0	-3.5076	0.065621	0.26194	0.999251	1236	3	3.4035
CREB3L1	13	0.13513	0.23732	0.849592	1411	3	1.4423	0.11789	0.16578	0.88179	946	1	0.1506	0.33494	0.3398	0.933392	2050	0	-2.8838	0.043542	0.20923	0.999251	897	6	6.1578
CREB3L2	9	0.11018	0.18107	0.819251	1210	2	1.2847	0.41416	0.41995	0.96826	2556	0	-0.064016	0.36999	0.33272	0.933392	2286	0	-5.109	0.0030744	0.017679	0.999251	102	6	5.4584
CREB3L3	7	0.014831	0.016769	0.486837	262	3	1.7418	0.40329	0.45029	0.96826	2496	0	-3.5195	0.76641	0.69854	0.933392	4750	0	-7.8196	0.39654	0.66039	0.999251	4003	3	3.5503
CREB3L4	11	0.1021	0.17766	0.819251	1148	2	2.1212	0.25004	0.285	0.943885	1651	1	-3.8514	0.33088	0.29588	0.933392	2033	0	-3.867	0.82672	0.94615	0.999251	5672	3	2.681
CREG1	11	0.25879	0.30172	0.861948	2154	1	-1.2304	0.347	0.32989	0.96826	2206	1	-2.1924	0.96611	0.93698	0.974633	6011	0	-6.9996	0.44677	0.77313	0.999251	4306	2	4.3217
CRELD1	14	0.73018	0.69731	0.945977	4585	1	0.48261	0.77407	0.78016	0.96826	4774	0	-2.0881	0.79067	0.78827	0.933392	4906	0	-6.0822	0.15231	0.48146	0.999251	2261	6	3.8932
CRELD2	11	0.28362	0.35998	0.872726	2268	1	0.25557	0.12179	0.15013	0.88179	974	1	-0.68896	0.14278	0.14989	0.915863	891	0	-3.7982	0.12943	0.41809	0.999251	2059	6	3.117
CRHR1	6	0.94495	0.92949	0.987841	5848	0	-5.541	0.78007	0.74271	0.96826	4812	0	-5.6581	0.60009	0.53862	0.933392	3702	0	-5.6945	0.95811	0.96842	0.999251	6037	0	-0.43663
CRHR2	14	0.00022368	0.00051075	0.22452	14	2	5.6839	0.14667	0.19955	0.88179	1117	2	0.96392	0.25795	0.31057	0.933392	1589	0	-2.1216	0.96839	0.99458	0.999251	6076	2	1.9986
CRIM1	7	0.90737	0.87922	0.972445	5647	0	-6.5853	0.97015	0.94799	0.979685	6034	0	-7.1539	0.60755	0.54693	0.933392	3755	0	-6.7405	0.88835	0.9432	0.999251	5852	1	-0.18436
CRISPLD2	6	0.81061	0.76093	0.952366	5050	0	-2.7447	0.95827	0.93078	0.976925	5954	0	-7.7593	0.90928	0.86565	0.952033	5652	0	-7.7962	0.25247	0.50636	0.999251	3134	2	3.1391
CRLF1	4	0.50314	0.47497	0.909414	3368	0	-2.4263	0.49401	0.49011	0.96826	3059	0	-4.9239	0.93263	0.91764	0.969908	5792	0	-7.8009	0.0051814	0.022118	0.999251	176	4	3.711
CRLF2	5	0.034855	0.057596	0.625692	524	2	1.8269	0.1933	0.18359	0.88179	1336	1	-0.17975	0.13574	0.14717	0.915863	846	0	-6.5301	0.18859	0.40128	0.999251	2614	3	2.6688
CRLS1	11	0.97405	0.96116	0.991414	6035	0	-3.7405	0.84235	0.84221	0.968843	5224	0	-4.2768	0.57337	0.5944	0.933392	3550	0	-4.312	0.046297	0.19212	0.999251	948	3	6.1453
CRTAM	11	0.087037	0.14877	0.807338	1027	2	2.3105	0.17112	0.1652	0.88179	1244	1	-4.8188	0.2305	0.26171	0.933392	1435	0	-5.3541	0.076789	0.28946	0.999251	1410	7	3.3229
CRTAP	6	0.42279	0.39685	0.883722	2966	1	-1.2995	0.89508	0.84907	0.968843	5554	0	-6.9297	0.79213	0.72847	0.933392	4921	0	-6.9665	0.28914	0.53948	0.999251	3413	3	2.7434
CRYAB	14	0.84193	0.80764	0.955701	5246	0	0.36542	0.47644	0.45082	0.96826	2960	1	-1.4849	0.5856	0.60921	0.933392	3621	0	-7.0479	0.52931	0.85357	0.999251	4700	5	4.5269
CS	14	0.13698	0.22498	0.840022	1422	3	1.545	0.30427	0.35021	0.96826	1958	1	0.51092	0.088925	0.11096	0.915863	532	0	-2.8087	0.051914	0.24314	0.999251	1029	6	4.7432
CSF1	12	0.2478	0.30022	0.861948	2093	2	1.4798	0.78976	0.7951	0.96826	4877	0	-3.5368	0.53866	0.57026	0.933392	3344	0	-3.5708	0.067255	0.26706	0.999251	1256	6	4.414
CSF1R	15	0.83902	0.79632	0.955701	5228	0	-0.268	0.64301	0.70222	0.96826	3955	0	-4.1096	0.56031	0.49121	0.933392	3465	0	-4.1446	0.085504	0.33862	0.999251	1558	7	4.754
CSF2RA	7	0.66075	0.62995	0.938359	4173	0	-1.9793	0.52217	0.5326	0.96826	3229	0	-6.1207	0.59354	0.54693	0.933392	3664	0	-5.4289	0.68419	0.84549	0.999251	5262	1	0.96482
CSF2RB	12	0.25398	0.30596	0.861948	2125	1	-1.3058	0.50362	0.51539	0.96826	3115	0	-1.0388	0.16977	0.18314	0.915863	1069	0	-4.2194	0.044545	0.19651	0.999251	922	7	5.2549
CSF3R	13	0.10696	0.18499	0.819251	1190	2	2.552	0.11936	0.16578	0.88179	955	2	1.0765	0.81204	0.76993	0.933392	5049	0	-5.4044	0.49128	0.8194	0.999251	4534	1	0.99744
CSGALNACT2	5	0.39029	0.37079	0.883722	2785	1	-7.326	0.90928	0.86589	0.969799	5642	0	-7.4449	0.83116	0.77014	0.933392	5180	0	-7.4818	0.0077266	0.037206	0.999251	236	3	5.3883
CSMD1	10	0.81764	0.7904	0.955701	5088	0	-1.0825	0.72792	0.73228	0.96826	4472	0	-4.94	0.75901	0.6917	0.933392	4706	0	-5.6325	0.80977	0.94036	0.999251	5632	3	2.1374
CSMD2	9	0.66064	0.60661	0.933815	4172	0	-0.64544	0.5084	0.55403	0.96826	3151	0	-2.767	0.46251	0.48512	0.933392	2837	0	-4.5979	0.0040146	0.023972	0.999251	129	5	3.6698
CSMD3	6	0.16963	0.19421	0.819251	1656	1	-3.639	0.99114	0.98742	0.995435	6151	0	-7.5466	0.97811	0.96945	0.987764	6080	0	-7.5835	0.52624	0.7404	0.999251	4690	2	2.6248
CSNK1A1	13	0.85245	0.82521	0.962075	5310	0	-0.85343	0.72904	0.73171	0.96826	4486	0	-3.1756	0.72665	0.73618	0.933392	4495	0	-6.1864	0.0096271	0.077891	0.999251	274	7	6.155
CSPG4	6	0.51179	0.46475	0.902347	3407	0	-2.5553	0.79079	0.75258	0.96826	4881	0	-5.4167	0.42147	0.45669	0.933392	2599	0	-5.1918	0.11096	0.31078	0.999251	1882	3	3.3931
CSPG5	7	0.8992	0.8731	0.972445	5592	0	-3.9972	0.64752	0.64544	0.96826	3988	0	-4.1096	0.34754	0.37025	0.933392	2123	0	-4.1446	0.28125	0.5818	0.999251	3349	3	2.4489
CST11	5	0.41706	0.39835	0.883722	2942	1	0.44534	0.31068	0.34733	0.96826	1999	0	-7.8282	0.66975	0.61058	0.933392	4133	0	-7.8652	0.052039	0.1462	0.999251	1030	4	2.718
CST3	10	0.71734	0.66915	0.941343	4502	0	-4.2151	0.84556	0.83206	0.968843	5249	0	-4.3285	0.64209	0.64921	0.933392	3970	0	-5.7344	0.90024	0.96844	0.999251	5881	1	1.1023
CST9	6	0.2057	0.22447	0.840022	1858	1	-3.546	0.63034	0.6315	0.96826	3876	0	-3.5233	0.90928	0.86565	0.952033	5653	0	-7.1249	0.26139	0.50925	0.999251	3213	3	3.391
CST9L	7	0.90603	0.87922	0.972445	5634	0	-2.577	0.94465	0.9106	0.971569	5871	0	-7.2576	0.81714	0.75606	0.933392	5080	0	-6.0985	0.088265	0.28708	0.999251	1593	4	4.9286
CT83	7	0.016822	0.019811	0.491823	293	3	2.356	0.014044	0.028803	0.809798	170	2	2.2562	0.10436	0.11156	0.915863	630	0	-1.5323	0.037656	0.15143	0.999251	804	4	4.476
CTAGE1	7	0.40926	0.39023	0.883722	2893	1	-1.9749	0.92916	0.89	0.969799	5767	0	-6.5046	0.84238	0.7812	0.933392	5243	0	-6.1426	0.1786	0.4273	0.999251	2519	2	3.6021
CTAGE15	5	0.82593	0.79585	0.955701	5134	0	-3.413	0.70914	0.671	0.96826	4347	0	-7.5411	0.52257	0.46422	0.933392	3247	0	-7.5781	0.66891	0.8239	0.999251	5213	2	1.2623
CTAGE4	6	0.79817	0.74919	0.952208	4959	0	-1.6303	0.72105	0.69284	0.96826	4421	0	-5.6781	0.71797	0.64259	0.933392	4445	0	-5.7146	0.054837	0.17525	0.999251	1077	4	4.0375
CTAGE5	14	0.94795	0.93095	0.988111	5863	0	-3.9372	0.81479	0.81331	0.968843	5045	0	-4.0492	0.70362	0.74632	0.933392	4346	0	-4.9423	0.2377	0.6016	0.999251	3013	6	3.9087
CTAGE6	2	0.283	0.26411	0.855585	2265	0	-0.097539	0.6916	0.63654	0.96826	4252	0	-9.0476	0.59644	0.53981	0.933392	3679	0	-9.0847	0.059531	0.10925	0.999251	1148	2	2.6965
CTAGE8	3	0.029062	0.046848	0.588143	450	2	0.92174	0.16408	0.16597	0.88179	1204	0	-7.125	0.51532	0.44981	0.933392	3199	0	-7.1619	0.15691	0.29275	0.999251	2309	2	2.4839
CTAGE9	6	0.56611	0.54221	0.922947	3664	0	-0.70167	0.63493	0.63416	0.96826	3904	0	-3.8514	0.37164	0.3892	0.933392	2298	0	-4.2315	0.40015	0.63955	0.999251	4022	3	1.8842
CTB-133G6.1	7	0.062722	0.10487	0.79456	788	2	1.5278	0.027301	0.04713	0.83552	320	2	1.4596	0.071683	0.071164	0.915863	416	0	-2.8407	0.36297	0.63034	0.999251	3826	3	2.7021
CTC-260F20.3	7	0.47058	0.43746	0.902347	3207	1	-0.1024	0.52851	0.5326	0.96826	3262	0	-2.6502	0.4732	0.50846	0.933392	2913	0	-6.2148	0.26403	0.55253	0.999251	3227	3	4.1037
CTCFL	6	0.91126	0.89149	0.976606	5670	0	-3.1346	0.47216	0.4799	0.96826	2937	0	-4.3285	0.37785	0.40958	0.933392	2326	0	-4.3638	0.075177	0.23027	0.999251	1373	1	-0.40205
CTD-2370N5.3	5	0.083139	0.11554	0.795363	991	2	0.9531	0.53794	0.543	0.96826	3311	0	-5.4167	0.60016	0.52471	0.933392	3705	0	-7.7868	0.88059	0.89708	0.999251	5840	1	0.71785
CTD-2521M24.10	7	0.94464	0.93146	0.988111	5844	0	-6.7426	0.7574	0.73119	0.96826	4675	0	-6.8611	0.53045	0.53561	0.933392	3305	0	-6.898	0.060197	0.19771	0.999251	1154	2	5.5056
CTDNEP1	14	0.35715	0.43604	0.902347	2616	2	1.0514	0.3849	0.35022	0.96826	2398	1	0.20936	0.088925	0.11096	0.915863	533	0	-2.9983	0.038799	0.20396	0.999251	822	8	4.9145
CTLA4	7	0.63065	0.6043	0.933815	4011	0	-0.83132	0.95237	0.92607	0.976826	5918	0	-7.011	0.89021	0.85243	0.95049	5536	0	-7.0479	0.29806	0.59493	0.999251	3471	3	3.902
CTNS	7	0.32663	0.33478	0.872726	2469	1	-3.2882	0.65446	0.65452	0.96826	4031	0	-4.4579	0.87876	0.82815	0.941851	5459	0	-6.3747	0.33399	0.61951	0.999251	3677	2	3.8324
CTRB1	7	0.37305	0.37437	0.883722	2697	1	-0.070305	0.31518	0.31449	0.96826	2035	0	-1.9367	0.13858	0.16907	0.915863	866	0	-6.2007	0.60451	0.81713	0.999251	4988	2	2.744
CTRB2	7	0.13751	0.18045	0.819251	1425	1	0.65167	0.25675	0.23639	0.908267	1698	1	-3.6221	0.37816	0.39946	0.933392	2341	0	-4.0748	0.75423	0.87899	0.999251	5481	2	-1.4531
CTSA	7	0.090154	0.14069	0.802012	1058	2	1.4523	0.75353	0.72874	0.96826	4651	0	-3.9936	0.90156	0.87004	0.952033	5606	0	-6.6285	0.18713	0.43161	0.999251	2599	3	4.4488
CTSC	8	0.019194	0.022074	0.491823	331	3	2.3588	0.12603	0.1169	0.88179	999	1	-1.5028	0.18296	0.21256	0.933392	1145	0	-3.7463	0.25156	0.54081	0.999251	3127	4	3.138
CTSD	14	0.38909	0.47043	0.905171	2780	2	0.94364	0.88512	0.88748	0.969799	5485	0	-4.2486	0.92557	0.8823	0.958017	5752	0	-5.4767	0.085351	0.31648	0.999251	1554	7	4.1297
CTSK	13	0.92674	0.91667	0.983185	5756	0	-0.8866	0.82501	0.82536	0.968843	5106	0	-3.9204	0.64915	0.67979	0.933392	4007	0	-4.1446	0.2763	0.64237	0.999251	3308	6	4.3166
CTSL	9	0.014272	0.0212	0.491823	258	1	-0.035292	0.03116	0.043074	0.83552	361	1	-1.1348	0.045115	0.054812	0.915863	258	0	-4.842	0.055463	0.20791	0.999251	1084	2	1.3344
CTSV	13	0.87145	0.84579	0.967726	5414	0	-5.1546	0.71322	0.73171	0.96826	4373	0	-5.3179	0.89677	0.8416	0.946933	5578	0	-5.9529	0.21445	0.57785	0.999251	2819	5	3.889
CTXN1	6	0.29946	0.29933	0.861948	2346	1	-3.0356	0.28128	0.27693	0.943885	1830	0	-4.2728	0.66713	0.59196	0.933392	4111	0	-6.9665	0.74349	0.87443	0.999251	5455	2	1.5729
CTXN2	10	0.46906	0.47979	0.910573	3197	1	0.86743	0.53838	0.59243	0.96826	3316	0	-4.4117	0.71973	0.67679	0.933392	4455	0	-4.7612	0.22509	0.54031	0.999251	2906	5	3.201
CTXN3	7	0.3903	0.39023	0.883722	2786	1	-1.9424	0.15291	0.16796	0.88179	1147	1	-3.1628	0.22182	0.20015	0.915863	1388	0	-6.9581	0.32972	0.61759	0.999251	3656	3	2.5645
CUTA	18	0.87375	0.83876	0.967726	5429	1	0.043775	0.88424	0.88477	0.969799	5481	0	-3.2795	0.39501	0.43718	0.933392	2437	0	-5.3313	0.51087	0.86261	0.999251	4625	6	4.1293
CUX1	14	0.86589	0.84215	0.967726	5387	0	-2.6086	0.27414	0.28356	0.943885	1799	1	0.31686	0.38782	0.3604	0.933392	2388	0	-3.6563	0.48451	0.82278	0.999251	4501	5	4.4133
CUX2	14	0.01517	0.030134	0.529424	267	3	2.4723	0.3582	0.35022	0.96826	2264	1	-1.4911	0.72905	0.75854	0.933392	4510	0	-4.2026	0.078131	0.30405	0.999251	1429	8	4.758
CUZD1	4	0.66544	0.61318	0.93447	4201	0	-5.0153	0.38436	0.38106	0.96826	2393	0	-2.7348	0.14203	0.11986	0.915863	886	0	-8.4391	0.30052	0.47803	0.999251	3483	1	0.77588
CWH43	14	0.22989	0.32659	0.870085	2002	1	-1.1676	0.50376	0.45082	0.96826	3116	1	-2.7348	0.41501	0.3604	0.933392	2563	0	-4.2638	0.41142	0.7595	0.999251	4093	5	4.5829
CX3CL1	5	0.10471	0.12757	0.802012	1167	1	-2.7777	0.19261	0.1747	0.88179	1334	1	-2.8804	0.16282	0.14717	0.915863	1016	0	-2.9126	0.13919	0.31696	0.999251	2145	2	4.3774
CX3CR1	6	0.54427	0.50829	0.910573	3556	0	-3.009	0.31085	0.35109	0.96826	2002	0	-5.5749	0.47242	0.47948	0.933392	2904	0	-5.6113	0.51909	0.73662	0.999251	4660	2	2.4218
CXADR	6	0.83818	0.80329	0.955701	5220	0	-5.2516	0.8157	0.76049	0.96826	5050	0	-5.3682	0.65853	0.57993	0.933392	4063	0	-6.5072	0.01619	0.07479	0.999251	418	4	3.53
CXCL10	6	0.34364	0.34435	0.872726	2552	1	-0.31536	0.30465	0.32419	0.96826	1961	0	-0.24121	0.29717	0.3052	0.933392	1814	0	-5.3283	0.87123	0.91396	0.999251	5811	1	0.49211
CXCL11	7	0.60623	0.56214	0.924699	3877	0	-1.7479	0.17069	0.19073	0.88179	1242	1	-3.6409	0.09315	0.098459	0.915863	558	0	-4.1446	0.10877	0.32831	0.999251	1856	2	2.4121
CXCL14	6	0.69264	0.67374	0.941343	4346	0	-0.54203	0.96284	0.9421	0.978834	5978	0	-7.1682	0.91859	0.88562	0.958701	5710	0	-7.2051	0.047459	0.16795	0.999251	967	2	2.7512
CXCL16	15	0.10351	0.18147	0.819251	1158	2	2.3458	0.07638	0.11642	0.88179	664	2	2.0062	0.46337	0.38061	0.933392	2845	0	-2.277	0.24081	0.62497	0.999251	3042	5	4.0379
CXCL9	7	0.64666	0.61726	0.93447	4091	0	-2.3827	0.43737	0.48449	0.96826	2697	0	-7.7355	0.44781	0.48407	0.933392	2767	0	-4.8864	0.60022	0.81713	0.999251	4973	2	2.844
CXCR1	7	0.031112	0.048798	0.588143	477	2	2.3363	0.10969	0.099854	0.83552	895	1	-0.8788	0.12484	0.11156	0.915863	755	0	-6.5187	0.84598	0.93572	0.999251	5727	2	1.2471
CXCR2	13	0.16244	0.26616	0.855585	1602	1	0.31928	0.13878	0.18193	0.88179	1066	1	-2.7708	0.10471	0.12773	0.915863	632	0	-5.2753	0.4514	0.79665	0.999251	4331	4	2.7988
CXCR3	6	0.21209	0.23181	0.842297	1895	1	-7.0636	0.25453	0.22728	0.906925	1682	1	-6.5999	0.95242	0.93169	0.973833	5915	0	-7.4036	0.075482	0.23027	0.999251	1379	4	4.6805
CXCR4	12	0.062084	0.092016	0.766696	784	3	2.2557	0.087648	0.1394	0.88179	742	1	-1.2378	0.13574	0.14078	0.915863	847	0	-4.0211	0.050796	0.21041	0.999251	1011	8	6.1836
CXCR5	6	0.46323	0.44968	0.902347	3172	1	0.12416	0.51071	0.50813	0.96826	3161	0	-1.9444	0.8384	0.77945	0.933392	5221	0	-7.8652	0.14467	0.35986	0.999251	2199	4	2.7612
CXCR6	5	0.74115	0.69094	0.945557	4645	0	-4.2151	0.62422	0.6034	0.96826	3839	0	-5.8293	0.40174	0.40809	0.933392	2470	0	-5.8658	0.94584	0.9614	0.999251	6000	0	-2.5019
CXXC11	7	0.56284	0.51661	0.913657	3644	1	-4.4548	0.68703	0.68818	0.96826	4218	0	-7.0955	0.96533	0.94776	0.978645	6003	0	-7.6632	0.2151	0.46977	0.999251	2826	2	2.5259
CXorf66	5	0.61481	0.59534	0.933815	3928	0	-3.7647	0.91122	0.86998	0.969799	5657	0	-6.7706	0.83453	0.77655	0.933392	5203	0	-6.8074	0.99165	0.99156	0.999251	6181	0	-0.58025
CYB561	13	0.54501	0.58247	0.933815	3561	1	0.68817	0.8934	0.88792	0.969799	5541	0	-4.9168	0.54121	0.57007	0.933392	3363	0	-3.9552	0.010972	0.088365	0.999251	306	4	6.9032
CYB561A3	13	0.2979	0.35253	0.872726	2337	1	-2.2942	0.11239	0.16578	0.88179	912	1	-2.3902	0.098482	0.12773	0.915863	594	0	-2.4204	0.21349	0.5761	0.999251	2813	4	4.2881
CYB561D1	7	0.58562	0.53997	0.921155	3759	0	0.43039	0.50237	0.50911	0.96826	3108	0	-2.6588	0.64479	0.58332	0.933392	3984	0	-5.3541	0.73225	0.86815	0.999251	5424	1	0.65558
CYB561D2	13	0.06138	0.1001	0.79196	775	1	-1.3947	0.12085	0.16578	0.88179	964	1	-1.9367	0.10834	0.12773	0.915863	654	0	-1.9642	0.39554	0.7433	0.999251	3995	4	4.0675
CYB5A	13	0.00060853	0.0013394	0.320069	21	4	3.6838	0.10749	0.15905	0.88179	880	2	1.1874	0.16123	0.17488	0.915863	1009	0	-1.712	0.28642	0.64987	0.999251	3388	5	4.6899
CYB5B	14	0.022534	0.033536	0.532919	366	3	2.7916	0.63872	0.69696	0.96826	3927	0	-0.019738	0.69382	0.73366	0.933392	4276	0	-4.593	0.01613	0.11663	0.999251	417	9	6.0288
CYB5D2	10	0.042153	0.066224	0.664939	599	3	1.7803	0.080602	0.12041	0.88179	690	2	0.9829	0.24728	0.27336	0.933392	1524	0	-2.2728	0.085588	0.28657	0.999251	1560	6	3.8432
CYB5R1	7	0.43015	0.40595	0.883722	3010	1	-0.12863	0.47368	0.50122	0.96826	2946	0	-1.9367	0.13858	0.16907	0.915863	865	0	-3.3021	0.18565	0.43161	0.999251	2586	2	4.5417
CYBA	13	0.96048	0.94798	0.991102	5935	0	-2.0818	0.83606	0.83075	0.968843	5186	0	-5.2658	0.89092	0.8416	0.946933	5545	0	-5.302	0.37685	0.72741	0.999251	3893	6	3.4066
CYBB	3	0.21943	0.19643	0.819251	1939	1	-6.7687	0.10053	0.086007	0.83552	843	1	-6.8872	0.07204	0.085365	0.915863	420	0	-6.924	0.78111	0.80891	0.999251	5563	1	1.3734
CYBRD1	6	0.67211	0.64834	0.941343	4238	0	-5.4146	0.46447	0.47989	0.96826	2880	0	-5.5315	0.37727	0.40958	0.933392	2322	0	-5.5678	0.33738	0.58701	0.999251	3696	2	1.2696
CYHR1	8	0.57376	0.54777	0.923677	3700	1	0.60215	0.72488	0.73004	0.96826	4452	0	-4.2768	0.54985	0.56039	0.933392	3408	0	-6.7502	0.83692	0.9314	0.999251	5704	1	-0.9666
CYP1A1	7	0.60213	0.56214	0.924699	3847	0	-2.0787	0.49217	0.50911	0.96826	3048	0	-4.7254	0.52528	0.53175	0.933392	3265	0	-4.7612	0.78905	0.89927	0.999251	5584	1	0.42224
CYP1A2	7	0.32645	0.33478	0.872726	2467	1	-0.60848	0.29631	0.2592	0.912622	1920	1	-6.3254	0.86624	0.80031	0.93606	5387	0	-6.3621	0.61889	0.82223	0.999251	5031	2	1.4276
CYP20A1	6	0.44887	0.42686	0.901805	3098	1	-1.329	0.80745	0.75656	0.96826	5002	0	-6.363	0.64511	0.57371	0.933392	3989	0	-5.3283	0.66232	0.8134	0.999251	5185	2	2.0194
CYP26A1	7	0.52013	0.50088	0.910573	3450	1	-0.90759	0.58055	0.57661	0.96826	3561	0	-3.0095	0.70344	0.62935	0.933392	4343	0	-6.0666	0.10189	0.30817	0.999251	1771	2	4.9144
CYP26C1	7	0.87934	0.85039	0.967726	5469	0	-5.8966	0.61519	0.61073	0.96826	3783	0	-6.0143	0.29584	0.2702	0.933392	1802	0	-6.0509	0.63334	0.82647	0.999251	5078	2	0.089241
CYP2A13	7	0.72533	0.70413	0.945977	4563	0	-0.52615	0.58709	0.59397	0.96826	3606	0	-4.7176	0.25779	0.22968	0.933392	1575	0	-7.1098	0.54026	0.769	0.999251	4741	2	2.8094
CYP2A6	6	0.20208	0.20913	0.819251	1846	1	0.22933	0.10332	0.10564	0.83552	861	1	-3.0613	0.10322	0.097033	0.915863	622	0	-7.422	0.19726	0.44498	0.999251	2682	3	3.9303
CYP2A7	7	0.49616	0.46936	0.904505	3342	1	-2.2799	0.68717	0.68818	0.96826	4220	0	-6.5705	0.9074	0.87128	0.952033	5634	0	-6.6072	0.51672	0.74731	0.999251	4652	3	2.1203
CYP2C8	7	0.042798	0.068324	0.671144	604	2	2.1222	0.04905	0.054623	0.83552	483	1	-0.77122	0.1321	0.13782	0.915863	817	0	-3.9565	0.11131	0.32928	0.999251	1885	4	3.631
CYP2D6	11	0.28628	0.35998	0.872726	2287	2	1.0002	0.091095	0.13499	0.88179	766	2	1.0827	0.18155	0.16952	0.915863	1139	0	-0.71794	0.028222	0.15508	0.999251	637	3	5.6856
CYP2E1	12	0.80724	0.77654	0.955701	5031	0	-1.742	0.65174	0.69537	0.96826	4012	0	-6.2603	0.96855	0.93974	0.975538	6021	0	-6.9199	0.15722	0.475	0.999251	2316	6	3.6856
CYP2F1	5	0.79302	0.7441	0.952208	4923	0	-2.5738	0.80056	0.74876	0.96826	4945	0	-6.2867	0.7684	0.7059	0.933392	4769	0	-7.8009	0.38723	0.60472	0.999251	3949	2	2.7849
CYP2J2	8	0.16194	0.20259	0.819251	1593	1	0.75263	0.11914	0.1169	0.88179	952	1	-1.9786	0.20734	0.22602	0.933392	1293	0	-6.3747	0.75313	0.89616	0.999251	5479	2	1.5246
CYP2R1	14	0.074325	0.13554	0.802012	907	2	2.8422	0.19617	0.21623	0.903706	1355	1	-1.1371	0.3651	0.3604	0.933392	2258	0	-5.4289	0.096111	0.34274	0.999251	1709	7	5.5533
CYP2S1	12	0.10895	0.18798	0.819251	1205	1	0.099605	0.97879	0.96329	0.985241	6081	0	-5.7341	0.8689	0.81756	0.941851	5404	0	-5.7344	0.96074	0.98903	0.999251	6045	2	1.5642
CYP2U1	11	0.91699	0.90016	0.979966	5697	0	-1.0084	0.644	0.67272	0.96826	3963	0	-2.5516	0.57337	0.5944	0.933392	3548	0	-3.886	0.30671	0.64235	0.999251	3533	5	3.5635
CYP39A1	7	0.47903	0.44537	0.902347	3249	1	-0.13942	0.88216	0.84676	0.968843	5467	0	-6.0143	0.75293	0.69321	0.933392	4674	0	-6.0509	0.76111	0.88186	0.999251	5505	2	1.8392
CYP3A4	5	0.35036	0.32897	0.870085	2583	1	-3.6393	0.52171	0.51421	0.96826	3227	0	-3.6671	0.79361	0.74482	0.933392	4928	0	-7.9051	0.20954	0.4214	0.999251	2778	2	3.6337
CYP3A43	7	0.27942	0.27968	0.861359	2243	1	-1.678	0.41193	0.46772	0.96826	2545	0	-6.938	0.95176	0.92668	0.973167	5910	0	-7.1324	0.41056	0.66917	0.999251	4090	2	2.1248
CYP3A5	7	0.80449	0.77784	0.955701	5012	0	-7.906	0.51156	0.51709	0.96826	3165	0	-8.0251	0.96592	0.94955	0.979087	6008	0	-8.0621	0.44968	0.70383	0.999251	4324	3	3.4306
CYP3A7	7	0.24409	0.27186	0.855585	2069	1	-0.44959	0.40534	0.45029	0.96826	2511	0	-1.1565	0.62683	0.56182	0.933392	3876	0	-5.3283	0.52246	0.75047	0.999251	4674	3	1.6334
CYP4A11	5	0.30993	0.29441	0.861948	2393	1	-2.9131	0.15049	0.13951	0.88179	1140	1	-3.8411	0.22935	0.20162	0.915863	1427	0	-7.6887	0.5056	0.68112	0.999251	4596	1	-0.087924
CYP4A22	5	0.61438	0.59016	0.933815	3925	0	-4.1315	0.31695	0.36209	0.96826	2045	0	-5.4867	0.61381	0.54752	0.933392	3806	0	-5.523	0.77449	0.84846	0.999251	5553	1	0.41927
CYP4B1	6	0.9818	0.97362	0.992604	6093	0	-7.0776	0.46388	0.47989	0.96826	2874	0	-5.1624	0.81276	0.74311	0.933392	5055	0	-7.2332	0.033427	0.12871	0.999251	725	4	5.6669
CYP4F11	7	0.69078	0.66008	0.941343	4338	0	-0.22738	0.89345	0.85253	0.968843	5542	0	-6.712	0.9569	0.93476	0.973833	5956	0	-7.032	0.00048518	0.0032007	0.999251	19	7	6.1315
CYP4F12	7	0.69399	0.66008	0.941343	4357	0	-0.14334	0.41782	0.46772	0.96826	2578	0	-2.0107	0.87295	0.82322	0.941851	5421	0	-7.2945	0.1346	0.37289	0.999251	2102	4	4.3409
CYP4F2	8	0.81532	0.78408	0.955701	5082	0	-0.8365	0.52419	0.55178	0.96826	3241	0	-5.5533	0.15674	0.19197	0.915863	975	0	-5.5897	0.024188	0.10619	0.999251	568	3	4.9829
CYP4F22	7	0.47309	0.44537	0.902347	3216	1	-0.59395	0.83377	0.80408	0.96826	5170	0	-7.0031	0.95756	0.93476	0.973833	5957	0	-7.2608	0.15391	0.40161	0.999251	2274	3	4.5285
CYP4F3	13	0.25744	0.32463	0.868611	2149	2	1.5397	0.23746	0.26337	0.912622	1570	1	-0.28865	0.00049564	0.0013968	0.915863	3	2	1.722	0.011399	0.090523	0.999251	319	8	7.3211
CYP4F8	5	0.38832	0.37079	0.883722	2777	1	0.4613	0.45016	0.44545	0.96826	2780	0	-5.3927	0.59571	0.51309	0.933392	3677	0	-6.7886	0.28423	0.51677	0.999251	3369	2	3.1182
CYP4V2	12	0.099251	0.17534	0.819251	1121	1	-1.2999	0.15564	0.18176	0.88179	1156	1	-0.57522	0.38441	0.31775	0.933392	2380	0	-4.9423	0.27512	0.61753	0.999251	3301	5	3.3703
CYP4X1	7	0.5843	0.53997	0.921155	3752	0	-2.4625	0.72625	0.71412	0.96826	4456	0	-4.1675	0.47947	0.50846	0.933392	2966	0	-4.2026	0.036632	0.14915	0.999251	784	3	4.6311
CYP4Z1	5	0.43352	0.39835	0.883722	3031	1	0.20959	0.28839	0.33226	0.96826	1876	0	-7.05	0.46784	0.43183	0.933392	2870	0	-7.0869	0.39256	0.60726	0.999251	3978	1	-0.85266
CYP51A1	12	0.9027	0.88617	0.973122	5612	0	-2.2544	0.99675	0.99188	0.997984	6181	0	-6.6023	0.9856	0.97028	0.987764	6122	0	-7.1022	0.9944	0.99678	0.999317	6193	1	0.48169
CYP7A1	6	0.38599	0.35954	0.872726	2767	1	-1.0905	0.56271	0.56094	0.96826	3467	0	-3.9863	0.39476	0.42955	0.933392	2436	0	-4.8148	0.037353	0.13916	0.999251	796	5	3.7727
CYP8B1	7	0.056925	0.08971	0.760397	737	2	2.1164	0.17903	0.19073	0.88179	1281	1	-1.7621	0.21779	0.20015	0.915863	1357	0	-6.0509	0.80986	0.91135	0.999251	5634	1	0.40434
CYSLTR1	7	0.89444	0.86662	0.971811	5567	0	-2.5675	0.83881	0.80408	0.96826	5196	0	-5.1557	0.67534	0.62321	0.933392	4158	0	-5.1918	0.058062	0.19456	0.999251	1123	3	3.442
CYSLTR2	7	0.91106	0.88389	0.972622	5668	0	-4.2286	0.77782	0.74735	0.96826	4798	0	-6.7612	0.565	0.54693	0.933392	3499	0	-6.798	0.23976	0.50225	0.999251	3034	3	2.0166
CYTH1	15	0.059023	0.087701	0.760397	756	3	2.6016	0.0075843	0.015041	0.778754	98	3	2.8374	0.0080407	0.032923	0.915863	39	1	-0.78703	0.041522	0.22275	0.999251	861	8	4.4463
CYYR1	3	0.026052	0.043772	0.588143	406	2	1.071	0.62121	0.56632	0.96826	3823	0	-6.4356	0.47606	0.41363	0.933392	2933	0	-6.4723	0.0026515	0.010895	0.999251	87	1	1.1031
DAD1	6	0.01657	0.021787	0.491823	288	2	2.5626	0.12537	0.12608	0.88179	993	1	0.50424	0.11039	0.097033	0.915863	670	0	-4.2543	0.75006	0.87842	0.999251	5465	2	1.4789
DAG1	11	0.19767	0.265	0.855585	1819	2	1.3659	0.096951	0.13499	0.88179	819	2	0.93389	0.21454	0.26171	0.933392	1341	0	-4.3585	0.37714	0.71967	0.999251	3897	4	2.9425
DAGLA	5	0.4101	0.39159	0.883722	2902	1	-1.0594	0.30477	0.34732	0.96826	1962	0	-5.7557	0.59414	0.51309	0.933392	3667	0	-5.7922	0.23626	0.44968	0.999251	3002	2	3.6902
DAGLB	7	0.28662	0.28726	0.861948	2291	1	-0.47271	0.76788	0.74286	0.96826	4736	0	-4.715	0.54809	0.53947	0.933392	3396	0	-5.5897	0.8404	0.9323	0.999251	5714	1	0.16612
DAPK1	11	0.032124	0.04159	0.581984	486	2	0.72242	0.11535	0.15013	0.88179	925	1	-3.0127	0.082319	0.10909	0.915863	483	0	-3.0453	0.1935	0.51059	0.999251	2644	4	4.9051
DAPK2	7	0.067086	0.10746	0.795363	836	2	1.6682	0.31046	0.3037	0.959566	1998	0	0.34172	0.57727	0.54693	0.933392	3574	0	-5.8478	0.11739	0.33683	0.999251	1946	3	4.8187
DAPK3	14	0.17587	0.28903	0.861948	1693	2	1.906	0.1108	0.16795	0.88179	903	2	1.3435	0.51549	0.46764	0.933392	3200	0	-2.6765	0.36205	0.72505	0.999251	3822	6	3.1048
DAPL1	7	0.062011	0.10487	0.79456	782	2	1.6302	0.25308	0.23639	0.908267	1671	1	-4.6462	0.35459	0.37522	0.933392	2182	0	-4.6819	0.97273	0.98005	0.999251	6093	1	0.68199
DARC	6	0.0069587	0.0084915	0.443785	140	2	3.1671	0.060624	0.074649	0.83552	571	1	-0.85783	0.93888	0.91256	0.968905	5834	0	-7.6423	0.096099	0.27912	0.999251	1708	2	1.4775
DBH	7	0.16342	0.19683	0.819251	1613	2	0.81757	0.70043	0.69366	0.96826	4301	0	-3.9971	0.43106	0.45831	0.933392	2651	0	-6.2701	0.041565	0.15969	0.999251	862	4	5.2272
DCAF17	13	0.33446	0.41048	0.890482	2511	2	0.74806	0.078016	0.099964	0.83552	679	1	-0.64369	0.068512	0.078592	0.915863	394	0	-5.5897	0.079555	0.29544	0.999251	1455	5	5.4987
DCAKD	9	0.88215	0.85767	0.971119	5487	0	-2.278	0.72874	0.71977	0.96826	4479	0	-3.3493	0.40253	0.38331	0.933392	2471	0	-4.0842	0.5195	0.79451	0.999251	4662	4	1.4626
DCBLD1	7	0.41104	0.39806	0.883722	2910	1	-0.88905	0.48816	0.50911	0.96826	3026	0	-2.933	0.99682	0.9958	0.998928	6191	0	-8.5154	0.02457	0.10508	0.999251	577	3	5.1059
DCBLD2	6	0.013448	0.017835	0.491823	247	3	1.3542	0.23933	0.22727	0.906925	1581	1	-0.96278	0.72946	0.66566	0.933392	4517	0	-6.4485	0.53307	0.74426	0.999251	4720	2	1.622
DCC	9	0.11838	0.18474	0.819251	1291	2	1.6929	0.20962	0.23919	0.910057	1417	1	0.55389	0.76769	0.71377	0.933392	4754	0	-5.0875	0.043908	0.17195	0.999251	904	6	4.6704
DCHS1	7	0.10606	0.14705	0.807338	1181	2	1.3827	0.17817	0.19073	0.88179	1275	1	-1.5096	0.21955	0.20015	0.915863	1371	0	-2.7664	0.07324	0.22607	0.999251	1332	5	2.4989
DCHS2	6	0.7277	0.7022	0.945977	4570	0	-1.0878	0.97332	0.95704	0.982555	6050	0	-7.6669	0.93967	0.91256	0.968905	5839	0	-7.7039	0.61872	0.78699	0.999251	5030	2	2.1984
DCLK1	14	0.38718	0.47043	0.905171	2770	2	1.019	0.68415	0.73336	0.96826	4205	0	-1.1888	0.79578	0.78827	0.933392	4946	0	-5.7344	0.11303	0.39302	0.999251	1905	7	5.0797
DCLK3	7	0.28729	0.28726	0.861948	2295	1	-1.2258	0.27817	0.25919	0.912622	1814	1	-1.6815	0.43955	0.46707	0.933392	2722	0	-5.2202	0.16247	0.4081	0.999251	2362	4	2.2739
DCN	3	0.413	0.38403	0.883722	2922	0	-8.5764	0.2752	0.27772	0.943885	1803	0	-8.6957	0.20998	0.22004	0.933392	1310	0	-8.7328	0.38467	0.54686	0.999251	3929	1	0.84358
DCP1B	7	0.062783	0.10487	0.79456	789	1	-0.34131	0.16469	0.19073	0.88179	1209	1	-1.4077	0.069525	0.071164	0.915863	400	0	-4.575	0.36919	0.6348	0.999251	3855	2	2.0785
DCST1	7	0.17528	0.20893	0.819251	1690	2	0.64177	0.14691	0.14556	0.88179	1121	1	0.20683	0.2486	0.20015	0.915863	1534	0	-2.8393	0.041134	0.15912	0.999251	856	4	5.0561
DCST2	13	0.56146	0.58247	0.933815	3636	1	-0.24305	0.55499	0.60576	0.96826	3421	0	-6.8166	0.95478	0.92193	0.971828	5935	0	-6.8534	0.61197	0.88007	0.999251	5008	5	2.4509
DCSTAMP	9	0.57485	0.54104	0.921967	3707	1	-5.6384	0.71559	0.70713	0.96826	4390	0	-3.8567	0.86208	0.81389	0.941851	5363	0	-6.7695	0.6856	0.87102	0.999251	5270	3	2.9313
DCT	7	0.18398	0.21697	0.832828	1745	1	-0.56524	0.49581	0.50911	0.96826	3068	0	-3.2611	0.61262	0.54693	0.933392	3796	0	-5.6309	0.30878	0.60101	0.999251	3546	3	2.1104
DDO	6	0.035841	0.055681	0.619992	539	1	-4.9513	0.010948	0.023261	0.809798	139	1	-4.8367	0.0080167	0.012734	0.915863	38	1	-5.1032	0.0054088	0.036475	0.999251	181	5	5.0182
DDOST	7	0.13138	0.17666	0.819251	1390	2	0.88276	0.017365	0.028803	0.809798	207	2	1.9534	0.08549	0.085005	0.915863	514	0	-2.6754	0.066753	0.20501	0.999251	1251	5	4.438
DDR1	20	0.9125	0.88031	0.972445	5675	0	0.62754	0.31273	0.35307	0.96826	2017	1	-5.0973	0.63906	0.5952	0.933392	3955	0	-5.1334	0.032216	0.19914	0.999251	706	8	6.1198
DDR2	12	0.082056	0.14544	0.807338	983	2	2.6151	0.21071	0.24418	0.912622	1427	1	-0.20059	0.35151	0.31775	0.933392	2160	0	-3.8134	0.026684	0.15915	0.999251	606	8	5.4571
DDRGK1	7	0.58556	0.53997	0.921155	3758	0	-5.366	0.94222	0.90465	0.970858	5866	0	-7.5629	0.86894	0.8146	0.941851	5405	0	-6.3892	0.056984	0.19326	0.999251	1109	5	3.2022
DEAF1	14	0.83858	0.80764	0.955701	5223	0	0.17615	0.75742	0.76554	0.96826	4678	0	-5.5092	0.30409	0.34091	0.933392	1858	0	-5.4839	0.85336	0.96975	0.999251	5750	3	2.6773
DEFB103A	7	0.19305	0.23264	0.842297	1795	1	0.63513	0.079204	0.088469	0.83552	686	1	-0.80159	0.12038	0.11156	0.915863	734	0	-4.0211	0.11312	0.33032	0.999251	1909	4	4.4277
DEFB103B	7	0.055755	0.089709	0.760397	728	1	-2.5913	0.109	0.099854	0.83552	888	1	-1.7187	0.16173	0.18784	0.915863	1011	0	-4.137	0.58796	0.81077	0.999251	4935	1	0.77018
DEFB105A	7	0.016989	0.020558	0.491823	295	3	2.2442	0.039974	0.054621	0.83552	429	2	1.0046	0.30795	0.2702	0.933392	1889	0	-4.8347	0.048379	0.17615	0.999251	979	5	2.4649
DEFB105B	2	0.49756	0.45463	0.902347	3344	0	-8.0405	0.87501	0.86246	0.969799	5408	0	-8.1596	0.82351	0.80471	0.938344	5123	0	-8.1966	0.57027	0.58093	0.999251	4856	1	0.89259
DEFB107B	7	0.50622	0.48504	0.910573	3382	1	0.42175	0.94516	0.91151	0.971569	5874	0	-7.3417	0.87497	0.82655	0.941851	5432	0	-7.3787	0.39695	0.66145	0.999251	4006	1	-0.59823
DEFB114	4	0.010501	0.0090683	0.458062	193	1	-3.1853	0.0089075	0.014993	0.778754	112	1	-7.4213	0.010428	0.016683	0.915863	54	1	-7.4582	0.37014	0.52697	0.999251	3861	1	-1.2164
DEFB115	5	0.063398	0.097516	0.785819	797	1	-7.3946	0.16219	0.13951	0.88179	1192	1	-7.5135	0.15153	0.14717	0.915863	949	0	-7.5504	0.021896	0.080095	0.999251	525	4	5.5834
DEFB126	7	4.51E-05	7.89E-05	0.070014	7	3	5.2712	0.0022322	0.0035752	0.565707	34	1	-0.24756	0.0080794	0.014933	0.915863	40	1	-3.9552	0.014789	0.078974	0.999251	391	6	3.1315
DEFB134	5	0.36261	0.33596	0.872726	2634	1	0.084218	0.95953	0.94267	0.978834	5958	0	-7.3099	0.91895	0.89234	0.961365	5712	0	-7.3469	0.91278	0.92726	0.999251	5923	1	0.71321
DEFB4A	7	0.20603	0.24039	0.849592	1861	1	-0.23864	0.094909	0.099852	0.83552	800	1	-1.5622	0.13858	0.16907	0.915863	858	0	-2.9095	0.73567	0.87017	0.999251	5431	2	1.0173
DEGS1	14	0.93621	0.92592	0.986972	5804	0	-2.432	0.72159	0.75008	0.96826	4433	0	-6.4885	0.90352	0.85821	0.952033	5616	0	-6.8891	0.20613	0.56534	0.999251	2748	6	4.4787
DEGS2	8	0.61177	0.56408	0.924699	3911	1	-0.77517	0.5485	0.5559	0.96826	3378	0	-2.0651	0.56967	0.57272	0.933392	3532	0	-4.7612	0.023625	0.10541	0.999251	554	4	6.2407
DENND1A	15	0.38147	0.46041	0.902347	2749	2	1.2579	0.50138	0.47515	0.96826	3099	1	-5.4167	0.92802	0.88118	0.957728	5767	0	-5.1914	0.16413	0.50245	0.999251	2376	5	4.6148
DENND1B	13	0.37918	0.45826	0.902347	2735	2	0.98714	0.24755	0.26337	0.912622	1634	1	-2.4626	0.30114	0.32115	0.933392	1837	0	-3.6563	0.00032715	0.0040151	0.999251	15	10	5.542
DENND3	11	0.71652	0.67159	0.941343	4496	1	-0.74649	0.51093	0.54549	0.96826	3162	0	0.026412	0.47591	0.48601	0.933392	2927	0	-5.4053	0.3024	0.63455	0.999251	3495	5	2.8307
DENND4B	12	0.88662	0.86362	0.971283	5520	0	-2.9085	0.010564	0.014082	0.778754	134	1	-3.0127	0.0033873	0.026292	0.915863	15	1	-3.0453	0.0044777	0.029046	0.999251	146	8	6.1391
DENND4C	11	0.65536	0.63083	0.938547	4143	1	0.43832	0.73658	0.73365	0.96826	4547	0	-6.3754	0.34379	0.29588	0.933392	2105	0	-2.7664	0.63885	0.86896	0.999251	5093	4	2.5177
DENND5A	12	0.83884	0.81729	0.958808	5225	0	-0.55228	0.74672	0.74215	0.96826	4610	0	-4.3285	0.70857	0.71533	0.933392	4375	0	-5.0089	0.49301	0.80585	0.999251	4539	5	4.1312
DENND5B	5	0.52244	0.48941	0.910573	3463	0	-0.2155	0.28218	0.32487	0.96826	1836	0	-4.3214	0.5193	0.45787	0.933392	3226	0	-5.2202	0.031219	0.10211	0.999251	687	3	4.8532
DERL1	12	0.52518	0.55096	0.923677	3474	1	0.34698	0.59266	0.65011	0.96826	3643	0	-5.0451	0.87065	0.81756	0.941851	5415	0	-6.1426	0.061349	0.25887	0.999251	1169	5	2.8341
DERL2	14	0.92189	0.90199	0.980242	5724	0	-0.35777	0.80602	0.80083	0.96826	4988	0	-3.6221	0.61332	0.63855	0.933392	3802	0	-4.8364	0.087226	0.31648	0.999251	1578	7	5.1474
DERL3	12	0.14185	0.24263	0.853107	1453	1	-0.58502	0.053263	0.085196	0.83552	512	1	-0.92275	0.023491	0.026293	0.915863	140	1	-4.0211	0.10267	0.3436	0.999251	1780	7	4.7775
DEXI	12	0.48081	0.51047	0.912425	3259	1	-1.8094	0.68032	0.70373	0.96826	4183	0	-2.5875	0.6099	0.62964	0.933392	3763	0	-3.7501	0.86718	0.96448	0.999251	5795	2	2.6234
DFNB31	15	0.83505	0.78913	0.955701	5194	0	0.40286	0.73949	0.77351	0.96826	4559	0	-2.8178	0.57617	0.55404	0.933392	3569	0	-4.4138	0.27929	0.65702	0.999251	3333	6	4.2759
DGAT1	13	0.11578	0.19798	0.819251	1270	2	0.83007	0.16826	0.19827	0.88179	1229	1	-4.9729	0.054424	0.07859	0.915863	321	0	-4.603	0.081327	0.29955	0.999251	1495	4	5.4295
DGAT2	13	0.95337	0.94046	0.988699	5893	0	-3.9372	0.73159	0.73963	0.96826	4506	0	-4.0492	0.28583	0.32115	0.933392	1734	0	-4.0842	0.59056	0.86529	0.999251	4943	5	3.9154
DGAT2L6	7	0.015709	0.01859	0.491823	274	3	2.5019	0.1032	0.099854	0.83552	859	1	0.23313	0.14379	0.17524	0.915863	896	0	-3.0813	0.49503	0.73116	0.999251	4548	2	3.2466
DGCR2	14	0.20879	0.31095	0.861948	1878	1	0.74547	0.20817	0.21623	0.903706	1409	1	-1.279	0.17271	0.18768	0.915863	1087	0	-6.0027	0.022526	0.14056	0.999251	532	4	6.8138
DGKE	8	0.49273	0.4671	0.904505	3323	1	-0.13267	0.70571	0.70523	0.96826	4327	0	-3.5368	0.40294	0.43172	0.933392	2480	0	-5.2151	0.37787	0.68005	0.999251	3899	4	1.699
DHCR24	11	0.31049	0.38758	0.883722	2397	2	0.87126	0.53137	0.58853	0.96826	3275	0	-0.82518	0.98544	0.97082	0.987958	6121	0	-6.826	0.37399	0.71754	0.999251	3879	3	4.0388
DHCR7	14	0.99172	0.98571	0.995242	6162	0	-2.6025	0.89139	0.89519	0.969799	5533	0	-2.8581	0.99817	0.99574	0.998928	6200	0	-7.1098	0.29772	0.67858	0.999251	3470	7	3.9059
DHODH	8	0.2221	0.28135	0.861948	1953	1	0.38152	0.43102	0.48608	0.96826	2652	0	-0.36115	0.44179	0.46657	0.933392	2732	0	-5.5897	0.3926	0.69539	0.999251	3979	4	3.684
DHRS11	7	0.87373	0.84734	0.967726	5428	0	-1.9648	0.9391	0.89547	0.969799	5839	0	-7.5079	0.86256	0.79846	0.9353	5365	0	-7.5448	0.46015	0.70844	0.999251	4383	2	3.2891
DHRS3	13	0.75013	0.72407	0.951411	4699	1	0.19421	0.83027	0.82536	0.968843	5141	0	-3.1339	0.47868	0.44269	0.933392	2948	0	-4.8364	0.75791	0.93428	0.999251	5497	3	2.6951
DHRS7	12	0.059938	0.088966	0.760397	762	3	1.6967	0.38624	0.36983	0.96826	2409	1	0.38047	0.46314	0.41665	0.933392	2844	0	-4.0212	0.055731	0.22741	0.999251	1088	6	4.7484
DHRS7B	12	0.38112	0.456	0.902347	2747	2	0.68714	0.6375	0.67781	0.96826	3920	0	-1.1295	0.70552	0.71135	0.933392	4357	0	-4.0225	0.032836	0.17081	0.999251	713	7	6.2798
DHRS7C	7	0.62502	0.59765	0.933815	3979	0	-1.7362	0.57745	0.56971	0.96826	3549	0	-5.2921	0.35512	0.37522	0.933392	2187	0	-5.3283	0.97825	0.98465	0.999251	6120	0	0.56036
DHRS9	7	0.64408	0.61088	0.93447	4083	0	-0.654	0.25863	0.23639	0.908267	1710	1	-2.9262	0.37816	0.39946	0.933392	2339	0	-3.6563	0.026444	0.11002	0.999251	603	3	3.1946
DHX36	11	0.022513	0.033514	0.532919	365	4	1.934	0.03407	0.058623	0.83552	386	1	0.762	0.12606	0.1298	0.915863	768	0	-2.5019	0.006329	0.035528	0.999251	200	7	6.4749
DIABLO	14	0.40888	0.49192	0.910573	2891	2	1.0772	0.88532	0.88748	0.969799	5486	0	-3.0661	0.81078	0.79506	0.933392	5041	0	-5.5678	0.0098354	0.078574	0.999251	281	9	4.6588
DIO1	5	0.37284	0.34282	0.872726	2694	1	-2.5422	0.43282	0.43223	0.96826	2665	0	-6.2603	0.76342	0.68982	0.933392	4736	0	-6.9326	0.66807	0.8239	0.999251	5207	2	1.4679
DIO2	8	0.93347	0.91078	0.982626	5790	0	-6.4197	0.67091	0.66571	0.96826	4130	0	-6.8345	0.93408	0.9036	0.965102	5801	0	-6.8714	0.75633	0.89756	0.999251	5492	2	2.2285
DIO3	7	0.38535	0.38226	0.883722	2763	1	-0.3097	0.73623	0.71413	0.96826	4543	0	-7.1753	0.61256	0.54693	0.933392	3795	0	-4.7044	0.28929	0.58893	0.999251	3416	3	3.2734
DIP2A	7	0.74132	0.71939	0.951411	4647	0	-5.7819	0.62092	0.61738	0.96826	3821	0	-5.8993	0.80969	0.74486	0.933392	5037	0	-6.9749	0.11062	0.32928	0.999251	1875	2	3.119
DIP2C	6	0.72907	0.7022	0.945977	4582	0	-1.5109	0.77635	0.73865	0.96826	4786	0	-7.088	0.59421	0.53197	0.933392	3669	0	-7.1249	0.2726	0.51728	0.999251	3284	1	-0.59193
DIRC2	11	0.21711	0.265	0.855585	1923	1	-0.82843	0.61882	0.66409	0.96826	3811	0	-3.2677	0.86053	0.79548	0.933392	5357	0	-5.4044	0.19925	0.52315	0.999251	2698	5	4.0308
DISP1	14	0.4289	0.52305	0.914413	3000	1	0.16191	0.97189	0.96029	0.984217	6042	0	-5.0466	0.8865	0.84833	0.94823	5516	0	-5.7146	0.091343	0.32337	0.999251	1646	7	3.0698
DISP2	6	0.24228	0.23181	0.842297	2057	1	-0.77948	0.24028	0.22727	0.906925	1588	1	-4.7319	0.19434	0.17542	0.915863	1219	0	-7.8009	0.39683	0.63354	0.999251	4005	3	3.079
DKFZP761J1410	6	0.79509	0.74919	0.952208	4936	0	-3.8091	0.64414	0.63683	0.96826	3964	0	-6.7612	0.38332	0.40958	0.933392	2368	0	-6.798	0.04272	0.1594	0.999251	879	3	3.7921
DKK3	13	0.81478	0.78302	0.955701	5077	0	-2.0758	0.745	0.75484	0.96826	4598	0	-3.6748	0.91039	0.86285	0.952033	5658	0	-5.5134	0.0076822	0.046024	0.999251	235	7	6.4534
DKKL1	12	0.68369	0.64793	0.941343	4293	1	-0.73388	0.43786	0.4013	0.96826	2701	1	-3.5653	0.79267	0.74236	0.933392	4922	0	-5.4539	0.013916	0.095672	0.999251	371	7	5.8408
DLG4	11	0.97012	0.95462	0.991414	6007	0	-2.4707	0.79701	0.78991	0.96826	4923	0	-4.6951	0.46715	0.44671	0.933392	2867	0	-4.7993	0.45821	0.78805	0.999251	4367	4	2.9659
DLK1	12	0.12026	0.20179	0.819251	1310	3	1.8347	0.58967	0.64047	0.96826	3621	0	-0.23089	0.36844	0.31775	0.933392	2281	0	-3.8505	0.36569	0.70843	0.999251	3837	5	3.6514
DLK2	7	0.69459	0.66008	0.941343	4364	0	-4.7215	0.80308	0.76471	0.96826	4964	0	-4.8367	0.6104	0.54693	0.933392	3768	0	-5.7539	0.092994	0.29538	0.999251	1675	4	3.365
DLL1	6	0.8996	0.87906	0.972445	5597	0	-4.8245	0.66549	0.65531	0.96826	4094	0	-4.94	0.41768	0.45283	0.933392	2577	0	-4.976	0.15407	0.37449	0.999251	2275	3	4.3415
DLL3	7	0.37313	0.37437	0.883722	2699	1	-0.84021	0.13965	0.14556	0.88179	1070	1	-2.4799	0.083241	0.085005	0.915863	499	0	-3.8306	0.37869	0.64582	0.999251	3900	3	3.3764
DLL4	12	0.028933	0.042448	0.584762	449	3	3.1098	0.083087	0.10637	0.83552	710	2	1.3646	0.66691	0.70314	0.933392	4108	0	-3.4375	0.043211	0.19501	0.999251	889	8	4.8654
DMPK	14	0.068993	0.11699	0.798776	853	3	1.5355	0.41726	0.40052	0.96826	2576	1	-0.61183	0.71145	0.75049	0.933392	4396	0	-3.3767	0.015227	0.11252	0.999251	401	9	4.4739
DMRT2	7	0.18687	0.22467	0.840022	1760	1	-2.0976	0.19475	0.19073	0.88179	1342	1	-5.4167	0.72289	0.64775	0.933392	4474	0	-7.247	0.00059349	0.0040533	0.999251	22	4	6.4932
DMTF1	7	0.67592	0.65415	0.941343	4254	0	-6.0319	0.93248	0.89112	0.969799	5793	0	-7.6158	0.84901	0.78315	0.933392	5287	0	-7.6528	0.089789	0.28923	0.999251	1619	5	3.2958
DMXL2	12	0.99653	0.99409	0.997623	6192	0	-5.3924	0.94644	0.9288	0.976826	5882	0	-5.5092	0.82495	0.77025	0.933392	5137	0	-5.5456	0.10422	0.35048	0.999251	1802	5	5.6986
DNAH2	10	0.004278	0.0077138	0.443785	89	3	2.4604	0.0039146	0.0054286	0.576568	57	2	1.7136	0.0097154	0.021314	0.915863	49	1	-1.0145	0.015845	0.097843	0.999251	411	3	6.1623
DNAJB11	8	0.99047	0.98574	0.995242	6148	0	-6.725	0.98655	0.97614	0.990969	6124	0	-7.2374	0.96193	0.94103	0.97579	5978	0	-7.2743	0.27962	0.58118	0.999251	3336	2	4.0983
DNAJB12	16	0.88444	0.85373	0.968279	5508	0	-3.4825	0.97202	0.95862	0.983472	6044	0	-6.674	0.86934	0.8366	0.944533	5410	0	-6.7108	0.84933	0.97595	0.999251	5739	4	2.833
DNAJB14	11	0.72265	0.67995	0.941343	4544	1	0.58246	0.54587	0.59859	0.96826	3358	0	-3.4248	0.77897	0.71914	0.933392	4838	0	-6.2007	0.045063	0.18564	0.999251	931	5	4.3449
DNAJB9	14	0.62293	0.63651	0.941343	3968	1	0.47332	0.63613	0.69198	0.96826	3911	0	-1.3914	0.14532	0.14997	0.915863	912	0	-5.3283	0.023613	0.14282	0.999251	553	6	6.2734
DNAJC1	10	0.21569	0.2605	0.855585	1911	2	1.189	0.77015	0.76262	0.96826	4749	0	-2.8147	0.59393	0.63255	0.933392	3665	0	-4.8726	5.07E-05	0.00065736	0.816832	5	9	6.494
DNAJC10	11	0.97189	0.95866	0.991414	6019	0	-3.4902	0.84957	0.8444	0.968843	5262	0	-6.3126	0.5878	0.61933	0.933392	3636	0	-5.6407	0.84567	0.95348	0.999251	5725	2	0.87428
DNAJC11	7	0.42541	0.40594	0.883722	2980	1	-3.0284	0.61519	0.61073	0.96826	3786	0	-3.1339	0.095144	0.098459	0.915863	576	0	-5.0122	0.3662	0.63255	0.999251	3841	3	2.1787
DNAJC13	9	0.82644	0.80358	0.955701	5140	0	-3.242	0.72874	0.71977	0.96826	4480	0	-3.441	0.40253	0.38331	0.933392	2472	0	-3.737	0.41633	0.7096	0.999251	4127	4	1.7178
DNAJC14	14	0.11939	0.20346	0.819251	1302	3	2.7624	0.43645	0.41703	0.96826	2693	1	-0.99567	0.79578	0.78827	0.933392	4948	0	-5.7146	0.037506	0.2011	0.999251	798	3	5.486
DNAJC15	4	0.077493	0.093679	0.768857	940	1	-7.46	0.54296	0.52205	0.96826	3344	0	-7.5789	0.33701	0.34308	0.933392	2066	0	-7.6159	0.52165	0.69665	0.999251	4671	1	-1.8535
DNAJC16	7	0.033582	0.049981	0.588143	504	3	1.9566	0.33252	0.33554	0.96826	2138	0	0.31354	0.20802	0.20015	0.915863	1300	0	-2.7334	0.86298	0.93711	0.999251	5785	1	0.96752
DNAJC18	13	0.21082	0.29702	0.861948	1887	2	1.7744	0.063837	0.094706	0.83552	586	1	-4.1201	0.15962	0.17488	0.915863	995	0	-4.6405	0.30337	0.65987	0.999251	3500	4	4.787
DNAJC19	10	0.22678	0.2605	0.855585	1988	2	1.4827	0.61833	0.63652	0.96826	3807	0	-5.6377	0.5448	0.57353	0.933392	3372	0	-5.6741	0.011192	0.078592	0.999251	312	5	6.8355
DNAJC22	6	0.98691	0.98227	0.995242	6123	0	-6.4629	0.9285	0.89735	0.97028	5761	0	-6.4356	0.17356	0.17542	0.915863	1090	0	-6.4723	0.84301	0.90788	0.999251	5720	1	0.56375
DNAJC25	7	0.81233	0.78605	0.955701	5063	0	-4.6435	0.58013	0.57661	0.96826	3560	0	-5.9497	0.8184	0.75606	0.933392	5091	0	-6.6703	0.30732	0.59986	0.999251	3535	2	3.9827
DNAJC30	7	0.57242	0.52454	0.914413	3694	0	-0.51401	0.60966	0.61072	0.96826	3750	0	-4.4317	0.96533	0.94776	0.978645	6004	0	-7.6632	0.15246	0.39337	0.999251	2262	3	4.6611
DNAJC4	12	0.74597	0.70437	0.945977	4675	1	0.24056	0.8881	0.88138	0.969799	5510	0	-6.3254	0.66091	0.69893	0.933392	4075	0	-4.1446	0.76177	0.93874	0.999251	5507	3	2.4839
DNAJC5	6	0.11798	0.1608	0.813586	1289	2	0.90438	0.39306	0.43467	0.96826	2447	0	-2.7402	0.094085	0.097031	0.915863	569	0	-4.4267	0.023303	0.098856	0.999251	549	3	5.1031
DNAJC5B	13	0.98066	0.97026	0.992297	6089	0	-2.0659	0.86043	0.8554	0.968944	5328	0	-5.1268	0.87178	0.83128	0.943047	5418	0	-6.9326	0.68923	0.9131	0.999251	5284	3	3.4309
DNAJC5G	6	0.51438	0.46475	0.902347	3421	0	-0.52889	0.96347	0.94378	0.97908	5984	0	-7.0955	0.91977	0.88865	0.958701	5716	0	-7.1324	0.090855	0.26499	0.999251	1635	3	3.8435
DNASE1	10	0.88351	0.86316	0.971283	5498	0	-0.93286	0.47133	0.51112	0.96826	2932	0	-1.3196	0.29448	0.27336	0.933392	1785	0	-3.8012	0.024263	0.13022	0.999251	570	4	4.3097
DNASE1L1	13	0.72218	0.70066	0.945977	4541	1	0.05925	0.60387	0.65911	0.96826	3714	0	-1.1007	0.77483	0.76306	0.933392	4806	0	-5.9697	0.40774	0.76382	0.999251	4068	5	3.7531
DNASE2B	7	0.89691	0.8692	0.972445	5583	0	-6.999	0.84341	0.80774	0.96826	5238	0	-7.1177	0.96252	0.94156	0.97579	5983	0	-6.972	0.26358	0.55253	0.999251	3224	3	3.9987
DNER	6	0.63768	0.60391	0.933815	4051	0	-1.9409	0.81406	0.76048	0.96826	5040	0	-6.0718	0.57202	0.50807	0.933392	3540	0	-5.5461	0.17219	0.39923	0.999251	2458	4	3.8966
DNPEP	13	0.83686	0.81392	0.956656	5210	0	-3.3265	0.86299	0.86202	0.969799	5340	0	-4.872	0.56746	0.60012	0.933392	3513	0	-4.9079	0.57398	0.85445	0.999251	4876	5	2.732
DOK7	13	0.08524	0.14135	0.802012	1012	3	1.5796	0.27269	0.31249	0.96826	1790	1	-1.3614	0.44771	0.40997	0.933392	2766	0	-6.3103	0.80581	0.95399	0.999251	5619	4	2.2343
DOLK	7	0.25119	0.27186	0.855585	2110	1	-2.9085	0.60257	0.60418	0.96826	3707	0	-3.5873	0.27875	0.24741	0.933392	1696	0	-3.6563	0.4472	0.70254	0.999251	4309	3	0.45941
DOLPP1	6	0.13363	0.16415	0.815433	1405	2	0.75347	0.23976	0.22727	0.906925	1584	1	-0.40864	0.32422	0.35047	0.933392	1983	0	-6.4604	0.8746	0.91538	0.999251	5824	1	-1.2949
DONSON	7	0.093384	0.14069	0.802012	1082	1	-0.49445	0.035392	0.054621	0.83552	392	1	-3.5608	0.11177	0.11156	0.915863	679	0	-6.0975	0.059645	0.19771	0.999251	1150	4	4.5864
DOPEY1	7	0.021171	0.02565	0.491856	352	3	1.6794	0.0075721	0.0096102	0.704345	97	2	2.4796	0.011118	0.014933	0.915863	57	1	-1.9517	0.076401	0.23723	0.999251	1403	5	4.2774
DPAGT1	12	0.19354	0.27337	0.855585	1797	2	1.6171	0.76666	0.76332	0.96826	4728	0	-4.4446	0.36844	0.31775	0.933392	2276	0	-4.3866	0.54435	0.84262	0.999251	4762	5	3.0678
DPCR1	7	0.078555	0.13494	0.802012	954	2	1.3481	0.021474	0.028805	0.809798	251	2	1.7379	0.13357	0.15037	0.915863	828	0	-2.5371	0.63985	0.82846	0.999251	5099	2	2.6801
DPEP1	12	0.52385	0.55096	0.923677	3469	1	-0.085406	0.68124	0.70373	0.96826	4189	0	-1.04	0.42889	0.3852	0.933392	2639	0	-3.5221	0.14356	0.45773	0.999251	2185	5	4.7578
DPEP2	6	0.60268	0.57417	0.9319	3854	0	-1.0994	0.75594	0.71538	0.96826	4665	0	-7.7016	0.56103	0.50105	0.933392	3474	0	-7.7386	0.35584	0.59715	0.999251	3785	3	1.8939
DPEP3	7	0.72802	0.70413	0.945977	4573	0	-1.3027	0.71004	0.70413	0.96826	4351	0	-4.2944	0.42525	0.45831	0.933392	2623	0	-5.0089	0.16732	0.40946	0.999251	2405	3	3.0023
DPH7	14	0.054386	0.075327	0.695401	716	3	2.012	0.074398	0.10529	0.83552	648	2	1.8199	0.39507	0.3604	0.933392	2438	0	-2.1591	0.012916	0.10097	0.999251	351	8	5.0814
DPM2	7	0.69512	0.66581	0.941343	4367	0	-1.8249	0.90765	0.87345	0.969799	5634	0	-5.8647	0.8044	0.74261	0.933392	5004	0	-7.2811	0.3463	0.62469	0.999251	3735	2	3.7538
DPM3	7	0.36996	0.37437	0.883722	2679	1	0.28405	0.64266	0.63625	0.96826	3954	0	-7.3543	0.98125	0.97049	0.98782	6100	0	-7.9051	0.064393	0.20256	0.999251	1213	4	4.1589
DPP10	14	0.30913	0.36095	0.874641	2389	2	1.2599	0.71473	0.75008	0.96826	4386	0	-0.83562	0.47979	0.4336	0.933392	2979	0	-5.1629	0.46556	0.81008	0.999251	4407	4	2.1734
DPP4	14	0.43778	0.52305	0.914413	3048	2	0.93515	0.90627	0.90558	0.970858	5620	0	-4.6864	0.82437	0.79506	0.933392	5133	0	-6.2836	0.18958	0.53889	0.999251	2618	7	4.5997
DPP6	13	0.011908	0.024569	0.491856	219	2	1.9843	0.056448	0.094705	0.83552	532	1	-0.10538	0.74594	0.74803	0.933392	4617	0	-4.4138	0.73427	0.92797	0.999251	5430	3	3.4642
DPP7	11	0.91252	0.89438	0.976606	5676	0	-4.3128	0.80236	0.79563	0.96826	4959	0	-4.4266	0.69516	0.70063	0.933392	4284	0	-6.8443	0.14557	0.43832	0.999251	2205	4	4.2052
DPP8	14	0.086815	0.1441	0.806569	1024	1	0.46095	0.10403	0.16144	0.88179	865	2	1.15	0.33655	0.3604	0.933392	2062	0	-1.8065	0.0045362	0.034996	0.999251	150	5	7.2985
DPY19L1	6	0.59305	0.5616	0.924699	3804	0	-1.741	0.59584	0.59129	0.96826	3664	0	-6.5705	0.57792	0.52185	0.933392	3576	0	-6.6072	0.15888	0.38312	0.999251	2324	2	4.2512
DPY19L2	12	0.69316	0.67212	0.941343	4350	1	-4.4902	0.6874	0.70373	0.96826	4222	0	-5.8993	0.94182	0.9036	0.965102	5854	0	-6.5856	0.02541	0.1573	0.999251	589	6	5.462
DPY19L3	10	0.05174	0.076563	0.703197	684	3	0.87283	0.24047	0.26295	0.912622	1590	1	0.19269	0.11643	0.11891	0.915863	709	0	-3.2789	0.21998	0.53405	0.999251	2871	5	4.3209
DPY19L4	12	0.0060713	0.012176	0.461744	125	3	3.8648	0.40118	0.36983	0.96826	2488	1	0.42012	0.51906	0.5467	0.933392	3222	0	-3.4799	0.15132	0.46957	0.999251	2256	4	3.877
DQ-A1	2	0.3565	0.33429	0.872726	2611	0	-9.1227	0.53611	0.46636	0.96826	3303	0	-9.2421	0.2005	0.19814	0.915863	1250	0	-9.2792	0.18467	0.29648	0.999251	2581	1	-0.1176
DRAM1	13	0.68523	0.65305	0.941343	4301	1	0.33266	0.90395	0.89855	0.970732	5608	0	-3.7982	0.76716	0.76306	0.933392	4751	0	-4.7612	0.3378	0.68181	0.999251	3699	6	4.2372
DRAM2	7	0.1858	0.22467	0.840022	1752	1	-0.51224	0.92916	0.89	0.969799	5768	0	-7.3291	0.36755	0.39475	0.933392	2273	0	-6.1426	0.64798	0.83225	0.999251	5139	2	2.2932
DRAXIN	6	0.37594	0.35953	0.872726	2720	1	-1.6696	0.30351	0.31506	0.96826	1954	0	-1.6165	0.46421	0.47203	0.933392	2854	0	-4.4826	0.36923	0.61023	0.999251	3856	3	2.2751
DRD1	6	0.89513	0.87367	0.972445	5572	0	-5.6572	0.86289	0.82116	0.968843	5338	0	-6.2061	0.73666	0.67812	0.933392	4562	0	-6.2428	0.024626	0.099733	0.999251	579	3	5.5519
DRD2	13	0.072951	0.12537	0.80161	897	3	1.5337	0.092352	0.15315	0.88179	779	2	1.4213	0.39851	0.3398	0.933392	2445	0	-2.7538	0.0080444	0.048656	0.999251	243	9	5.196
DRD3	9	0.6334	0.59838	0.933815	4031	1	-0.77921	0.66089	0.65969	0.96826	4068	0	-7.05	0.98489	0.97405	0.988835	6117	0	-7.4582	0.41038	0.70843	0.999251	4088	3	3.0423
DRD4	7	0.39471	0.39023	0.883722	2807	1	-2.7777	0.36184	0.39528	0.96826	2282	0	-2.8804	0.25779	0.22968	0.933392	1570	0	-5.0295	0.41806	0.67542	0.999251	4136	2	2.5936
DRD5	6	0.011203	0.012397	0.461744	205	2	2.981	0.1621	0.16665	0.88179	1191	1	-5.7744	0.52129	0.49404	0.933392	3234	0	-5.8109	0.049769	0.1687	0.999251	999	3	3.9622
DSC1	6	0.97658	0.96985	0.992297	6054	0	-6.4087	0.88595	0.84394	0.968843	5491	0	-6.5269	0.41247	0.44898	0.933392	2549	0	-6.035	0.40517	0.64574	0.999251	4048	3	2.532
DSC2	14	0.83237	0.7948	0.955701	5178	0	-0.69961	0.84205	0.84214	0.968843	5217	0	-3.0127	0.47979	0.4336	0.933392	2980	0	-4.0842	0.30987	0.68876	0.999251	3557	7	3.2163
DSC3	7	0.37799	0.38225	0.883722	2731	1	-3.0259	0.85368	0.80774	0.96826	5282	0	-5.7744	0.70139	0.62935	0.933392	4319	0	-5.8109	0.099121	0.30422	0.999251	1738	2	1.3515
DSCAM	8	0.0059077	0.010496	0.461744	123	4	1.2398	0.20781	0.21644	0.903706	1407	1	-0.20073	0.31845	0.29057	0.933392	1944	0	-5.9187	0.42159	0.71591	0.999251	4164	2	3.1348
DSCAML1	14	0.76035	0.74307	0.952208	4762	1	-0.54533	0.52619	0.51465	0.96826	3253	0	-1.9367	0.25795	0.31057	0.933392	1591	0	-2.9224	0.16383	0.51828	0.999251	2374	7	3.1928
DSE	13	0.15517	0.25841	0.855585	1540	3	1.1922	0.11756	0.16578	0.88179	942	2	1.0674	0.13568	0.13973	0.915863	842	0	-1.2934	0.45992	0.80617	0.999251	4377	4	3.7032
DSEL	6	0.047039	0.074732	0.694039	646	1	-2.965	0.036902	0.043831	0.83552	403	1	-6.1207	0.078555	0.085413	0.915863	457	0	-6.1573	0.41597	0.65812	0.999251	4124	1	0.80601
DSG1	7	0.074937	0.12239	0.80161	913	2	2.1499	0.20151	0.19073	0.88179	1381	1	-3.4983	0.42477	0.45831	0.933392	2614	0	-4.312	0.025511	0.10751	0.999251	591	4	5.1132
DSG2	13	0.053697	0.093938	0.76897	703	3	2.4276	0.22743	0.26337	0.912622	1512	1	0.54503	0.27498	0.32115	0.933392	1677	0	-2.842	0.50284	0.82344	0.999251	4587	5	3.8427
DSG3	7	0.59586	0.56214	0.924699	3819	0	-0.97552	0.7504	0.72874	0.96826	4629	0	-5.221	0.77319	0.69854	0.933392	4794	0	-7.5279	0.070417	0.21094	0.999251	1297	5	3.1407
DSG4	5	0.35204	0.32897	0.870085	2590	1	-6.5656	0.91649	0.877	0.969799	5695	0	-8.3246	0.65361	0.58009	0.933392	4033	0	-6.7207	0.079126	0.24195	0.999251	1445	4	3.015
DTNA	10	0.16743	0.22489	0.840022	1639	2	1.0758	0.38169	0.34788	0.96826	2377	1	-2.4831	0.75901	0.6917	0.933392	4707	0	-6.5301	0.029729	0.13927	0.999251	667	3	5.3328
DUOX1	6	0.57487	0.54877	0.923677	3708	0	-3.3	0.44907	0.45787	0.96826	2773	0	-3.9204	0.38332	0.40958	0.933392	2370	0	-4.1671	0.41917	0.66627	0.999251	4144	3	3.0399
DUOX2	6	0.31732	0.31423	0.861948	2422	1	-3.1102	0.66293	0.65274	0.96826	4087	0	-5.6548	0.95561	0.93934	0.975468	5946	0	-8.3775	0.070656	0.20953	0.999251	1300	3	3.9077
DUOXA1	6	0.69211	0.67374	0.941343	4344	0	-1.107	0.52607	0.52181	0.96826	3252	0	-3.2456	0.27607	0.23749	0.933392	1681	0	-4.462	0.14161	0.35608	0.999251	2168	3	4.3426
DUOXA2	14	0.15694	0.27708	0.855585	1555	1	-0.081219	0.076908	0.10529	0.83552	670	1	-6.03	0.15432	0.16273	0.915863	958	0	-3.3195	0.40619	0.75519	0.999251	4054	4	4.3247
DUSP13	15	0.8315	0.78913	0.955701	5168	1	-2.389	0.68941	0.74028	0.96826	4238	0	-4.976	0.9424	0.90772	0.966689	5859	0	-6.0027	0.065511	0.26832	0.999251	1233	5	6.4864
DYM	6	0.63225	0.60391	0.933815	4026	0	-0.178	0.30666	0.33328	0.96826	1971	0	-6.1375	0.23566	0.2171	0.933392	1471	0	-6.6179	0.05817	0.17844	0.999251	1125	4	4.8998
DYNAP	7	0.43039	0.40595	0.883722	3011	1	-2.5797	0.98975	0.98446	0.994508	6142	0	-8.2562	0.74645	0.68784	0.933392	4624	0	-5.8569	0.079868	0.25469	0.999251	1464	5	3.9192
DYNC2H1	6	0.46984	0.44968	0.902347	3203	1	-6.3174	0.87105	0.83011	0.968843	5388	0	-6.4356	0.75	0.68799	0.933392	4653	0	-6.4723	0.43765	0.68488	0.999251	4242	2	1.9001
DYRK2	13	0.99028	0.9858	0.995242	6145	0	-3.7405	0.31549	0.3288	0.96826	2037	1	-3.8514	0.63459	0.65529	0.933392	3922	0	-4.462	0.22725	0.59076	0.999251	2928	5	4.7095
DYSF	13	0.078379	0.12538	0.80161	949	2	2.587	0.28182	0.3288	0.96826	1834	1	-1.3721	0.31331	0.3398	0.933392	1916	0	-4.9079	0.22772	0.59076	0.999251	2935	6	4.5278
DZIP3	10	0.49509	0.50471	0.910573	3335	1	0.73583	0.92947	0.90456	0.970858	5771	0	-5.8647	0.57028	0.61062	0.933392	3536	0	-5.9013	0.030052	0.13927	0.999251	674	7	3.6101
E2F5	12	0.25882	0.30596	0.861948	2155	1	-0.3902	0.2193	0.24418	0.912622	1474	1	-5.2658	0.23964	0.28175	0.933392	1486	0	-2.8964	0.33784	0.69265	0.999251	3701	3	2.6042
EBI3	7	0.59782	0.56214	0.924699	3826	0	0.43398	0.43581	0.48449	0.96826	2689	0	-1.6863	0.48704	0.50846	0.933392	3025	0	-7.6106	0.082482	0.26812	0.999251	1512	5	2.3662
EBLN1	6	0.86396	0.83353	0.966541	5374	0	-3.4877	0.6472	0.63683	0.96826	3985	0	-5.2391	0.63566	0.56761	0.933392	3938	0	-7.3849	0.52412	0.7376	0.999251	4678	2	2.1978
EBP	6	0.76262	0.73253	0.951411	4775	0	-7.7792	0.99745	0.99693	0.999346	6191	0	-8.0523	0.993	0.99145	0.997229	6168	0	-6.9233	0.1536	0.37171	0.999251	2272	3	4.5317
EBPL	7	0.59141	0.5475	0.923677	3798	0	-2.6417	0.93295	0.89223	0.969799	5798	0	-7.4796	0.92841	0.88792	0.958701	5769	0	-6.1333	0.04427	0.16307	0.999251	911	2	2.6487
ECE1	14	0.084946	0.1441	0.806569	1007	3	2.1724	0.64119	0.69696	0.96826	3943	0	-0.072644	0.67034	0.70646	0.933392	4137	0	-5.4044	0.38497	0.74452	0.999251	3932	6	3.5481
ECE2	14	0.1738	0.28522	0.861948	1678	3	1.3291	0.10322	0.16144	0.88179	860	2	1.4452	0.36359	0.3604	0.933392	2253	0	-2.3517	0.052212	0.24314	0.999251	1035	7	4.4083
ECEL1	7	0.90588	0.87922	0.972445	5633	0	-3.0961	0.80308	0.76471	0.96826	4965	0	-6.4399	0.6104	0.54693	0.933392	3778	0	-7.7915	0.25112	0.52526	0.999251	3121	4	3.467
ECM1	13	0.79364	0.74747	0.952208	4930	0	0.2667	0.74841	0.75484	0.96826	4619	0	-2.6819	0.96244	0.93412	0.973833	5982	0	-7.1249	0.096222	0.36194	0.999251	1710	5	4.9321
ECSCR	7	0.53722	0.50871	0.910573	3526	1	-1.6955	0.2931	0.2592	0.912622	1899	1	-6.6938	0.41185	0.43172	0.933392	2541	0	-6.7306	0.073359	0.22607	0.999251	1336	2	3.9409
EDA	8	0.077055	0.12886	0.802012	932	2	2.0564	0.35581	0.35105	0.96826	2253	0	-6.2198	0.89474	0.83827	0.945217	5567	0	-6.2565	0.75109	0.8951	0.999251	5469	2	2.0483
EDA2R	13	0.60678	0.61379	0.93447	3884	1	0.28708	0.73432	0.73963	0.96826	4532	0	-4.3784	0.74594	0.74803	0.933392	4618	0	-5.1328	0.44636	0.79465	0.999251	4301	4	3.8522
EDAR	9	0.59395	0.57394	0.9319	3811	1	-1.6145	0.5977	0.60599	0.96826	3676	0	-4.0492	0.20789	0.23473	0.933392	1297	0	-4.0842	0.21343	0.49715	0.999251	2811	4	3.8372
EDDM3A	5	0.11153	0.12757	0.802012	1224	1	-0.71361	0.12448	0.13951	0.88179	991	1	-3.77	0.10337	0.12851	0.915863	623	0	-4.5889	0.089831	0.2689	0.999251	1622	3	3.5477
EDDM3B	7	0.75218	0.73408	0.951411	4710	0	-3.133	0.94024	0.89653	0.970212	5849	0	-6.8256	0.86486	0.80031	0.93606	5382	0	-6.8624	0.26543	0.55523	0.999251	3235	4	2.7973
EDEM1	12	0.77843	0.73526	0.951411	4855	0	-2.9085	0.7944	0.7951	0.96826	4907	0	-6.2867	0.42889	0.3852	0.933392	2636	0	-4.7002	0.53796	0.83806	0.999251	4733	3	1.4385
EDEM3	14	0.21268	0.31095	0.861948	1898	2	1.1736	0.91654	0.91195	0.971569	5697	0	-3.3632	0.74636	0.75854	0.933392	4623	0	-4.6819	0.39347	0.74803	0.999251	3982	3	2.471
EDNRA	7	0.76813	0.73871	0.951411	4798	0	-0.70398	0.73027	0.71412	0.96826	4491	0	-6.2061	0.85838	0.79469	0.933392	5345	0	-6.7886	0.080927	0.25531	0.999251	1485	3	5.0173
EDNRB	13	0.4634	0.51209	0.913657	3173	1	-0.80983	0.51611	0.50249	0.96826	3186	0	-5.2947	0.97954	0.96211	0.984453	6088	0	-7.1022	0.2039	0.54712	0.999251	2729	6	5.0248
EDRF1	12	0.2259	0.29484	0.861948	1984	2	1.6102	0.45767	0.4013	0.96826	2829	0	0.28667	0.28564	0.31775	0.933392	1730	0	-2.8536	0.64345	0.88326	0.999251	5115	4	3.7784
EEF1A1	7	0.80579	0.77784	0.955701	5022	0	-1.6667	0.88326	0.84676	0.968843	5476	0	-6.1353	0.84658	0.7812	0.933392	5269	0	-6.3384	0.25182	0.52677	0.999251	3130	4	2.0845
EEF1D	13	0.22385	0.31349	0.861948	1970	2	1.5964	0.39806	0.37767	0.96826	2475	1	0.38291	0.35879	0.3398	0.933392	2211	0	-5.7146	0.9283	0.98465	0.999251	5961	3	1.8906
EEF1E1	6	0.97297	0.96311	0.991414	6026	0	-5.7473	0.87297	0.83011	0.968843	5397	0	-6.363	0.75305	0.68799	0.933392	4675	0	-6.3998	0.15966	0.38457	0.999251	2329	3	3.7896
EFCAB14	6	0.83169	0.80329	0.955701	5170	0	-3.81	0.80461	0.75656	0.96826	4979	0	-6.6938	0.64035	0.57371	0.933392	3966	0	-5.6176	0.30447	0.5507	0.999251	3509	3	2.1676
EFEMP1	14	0.37326	0.4549	0.902347	2701	1	-1.3445	0.19949	0.21623	0.903706	1365	1	-3.5102	0.46456	0.4336	0.933392	2856	0	-3.6563	0.063646	0.27094	0.999251	1200	5	6.1291
EFNA1	15	0.029605	0.042405	0.584762	457	4	2.8282	0.0030314	0.006576	0.576568	46	3	2.8467	0.21299	0.22401	0.933392	1337	0	-1.9626	0.12132	0.41361	0.999251	1988	6	5.2601
EFNA2	7	0.1726	0.20464	0.819251	1670	2	0.77333	0.249	0.23638	0.908267	1643	1	-0.4548	0.28786	0.2702	0.933392	1741	0	-4.5312	0.17979	0.4273	0.999251	2533	2	4.3022
EFNA3	5	0.86579	0.84088	0.967726	5383	0	-4.0092	0.72072	0.68378	0.96826	4420	0	-5.0973	0.54027	0.48907	0.933392	3359	0	-6.8714	0.14888	0.32832	0.999251	2240	3	4.1938
EFNA4	7	0.70885	0.67707	0.941343	4461	0	-2.4361	0.70043	0.69366	0.96826	4298	0	-6.1497	0.43106	0.45831	0.933392	2649	0	-6.1864	0.25717	0.54412	0.999251	3180	4	2.9215
EFNA5	12	0.94925	0.93462	0.988111	5870	0	-1.3623	0.68315	0.70373	0.96826	4199	0	-3.5278	0.59078	0.61945	0.933392	3655	0	-4.554	0.066658	0.2659	0.999251	1250	6	5.3017
EFNB1	6	0.39136	0.35954	0.872726	2792	1	-5.4791	0.30707	0.33328	0.96826	1975	0	-4.6451	0.54416	0.49404	0.933392	3370	0	-4.1941	0.27367	0.51941	0.999251	3293	2	3.5621
EFNB2	9	0.99668	0.99476	0.997791	6193	0	-6.5048	0.96363	0.93815	0.978553	5985	0	-6.6232	0.65482	0.6373	0.933392	4038	0	-4.8328	0.3344	0.65528	0.999251	3679	2	1.4221
EFNB3	7	0.8766	0.85038	0.967726	5448	0	-4.1103	0.73006	0.71412	0.96826	4487	0	-4.2232	0.49031	0.50846	0.933392	3051	0	-5.6181	0.010612	0.054653	0.999251	298	3	2.7948
EGF	13	0.92605	0.91667	0.983185	5750	0	-1.1348	0.44593	0.42654	0.96826	2749	1	-1.6566	0.17702	0.19712	0.915863	1113	0	-3.4166	0.22871	0.59977	0.999251	2943	6	3.3019
EGFLAM	15	0.27187	0.3733	0.883722	2216	2	1.1689	0.65312	0.71219	0.96826	4022	0	-0.12292	0.74627	0.78211	0.933392	4622	0	-4.9079	0.75752	0.94519	0.999251	5496	4	3.79
EGFR	7	0.47353	0.44537	0.902347	3220	1	-3.1989	0.75969	0.73364	0.96826	4689	0	-4.8006	0.49602	0.50846	0.933392	3089	0	-4.8364	0.24939	0.52129	0.999251	3109	3	4.0602
EI24	8	0.17437	0.22083	0.836085	1683	2	0.84669	0.45788	0.51361	0.96826	2832	0	-0.17403	0.86337	0.81266	0.94181	5370	0	-6.9996	0.10112	0.31779	0.999251	1761	5	3.4573
EIF2AK3	7	0.5388	0.50871	0.910573	3534	1	-1.6809	0.64451	0.63625	0.96826	3970	0	-4.3285	0.51287	0.52026	0.933392	3180	0	-7.1546	0.057103	0.19394	0.999251	1112	3	4.9003
EIF3L	12	0.16959	0.25453	0.855585	1655	2	0.97775	0.18096	0.18176	0.88179	1288	1	-1.6772	0.092466	0.11858	0.915863	556	0	-4.7044	0.85908	0.96266	0.999251	5772	3	2.8655
ELANE	7	0.64319	0.61088	0.93447	4080	0	-3.5185	0.94127	0.89963	0.970858	5857	0	-6.3754	0.86708	0.80574	0.938344	5392	0	-6.4121	0.05013	0.18054	0.999251	1006	5	4.1338
ELFN1	12	0.028192	0.042448	0.584762	442	3	2.906	0.026179	0.05065	0.83552	307	2	2.6083	0.43501	0.40115	0.933392	2684	0	-3.6585	0.33658	0.69063	0.999251	3693	4	3.3922
ELFN2	12	0.016616	0.024603	0.491856	289	2	1.4358	0.34797	0.30673	0.959566	2212	1	0.83656	0.13689	0.14078	0.915863	852	0	-4.9969	0.018989	0.11993	0.999251	472	4	5.9766
ELMOD1	14	0.14368	0.24726	0.854344	1465	3	1.3296	0.51536	0.45082	0.96826	3182	0	-1.2715	0.14532	0.14997	0.915863	910	0	-4.8726	0.1131	0.39302	0.999251	1908	7	5.1971
ELN	14	0.8027	0.75848	0.952366	5003	1	0.60852	0.81691	0.81331	0.968843	5063	0	-5.6581	0.41501	0.3604	0.933392	2557	0	-5.6646	0.0059701	0.039755	0.999251	190	10	4.7432
ELOVL1	12	0.46153	0.50248	0.910573	3156	1	-1.0439	0.86059	0.86404	0.969799	5329	0	-4.1096	0.59078	0.61945	0.933392	3652	0	-4.1446	0.40752	0.75709	0.999251	4067	3	4.3586
ELOVL2	6	0.17617	0.20158	0.819251	1698	1	-3.5065	0.37682	0.41869	0.96826	2355	0	-5.3433	0.35123	0.37667	0.933392	2158	0	-5.3795	0.085422	0.24893	0.999251	1555	4	3.5323
ELOVL3	6	0.80968	0.76093	0.952366	5042	0	-2.6713	0.95359	0.92469	0.97623	5924	0	-7.1177	0.90044	0.85485	0.951658	5603	0	-7.1546	0.46381	0.70742	0.999251	4402	2	2.8205
ELOVL4	6	0.51599	0.46475	0.902347	3429	0	-2.5992	0.9499	0.91945	0.972448	5897	0	-7.3035	0.89344	0.84586	0.947989	5558	0	-7.3404	0.13468	0.344	0.999251	2103	2	2.4688
ELOVL5	12	0.50695	0.53478	0.919584	3384	1	-4.1601	0.30705	0.30673	0.959566	1974	1	-4.3784	0.56788	0.5981	0.933392	3521	0	-4.4138	0.23731	0.57925	0.999251	3010	3	4.6771
ELOVL6	13	0.12289	0.20482	0.819251	1328	2	2.1535	0.25083	0.26337	0.912622	1656	1	-0.10635	0.43511	0.40997	0.933392	2685	0	-5.0725	0.16543	0.48912	0.999251	2393	7	4.25
ELOVL7	15	0.87393	0.85154	0.967726	5432	0	-3.8163	0.57142	0.5689	0.96826	3519	0	-1.554	0.094965	0.11835	0.915863	574	0	-5.0725	0.079635	0.31835	0.999251	1457	7	5.1974
ELP6	13	0.20802	0.29702	0.861948	1874	2	1.4791	0.78162	0.77619	0.96826	4818	0	-1.7272	0.88051	0.83656	0.944533	5470	0	-6.484	0.38053	0.73217	0.999251	3911	6	3.2936
ELTD1	7	0.026818	0.037498	0.550792	421	2	2.458	0.1538	0.16796	0.88179	1152	1	0.38649	0.13063	0.12483	0.915863	801	0	-5.0725	0.1016	0.30817	0.999251	1766	4	4.0179
EMB	12	0.20648	0.28457	0.861948	1866	2	1.4704	0.080175	0.10637	0.83552	689	2	1.1062	0.10005	0.11858	0.915863	602	0	-4.554	0.53101	0.83186	0.999251	4710	2	2.2703
EMC1	6	0.74047	0.71123	0.951411	4636	0	-2.2475	0.89353	0.84781	0.968843	5543	0	-6.0761	0.78947	0.72208	0.933392	4904	0	-8.0021	0.14137	0.35496	0.999251	2165	4	2.4192
EMC10	7	0.038118	0.062844	0.647513	566	2	2.2667	0.2124	0.19073	0.88179	1439	1	-2.5122	0.18836	0.20015	0.915863	1181	0	-3.5708	0.2742	0.56595	0.999251	3296	3	1.9244
EMC3	11	0.28251	0.35998	0.872726	2259	2	0.97176	0.22558	0.24002	0.912093	1504	1	-0.92244	0.5165	0.54575	0.933392	3203	0	-5.7732	0.16994	0.47595	0.999251	2436	3	5.1384
EMC4	6	0.98538	0.97821	0.99356	6117	0	-6.9916	0.92191	0.87793	0.969799	5732	0	-7.1103	0.84077	0.77945	0.933392	5235	0	-7.1472	0.053193	0.17398	0.999251	1057	3	3.966
EMC6	6	0.69672	0.67873	0.941343	4377	0	-3.9372	0.48633	0.49411	0.96826	3014	0	-4.0492	0.40619	0.44512	0.933392	2495	0	-4.2026	0.4262	0.67515	0.999251	4191	3	2.3365
EMC7	14	0.97219	0.95971	0.991414	6020	0	-1.6983	0.73237	0.75794	0.96826	4512	0	-2.5728	0.38033	0.3604	0.933392	2349	0	-6.5301	0.27091	0.64499	0.999251	3272	5	3.2591
EMCN	7	0.36695	0.36636	0.880198	2669	1	-4.3401	0.54864	0.54773	0.96826	3380	0	-6.338	0.7663	0.69854	0.933392	4747	0	-6.3747	0.69542	0.8517	0.999251	5309	2	1.7119
EMD	6	0.95098	0.94048	0.988699	5882	0	-6.3056	0.79818	0.75655	0.96826	4930	0	-6.4237	0.63041	0.56761	0.933392	3900	0	-6.4604	0.11183	0.31078	0.999251	1891	2	4.5896
EMID1	6	0.033427	0.053981	0.612028	502	2	2.2468	0.109	0.11578	0.88179	889	1	-2.3264	0.11188	0.10876	0.915863	680	0	-5.9359	0.084265	0.24406	0.999251	1538	2	4.1331
EMILIN1	7	0.098069	0.14069	0.802012	1115	1	-0.63741	0.015158	0.028803	0.809798	187	1	-4.246	0.011877	0.014933	0.915863	65	1	-3.8283	0.065562	0.20256	0.999251	1234	2	5.162
EMILIN2	12	0.40527	0.46243	0.902347	2868	1	0.55514	0.6154	0.66891	0.96826	3792	0	-2.1745	0.33649	0.31775	0.933392	2060	0	-4.9476	0.73881	0.92574	0.999251	5442	4	2.0983
EML2	13	0.62203	0.6138	0.93447	3963	1	-0.90404	0.83918	0.83075	0.968843	5199	0	-3.2456	0.5034	0.44269	0.933392	3138	0	-4.1446	0.28997	0.65239	0.999251	3420	5	4.8106
EMP1	6	0.63115	0.60391	0.933815	4015	0	-0.32468	0.45232	0.45787	0.96826	2793	0	-3.8611	0.63566	0.56761	0.933392	3933	0	-7.3469	0.27561	0.51941	0.999251	3303	2	2.8748
EMP2	4	0.83132	0.80432	0.955701	5165	0	-6.0603	0.59101	0.54794	0.96826	3636	0	-6.1782	0.39878	0.36436	0.933392	2448	0	-6.2148	0.024437	0.08693	0.999251	573	2	5.2159
EMP3	14	0.82654	0.78786	0.955701	5141	0	-2.2152	0.94515	0.93394	0.977987	5873	0	-5.1557	0.4254	0.3604	0.933392	2624	0	-5.1918	0.39129	0.74687	0.999251	3971	4	3.8901
EMR1	9	0.74898	0.72002	0.951411	4692	0	-0.72187	0.80918	0.79854	0.96826	5013	0	-4.7976	0.8041	0.72599	0.933392	4993	0	-6.2007	0.80499	0.93107	0.999251	5614	2	2.1988
EMR2	7	0.3835	0.38226	0.883722	2757	1	-4.5853	0.44628	0.48449	0.96826	2752	0	-4.1614	0.4599	0.50046	0.933392	2825	0	-7.589	0.034804	0.13698	0.999251	748	5	4.0838
EMR3	7	0.8104	0.78195	0.955701	5048	0	-1.2299	0.69137	0.69092	0.96826	4245	0	-4.1687	0.41846	0.43627	0.933392	2586	0	-3.934	0.029621	0.12228	0.999251	665	4	5.5341
ENDOD1	7	0.88326	0.85309	0.967726	5496	0	-6.0029	0.93025	0.89001	0.969799	5778	0	-6.7612	0.51665	0.52416	0.933392	3205	0	-6.1573	0.32926	0.61759	0.999251	3653	2	1.8467
ENG	13	0.20201	0.29201	0.861948	1845	1	0.41589	0.73641	0.73963	0.96826	4544	0	-1.9429	0.98477	0.97435	0.988835	6114	0	-6.6179	0.028429	0.17405	0.999251	640	5	5.6429
ENHO	7	0.97513	0.96507	0.991893	6042	0	-5.6572	0.90154	0.86601	0.969799	5596	0	-6.3998	0.78917	0.7334	0.933392	4895	0	-6.4365	0.75187	0.87899	0.999251	5473	2	1.3063
ENO1	13	0.40666	0.4895	0.910573	2873	2	0.76622	0.68433	0.72357	0.96826	4207	0	-1.0678	0.48681	0.44269	0.933392	3022	0	-3.2441	0.32896	0.67613	0.999251	3652	6	3.1503
ENPEP	7	0.35196	0.3584	0.872726	2589	1	-0.27782	0.2485	0.23638	0.908267	1641	1	0.78313	0.31923	0.2702	0.933392	1948	0	-4.1025	0.13006	0.36239	0.999251	2063	3	4.4121
ENPP1	7	0.6781	0.65415	0.941343	4263	0	-0.85815	0.34648	0.36595	0.96826	2203	0	-2.6862	0.62064	0.56181	0.933392	3843	0	-5.8658	0.10087	0.3064	0.999251	1753	4	3.9512
ENPP2	7	0.71417	0.67707	0.941343	4485	0	-5.561	0.60749	0.61072	0.96826	3737	0	-5.6781	0.38358	0.40416	0.933392	2376	0	-5.7146	0.16148	0.40638	0.999251	2356	4	4.5039
ENPP3	5	0.38292	0.36382	0.879188	2755	1	-0.37706	0.71079	0.671	0.96826	4353	0	-4.8586	0.90824	0.87532	0.954771	5646	0	-7.47	0.12421	0.30613	0.999251	2014	3	2.9786
ENPP4	7	0.070845	0.11277	0.795363	873	1	-6.4087	0.097134	0.099852	0.83552	820	1	-5.0864	0.028065	0.043262	0.915863	178	1	-6.5636	0.46977	0.71653	0.999251	4431	2	2.8977
ENPP5	7	0.51556	0.50088	0.910573	3426	1	-6.8277	0.55811	0.54773	0.96826	3437	0	-3.9738	0.95256	0.92745	0.973167	5916	0	-7.0078	0.73279	0.86815	0.999251	5428	2	1.1884
ENPP6	7	0.15132	0.19255	0.819251	1511	2	0.85168	0.058183	0.077285	0.83552	552	1	-1.873	0.14847	0.17524	0.915863	934	0	-2.8689	0.0024004	0.013647	0.999251	82	4	5.5078
ENPP7	7	0.96456	0.9526	0.991414	5968	0	-6.0489	0.97777	0.96324	0.985241	6075	0	-7.0955	0.16895	0.18784	0.915863	1060	0	-6.898	0.79868	0.90576	0.999251	5601	1	-0.10985
ENTPD1	12	0.99697	0.99502	0.997791	6196	0	-4.9513	0.95163	0.93421	0.977987	5911	0	-5.5829	0.84007	0.78583	0.933392	5229	0	-5.1032	0.19399	0.53521	0.999251	2651	5	4.7777
ENTPD2	5	0.99638	0.99446	0.997687	6191	0	-7.7962	0.86727	0.80284	0.96826	5369	0	-7.4738	0.95454	0.93867	0.975468	5934	0	-7.9523	0.8039	0.86057	0.999251	5612	1	-0.32911
ENTPD3	10	0.069745	0.1253	0.80161	860	2	2.2143	0.16387	0.17764	0.88179	1202	1	0.29245	0.27874	0.27336	0.933392	1690	0	-3.6931	0.14837	0.4342	0.999251	2237	3	4.3279
ENTPD4	6	0.31915	0.31423	0.861948	2432	1	-1.9088	0.92538	0.88634	0.969799	5745	0	-7.9974	0.81157	0.7411	0.933392	5045	0	-6.4365	0.47112	0.71239	0.999251	4441	2	2.9336
ENTPD5	5	0.37146	0.34282	0.872726	2689	1	-2.4166	0.81858	0.77193	0.96826	5072	0	-6.1566	0.68502	0.62016	0.933392	4217	0	-6.8803	0.38473	0.60347	0.999251	3930	2	2.5246
ENTPD6	5	0.49206	0.45827	0.902347	3318	0	-1.9525	0.56642	0.56476	0.96826	3488	0	-8.2018	0.99414	0.99302	0.997351	6178	0	-9.0397	0.035881	0.11726	0.999251	774	4	5.3262
ENTPD7	6	0.82202	0.79329	0.955701	5115	0	-4.0822	0.72255	0.69284	0.96826	4439	0	-4.9729	0.58162	0.52185	0.933392	3605	0	-5.248	0.89919	0.92525	0.999251	5878	1	0.70427
ENTPD8	7	0.53893	0.50871	0.910573	3536	1	-1.905	0.5454	0.54773	0.96826	3355	0	-4.6462	0.57273	0.54693	0.933392	3545	0	-6.9914	0.94154	0.95722	0.999251	5992	1	-0.53754
EOGT	10	0.68249	0.63675	0.941343	4291	1	-0.8478	0.50882	0.56344	0.96826	3153	0	-3.6221	0.49272	0.51643	0.933392	3066	0	-4.976	0.13406	0.40077	0.999251	2099	5	2.594
EPB41L3	4	0.81576	0.79166	0.955701	5084	0	-5.6771	0.56594	0.53885	0.96826	3484	0	-7.8724	0.36483	0.35826	0.933392	2257	0	-6.2305	0.25957	0.44281	0.999251	3198	2	2.9918
EPCAM	13	0.21121	0.29702	0.861948	1889	1	-0.72669	0.15577	0.18194	0.88179	1157	1	-1.3643	0.20854	0.19712	0.915863	1302	0	-3.5015	0.39629	0.7433	0.999251	4001	4	3.6417
EPDR1	9	0.8643	0.84025	0.967726	5375	0	-0.96596	0.77529	0.77499	0.96826	4778	0	-4.6462	0.66489	0.6373	0.933392	4100	0	-4.9251	0.65647	0.86399	0.999251	5163	2	1.6303
EPGN	6	0.89075	0.87147	0.972445	5547	0	-4.1746	0.97681	0.96382	0.985388	6069	0	-7.7872	0.94696	0.9248	0.973059	5883	0	-7.8242	0.072003	0.22476	0.999251	1320	3	4.7697
EPHA1	12	0.072726	0.12165	0.80161	895	2	2.6409	0.64059	0.69537	0.96826	3937	0	-1.4663	0.99645	0.99231	0.997279	6189	0	-7.3011	0.42656	0.76489	0.999251	4194	5	3.228
EPHA10	7	0.44412	0.42173	0.901649	3075	1	-6.3638	0.22151	0.19073	0.88179	1484	1	-4.1678	0.12791	0.12482	0.915863	778	0	-6.0203	0.49637	0.73234	0.999251	4556	1	-0.27569
EPHA2	6	0.073569	0.1156	0.795363	902	2	1.7024	0.36507	0.41869	0.96826	2302	0	-4.94	0.5742	0.50807	0.933392	3557	0	-6.2007	0.98114	0.98553	0.999251	6132	0	-0.18562
EPHA3	8	0.11416	0.16992	0.819251	1257	1	-0.96619	0.22222	0.21644	0.903706	1486	1	-6.5046	0.83248	0.77954	0.933392	5186	0	-6.5413	0.28394	0.58633	0.999251	3367	3	4.1867
EPHA4	8	0.25113	0.28941	0.861948	2109	1	-3.0397	0.12616	0.1169	0.88179	1002	1	-6.7706	0.38234	0.40575	0.933392	2363	0	-6.8074	0.82393	0.92598	0.999251	5662	2	1.8588
EPHA5	8	0.34299	0.35413	0.872726	2548	1	0.14367	0.27723	0.2662	0.919364	1810	1	-3.8514	0.44363	0.46657	0.933392	2749	0	-3.886	0.30738	0.60165	0.999251	3536	4	3.7022
EPHA6	11	0.67897	0.66353	0.941343	4267	1	0.088684	0.64243	0.67272	0.96826	3952	0	-2.037	0.44694	0.39038	0.933392	2764	0	-4.462	0.031345	0.16311	0.999251	692	4	6.1925
EPHA7	7	0.35678	0.35841	0.872726	2614	1	-1.6759	0.27313	0.25919	0.912622	1791	1	-5.222	0.4968	0.50846	0.933392	3104	0	-6.3621	0.43228	0.68364	0.999251	4212	3	3.0585
EPHA8	7	0.54592	0.50871	0.910573	3566	1	0.65341	0.69602	0.69366	0.96826	4275	0	-7.5574	0.80849	0.74261	0.933392	5023	0	-7.5944	0.32635	0.61326	0.999251	3634	2	3.9172
EPHB1	14	0.87658	0.85247	0.967726	5447	0	-2.021	0.91245	0.90879	0.971103	5668	0	-4.872	0.85356	0.80166	0.937107	5309	0	-6.4121	0.048718	0.23466	0.999251	988	8	4.2013
EPHB2	9	0.12457	0.18847	0.819251	1337	1	-0.81377	0.086065	0.10536	0.83552	732	1	-6.3126	0.073103	0.090244	0.915863	427	0	-6.3493	0.29656	0.62318	0.999251	3463	4	4.3904
EPHB3	6	0.52477	0.47957	0.910573	3473	0	-0.47831	0.18017	0.16666	0.88179	1286	1	-5.7744	0.23391	0.2171	0.933392	1452	0	-5.8109	0.043916	0.16306	0.999251	905	2	5.5765
EPHB4	15	0.064291	0.11416	0.795363	806	4	2.3865	0.16601	0.21585	0.903706	1218	1	0.82611	0.12273	0.14607	0.915863	747	0	0.22085	0.3197	0.69178	0.999251	3605	5	4.4784
EPHB6	7	0.66247	0.62995	0.938359	4182	0	-0.17466	0.8562	0.81127	0.968843	5298	0	-6.2997	0.70557	0.62935	0.933392	4361	0	-6.3364	0.26728	0.55613	0.999251	3246	1	-0.11845
EPHX3	9	0.95268	0.93321	0.988111	5892	0	-4.1325	0.98483	0.97095	0.988772	6117	0	-6.5918	0.95411	0.92805	0.973167	5931	0	-6.5856	0.040377	0.15996	0.999251	845	4	5.0883
EPHX4	6	0.6944	0.67375	0.941343	4361	0	-3.6634	0.39306	0.43467	0.96826	2449	0	-4.1096	0.094085	0.097031	0.915863	570	0	-4.1446	0.58085	0.75957	0.999251	4913	1	-1.1888
EPO	7	0.34479	0.3584	0.872726	2560	1	-0.57121	0.65479	0.65452	0.96826	4032	0	-4.9304	0.80565	0.74261	0.933392	5013	0	-6.4121	0.21	0.46526	0.999251	2784	4	2.4266
EPOR	13	0.83779	0.81392	0.956656	5218	0	-1.0062	0.82633	0.82536	0.968843	5118	0	-4.0492	0.67672	0.71983	0.933392	4176	0	-4.2026	0.12986	0.40966	0.999251	2060	6	3.0975
EPSTI1	8	0.20913	0.26007	0.855585	1882	2	0.76727	0.30201	0.29106	0.948661	1947	1	-0.56506	0.39316	0.41627	0.933392	2431	0	-6.3493	0.17313	0.45084	0.999251	2468	4	3.4686
EPT1	6	0.55952	0.52198	0.914413	3627	0	-0.8382	0.5788	0.56726	0.96826	3554	0	-3.7449	0.6936	0.63453	0.933392	4270	0	-6.5525	0.48192	0.71551	0.999251	4493	2	2.504
EPX	7	0.50601	0.48504	0.910573	3380	1	-0.039123	0.47035	0.50122	0.96826	2921	0	-1.1188	0.72923	0.65963	0.933392	4513	0	-5.646	0.19152	0.43573	0.999251	2633	4	3.857
EQTN	7	0.1411	0.18838	0.819251	1449	1	-1.7139	0.049294	0.054623	0.83552	486	1	-7.2774	0.082411	0.085005	0.915863	485	0	-7.3144	0.059964	0.19771	0.999251	1152	5	3.2341
ERAP1	14	0.48904	0.5453	0.923677	3302	1	-1.7147	0.3706	0.35022	0.96826	2332	1	-3.0808	0.35854	0.3604	0.933392	2206	0	-4.9079	0.27821	0.65087	0.999251	3330	5	3.1547
ERAP2	7	0.87124	0.84428	0.967726	5412	0	-2.9527	0.63533	0.62377	0.96826	3906	0	-4.8962	0.78917	0.7334	0.933392	4898	0	-5.8109	0.1091	0.32928	0.999251	1861	3	4.51
ERBB2	10	0.14991	0.21591	0.832828	1504	2	1.9959	0.048686	0.070098	0.83552	478	2	1.6565	0.080719	0.099954	0.915863	473	0	-1.8256	0.1226	0.38627	0.999251	1996	5	3.8699
ERBB3	13	0.81237	0.77629	0.955701	5064	0	-3.1967	0.78121	0.76924	0.96826	4817	0	-3.9204	0.64915	0.67979	0.933392	4005	0	-3.9552	0.076807	0.28955	0.999251	1412	8	4.6697
ERBB4	13	0.0072079	0.014936	0.479454	145	3	2.9674	0.015155	0.042196	0.83552	186	2	3.258	0.071173	0.078592	0.915863	411	0	-0.048704	0.16002	0.48181	0.999251	2339	7	3.5196
EREG	7	0.59993	0.56214	0.924699	3836	0	-1.1614	0.4311	0.48449	0.96826	2653	0	-2.5728	0.21281	0.20015	0.915863	1327	0	-4.9101	0.76302	0.8837	0.999251	5513	1	1.3518
ERGIC1	12	0.19129	0.2683	0.855585	1782	2	1.2129	0.085749	0.1394	0.88179	729	2	1.3498	0.24439	0.28175	0.933392	1517	0	-2.3468	0.93738	0.98594	0.999251	5986	2	1.3565
ERGIC2	7	0.47764	0.44537	0.902347	3242	1	-0.86748	0.45612	0.50121	0.96826	2819	0	-7.2642	0.32106	0.28139	0.933392	1969	0	-7.3011	0.069718	0.21	0.999251	1289	4	4.4688
ERGIC3	13	0.19815	0.28715	0.861948	1825	1	-0.55529	0.33673	0.3288	0.96826	2161	1	-4.3624	0.75438	0.75944	0.933392	4681	0	-5.6945	0.13526	0.42334	0.999251	2109	6	4.1058
ERLIN1	7	0.044535	0.070367	0.671144	622	2	1.9921	0.20477	0.19073	0.88179	1398	1	-2.7898	0.22356	0.20015	0.915863	1396	0	-6.8074	0.24403	0.51178	0.999251	3057	4	3.1448
ERMAP	11	0.020904	0.032387	0.532919	348	3	3.2187	0.029784	0.058621	0.83552	343	2	1.2823	0.037758	0.066817	0.915863	221	1	-2.7717	0.41401	0.74901	0.999251	4111	5	4.1948
ERMARD	5	0.45814	0.41898	0.901649	3143	0	-1.0523	0.2904	0.33226	0.96826	1883	0	-0.16762	0.13403	0.14717	0.915863	830	0	-7.8786	0.28072	0.51057	0.999251	3345	3	2.1941
ERMP1	14	0.96855	0.9566	0.991414	5991	0	-1.2959	0.95427	0.9384	0.978553	5928	0	-5.5533	0.82437	0.79506	0.933392	5132	0	-5.5897	0.97295	0.99485	0.999251	6095	2	2.0674
ERN1	15	0.31245	0.38511	0.883722	2407	2	1.4403	0.48351	0.45799	0.96826	2998	1	-0.96406	0.37768	0.38061	0.933392	2325	0	-3.2972	0.00015748	0.0023179	0.999251	7	10	5.752
ERN2	6	0.070038	0.1156	0.795363	865	1	-6.1424	0.1414	0.16665	0.88179	1085	1	-6.2603	0.19699	0.17542	0.915863	1229	0	-2.5033	0.2066	0.45193	0.999251	2750	2	2.7912
ERO1L	12	0.24558	0.29484	0.861948	2077	1	-0.72319	0.086239	0.1394	0.88179	735	1	-0.77152	0.041961	0.072947	0.915863	249	1	-0.78703	0.047852	0.20396	0.999251	971	4	5.2555
ERO1LB	7	0.96815	0.96153	0.991414	5988	0	-6.76	0.35705	0.39527	0.96826	2260	0	-6.8786	0.9464	0.92018	0.97048	5879	0	-7.3274	0.016417	0.084394	0.999251	421	3	2.9783
ERP29	7	0.14992	0.19255	0.819251	1505	2	0.81198	0.1939	0.19073	0.88179	1340	1	-1.5093	0.18623	0.20015	0.915863	1166	0	-3.4662	0.93958	0.95721	0.999251	5988	1	-0.13526
ERVFRD-1	7	0.31166	0.31115	0.861948	2402	1	-0.49398	0.30281	0.2592	0.912622	1950	0	-5.4404	0.33369	0.32451	0.933392	2039	0	-2.7624	0.14301	0.38288	0.999251	2177	4	2.881
ERVMER34-1	13	0.82156	0.78302	0.955701	5112	0	-0.047227	0.53505	0.5438	0.96826	3299	0	-0.67701	0.47868	0.44269	0.933392	2951	0	-3.1668	0.028184	0.1735	0.999251	635	8	3.4197
ERVV-1	8	0.035118	0.061104	0.641264	528	3	1.3995	0.27084	0.25372	0.912622	1778	1	0.26956	0.36342	0.33858	0.933392	2251	0	-4.1781	0.17117	0.44796	0.999251	2450	4	3.9166
ERVV-2	7	0.92141	0.90533	0.981613	5721	0	-2.8903	0.95075	0.91785	0.972448	5905	0	-7.2239	0.88676	0.83451	0.944533	5518	0	-7.2608	0.043216	0.16157	0.999251	891	5	5.1364
ERVW-1	14	0.66691	0.65934	0.941343	4214	1	0.21988	0.51143	0.45082	0.96826	3164	0	-1.3547	0.49557	0.46764	0.933392	3086	0	-2.3273	0.046071	0.23022	0.999251	942	8	4.9267
ESAM	7	0.77865	0.75236	0.952208	4857	0	-0.82289	0.4725	0.50122	0.96826	2939	0	-1.3115	0.62087	0.56181	0.933392	3846	0	-5.9863	0.30885	0.60101	0.999251	3547	3	3.1256
ESPL1	13	0.86987	0.84091	0.967726	5403	0	-3.0284	0.83027	0.82536	0.968843	5143	0	-4.8367	0.47868	0.44269	0.933392	2952	0	-4.8726	0.38791	0.73641	0.999251	3954	5	4.6382
ESYT1	13	0.11626	0.19798	0.819251	1274	3	2.1684	0.01097	0.014316	0.778754	140	1	-1.7311	0.0048499	0.028324	0.915863	22	1	-3.8134	0.0029599	0.022078	0.999251	98	8	6.3281
ESYT2	6	0.5878	0.55522	0.923677	3776	0	-0.17496	0.44947	0.45787	0.96826	2778	0	-2.9592	0.58549	0.52185	0.933392	3620	0	-7.4098	0.76003	0.88748	0.999251	5503	2	1.5192
ESYT3	7	0.28375	0.28726	0.861948	2270	1	-1.1616	0.27585	0.25919	0.912622	1804	1	-3.1339	0.13051	0.12483	0.915863	800	0	-3.1668	0.33351	0.61855	0.999251	3671	3	2.3768
ETFDH	13	0.36365	0.45124	0.902347	2637	1	-1.1271	0.44193	0.42654	0.96826	2732	1	-4.2232	0.71396	0.73214	0.933392	4411	0	-4.2584	0.25021	0.62069	0.999251	3115	6	3.8456
ETNK1	6	0.68537	0.66378	0.941343	4304	0	-1.9878	0.75377	0.71102	0.96826	4652	0	-4.94	0.5742	0.50807	0.933392	3554	0	-7.5108	0.91356	0.9313	0.999251	5927	1	0.38653
EVA1A	14	0.020858	0.031688	0.532919	346	3	2.2918	0.043387	0.079548	0.83552	452	2	2.3901	0.044628	0.084708	0.915863	255	1	-2.0972	0.28229	0.65087	0.999251	3354	7	3.514
EVA1B	14	0.41273	0.50012	0.910573	2919	2	0.92882	0.4289	0.40052	0.96826	2647	1	-1.6421	0.20591	0.21158	0.933392	1281	0	-4.0842	0.097453	0.34351	0.999251	1722	5	5.3204
EVA1C	10	0.29834	0.35911	0.872726	2339	1	-0.48183	0.32927	0.30547	0.959566	2115	1	-5.184	0.8049	0.75083	0.933392	5009	0	-6.9914	0.76726	0.91598	0.999251	5529	2	1.5743
EVC	11	0.87746	0.86375	0.971283	5457	0	-0.60013	0.7155	0.71204	0.96826	4389	0	-2.3819	0.73717	0.7119	0.933392	4565	0	-6.6599	0.83042	0.94909	0.999251	5685	2	2.6754
EVC2	13	0.20651	0.29702	0.861948	1867	2	1.58	0.3711	0.3288	0.96826	2334	1	-0.87939	0.16042	0.17488	0.915863	1001	0	-2.1645	0.35487	0.70261	0.999251	3778	5	4.8304
EVI2A	7	0.83399	0.80122	0.955701	5188	0	-3.4279	0.46305	0.50122	0.96826	2866	0	-3.2116	0.36318	0.38997	0.933392	2247	0	-7.2811	0.019686	0.095871	0.999251	488	4	3.6394
EVI2B	7	0.80807	0.78195	0.955701	5035	0	-1.4079	0.50747	0.51709	0.96826	3144	0	-3.7046	0.16579	0.18784	0.915863	1033	0	-5.2045	0.28522	0.58363	0.999251	3376	4	2.6141
EVI5	10	0.18019	0.23564	0.849208	1724	2	1.5395	0.70645	0.69872	0.96826	4331	0	-4.94	0.75901	0.6917	0.933392	4708	0	-7.3274	0.010046	0.072049	0.999251	288	8	6.3201
EVI5L	7	0.74188	0.71939	0.951411	4651	0	-0.9244	0.70043	0.69366	0.96826	4302	0	-3.2358	0.43106	0.45831	0.933392	2667	0	-5.4459	0.54205	0.769	0.999251	4745	3	2.3961
EXD2	12	0.082403	0.14544	0.807338	985	1	-2.7752	0.057003	0.085196	0.83552	538	1	-4.94	0.11855	0.11859	0.915863	721	0	-3.9441	0.48974	0.8024	0.999251	4527	4	2.5493
EXOG	7	0.93345	0.91626	0.983185	5789	0	-4.1494	0.82762	0.79287	0.96826	5123	0	-7.3972	0.76249	0.69321	0.933392	4730	0	-7.4342	0.65614	0.83588	0.999251	5161	2	2.343
EXT1	7	0.94739	0.93651	0.988111	5860	0	-3.6955	0.84543	0.80774	0.96826	5248	0	-5.2118	0.68691	0.62321	0.933392	4234	0	-6.3621	0.0087345	0.051764	0.999251	259	5	4.5056
EXT2	9	0.32705	0.35167	0.872726	2471	1	-0.36975	0.58371	0.59787	0.96826	3578	0	-4.8367	0.22192	0.24938	0.933392	1390	0	-6.7599	0.29295	0.61354	0.999251	3443	3	4.2433
EXTL1	14	0.034382	0.051581	0.600031	518	3	3.1455	0.0093125	0.014699	0.778754	121	2	3.7371	0.11595	0.13721	0.915863	704	0	0.235	0.2061	0.56534	0.999251	2747	7	3.1998
EXTL2	14	0.34969	0.42639	0.901805	2579	1	-1.9592	0.15781	0.19955	0.88179	1172	1	-0.51359	0.23149	0.21158	0.933392	1442	0	-3.6563	0.13801	0.44006	0.999251	2137	5	5.4757
EXTL3	12	0.89306	0.87552	0.972445	5560	0	-0.95049	0.87022	0.8681	0.969799	5381	0	-3.8385	0.94182	0.9036	0.965102	5853	0	-6.2148	0.36743	0.71195	0.999251	3845	5	3.3155
F10	7	0.6096	0.56214	0.924699	3893	0	-3.5821	0.41242	0.46772	0.96826	2549	0	-5.184	0.68144	0.62321	0.933392	4206	0	-5.5689	0.44635	0.70253	0.999251	4300	2	1.6577
F11R	13	0.16931	0.27379	0.855585	1653	3	0.98944	0.55935	0.60576	0.96826	3446	0	-0.6324	0.63459	0.65529	0.933392	3924	0	-6.6072	0.34773	0.69139	0.999251	3744	6	3.6484
F13A1	6	0.89622	0.87475	0.972445	5580	0	-4.1345	0.65768	0.65012	0.96826	4054	0	-6.8345	0.40619	0.44512	0.933392	2492	0	-6.8714	0.041349	0.15734	0.999251	858	5	2.8392
F2	7	0.84133	0.80122	0.955701	5241	0	-4.5571	0.55384	0.54773	0.96826	3408	0	-7.6518	0.21281	0.20015	0.915863	1324	0	-7.4698	0.28753	0.58707	0.999251	3406	2	3.9614
F2R	9	0.75699	0.72002	0.951411	4739	0	-0.67423	0.6793	0.68404	0.96826	4178	0	-5.6369	0.3184	0.28498	0.933392	1942	0	-6.3747	0.5834	0.83197	0.999251	4922	3	2.2551
F2RL1	8	0.70476	0.67809	0.941343	4436	0	-0.64398	0.51679	0.54767	0.96826	3189	0	-5.8993	0.61788	0.59604	0.933392	3825	0	-5.9359	0.8407	0.93385	0.999251	5716	1	-0.32189
F2RL2	3	0.70211	0.67084	0.941343	4419	0	-5.2516	0.44414	0.42623	0.96826	2735	0	-5.3682	0.26526	0.2698	0.933392	1631	0	-5.4044	0.80226	0.83294	0.999251	5609	0	-2.0134
F2RL3	12	0.090042	0.1481	0.807338	1054	3	1.4418	0.46153	0.4013	0.96826	2853	0	-0.073488	0.33649	0.31775	0.933392	2056	0	-3.0022	0.31645	0.66043	0.999251	3584	5	3.5979
F3	14	0.16648	0.28521	0.861948	1632	1	-0.33589	0.037506	0.06456	0.83552	411	1	-3.779	0.045118	0.084708	0.915863	259	1	-3.8134	0.41714	0.76598	0.999251	4131	6	3.0512
F5	8	0.3149	0.32181	0.868611	2414	1	0.37074	0.27998	0.2662	0.919364	1823	1	-2.5728	0.23927	0.22602	0.933392	1484	0	-2.6037	0.40787	0.7058	0.999251	4071	4	2.0805
FA2H	7	0.21156	0.24039	0.849592	1891	1	-1.6908	0.28356	0.25919	0.912622	1840	1	-6.6128	0.56741	0.54693	0.933392	3506	0	-6.1284	0.10773	0.32681	0.999251	1844	4	3.0801
FAAH	6	0.66302	0.6323	0.938932	4187	0	-4.1103	0.55038	0.54797	0.96826	3387	0	-4.2232	0.4388	0.45669	0.933392	2717	0	-6.2148	0.62414	0.79083	0.999251	5048	2	1.7156
FAAH2	7	0.029492	0.048797	0.588143	454	2	2.318	0.10204	0.099854	0.83552	854	1	-1.431	0.14569	0.17524	0.915863	918	0	-6.1277	0.75121	0.87808	0.999251	5470	2	1.7253
FADS1	11	0.95412	0.93326	0.988111	5900	0	-5.0277	0.65635	0.67272	0.96826	4039	0	-1.6961	0.96189	0.93603	0.974633	5976	0	-6.5636	0.65246	0.87989	0.999251	5151	2	2.332
FADS2	14	0.85319	0.82581	0.962075	5318	0	-0.82943	0.78838	0.79406	0.96826	4865	0	-2.9641	0.86908	0.82062	0.941851	5409	0	-5.3795	0.5299	0.85357	0.999251	4707	5	2.3551
FADS3	14	0.92634	0.91163	0.982626	5753	0	-2.7777	0.8295	0.83378	0.968843	5139	0	-3.1515	0.44913	0.40653	0.933392	2780	0	-5.5678	0.76852	0.94592	0.999251	5535	4	2.295
FADS6	7	0.0946	0.14069	0.802012	1091	2	1.4721	0.77515	0.74735	0.96826	4777	0	-6.4473	0.89495	0.86081	0.952033	5571	0	-6.5187	0.78669	0.89839	0.999251	5574	1	-0.16581
FAF2	7	0.78322	0.75882	0.952366	4879	0	-3.5126	0.4779	0.50516	0.96826	2971	0	-3.6221	0.13858	0.16907	0.915863	860	0	-3.6563	0.157	0.40507	0.999251	2312	2	-0.75789
FAIM2	13	0.12884	0.2197	0.832828	1369	3	1.5625	0.14578	0.18194	0.88179	1111	1	0.47151	0.25264	0.30164	0.933392	1550	0	-3.203	0.4102	0.76747	0.999251	4086	6	3.8314
FAIM3	16	0.96899	0.96027	0.991414	5995	0	-2.9921	0.88876	0.88854	0.969799	5517	0	-3.3493	0.59974	0.5772	0.933392	3696	0	-4.6057	0.16944	0.51882	0.999251	2431	8	5.2706
FAM105A	6	0.89137	0.87147	0.972445	5550	0	-4.6106	0.73844	0.69748	0.96826	4556	0	-5.0672	0.53382	0.49404	0.933392	3322	0	-5.1032	0.25744	0.50925	0.999251	3186	3	3.3358
FAM11A	7	0.30337	0.31115	0.861948	2365	1	-0.94796	0.64329	0.63625	0.96826	3958	0	-5.9984	0.62727	0.56182	0.933392	3881	0	-6.035	0.18811	0.43443	0.999251	2607	4	4.3457
FAM122C	14	0.89323	0.87109	0.972445	5561	0	-1.3099	0.94205	0.92905	0.976826	5862	0	-4.8006	0.84285	0.79506	0.933392	5246	0	-4.9423	0.31732	0.69513	0.999251	3589	6	4.7605
FAM132A	13	0.9921	0.98843	0.996109	6164	0	-3.8745	0.89794	0.89335	0.969799	5567	0	-5.2658	0.66309	0.70263	0.933392	4090	0	-5.302	0.62426	0.88627	0.999251	5049	5	2.5863
FAM134A	13	0.90299	0.88054	0.972445	5613	0	-1.4258	0.9388	0.92205	0.973935	5836	0	-5.9331	0.57479	0.60591	0.933392	3560	0	-4.6405	0.17247	0.49689	0.999251	2460	4	5.3121
FAM134B	13	0.94355	0.92945	0.987841	5838	0	-1.8726	0.93631	0.92205	0.973935	5826	0	-5.1268	0.7801	0.76993	0.933392	4844	0	-5.1629	0.54492	0.84438	0.999251	4765	4	3.8271
FAM134C	12	0.33427	0.41569	0.899265	2509	2	0.84381	0.48476	0.47535	0.96826	3005	0	-2.0935	0.51321	0.54069	0.933392	3192	0	-6.2042	0.083212	0.31815	0.999251	1525	7	3.7051
FAM151A	7	0.11131	0.15021	0.807338	1223	1	0.18993	0.66247	0.66616	0.96826	4084	0	-2.9419	0.92543	0.88561	0.958701	5747	0	-7.1546	0.12287	0.35138	0.999251	1998	3	4.8324
FAM155A	7	0.41645	0.40594	0.883722	2935	1	-3.3379	0.64752	0.64544	0.96826	3989	0	-6.2603	0.34754	0.37025	0.933392	2127	0	-6.297	0.16738	0.40946	0.999251	2407	4	2.8427
FAM155B	7	0.88225	0.85039	0.967726	5488	0	-4.4043	0.7306	0.71413	0.96826	4493	0	-4.5185	0.54809	0.53947	0.933392	3393	0	-4.9351	0.13663	0.37568	0.999251	2120	4	4.2949
FAM159A	7	0.28327	0.28726	0.861948	2267	1	-2.3838	0.1905	0.19073	0.88179	1327	1	-6.363	0.12893	0.12482	0.915863	787	0	-3.7495	0.26983	0.55866	0.999251	3263	3	2.9902
FAM159B	8	0.028796	0.034003	0.537563	446	3	2.0438	0.045218	0.066689	0.83552	462	2	1.1703	0.30573	0.27812	0.933392	1866	0	-6.1719	0.43731	0.72035	0.999251	4239	3	2.9851
FAM160A2	7	0.49074	0.46936	0.904505	3310	1	-2.5703	0.54644	0.54773	0.96826	3362	0	-2.8701	0.4062	0.43172	0.933392	2502	0	-4.6819	0.81592	0.9187	0.999251	5645	2	0.493
FAM162A	9	0.73176	0.69488	0.945977	4598	0	-0.94145	0.99131	0.98171	0.992895	6152	0	-7.3972	0.9722	0.94993	0.979087	6044	0	-7.4342	0.98037	0.98622	0.999251	6129	1	1.1183
FAM162B	8	0.69359	0.65886	0.941343	4353	0	-2.0432	0.9343	0.90601	0.970858	5811	0	-7.8768	0.99852	0.99797	0.999615	6201	0	-7.9456	0.55845	0.79527	0.999251	4819	3	2.8723
FAM163A	7	0.16125	0.19683	0.819251	1584	2	0.81947	0.51177	0.51709	0.96826	3166	0	-2.0147	0.97955	0.96865	0.987764	6090	0	-7.6938	0.10842	0.32831	0.999251	1854	4	4.7457
FAM163B	14	0.45219	0.52305	0.914413	3111	2	0.87069	0.12217	0.17498	0.88179	977	2	1.227	0.47279	0.4336	0.933392	2909	0	-2.3917	0.20118	0.55528	0.999251	2709	5	4.9356
FAM171A1	6	0.19068	0.20913	0.819251	1779	1	-1.6228	0.071685	0.074651	0.83552	630	1	-5.8112	0.056983	0.061741	0.915863	335	0	-5.8478	0.062596	0.18171	0.999251	1183	2	3.1087
FAM171A2	7	0.098537	0.14069	0.802012	1117	1	-0.48908	0.10355	0.099854	0.83552	862	1	-4.9858	0.086081	0.085005	0.915863	520	0	-4.8671	0.42219	0.67889	0.999251	4169	3	3.3655
FAM171B	9	0.98548	0.97838	0.993571	6119	0	-4.6038	0.95773	0.935	0.97816	5951	0	-7.5356	0.93868	0.90011	0.965102	5831	0	-7.5726	0.32021	0.6473	0.999251	3607	4	4.0999
FAM173A	12	0.55721	0.57551	0.932067	3615	1	-0.028905	0.33151	0.30673	0.959566	2130	1	-0.25166	0.60132	0.61945	0.933392	3711	0	-3.0876	0.61921	0.87352	0.999251	5033	2	3.608
FAM173B	7	0.11853	0.15351	0.813586	1295	2	1.1426	0.91401	0.87959	0.969799	5678	0	-6.979	0.13131	0.12483	0.915863	807	0	-7.0159	0.96254	0.96792	0.999251	6047	1	0.9207
FAM174A	7	0.38215	0.38226	0.883722	2752	1	-2.0571	0.12187	0.12298	0.88179	976	1	-6.7423	0.19972	0.20015	0.915863	1243	0	-6.7791	0.24758	0.52129	0.999251	3087	3	3.7455
FAM174B	15	0.0080326	0.016093	0.479454	158	4	3.2402	0.00722	0.015041	0.778754	91	3	2.9648	0.30122	0.33916	0.933392	1839	0	-2.0357	0.17572	0.53764	0.999251	2495	5	3.7179
FAM178A	7	0.31259	0.31901	0.868611	2408	1	0.62676	0.33603	0.3459	0.96826	2158	0	-4.5202	0.67196	0.61685	0.933392	4144	0	-6.4365	0.42174	0.67889	0.999251	4166	2	1.8864
FAM180B	7	0.89603	0.86662	0.971811	5577	0	-2.3223	0.69822	0.69366	0.96826	4284	0	-4.3784	0.52183	0.52417	0.933392	3236	0	-4.6405	0.22195	0.47471	0.999251	2885	3	3.3861
FAM187A	7	0.10326	0.14705	0.807338	1155	2	1.0938	0.038508	0.054621	0.83552	418	2	1.0412	0.13187	0.12483	0.915863	815	0	-2.9941	0.017326	0.088824	0.999251	437	4	5.3654
FAM187B	6	0.80297	0.76092	0.952366	5005	0	-5.3237	0.74026	0.69748	0.96826	4570	0	-5.4404	0.67155	0.60084	0.933392	4141	0	-5.9863	0.075816	0.23028	0.999251	1390	4	4.1643
FAM189A1	6	0.70725	0.68362	0.941343	4450	0	-2.3995	0.8103	0.76048	0.96826	5020	0	-5.8293	0.64938	0.57371	0.933392	4013	0	-5.8658	0.14438	0.35839	0.999251	2193	3	3.4734
FAM189A2	4	0.80105	0.77189	0.955701	4987	0	-6.9003	0.54296	0.52205	0.96826	3345	0	-7.0189	0.33701	0.34308	0.933392	2065	0	-7.0558	0.31925	0.49425	0.999251	3600	1	-0.26374
FAM189B	12	0.029168	0.042448	0.584762	451	4	1.1644	0.37566	0.35418	0.96826	2349	1	0.57759	0.34826	0.31775	0.933392	2149	0	-1.8554	0.085265	0.32293	0.999251	1552	5	4.6993
FAM198B	9	0.65245	0.60661	0.933815	4124	1	-1.3988	0.36857	0.31965	0.96826	2321	0	-3.8128	0.75004	0.68778	0.933392	4654	0	-5.3795	0.37589	0.6809	0.999251	3889	4	3.5019
FAM19A1	7	0.77576	0.74788	0.952208	4840	0	-0.80741	0.49765	0.50911	0.96826	3080	0	-4.0262	0.47947	0.50846	0.933392	2965	0	-4.5681	0.17401	0.41702	0.999251	2478	2	3.7738
FAM19A3	6	0.50134	0.45712	0.902347	3361	1	-1.3586	0.84502	0.80262	0.96826	5245	0	-6.9463	0.70654	0.63728	0.933392	4365	0	-5.6535	0.05505	0.17606	0.999251	1081	4	4.357
FAM19A4	7	0.10476	0.14705	0.807338	1169	2	1.3714	0.02532	0.044895	0.83552	297	1	-0.3555	0.081699	0.085005	0.915863	481	0	-7.7189	0.39272	0.658	0.999251	3981	3	2.4186
FAM19A5	6	0.12518	0.16081	0.813586	1342	1	-4.6106	0.078044	0.085092	0.83552	680	1	-4.7254	0.50738	0.49404	0.933392	3156	0	-4.7612	0.82298	0.90179	0.999251	5661	1	-0.22102
FAM200A	11	0.58461	0.56532	0.925036	3753	1	0.57209	0.78939	0.77842	0.96826	4875	0	-4.7635	0.75984	0.7119	0.933392	4713	0	-6.3103	0.19428	0.5106	0.999251	2654	5	4.3233
FAM205A	5	0.57811	0.5504	0.923677	3724	0	-4.1636	0.30306	0.3436	0.96826	1953	0	-4.2768	0.054537	0.056149	0.915863	324	0	-4.312	0.42974	0.6304	0.999251	4204	2	1.7175
FAM209A	6	0.44967	0.42686	0.901805	3103	1	-0.40909	0.59326	0.59129	0.96826	3648	0	-4.0813	0.81401	0.74513	0.933392	5062	0	-8.2423	0.88212	0.91622	0.999251	5844	1	0.49185
FAM209B	7	0.80383	0.77784	0.955701	5009	0	-4.0548	0.72789	0.71412	0.96826	4465	0	-5.5092	0.47947	0.50846	0.933392	2960	0	-4.2026	0.95461	0.96338	0.999251	6030	1	-0.93046
FAM20A	9	0.22781	0.2831	0.861948	1995	1	0.44062	0.26807	0.2392	0.910057	1759	1	-5.5533	0.45709	0.47991	0.933392	2814	0	-5.5897	0.084852	0.28482	0.999251	1544	5	3.5592
FAM20B	6	0.56323	0.53549	0.919584	3647	0	-6.1946	0.28745	0.28657	0.944046	1868	0	-6.3126	0.039127	0.04949	0.915863	233	0	-6.3493	0.91267	0.93049	0.999251	5921	1	-0.2299
FAM20C	13	0.91815	0.90477	0.981613	5706	0	-3.9988	0.9492	0.9295	0.976826	5894	0	-5.8821	0.81835	0.76993	0.933392	5090	0	-4.8364	0.24353	0.61204	0.999251	3054	3	3.9904
FAM210A	7	0.95789	0.94567	0.991102	5923	0	-6.5456	0.79902	0.76037	0.96826	4935	0	-6.664	0.60358	0.54693	0.933392	3722	0	-6.7008	0.47373	0.71767	0.999251	4449	2	2.9094
FAM210B	7	0.049783	0.083048	0.74348	668	1	0.23343	0.10483	0.099854	0.83552	870	1	-2.0332	0.21934	0.20015	0.915863	1368	0	-7.0479	0.0028082	0.01496	0.999251	91	6	3.5329
FAM213A	8	0.037385	0.062728	0.647388	561	1	-0.42536	0.31122	0.29106	0.948661	2004	1	-5.005	0.40799	0.43676	0.933392	2514	0	-5.041	0.39185	0.69459	0.999251	3974	4	3.7044
FAM220A	6	0.90347	0.88012	0.972445	5619	0	-4.6106	0.46868	0.47989	0.96826	2913	0	-4.7254	0.53382	0.49404	0.933392	3318	0	-4.9034	0.097601	0.28185	0.999251	1723	3	4.967
FAM24A	6	0.93819	0.92164	0.985733	5811	0	-4.791	0.76003	0.72397	0.96826	4693	0	-6.3876	0.56774	0.50807	0.933392	3519	0	-4.9423	0.0043262	0.032457	0.999251	143	4	4.784
FAM24B	6	0.0037445	0.0057855	0.443785	77	3	1.9987	0.0013546	0.0020167	0.565707	20	3	1.7876	0.080496	0.085414	0.915863	471	0	-1.0358	0.006564	0.039724	0.999251	207	4	5.5965
FAM26D	6	0.0097547	0.010558	0.461744	181	1	0.50242	0.050188	0.064184	0.83552	491	1	0.70479	0.04788	0.06174	0.915863	286	0	-4.3183	0.5185	0.73486	0.999251	4657	2	2.6857
FAM26E	7	0.95422	0.94187	0.989153	5903	0	-4.5716	0.78614	0.75185	0.96826	4848	0	-5.7737	0.58092	0.54693	0.933392	3595	0	-5.8836	0.98427	0.99014	0.999251	6148	0	0.45719
FAM26F	8	0.45497	0.44293	0.902347	3124	1	-0.93092	0.96004	0.92527	0.97667	5960	0	-6.5488	0.89847	0.84162	0.946933	5595	0	-6.5856	0.18504	0.47438	0.999251	2583	1	-0.34509
FAM35A	7	0.4644	0.42964	0.901805	3175	1	-0.26066	0.28691	0.25919	0.912622	1864	1	-1.2206	0.86148	0.79661	0.933854	5361	0	-7.6632	0.47133	0.71653	0.999251	4443	2	3.3507
FAM3A	14	0.13504	0.22113	0.836715	1410	3	1.4569	0.79534	0.79406	0.96826	4912	0	-1.7549	0.80054	0.78827	0.933392	4975	0	-6.3998	0.16488	0.51828	0.999251	2388	6	4.1253
FAM3B	13	0.27014	0.32463	0.868611	2202	2	1.7279	0.52418	0.53016	0.96826	3240	0	-2.4946	0.22911	0.21926	0.933392	1426	0	-4.3638	0.79322	0.9483	0.999251	5593	4	3.2413
FAM3C	7	0.4682	0.43746	0.902347	3190	1	-1.0793	0.14725	0.14556	0.88179	1122	1	-3.4892	0.33675	0.34524	0.933392	2064	0	-6.9497	0.23612	0.49112	0.999251	3001	3	1.7487
FAM3D	14	0.4018	0.49192	0.910573	2847	2	0.97291	0.11138	0.16795	0.88179	908	1	-0.23375	0.13131	0.13721	0.915863	808	0	-4.4695	0.054611	0.24857	0.999251	1075	8	6.4258
FAM47E-STBD1	6	0.82399	0.79329	0.955701	5123	0	-3.242	0.58095	0.57344	0.96826	3566	0	-3.3493	0.29062	0.2768	0.933392	1764	0	-4.7612	0.004315	0.032456	0.999251	142	2	5.0479
FAM57A	7	0.49573	0.46936	0.904505	3339	1	0.49637	0.6108	0.61072	0.96826	3758	0	-3.4786	0.43106	0.45831	0.933392	2653	0	-4.5734	0.046846	0.16418	0.999251	959	5	3.2645
FAM57B	7	0.010865	0.012694	0.461744	199	1	0.15818	0.020689	0.028805	0.809798	239	1	-6.5597	0.14222	0.17524	0.915863	887	0	-2.0406	0.63555	0.82647	0.999251	5083	2	2.2567
FAM69A	8	0.89025	0.85121	0.967726	5543	0	-3.1315	0.99761	0.99524	0.999098	6193	0	-7.6106	0.99216	0.9854	0.994363	6164	0	-7.6476	0.013196	0.07292	0.999251	360	5	4.4863
FAM69B	7	0.52285	0.50088	0.910573	3465	1	-0.46237	0.33135	0.33554	0.96826	2128	0	0.18292	0.29584	0.2702	0.933392	1799	0	-5.3283	0.25149	0.52526	0.999251	3126	4	2.7835
FAM73A	12	0.085228	0.14544	0.807338	1011	2	2.5028	0.65859	0.69537	0.96826	4058	0	-1.8249	0.46413	0.41665	0.933392	2853	0	-5.3283	0.75518	0.93471	0.999251	5483	3	2.1976
FAM73B	6	0.79969	0.75309	0.952366	4973	0	-3.0725	0.92643	0.89244	0.969799	5748	0	-7.3227	0.84947	0.8065	0.938344	5288	0	-7.3597	0.2448	0.49609	0.999251	3065	1	-0.39017
FAM76B	14	0.96718	0.95506	0.991414	5982	0	-1.5128	0.89028	0.89519	0.969799	5525	0	-4.7635	0.83724	0.79506	0.933392	5213	0	-6.8167	0.33393	0.70764	0.999251	3674	6	4.0229
FAM8A1	7	0.77323	0.73871	0.951411	4826	0	-4.2648	0.75171	0.72874	0.96826	4639	0	-6.363	0.52183	0.52417	0.933392	3238	0	-6.3998	0.96782	0.97545	0.999251	6066	1	1.2144
FAM98B	7	0.69436	0.66008	0.941343	4359	0	-1.7637	0.6808	0.68818	0.96826	4185	0	-6.5488	0.90899	0.87128	0.952033	5649	0	-6.5856	0.04771	0.16627	0.999251	969	5	3.5609
FAM9C	7	0.44535	0.42173	0.901649	3084	1	-3.3623	0.39172	0.44141	0.96826	2441	0	-5.9984	0.55384	0.53947	0.933392	3422	0	-6.035	0.019769	0.095873	0.999251	491	5	4.361
FANCA	14	0.80873	0.76588	0.952639	5038	1	0.48852	0.80094	0.79406	0.96826	4948	0	-2.5728	0.38033	0.3604	0.933392	2347	0	-4.4641	0.018611	0.12729	0.999251	467	7	4.8915
FANCM	7	0.14947	0.19255	0.819251	1500	1	-2.9515	0.085609	0.088471	0.83552	727	1	-6.363	0.067723	0.071164	0.915863	389	0	-6.3998	0.054109	0.18806	0.999251	1070	5	4.213
FAP	2	0.26115	0.2422	0.853107	2166	0	-5.6384	0.48186	0.43414	0.96826	2988	0	-9.4677	0.35612	0.31161	0.933392	2193	0	-9.5048	0.42686	0.46805	0.999251	4195	1	-0.5288
FAR1	6	0.65291	0.62115	0.9367	4128	0	-5.9867	0.50324	0.49411	0.96826	3113	0	-6.247	0.82013	0.74912	0.933392	5102	0	-8.0621	0.74964	0.87842	0.999251	5463	2	1.3643
FAR2	10	0.58662	0.55442	0.923677	3770	1	-0.51626	0.62268	0.63652	0.96826	3827	0	-4.1675	0.60652	0.63681	0.933392	3749	0	-6.0821	0.58501	0.83845	0.999251	4926	3	2.7661
FAS	14	0.009159	0.01842	0.491823	174	5	2.3437	0.064984	0.10529	0.83552	588	1	0.87874	0.11344	0.13721	0.915863	690	0	-2.8216	0.015075	0.11226	0.999251	399	8	6.5407
FASLG	9	0.004415	0.0082174	0.443785	95	2	3.6656	0.0097178	0.010934	0.746546	124	2	2.967	0.12676	0.14088	0.915863	771	0	-0.75122	0.017819	0.091097	0.999251	450	7	4.9105
FAT1	14	0.13377	0.21765	0.832828	1406	1	0.19526	0.034297	0.06456	0.83552	387	1	-6.1353	0.055099	0.084708	0.915863	328	1	-6.1719	0.023993	0.14282	0.999251	561	4	5.7807
FAT2	7	0.62535	0.59765	0.933815	3981	0	-4.0921	0.75387	0.72874	0.96826	4654	0	-6.8166	0.82468	0.76901	0.933392	5136	0	-6.8534	0.098159	0.30277	0.999251	1726	5	4.2567
FAT3	3	0.37428	0.34698	0.872726	2709	0	-6.939	0.24992	0.26249	0.912622	1650	0	-7.0577	0.15448	0.13738	0.915863	959	0	-7.0946	0.59609	0.65189	0.999251	4959	1	0.16627
FAT4	9	0.20414	0.24893	0.85542	1853	2	1.1513	0.36606	0.31965	0.96826	2309	0	0.17975	0.079375	0.090246	0.915863	467	0	-2.4204	0.18823	0.46527	0.999251	2610	5	3.644
FATE1	6	0.50714	0.46475	0.902347	3385	1	0.12561	0.45193	0.45787	0.96826	2790	0	-1.3009	0.26957	0.23749	0.933392	1655	0	-5.2629	0.071377	0.21672	0.999251	1309	4	4.2301
FAXDC2	14	0.51235	0.5679	0.92656	3412	1	0.68565	0.26249	0.28356	0.943885	1728	1	-0.76772	0.40917	0.3604	0.933392	2522	0	-4.6819	0.063768	0.27094	0.999251	1204	8	4.1788
FBLN2	13	0.49204	0.5355	0.919584	3317	1	-0.21147	0.52016	0.51632	0.96826	3214	0	-2.0125	0.082844	0.10316	0.915863	494	0	-4.5088	0.52082	0.83537	0.999251	4669	3	3.7207
FBN1	13	0.013412	0.025125	0.491856	246	4	2.506	0.12614	0.18193	0.88179	1001	2	0.99157	0.073165	0.078592	0.915863	428	0	-2.3742	0.23078	0.60318	0.999251	2966	7	3.5428
FBN2	12	0.13909	0.24263	0.853107	1437	2	1.9249	0.80055	0.80082	0.96826	4944	0	-3.5368	0.53866	0.57026	0.933392	3345	0	-4.976	0.17669	0.50843	0.999251	2503	6	3.9328
FBXL17	14	0.37207	0.44837	0.902347	2691	2	1.2325	0.56626	0.57118	0.96826	3485	0	-0.67123	0.49611	0.46764	0.933392	3090	0	-3.6563	0.10009	0.35714	0.999251	1745	8	3.9759
FBXO18	6	0.17859	0.20158	0.819251	1712	1	-0.95182	0.9285	0.89735	0.97028	5760	0	-7.7918	0.85323	0.81439	0.941851	5305	0	-7.8288	0.69904	0.82922	0.999251	5325	1	0.83042
FBXW12	7	0.94464	0.93146	0.988111	5845	0	-5.3237	0.7574	0.73119	0.96826	4672	0	-5.4404	0.53045	0.53561	0.933392	3299	0	-5.4767	0.9859	0.99136	0.999251	6157	0	-0.91882
FBXW7	10	0.18201	0.23564	0.849208	1736	1	-1.4347	0.069498	0.091916	0.83552	619	1	-4.5185	0.073763	0.099954	0.915863	430	0	-4.554	0.72308	0.90414	0.999251	5403	2	1.6641
FCAMR	6	0.88286	0.86215	0.971273	5493	0	-3.6853	0.67611	0.65789	0.96826	4160	0	-6.2061	0.81276	0.74311	0.933392	5054	0	-8.0304	0.52025	0.73662	0.999251	4666	2	2.555
FCAR	7	0.20854	0.24039	0.849592	1876	1	-2.0396	0.2481	0.23638	0.908267	1637	1	-5.6324	0.18804	0.20015	0.915863	1179	0	-2.2191	0.09265	0.29395	0.999251	1667	5	3.4411
FCER1A	6	0.51462	0.46475	0.902347	3422	0	-5.4661	0.56156	0.56094	0.96826	3460	0	-7.011	0.59717	0.53529	0.933392	3687	0	-7.0479	0.4859	0.71551	0.999251	4507	2	2.7878
FCER1G	6	0.70544	0.68362	0.941343	4440	0	-0.9655	0.95514	0.92817	0.976826	5938	0	-6.9932	0.90332	0.86094	0.952033	5613	0	-7.1837	0.055463	0.17671	0.999251	1085	3	5.3236
FCER2	13	0.37018	0.45826	0.902347	2682	1	-0.61502	0.32081	0.3288	0.96826	2059	1	-4.0492	0.36878	0.3398	0.933392	2283	0	-4.0842	0.043746	0.20963	0.999251	902	7	5.7582
FCGR1A	2	0.24237	0.22788	0.842297	2058	0	-6.9081	0.15687	0.17932	0.88179	1160	0	-7.0267	0.60036	0.547	0.933392	3707	0	-7.9981	0.7448	0.76325	0.999251	5457	0	-1.7533
FCGR1B	7	0.47815	0.44537	0.902347	3245	1	0.70574	0.481	0.50911	0.96826	2985	0	-1.9234	0.47947	0.50846	0.933392	2962	0	-4.554	0.85893	0.93711	0.999251	5770	1	0.57789
FCGR2A	12	0.13861	0.24263	0.853107	1434	1	-1.1956	0.12263	0.16619	0.88179	981	1	-4.4903	0.15695	0.16239	0.915863	978	0	-6.0027	0.018577	0.11604	0.999251	466	8	5.4132
FCGR2B	7	0.96423	0.95154	0.991414	5963	0	-5.3699	0.82252	0.78914	0.96826	5091	0	-5.4867	0.64479	0.58332	0.933392	3987	0	-5.523	0.7189	0.86275	0.999251	5389	1	-0.25961
FCGR2C	6	0.19224	0.20913	0.819251	1791	1	-2.1151	0.32855	0.37731	0.96826	2108	0	-4.5273	0.59421	0.53197	0.933392	3672	0	-5.2202	0.67551	0.81835	0.999251	5233	2	1.8789
FCGR3A	12	0.95347	0.93674	0.988111	5895	0	-6.1556	0.88651	0.87959	0.969799	5498	0	-3.4117	0.9693	0.94434	0.977045	6025	0	-6.3103	0.00086084	0.0080054	0.999251	33	8	4.9734
FCGR3B	10	0.089382	0.15675	0.813586	1048	2	1.8705	0.47399	0.51112	0.96826	2950	0	-1.3831	0.53501	0.55334	0.933392	3329	0	-4.1177	0.86378	0.95766	0.999251	5788	2	2.4035
FCGRT	9	0.027076	0.032357	0.532919	426	2	2.969	0.056866	0.078552	0.83552	537	1	-5.2391	0.1237	0.12431	0.915863	750	0	-5.2753	0.010477	0.065905	0.999251	296	5	4.9779
FCN1	6	0.40768	0.38196	0.883722	2882	1	-0.46359	0.31485	0.35109	0.96826	2034	0	-6.8059	0.94624	0.92335	0.972179	5878	0	-7.2401	0.95866	0.96842	0.999251	6039	0	0.37685
FCN2	6	0.47569	0.45712	0.902347	3230	1	-0.27566	0.47042	0.4799	0.96826	2922	0	-5.1314	0.72345	0.65284	0.933392	4478	0	-6.1127	0.97093	0.98061	0.999251	6086	0	-0.0034492
FCRL1	7	0.68147	0.65415	0.941343	4279	0	-1.1304	0.46125	0.50121	0.96826	2849	0	-2.669	0.58092	0.54693	0.933392	3601	0	-4.7221	0.014098	0.06435	0.999251	374	4	6.2978
FCRL2	5	0.81984	0.78056	0.955701	5101	0	-2.3358	0.81252	0.7621	0.96826	5032	0	-8.1489	0.44528	0.43183	0.933392	2756	0	-4.6579	0.18108	0.38408	0.999251	2547	3	2.8718
FCRL3	7	0.9241	0.90722	0.981613	5734	0	-3.6888	0.86207	0.81128	0.968843	5335	0	-7.4272	0.98487	0.97484	0.989165	6116	0	-7.7337	0.42104	0.67889	0.999251	4159	2	3.4185
FCRL4	6	0.24817	0.24692	0.854344	2095	1	-1.9823	0.6813	0.65789	0.96826	4190	0	-6.4442	0.17309	0.17542	0.915863	1089	0	-7.1908	0.090619	0.26499	0.999251	1633	3	3.5188
FCRL5	6	0.72488	0.69769	0.945977	4559	0	-3.0673	0.7962	0.75655	0.96826	4916	0	-7.114	0.41064	0.44898	0.933392	2536	0	-8.0699	0.35507	0.59715	0.999251	3781	3	2.1236
FCRL6	5	0.069957	0.10606	0.795363	863	1	-4.1142	0.076992	0.068181	0.83552	671	1	-5.0973	0.089243	0.080798	0.915863	538	0	-5.1334	0.053578	0.15596	0.999251	1063	2	3.6256
FCRLA	13	0.13253	0.2197	0.832828	1397	2	2.561	0.12169	0.16578	0.88179	973	1	-1.6666	0.9298	0.88856	0.958701	5774	0	-5.7732	0.91096	0.97948	0.999251	5914	3	2.5032
FDCSP	4	0.12232	0.12439	0.80161	1323	1	-2.4452	0.20035	0.19338	0.88179	1375	0	-2.8979	0.16416	0.15019	0.915863	1025	0	-3.9552	0.38441	0.55196	0.999251	3927	2	-1.8303
FDFT1	13	0.16836	0.27379	0.855585	1647	3	0.88606	0.46434	0.42654	0.96826	2879	1	-4.1096	0.69013	0.72806	0.933392	4259	0	-4.1446	0.49369	0.82081	0.999251	4545	3	4.1639
FER1L4	6	0.057692	0.093302	0.767812	746	2	1.5506	0.3186	0.35109	0.96826	2050	0	0.27529	0.47203	0.47948	0.933392	2901	0	-3.6866	0.58143	0.75957	0.999251	4915	2	2.2809
FER1L5	6	0.6525	0.62115	0.9367	4125	0	-0.85013	0.40569	0.45026	0.96826	2513	0	-6.247	0.82013	0.74912	0.933392	5101	0	-6.2836	0.0040901	0.031884	0.999251	130	3	5.4787
FER1L6	13	0.76901	0.73192	0.951411	4804	1	-2.9703	0.65144	0.70635	0.96826	4007	0	-5.4167	0.6662	0.70711	0.933392	4106	0	-5.01	0.059129	0.23417	0.999251	1135	6	6.1519
FFAR1	6	0.50859	0.46475	0.902347	3392	1	-4.8781	0.48696	0.49411	0.96826	3018	0	-5.1268	0.61249	0.56138	0.933392	3787	0	-7.6318	0.029174	0.10951	0.999251	656	4	4.5216
FFAR2	13	0.33634	0.41048	0.890482	2522	2	1.0812	0.68384	0.72357	0.96826	4203	0	-2.2112	0.88782	0.83656	0.944533	5526	0	-5.2753	0.60398	0.87663	0.999251	4987	4	3.8649
FFAR3	6	0.27092	0.2696	0.855585	2210	1	-3.764	0.16766	0.16666	0.88179	1227	1	-6.9545	0.080087	0.085414	0.915863	469	0	-6.9914	0.24202	0.49369	0.999251	3050	3	2.6021
FFAR4	6	0.10362	0.14029	0.802012	1160	2	0.85181	0.11712	0.12608	0.88179	937	1	-1.0646	0.10711	0.097033	0.915863	649	0	-3.9552	0.039567	0.1469	0.999251	831	5	3.2444
FGA	7	0.6858	0.66008	0.941343	4306	0	-2.2031	0.65119	0.64848	0.96826	4004	0	-3.9905	0.70752	0.62935	0.933392	4373	0	-5.9697	0.35302	0.6272	0.999251	3767	2	3.7205
FGB	7	0.50796	0.48504	0.910573	3389	1	-1.2758	0.90654	0.87104	0.969799	5624	0	-5.8293	0.1874	0.20015	0.915863	1175	0	-7.0869	0.078783	0.24219	0.999251	1442	5	1.9198
FGF10	13	0.042419	0.057216	0.624746	600	1	-0.38541	0.025424	0.057034	0.83552	299	1	-1.4391	0.020783	0.028325	0.915863	125	1	-4.0525	0.24749	0.61686	0.999251	3085	5	5.2205
FGF19	7	0.88401	0.85309	0.967726	5501	0	-7.8823	0.99942	0.99924	0.999966	6205	0	-8.1344	0.59899	0.54693	0.933392	3692	0	-8.0384	0.045912	0.16307	0.999251	940	3	4.3888
FGF4	5	0.48545	0.44546	0.902347	3283	0	-0.41763	0.38233	0.39774	0.96826	2382	0	-3.6221	0.28776	0.30495	0.933392	1739	0	-8.1235	0.55823	0.72347	0.999251	4816	2	-0.91199
FGF6	7	0.77434	0.74324	0.952208	4835	0	-4.9549	0.60692	0.60418	0.96826	3735	0	-5.0022	0.50608	0.51635	0.933392	3151	0	-5.5001	0.62934	0.82647	0.999251	5065	2	2.6466
FGFR1	13	0.27674	0.32463	0.868611	2234	1	-0.93546	0.15719	0.18194	0.88179	1165	1	-1.2877	0.14926	0.15172	0.915863	938	0	-3.6563	0.12704	0.40965	0.999251	2038	7	4.5642
FGFR2	15	0.15181	0.23699	0.849592	1515	3	1.6371	0.14091	0.19858	0.88179	1080	2	1.1687	0.45922	0.38061	0.933392	2821	0	-3.0842	0.030551	0.19781	0.999251	680	10	4.1076
FGFR3	12	0.71846	0.69637	0.945977	4509	1	-0.48563	0.39042	0.36983	0.96826	2433	1	-6.4614	0.69397	0.70314	0.933392	4278	0	-4.1963	0.038962	0.18382	0.999251	824	5	5.1959
FGFR4	13	0.96372	0.94981	0.991102	5956	0	-3.242	0.67814	0.72357	0.96826	4169	0	-3.3493	0.52477	0.50283	0.933392	3257	0	-4.7767	0.44082	0.79324	0.999251	4268	5	3.0401
FGFRL1	5	0.45259	0.40524	0.883722	3112	0	0.17395	0.13346	0.13951	0.88179	1033	1	-5.5518	0.42963	0.42511	0.933392	2644	0	-7.8417	0.02534	0.094056	0.999251	587	3	5.6727
FGG	7	0.92007	0.90432	0.981613	5718	0	-3.7405	0.69137	0.69092	0.96826	4247	0	-4.6049	0.41846	0.43627	0.933392	2591	0	-4.6405	0.48535	0.72673	0.999251	4505	3	2.5385
FGL2	7	0.87382	0.84734	0.967726	5430	0	-2.2753	0.74595	0.72629	0.96826	4605	0	-6.3754	0.51287	0.52026	0.933392	3184	0	-6.4121	0.088301	0.28708	0.999251	1596	3	4.1213
FIBCD1	10	0.084433	0.1513	0.810358	1000	2	1.0842	0.63324	0.63652	0.96826	3888	0	-5.8471	0.81201	0.75083	0.933392	5048	0	-4.5095	0.081991	0.28291	0.999251	1506	3	5.6633
FICD	12	0.57171	0.58363	0.933815	3689	1	-0.68278	0.093093	0.14473	0.88179	784	2	1.1928	0.30093	0.31775	0.933392	1836	0	-2.6679	0.010079	0.078582	0.999251	290	8	4.0312
FIG4	7	0.69936	0.67151	0.941343	4402	0	-2.7618	0.69137	0.69092	0.96826	4246	0	-5.1959	0.41846	0.43627	0.933392	2587	0	-6.5072	0.52049	0.74983	0.999251	4667	3	2.5751
FIS1	11	0.8517	0.83023	0.964367	5304	0	-0.91853	0.85501	0.85073	0.968843	5293	0	-4.1675	0.6017	0.64223	0.933392	3714	0	-4.2026	0.42001	0.75388	0.999251	4152	3	3.3656
FITM1	6	0.45411	0.43441	0.902347	3118	1	-3.6659	0.38759	0.43467	0.96826	2417	0	-7.0345	0.93711	0.91001	0.967799	5819	0	-8.2457	0.13367	0.34155	0.999251	2097	4	4.3223
FITM2	6	0.78858	0.74919	0.952208	4902	0	-2.8376	0.70548	0.67828	0.96826	4324	0	-4.872	0.56103	0.50105	0.933392	3469	0	-6.0509	0.01453	0.070748	0.999251	383	3	5.5631
FKBP10	13	0.2511	0.32463	0.868611	2108	2	1.3694	0.52394	0.53016	0.96826	3238	0	-1.5587	0.57241	0.60591	0.933392	3541	0	-2.9307	0.013218	0.098075	0.999251	362	9	5.163
FKBP11	12	0.17725	0.26346	0.855585	1705	2	1.7495	0.5851	0.64046	0.96826	3585	0	-1.5361	0.67924	0.70314	0.933392	4192	0	-4.3638	0.73256	0.92301	0.999251	5427	4	2.4466
FKBP14	6	0.23391	0.23181	0.842297	2025	1	0.32082	0.05667	0.064186	0.83552	534	1	-2.0486	0.09821	0.097033	0.915863	589	0	-7.0399	0.98366	0.98657	0.999251	6144	0	-0.81483
FKBP1A	6	0.89622	0.87475	0.972445	5581	0	-7.4969	0.65768	0.65012	0.96826	4051	0	-6.24	0.40619	0.44512	0.933392	2489	0	-7.6528	0.18581	0.42811	0.999251	2587	3	1.8327
FKBP7	6	0.65268	0.62115	0.9367	4127	0	-1.1097	0.62972	0.6315	0.96826	3870	0	-4.7254	0.48959	0.48671	0.933392	3043	0	-4.7612	0.56926	0.75797	0.999251	4850	1	-0.75944
FKBP8	13	0.98302	0.97131	0.992394	6102	0	-5.5	0.9824	0.97024	0.988376	6104	0	-5.8471	0.9298	0.88856	0.958701	5775	0	-5.8836	0.15699	0.47828	0.999251	2310	2	2.1845
FKBP9	9	0.61073	0.5903	0.933815	3904	1	0.62962	0.98208	0.9688	0.987269	6103	0	-6.7983	0.94689	0.92327	0.972179	5882	0	-6.8352	0.18006	0.46065	0.999251	2536	2	4.7409
FKRP	6	0.14419	0.16415	0.815433	1470	1	-4.8862	0.72456	0.69285	0.96826	4451	0	-6.2198	0.51007	0.49404	0.933392	3168	0	-6.2565	0.56567	0.75629	0.999251	4843	1	-0.1631
FKTN	6	0.4646	0.44968	0.902347	3177	1	-0.0072313	0.42029	0.45026	0.96826	2597	0	-1.1501	0.36522	0.38505	0.933392	2259	0	-4.2026	0.0084004	0.043874	0.999251	252	5	5.9148
FLG2	7	0.48557	0.45333	0.902347	3285	1	-0.18196	0.17037	0.19073	0.88179	1240	1	-4.4733	0.38341	0.40416	0.933392	2375	0	-4.5088	0.13605	0.37489	0.999251	2114	3	3.7257
FLNA	12	0.7038	0.68019	0.941343	4431	1	-0.85477	0.47696	0.47535	0.96826	2964	0	-1.6731	0.49679	0.47526	0.933392	3097	0	-3.774	0.36489	0.70843	0.999251	3833	5	3.1952
FLRT1	6	0.22173	0.23181	0.842297	1950	1	-3.5119	0.3586	0.40253	0.96826	2266	0	-0.47882	0.15204	0.16456	0.915863	951	0	-4.2496	0.55925	0.74969	0.999251	4823	2	2.5198
FLRT2	7	0.028189	0.0375	0.550792	441	2	1.2743	0.013266	0.028803	0.809798	158	1	-6.247	0.014402	0.029026	0.915863	79	1	-6.2836	0.79171	0.9017	0.999251	5590	2	1.6646
FLRT3	5	0.094866	0.12497	0.80161	1094	2	0.80813	0.21773	0.19254	0.88179	1462	1	-5.3682	0.18102	0.14717	0.915863	1135	0	-5.4044	0.93267	0.94883	0.999251	5974	0	0.27053
FLT1	6	0.086913	0.12311	0.80161	1025	2	1.3298	0.3345	0.38565	0.96826	2150	0	-4.7254	0.53382	0.49404	0.933392	3320	0	-4.7993	0.42068	0.66751	0.999251	4156	1	0.024301
FLT3	8	0.72814	0.70213	0.945977	4575	0	-1.9512	0.82621	0.79606	0.96826	5117	0	-6.3506	0.91198	0.86642	0.952033	5668	0	-6.3998	0.094419	0.31308	0.999251	1689	4	2.5858
FLT3LG	7	0.5973	0.56214	0.924699	3825	0	-0.43778	0.68027	0.68818	0.96826	4182	0	-6.1207	0.32289	0.29219	0.933392	1973	0	-6.1573	0.57221	0.79981	0.999251	4868	2	2.6228
FLT4	13	0.13024	0.2197	0.832828	1381	3	1.5468	0.067401	0.094706	0.83552	604	1	0.36805	0.051944	0.07859	0.915863	305	1	-3.0799	0.44272	0.79391	0.999251	4278	4	3.99
FLVCR1	7	0.20645	0.24039	0.849592	1865	1	-4.7567	0.2125	0.19073	0.88179	1440	1	-4.872	0.61732	0.55437	0.933392	3821	0	-6.2148	0.048316	0.17615	0.999251	978	1	0.54177
FLVCR2	12	0.69449	0.67212	0.941343	4362	1	0.38571	0.45692	0.4013	0.96826	2823	0	-3.6101	0.28242	0.29984	0.933392	1716	0	-3.9654	0.14281	0.45619	0.999251	2176	7	3.3829
FMNL1	12	0.93413	0.91857	0.984452	5793	0	-2.5941	0.80546	0.80082	0.96826	4983	0	-3.4461	0.4519	0.41665	0.933392	2794	0	-3.2545	0.15547	0.4741	0.999251	2293	6	5.0284
FMO1	6	0.69586	0.67375	0.941343	4372	0	-0.84975	0.49189	0.49411	0.96826	3046	0	-6.0911	0.34125	0.36808	0.933392	2085	0	-6.1277	0.15414	0.37449	0.999251	2278	4	3.2615
FMO3	7	0.9916	0.98779	0.995804	6160	0	-7.2354	0.94222	0.90465	0.970858	5865	0	-7.3543	0.86894	0.8146	0.941851	5406	0	-7.3912	0.45339	0.7059	0.999251	4342	3	2.4286
FMO4	7	0.81607	0.78988	0.955701	5085	0	-2.9085	0.60257	0.60418	0.96826	3709	0	-3.0127	0.27875	0.24741	0.933392	1694	0	-6.8891	0.20023	0.44114	0.999251	2702	4	4.3335
FMO5	5	0.016527	0.016314	0.479454	285	2	1.9008	0.0051887	0.0059433	0.576568	72	2	2.3941	0.070301	0.071005	0.915863	404	0	-1.9588	0.077932	0.24195	0.999251	1425	3	2.2754
FMR1NB	4	0.77221	0.74456	0.952208	4818	0	-5.0346	0.87646	0.82917	0.968843	5424	0	-9.0006	0.79315	0.73429	0.933392	4924	0	-9.0377	0.16841	0.37007	0.999251	2419	3	2.2559
FN1	14	0.89504	0.87951	0.972445	5569	0	-1.8876	0.92745	0.91801	0.972448	5752	0	-5.2445	0.9185	0.86732	0.952033	5709	0	-5.8295	0.25303	0.6187	0.999251	3138	6	3.9141
FNDC3A	14	0.063543	0.1111	0.795363	798	2	2.1557	0.083288	0.10529	0.83552	713	1	0.34581	0.070009	0.08471	0.915863	403	0	-3.9552	0.042084	0.21755	0.999251	869	6	6.285
FNDC3B	16	0.094799	0.17053	0.819251	1093	4	2.2032	0.44728	0.42581	0.96826	2761	1	0.14568	0.46897	0.39995	0.933392	2888	0	-4.0591	0.012706	0.096942	0.999251	346	11	4.4462
FNDC4	11	0.9033	0.87826	0.972445	5616	0	-2.035	0.78497	0.77841	0.96826	4841	0	-3.4774	0.94116	0.90146	0.965102	5846	0	-6.9412	0.36753	0.70888	0.999251	3846	3	4.0785
FNDC5	12	0.97365	0.96109	0.991414	6033	0	-2.9671	0.92982	0.90874	0.971103	5776	0	-4.7469	0.96585	0.9349	0.973833	6007	0	-6.2565	0.91188	0.9795	0.999251	5917	3	2.0101
FNDC9	9	0.62975	0.59838	0.933815	4007	1	-1.2285	0.92936	0.898	0.970615	5770	0	-5.4867	0.8196	0.75941	0.933392	5099	0	-7.4159	0.71861	0.88592	0.999251	5387	3	2.5464
FOCAD	11	0.88162	0.86376	0.971283	5485	0	-3.3313	0.64203	0.67272	0.96826	3951	0	-4.5623	0.7224	0.7119	0.933392	4465	0	-4.5979	0.32683	0.65564	0.999251	3636	3	3.9761
FOLH1	12	0.017744	0.026392	0.497075	303	3	3.3749	0.0033057	0.0059417	0.576568	50	2	4.1841	0.14622	0.16239	0.915863	920	0	-1.7638	0.21981	0.56652	0.999251	2870	5	4.3344
FOLR1	14	0.08705	0.1441	0.806569	1028	2	0.9691	0.1842	0.21623	0.903706	1303	1	-0.99738	0.81527	0.79506	0.933392	5067	0	-4.976	0.13345	0.43063	0.999251	2094	6	4.2512
FOLR2	7	0.011498	0.013349	0.461744	211	1	-0.529	0.029932	0.049483	0.83552	345	1	-4.9064	0.088443	0.098458	0.915863	531	0	-4.9423	0.32337	0.61326	0.999251	3617	3	2.6968
FOLR4	7	0.080964	0.13494	0.802012	975	2	1.5846	0.056484	0.077285	0.83552	533	1	-0.6765	0.08253	0.085005	0.915863	487	0	-5.3795	0.38058	0.64582	0.999251	3912	3	3.0699
FPR1	8	0.0027945	0.0047816	0.443785	60	3	2.7735	0.21999	0.21644	0.903706	1479	1	-1.3593	0.34198	0.30306	0.933392	2092	0	-3.5364	0.15029	0.41761	0.999251	2252	5	4.346
FPR2	13	0.099989	0.16611	0.815433	1128	2	1.4751	0.19738	0.19827	0.88179	1359	1	-6.085	0.3988	0.3398	0.933392	2450	0	-6.7008	0.17742	0.50248	0.999251	2510	6	5.1528
FPR3	7	0.32198	0.31901	0.868611	2450	1	0.39607	0.1018	0.099854	0.83552	851	1	-4.3861	0.12187	0.11156	0.915863	743	0	-6.7695	0.53726	0.76293	0.999251	4732	3	2.3604
FRAS1	6	0.034218	0.053982	0.612028	516	2	1.9108	0.36395	0.4107	0.96826	2295	0	-0.95512	0.32635	0.35047	0.933392	2000	0	-4.3071	0.039762	0.1469	0.999251	835	2	4.5215
FREM1	14	0.4399	0.52305	0.914413	3056	2	0.85403	0.66893	0.71571	0.96826	4116	0	-1.106	0.6967	0.74215	0.933392	4292	0	-3.915	0.47739	0.8194	0.999251	4468	6	2.7863
FREM2	6	0.12887	0.16081	0.813586	1370	2	0.69347	0.40626	0.45026	0.96826	2516	0	-5.3179	0.60918	0.56138	0.933392	3760	0	-5.3541	0.089935	0.25744	0.999251	1625	3	4.0294
FRMD3	6	0.72877	0.7022	0.945977	4581	0	-1.3498	0.56523	0.56094	0.96826	3478	0	-7.0577	0.93967	0.91256	0.968905	5840	0	-7.9774	0.1701	0.39641	0.999251	2438	2	1.5776
FRMD5	13	0.22237	0.31349	0.861948	1955	1	0.15388	0.41779	0.39402	0.96826	2577	1	-0.012049	0.19272	0.19712	0.915863	1210	0	-1.6675	0.00088951	0.0081122	0.999251	34	8	6.3405
FRRS1	5	0.78649	0.7441	0.952208	4895	0	-5.4364	0.77978	0.73635	0.96826	4806	0	-5.5533	0.62683	0.56658	0.933392	3878	0	-7.5944	0.41368	0.62101	0.999251	4108	2	2.4813
FRRS1L	4	0.36496	0.33259	0.872726	2650	1	-2.7777	0.14887	0.13539	0.88179	1129	1	-2.8804	0.15664	0.13881	0.915863	973	0	-2.9126	0.96837	0.96709	0.999251	6075	0	-0.38673
FSD1L	7	0.41031	0.39023	0.883722	2904	1	-0.71198	0.43807	0.48449	0.96826	2702	0	-7.348	0.56234	0.54693	0.933392	3480	0	-7.3849	0.0232	0.10331	0.999251	548	5	5.0907
FSHR	7	0.95852	0.94567	0.991102	5926	0	-5.6466	0.93376	0.89332	0.969799	5803	0	-6.5812	0.85134	0.78704	0.933392	5299	0	-6.6179	0.71085	0.85986	0.999251	5371	2	2.1406
FSTL1	12	0.035952	0.048315	0.588143	540	2	3.0754	0.57342	0.63042	0.96826	3533	0	-4.5058	0.72152	0.72716	0.933392	4461	0	-4.8364	0.47889	0.79436	0.999251	4475	3	3.5456
FTHL17	5	0.65525	0.62495	0.938359	4140	0	-3.1819	0.52011	0.51421	0.96826	3212	0	-5.3433	0.58702	0.51308	0.933392	3628	0	-6.4723	0.95112	0.96326	0.999251	6020	0	-0.25556
FURIN	14	0.14551	0.25113	0.855585	1478	2	2.2211	0.040449	0.074124	0.83552	434	2	2.5187	0.096623	0.13721	0.915863	581	0	-0.53102	0.25676	0.6247	0.999251	3176	6	3.4765
FUT1	7	0.93626	0.91967	0.984818	5806	0	-4.1103	0.73369	0.71413	0.96826	4530	0	-6.2867	0.49031	0.50846	0.933392	3049	0	-6.3234	0.1497	0.39047	0.999251	2245	3	2.0688
FUT10	12	0.026058	0.03979	0.563127	407	1	-0.90224	0.12011	0.16619	0.88179	960	1	-4.0994	0.24878	0.28175	0.933392	1536	0	-4.9079	0.083009	0.31814	0.999251	1523	2	4.5999
FUT11	12	0.17495	0.25891	0.855585	1686	2	1.5308	0.10084	0.15064	0.88179	846	1	0.51821	0.086843	0.11858	0.915863	526	0	-3.4061	0.88674	0.96992	0.999251	5848	3	2.3504
FUT2	11	0.90451	0.88495	0.97287	5626	0	-0.76437	0.8657	0.8586	0.969799	5358	0	-5.0156	0.62893	0.66853	0.933392	3891	0	-5.5001	0.060785	0.23505	0.999251	1163	5	5.0444
FUT3	6	0.25744	0.26209	0.855585	2150	1	-3.0842	0.20976	0.19685	0.88179	1420	1	-5.0973	0.24946	0.22731	0.933392	1537	0	-5.1334	0.98447	0.98689	0.999251	6149	0	-0.021937
FUT4	7	0.78164	0.7567	0.952366	4870	0	-2.0733	0.49814	0.50911	0.96826	3082	0	-2.8714	0.55461	0.53947	0.933392	3435	0	-6.7791	0.45453	0.7059	0.999251	4348	3	2.5262
FUT5	6	0.71782	0.68362	0.941343	4505	0	-1.2653	0.43153	0.45786	0.96826	2657	0	-6.2997	0.43296	0.45669	0.933392	2673	0	-6.3364	0.046027	0.16562	0.999251	941	3	5.0958
FUT6	14	0.0024231	0.0041935	0.443785	53	1	-1.4747	0.55242	0.55771	0.96826	3400	0	-4.4014	0.21228	0.21158	0.933392	1316	0	-6.1277	0.23866	0.6016	0.999251	3022	6	4.545
FUT7	7	0.48245	0.44537	0.902347	3267	1	0.37724	0.24037	0.22484	0.906925	1589	1	-4.0329	0.49324	0.50846	0.933392	3067	0	-7.2236	0.94308	0.95828	0.999251	5998	1	-0.34276
FUT8	14	0.8649	0.84215	0.967726	5378	0	-3.7405	0.90475	0.90391	0.970858	5611	0	-4.872	0.66181	0.68196	0.933392	4078	0	-4.9079	0.03405	0.19237	0.999251	735	4	3.5704
FUT9	7	0.7991	0.77784	0.955701	4969	0	-2.7777	0.58709	0.59397	0.96826	3603	0	-5.2881	0.25779	0.22968	0.933392	1579	0	-5.7986	0.080753	0.25531	0.999251	1481	4	3.2295
FUZ	12	0.076926	0.12504	0.80161	929	1	-0.2084	0.82818	0.82269	0.968843	5125	0	-2.77	0.72636	0.73104	0.933392	4490	0	-6.1127	0.20221	0.54789	0.999251	2718	4	3.2546
FXYD1	13	0.072501	0.12537	0.80161	888	1	0.57956	0.20009	0.21482	0.903706	1371	1	-3.9838	0.21671	0.19712	0.915863	1353	0	-6.4243	0.083854	0.30822	0.999251	1533	4	5.4744
FXYD2	12	0.59025	0.58363	0.933815	3791	1	0.11584	0.72866	0.73476	0.96826	4477	0	-2.5728	0.30666	0.31775	0.933392	1882	0	-2.6037	0.47431	0.79345	0.999251	4454	4	3.527
FXYD3	7	0.81907	0.78988	0.955701	5098	0	-5.6939	0.76966	0.74286	0.96826	4747	0	-5.8112	0.79517	0.7334	0.933392	4942	0	-6.5636	0.52218	0.75047	0.999251	4673	3	1.7967
FXYD4	5	0.75737	0.71844	0.951411	4744	0	-3.5126	0.25672	0.26117	0.912622	1697	0	-3.6221	0.015183	0.030977	0.915863	86	1	-3.6563	0.22455	0.44267	0.999251	2900	3	2.9892
FXYD5	11	0.14251	0.22703	0.842297	1456	2	1.7159	0.42676	0.37497	0.96826	2628	1	-5.6781	0.86249	0.79548	0.933392	5364	0	-5.7146	0.037513	0.17052	0.999251	799	7	4.2507
FXYD6	11	0.75611	0.71883	0.951411	4734	0	-1.3698	0.77276	0.77243	0.96826	4761	0	-2.868	0.51474	0.54575	0.933392	3197	0	-4.312	0.078228	0.29406	0.999251	1432	3	4.0637
FXYD6-FXYD2	7	0.7784	0.75236	0.952208	4854	0	-1.3495	0.98542	0.97493	0.990613	6120	0	-7.0577	0.96222	0.94156	0.97579	5979	0	-7.47	0.037124	0.14976	0.999251	788	2	3.1952
FXYD7	5	0.6451	0.61543	0.93447	4085	0	-1.8869	0.82559	0.77838	0.96826	5108	0	-5.9163	0.69743	0.62727	0.933392	4298	0	-9.0981	0.18968	0.4053	0.999251	2619	3	3.4173
FZD1	6	0.0021321	0.0043019	0.443785	47	2	3.2736	0.00098285	0.0017107	0.565707	14	3	1.6822	0.024426	0.037238	0.915863	146	1	-3.6398	0.0075816	0.040888	0.999251	233	3	6.2859
FZD10	7	0.63406	0.6043	0.933815	4035	0	-3.9372	0.48005	0.50911	0.96826	2981	0	-4.0492	0.45559	0.49641	0.933392	2810	0	-5.1032	0.11042	0.32928	0.999251	1871	4	4.9982
FZD2	7	0.6476	0.61726	0.93447	4097	0	-0.74358	0.38003	0.43247	0.96826	2367	0	-3.8817	0.29129	0.2702	0.933392	1765	0	-4.3862	0.39041	0.65554	0.999251	3962	3	2.6767
FZD3	7	0.83881	0.80122	0.955701	5224	0	-1.724	0.9391	0.89547	0.969799	5842	0	-6.2997	0.86256	0.79846	0.9353	5367	0	-6.3364	0.045252	0.16307	0.999251	933	3	4.9054
FZD4	9	0.084266	0.1418	0.803846	999	2	1.863	0.42399	0.4537	0.96826	2618	0	-0.84504	0.91898	0.86858	0.952033	5713	0	-7.3469	0.12532	0.37723	0.999251	2020	5	4.554
FZD5	5	0.89062	0.86801	0.972227	5545	0	-6.3864	0.85705	0.79989	0.96826	5303	0	-6.5046	0.81131	0.7685	0.933392	5044	0	-7.2878	0.97191	0.9758	0.999251	6088	0	-0.30814
FZD6	10	0.71874	0.67678	0.941343	4514	0	0.11315	0.68739	0.67675	0.96826	4221	0	-2.7348	0.31817	0.27336	0.933392	1937	0	-3.3829	0.16698	0.47382	0.999251	2401	5	3.4534
FZD7	6	0.76684	0.7368	0.951411	4790	0	-6.129	0.91062	0.85673	0.969553	5654	0	-6.5488	0.82013	0.74912	0.933392	5100	0	-6.5856	0.012574	0.061295	0.999251	340	3	2.9777
FZD8	5	0.63217	0.61543	0.93447	4025	0	-2.0165	0.41118	0.41862	0.96826	2538	0	-2.2088	0.5487	0.4951	0.933392	3402	0	-6.7695	0.29945	0.54203	0.999251	3480	3	2.2145
FZD9	7	0.7693	0.73871	0.951411	4805	0	-2.4009	0.39455	0.44141	0.96826	2458	0	-2.8804	0.25779	0.22968	0.933392	1584	0	-5.4487	0.31963	0.61017	0.999251	3604	3	3.0597
G0S2	6	0.32651	0.32924	0.870085	2468	1	-5.5011	0.70686	0.68815	0.96826	4333	0	-5.6377	0.71023	0.63993	0.933392	4393	0	-8.0931	0.037329	0.13878	0.999251	795	4	3.2747
G6PC	8	0.74202	0.70788	0.948681	4652	0	-1.2233	0.67119	0.66571	0.96826	4131	0	-6.4933	0.88369	0.82399	0.941851	5496	0	-6.5301	0.2828	0.58244	0.999251	3359	3	3.3815
G6PC2	7	0.02316	0.029207	0.524452	372	2	2.3382	0.031884	0.049485	0.83552	370	2	1.2977	0.15623	0.17524	0.915863	969	0	-2.1614	0.011229	0.058108	0.999251	313	4	5.31
G6PC3	13	0.13093	0.2197	0.832828	1386	2	2.3069	0.13775	0.18193	0.88179	1060	1	-4.0492	0.27428	0.32115	0.933392	1676	0	-4.0842	0.55014	0.84835	0.999251	4785	2	0.83616
GAA	13	0.40939	0.4895	0.910573	2896	1	0.10961	0.31431	0.3288	0.96826	2028	1	-2.4126	0.33722	0.3398	0.933392	2067	0	-2.1907	0.044538	0.21063	0.999251	921	6	5.6926
GABBR1	13	0.04424	0.059172	0.629388	618	1	0.13329	0.095245	0.15315	0.88179	803	1	-1.6421	0.14434	0.15172	0.915863	906	0	-1.6675	0.037166	0.20262	0.999251	792	5	5.3231
GABBR2	7	0.17096	0.20463	0.819251	1663	2	0.85708	0.3903	0.44141	0.96826	2432	0	-0.72329	0.30767	0.2702	0.933392	1887	0	-5.124	0.34099	0.62469	0.999251	3714	3	2.8217
GABRA1	16	0.2219	0.34645	0.872726	1951	3	1.8288	0.12089	0.18835	0.88179	965	2	1.5249	0.42789	0.39995	0.933392	2631	0	-2.387	0.019698	0.13649	0.999251	489	9	7.0342
GABRA2	15	0.030969	0.04828	0.588143	476	4	2.5739	0.12816	0.18274	0.88179	1011	2	1.3224	0.47996	0.45643	0.933392	2982	0	-3.3585	0.10475	0.3798	0.999251	1808	8	4.6652
GABRA3	7	0.10668	0.14705	0.807338	1187	1	-7.1976	0.42889	0.48449	0.96826	2646	0	-7.3164	0.23976	0.20015	0.915863	1487	0	-7.3533	0.47421	0.71767	0.999251	4453	2	3.1452
GABRA4	7	0.53649	0.50871	0.910573	3522	1	-0.37614	0.65286	0.64848	0.96826	4021	0	-4.6376	0.93655	0.90168	0.965102	5815	0	-7.1908	0.14438	0.38526	0.999251	2192	4	4.4938
GABRA5	14	0.30645	0.35491	0.872726	2381	1	-1.3671	0.78467	0.78712	0.96826	4838	0	-1.9607	0.82702	0.79506	0.933392	5147	0	-4.1505	0.31254	0.68974	0.999251	3568	5	4.8892
GABRA6	8	0.00369	0.0077441	0.443785	75	4	1.9913	0.31364	0.29106	0.948661	2024	1	0.84644	0.44442	0.46657	0.933392	2751	0	-7.4098	0.023687	0.10541	0.999251	555	5	5.235
GABRB1	13	0.0057937	0.013338	0.461744	121	4	3.263	0.0026007	0.0044692	0.565707	40	2	4.476	0.047193	0.07859	0.915863	284	1	-1.4892	0.00021617	0.0026063	0.999251	10	9	7.0835
GABRB2	13	0.52609	0.55895	0.924699	3478	1	0.18991	0.1214	0.16578	0.88179	971	2	1.0497	0.071616	0.078592	0.915863	415	0	-2.5138	0.078053	0.29025	0.999251	1428	7	5.473
GABRB3	14	0.059702	0.10785	0.795363	761	2	2.7516	0.069161	0.10529	0.83552	617	2	1.9988	0.40885	0.3604	0.933392	2518	0	-2.033	0.65028	0.89505	0.999251	5146	5	2.0101
GABRD	4	0.17533	0.16124	0.815124	1691	1	-1.2418	0.4951	0.49011	0.96826	3063	0	-7.0345	0.63278	0.5671	0.933392	3915	0	-7.0714	0.1693	0.37301	0.999251	2430	3	2.3804
GABRE	7	0.93864	0.9237	0.986492	5813	0	-4.2555	0.73982	0.71661	0.96826	4565	0	-4.872	0.50262	0.5124	0.933392	3120	0	-4.9079	0.3796	0.64582	0.999251	3905	3	2.3101
GABRG1	5	0.23083	0.22492	0.840022	2009	1	-1.5576	0.30667	0.34732	0.96826	1972	0	-4.3784	0.40962	0.4117	0.933392	2526	0	-7.8963	0.55332	0.72347	0.999251	4802	1	-0.62142
GABRG2	13	0.90664	0.88433	0.972622	5642	0	-3.9372	0.89111	0.88792	0.969799	5532	0	-4.0492	0.67672	0.71983	0.933392	4175	0	-4.462	0.11632	0.39397	0.999251	1935	6	5.7048
GABRG3	7	0.015888	0.01859	0.491823	279	3	2.5913	0.0040177	0.0048836	0.565707	58	2	3.2613	0.086436	0.085005	0.915863	523	0	-0.73894	0.71066	0.85986	0.999251	5368	2	2.0596
GABRP	11	0.89146	0.87826	0.972445	5551	0	-2.0889	0.67139	0.68086	0.96826	4134	0	-3.779	0.24787	0.27911	0.933392	1527	0	-3.8134	0.20301	0.52542	0.999251	2723	6	4.529
GABRQ	1	0.93878	0.93145	0.988111	5817	0	0	0.88432	0.87261	0.969799	5483	0	0	0.17438	0.14894	0.915863	1096	0	0	0.3474	0.35023	0.999251	3742	1	0
GABRR1	7	0.80208	0.77784	0.955701	4996	0	-4.3809	0.9267	0.88891	0.969799	5749	0	-6.1922	0.12221	0.11156	0.915863	744	0	-5.3165	0.70466	0.85522	0.999251	5348	2	1.6068
GABRR2	7	0.62164	0.59765	0.933815	3962	0	-0.85074	0.6133	0.61073	0.96826	3773	0	-5.1557	0.67534	0.62321	0.933392	4155	0	-6.3234	0.8908	0.94321	0.999251	5859	1	-0.11212
GABRR3	5	0.10671	0.12757	0.802012	1188	1	-1.6014	0.062272	0.059397	0.83552	579	1	-0.91327	0.14961	0.14717	0.915863	939	0	-3.5816	0.58533	0.73773	0.999251	4927	1	-0.47801
GAL	12	0.77804	0.73526	0.951411	4853	0	0.090707	0.84753	0.85362	0.968843	5256	0	-5.4637	0.5571	0.58154	0.933392	3443	0	-5.5001	0.31793	0.66231	0.999251	3593	6	3.9055
GAL3ST1	11	0.043361	0.059027	0.629388	609	1	-0.93757	0.16552	0.1652	0.88179	1217	1	-3.9204	0.12837	0.1298	0.915863	781	0	-3.9552	0.16265	0.46229	0.999251	2364	4	4.4357
GAL3ST2	6	0.99457	0.99199	0.996837	6184	0	-7.3607	0.88238	0.8413	0.968843	5469	0	-6.9128	0.19954	0.17542	0.915863	1241	0	-6.9497	0.93417	0.94201	0.999251	5979	1	0.076858
GAL3ST3	6	0.65127	0.62115	0.9367	4118	0	-5.4579	0.84006	0.79941	0.96826	5205	0	-6.7423	0.69831	0.63728	0.933392	4303	0	-6.7791	0.30262	0.54935	0.999251	3496	2	3.4058
GAL3ST4	12	0.87874	0.85539	0.969449	5463	0	-0.60386	0.5213	0.56457	0.96826	3224	0	-5.3433	0.88026	0.82277	0.941851	5469	0	-6.1127	0.30877	0.65198	0.999251	3545	5	2.8065
GALC	13	0.85233	0.82521	0.962075	5309	0	0.049462	0.71149	0.73171	0.96826	4360	0	-3.3556	0.76003	0.76306	0.933392	4716	0	-4.9658	0.024141	0.14173	0.999251	567	6	4.7296
GALNS	5	0.089276	0.12496	0.80161	1047	2	0.73643	0.16858	0.14823	0.88179	1231	1	0.15927	0.4284	0.42511	0.933392	2632	0	-4.2751	0.009775	0.04545	0.999251	278	5	4.2261
GALNT1	8	0.29591	0.31374	0.861948	2328	1	-0.45652	0.47539	0.53114	0.96826	2956	0	-5.2391	0.73978	0.67208	0.933392	4572	0	-6.8556	0.075694	0.25016	0.999251	1388	4	4.9312
GALNT10	11	0.15697	0.23996	0.849592	1556	1	-0.43319	0.10253	0.13499	0.88179	856	1	-4.1675	0.32781	0.29588	0.933392	2014	0	-4.2026	0.024039	0.14111	0.999251	562	5	5.4842
GALNT11	13	0.16285	0.26616	0.855585	1606	2	1.869	0.093586	0.15315	0.88179	788	2	1.4089	0.66715	0.70711	0.933392	4112	0	-3.2904	0.46176	0.80666	0.999251	4391	5	4.3711
GALNT12	7	0.47095	0.43746	0.902347	3211	1	-0.3268	0.81616	0.78519	0.96826	5056	0	-5.6377	0.76428	0.69587	0.933392	4738	0	-6.9326	0.44558	0.70041	0.999251	4294	3	2.256
GALNT13	5	0.436	0.39835	0.883722	3040	1	-1.9732	0.59503	0.58578	0.96826	3659	0	-4.722	0.30667	0.32453	0.933392	1884	0	-5.3283	0.42855	0.62899	0.999251	4201	2	2.4843
GALNT14	13	0.11076	0.19133	0.819251	1217	3	2.335	0.12981	0.18193	0.88179	1018	2	0.96856	0.43104	0.40997	0.933392	2646	0	-2.6787	0.45137	0.79665	0.999251	4330	4	3.8021
GALNT15	13	0.80802	0.76927	0.954713	5034	0	-2.5726	0.92386	0.91119	0.971569	5738	0	-4.6864	0.80114	0.76993	0.933392	4977	0	-4.8726	0.5313	0.83911	0.999251	4712	4	3.5544
GALNT16	13	0.048199	0.067564	0.671144	655	3	2.7149	0.031657	0.057035	0.83552	367	1	-0.15701	0.039225	0.07859	0.915863	235	1	-4.554	0.66762	0.90675	0.999251	5202	3	3.5463
GALNT18	7	0.50104	0.47707	0.909414	3359	1	-2.478	0.27971	0.25919	0.912622	1822	1	-7.0267	0.35792	0.38518	0.933392	2202	0	-7.0636	0.48854	0.72673	0.999251	4518	3	1.824
GALNT2	14	0.43118	0.52305	0.914413	3019	1	0.04063	0.61131	0.66621	0.96826	3759	0	-1.9437	0.61332	0.63855	0.933392	3803	0	-4.2021	0.08682	0.31648	0.999251	1575	7	4.9103
GALNT3	13	0.11294	0.19133	0.819251	1245	3	1.8599	0.17543	0.19827	0.88179	1264	1	-3.7781	0.15921	0.17488	0.915863	994	0	-3.925	0.63266	0.88949	0.999251	5074	5	3.7526
GALNT5	5	0.26159	0.26656	0.855585	2169	1	0.22358	0.31156	0.34733	0.96826	2008	0	-5.0672	0.38888	0.39772	0.933392	2394	0	-5.1032	0.29258	0.53892	0.999251	3438	3	1.6351
GALNT6	12	0.024059	0.037426	0.550792	381	3	3.1031	0.037719	0.067246	0.83552	413	2	2.2726	0.26065	0.29984	0.933392	1612	0	-2.3375	0.013817	0.095671	0.999251	366	8	5.6243
GALNT7	6	0.31141	0.31423	0.861948	2401	1	-1.7434	0.53723	0.54797	0.96826	3309	0	-5.6781	0.71797	0.64259	0.933392	4443	0	-7.2332	0.99404	0.99406	0.999251	6190	0	-1.1197
GALNT8	6	0.64725	0.62115	0.9367	4096	0	-5.2516	0.51939	0.51503	0.96826	3208	0	-5.3682	0.65853	0.57993	0.933392	4060	0	-5.4044	0.84066	0.90635	0.999251	5715	1	-0.01606
GALNT9	13	0.022409	0.033221	0.532919	362	4	1.7316	0.57651	0.62788	0.96826	3546	0	-2.1027	0.43371	0.40997	0.933392	2676	0	-3.9364	0.19516	0.54154	0.999251	2661	6	4.6977
GALNTL5	6	0.93533	0.9172	0.983185	5797	0	-6.8445	0.62462	0.6315	0.96826	3841	0	-4.8367	0.55424	0.49404	0.933392	3428	0	-7.2332	0.71002	0.83984	0.999251	5367	2	1.5221
GALNTL6	6	0.82124	0.79328	0.955701	5110	0	-1.9105	0.51969	0.51503	0.96826	3209	0	-3.5368	0.32078	0.34605	0.933392	1962	0	-4.1155	0.64781	0.80068	0.999251	5135	2	-0.12684
GALR1	7	0.9452	0.93222	0.988111	5850	0	-4.9206	0.82576	0.79101	0.96826	5115	0	-5.7594	0.65085	0.58667	0.933392	4019	0	-5.9013	0.1135	0.33191	0.999251	1914	1	1.1304
GALR2	7	0.077746	0.13494	0.802012	941	2	1.6901	0.3604	0.39528	0.96826	2275	0	-5.6979	0.7751	0.70633	0.933392	4812	0	-7.9481	0.038993	0.15527	0.999251	825	4	4.3449
GALR3	6	0.81831	0.78817	0.955701	5094	0	-4.0699	0.53147	0.53814	0.96826	3278	0	-6.5046	0.2255	0.20163	0.915863	1408	0	-6.5413	0.11845	0.32359	0.999251	1959	4	4.4348
GANAB	16	0.56246	0.62673	0.938359	3642	1	0.21585	0.91098	0.908	0.971103	5656	0	-3.4445	0.96938	0.94618	0.978219	6027	0	-5.8109	0.24701	0.63704	0.999251	3080	4	4.6153
GAPDH	14	0.11712	0.20041	0.819251	1282	3	2.3345	0.45388	0.43405	0.96826	2799	1	0.14801	0.45924	0.4336	0.933392	2823	0	-4.312	0.46442	0.80795	0.999251	4404	6	4.3926
GAPDHS	7	0.02407	0.031438	0.532919	382	2	2.7984	0.15025	0.15678	0.88179	1136	1	-4.6864	0.37292	0.39476	0.933392	2303	0	-3.8996	0.67683	0.84319	0.999251	5235	2	2.2255
GAPT	7	0.72325	0.69886	0.945977	4549	0	-3.506	0.99922	0.99899	0.999966	6203	0	-8.1271	0.44896	0.49236	0.933392	2774	0	-8.1642	0.23392	0.49112	0.999251	2984	3	3.4223
GAS1	6	0.052702	0.088628	0.760397	696	2	1.997	0.019914	0.027981	0.809798	232	1	-0.70332	0.028279	0.03724	0.915863	179	0	-5.2753	0.97331	0.98107	0.999251	6099	0	-0.045432
GBA	17	0.99309	0.98882	0.996109	6170	0	-2.2666	0.95204	0.94905	0.980194	5914	0	-4.0492	0.77161	0.81134	0.941637	4791	0	-6.0027	0.20097	0.59473	0.999251	2708	9	5.3241
GBGT1	7	0.54456	0.50871	0.910573	3557	1	-3.6684	0.61148	0.61072	0.96826	3760	0	-3.779	0.4062	0.43172	0.933392	2500	0	-6.7502	0.092891	0.29538	0.999251	1672	5	2.1856
GCGR	7	0.69845	0.67151	0.941343	4392	0	-0.24734	0.51782	0.5326	0.96826	3201	0	-4.2768	0.30841	0.2702	0.933392	1893	0	-4.312	0.97309	0.98005	0.999251	6097	1	1.3335
GCLC	7	0.62907	0.6043	0.933815	4004	0	-0.35439	0.83345	0.80408	0.96826	5167	0	-9.0085	0.87971	0.82815	0.941851	5463	0	-9.0456	0.027231	0.1162	0.999251	615	5	3.6224
GCNT1	7	0.4878	0.45334	0.902347	3298	1	0.60606	0.51011	0.51709	0.96826	3158	0	-4.7983	0.44812	0.48407	0.933392	2768	0	-7.0636	0.073479	0.22607	0.999251	1343	3	1.5346
GCNT2	13	0.83766	0.81392	0.956656	5216	0	-2.821	0.69488	0.72357	0.96826	4269	0	-3.5368	0.56746	0.60012	0.933392	3507	0	-4.3638	0.63936	0.89302	0.999251	5096	5	2.8557
GCNT3	14	0.28525	0.35491	0.872726	2278	1	-2.8272	0.94234	0.92905	0.976826	5867	0	-5.7594	0.95555	0.92913	0.97327	5941	0	-5.9697	0.28919	0.66516	0.999251	3414	4	4.8436
GCNT4	6	0.12801	0.16081	0.813586	1361	2	0.68025	0.56698	0.56094	0.96826	3497	0	-3.6317	0.52016	0.49404	0.933392	3230	0	-6.9326	0.36853	0.61023	0.999251	3851	3	1.9477
GDAP1	13	0.98344	0.97131	0.992394	6103	0	-2.071	0.97092	0.95313	0.981978	6038	0	-5.9824	0.89092	0.8416	0.946933	5546	0	-6.0189	0.075108	0.28344	0.999251	1372	5	5.8142
GDAP1L1	7	0.62896	0.6043	0.933815	4003	0	-0.9811	0.54624	0.54773	0.96826	3360	0	-3.0127	0.27875	0.24741	0.933392	1695	0	-7.0399	0.19454	0.4384	0.999251	2658	3	3.6395
GDE1	9	0.16177	0.21515	0.832828	1591	1	-2.9085	0.17763	0.18536	0.88179	1272	1	-3.0127	0.15699	0.14088	0.915863	979	0	-3.0453	0.59744	0.83568	0.999251	4963	3	2.0485
GDF15	7	0.16848	0.19683	0.819251	1649	2	0.76486	0.39968	0.45029	0.96826	2483	0	-1.284	0.45559	0.49641	0.933392	2811	0	-4.0842	0.04703	0.16419	0.999251	960	5	5.3249
GDF9	6	0.80291	0.76092	0.952366	5004	0	-4.6485	0.32863	0.37731	0.96826	2109	0	-4.7635	0.23627	0.2171	0.933392	1476	0	-4.7993	0.14338	0.35723	0.999251	2182	3	4.1486
GDNF	5	0.5233	0.49554	0.910573	3467	0	-3.9721	0.20263	0.19254	0.88179	1389	1	-7.5301	0.6384	0.56929	0.933392	3952	0	-7.4191	0.057963	0.17829	0.999251	1122	4	2.2462
GDPD1	12	0.87321	0.85098	0.967726	5424	0	-0.17299	0.77354	0.77009	0.96826	4769	0	-2.7275	0.83041	0.77651	0.933392	5178	0	-5.4778	0.55042	0.84579	0.999251	4788	4	3.9481
GDPD2	8	0.57673	0.55587	0.923677	3714	1	-3.9803	0.88881	0.8474	0.968843	5518	0	-5.5315	0.74874	0.67841	0.933392	4644	0	-5.3283	0.29283	0.59227	0.999251	3442	2	3.666
GDPD3	7	0.52129	0.50088	0.910573	3455	1	-3.6684	0.55141	0.54773	0.96826	3392	0	-3.779	0.4062	0.43172	0.933392	2501	0	-4.554	0.2219	0.47471	0.999251	2884	4	2.5028
GDPD4	7	0.74597	0.72936	0.951411	4674	0	-2.4432	0.82576	0.79101	0.96826	5110	0	-5.0364	0.65085	0.58667	0.933392	4017	0	-7.5615	0.43958	0.69341	0.999251	4259	3	2.8151
GDPD5	12	0.36425	0.43934	0.902347	2643	2	0.79661	0.71181	0.72744	0.96826	4365	0	-6.1207	0.9588	0.92608	0.973167	5963	0	-6.1573	0.11971	0.36984	0.999251	1969	6	4.4463
GFPT1	10	0.44388	0.46339	0.902347	3073	1	0.27833	0.75023	0.74475	0.96826	4628	0	-3.5318	0.65679	0.66109	0.933392	4052	0	-4.6572	0.074519	0.27307	0.999251	1361	4	4.2665
GFPT2	13	0.39315	0.48137	0.910573	2801	2	0.7072	0.36536	0.3288	0.96826	2306	1	0.8776	0.5579	0.58225	0.933392	3455	0	-3.3266	0.066091	0.26302	0.999251	1242	5	4.6287
GFRA1	11	0.96947	0.95179	0.991414	6002	0	-4.8391	0.95375	0.92741	0.976826	5926	0	-5.3433	0.8571	0.79548	0.933392	5340	0	-6.9154	0.72545	0.92071	0.999251	5409	3	2.4784
GFRA2	14	0.25144	0.34349	0.872726	2113	2	1.6955	0.24478	0.28356	0.943885	1617	1	0.8803	0.53879	0.48379	0.933392	3348	0	-3.2202	0.030831	0.18391	0.999251	683	7	5.5182
GFRA3	6	0.55396	0.50829	0.910573	3601	0	-1.9863	0.23715	0.22727	0.906925	1568	1	-6.3126	0.83173	0.77765	0.933392	5184	0	-7.7238	0.24808	0.49986	0.999251	3093	3	3.1778
GFRA4	7	0.012635	0.01335	0.461744	230	2	1.2577	0.0085864	0.022421	0.809798	105	1	-1.7086	0.0082061	0.014933	0.915863	41	1	-3.4138	0.55682	0.78061	0.999251	4812	2	2.7687
GFRAL	6	0.50373	0.46475	0.902347	3371	1	0.034812	0.41807	0.45026	0.96826	2582	0	-2.0202	0.71416	0.64258	0.933392	4416	0	-5.6253	0.18125	0.42531	0.999251	2549	4	3.3605
GGCX	7	0.018822	0.022891	0.491823	325	2	2.5937	0.093267	0.099852	0.83552	787	1	0.66178	0.083596	0.085005	0.915863	503	0	-2.3473	0.040643	0.15791	0.999251	849	3	5.5186
GGT1	12	0.79075	0.75679	0.952366	4915	0	-2.4562	0.74265	0.74215	0.96826	4584	0	-5.9824	0.80475	0.74236	0.933392	5007	0	-5.6468	0.5964	0.86582	0.999251	4962	4	3.2891
GGT2	10	0.79828	0.76899	0.954713	4960	0	-1.493	0.60888	0.63652	0.96826	3740	0	-3.7728	0.52507	0.55334	0.933392	3263	0	-4.2584	0.98901	0.99205	0.999251	6170	1	-0.31764
GGT5	6	0.14803	0.17167	0.819251	1489	1	-0.26587	0.56194	0.56094	0.96826	3463	0	-5.9824	0.77395	0.71343	0.933392	4801	0	-7.1207	0.51245	0.73486	0.999251	4634	2	2.5192
GGT6	6	0.83678	0.80329	0.955701	5209	0	-6.0029	0.55894	0.55452	0.96826	3444	0	-6.1207	0.25966	0.23749	0.933392	1606	0	-6.1573	0.078248	0.23394	0.999251	1434	3	4.5115
GGT7	7	0.77736	0.75235	0.952208	4850	0	-4.5316	0.78178	0.74735	0.96826	4822	0	-7.2101	0.57273	0.54693	0.933392	3544	0	-7.247	0.0016519	0.0091241	0.999251	58	6	5.6864
GGTA1P	12	0.40758	0.46243	0.902347	2881	1	-0.7125	0.45404	0.4013	0.96826	2801	1	-0.00058367	0.5571	0.58154	0.933392	3445	0	-3.886	0.50443	0.81521	0.999251	4591	5	3.0583
GHITM	9	0.70897	0.67473	0.941343	4462	0	-7.9099	0.46336	0.51628	0.96826	2870	0	-8.029	0.99972	0.99962	0.99991	6211	0	-8.066	0.062879	0.2296	0.999251	1189	6	4.7252
GHR	13	0.60235	0.61379	0.93447	3849	1	0.62849	0.54741	0.58194	0.96826	3372	0	-5.5767	0.4411	0.40997	0.933392	2728	0	-5.8478	0.053973	0.22434	0.999251	1069	6	4.38
GHRHR	14	0.004766	0.008544	0.443785	101	3	3.9415	0.13355	0.18253	0.88179	1034	1	0.87039	0.35566	0.3604	0.933392	2190	0	-6.297	0.11445	0.39466	0.999251	1920	5	5.7318
GHRL	13	0.30894	0.36882	0.883029	2387	1	-0.0078207	0.11223	0.16578	0.88179	911	2	1.1864	0.10642	0.12773	0.915863	644	0	-3.5708	0.89451	0.97578	0.999251	5868	3	1.8201
GHSR	7	0.19464	0.23264	0.842297	1801	1	0.59582	0.18194	0.19073	0.88179	1296	1	-0.73249	0.12961	0.12482	0.915863	792	0	-5.248	0.40996	0.66917	0.999251	4083	2	3.335
GIMAP1	6	0.044928	0.074731	0.694039	628	2	2.0287	0.081821	0.085092	0.83552	699	1	0.11051	0.10999	0.097033	0.915863	667	0	-2.926	0.049942	0.1687	0.999251	1003	3	4.9491
GIMAP2	9	0.95639	0.94034	0.988699	5916	0	-3.5926	0.76413	0.76744	0.96826	4711	0	-5.1268	0.47374	0.50057	0.933392	2915	0	-5.1629	0.68678	0.87249	0.999251	5272	3	1.6727
GIMAP4	8	0.16219	0.20688	0.819251	1598	2	1.0824	0.23408	0.21644	0.903706	1549	1	-4.1867	0.37347	0.38409	0.933392	2305	0	-6.1864	0.24709	0.5389	0.999251	3081	3	4.2213
GIMAP5	14	0.32805	0.39417	0.883722	2477	2	1.3041	0.41135	0.38367	0.96826	2542	1	-1.3721	0.3989	0.3604	0.933392	2452	0	-2.6671	0.0062589	0.040577	0.999251	199	8	4.3322
GINM1	7	0.69703	0.66581	0.941343	4379	0	-1.9145	0.96428	0.93913	0.978553	5988	0	-7.7307	0.99421	0.99106	0.997161	6179	0	-8.0304	0.064599	0.20256	0.999251	1215	3	5.258
GIPR	14	0.073108	0.11699	0.798776	899	1	0.67443	0.41057	0.38367	0.96826	2535	1	-5.0672	0.53692	0.46764	0.933392	3337	0	-5.1032	0.092792	0.32338	0.999251	1670	6	4.8975
GJA1	6	0.35807	0.34435	0.872726	2620	1	-2.0163	0.50647	0.50128	0.96826	3136	0	-6.7518	0.29644	0.3052	0.933392	1809	0	-6.7886	0.38566	0.62412	0.999251	3935	3	3.1752
GJA10	7	0.75403	0.73871	0.951411	4722	0	-0.59901	0.48528	0.50911	0.96826	3008	0	-4.5185	0.41533	0.43172	0.933392	2567	0	-4.554	0.34655	0.62469	0.999251	3737	3	2.424
GJA3	7	0.51693	0.50088	0.910573	3437	1	-2.9623	0.3621	0.39528	0.96826	2285	0	-4.0167	0.96932	0.95337	0.980838	6026	0	-8.0344	0.054463	0.18884	0.999251	1073	3	4.317
GJA4	6	0.97658	0.96985	0.992297	6053	0	-7.3024	0.88595	0.84394	0.968843	5489	0	-7.4213	0.13201	0.15348	0.915863	816	0	-7.4582	0.59196	0.76661	0.999251	4948	1	0.92013
GJA5	13	0.11324	0.19133	0.819251	1248	2	1.0304	0.063614	0.094706	0.83552	584	1	-0.69345	0.090477	0.12773	0.915863	546	0	-4.462	0.20987	0.56736	0.999251	2780	4	5.2687
GJA8	7	0.62694	0.6043	0.933815	3993	0	0.092906	0.4215	0.46772	0.96826	2605	0	-0.58136	0.94731	0.92269	0.971974	5885	0	-7.5726	0.0032076	0.01903	0.999251	108	6	4.0276
GJA9	9	0.3969	0.40912	0.890314	2818	1	-1.2542	0.89423	0.86554	0.969799	5545	0	-6.2736	0.74151	0.67762	0.933392	4587	0	-6.3103	0.036447	0.15669	0.999251	781	5	5.5901
GJB1	6	0.99344	0.9893	0.996189	6172	0	-6.7943	0.95933	0.9334	0.977987	5957	0	-6.9128	0.91146	0.87023	0.952033	5662	0	-6.9497	0.90691	0.92907	0.999251	5900	1	-0.2405
GJB2	7	0.49296	0.46936	0.904505	3325	1	-2.7714	0.81865	0.78519	0.96826	5077	0	-4.9729	0.63817	0.57619	0.933392	3949	0	-7.5392	0.66592	0.83962	0.999251	5197	2	2.4596
GJB3	14	0.14079	0.22498	0.840022	1446	3	1.2605	0.63882	0.69696	0.96826	3928	0	-0.60777	0.25795	0.31057	0.933392	1597	0	-3.2345	0.70013	0.92426	0.999251	5328	4	2.1647
GJB4	5	0.74126	0.69501	0.945977	4646	0	-2.9903	0.97786	0.9672	0.986574	6077	0	-8.1632	0.95335	0.93286	0.973833	5926	0	-8.2002	0.22092	0.44131	0.999251	2879	3	3.0688
GJB5	7	0.8	0.77784	0.955701	4976	0	-1.0864	0.79544	0.75185	0.96826	4913	0	-4.7635	0.59657	0.54693	0.933392	3684	0	-4.7993	0.42596	0.6789	0.999251	4188	3	2.2145
GJB6	13	0.024729	0.038314	0.556179	391	1	0.29996	0.00019192	0.00077688	0.548405	6	2	5.8794	0.0046139	0.028324	0.915863	20	1	-0.94423	0.3123	0.66566	0.999251	3567	3	3.8587
GJB7	4	0.87689	0.84919	0.967726	5451	0	-6.6707	0.87752	0.83027	0.968843	5430	0	-8.1667	0.29739	0.32765	0.933392	1816	0	-6.826	0.47413	0.63578	0.999251	4452	2	1.5595
GJC1	13	0.88819	0.86392	0.971283	5528	0	-0.32872	0.85881	0.8554	0.968944	5319	0	-4.4266	0.75438	0.75944	0.933392	4680	0	-6.4121	0.16542	0.48912	0.999251	2392	6	5.1874
GJC2	5	0.99093	0.98767	0.995804	6153	0	-7.0636	0.95436	0.93423	0.977987	5929	0	-7.1823	0.90941	0.87832	0.957196	5654	0	-7.2192	0.4652	0.65343	0.999251	4406	1	-1.3057
GJC3	7	0.32999	0.33478	0.872726	2486	1	-0.75767	0.63444	0.61739	0.96826	3896	0	-6.3754	0.885	0.83133	0.943047	5504	0	-6.7791	0.22896	0.48272	0.999251	2944	4	2.9583
GJD2	7	0.70127	0.67429	0.941343	4413	0	-3.5032	0.39678	0.44585	0.96826	2470	0	-6.2061	0.07551	0.078084	0.915863	438	0	-6.2428	0.90173	0.94572	0.999251	5887	1	0.76582
GJD3	7	0.081001	0.13494	0.802012	976	2	1.4717	0.26816	0.24786	0.912622	1760	1	-0.96882	0.59963	0.54693	0.933392	3693	0	-5.509	0.088143	0.28708	0.999251	1590	4	3.0342
GJD4	6	0.39013	0.35954	0.872726	2783	1	0.3419	0.11554	0.12608	0.88179	927	1	-6.3998	0.0061673	0.012732	0.915863	27	1	-6.4365	0.26026	0.50925	0.999251	3203	3	2.8503
GJE1	7	0.72296	0.69886	0.945977	4547	0	-0.83604	0.99518	0.99179	0.997984	6172	0	-7.7307	0.98631	0.97746	0.990508	6132	0	-7.7677	0.83823	0.93174	0.999251	5707	2	1.3087
GK	6	0.077393	0.12054	0.80161	938	2	2.0227	0.08121	0.085092	0.83552	695	1	-2.5728	0.18544	0.17542	0.915863	1161	0	-2.6037	0.28716	0.53476	0.999251	3398	3	1.6681
GK2	6	0.083051	0.12311	0.80161	990	2	1.1778	0.13802	0.15632	0.88179	1061	1	0.81897	0.19114	0.17542	0.915863	1192	0	-2.4571	0.20858	0.46012	0.999251	2773	3	3.2011
GKN1	7	0.57131	0.51661	0.913657	3686	0	-1.8721	0.83046	0.79662	0.96826	5145	0	-5.5315	0.74433	0.6851	0.933392	4612	0	-6.6907	0.27768	0.57334	0.999251	3323	2	1.4771
GLA	7	0.73971	0.71939	0.951411	4633	0	-2.8335	0.97218	0.95137	0.98193	6046	0	-7.439	0.93222	0.89443	0.96177	5787	0	-7.4759	0.07551	0.22961	0.999251	1380	3	5.0462
GLB1	12	0.79448	0.75679	0.952366	4935	0	-0.63954	0.84246	0.84685	0.968843	5226	0	-2.9122	0.98004	0.96761	0.987634	6093	0	-7.1249	0.055025	0.22643	0.999251	1080	6	5.3744
GLB1L2	10	0.12296	0.20027	0.819251	1331	2	2.0388	0.6386	0.64493	0.96826	3926	0	-1.5119	0.23533	0.25742	0.933392	1469	0	-6.5965	0.012247	0.081392	0.999251	334	7	5.1531
GLCCI1	13	0.89257	0.87245	0.972445	5557	0	-0.75269	0.66104	0.70635	0.96826	4070	0	-4.4733	0.19272	0.19712	0.915863	1214	0	-3.0512	0.28043	0.64459	0.999251	3340	5	3.4215
GLCE	6	0.97971	0.97233	0.992604	6080	0	-6.9543	0.89797	0.84908	0.968843	5570	0	-7.0729	0.79703	0.72847	0.933392	4952	0	-7.1098	0.25532	0.50925	0.999251	3160	2	3.6678
GLDN	8	0.45643	0.44293	0.902347	3131	1	-0.68714	0.28391	0.26621	0.919364	1843	1	0.13911	0.041892	0.049225	0.915863	248	0	-4.5088	0.09881	0.31584	0.999251	1736	3	4.0376
GLG1	7	0.89011	0.85309	0.967726	5541	0	-3.8651	0.78614	0.75185	0.96826	4853	0	-7.0345	0.58092	0.54693	0.933392	3592	0	-7.0714	0.9921	0.99388	0.999251	6183	0	-0.8392
GLIPR1	10	0.98041	0.97265	0.992604	6087	0	-4.7215	0.84895	0.83206	0.968843	5259	0	-4.8367	0.29475	0.27336	0.933392	1787	0	-4.2584	0.30953	0.62914	0.999251	3552	3	3.1567
GLIPR1L2	6	0.078905	0.12054	0.80161	959	2	1.1584	0.18109	0.16666	0.88179	1289	1	-3.0723	0.29431	0.29576	0.933392	1782	0	-4.0853	0.089786	0.25744	0.999251	1617	4	3.4516
GLP1R	6	0.83476	0.80329	0.955701	5191	0	-4.4043	0.71402	0.68815	0.96826	4382	0	-4.5185	0.49379	0.48671	0.933392	3070	0	-4.554	0.089439	0.25744	0.999251	1616	3	1.8954
GLP2R	14	0.87603	0.85247	0.967726	5440	0	-1.6994	0.6405	0.69696	0.96826	3936	0	-3.9204	0.67631	0.70646	0.933392	4169	0	-3.9552	0.5987	0.88041	0.999251	4966	3	1.9665
[truncated: 4,213 more rows]
