# Supplementary material for: Uncovering receptor-ligand interactions using a high-avidity CRISPR activation screening platform
Source: Sci Adv. 2024 Feb 14;10(7):eadj2445. doi: 10.1126/sciadv.adj2445 (PMC10866537; doi:10.1126/sciadv.adj2445)
Supplement: Supplementary file 2 — Tables S1 to S14 [file sciadv.adj2445_tables_s1_to_s14.zip › adj2445_Table_S8.csv]

sgRNA	Gene	SA-CTLA4-1st.CtrlCount	SA-CTLA4-1st.TreatmentCount	SA-CTLA4-1st.LFC	SA-CTLA4-1st.p.high	SA-CTLA4-1st.FDR	SA-CTLA4-2nd.CtrlCount	SA-CTLA4-2nd.TreatmentCount	SA-CTLA4-2nd.LFC	SA-CTLA4-2nd.p.high	SA-CTLA4-2nd.FDR	SA-CTLA4-3rd.CtrlCount	SA-CTLA4-3rd.TreatmentCount	SA-CTLA4-3rd.LFC	SA-CTLA4-3rd.p.high	SA-CTLA4-3rd.FDR	aHIS-CTLA4-3rd.CtrlCount	aHIS-CTLA4-3rd.TreatmentCount	aHIS-CTLA4-3rd.LFC	aHIS-CTLA4-3rd.p.high	aHIS-CTLA4-3rd.FDR
A2M-1	A2M	452.98	131.61	-1.7754	0.9091	0.23194	492.12	0	-8.9458	0.99899	0.011135	504.96	0	-8.9829	0.99906	0.0093028	120.24	34.695	-1.764	0.92031	0.31248
A2M-2	A2M	155.55	0	-7.2905	0.99602	0.02103	168.99	0	-7.4093	0.99703	0.012466	173.4	0	-7.4462	0.99727	0.010474	41.288	8.6738	-2.1281	0.93905	0.26893
A2M-3	A2M	389.85	0	-8.6105	0.99857	0.018203	423.53	0	-8.7297	0.99882	0.011135	434.58	46.649	-3.1924	0.96746	0.075263	103.48	26.021	-1.9511	0.93023	0.29076
A2M-4	A2M	473.15	0	-8.8892	0.99886	0.018203	514.04	0	-9.0085	0.99903	0.011135	527.45	0	-9.0456	0.9991	0.0093028	125.59	988.81	2.967	0.00012931	0.00087218
A2M-5	A2M	52.066	0	-5.7297	0.98762	0.042445	56.565	0	-5.8471	0.99102	0.025778	58.041	0	-5.8836	0.99182	0.021949	13.82	17.348	0.308	0.56389	0.90336
A2M-6	A2M	234.3	0	-7.8783	0.99746	0.018663	254.54	0	-7.9974	0.99803	0.011185	261.19	0	-8.0344	0.99819	0.0093458	62.192	26.021	-1.2256	0.8776	0.38489
A3GALT2-1	A3GALT2	352.75	0	-8.4666	0.9984	0.018203	383.23	0	-8.5858	0.9987	0.011135	393.23	1.6086	-7.2396	0.9988	0.0093028	93.633	416.34	2.1408	0.036208	0.18693
A3GALT2-2	A3GALT2	405.47	2394.8	2.5593	5.25E-10	3.24E-08	440.5	3312.2	2.9077	6.01E-10	7.06E-08	452	115.82	-1.9552	0.91906	0.17942	107.63	1301.1	3.5834	5.34E-10	4.48E-09
A3GALT2-3	A3GALT2	839.57	0	-9.7152	0.99943	0.017707	912.12	63.171	-3.8308	0.97924	0.053017	935.91	0	-9.8718	0.99949	0.0093028	222.85	789.31	1.8199	0.1424	0.41653
A3GALT2-4	A3GALT2	158.8	0	-7.3201	0.99611	0.020877	172.52	0	-7.439	0.99709	0.01238	177.03	0	-7.4759	0.99733	0.010396	42.152	8.6738	-2.1573	0.9404	0.26528
A3GALT2-5	A3GALT2	72.893	0	-6.2074	0.9912	0.032968	79.192	0	-6.3254	0.99361	0.01974	81.258	0	-6.3621	0.99416	0.016754	19.349	355.62	4.1314	1.69E-32	1.98E-31
A3GALT2-6	A3GALT2	129.51	0	-7.0281	0.99516	0.022958	140.71	0	-7.1468	0.99642	0.013602	144.38	0	-7.1837	0.99672	0.011451	34.378	0	-5.1448	0.92561	0.30112
A3GALT2-7	A3GALT2	221.28	2293.4	3.3677	1.98E-25	2.22E-23	240.4	2361.2	3.2906	3.15E-16	4.71E-14	246.68	300.8	0.28516	0.5521	0.89705	58.737	34.695	-0.74289	0.82295	0.47333
A4GALT-1	A4GALT	612.43	2142.4	1.8049	0.00039959	0.014266	665.35	5260.3	2.9811	3.26E-11	4.07E-09	682.71	397.32	-0.77946	0.80167	0.43015	162.56	10478	6.0015	1.64E-245	8.84E-244
A4GALT-2	A4GALT	160.1	12.945	-3.5302	0.97603	0.072458	173.94	0	-7.4507	0.99711	0.012342	178.48	0	-7.4877	0.99735	0.010362	42.498	0	-5.4429	0.94093	0.26378
A4GALT-3	A4GALT	796.61	1087.4	0.44843	0.32687	0.73306	865.45	281.71	-1.6158	0.89163	0.24823	888.03	0	-9.7961	0.99947	0.0093028	211.45	1075.5	2.3412	0.026671	0.14443
A4GALT-4	A4GALT	92.418	2129.5	4.5113	5.47E-94	1.52E-91	100.4	5495.9	5.7604	0	0	103.02	270.24	1.3827	0.13434	0.29385	24.531	8.6738	-1.4001	0.8922	0.36069
A4GALT-5	A4GALT	52.066	0	-5.7297	0.98762	0.042445	56.565	0	-5.8471	0.99102	0.025778	58.041	0	-5.8836	0.99182	0.021949	13.82	8.6738	-0.61543	0.79443	0.52092
A4GALT-6	A4GALT	570.13	2.1575	-7.4989	0.99909	0.018203	619.39	0	-9.277	0.9992	0.011135	635.55	0	-9.3141	0.99926	0.0093028	151.33	52.043	-1.522	0.90584	0.33867
A4GALT-7	A4GALT	74.845	0	-6.245	0.99144	0.032345	81.313	0	-6.363	0.99378	0.019358	83.434	0	-6.3998	0.99432	0.016424	19.867	8.6738	-1.1091	0.86365	0.40634
A4GNT-1	A4GNT	229.09	0	-7.8461	0.99739	0.018723	248.89	0	-7.9651	0.99799	0.011207	255.38	0	-8.0021	0.99815	0.0093632	60.81	26.021	-1.1937	0.87449	0.38958
A4GNT-2	A4GNT	27.986	0	-4.8573	0.9771	0.069662	30.404	0	-4.9729	0.98313	0.044002	31.197	0	-5.0089	0.98469	0.037672	7.4285	0	-3.0753	0.58259	0.87338
A4GNT-3	A4GNT	72.893	0	-6.2074	0.9912	0.032968	79.192	0	-6.3254	0.99361	0.01974	81.258	0	-6.3621	0.99416	0.016754	19.349	0	-4.3469	0.85955	0.41289
A4GNT-4	A4GNT	85.258	0	-6.4306	0.99251	0.029628	92.626	0	-6.5488	0.99454	0.017646	95.042	0	-6.5856	0.99501	0.014943	22.631	8.6738	-1.2885	0.88211	0.37734
A4GNT-5	A4GNT	426.29	105.72	-2.0014	0.92428	0.19696	463.13	0	-8.8584	0.99892	0.011135	475.21	0	-8.8955	0.999	0.0093028	113.15	17.348	-2.6373	0.95824	0.20874
A4GNT-6	A4GNT	465.34	690.41	0.56814	0.29746	0.67326	505.55	481.47	-0.070286	0.6264	0.75809	518.74	0	-9.0217	0.99909	0.0093028	123.52	745.94	2.5846	0.0042274	0.02534
A4GNT-7	A4GNT	967.78	528.59	-0.87129	0.80496	0.46088	1051.4	411.47	-1.3513	0.86647	0.30265	1078.8	0	-10.077	0.99956	0.0093028	256.89	503.08	0.96691	0.45835	0.93785
AADAC-1	AADAC	11.064	28.048	1.2677	0.24048	0.55617	12.02	0	-3.7027	0.95626	0.10495	12.334	0	-3.737	0.96063	0.090009	2.9368	0	-1.977	0.082161	0.31659
AADAC-2	AADAC	369.67	0	-8.534	0.99848	0.018203	401.61	0	-8.6533	0.99876	0.011135	412.09	0	-8.6903	0.99885	0.0093028	98.125	17.348	-2.4337	0.95128	0.23256
AADAC-3	AADAC	275.95	0	-8.1135	0.99788	0.01837	299.8	0	-8.2326	0.99833	0.011135	307.62	0	-8.2697	0.99846	0.0093028	73.248	17.348	-2.0168	0.93307	0.28373
AADAC-4	AADAC	186.14	0	-7.5479	0.99672	0.019674	202.22	0	-7.6669	0.99752	0.011688	207.5	1.6086	-6.3206	0.99772	0.0097951	49.408	8.6738	-2.3815	0.94981	0.23754
AADAC-5	AADAC	82.655	17.26	-2.1958	0.93359	0.17563	89.798	0	-6.5046	0.99437	0.01803	92.14	0	-6.5413	0.99486	0.01528	21.94	138.78	2.6072	0.00023271	0.0015452
AADACL4-1	AADACL4	132.77	0	-7.0636	0.99529	0.022666	144.24	0	-7.1823	0.99651	0.013425	148.01	0	-7.2192	0.9968	0.011302	35.242	17.348	-0.98208	0.84958	0.42985
AADACL4-2	AADACL4	447.77	0	-8.8098	0.99878	0.018203	486.46	0	-8.9291	0.99897	0.011135	499.15	0	-8.9662	0.99905	0.0093028	118.86	16333	7.0904	0	0
AADACL4-3	AADACL4	87.211	1050.7	3.5756	1.50E-24	1.64E-22	94.747	315.86	1.7265	0.023185	0.058535	97.219	0	-6.6179	0.99513	0.014706	23.149	8.6738	-1.3198	0.88504	0.37271
AADACL4-4	AADACL4	1229.4	3251.4	1.4024	0.0057408	0.025167	1335.7	3320.8	1.3133	0.089271	0.20627	1370.5	304.02	-2.1688	0.9304	0.15507	326.33	9272.3	4.8242	3.38E-40	4.22E-39
AADACL4-5	AADACL4	161.41	0	-7.3435	0.99618	0.020746	175.35	0	-7.4623	0.99713	0.012302	179.93	0	-7.4993	0.99737	0.010325	42.843	26.021	-0.69826	0.81386	0.48872
AADACL4-6	AADACL4	55.971	0	-5.8322	0.98849	0.040171	60.808	0	-5.9497	0.99165	0.024296	62.394	0	-5.9863	0.99239	0.02067	14.857	0	-3.987	0.81069	0.49378
AADACL4-7	AADACL4	134.72	0	-7.0845	0.99536	0.022488	146.36	18.781	-2.8972	0.9604	0.095654	150.18	0	-7.2401	0.99685	0.011213	35.76	4709.9	7.0017	0	0
AARS-1	AARS	0	0	-0.72319	0.35919	0.74489	0	0	-0.77152	0.29583	0.60561	0	0	-0.78703	0.3487	0.7013	0	0	-0.2299	5.57E-84	8.51E-83
AARS-2	AARS	538.23	107.88	-2.3082	0.94239	0.15486	584.75	356.83	-0.71099	0.77765	0.49309	600	64.343	-3.2013	0.96747	0.075228	142.87	164.8	0.20471	0.66374	0.74315
AARS-3	AARS	848.68	0	-9.7308	0.99944	0.01756	922.02	0	-9.8502	0.99946	0.011135	946.07	1.6086	-8.5041	0.9995	0.0093028	225.27	1526.6	2.7551	0.0024907	0.015272
AARS-4	AARS	447.12	0	-8.8077	0.99878	0.018203	485.76	0	-8.9271	0.99897	0.011135	498.43	0	-8.9641	0.99905	0.0093028	118.68	685.23	2.5195	0.0062626	0.036925
AARS-5	AARS	76.798	0	-6.2817	0.99166	0.031802	83.434	0	-6.3998	0.99394	0.019003	85.611	0	-6.4365	0.99446	0.016124	20.385	260.21	3.6106	1.09E-15	1.04E-14
AARS-6	AARS	690.53	394.83	-0.80492	0.78893	0.49497	750.2	11.951	-5.858	0.99533	0.015915	769.77	0	-9.5902	0.99939	0.0093028	183.29	60.716	-1.5783	0.9106	0.33003
AARS-7	AARS	256.43	1130.5	2.1361	5.85E-05	0.0024259	278.58	0	-8.1271	0.9982	0.011135	285.85	0	-8.1642	0.99835	0.0093028	68.065	8.6738	-2.8358	0.96443	0.18416
AASDH-1	AASDH	894.24	222.22	-2.0038	0.93074	0.18209	971.51	0	-9.9256	0.99949	0.011135	996.86	0	-9.9627	0.99953	0.0093028	237.37	797.99	1.745	0.16963	0.46034
AASDH-2	AASDH	110.64	0	-6.8027	0.99429	0.025071	120.2	0	-6.9213	0.99581	0.01487	123.34	0	-6.9581	0.99616	0.012545	29.368	8.6738	-1.6504	0.91161	0.32771
AASDH-3	AASDH	527.82	0	-9.0466	0.999	0.018203	573.43	0	-9.166	0.99913	0.011135	588.39	0	-9.2031	0.9992	0.0093028	140.1	52.043	-1.4115	0.89746	0.35317
AASDH-4	AASDH	189.39	0	-7.5728	0.99679	0.019579	205.76	0	-7.6918	0.99756	0.011632	211.12	0	-7.7288	0.99776	0.0097453	50.272	416.34	3.025	6.29E-06	4.56E-05
AASDH-5	AASDH	54.019	0	-5.7819	0.98807	0.041249	58.687	0	-5.8993	0.99135	0.025001	60.218	0	-5.9359	0.99211	0.021278	14.339	182.15	3.5778	1.22E-16	1.18E-15
AASDH-6	AASDH	1100.6	2696.9	1.2923	0.014851	0.04893	1195.7	3870.5	1.6939	0.018238	0.047154	1226.8	107.77	-3.4967	0.97348	0.062217	292.13	806.66	1.4622	0.28208	0.65148
AASDH-7	AASDH	780.99	498.39	-0.647	0.75503	0.5656	848.48	37.561	-4.4614	0.98687	0.035401	870.62	0	-9.7676	0.99946	0.0093028	207.31	182.15	-0.18568	0.7545	0.59006
AATK-1	AATK	476.41	0	-8.8991	0.99887	0.018203	517.57	0	-9.0184	0.99904	0.011135	531.08	0	-9.0555	0.99911	0.0093028	126.46	2151.1	4.0777	2.18E-18	2.17E-17
AATK-10	AATK	265.54	0	-8.0582	0.99779	0.018394	288.48	11.951	-4.4823	0.98767	0.033535	296.01	0	-8.2144	0.9984	0.0093028	70.484	294.91	2.0495	0.043494	0.2151
AATK-11	AATK	41.002	0	-5.3924	0.98428	0.051129	44.545	0	-5.5092	0.98856	0.031463	45.707	0	-5.5456	0.98959	0.026871	10.884	0	-3.5709	0.72973	0.63138
AATK-12	AATK	313.05	0	-8.2948	0.99816	0.018231	340.1	0	-8.4141	0.99853	0.011135	348.97	0	-8.4511	0.99864	0.0093028	83.095	43.369	-0.92247	0.84828	0.43182
AATK-13	AATK	150.99	0	-7.2479	0.99589	0.021292	164.04	0	-7.3667	0.99693	0.012612	168.32	0	-7.4036	0.99719	0.010603	40.079	8.6738	-2.0863	0.93705	0.27327
AATK-14	AATK	134.72	0	-7.0845	0.99536	0.022488	146.36	0	-7.2032	0.99656	0.013325	150.18	0	-7.2401	0.99685	0.011213	35.76	8.6738	-1.926	0.92874	0.29407
AATK-2	AATK	410.02	407.77	-0.0079218	0.56213	0.88957	445.45	0	-8.8024	0.99888	0.011135	457.07	0	-8.8394	0.99897	0.0093028	108.84	320.93	1.5514	0.19725	0.5074
AATK-3	AATK	93.068	0	-6.5556	0.99316	0.027941	101.11	0	-6.674	0.99501	0.016613	103.75	0	-6.7108	0.99543	0.014054	24.704	8.6738	-1.4098	0.89304	0.35929
AATK-4	AATK	58.575	0	-5.8966	0.98901	0.038751	63.636	0	-6.0143	0.99203	0.023388	65.296	0	-6.0509	0.99273	0.019897	15.548	0	-4.0486	0.82022	0.47696
AATK-5	AATK	186.14	0	-7.5479	0.99672	0.019674	202.22	0	-7.6669	0.99752	0.011688	207.5	0	-7.7039	0.99772	0.0097951	49.408	719.92	3.8381	8.13E-17	7.89E-16
AATK-6	AATK	214.12	0	-7.749	0.99719	0.018957	232.63	0	-7.8681	0.99784	0.011314	238.69	0	-7.9051	0.99802	0.0094616	56.836	26.021	-1.0979	0.86464	0.40503
AATK-7	AATK	171.17	483.28	1.492	0.032168	0.093236	185.96	0	-7.5466	0.9973	0.012023	190.81	0	-7.5835	0.99752	0.010091	45.435	17.348	-1.3396	0.88678	0.36981
AATK-8	AATK	968.43	2688.3	1.472	0.0046245	0.02248	1052.1	1961.7	0.89819	0.2431	0.53735	1079.6	85.254	-3.647	0.97623	0.05624	257.06	1014.8	1.9769	0.10291	0.3537
AATK-9	AATK	620.89	0	-9.2805	0.99918	0.018203	674.54	0	-9.3999	0.99926	0.011135	692.14	0	-9.437	0.99932	0.0093028	164.81	2558.8	3.9484	1.49E-14	1.39E-13
ABCA1-1	ABCA1	142.53	0	-7.1652	0.99563	0.021853	154.85	0	-7.284	0.99675	0.012942	158.89	0	-7.3209	0.99702	0.010886	37.833	164.8	2.0941	0.023377	0.12821
ABCA1-2	ABCA1	294.83	1663.4	2.4922	3.05E-08	1.69E-06	320.3	1562.2	2.2825	0.0001956	0.011135	328.66	49.866	-2.6962	0.95344	0.10558	78.258	1223	3.9489	2.16E-17	2.12E-16
ABCA1-3	ABCA1	316.95	1080.9	1.7667	0.0023673	0.018493	344.34	775.13	1.1683	0.14853	0.33531	353.33	41.823	-3.0486	0.96401	0.082727	84.132	26.021	-1.6556	0.91243	0.32633
ABCA1-4	ABCA1	91.116	638.63	2.7957	1.42E-08	8.06E-07	98.99	379.03	1.9263	0.0071534	0.02151	101.57	25.737	-1.9397	0.92033	0.17668	24.186	0	-4.6545	0.89049	0.36339
ABCA1-5	ABCA1	41.653	0	-5.4146	0.98453	0.050475	45.252	0	-5.5315	0.98874	0.03104	46.433	0	-5.5678	0.98975	0.026503	11.056	156.13	3.7041	1.80E-21	1.88E-20
ABCA1-6	ABCA1	271.4	0	-8.0896	0.99784	0.018384	294.85	0	-8.2087	0.9983	0.011135	302.54	0	-8.2457	0.99844	0.0093028	72.039	43.369	-0.71912	0.82179	0.47491
ABCA1-7	ABCA1	0	0	-0.72319	0.35919	0.74489	0	0	-0.77152	0.29583	0.60561	0	0	-0.78703	0.3487	0.7013	0	0	-0.2299	5.57E-84	8.51E-83
ABCA10-1	ABCA10	691.18	1270.8	0.87763	0.13389	0.32818	750.91	3660.5	2.2838	0.00013274	0.011009	770.5	352.28	-1.1269	0.84814	0.33108	183.47	78.064	-1.2223	0.88407	0.37416
ABCA10-2	ABCA10	1036.8	813.38	-0.3497	0.6716	0.73617	1126.4	3332.7	1.5642	0.035117	0.085675	1155.7	178.55	-2.6876	0.95245	0.10776	275.2	1257.7	2.1882	0.056572	0.25688
ABCA10-3	ABCA10	214.77	0	-7.7534	0.9972	0.018946	233.33	0	-7.8724	0.99785	0.011306	239.42	0	-7.9094	0.99802	0.0094557	57.009	2315.9	5.3198	4.46E-125	1.66E-123
ABCA10-4	ABCA10	531.73	0	-9.0573	0.99901	0.018203	577.67	0	-9.1766	0.99914	0.011135	592.75	0	-9.2137	0.9992	0.0093028	141.14	919.42	2.695	0.0021938	0.013507
ABCA10-5	ABCA10	178.33	0	-7.4864	0.99657	0.019962	193.74	0	-7.6054	0.99741	0.011844	198.79	0	-7.6423	0.99762	0.0099317	47.335	17.348	-1.3975	0.89182	0.36163
ABCA12-1	ABCA12	384.64	0	-8.5911	0.99855	0.018203	417.88	0	-8.7104	0.99881	0.011135	428.78	0	-8.7475	0.9989	0.0093028	102.1	511.75	2.3142	0.017578	0.098333
ABCA12-2	ABCA12	363.81	0	-8.511	0.99845	0.018203	395.25	0	-8.6303	0.99874	0.011135	405.56	0	-8.6673	0.99883	0.0093028	96.57	1526.6	3.9687	5.77E-17	5.62E-16
ABCA12-3	ABCA12	238.2	129.45	-0.87473	0.80057	0.47023	258.79	0	-8.0212	0.99806	0.011168	265.54	0	-8.0582	0.99822	0.0093331	63.228	858.7	3.7426	6.29E-14	5.77E-13
ABCA12-4	ABCA12	953.46	88.458	-3.4154	0.97815	0.067092	1035.9	0	-10.018	0.99952	0.011135	1062.9	0	-10.055	0.99956	0.0093028	253.09	1604.6	2.6598	0.0055841	0.03308
ABCA12-5	ABCA12	39.05	0	-5.3237	0.9835	0.053137	42.424	0	-5.4404	0.98798	0.032802	43.531	0	-5.4767	0.98907	0.028023	10.365	0	-3.5066	0.71416	0.65762
ABCA12-6	ABCA12	1139.6	174.76	-2.6981	0.96301	0.10516	1238.1	0	-10.275	0.9996	0.011135	1270.4	0	-10.312	0.99963	0.0093028	302.49	797.99	1.3965	0.30865	0.69684
ABCA12-7	ABCA12	419.78	271.85	-0.62499	0.74933	0.57754	456.06	22.195	-4.3005	0.98549	0.038574	467.96	0	-8.8733	0.99899	0.0093028	111.43	3235.3	4.8473	2.85E-54	3.86E-53
ABCA12-8	ABCA12	410.02	0	-8.6831	0.99865	0.018203	445.45	0	-8.8024	0.99888	0.011135	457.07	0	-8.8394	0.99897	0.0093028	108.84	78.064	-0.47425	0.79161	0.52591
ABCA13-1	ABCA13	762.77	0	-9.577	0.99936	0.018203	828.68	0	-9.6964	0.9994	0.011135	850.3	0	-9.7335	0.99944	0.0093028	202.47	659.21	1.6981	0.17758	0.47379
ABCA13-2	ABCA13	14.969	317.16	4.3164	3.56E-39	5.33E-37	16.263	32.439	0.9539	0.25753	0.568	16.687	0	-4.1446	0.9711	0.067314	3.9734	0	-2.3142	0.23013	0.56302
ABCA13-3	ABCA13	905.3	43.15	-4.3595	0.98916	0.0384	983.53	11.951	-6.2483	0.99645	0.013551	1009.2	0	-9.9804	0.99953	0.0093028	240.3	6123.7	4.6657	7.09E-35	8.49E-34
ABCA13-4	ABCA13	105.43	0	-6.7338	0.99399	0.025789	114.55	0	-6.8523	0.9956	0.015312	117.53	0	-6.8891	0.99597	0.012929	27.986	17.348	-0.65978	0.80473	0.50405
ABCA13-5	ABCA13	298.73	1669.9	2.4789	3.97E-08	2.18E-06	324.54	430.25	0.40566	0.46303	0.92969	333.01	30.563	-3.4036	0.97231	0.064711	79.295	13505	7.3941	0	0
ABCA13-6	ABCA13	1031.6	0	-10.012	0.99956	0.015207	1120.7	0	-10.131	0.99956	0.011135	1149.9	0	-10.169	0.99959	0.0093028	273.82	1309.7	2.2538	0.044706	0.21905
ABCA13-7	ABCA13	38.399	0	-5.3001	0.98323	0.053864	41.717	0	-5.4167	0.98777	0.033272	42.805	0	-5.453	0.98888	0.028439	10.193	0	-3.4845	0.7086	0.66705
ABCA13-8	ABCA13	448.42	6.4726	-5.9103	0.99633	0.020455	487.17	0	-8.9312	0.99898	0.011135	499.88	0	-8.9683	0.99905	0.0093028	119.03	138.78	0.21979	0.65489	0.75758
ABCA13-9	ABCA13	301.33	0	-8.24	0.99808	0.018274	327.37	1.7073	-6.9223	0.99847	0.011135	335.91	0	-8.3962	0.99859	0.0093028	79.986	1006.2	3.6365	1.84E-11	1.61E-10
ABCA2-1	ABCA2	253.82	60.41	-2.0529	0.92507	0.19511	275.76	15.366	-4.0798	0.98331	0.043652	282.95	0	-8.1495	0.99833	0.0093028	67.374	78.064	0.20956	0.64134	0.78063
ABCA2-10	ABCA2	197.85	0	-7.6355	0.99694	0.01932	214.95	0	-7.7545	0.99767	0.011503	220.56	0	-7.7915	0.99786	0.0096326	52.518	130.11	1.2927	0.25466	0.60617
ABCA2-11	ABCA2	483.57	0	-8.9205	0.99889	0.018203	525.35	1.7073	-7.603	0.99905	0.011135	539.06	0	-9.077	0.99912	0.0093028	128.36	2298.6	4.1519	3.07E-20	3.14E-19
ABCA2-12	ABCA2	203.71	0	-7.6774	0.99703	0.019199	221.31	5.122	-5.1824	0.99316	0.020781	227.09	24.129	-3.1822	0.96783	0.074433	54.072	468.38	3.0914	2.56E-06	1.89E-05
ABCA2-2	ABCA2	376.18	386.2	0.037815	0.54684	0.91695	408.69	23.903	-4.0401	0.98249	0.045517	419.35	8.0429	-5.5387	0.99434	0.016415	99.852	745.94	2.8888	0.00020367	0.0013566
ABCA2-3	ABCA2	298.73	0	-8.2275	0.99806	0.018284	324.54	0	-8.3467	0.99846	0.011135	333.01	0	-8.3838	0.99858	0.0093028	79.295	17.348	-2.1297	0.93861	0.26967
ABCA2-4	ABCA2	556.46	0	-9.1227	0.99906	0.018203	604.54	0	-9.2421	0.99918	0.011135	620.32	0	-9.2792	0.99924	0.0093028	147.71	260.21	0.81277	0.4867	0.98029
ABCA2-5	ABCA2	333.22	0	-8.3847	0.99829	0.018204	362.02	0	-8.5039	0.99862	0.011135	371.46	0	-8.541	0.99873	0.0093028	88.451	34.695	-1.3254	0.88812	0.36795
ABCA2-6	ABCA2	563.62	358.15	-0.65269	0.75543	0.5648	612.32	56.342	-3.419	0.97209	0.069297	628.3	0	-9.2976	0.99925	0.0093028	149.61	2723.6	4.1772	3.53E-20	3.62E-19
ABCA2-7	ABCA2	190.04	0	-7.5777	0.9968	0.019556	206.46	0	-7.6967	0.99757	0.011621	211.85	0	-7.7337	0.99777	0.0097343	50.444	1292.4	4.652	5.70E-51	7.57E-50
ABCA2-8	ABCA2	55.971	0	-5.8322	0.98849	0.040171	60.808	0	-5.9497	0.99165	0.024296	62.394	0	-5.9863	0.99239	0.02067	14.857	294.91	4.222	5.19E-40	6.48E-39
ABCA2-9	ABCA2	0	0	-0.72319	0.35919	0.74489	0	0	-0.77152	0.29583	0.60561	0	0	-0.78703	0.3487	0.7013	0	0	-0.2299	5.57E-84	8.51E-83
ABCA3-1	ABCA3	657.99	1831.7	1.4757	0.0078814	0.030614	714.85	0	-9.4835	0.9993	0.011135	733.5	0	-9.5206	0.99936	0.0093028	174.66	60.716	-1.509	0.90571	0.33904
ABCA3-2	ABCA3	16.271	0	-4.1103	0.9613	0.10914	17.677	0	-4.2232	0.97062	0.072566	18.138	0	-4.2584	0.97346	0.062217	4.3189	0	-2.4111	0.27945	0.64712
ABCA3-3	ABCA3	247.97	0	-7.9598	0.99761	0.018517	269.39	0	-8.0789	0.99814	0.011142	276.42	0	-8.1159	0.99829	0.0093073	65.82	5082.8	6.2495	0	0
ABCA3-4	ABCA3	376.83	215.75	-0.80169	0.78648	0.49957	409.39	0	-8.6809	0.99878	0.011135	420.07	1.6086	-7.3347	0.99887	0.0093028	100.03	3608.3	5.1589	4.97E-86	1.51E-84
ABCA3-5	ABCA3	209.57	0	-7.7181	0.99712	0.019065	227.68	0	-7.8372	0.9978	0.01137	233.62	0	-7.8742	0.99798	0.0095116	55.627	43.369	-0.35194	0.76101	0.57891
ABCA3-6	ABCA3	372.92	0	-8.5466	0.99849	0.018203	405.15	0	-8.6659	0.99877	0.011135	415.72	0	-8.7029	0.99886	0.0093028	98.989	43.369	-1.1722	0.87528	0.38883
ABCA3-7	ABCA3	205.01	0	-7.6866	0.99705	0.019176	222.73	0	-7.8056	0.99775	0.011425	228.54	0	-7.8426	0.99793	0.009564	54.418	17.348	-1.5948	0.90728	0.33598
ABCA4-1	ABCA4	281.81	841.43	1.5747	0.012034	0.041591	306.16	440.49	0.52339	0.41588	0.83924	314.15	0	-8.2999	0.99849	0.0093028	74.803	26.021	-1.4882	0.9003	0.34889
ABCA4-2	ABCA4	93.068	0	-6.5556	0.99316	0.027941	101.11	0	-6.674	0.99501	0.016613	103.75	0	-6.7108	0.99543	0.014054	24.704	8.6738	-1.4098	0.89304	0.35929
ABCA4-3	ABCA4	839.57	306.37	-1.4514	0.88612	0.28358	912.12	232.2	-1.9693	0.91751	0.19141	935.91	41.823	-4.4515	0.98669	0.033351	222.85	78.064	-1.5015	0.90656	0.33724
ABCA4-4	ABCA4	239.5	30.205	-2.9462	0.96265	0.10589	260.2	0	-8.029	0.99807	0.011164	266.99	0	-8.066	0.99823	0.0093262	63.574	17.348	-1.8154	0.92185	0.30949
ABCA4-5	ABCA4	236.9	0	-7.8942	0.99749	0.018629	257.37	0	-8.0133	0.99805	0.011168	264.09	0	-8.0503	0.99821	0.0093332	62.883	26.021	-1.2413	0.8791	0.38218
ABCA4-6	ABCA4	108.69	0	-6.7773	0.99418	0.025348	118.08	0	-6.8958	0.99573	0.015039	121.16	0	-6.9326	0.99609	0.012692	28.85	0	-4.8997	0.90987	0.3314
ABCA4-7	ABCA4	723.72	0	-9.5013	0.99932	0.018203	786.26	0	-9.6207	0.99937	0.011135	806.77	0	-9.6578	0.99941	0.0093028	192.1	4961.4	4.6836	9.19E-38	1.13E-36
ABCA5-1	ABCA5	151.64	0	-7.254	0.99591	0.021264	164.75	0	-7.3728	0.99695	0.012595	169.04	0	-7.4098	0.9972	0.010588	40.252	130.11	1.6682	0.11066	0.3655
ABCA5-2	ABCA5	74.194	81.986	0.14224	0.56848	0.87814	80.606	0	-6.3506	0.99372	0.019478	82.709	0	-6.3873	0.99427	0.016531	19.694	0	-4.3711	0.86231	0.40841
ABCA5-3	ABCA5	37.748	0	-5.2761	0.98294	0.054631	41.01	0	-5.3927	0.98756	0.033775	42.08	0	-5.4289	0.98869	0.028875	10.02	8.6738	-0.18795	0.70283	0.67748
ABCA5-4	ABCA5	824.6	1165.1	0.49813	0.29969	0.67774	895.86	0	-9.8087	0.99945	0.011135	919.23	0	-9.8458	0.99949	0.0093028	218.88	47350	7.7505	0	0
ABCA5-5	ABCA5	193.95	8.6301	-4.3394	0.98723	0.043494	210.71	18.781	-3.4199	0.97292	0.067438	216.2	0	-7.7629	0.99781	0.0096826	51.481	34.695	-0.55607	0.79441	0.52093
ABCA5-6	ABCA5	788.8	0	-9.6253	0.99939	0.018189	856.97	0	-9.7448	0.99942	0.011135	879.32	0	-9.7819	0.99946	0.0093028	209.38	2168.4	3.3663	1.26E-06	9.45E-06
ABCA5-7	ABCA5	278.55	0	-8.127	0.9979	0.018365	302.63	0	-8.2461	0.99835	0.011135	310.52	0	-8.2832	0.99848	0.0093028	73.939	17.348	-2.0301	0.93375	0.28209
ABCA5-8	ABCA5	183.53	140.24	-0.38575	0.69935	0.67969	199.39	0	-7.6467	0.99748	0.011732	204.6	0	-7.6837	0.99769	0.0098361	48.717	8.6738	-2.3616	0.94904	0.23984
ABCA6-1	ABCA6	989.91	161.81	-2.6055	0.9589	0.11516	1075.5	0	-10.072	0.99954	0.011135	1103.5	0	-10.109	0.99957	0.0093028	262.76	398.99	0.60075	0.57721	0.88242
ABCA6-2	ABCA6	261.63	0	-8.0369	0.99775	0.018419	284.24	10.244	-4.665	0.9893	0.029811	291.66	0	-8.1931	0.99838	0.0093028	69.448	988.81	3.8125	6.21E-15	5.83E-14
ABCA6-3	ABCA6	649.53	0	-9.3455	0.99922	0.018203	705.65	0	-9.4649	0.99929	0.011135	724.06	0	-9.502	0.99935	0.0093028	172.41	78.064	-1.1331	0.87575	0.38763
ABCA6-4	ABCA6	294.17	0	-8.2054	0.99803	0.018285	319.59	0	-8.3246	0.99843	0.011135	327.93	0	-8.3616	0.99856	0.0093028	78.085	121.43	0.63051	0.52121	0.96724
ABCA6-5	ABCA6	295.48	0	-8.2118	0.99804	0.018285	321.01	0	-8.331	0.99844	0.011135	329.38	0	-8.368	0.99856	0.0093028	78.431	8.6738	-3.0375	0.96944	0.16236
ABCA6-6	ABCA6	748.45	981.67	0.39087	0.35924	0.74499	813.13	430.25	-0.91674	0.81124	0.42175	834.34	46.649	-4.1319	0.98329	0.040788	198.67	78.064	-1.3365	0.89388	0.35789
ABCA7-1	ABCA7	816.79	66.883	-3.5906	0.98026	0.061626	887.37	0	-9.795	0.99944	0.011135	910.52	0	-9.8321	0.99948	0.0093028	216.81	2845	3.7078	5.06E-10	4.24E-09
ABCA7-10	ABCA7	431.5	791.81	0.87428	0.16269	0.39146	468.79	27.317	-4.0523	0.98256	0.045335	481.02	0	-8.9129	0.99902	0.0093028	114.54	303.58	1.3985	0.25627	0.60757
ABCA7-11	ABCA7	307.19	120.82	-1.3391	0.86605	0.32834	333.74	0	-8.3869	0.9985	0.011135	342.44	0	-8.4239	0.99862	0.0093028	81.54	919.42	3.4791	2.52E-09	2.08E-08
ABCA7-12	ABCA7	928.73	457.39	-1.0202	0.83088	0.40528	1009	0	-9.9801	0.99951	0.011135	1035.3	0	-10.017	0.99954	0.0093028	246.52	910.75	1.8811	0.12829	0.39426
ABCA7-13	ABCA7	454.28	51.78	-3.1087	0.96869	0.09116	493.53	0	-8.9499	0.99899	0.011135	506.41	0	-8.987	0.99907	0.0093028	120.58	60.716	-0.97821	0.85759	0.41653
ABCA7-14	ABCA7	150.99	0	-7.2479	0.99589	0.021292	164.04	0	-7.3667	0.99693	0.012612	168.32	14.477	-3.4515	0.97412	0.060831	40.079	190.82	2.2233	0.012629	0.07221
ABCA7-2	ABCA7	407.42	910.47	1.1582	0.068898	0.18127	442.62	805.86	0.86298	0.26746	0.58892	454.17	22.52	-4.2745	0.98522	0.036556	108.14	667.88	2.6155	0.0028856	0.017606
ABCA7-3	ABCA7	87.862	0	-6.4735	0.99274	0.029037	95.454	0	-6.5918	0.99471	0.017282	97.945	16.086	-2.5338	0.94956	0.11395	23.322	8.6738	-1.3301	0.88598	0.37107
ABCA7-4	ABCA7	189.39	23.733	-2.9445	0.96232	0.10671	205.76	0	-7.6918	0.99756	0.011632	211.12	0	-7.7288	0.99776	0.0097453	50.272	641.86	3.6483	5.19E-13	4.69E-12
ABCA7-5	ABCA7	328.02	172.6	-0.92238	0.80816	0.45398	356.36	0	-8.4812	0.9986	0.011135	365.66	0	-8.5183	0.99871	0.0093028	87.069	17.348	-2.263	0.94454	0.25361
ABCA7-6	ABCA7	0	0	-0.72319	0.35919	0.74489	0	0	-0.77152	0.29583	0.60561	0	0	-0.78703	0.3487	0.7013	0	0	-0.2299	5.57E-84	8.51E-83
ABCA7-7	ABCA7	134.07	0	-7.0776	0.99534	0.022541	145.66	0	-7.1963	0.99654	0.013359	149.46	0	-7.2332	0.99683	0.011241	35.588	208.17	2.5153	0.0014082	0.008837
ABCA7-8	ABCA7	195.25	0	-7.6165	0.99689	0.0194	212.12	0	-7.7355	0.99763	0.011546	217.65	0	-7.7725	0.99783	0.0096681	51.827	17.348	-1.5257	0.90215	0.34516
ABCA7-9	ABCA7	113.24	0	-6.836	0.99443	0.024714	123.03	0	-6.9545	0.9959	0.01466	126.24	0	-6.9914	0.99625	0.012362	30.059	0	-4.957	0.91384	0.32376
ABCA8-1	ABCA8	9.1116	0	-3.3379	0.93294	0.17692	9.899	0	-3.4461	0.94649	0.12685	10.157	0	-3.4799	0.95193	0.10875	2.4186	0	-1.7734	0.028696	0.15372
ABCA8-2	ABCA8	603.32	32.363	-4.179	0.98661	0.045095	655.45	18.781	-5.0525	0.99155	0.024527	672.55	19.303	-5.052	0.99149	0.02266	160.14	147.45	-0.11833	0.73675	0.61969
ABCA8-3	ABCA8	342.99	0	-8.4262	0.99834	0.018203	372.63	0	-8.5454	0.99866	0.011135	382.35	0	-8.5825	0.99876	0.0093028	91.042	78.064	-0.21927	0.74486	0.6064
ABCA8-4	ABCA8	104.78	181.23	0.78466	0.29252	0.6631	113.84	0	-6.8435	0.99557	0.015373	116.81	0	-6.8803	0.99595	0.012981	27.814	34.695	0.30898	0.58627	0.86862
ABCA8-5	ABCA8	1243.1	0	-10.281	0.99966	0.012596	1350.5	0	-10.4	0.99963	0.011135	1385.7	0	-10.437	0.99966	0.0093028	329.96	1925.6	2.5413	0.014307	0.081271
ABCA8-6	ABCA8	145.13	0	-7.1912	0.99572	0.021659	157.68	0	-7.3099	0.99681	0.012827	161.79	0	-7.3469	0.99707	0.010788	38.524	8.6738	-2.0306	0.93429	0.28053
ABCA9-1	ABCA9	0	0	-0.72319	0.35919	0.74489	0	0	-0.77152	0.29583	0.60561	0	0	-0.78703	0.3487	0.7013	0	0	-0.2299	5.57E-84	8.51E-83
ABCA9-2	ABCA9	1012	25.89	-5.2355	0.99448	0.024628	1099.5	0	-10.104	0.99955	0.011135	1128.2	0	-10.141	0.99958	0.0093028	268.63	86.738	-1.6197	0.91524	0.3213
ABCA9-3	ABCA9	0	0	-0.72319	0.35919	0.74489	0	0	-0.77152	0.29583	0.60561	0	0	-0.78703	0.3487	0.7013	0	0	-0.2299	5.57E-84	8.51E-83
ABCA9-4	ABCA9	680.77	86.301	-2.9652	0.96695	0.095432	739.59	0	-9.5325	0.99933	0.011135	758.89	0	-9.5696	0.99938	0.0093028	180.7	34.695	-2.3478	0.94894	0.24027
ABCA9-5	ABCA9	444.52	0	-8.7993	0.99877	0.018203	482.93	0	-8.9186	0.99897	0.011135	495.53	0	-8.9557	0.99905	0.0093028	117.99	364.3	1.6182	0.17795	0.47444
ABCB1-1	ABCB1	191.34	0	-7.5875	0.99682	0.019511	207.88	0	-7.7065	0.99759	0.011603	213.3	0	-7.7435	0.99778	0.0097169	50.79	26.021	-0.93857	0.84642	0.43439
ABCB1-2	ABCB1	621.54	0	-9.282	0.99918	0.018203	675.25	0	-9.4014	0.99926	0.011135	692.87	0	-9.4385	0.99932	0.0093028	164.98	173.48	0.072006	0.69821	0.68621
ABCB1-3	ABCB1	272.05	94.931	-1.5091	0.88353	0.28945	295.55	0	-8.2122	0.99831	0.011135	303.27	0	-8.2492	0.99844	0.0093028	72.212	260.21	1.8351	0.089676	0.33043
ABCB1-4	ABCB1	395.05	362.46	-0.12388	0.60578	0.80972	429.19	0	-8.7488	0.99884	0.011135	440.39	1.6086	-7.4026	0.99893	0.0093028	104.86	858.7	3.0217	4.42E-05	0.00030667
ABCB1-5	ABCB1	577.28	25.89	-4.4266	0.9888	0.039377	627.17	0	-9.295	0.99921	0.011135	643.53	0	-9.3321	0.99927	0.0093028	153.23	433.69	1.4949	0.23567	0.57245
ABCB1-6	ABCB1	14.318	0	-3.9372	0.95627	0.12142	15.556	0	-4.0492	0.96648	0.081915	15.961	0	-4.0842	0.96976	0.070213	3.8006	0	-2.2632	0.20476	0.52004
ABCB10-1	ABCB10	689.88	0	-9.4323	0.99928	0.018203	749.49	0	-9.5517	0.99934	0.011135	769.05	0	-9.5888	0.99939	0.0093028	183.12	60.716	-1.5769	0.91051	0.33011
ABCB10-2	ABCB10	238.85	1083.1	2.1762	4.08E-05	0.0017224	259.49	0	-8.0251	0.99807	0.011167	266.26	0	-8.0621	0.99822	0.009329	63.401	86.738	0.44611	0.5721	0.89004
ABCB10-3	ABCB10	542.14	0	-9.0852	0.99903	0.018203	588.99	0	-9.2045	0.99915	0.011135	604.35	25.737	-4.5009	0.98733	0.031922	143.9	1075.5	2.8932	0.00037632	0.0024568
ABCB10-4	ABCB10	11.715	0	-3.6684	0.94709	0.1436	12.727	0	-3.779	0.95877	0.099286	13.059	0	-3.8134	0.96287	0.085147	3.1096	0	-2.039	0.10475	0.35622
ABCB10-5	ABCB10	119.75	0	-6.9159	0.99475	0.023934	130.1	0	-7.0345	0.99613	0.014196	133.49	0	-7.0714	0.99645	0.011963	31.787	0	-5.035	0.91896	0.315
ABCB10-6	ABCB10	335.18	0	-8.3931	0.9983	0.018203	364.14	0	-8.5123	0.99863	0.011135	373.64	0	-8.5494	0.99873	0.0093028	88.969	34.695	-1.3337	0.88884	0.36653
ABCB10-7	ABCB10	52.066	0	-5.7297	0.98762	0.042445	56.565	0	-5.8471	0.99102	0.025778	58.041	0	-5.8836	0.99182	0.021949	13.82	8.6738	-0.61543	0.79443	0.52092
ABCB10-8	ABCB10	725.02	681.78	-0.088602	0.58027	0.85662	787.67	0	-9.6233	0.99937	0.011135	808.22	0	-9.6604	0.99941	0.0093028	192.45	1500.6	2.9564	0.00032269	0.0021253
ABCB10-9	ABCB10	20.826	0	-4.448	0.96948	0.089033	22.626	0	-4.5623	0.97719	0.057646	23.216	0	-4.5979	0.97935	0.049396	5.5282	0	-2.7067	0.42721	0.88897
ABCB11-1	ABCB11	0	0	-0.72319	0.35919	0.74489	0	0	-0.77152	0.29583	0.60561	0	0	-0.78703	0.3487	0.7013	0	0	-0.2299	5.57E-84	8.51E-83
ABCB11-2	ABCB11	141.88	0	-7.1587	0.99561	0.021898	154.14	0	-7.2774	0.99674	0.012967	158.16	0	-7.3144	0.99701	0.010908	37.661	43.369	0.19868	0.62772	0.8019
ABCB11-3	ABCB11	585.09	282.63	-1.0471	0.83062	0.40585	635.65	0	-9.3144	0.99922	0.011135	652.24	0	-9.3515	0.99928	0.0093028	155.31	69.39	-1.1509	0.87656	0.3865
ABCB11-4	ABCB11	96.973	0	-6.6143	0.99345	0.027178	105.35	0	-6.7327	0.99521	0.016156	108.1	0	-6.7695	0.99562	0.013659	25.74	8.6738	-1.4669	0.89779	0.35238
ABCB11-5	ABCB11	20.826	0	-4.448	0.96948	0.089033	22.626	0	-4.5623	0.97719	0.057646	23.216	0	-4.5979	0.97935	0.049396	5.5282	0	-2.7067	0.42721	0.88897
ABCB11-6	ABCB11	514.15	2032.4	1.9808	6.30E-05	0.0025978	558.58	524.15	-0.091625	0.63225	0.74667	573.16	33.78	-4.0451	0.98238	0.042806	136.48	234.19	0.77465	0.49623	0.99367
ABCB11-7	ABCB11	284.41	0	-8.1569	0.99795	0.018304	308.99	0	-8.2761	0.99838	0.011135	317.05	0	-8.3131	0.99851	0.0093028	75.494	1283.7	4.07	1.20E-20	1.24E-19
ABCB11-8	ABCB11	171.82	185.55	0.11028	0.54625	0.91795	186.67	0	-7.552	0.99731	0.012005	191.54	0	-7.589	0.99753	0.010075	45.607	260.21	2.4866	0.0025487	0.015616
ABCB11-9	ABCB11	156.85	0	-7.3024	0.99606	0.020963	170.4	22.195	-2.8855	0.95978	0.097105	174.85	0	-7.4582	0.99729	0.010441	41.634	555.12	3.7053	1.04E-14	9.70E-14
ABCB4-1	ABCB4	177.68	0	-7.4812	0.99655	0.019989	193.03	0	-7.6001	0.9974	0.011862	198.07	0	-7.6371	0.99761	0.0099483	47.162	17.348	-1.3923	0.89138	0.36201
ABCB4-2	ABCB4	371.62	0	-8.5416	0.99849	0.018203	403.74	0	-8.6608	0.99876	0.011135	414.27	0	-8.6979	0.99886	0.0093028	98.643	251.54	1.3417	0.26988	0.63138
ABCB4-3	ABCB4	126.91	235.17	0.88468	0.23664	0.54813	137.88	0	-7.1177	0.99635	0.01376	141.48	0	-7.1546	0.99665	0.011587	33.687	8.6738	-1.8423	0.92395	0.30498
ABCB4-4	ABCB4	130.82	0	-7.0424	0.99522	0.022831	142.12	0	-7.1611	0.99646	0.013524	145.83	0	-7.198	0.99675	0.011384	34.724	8.6738	-1.8847	0.92642	0.29943
ABCB4-5	ABCB4	150.99	135.92	-0.15062	0.63792	0.75034	164.04	0	-7.3667	0.99693	0.012612	168.32	0	-7.4036	0.99719	0.010603	40.079	17.348	-1.1628	0.86979	0.39653
ABCB4-6	ABCB4	385.94	0	-8.596	0.99855	0.018203	419.29	0	-8.7152	0.99881	0.011135	430.23	0	-8.7523	0.9989	0.0093028	102.44	824.01	2.9956	5.91E-05	0.00040549
ABCB4-7	ABCB4	471.2	4418.6	3.2264	2.91E-27	3.39E-25	511.92	7764.9	3.9204	7.71E-41	1.83E-38	525.27	682.04	0.37615	0.51924	0.96204	125.07	2957.8	4.5526	4.12E-35	4.94E-34
ABCB5-1	ABCB5	355.35	0	-8.4772	0.99841	0.018203	386.06	0	-8.5964	0.99871	0.011135	396.13	0	-8.6335	0.99881	0.0093028	94.324	329.6	1.7942	0.11172	0.36761
ABCB5-2	ABCB5	198.5	0	-7.6403	0.99695	0.01932	215.66	0	-7.7593	0.99767	0.011503	221.28	0	-7.7962	0.99786	0.0096316	52.69	8.6738	-2.4725	0.95317	0.22624
ABCB5-3	ABCB5	246.01	0	-7.9484	0.99759	0.01854	267.27	0	-8.0676	0.99813	0.011148	274.24	0	-8.1046	0.99828	0.0093131	65.301	26.021	-1.2949	0.88407	0.37414
ABCB5-4	ABCB5	139.28	12.945	-3.3304	0.97209	0.082584	151.31	6.8293	-4.282	0.98652	0.036243	155.26	0	-7.2878	0.99695	0.011019	36.97	95.412	1.3444	0.21574	0.5386
ABCB5-5	ABCB5	147.09	0	-7.2103	0.99578	0.021545	159.8	0	-7.3291	0.99685	0.012757	163.97	0	-7.366	0.99711	0.010728	39.043	0	-5.3235	0.93524	0.27812
ABCB5-6	ABCB5	654.08	0	-9.3555	0.99923	0.018203	710.6	0	-9.4749	0.9993	0.011135	729.14	0	-9.512	0.99935	0.0093028	173.62	190.82	0.13557	0.68528	0.70702
ABCB5-7	ABCB5	547.35	88.458	-2.6158	0.95507	0.12448	594.64	0	-9.2183	0.99916	0.011135	610.16	0	-9.2554	0.99923	0.0093028	145.29	5499.2	5.2326	1.50E-86	4.58E-85
ABCB6-1	ABCB6	216.07	0	-7.762	0.99722	0.018916	234.75	23.903	-3.2429	0.96892	0.07649	240.87	0	-7.9181	0.99804	0.009443	57.355	858.7	3.8809	3.76E-17	3.68E-16
ABCB6-2	ABCB6	253.17	0	-7.9897	0.99767	0.018492	275.05	0	-8.1088	0.99818	0.011135	282.23	0	-8.1458	0.99832	0.0093028	67.202	3859.8	5.823	1.16E-241	6.21E-240
ABCB6-3	ABCB6	339.73	0	-8.4125	0.99832	0.018203	369.09	0	-8.5317	0.99865	0.011135	378.72	0	-8.5688	0.99875	0.0093028	90.178	8.6738	-3.2365	0.97368	0.14264
ABCB6-4	ABCB6	0	0	-0.72319	0.35919	0.74489	0	0	-0.77152	0.29583	0.60561	0	0	-0.78703	0.3487	0.7013	0	0	-0.2299	5.57E-84	8.51E-83
ABCB6-5	ABCB6	186.79	0	-7.553	0.99674	0.019659	202.93	0	-7.6719	0.99753	0.011677	208.22	0	-7.7089	0.99773	0.0097857	49.581	43.369	-0.18904	0.72753	0.63586
ABCB6-6	ABCB6	244.06	38.835	-2.621	0.95201	0.13176	265.15	0	-8.0561	0.99811	0.01115	272.07	0	-8.0931	0.99826	0.0093138	64.783	17.348	-1.8421	0.92345	0.30591
ABCB6-7	ABCB6	59.876	0	-5.9278	0.98925	0.038102	65.05	0	-6.0455	0.9922	0.022969	66.747	0	-6.0821	0.99289	0.019541	15.893	8.6738	-0.80431	0.82465	0.46999
ABCB7-1	ABCB7	106.74	0	-6.7514	0.99407	0.025611	115.96	0	-6.8699	0.99565	0.015198	118.98	0	-6.9067	0.99602	0.012833	28.332	511.75	4.1277	6.21E-29	7.04E-28
ABCB7-2	ABCB7	29.938	0	-4.9513	0.97856	0.065931	32.525	0	-5.0672	0.98425	0.041428	33.374	0	-5.1032	0.9857	0.035459	7.9467	8.6738	0.11272	0.613	0.82592
ABCB7-3	ABCB7	960.62	645.1	-0.57372	0.73773	0.60128	1043.6	240.73	-2.1115	0.92597	0.1727	1070.9	45.04	-4.5411	0.98748	0.0316	254.99	563.8	1.1417	0.39521	0.83971
ABCB7-4	ABCB7	397.01	0	-8.6366	0.9986	0.018203	431.31	5.122	-6.1419	0.99652	0.013425	442.56	1.6086	-7.4097	0.99893	0.0093028	105.38	1014.8	3.2554	1.11E-06	8.31E-06
ABCB7-5	ABCB7	182.88	0	-7.5226	0.99666	0.019784	198.69	0	-7.6416	0.99747	0.011747	203.87	0	-7.6786	0.99768	0.0098504	48.544	34.695	-0.47299	0.7802	0.54609
ABCB7-6	ABCB7	328.02	0	-8.362	0.99826	0.018204	356.36	0	-8.4812	0.9986	0.011135	365.66	0	-8.5183	0.99871	0.0093028	87.069	442.36	2.3318	0.014047	0.079874
ABCB7-7	ABCB7	279.21	0	-8.1303	0.99791	0.018362	303.33	0	-8.2495	0.99835	0.011135	311.25	0	-8.2865	0.99848	0.0093028	74.112	1491.9	4.3129	7.36E-29	8.34E-28
ABCB8-1	ABCB8	93.719	75.513	-0.30795	0.69338	0.69175	101.82	0	-6.6839	0.99504	0.016529	104.47	0	-6.7207	0.99547	0.013982	24.877	8.6738	-1.4195	0.89386	0.35789
ABCB8-10	ABCB8	0	0	-0.72319	0.35919	0.74489	0	0	-0.77152	0.29583	0.60561	0	0	-0.78703	0.3487	0.7013	0	0	-0.2299	5.57E-84	8.51E-83
ABCB8-11	ABCB8	145.79	0	-7.1976	0.99574	0.021625	158.38	0	-7.3164	0.99682	0.012806	162.52	0	-7.3533	0.99709	0.010769	38.697	1249	4.9768	3.12E-86	9.54E-85
ABCB8-12	ABCB8	33.192	0	-5.0956	0.98063	0.060664	36.06	0	-5.2118	0.98582	0.037826	37.001	0	-5.248	0.98712	0.032371	8.8105	69.39	2.843	2.61E-07	2.01E-06
ABCB8-13	ABCB8	111.29	0	-6.8111	0.99433	0.024975	120.91	0	-6.9297	0.99583	0.014814	124.06	0	-6.9665	0.99618	0.012495	29.541	17.348	-0.73516	0.81637	0.48431
ABCB8-14	ABCB8	606.57	19.418	-4.8952	0.99217	0.030502	658.99	1.7073	-7.9294	0.99924	0.011135	676.18	17.694	-5.1789	0.99225	0.02099	161.01	147.45	-0.12604	0.73834	0.61676
ABCB8-2	ABCB8	141.23	0	-7.1521	0.99559	0.021948	153.43	0	-7.2708	0.99672	0.013	157.44	0	-7.3078	0.99699	0.010934	37.488	78.064	1.0386	0.33602	0.74275
ABCB8-3	ABCB8	484.87	101.4	-2.2463	0.93872	0.16348	526.77	0	-9.0438	0.99905	0.011135	540.51	0	-9.0808	0.99913	0.0093028	128.7	338.28	1.3873	0.26674	0.62556
ABCB8-4	ABCB8	88.513	0	-6.484	0.9928	0.028878	96.161	0	-6.6023	0.99475	0.017189	98.67	0	-6.6391	0.9952	0.014549	23.495	0	-4.6144	0.88691	0.36963
ABCB8-5	ABCB8	417.18	140.24	-1.566	0.89091	0.27315	453.23	1459.8	1.6852	0.022524	0.05705	465.06	17.694	-4.6398	0.9887	0.028875	110.74	390.32	1.8083	0.1146	0.37237
ABCB8-6	ABCB8	6.5083	0	-2.9085	0.90818	0.23376	7.0707	0	-3.0127	0.92398	0.17695	7.2551	0	-3.0453	0.93192	0.15179	1.7276	0	-1.4476	0.0014224	0.0088913
ABCB8-7	ABCB8	16.271	0	-4.1103	0.9613	0.10914	17.677	0	-4.2232	0.97062	0.072566	18.138	0	-4.2584	0.97346	0.062217	4.3189	0	-2.4111	0.27945	0.64712
ABCB8-8	ABCB8	0	0	-0.72319	0.35919	0.74489	0	0	-0.77152	0.29583	0.60561	0	0	-0.78703	0.3487	0.7013	0	0	-0.2299	5.57E-84	8.51E-83
ABCB8-9	ABCB8	530.42	1096	1.0457	0.088842	0.22711	576.26	61.464	-3.2081	0.96744	0.079816	591.29	0	-9.2102	0.9992	0.0093028	140.8	277.56	0.97418	0.42748	0.88944
ABCB9-1	ABCB9	329.97	0	-8.3706	0.99827	0.018204	358.48	0	-8.4898	0.99861	0.011135	367.84	0	-8.5268	0.99871	0.0093028	87.587	23480	8.0502	0	0
ABCB9-10	ABCB9	190.04	0	-7.5777	0.9968	0.019556	206.46	0	-7.6967	0.99757	0.011621	211.85	0	-7.7337	0.99777	0.0097343	50.444	17.348	-1.4874	0.89918	0.35041
ABCB9-11	ABCB9	324.76	433.66	0.41607	0.38974	0.80127	352.83	0	-8.4669	0.99858	0.011135	362.03	0	-8.504	0.99869	0.0093028	86.205	1604.6	4.2026	6.69E-24	7.20E-23
ABCB9-12	ABCB9	63.13	0	-6.0029	0.98981	0.03663	68.586	0	-6.1207	0.99261	0.022033	70.375	0	-6.1573	0.99326	0.018724	16.757	0	-4.1503	0.83485	0.45269
ABCB9-13	ABCB9	858.44	1171.5	0.44816	0.32309	0.7253	932.62	30.732	-4.8788	0.99028	0.027491	956.95	0	-9.9038	0.99951	0.0093028	227.86	3244	3.8257	1.60E-11	1.40E-10
ABCB9-14	ABCB9	244.06	0	-7.937	0.99757	0.018543	265.15	0	-8.0561	0.99811	0.01115	272.07	0	-8.0931	0.99826	0.0093138	64.783	5108.9	6.2794	0	0
ABCB9-2	ABCB9	240.81	0	-7.9177	0.99753	0.018592	261.62	0	-8.0368	0.99808	0.011158	268.44	1.6086	-6.6906	0.99824	0.0093219	63.919	26.021	-1.2646	0.88128	0.37884
ABCB9-3	ABCB9	32.541	0	-5.0679	0.98025	0.061626	35.353	0	-5.184	0.98553	0.038485	36.276	0	-5.2202	0.98686	0.032945	8.6378	0	-3.2687	0.64789	0.76856
ABCB9-4	ABCB9	89.814	0	-6.5048	0.9929	0.028604	97.575	0	-6.6232	0.99482	0.017021	100.12	0	-6.6599	0.99527	0.014406	23.84	8.6738	-1.3605	0.88873	0.36653
ABCB9-5	ABCB9	836.96	0	-9.7107	0.99943	0.017712	909.29	0	-9.8302	0.99945	0.011135	933.01	0	-9.8673	0.99949	0.0093028	222.16	1162.3	2.382	0.02298	0.12626
ABCB9-6	ABCB9	538.23	345.2	-0.6393	0.75231	0.57126	584.75	0	-9.1941	0.99915	0.011135	600	0	-9.2312	0.99921	0.0093028	142.87	1570	3.4488	6.20E-08	4.89E-07
ABCB9-7	ABCB9	356.65	0	-8.4824	0.99842	0.018203	387.47	0	-8.6017	0.99871	0.011135	397.58	0	-8.6387	0.99881	0.0093028	94.67	416.34	2.1251	0.038831	0.19752
ABCB9-8	ABCB9	932.64	17.26	-5.6761	0.99595	0.021177	1013.2	10.244	-6.4951	0.99705	0.012428	1039.7	0	-10.023	0.99955	0.0093028	247.56	2923.1	3.5563	4.65E-08	3.68E-07
ABCB9-9	ABCB9	341.68	0	-8.4207	0.99834	0.018203	371.21	0	-8.54	0.99865	0.011135	380.9	0	-8.577	0.99876	0.0093028	90.696	130.11	0.5158	0.56361	0.9037
ABCC1-1	ABCC1	180.28	43.15	-2.0377	0.92351	0.19878	195.86	0	-7.621	0.99744	0.011795	200.97	0	-7.658	0.99765	0.0098928	47.853	17.348	-1.4129	0.89312	0.35929
ABCC1-2	ABCC1	270.74	0	-8.0861	0.99783	0.018384	294.14	0	-8.2053	0.9983	0.011135	301.81	0	-8.2423	0.99843	0.0093028	71.866	17.348	-1.9897	0.93166	0.28725
ABCC1-3	ABCC1	337.78	0	-8.4042	0.99831	0.018203	366.97	0	-8.5234	0.99864	0.011135	376.54	0	-8.5605	0.99874	0.0093028	89.66	1890.9	4.3832	2.85E-30	3.28E-29
ABCC1-4	ABCC1	1096	69.041	-3.9692	0.98613	0.046415	1190.7	0	-10.219	0.99958	0.011135	1221.8	0	-10.256	0.99961	0.0093028	290.92	147.45	-0.97555	0.86555	0.40383
ABCC1-5	ABCC1	237.55	0	-7.8982	0.99749	0.018629	258.08	0	-8.0173	0.99806	0.011168	264.81	0	-8.0543	0.99821	0.0093332	63.056	0	-6.0013	0.96139	0.1966
ABCC1-6	ABCC1	740.64	0	-9.5346	0.99934	0.018203	804.64	15.366	-5.6214	0.9944	0.017987	825.64	0	-9.6911	0.99943	0.0093028	196.6	1275	2.6911	0.0034004	0.020615
ABCC1-7	ABCC1	44.256	0	-5.5	0.98543	0.04816	48.081	0	-5.6171	0.98941	0.029501	49.335	0	-5.6535	0.99036	0.025172	11.747	0	-3.6721	0.7524	0.59315
ABCC10-1	ABCC10	263.59	1154.3	2.1264	6.16E-05	0.0025457	286.36	0	-8.1667	0.99825	0.011135	293.83	0	-8.2038	0.99839	0.0093028	69.966	43.369	-0.67758	0.81581	0.48541
ABCC10-10	ABCC10	562.97	0	-9.1395	0.99907	0.018203	611.61	0	-9.2588	0.99919	0.011135	627.57	0	-9.2959	0.99925	0.0093028	149.43	468.38	1.6416	0.18174	0.48102
ABCC10-11	ABCC10	82.655	0	-6.3864	0.99227	0.030234	89.798	0	-6.5046	0.99437	0.01803	92.14	0	-6.5413	0.99486	0.01528	21.94	17.348	-0.32227	0.74212	0.61072
ABCC10-12	ABCC10	104.13	8.6301	-3.4485	0.97498	0.075194	113.13	0	-6.8345	0.99554	0.015434	116.08	0	-6.8714	0.99592	0.013032	27.641	8.6738	-1.5659	0.90552	0.33905
ABCC10-13	ABCC10	236.9	688.25	1.5347	0.018703	0.05895	257.37	80.245	-1.6691	0.89706	0.23628	264.09	0	-8.0503	0.99821	0.0093332	62.883	26.021	-1.2413	0.8791	0.38218
ABCC10-14	ABCC10	82.655	0	-6.3864	0.99227	0.030234	89.798	0	-6.5046	0.99437	0.01803	92.14	0	-6.5413	0.99486	0.01528	21.94	17.348	-0.32227	0.74212	0.61072
ABCC10-2	ABCC10	191.34	17.26	-3.3969	0.97341	0.079133	207.88	0	-7.7065	0.99759	0.011603	213.3	0	-7.7435	0.99778	0.0097169	50.79	2107.7	5.3476	3.19E-134	1.24E-132
ABCC10-3	ABCC10	96.323	0	-6.6047	0.9934	0.027308	104.65	0	-6.7231	0.99518	0.01623	107.38	0	-6.7599	0.99559	0.013725	25.568	520.43	4.2947	1.56E-37	1.92E-36
ABCC10-4	ABCC10	566.87	0	-9.1494	0.99908	0.018203	615.86	0	-9.2688	0.99919	0.011135	631.92	0	-9.3059	0.99925	0.0093028	150.47	52.043	-1.5138	0.90525	0.3396
ABCC10-5	ABCC10	565.57	2.1575	-7.4873	0.99908	0.018203	614.44	0	-9.2655	0.99919	0.011135	630.47	0	-9.3026	0.99925	0.0093028	150.12	685.23	2.183	0.04106	0.20594
ABCC10-6	ABCC10	59.876	0	-5.9278	0.98925	0.038102	65.05	0	-6.0455	0.9922	0.022969	66.747	0	-6.0821	0.99289	0.019541	15.893	0	-4.0784	0.82465	0.46999
ABCC10-7	ABCC10	195.25	220.07	0.1718	0.5179	0.96828	212.12	0	-7.7355	0.99763	0.011546	217.65	0	-7.7725	0.99783	0.0096681	51.827	8.6738	-2.4491	0.95233	0.22913
ABCC10-8	ABCC10	227.14	0	-7.8338	0.99737	0.018746	246.77	0	-7.9528	0.99797	0.011215	253.2	0	-7.9898	0.99813	0.0093734	60.291	43.369	-0.46614	0.78194	0.54267
ABCC10-9	ABCC10	749.1	23.733	-4.9226	0.99259	0.029464	813.84	109.27	-2.8855	0.95858	0.099735	835.07	0	-9.7075	0.99943	0.0093028	198.84	2645.5	3.7272	1.80E-10	1.54E-09
ABCC11-1	ABCC11	356.65	235.17	-0.59874	0.74395	0.58857	387.47	0	-8.6017	0.99871	0.011135	397.58	0	-8.6387	0.99881	0.0093028	94.67	60.716	-0.63241	0.81301	0.48981
ABCC11-2	ABCC11	204.36	0	-7.682	0.99704	0.019196	222.02	0	-7.801	0.99774	0.011437	227.81	0	-7.838	0.99792	0.0095729	54.245	52.043	-0.058693	0.70126	0.68035
ABCC11-3	ABCC11	229.09	0	-7.8461	0.99739	0.018723	248.89	0	-7.9651	0.99799	0.011207	255.38	0	-8.0021	0.99815	0.0093632	60.81	2628.2	5.4106	1.56E-139	6.19E-138
ABCC11-4	ABCC11	76.147	0	-6.2695	0.99159	0.031995	82.727	0	-6.3876	0.99389	0.019124	84.885	0	-6.4243	0.99441	0.016227	20.212	8.6738	-1.1328	0.86626	0.40239
ABCC11-5	ABCC11	512.2	0	-9.0034	0.99896	0.018203	556.46	0	-9.1227	0.9991	0.011135	570.98	0	-9.1598	0.99917	0.0093028	135.96	86.738	-0.64247	0.81887	0.47985
ABCC11-6	ABCC11	173.12	0	-7.4439	0.99646	0.020175	188.08	0	-7.5629	0.99733	0.011972	192.99	0	-7.5998	0.99755	0.010047	45.953	26.021	-0.79711	0.82806	0.46427
ABCC11-7	ABCC11	34.494	0	-5.1495	0.98135	0.058802	37.475	0	-5.2658	0.98636	0.036573	38.452	0	-5.302	0.98761	0.031282	9.156	0	-3.3443	0.67052	0.7308
ABCC11-8	ABCC11	1444.2	1268.6	-0.18686	0.61057	0.80072	1569	1854.2	0.24079	0.51419	0.97296	1609.9	36.997	-5.4058	0.9932	0.018884	383.34	2029.7	2.4015	0.030747	0.16323
ABCC12-1	ABCC12	206.96	0	-7.7002	0.99708	0.019129	224.85	0	-7.8192	0.99777	0.011403	230.71	0	-7.8562	0.99795	0.0095429	54.936	34.695	-0.64805	0.80902	0.49702
ABCC12-10	ABCC12	257.73	0	-8.0153	0.99771	0.018458	280	0	-8.1344	0.99821	0.011135	287.3	0	-8.1714	0.99835	0.0093028	68.411	8.6738	-2.843	0.96463	0.18332
ABCC12-11	ABCC12	46.209	0	-5.561	0.98605	0.046559	50.202	0	-5.6781	0.98986	0.028457	51.512	0	-5.7146	0.99077	0.024261	12.266	0	-3.7296	0.76436	0.57241
ABCC12-12	ABCC12	302.63	0	-8.2462	0.99809	0.018274	328.79	0	-8.3654	0.99848	0.011135	337.36	0	-8.4024	0.9986	0.0093028	80.331	26.021	-1.5897	0.90785	0.33524
ABCC12-13	ABCC12	41.653	0	-5.4146	0.98453	0.050475	45.252	0	-5.5315	0.98874	0.03104	46.433	0	-5.5678	0.98975	0.026503	11.056	0	-3.5917	0.73457	0.62296
ABCC12-14	ABCC12	35.145	0	-5.1757	0.98169	0.057926	38.182	0	-5.2921	0.98662	0.035977	39.178	0	-5.3283	0.98784	0.03077	9.3288	0	-3.3686	0.67748	0.72002
ABCC12-2	ABCC12	174.42	0	-7.4547	0.99648	0.020105	189.49	0	-7.5736	0.99735	0.011937	194.44	0	-7.6106	0.99757	0.010014	46.298	52.043	0.16536	0.64254	0.77834
ABCC12-3	ABCC12	146.44	0	-7.2039	0.99576	0.021579	159.09	0	-7.3227	0.99684	0.01278	163.24	0	-7.3597	0.9971	0.010746	38.87	841.36	4.4011	1.21E-38	1.49E-37
ABCC12-4	ABCC12	70.289	0	-6.1556	0.99087	0.033828	76.363	0	-6.2736	0.99337	0.020281	78.356	0	-6.3103	0.99395	0.017221	18.658	0	-4.297	0.85369	0.42268
ABCC12-5	ABCC12	145.79	45.308	-1.6644	0.89699	0.25919	158.38	8.5366	-4.0629	0.98384	0.042379	162.52	1.6086	-5.97	0.99709	0.010769	38.697	17.348	-1.1134	0.86457	0.4051
ABCC12-6	ABCC12	0	0	-0.72319	0.35919	0.74489	0	0	-0.77152	0.29583	0.60561	0	0	-0.78703	0.3487	0.7013	0	0	-0.2299	5.57E-84	8.51E-83
ABCC12-7	ABCC12	113.89	0	-6.8442	0.99446	0.024637	123.74	0	-6.9627	0.99593	0.014612	126.97	0	-6.9996	0.99627	0.01232	30.232	69.39	1.1723	0.27106	0.63298
ABCC12-8	ABCC12	771.88	0	-9.5941	0.99937	0.018203	838.58	0	-9.7135	0.99941	0.011135	860.46	0	-9.7506	0.99945	0.0093028	204.89	45659	7.7929	0	0
ABCC12-9	ABCC12	650.18	0	-9.3469	0.99922	0.018203	706.36	0	-9.4663	0.9993	0.011135	724.79	0	-9.5034	0.99935	0.0093028	172.58	225.52	0.38401	0.62355	0.80901
ABCC2-1	ABCC2	67.035	30.205	-1.1245	0.84609	0.37202	72.828	0	-6.2061	0.99304	0.021033	74.728	0	-6.2428	0.99365	0.017863	17.794	95.412	2.359	0.0018014	0.01117
ABCC2-2	ABCC2	284.41	0	-8.1569	0.99795	0.018304	308.99	0	-8.2761	0.99838	0.011135	317.05	0	-8.3131	0.99851	0.0093028	75.494	8.6738	-2.9832	0.96817	0.16808
ABCC2-3	ABCC2	550.6	0	-9.1075	0.99905	0.018203	598.18	0	-9.2268	0.99917	0.011135	613.79	22.52	-4.7081	0.9891	0.027986	146.15	34.695	-2.0435	0.93565	0.27712
ABCC2-4	ABCC2	429.55	2884.6	2.7446	3.12E-13	2.29E-11	466.67	3631.5	2.9574	1.16E-10	1.41E-08	478.84	106.17	-2.1627	0.93059	0.15467	114.02	451.04	1.9746	0.072913	0.29797
ABCC2-5	ABCC2	190.04	0	-7.5777	0.9968	0.019556	206.46	0	-7.6967	0.99757	0.011621	211.85	0	-7.7337	0.99777	0.0097343	50.444	1882.2	5.194	1.67E-108	5.76E-107
ABCC2-6	ABCC2	227.79	0	-7.8379	0.99737	0.018737	247.47	0	-7.957	0.99797	0.011214	253.93	0	-7.994	0.99814	0.009371	60.464	8.6738	-2.6676	0.95961	0.20344
ABCC2-7	ABCC2	147.74	8.6301	-3.9491	0.98281	0.055015	160.5	0	-7.3354	0.99687	0.012735	164.69	0	-7.3724	0.99713	0.010709	39.215	1925.6	5.5821	2.12E-200	1.03E-198
ABCC3-1	ABCC3	201.76	0	-7.6636	0.997	0.019229	219.19	0	-7.7826	0.99771	0.011459	224.91	0	-7.8196	0.9979	0.0095897	53.554	69.39	0.36769	0.58998	0.86222
ABCC3-10	ABCC3	208.26	4537.3	4.4387	9.85E-115	3.25E-112	226.26	1719.3	2.9202	8.72E-10	1.02E-07	232.16	106.17	-1.1215	0.84873	0.32983	55.282	676.55	3.5896	9.00E-12	7.92E-11
ABCC3-11	ABCC3	38.399	60.41	0.64033	0.41742	0.85241	41.717	0	-5.4167	0.98777	0.033272	42.805	0	-5.453	0.98888	0.028439	10.193	8.6738	-0.21039	0.7086	0.66705
ABCC3-12	ABCC3	186.79	446.61	1.2531	0.07945	0.20538	202.93	0	-7.6719	0.99753	0.011677	208.22	0	-7.7089	0.99773	0.0097857	49.581	0	-5.6605	0.95	0.23697
ABCC3-13	ABCC3	150.99	0	-7.2479	0.99589	0.021292	164.04	0	-7.3667	0.99693	0.012612	168.32	0	-7.4036	0.99719	0.010603	40.079	390.32	3.2519	3.06E-08	2.44E-07
ABCC3-14	ABCC3	0	0	-0.72319	0.35919	0.74489	0	0	-0.77152	0.29583	0.60561	0	0	-0.78703	0.3487	0.7013	0	0	-0.2299	5.57E-84	8.51E-83
ABCC3-2	ABCC3	109.34	0	-6.7858	0.99422	0.025262	118.79	0	-6.9043	0.99576	0.014985	121.89	0	-6.9412	0.99611	0.012645	29.023	624.51	4.3809	8.74E-41	1.10E-39
ABCC3-3	ABCC3	439.96	0	-8.7845	0.99876	0.018203	477.98	0	-8.9038	0.99896	0.011135	490.45	0	-8.9409	0.99904	0.0093028	116.78	2723.6	4.5318	1.03E-34	1.22E-33
ABCC3-4	ABCC3	254.47	0	-7.997	0.99768	0.018482	276.46	0	-8.1162	0.99819	0.011135	283.68	0	-8.1532	0.99833	0.0093028	67.547	1240.3	4.1787	1.33E-24	1.44E-23
ABCC3-5	ABCC3	137.98	73.356	-0.90232	0.80822	0.45385	149.9	0	-7.2374	0.99664	0.01316	153.81	0	-7.2743	0.99692	0.011073	36.624	728.6	4.2774	4.13E-33	4.87E-32
ABCC3-6	ABCC3	149.69	1121.9	2.8976	1.63E-11	1.10E-09	162.63	430.25	1.3981	0.08284	0.19217	166.87	36.997	-2.1434	0.93076	0.1543	39.734	17.348	-1.1506	0.86852	0.39851
ABCC3-7	ABCC3	753.01	0	-9.5584	0.99935	0.018203	818.08	0	-9.6779	0.99939	0.011135	839.42	0	-9.715	0.99944	0.0093028	199.88	3712.4	4.2083	1.24E-19	1.26E-18
ABCC3-8	ABCC3	88.513	0	-6.484	0.9928	0.028878	96.161	0	-6.6023	0.99475	0.017189	98.67	0	-6.6391	0.9952	0.014549	23.495	190.82	2.9692	1.39E-06	1.04E-05
ABCC3-9	ABCC3	224.54	0	-7.8172	0.99733	0.018765	243.94	0	-7.9363	0.99795	0.011225	250.3	0	-7.9733	0.99811	0.0093812	59.6	17.348	-1.7237	0.91612	0.3199
ABCC4-1	ABCC4	218.68	373.25	0.76861	0.25128	0.57882	237.58	0	-7.8983	0.99789	0.011274	243.77	0	-7.9353	0.99806	0.0094269	58.046	26.021	-1.1277	0.86779	0.40002
ABCC4-2	ABCC4	178.33	0	-7.4864	0.99657	0.019962	193.74	0	-7.6054	0.99741	0.011844	198.79	0	-7.6423	0.99762	0.0099317	47.335	1379.1	4.8356	5.94E-67	8.51E-66
ABCC4-3	ABCC4	545.39	0	-9.0938	0.99904	0.018203	592.52	0	-9.2132	0.99916	0.011135	607.98	0	-9.2503	0.99922	0.0093028	144.77	43.369	-1.7161	0.91815	0.31659
ABCC4-4	ABCC4	476.41	2.1575	-7.2403	0.99887	0.018203	517.57	116.1	-2.1468	0.92818	0.16773	531.08	4.8257	-6.5131	0.99732	0.010407	126.46	24529	7.5884	0	0
ABCC4-5	ABCC4	83.306	0	-6.3976	0.99233	0.030078	90.505	0	-6.5158	0.99442	0.017932	92.866	0	-6.5525	0.9949	0.015195	22.113	8.6738	-1.2565	0.87902	0.38218
ABCC4-6	ABCC4	0	0	-0.72319	0.35919	0.74489	0	0	-0.77152	0.29583	0.60561	0	0	-0.78703	0.3487	0.7013	0	0	-0.2299	5.57E-84	8.51E-83
ABCC4-7	ABCC4	274	0	-8.1033	0.99786	0.018372	297.68	0	-8.2224	0.99832	0.011135	305.44	0	-8.2595	0.99845	0.0093028	72.73	147.45	1.0097	0.38176	0.8176
ABCC5-1	ABCC5	29.938	0	-4.9513	0.97856	0.065931	32.525	0	-5.0672	0.98425	0.041428	33.374	0	-5.1032	0.9857	0.035459	7.9467	26.021	1.5947	0.058859	0.26321
ABCC5-10	ABCC5	0	0	-0.72319	0.35919	0.74489	0	0	-0.77152	0.29583	0.60561	0	0	-0.78703	0.3487	0.7013	0	0	-0.2299	5.57E-84	8.51E-83
ABCC5-11	ABCC5	397.01	0	-8.6366	0.9986	0.018203	431.31	0	-8.7559	0.99884	0.011135	442.56	35.389	-3.6076	0.97595	0.056873	105.38	824.01	2.9552	0.00010426	0.00070689
ABCC5-12	ABCC5	811.58	4211.5	2.3741	1.16E-09	7.01E-08	881.71	3290	1.8985	0.0053264	0.017372	904.72	300.8	-1.5855	0.89272	0.23585	215.43	225.52	0.065756	0.70611	0.67183
ABCC5-13	ABCC5	378.13	0	-8.5666	0.99852	0.018203	410.81	0	-8.6858	0.99878	0.011135	421.52	0	-8.7229	0.99888	0.0093028	100.37	1014.8	3.3249	2.39E-07	1.84E-06
ABCC5-2	ABCC5	188.09	0	-7.5629	0.99676	0.019617	204.34	0	-7.6819	0.99754	0.011655	209.67	0	-7.7189	0.99774	0.0097668	49.926	26.021	-0.91431	0.84342	0.43879
ABCC5-3	ABCC5	9.1116	0	-3.3379	0.93294	0.17692	9.899	0	-3.4461	0.94649	0.12685	10.157	0	-3.4799	0.95193	0.10875	2.4186	0	-1.7734	0.028696	0.15372
ABCC5-4	ABCC5	292.22	0	-8.1958	0.99801	0.018285	317.47	0	-8.315	0.99842	0.011135	325.76	0	-8.3521	0.99855	0.0093028	77.567	34.695	-1.1382	0.87049	0.39574
ABCC5-5	ABCC5	233	114.35	-1.0205	0.82402	0.41976	253.13	0	-7.9894	0.99802	0.011186	259.73	0	-8.0264	0.99818	0.0093465	61.846	8.6738	-2.6997	0.96058	0.19972
ABCC5-6	ABCC5	272.05	0	-8.093	0.99785	0.018384	295.55	6.8293	-5.2433	0.99318	0.020726	303.27	0	-8.2492	0.99844	0.0093028	72.212	676.55	3.2102	7.44E-07	5.62E-06
ABCC5-7	ABCC5	127.56	2729.3	4.4085	1.76E-91	4.81E-89	138.59	7360.3	5.7207	0	0	142.2	641.82	2.1664	0.0041031	0.013085	33.86	2359.3	6.0812	0	0
ABCC5-8	ABCC5	508.95	151.03	-1.746	0.90769	0.23488	552.93	131.46	-2.0641	0.92348	0.17808	567.35	0	-9.1506	0.99917	0.0093028	135.09	364.3	1.4245	0.25527	0.60654
ABCC5-9	ABCC5	7.8099	0	-3.1391	0.92252	0.20077	8.4848	0	-3.2456	0.93717	0.14764	8.7062	0	-3.2789	0.94364	0.12659	2.0731	0	-1.6197	0.0090579	0.052443
ABCC6-1	ABCC6	68.988	0	-6.129	0.99069	0.034288	74.949	0	-6.247	0.99324	0.020569	76.905	0	-6.2836	0.99383	0.017467	18.312	8.6738	-0.99735	0.85058	0.42796
ABCC6-2	ABCC6	164.01	0	-7.3664	0.99624	0.020615	178.18	0	-7.4853	0.99718	0.012224	182.83	0	-7.5222	0.99741	0.010259	43.534	8.6738	-2.2028	0.94245	0.25953
ABCC6-3	ABCC6	593.56	3579.3	2.5902	7.51E-12	5.13E-10	644.85	1637.3	1.343	0.087001	0.20116	661.67	184.99	-1.8331	0.91107	0.19649	157.55	1327.1	3.0663	6.08E-05	0.0004173
ABCC6-4	ABCC6	497.23	53.938	-3.1809	0.97071	0.086053	540.2	0	-9.08	0.99908	0.011135	554.29	0	-9.1171	0.99915	0.0093028	131.98	372.97	1.4917	0.22898	0.56166
ABCC6-5	ABCC6	485.52	0	-8.9263	0.99889	0.018203	527.47	0	-9.0457	0.99905	0.011135	541.23	0	-9.0828	0.99913	0.0093028	128.88	34.695	-1.8633	0.92615	0.30018
ABCC6-6	ABCC6	38.399	0	-5.3001	0.98323	0.053864	41.717	0	-5.4167	0.98777	0.033272	42.805	0	-5.453	0.98888	0.028439	10.193	8.6738	-0.21039	0.7086	0.66705
ABCC6-7	ABCC6	119.1	0	-6.9081	0.99472	0.024001	129.39	0	-7.0267	0.99611	0.01424	132.77	0	-7.0636	0.99643	0.012	31.614	17.348	-0.82991	0.82996	0.46104
ABCC6-8	ABCC6	307.84	0	-8.2707	0.99813	0.018271	334.44	0	-8.3899	0.9985	0.011135	343.17	0	-8.427	0.99862	0.0093028	81.713	1058.2	3.6787	4.78E-12	4.23E-11
ABCC8-1	ABCC8	268.14	440.13	0.71285	0.26332	0.60345	291.31	0	-8.1914	0.99828	0.011135	298.91	0	-8.2284	0.99842	0.0093028	71.175	425.01	2.5613	0.0025665	0.01572
ABCC8-2	ABCC8	205.01	0	-7.6866	0.99705	0.019176	222.73	0	-7.8056	0.99775	0.011425	228.54	0	-7.8426	0.99793	0.009564	54.418	17.348	-1.5948	0.90728	0.33598
ABCC8-3	ABCC8	494.63	0	-8.9531	0.99892	0.018203	537.37	0	-9.0725	0.99907	0.011135	551.39	0	-9.1095	0.99914	0.0093028	131.29	52.043	-1.3185	0.88979	0.36484
ABCC8-4	ABCC8	26.033	0	-4.7567	0.97542	0.073962	28.283	0	-4.872	0.98184	0.046968	29.021	0	-4.9079	0.98353	0.040217	6.9102	0	-2.9837	0.54779	0.9273
ABCC8-5	ABCC8	742.59	0	-9.5384	0.99934	0.018203	806.77	0	-9.6578	0.99938	0.011135	827.81	0	-9.6949	0.99943	0.0093028	197.11	381.65	0.94968	0.45213	0.9273
ABCC8-6	ABCC8	527.82	0	-9.0466	0.999	0.018203	573.43	0	-9.166	0.99913	0.011135	588.39	0	-9.2031	0.9992	0.0093028	140.1	138.78	-0.0136	0.71272	0.66023
ABCC8-7	ABCC8	308.49	88.458	-1.7906	0.90811	0.2339	335.15	0	-8.393	0.99851	0.011135	343.89	32.171	-3.3781	0.97176	0.065954	81.886	34.695	-1.2154	0.87809	0.38393
ABCC9-1	ABCC9	803.12	0	-9.6513	0.9994	0.01805	872.52	0	-9.7707	0.99943	0.011135	895.29	0	-9.8078	0.99947	0.0093028	213.18	659.21	1.6241	0.20597	0.52175
ABCC9-10	ABCC9	535.63	56.095	-3.2325	0.97212	0.082503	581.92	0	-9.1871	0.99914	0.011135	597.1	0	-9.2242	0.99921	0.0093028	142.18	659.21	2.2051	0.036395	0.18764
ABCC9-11	ABCC9	222.58	765.92	1.7783	0.0039308	0.020963	241.82	0	-7.9237	0.99793	0.011236	248.13	0	-7.9607	0.99809	0.0093943	59.082	7650.3	6.9926	0	0
ABCC9-2	ABCC9	197.85	0	-7.6355	0.99694	0.01932	214.95	0	-7.7545	0.99767	0.011503	220.56	0	-7.7915	0.99786	0.0096326	52.518	26.021	-0.98591	0.85209	0.42562
ABCC9-3	ABCC9	386.59	0	-8.5984	0.99856	0.018203	420	0	-8.7177	0.99881	0.011135	430.96	0	-8.7547	0.9989	0.0093028	102.62	8.6738	-3.421	0.97707	0.12601
ABCC9-4	ABCC9	41.653	0	-5.4146	0.98453	0.050475	45.252	0	-5.5315	0.98874	0.03104	46.433	0	-5.5678	0.98975	0.026503	11.056	8.6738	-0.31764	0.73457	0.62296
ABCC9-5	ABCC9	220.63	336.57	0.60704	0.32392	0.72698	239.7	0	-7.9111	0.99791	0.011256	245.95	0	-7.9481	0.99808	0.0094109	58.564	0	-5.8964	0.9582	0.2088
ABCC9-6	ABCC9	219.98	0	-7.7878	0.99727	0.01885	238.99	0	-7.9068	0.9979	0.011266	245.22	0	-7.9438	0.99807	0.0094215	58.391	8.6738	-2.6181	0.95807	0.20938
ABCC9-7	ABCC9	97.624	0	-6.6239	0.99349	0.027069	106.06	0	-6.7423	0.99524	0.016089	108.83	0	-6.7791	0.99565	0.013603	25.913	17.348	-0.55273	0.78683	0.53428
ABCC9-8	ABCC9	29.938	0	-4.9513	0.97856	0.065931	32.525	0	-5.0672	0.98425	0.041428	33.374	0	-5.1032	0.9857	0.035459	7.9467	0	-3.1614	0.613	0.82592
ABCC9-9	ABCC9	16.271	0	-4.1103	0.9613	0.10914	17.677	0	-4.2232	0.97062	0.072566	18.138	0	-4.2584	0.97346	0.062217	4.3189	0	-2.4111	0.27945	0.64712
ABCD1-1	ABCD1	377.48	0	-8.5641	0.99852	0.018203	410.1	0	-8.6833	0.99878	0.011135	420.8	0	-8.7204	0.99888	0.0093028	100.2	26.021	-1.905	0.92772	0.29658
ABCD1-2	ABCD1	135.37	10.788	-3.5322	0.97619	0.07207	147.07	0	-7.2101	0.99658	0.013291	150.91	0	-7.247	0.99686	0.011187	35.933	520.43	3.8195	8.28E-18	8.17E-17
ABCD1-3	ABCD1	44.907	0	-5.5206	0.98564	0.047598	48.788	0	-5.6377	0.98957	0.02914	50.061	0	-5.6741	0.9905	0.024854	11.92	988.81	6.2595	0	0
ABCD1-4	ABCD1	488.77	0	-8.936	0.9989	0.018203	531.01	0	-9.0553	0.99906	0.011135	544.86	0	-9.0924	0.99913	0.0093028	129.74	2550.1	4.2864	3.36E-24	3.63E-23
ABCD1-5	ABCD1	80.052	0	-6.3408	0.99201	0.030868	86.969	0	-6.4589	0.99419	0.018434	89.238	0	-6.4957	0.99469	0.01563	21.249	0	-4.4757	0.87353	0.39112
ABCD1-6	ABCD1	242.11	0	-7.9255	0.99755	0.018571	263.03	0	-8.0446	0.9981	0.011158	269.89	0	-8.0816	0.99825	0.0093219	64.265	8.6738	-2.7542	0.96217	0.19334
ABCD1-7	ABCD1	262.28	0	-8.0405	0.99776	0.018415	284.95	0	-8.1596	0.99824	0.011135	292.38	11.26	-4.5807	0.98856	0.029176	69.62	511.75	2.8601	0.00013913	0.00093671
ABCD2-1	ABCD2	75.496	0	-6.2573	0.99151	0.032171	82.02	0	-6.3754	0.99383	0.019243	84.16	0	-6.4121	0.99437	0.016329	20.04	0	-4.395	0.86496	0.40439
ABCD2-2	ABCD2	124.96	0	-6.9768	0.99498	0.023411	135.76	1.7073	-5.6586	0.99629	0.013878	139.3	0	-7.1324	0.9966	0.011687	33.169	8.6738	-1.8205	0.92265	0.30772
ABCD2-3	ABCD2	270.74	0	-8.0861	0.99783	0.018384	294.14	0	-8.2053	0.9983	0.011135	301.81	0	-8.2423	0.99843	0.0093028	71.866	1804.1	4.6307	4.77E-45	6.13E-44
ABCD2-4	ABCD2	260.33	198.49	-0.38955	0.69491	0.68871	282.83	0	-8.1489	0.99823	0.011135	290.21	0	-8.1859	0.99837	0.0093028	69.102	34.695	-0.97373	0.85259	0.42498
ABCD2-5	ABCD2	901.4	478.97	-0.91082	0.81159	0.44674	979.29	85.366	-3.5047	0.97366	0.065683	1004.8	32.171	-4.9223	0.9905	0.024862	239.27	407.67	0.7663	0.52263	0.96634
ABCD2-6	ABCD2	676.21	323.63	-1.0608	0.83394	0.39875	734.64	1307.8	0.83118	0.27557	0.60556	753.81	43.432	-4.0865	0.98277	0.041936	179.49	771.97	2.0985	0.061283	0.26967
ABCD2-7	ABCD2	34.494	0	-5.1495	0.98135	0.058802	37.475	0	-5.2658	0.98636	0.036573	38.452	0	-5.302	0.98761	0.031282	9.156	17.348	0.85325	0.33241	0.73607
ABCD3-1	ABCD3	292.22	0	-8.1958	0.99801	0.018285	317.47	0	-8.315	0.99842	0.011135	325.76	0	-8.3521	0.99855	0.0093028	77.567	17.348	-2.0983	0.93712	0.27327
ABCD3-2	ABCD3	387.24	60.41	-2.6604	0.95492	0.12487	420.71	0	-8.7201	0.99881	0.011135	431.68	0	-8.7572	0.9989	0.0093028	102.79	407.67	1.9773	0.068768	0.28818
ABCD3-3	ABCD3	852.58	2.1575	-8.0786	0.99944	0.017508	926.26	0	-9.8568	0.99946	0.011135	950.42	0	-9.8939	0.9995	0.0093028	226.31	6210.4	4.7722	5.94E-41	7.47E-40
ABCD3-4	ABCD3	453.63	0	-8.8285	0.9988	0.018203	492.83	0	-8.9479	0.99899	0.011135	505.68	1.6086	-7.6017	0.99906	0.0093028	120.41	2177.1	4.1651	6.35E-21	6.57E-20
ABCD3-5	ABCD3	217.38	0	-7.7707	0.99724	0.018892	236.16	0	-7.8897	0.99788	0.011283	242.32	0	-7.9267	0.99805	0.0094352	57.7	43.369	-0.40382	0.77076	0.56218
ABCD3-6	ABCD3	45.558	0	-5.541	0.98585	0.047077	49.495	0	-5.6581	0.98972	0.028795	50.786	0	-5.6945	0.99064	0.024553	12.093	78.064	2.5942	6.21E-05	0.00042536
ABCD3-7	ABCD3	570.78	0	-9.1593	0.99909	0.018203	620.1	0	-9.2787	0.9992	0.011135	636.28	0	-9.3158	0.99926	0.0093028	151.51	34.695	-2.0951	0.93813	0.27045
ABCD4-1	ABCD4	91.116	0	-6.5254	0.99301	0.028315	98.99	0	-6.6437	0.9949	0.016845	101.57	0	-6.6805	0.99534	0.014258	24.186	69.39	1.4828	0.14362	0.4184
ABCD4-2	ABCD4	94.37	0	-6.5755	0.99326	0.02767	102.52	0	-6.6938	0.99508	0.016449	105.2	0	-6.7306	0.9955	0.013916	25.049	17.348	-0.50567	0.77842	0.54879
ABCD4-3	ABCD4	397.66	0	-8.639	0.9986	0.018203	432.02	0	-8.7583	0.99884	0.011135	443.29	0	-8.7954	0.99893	0.0093028	105.55	615.84	2.5333	0.0050388	0.029968
ABCD4-4	ABCD4	2039.7	2457.4	0.26867	0.37947	0.7829	2216	708.54	-1.6436	0.89363	0.24385	2273.8	0	-11.152	0.99979	0.0093028	541.41	4553.7	3.0699	0.00057454	0.0037018
ABCD4-5	ABCD4	106.74	0	-6.7514	0.99407	0.025611	115.96	0	-6.8699	0.99565	0.015198	118.98	0	-6.9067	0.99602	0.012833	28.332	8.6738	-1.6003	0.90805	0.33482
ABCD4-6	ABCD4	145.79	0	-7.1976	0.99574	0.021625	158.38	0	-7.3164	0.99682	0.012806	162.52	0	-7.3533	0.99709	0.010769	38.697	8.6738	-2.0369	0.93461	0.27971
ABCD4-7	ABCD4	136.02	0	-7.0983	0.99541	0.022381	147.78	0	-7.217	0.99659	0.013261	151.63	0	-7.2539	0.99688	0.011159	36.106	43.369	0.2579	0.60967	0.83077
ABCG1-1	ABCG1	275.3	0	-8.1101	0.99787	0.01837	299.09	0	-8.2293	0.99833	0.011135	306.89	12.869	-4.4725	0.98754	0.031463	73.075	780.64	3.3994	1.21E-08	9.77E-08
ABCG1-10	ABCG1	363.81	62.568	-2.5208	0.94942	0.13804	395.25	0	-8.6303	0.99874	0.011135	405.56	22.52	-4.1115	0.98342	0.040482	96.57	693.9	2.8323	0.00035335	0.0023216
ABCG1-11	ABCG1	44.907	0	-5.5206	0.98564	0.047598	48.788	0	-5.6377	0.98957	0.02914	50.061	0	-5.6741	0.9905	0.024854	11.92	0	-3.6915	0.75652	0.58605
ABCG1-12	ABCG1	0	0	-0.72319	0.35919	0.74489	0	0	-0.77152	0.29583	0.60561	0	0	-0.78703	0.3487	0.7013	0	0	-0.2299	5.57E-84	8.51E-83
ABCG1-13	ABCG1	300.03	0	-8.2338	0.99807	0.018274	325.96	0	-8.353	0.99847	0.011135	334.46	0	-8.39	0.99859	0.0093028	79.64	34.695	-1.1758	0.87425	0.39008
ABCG1-14	ABCG1	32.541	0	-5.0679	0.98025	0.061626	35.353	0	-5.184	0.98553	0.038485	36.276	0	-5.2202	0.98686	0.032945	8.6378	0	-3.2687	0.64789	0.76856
ABCG1-2	ABCG1	244.06	299.89	0.29612	0.45733	0.92429	265.15	0	-8.0561	0.99811	0.01115	272.07	1.6086	-6.7099	0.99826	0.0093138	64.783	6869.6	6.7066	0	0
ABCG1-3	ABCG1	25.382	0	-4.7215	0.97481	0.07553	27.576	0	-4.8367	0.98136	0.048062	28.295	0	-4.8726	0.9831	0.041161	6.7374	0	-2.9519	0.53508	0.94657
ABCG1-4	ABCG1	156.2	15.103	-3.2872	0.97106	0.085097	169.7	0	-7.4153	0.99704	0.012445	174.12	0	-7.4522	0.99728	0.010456	41.461	17.348	-1.2106	0.87463	0.3894
ABCG1-5	ABCG1	242.11	0	-7.9255	0.99755	0.018571	263.03	0	-8.0446	0.9981	0.011158	269.89	0	-8.0816	0.99825	0.0093219	64.265	95.412	0.5629	0.53571	0.94657
ABCG1-6	ABCG1	189.39	0	-7.5728	0.99679	0.019579	205.76	0	-7.6918	0.99756	0.011632	211.12	0	-7.7288	0.99776	0.0097453	50.272	17.348	-1.4826	0.8988	0.35122
ABCG1-7	ABCG1	749.1	38.835	-4.235	0.98763	0.042445	813.84	8.5366	-6.4169	0.99694	0.012612	835.07	49.866	-4.0389	0.98213	0.043308	198.84	2021	3.3389	1.77E-06	1.31E-05
ABCG1-8	ABCG1	686.62	0	-9.4255	0.99927	0.018203	745.96	0	-9.5449	0.99933	0.011135	765.42	0	-9.582	0.99938	0.0093028	182.26	1968.9	3.4262	2.49E-07	1.92E-06
ABCG1-9	ABCG1	180.93	0	-7.5072	0.99662	0.019852	196.57	0	-7.6262	0.99745	0.011779	201.69	0	-7.6632	0.99765	0.0098798	48.026	17.348	-1.418	0.89354	0.35848
ABCG2-1	ABCG2	136.67	0	-7.1051	0.99543	0.022324	148.48	0	-7.2239	0.99661	0.013225	152.36	0	-7.2608	0.99689	0.01113	36.279	34.695	-0.06262	0.69359	0.69286
ABCG2-10	ABCG2	410.67	0	-8.6854	0.99865	0.018203	446.16	0	-8.8046	0.99888	0.011135	457.8	0	-8.8417	0.99897	0.0093028	109.01	69.39	-0.64417	0.81635	0.48432
ABCG2-2	ABCG2	352.1	0	-8.4639	0.99839	0.018203	382.52	0	-8.5832	0.99869	0.011135	392.5	1.6086	-7.237	0.9988	0.0093028	93.46	17.348	-2.3641	0.94865	0.24124
ABCG2-3	ABCG2	123.01	0	-6.9543	0.99489	0.023587	133.64	0	-7.0729	0.99623	0.013986	137.12	0	-7.1098	0.99655	0.011779	32.651	4623.1	7.1024	0	0
ABCG2-4	ABCG2	177.68	0	-7.4812	0.99655	0.019989	193.03	0	-7.6001	0.9974	0.011862	198.07	0	-7.6371	0.99761	0.0099483	47.162	34.695	-0.43217	0.77285	0.55892
ABCG2-5	ABCG2	39.701	0	-5.347	0.98377	0.05246	43.131	0	-5.4637	0.98818	0.032342	44.256	0	-5.5001	0.98925	0.027625	10.538	1838.8	7.317	0	0
ABCG2-6	ABCG2	0	0	-0.72319	0.35919	0.74489	0	0	-0.77152	0.29583	0.60561	0	0	-0.78703	0.3487	0.7013	0	0	-0.2299	5.57E-84	8.51E-83
ABCG2-7	ABCG2	479.01	0	-8.9069	0.99888	0.018203	520.4	0	-9.0263	0.99904	0.011135	533.98	0	-9.0633	0.99911	0.0093028	127.15	7372.7	5.8465	8.35E-211	4.17E-209
ABCG2-8	ABCG2	756.91	1406.7	0.89324	0.12285	0.30394	822.32	0	-9.6853	0.9994	0.011135	843.77	0	-9.7224	0.99944	0.0093028	200.91	1960.3	3.28	4.97E-06	3.61E-05
ABCG2-9	ABCG2	205.01	0	-7.6866	0.99705	0.019176	222.73	0	-7.8056	0.99775	0.011425	228.54	0	-7.8426	0.99793	0.009564	54.418	104.09	0.92314	0.40024	0.84744
ABCG4-1	ABCG4	164.66	0	-7.3721	0.99626	0.020586	178.89	0	-7.491	0.99719	0.012206	183.56	0	-7.5279	0.99742	0.010243	43.707	8.6738	-2.2084	0.9427	0.25881
ABCG4-10	ABCG4	1.9525	0	-1.5619	0.7276	0.62174	2.1212	0	-1.6421	0.73185	0.5899	2.1765	0	-1.6675	0.76119	0.51616	0.51827	0	-0.60242	2.51E-21	2.61E-20
ABCG4-11	ABCG4	592.25	343.05	-0.78605	0.78431	0.50409	643.43	1487.1	1.2074	0.12882	0.29279	660.22	77.212	-3.0797	0.96442	0.081809	157.21	832.68	2.3977	0.016333	0.09205
ABCG4-12	ABCG4	147.74	2.1575	-5.5578	0.9958	0.021504	160.5	0	-7.3354	0.99687	0.012735	164.69	0	-7.3724	0.99713	0.010709	39.215	17.348	-1.1322	0.86657	0.40217
ABCG4-13	ABCG4	84.608	0	-6.4197	0.99245	0.029752	91.919	0	-6.5379	0.9945	0.017733	94.317	0	-6.5747	0.99498	0.01502	22.458	8.6738	-1.2779	0.8811	0.37884
ABCG4-2	ABCG4	642.37	392.67	-0.70866	0.76833	0.53771	697.88	59.757	-3.5239	0.97411	0.064706	716.08	0	-9.486	0.99934	0.0093028	170.51	4805.3	4.8086	3.42E-46	4.43E-45
ABCG4-3	ABCG4	364.46	0	-8.5136	0.99845	0.018203	395.96	0	-8.6328	0.99874	0.011135	406.29	0	-8.6699	0.99884	0.0093028	96.743	2862.3	4.8726	2.74E-58	3.78E-57
ABCG4-4	ABCG4	647.57	220.07	-1.5528	0.89325	0.26779	703.53	1.7073	-8.0237	0.99929	0.011135	721.89	0	-9.4976	0.99934	0.0093028	171.89	563.8	1.7079	0.16622	0.45492
ABCG4-5	ABCG4	482.26	0	-8.9167	0.99888	0.018203	523.94	0	-9.036	0.99905	0.011135	537.61	0	-9.0731	0.99912	0.0093028	128.01	43.369	-1.5399	0.90625	0.33785
ABCG4-6	ABCG4	0	0	-0.72319	0.35919	0.74489	0	0	-0.77152	0.29583	0.60561	0	0	-0.78703	0.3487	0.7013	0	0	-0.2299	5.57E-84	8.51E-83
ABCG4-7	ABCG4	466.64	0	-8.8693	0.99884	0.018203	506.97	0	-8.9886	0.99902	0.011135	520.19	0	-9.0257	0.99909	0.0093028	123.87	225.52	0.85925	0.46271	0.94406
ABCG4-8	ABCG4	366.42	0	-8.5213	0.99846	0.018203	398.08	1.7073	-7.2037	0.99875	0.011135	408.46	1.6086	-7.2943	0.99884	0.0093028	97.261	60.716	-0.67097	0.81863	0.48018
ABCG4-9	ABCG4	46.86	0	-5.5807	0.98624	0.046062	50.909	0	-5.6979	0.99001	0.028122	52.237	0	-5.7344	0.9909	0.023973	12.438	173.48	3.6986	1.64E-20	1.68E-19
ABCG5-1	ABCG5	70.94	0	-6.1687	0.99095	0.033613	77.07	0	-6.2867	0.99343	0.020148	79.081	0	-6.3234	0.994	0.017103	18.83	0	-4.3096	0.8552	0.42021
ABCG5-2	ABCG5	61.829	15.103	-1.9641	0.92178	0.20256	67.172	0	-6.0911	0.99245	0.022397	68.924	0	-6.1277	0.99311	0.01904	16.412	0	-4.122	0.83091	0.4592
ABCG5-3	ABCG5	1572.4	2.1575	-8.9609	0.99975	0.009549	1708.3	0	-10.739	0.99971	0.011135	1752.8	16.086	-6.6816	0.99729	0.010441	417.38	5091.5	3.6055	1.13E-07	8.80E-07
ABCG5-4	ABCG5	126.91	1674.2	3.7111	6.42E-34	8.71E-32	137.88	553.17	1.9965	0.0040339	0.014537	141.48	109.38	-0.36819	0.72957	0.58353	33.687	17.348	-0.91882	0.84173	0.44178
ABCG5-5	ABCG5	504.39	19.418	-4.6295	0.99021	0.035602	547.98	0	-9.1006	0.99909	0.011135	562.27	0	-9.1377	0.99916	0.0093028	133.89	26.021	-2.3196	0.94731	0.2454
ABCG5-6	ABCG5	114.55	0	-6.8523	0.99449	0.024563	124.44	0	-6.9709	0.99595	0.014567	127.69	0	-7.0078	0.99629	0.012282	30.405	8.6738	-1.6988	0.91491	0.32178
ABCG8-1	ABCG8	165.96	8.6301	-4.1158	0.98485	0.049731	180.3	0	-7.5023	0.99721	0.012166	185.01	0	-7.5392	0.99744	0.01021	44.053	17.348	-1.296	0.88282	0.37627
ABCG8-2	ABCG8	1744.2	729.24	-1.257	0.87539	0.30797	1894.9	1062	-0.83483	0.79696	0.45185	1944.4	41.823	-5.5055	0.99363	0.017913	462.98	24850	5.7431	2.96E-131	1.13E-129
ABCG8-3	ABCG8	129.51	0	-7.0281	0.99516	0.022958	140.71	0	-7.1468	0.99642	0.013602	144.38	0	-7.1837	0.99672	0.011451	34.378	17.348	-0.94728	0.84531	0.43569
ABCG8-4	ABCG8	441.91	17.26	-4.6003	0.98984	0.036602	480.1	0	-8.9102	0.99896	0.011135	492.62	0	-8.9473	0.99904	0.0093028	117.3	190.82	0.69732	0.51571	0.97614
ABCG8-5	ABCG8	37.748	0	-5.2761	0.98294	0.054631	41.01	0	-5.3927	0.98756	0.033775	42.08	0	-5.4289	0.98869	0.028875	10.02	0	-3.462	0.70283	0.67748
ABCG8-6	ABCG8	972.34	133.77	-2.8525	0.9662	0.097162	1056.4	100.73	-3.3776	0.9711	0.071547	1083.9	0	-10.083	0.99956	0.0093028	258.1	3486.9	3.7508	3.47E-10	2.94E-09
ABCG8-7	ABCG8	34.494	0	-5.1495	0.98135	0.058802	37.475	0	-5.2658	0.98636	0.036573	38.452	0	-5.302	0.98761	0.031282	9.156	1257.7	6.9535	0	0
ABHD1-1	ABHD1	671	14971	4.4777	1.67E-189	8.64E-187	728.99	26315	5.1719	2.68E-245	1.92E-242	748.01	942.62	0.33324	0.53329	0.93422	178.11	225.52	0.33878	0.63647	0.78857
ABHD1-2	ABHD1	175.72	0	-7.4654	0.99651	0.020042	190.91	1.7073	-6.1474	0.99737	0.011896	195.89	0	-7.6212	0.99758	0.0099784	46.644	29968	9.297	0	0
ABHD1-3	ABHD1	255.12	0	-8.0007	0.99769	0.01848	277.17	0	-8.1198	0.99819	0.011135	284.4	0	-8.1569	0.99834	0.0093028	67.72	1613.3	4.5541	3.74E-41	4.71E-40
ABHD1-4	ABHD1	0	0	-0.72319	0.35919	0.74489	0	0	-0.77152	0.29583	0.60561	0	0	-0.78703	0.3487	0.7013	0	0	-0.2299	5.57E-84	8.51E-83
ABHD1-5	ABHD1	973.64	709.82	-0.45538	0.70474	0.6687	1057.8	368.78	-1.5176	0.88287	0.26725	1085.4	1.6086	-8.702	0.99956	0.0093028	258.44	2957.8	3.5115	1.47E-07	1.14E-06
ABHD1-6	ABHD1	600.06	308.53	-0.95746	0.81622	0.43672	651.92	0	-9.3508	0.99924	0.011135	668.92	0	-9.3879	0.99929	0.0093028	159.28	5733.4	5.161	1.57E-76	2.33E-75
ABHD1-7	ABHD1	0	0	-0.72319	0.35919	0.74489	0	0	-0.77152	0.29583	0.60561	0	0	-0.78703	0.3487	0.7013	0	0	-0.2299	5.57E-84	8.51E-83
ABHD12-1	ABHD12	122.36	0	-6.9467	0.99486	0.02366	132.93	0	-7.0653	0.99621	0.014031	136.4	0	-7.1022	0.99653	0.011817	32.478	0	-5.0651	0.92085	0.31139
ABHD12-10	ABHD12	91.767	578.21	2.6424	4.90E-07	2.48E-05	99.697	0	-6.6539	0.99494	0.016761	102.3	0	-6.6907	0.99537	0.014186	24.358	0	-4.6644	0.89135	0.36201
ABHD12-11	ABHD12	162.06	0	-7.3492	0.99619	0.020708	176.06	29.025	-2.56	0.94842	0.12262	180.65	0	-7.505	0.99738	0.010306	43.016	52.043	0.26912	0.61176	0.82807
ABHD12-12	ABHD12	251.87	17.26	-3.7916	0.98049	0.061078	273.64	0	-8.1014	0.99817	0.011135	280.77	0	-8.1384	0.99832	0.0093028	66.856	26.021	-1.3284	0.88707	0.36963
ABHD12-13	ABHD12	32.541	0	-5.0679	0.98025	0.061626	35.353	0	-5.184	0.98553	0.038485	36.276	0	-5.2202	0.98686	0.032945	8.6378	0	-3.2687	0.64789	0.76856
ABHD12-14	ABHD12	625.45	155.34	-2.0025	0.92718	0.19016	679.49	64.879	-3.3687	0.97101	0.071756	697.22	0	-9.4475	0.99932	0.0093028	166.02	251.54	0.59651	0.56138	0.90739
ABHD12-2	ABHD12	352.1	0	-8.4639	0.99839	0.018203	382.52	0	-8.5832	0.99869	0.011135	392.5	0	-8.6202	0.9988	0.0093028	93.46	138.78	0.56538	0.54929	0.92587
ABHD12-3	ABHD12	608.52	127.29	-2.2482	0.9404	0.15942	661.11	1.7073	-7.9341	0.99925	0.011135	678.36	0	-9.408	0.9993	0.0093028	161.53	1275	2.9729	0.00019649	0.0013099
ABHD12-4	ABHD12	46.86	0	-5.5807	0.98624	0.046062	50.909	0	-5.6979	0.99001	0.028122	52.237	0	-5.7344	0.9909	0.023973	12.438	0	-3.7483	0.76811	0.56584
ABHD12-5	ABHD12	21.477	0	-4.4904	0.97038	0.08681	23.333	0	-4.6049	0.97789	0.056042	23.942	0	-4.6405	0.97999	0.047999	5.7009	8.6738	0.52972	0.44488	0.91632
ABHD12-6	ABHD12	184.18	0	-7.5328	0.99669	0.019744	200.1	0	-7.6518	0.99749	0.011726	205.32	0	-7.6887	0.9977	0.0098291	48.89	17.348	-1.4432	0.89562	0.35622
ABHD12-7	ABHD12	106.74	0	-6.7514	0.99407	0.025611	115.96	0	-6.8699	0.99565	0.015198	118.98	0	-6.9067	0.99602	0.012833	28.332	0	-4.8744	0.90805	0.33482
ABHD12-8	ABHD12	0	0	-0.72319	0.35919	0.74489	0	0	-0.77152	0.29583	0.60561	0	0	-0.78703	0.3487	0.7013	0	0	-0.2299	5.57E-84	8.51E-83
ABHD12-9	ABHD12	531.08	0	-9.0555	0.99901	0.018203	576.97	3.4147	-7.0325	0.99827	0.011135	592.02	0	-9.2119	0.9992	0.0093028	140.97	173.48	0.29746	0.64006	0.78243
ABHD13-1	ABHD13	200.46	0	-7.6543	0.99698	0.019266	217.78	0	-7.7733	0.9977	0.011473	223.46	0	-7.8103	0.99788	0.0096042	53.209	156.13	1.5353	0.16628	0.45498
ABHD13-2	ABHD13	111.29	0	-6.8111	0.99433	0.024975	120.91	0	-6.9297	0.99583	0.014814	124.06	0	-6.9665	0.99618	0.012495	29.541	329.6	3.4363	2.93E-11	2.54E-10
ABHD13-3	ABHD13	320.86	15.103	-4.3211	0.98712	0.043738	348.58	0	-8.4495	0.99857	0.011135	357.68	0	-8.4865	0.99868	0.0093028	85.168	6496.7	6.2366	0	0
ABHD13-4	ABHD13	331.27	0	-8.3762	0.99828	0.018204	359.9	0	-8.4954	0.99861	0.011135	369.29	0	-8.5325	0.99872	0.0093028	87.932	43.369	-1.0032	0.85762	0.4165
ABHD13-5	ABHD13	202.41	53.938	-1.8885	0.91399	0.22045	219.9	0	-7.7872	0.99772	0.011459	225.64	0	-7.8242	0.9979	0.0095897	53.727	17.348	-1.5767	0.90596	0.33832
ABHD13-6	ABHD13	321.51	30.205	-3.3695	0.97346	0.078989	349.29	0	-8.4524	0.99857	0.011135	358.4	0	-8.4895	0.99868	0.0093028	85.341	294.91	1.777	0.11232	0.36848
ABHD13-7	ABHD13	193.3	0	-7.6021	0.99686	0.019461	210	0	-7.7211	0.99761	0.011579	215.48	0	-7.7581	0.9978	0.0096955	51.308	26.021	-0.95294	0.84816	0.432
ABHD14A-1	ABHD14A	55.32	0	-5.8156	0.98836	0.040508	60.101	0	-5.9331	0.99155	0.024517	61.669	0	-5.9697	0.9923	0.02086	14.684	17.348	0.22628	0.59243	0.85922
ABHD14A-2	ABHD14A	414.58	2735.7	2.7193	1.30E-12	9.21E-11	450.4	457.56	0.02271	0.59822	0.81207	462.15	67.56	-2.756	0.95518	0.10175	110.04	26.021	-2.039	0.93476	0.27938
ABHD14A-3	ABHD14A	298.73	0	-8.2275	0.99806	0.018284	324.54	0	-8.3467	0.99846	0.011135	333.01	0	-8.3838	0.99858	0.0093028	79.295	8.6738	-3.0532	0.9698	0.16074
ABHD14A-4	ABHD14A	82.655	649.41	2.9588	2.50E-10	1.58E-08	89.798	6175.4	6.088	0	0	92.14	6690.1	6.1667	0	0	21.94	7.73E+05	15.04	0	0
ABHD14A-5	ABHD14A	0	0	-0.72319	0.35919	0.74489	0	0	-0.77152	0.29583	0.60561	0	0	-0.78703	0.3487	0.7013	0	0	-0.2299	5.57E-84	8.51E-83
ABHD14A-6	ABHD14A	150.99	299.89	0.98526	0.18354	0.43621	164.04	0	-7.3667	0.99693	0.012612	168.32	0	-7.4036	0.99719	0.010603	40.079	8.6738	-2.0863	0.93705	0.27327
ABHD14A-7	ABHD14A	498.53	0	-8.9644	0.99893	0.018203	541.61	0	-9.0838	0.99908	0.011135	555.74	0	-9.1209	0.99915	0.0093028	132.33	17.348	-2.8613	0.96473	0.18292
ABHD15-1	ABHD15	18.874	0	-4.3128	0.96644	0.09653	20.505	0	-4.4266	0.97477	0.063155	21.04	0	-4.462	0.97718	0.054119	5.0099	0	-2.5873	0.36908	0.7959
ABHD15-2	ABHD15	324.76	127.29	-1.3444	0.86684	0.32653	352.83	0	-8.4669	0.99858	0.011135	362.03	0	-8.504	0.99869	0.0093028	86.205	0	-6.4463	0.97238	0.14896
ABHD15-3	ABHD15	697.69	0	-9.4485	0.99929	0.018203	757.98	0	-9.5679	0.99934	0.011135	777.75	0	-9.605	0.99939	0.0093028	185.19	69.39	-1.4034	0.89849	0.35138
ABHD15-4	ABHD15	638.46	822.01	0.36406	0.38039	0.78456	693.63	8.5366	-6.1866	0.9964	0.013667	711.73	0	-9.4772	0.99934	0.0093028	169.47	5186.9	4.9275	1.61E-54	2.18E-53
ABHD15-5	ABHD15	104.78	0	-6.725	0.99396	0.025888	113.84	0	-6.8435	0.99557	0.015373	116.81	0	-6.8803	0.99595	0.012981	27.814	0	-4.8487	0.90616	0.33785
ABHD15-6	ABHD15	309.79	617.05	0.99176	0.13649	0.33395	336.56	170.73	-0.975	0.82134	0.40002	345.35	0	-8.4361	0.99863	0.0093028	82.231	30696	8.5268	0	0
ABHD16A-1	ABHD16A	404.16	1102.5	1.4455	0.017492	0.055796	439.09	3663.9	3.0579	3.54E-12	4.59E-10	450.54	450.4	-0.00045988	0.63798	0.72698	107.28	1465.9	3.7599	1.45E-12	1.30E-11
ABHD16A-10	ABHD16A	199.8	0	-7.6496	0.99697	0.019281	217.07	0	-7.7686	0.99769	0.011483	222.73	0	-7.8056	0.99788	0.0096147	53.036	0	-5.7558	0.9535	0.22519
ABHD16A-11	ABHD16A	274	250.27	-0.13017	0.6163	0.79015	297.68	0	-8.2224	0.99832	0.011135	305.44	0	-8.2595	0.99845	0.0093028	72.73	104.09	0.51124	0.5569	0.91412
ABHD16A-2	ABHD16A	83.957	0	-6.4087	0.99239	0.029906	91.212	0	-6.5269	0.99446	0.017827	93.591	0	-6.5636	0.99494	0.015103	22.285	0	-4.5414	0.88007	0.3803
ABHD16A-3	ABHD16A	218.68	0	-7.7792	0.99725	0.018871	237.58	0	-7.8983	0.99789	0.011274	243.77	0	-7.9353	0.99806	0.0094269	58.046	320.93	2.4468	0.0046215	0.027586
ABHD16A-4	ABHD16A	117.8	0	-6.8924	0.99465	0.024159	127.98	0	-7.011	0.99606	0.014326	131.32	0	-7.0479	0.99639	0.012075	31.269	164.8	2.3613	0.0039863	0.024019
ABHD16A-5	ABHD16A	790.76	433.66	-0.86516	0.80176	0.46763	859.09	163.9	-2.3829	0.93974	0.14204	881.5	0	-9.7855	0.99946	0.0093028	209.9	86.738	-1.2653	0.88862	0.36673
ABHD16A-6	ABHD16A	537.58	0	-9.073	0.99902	0.018203	584.04	0	-9.1924	0.99915	0.011135	599.28	0	-9.2295	0.99921	0.0093028	142.7	60.716	-1.2193	0.882	0.37754
ABHD16A-7	ABHD16A	18.874	0	-4.3128	0.96644	0.09653	20.505	0	-4.4266	0.97477	0.063155	21.04	0	-4.462	0.97718	0.054119	5.0099	0	-2.5873	0.36908	0.7959
ABHD16A-8	ABHD16A	93.719	77.671	-0.26783	0.68313	0.71276	101.82	0	-6.6839	0.99504	0.016529	104.47	0	-6.7207	0.99547	0.013982	24.877	3981.3	7.2658	0	0
ABHD16A-9	ABHD16A	5.2066	0	-2.6338	0.88713	0.28127	5.6565	0	-2.7348	0.90391	0.22111	5.8041	0	-2.7664	0.91414	0.18982	1.382	8.6738	2.0219	5.65E-05	0.00038868
ABHD2-1	ABHD2	101.53	32.363	-1.6197	0.89421	0.2656	110.3	0	-6.7983	0.99543	0.015702	113.18	0	-6.8352	0.99582	0.013261	26.95	0	-4.8048	0.90284	0.34391
ABHD2-10	ABHD2	337.13	1628.9	2.2692	2.28E-06	0.00010941	366.26	87.074	-2.06	0.92351	0.178	375.82	0	-8.5577	0.99874	0.0093028	89.487	26.021	-1.7436	0.91818	0.31659
ABHD2-11	ABHD2	482.26	0	-8.9167	0.99888	0.018203	523.94	25.61	-4.3021	0.98544	0.038715	537.61	0	-9.0731	0.99912	0.0093028	128.01	1066.9	3.0492	4.81E-05	0.00033337
ABHD2-12	ABHD2	208.26	0	-7.7092	0.9971	0.019107	226.26	0	-7.8282	0.99778	0.011389	232.16	0	-7.8652	0.99796	0.0095294	55.282	26.021	-1.0586	0.86037	0.41174
ABHD2-13	ABHD2	568.82	0	-9.1544	0.99908	0.018203	617.98	0	-9.2737	0.99919	0.011135	634.1	0	-9.3108	0.99925	0.0093028	150.99	121.43	-0.31197	0.77061	0.56251
ABHD2-14	ABHD2	178.33	0	-7.4864	0.99657	0.019962	193.74	0	-7.6054	0.99741	0.011844	198.79	0	-7.6423	0.99762	0.0099317	47.335	182.15	1.9219	0.055132	0.25269
ABHD2-2	ABHD2	37.748	0	-5.2761	0.98294	0.054631	41.01	0	-5.3927	0.98756	0.033775	42.08	0	-5.4289	0.98869	0.028875	10.02	8.6738	-0.18795	0.70283	0.67748
ABHD2-3	ABHD2	3.905	0	-2.2942	0.8531	0.35655	4.2424	0	-2.3902	0.86991	0.29521	4.3531	0	-2.4204	0.88404	0.25435	1.0365	0	-1.0261	1.03E-07	8.02E-07
ABHD2-4	ABHD2	376.83	25.89	-3.8126	0.9813	0.058954	409.39	0	-8.6809	0.99878	0.011135	420.07	0	-8.7179	0.99887	0.0093028	100.03	17.348	-2.4611	0.95229	0.22929
ABHD2-5	ABHD2	18.874	0	-4.3128	0.96644	0.09653	20.505	0	-4.4266	0.97477	0.063155	21.04	0	-4.462	0.97718	0.054119	5.0099	0	-2.5873	0.36908	0.7959
ABHD2-6	ABHD2	0	0	-0.72319	0.35919	0.74489	0	0	-0.77152	0.29583	0.60561	0	0	-0.78703	0.3487	0.7013	0	0	-0.2299	5.57E-84	8.51E-83
ABHD2-7	ABHD2	143.18	0	-7.1717	0.99565	0.021811	155.56	0	-7.2905	0.99677	0.012916	159.61	0	-7.3274	0.99703	0.010864	38.006	17.348	-1.0881	0.86181	0.40937
ABHD2-8	ABHD2	315	0	-8.3038	0.99817	0.018226	342.22	0	-8.423	0.99854	0.011135	351.15	0	-8.46	0.99865	0.0093028	83.613	3452.2	5.3509	7.54E-118	2.71E-116
ABHD2-9	ABHD2	602.67	783.18	0.37743	0.37663	0.77755	654.75	636.83	-0.039955	0.6158	0.77867	671.83	99.732	-2.7397	0.95443	0.1034	159.97	5768.1	5.1635	1.03E-76	1.54E-75
ABHD3-1	ABHD3	153.6	0	-7.2724	0.99597	0.02113	166.87	0	-7.3912	0.99699	0.012524	171.22	0	-7.4281	0.99724	0.010526	40.77	86.738	1.0707	0.32783	0.7287
ABHD3-10	ABHD3	1445.5	90.616	-3.9808	0.98726	0.043403	1570.4	18.781	-6.3118	0.99652	0.013425	1611.4	0	-10.655	0.99971	0.0093028	383.69	1578.6	2.0378	0.10281	0.3537
ABHD3-11	ABHD3	287.02	0	-8.17	0.99797	0.018285	311.82	0	-8.2892	0.9984	0.011135	319.95	0	-8.3262	0.99852	0.0093028	76.185	225.52	1.5532	0.17834	0.47519
ABHD3-12	ABHD3	0	0	-0.72319	0.35919	0.74489	0	0	-0.77152	0.29583	0.60561	0	0	-0.78703	0.3487	0.7013	0	0	-0.2299	5.57E-84	8.51E-83
ABHD3-13	ABHD3	145.79	0	-7.1976	0.99574	0.021625	158.38	0	-7.3164	0.99682	0.012806	162.52	0	-7.3533	0.99709	0.010769	38.697	8.6738	-2.0369	0.93461	0.27971
ABHD3-2	ABHD3	858.44	3859.8	2.1674	2.36E-07	1.23E-05	932.62	2808.6	1.5894	0.032149	0.078862	956.95	165.68	-2.5228	0.94644	0.12059	227.86	3833.8	4.0666	9.05E-16	8.63E-15
ABHD3-3	ABHD3	318.25	0	-8.3186	0.9982	0.018204	345.76	0	-8.4378	0.99855	0.011135	354.78	0	-8.4748	0.99867	0.0093028	84.477	8.6738	-3.1434	0.97178	0.15192
ABHD3-4	ABHD3	507.65	0	-8.9905	0.99895	0.018203	551.51	0	-9.1099	0.9991	0.011135	565.9	0	-9.147	0.99916	0.0093028	134.75	52.043	-1.3557	0.89293	0.35946
ABHD3-5	ABHD3	671.65	813.38	0.27584	0.42117	0.85933	729.69	0	-9.5131	0.99932	0.011135	748.73	0	-9.5502	0.99937	0.0093028	178.28	2888.4	4.0104	1.67E-15	1.58E-14
ABHD3-6	ABHD3	68.337	0	-6.1156	0.9906	0.034511	74.242	0	-6.2335	0.99318	0.020717	76.179	0	-6.2701	0.99377	0.017596	18.139	0	-4.2585	0.84898	0.43049
ABHD3-7	ABHD3	564.27	1771.3	1.6486	0.0024305	0.018543	613.03	334.64	-0.8714	0.80467	0.43582	629.02	0	-9.2993	0.99925	0.0093028	149.78	7919.2	5.715	3.71E-168	1.63E-166
ABHD3-8	ABHD3	69.639	0	-6.1424	0.99078	0.034065	75.656	0	-6.2603	0.99331	0.020432	77.63	0	-6.297	0.99389	0.017351	18.485	0	-4.2843	0.85215	0.42553
ABHD3-9	ABHD3	433.45	358.15	-0.27462	0.6544	0.74489	470.91	165.61	-1.502	0.88201	0.26916	483.19	0	-8.9194	0.99902	0.0093028	115.05	164.8	0.51465	0.57262	0.88927
ABHD6-1	ABHD6	9.7624	0	-3.4279	0.93715	0.16707	10.606	0	-3.5368	0.9502	0.11856	10.883	0	-3.5708	0.95522	0.10166	2.5913	8.6738	1.4296	0.043609	0.2151
ABHD6-10	ABHD6	382.04	0	-8.5813	0.99854	0.018203	415.05	0	-8.7006	0.9988	0.011135	425.88	0	-8.7377	0.99889	0.0093028	101.41	563.8	2.4634	0.0075895	0.044389
ABHD6-11	ABHD6	238.2	0	-7.9021	0.9975	0.018626	258.79	17.073	-3.8454	0.98015	0.050883	265.54	0	-8.0582	0.99822	0.0093331	63.228	52.043	-0.27606	0.74906	0.59991
ABHD6-12	ABHD6	527.82	0	-9.0466	0.999	0.018203	573.43	20.488	-4.7405	0.98942	0.029501	588.39	1.6086	-7.8198	0.9992	0.0093028	140.1	26.021	-2.3846	0.94984	0.23754
ABHD6-13	ABHD6	0	0	-0.72319	0.35919	0.74489	0	0	-0.77152	0.29583	0.60561	0	0	-0.78703	0.3487	0.7013	0	0	-0.2299	5.57E-84	8.51E-83
ABHD6-14	ABHD6	473.8	0	-8.8912	0.99886	0.018203	514.75	0	-9.0105	0.99903	0.011135	528.17	0	-9.0476	0.9991	0.0093028	125.77	260.21	1.0431	0.39657	0.84136
ABHD6-2	ABHD6	51.415	0	-5.7119	0.98746	0.042823	55.858	0	-5.8293	0.9909	0.026035	57.316	0	-5.8658	0.99171	0.022177	13.648	8.6738	-0.59852	0.79145	0.52591
ABHD6-3	ABHD6	33.192	0	-5.0956	0.98063	0.060664	36.06	0	-5.2118	0.98582	0.037826	37.001	0	-5.248	0.98712	0.032371	8.8105	8.6738	-0.020248	0.65574	0.75602
ABHD6-4	ABHD6	77.449	0	-6.2937	0.99173	0.031609	84.141	0	-6.4118	0.99399	0.018885	86.336	0	-6.4485	0.99451	0.016023	20.558	8.6738	-1.1561	0.86877	0.39813
ABHD6-5	ABHD6	121.05	0	-6.9314	0.99481	0.023797	131.51	0	-7.05	0.99617	0.014115	134.95	0	-7.0869	0.99649	0.011893	32.132	34.695	0.10748	0.64826	0.76856
ABHD6-6	ABHD6	388.54	6.4726	-5.704	0.99566	0.021811	422.12	0	-8.7249	0.99882	0.011135	433.13	0	-8.762	0.99891	0.0093028	103.13	60.716	-0.75472	0.83024	0.46056
ABHD6-7	ABHD6	140.58	0	-7.1455	0.99557	0.022009	152.73	0	-7.2642	0.99671	0.013037	156.71	0	-7.3011	0.99698	0.010966	37.315	8.6738	-1.9858	0.93197	0.28635
ABHD6-8	ABHD6	809.63	1445.5	0.83549	0.14181	0.34577	879.59	689.76	-0.35029	0.70023	0.6133	902.54	32.171	-4.7676	0.98941	0.027262	214.91	4709.9	4.4475	1.26E-26	1.40E-25
ABHD6-9	ABHD6	122.36	0	-6.9467	0.99486	0.02366	132.93	0	-7.0653	0.99621	0.014031	136.4	9.6514	-3.6892	0.97881	0.050633	32.478	8.6738	-1.7911	0.92085	0.31139
ABI3BP-1	ABI3BP	266.19	0	-8.0617	0.99779	0.018394	289.19	0	-8.1809	0.99827	0.011135	296.74	0	-8.2179	0.99841	0.0093028	70.657	26.021	-1.407	0.89379	0.35795
ABI3BP-2	ABI3BP	324.76	373.25	0.20018	0.48571	0.97461	352.83	242.44	-0.53947	0.74582	0.56087	362.03	20.911	-4.0503	0.98274	0.042003	86.205	268.89	1.6299	0.15844	0.44209
ABI3BP-3	ABI3BP	266.84	0	-8.0652	0.9978	0.018385	289.9	0	-8.1844	0.99827	0.011135	297.46	0	-8.2214	0.99841	0.0093028	70.83	338.28	2.2398	0.018997	0.10581
ABO-1	ABO	335.18	263.22	-0.34749	0.67981	0.71942	364.14	0	-8.5123	0.99863	0.011135	373.64	0	-8.5494	0.99873	0.0093028	88.969	346.95	1.9514	0.069569	0.29036
ABO-2	ABO	324.76	0	-8.3477	0.99824	0.018204	352.83	0	-8.4669	0.99858	0.011135	362.03	0	-8.504	0.99869	0.0093028	86.205	2350.6	4.7531	6.82E-51	9.07E-50
ABO-3	ABO	194.6	0	-7.6117	0.99688	0.019418	211.41	0	-7.7307	0.99763	0.011551	216.93	0	-7.7677	0.99782	0.0096744	51.654	78.064	0.58648	0.51929	0.97046
ABO-4	ABO	339.08	826.33	1.2826	0.047167	0.12999	368.38	71.708	-2.3449	0.93839	0.1451	377.99	0	-8.566	0.99875	0.0093028	90.005	0	-6.5079	0.97363	0.14291
ABO-5	ABO	566.87	0	-9.1494	0.99908	0.018203	615.86	0	-9.2688	0.99919	0.011135	631.92	0	-9.3059	0.99925	0.0093028	150.47	5186.9	5.0981	3.72E-71	5.42E-70
ABO-6	ABO	197.2	0	-7.6308	0.99692	0.019334	214.24	0	-7.7498	0.99766	0.011512	219.83	0	-7.7868	0.99785	0.0096411	52.345	34.695	-0.57962	0.79826	0.51577
ABO-7	ABO	320.86	0	-8.3303	0.99821	0.018204	348.58	0	-8.4495	0.99857	0.011135	357.68	0	-8.4865	0.99868	0.0093028	85.168	3729.7	5.4362	4.27E-132	1.65E-130
AC002365.1-1	AC002365.1	79.401	43.15	-0.86479	0.80793	0.45449	86.262	0	-6.4473	0.99414	0.018542	88.513	0	-6.484	0.99464	0.015727	21.076	0	-4.4644	0.87237	0.39314
AC002365.1-2	AC002365.1	336.48	1441.2	2.0954	4.45E-05	0.0018711	365.55	1.7073	-7.081	0.99863	0.011135	375.09	0	-8.5549	0.99874	0.0093028	89.314	1483.2	4.0386	5.49E-19	5.52E-18
AC002365.1-3	AC002365.1	1639.4	962.25	-0.76809	0.79087	0.49088	1781.1	155.37	-3.5106	0.97372	0.065548	1827.6	0	-10.837	0.99974	0.0093028	435.17	147.45	-1.5549	0.91403	0.32365
AC002365.1-4	AC002365.1	305.24	295.58	-0.046234	0.58449	0.84891	331.62	8.5366	-5.1242	0.99239	0.022568	340.27	0	-8.4148	0.99861	0.0093028	81.022	2723.6	5.0539	1.52E-78	2.28E-77
AC002365.1-5	AC002365.1	146.44	0	-7.2039	0.99576	0.021579	159.09	0	-7.3227	0.99684	0.01278	163.24	0	-7.3597	0.9971	0.010746	38.87	17.348	-1.1197	0.86525	0.40439
AC002365.1-6	AC002365.1	250.57	1389.4	2.4665	1.44E-07	7.58E-06	272.22	717.08	1.3941	0.080034	0.18592	279.32	24.129	-3.4797	0.97399	0.061136	66.511	1058.2	3.9717	1.14E-18	1.15E-17
AC002365.1-7	AC002365.1	288.97	576.06	0.99282	0.1402	0.34221	313.94	175.85	-0.8325	0.7998	0.44575	322.13	0	-8.336	0.99853	0.0093028	76.703	789.31	3.3464	5.32E-08	4.20E-07
AC005013.1-1	AC005013.1	173.77	101.4	-0.7712	0.78402	0.50466	188.79	0	-7.5682	0.99734	0.011954	193.71	0	-7.6052	0.99756	0.010031	46.126	2168.4	5.5247	1.26E-176	5.68E-175
AC005013.1-2	AC005013.1	157.5	0	-7.3083	0.99608	0.020938	171.11	0	-7.4272	0.99706	0.012413	175.57	0	-7.4641	0.9973	0.010428	41.807	8.6738	-2.1457	0.93987	0.26678
AC005013.1-3	AC005013.1	76.147	0	-6.2695	0.99159	0.031995	82.727	0	-6.3876	0.99389	0.019124	84.885	0	-6.4243	0.99441	0.016227	20.212	138.78	2.7202	4.67E-05	0.00032413
AC005013.1-4	AC005013.1	46.209	0	-5.561	0.98605	0.046559	50.202	0	-5.6781	0.98986	0.028457	51.512	0	-5.7146	0.99077	0.024261	12.266	0	-3.7296	0.76436	0.57241
AC005013.1-5	AC005013.1	135.37	675.3	2.3101	3.63E-05	0.0015359	147.07	503.66	1.769	0.01737	0.045169	150.91	0	-7.247	0.99686	0.011187	35.933	8.6738	-1.9328	0.92912	0.29337
AC005013.1-6	AC005013.1	69.639	0	-6.1424	0.99078	0.034065	75.656	0	-6.2603	0.99331	0.020432	77.63	0	-6.297	0.99389	0.017351	18.485	17.348	-0.086761	0.68617	0.70541
AC005013.1-7	AC005013.1	573.38	4571.8	2.993	7.06E-21	6.91E-19	622.93	0	-9.2852	0.9992	0.011135	639.18	0	-9.3223	0.99926	0.0093028	152.2	1517.9	3.3096	1.31E-06	9.82E-06
AC006538.4-1	AC006538.4	1010.1	893.21	-0.17721	0.60992	0.8019	1097.4	39.269	-4.7696	0.98944	0.029468	1126	0	-10.138	0.99958	0.0093028	268.12	4172.1	3.9548	4.00E-13	3.62E-12
AC006538.4-2	AC006538.4	333.87	36.678	-3.1518	0.96876	0.090971	362.73	0	-8.5067	0.99862	0.011135	372.19	0	-8.5438	0.99873	0.0093028	88.623	199.5	1.1616	0.33354	0.73814
AC006538.4-3	AC006538.4	167.26	0	-7.3946	0.99632	0.020455	181.72	0	-7.5135	0.99724	0.012132	186.46	0	-7.5504	0.99746	0.010181	44.398	8.6738	-2.2305	0.94366	0.25614
AC006538.4-4	AC006538.4	208.92	1048.6	2.3219	6.27E-06	0.00028904	226.97	0	-7.8327	0.99779	0.011378	232.89	0	-7.8697	0.99797	0.0095187	55.454	18232	8.3353	0	0
AC006538.4-5	AC006538.4	80.703	4.315	-3.9422	0.98398	0.05194	87.676	0	-6.4705	0.99423	0.018323	89.964	0	-6.5072	0.99473	0.015535	21.422	0	-4.4868	0.87467	0.3894
AC006538.4-6	AC006538.4	0	0	-0.72319	0.35919	0.74489	0	0	-0.77152	0.29583	0.60561	0	0	-0.78703	0.3487	0.7013	0	0	-0.2299	5.57E-84	8.51E-83
AC006538.4-7	AC006538.4	764.72	1769.2	1.209	0.034496	0.098975	830.81	437.08	-0.92506	0.81247	0.41905	852.48	73.994	-3.5085	0.97382	0.06151	202.99	5646.6	4.7911	3.54E-43	4.51E-42
AC006547.14-1	AC006547.14	160.75	0	-7.3377	0.99616	0.020773	174.65	0	-7.4565	0.99712	0.012318	179.2	0	-7.4935	0.99736	0.01034	42.67	0	-5.4486	0.94119	0.26304
AC006547.14-2	AC006547.14	252.52	0	-7.986	0.99766	0.018492	274.34	0	-8.1051	0.99817	0.011135	281.5	0	-8.1421	0.99832	0.0093028	67.029	2151.1	4.9835	7.01E-75	1.04E-73
AC006547.14-3	AC006547.14	378.78	0	-8.569	0.99852	0.018203	411.51	0	-8.6883	0.99879	0.011135	422.25	0	-8.7254	0.99888	0.0093028	100.54	876.05	3.1106	1.11E-05	7.98E-05
AC006547.14-4	AC006547.14	117.15	6.4726	-3.9829	0.98359	0.053007	127.27	0	-7.0031	0.99604	0.014368	130.59	0	-7.0399	0.99637	0.012114	31.096	95.412	1.5868	0.12296	0.38579
AC006547.14-5	AC006547.14	374.23	0	-8.5516	0.9985	0.018203	406.56	0	-8.6709	0.99877	0.011135	417.17	0	-8.7079	0.99887	0.0093028	99.334	17.348	-2.4512	0.95193	0.23048
AC006547.14-6	AC006547.14	476.41	243.8	-0.96362	0.81595	0.4373	517.57	10.244	-5.5273	0.99418	0.018459	531.08	0	-9.0555	0.99911	0.0093028	126.46	60.716	-1.0463	0.86497	0.40439
AC006547.14-7	AC006547.14	697.69	30.205	-4.4848	0.9896	0.037212	757.98	0	-9.5679	0.99934	0.011135	777.75	0	-9.605	0.99939	0.0093028	185.19	1899.6	3.3515	1.13E-06	8.44E-06
AC007040.11-1	AC007040.11	348.19	19.418	-4.0961	0.98481	0.049858	378.28	0	-8.5671	0.99868	0.011135	388.15	0	-8.6042	0.99878	0.0093028	92.424	884.73	3.245	8.76E-07	6.60E-06
AC007040.11-2	AC007040.11	438.01	0	-8.7781	0.99875	0.018203	475.86	17.073	-4.7216	0.98937	0.029618	488.27	0	-8.9345	0.99903	0.0093028	116.26	2688.9	4.5197	3.51E-34	4.18E-33
AC007040.11-3	AC007040.11	312.4	0	-8.2918	0.99816	0.018231	339.39	0	-8.4111	0.99853	0.011135	348.25	0	-8.4481	0.99864	0.0093028	82.922	1240.3	3.8867	8.77E-16	8.36E-15
AC007040.11-4	AC007040.11	384.64	379.72	-0.01851	0.56793	0.87907	417.88	49.513	-3.0518	0.96363	0.088519	428.78	0	-8.7475	0.9989	0.0093028	102.1	537.77	2.3857	0.01205	0.069021
AC007040.11-5	AC007040.11	883.82	1415.3	0.6787	0.20615	0.48462	960.2	2156.4	1.1664	0.13903	0.31465	985.25	72.386	-3.7484	0.97792	0.052506	234.6	832.68	1.8232	0.14376	0.41865
AC007040.11-6	AC007040.11	176.37	0	-7.4707	0.99653	0.020026	191.62	0	-7.5896	0.99738	0.011888	196.61	0	-7.6265	0.99759	0.0099711	46.817	17.348	-1.3819	0.89049	0.36339
AC007040.11-7	AC007040.11	332.57	222.22	-0.57951	0.73989	0.59687	361.31	0	-8.5011	0.99862	0.011135	370.74	0	-8.5381	0.99872	0.0093028	88.278	52.043	-0.75115	0.82813	0.46422
AC012313.1-1	AC012313.1	183.53	0	-7.5277	0.99667	0.019756	199.39	0	-7.6467	0.99748	0.011732	204.6	0	-7.6837	0.99769	0.0098361	48.717	980.14	4.3026	9.69E-32	1.13E-30
AC012313.1-2	AC012313.1	61.829	0	-5.9734	0.98959	0.037212	67.172	0	-6.0911	0.99245	0.022397	68.924	0	-6.1277	0.99311	0.01904	16.412	8.6738	-0.84791	0.83091	0.4592
AC012313.1-3	AC012313.1	12.366	0	-3.7405	0.94973	0.13728	13.434	0	-3.8514	0.96101	0.094249	13.785	0	-3.886	0.96487	0.080804	3.2823	0	-2.0984	0.12878	0.39426
AC012313.1-4	AC012313.1	186.79	412.09	1.1373	0.1145	0.28497	202.93	0	-7.6719	0.99753	0.011677	208.22	0	-7.7089	0.99773	0.0097857	49.581	8.6738	-2.3864	0.95	0.23697
AC012313.1-5	AC012313.1	51.415	0	-5.7119	0.98746	0.042823	55.858	0	-5.8293	0.9909	0.026035	57.316	0	-5.8658	0.99171	0.022177	13.648	17.348	0.32492	0.55777	0.91251
AC012313.1-6	AC012313.1	924.83	0	-9.8546	0.9995	0.016634	1004.7	0	-9.974	0.99951	0.011135	1031	0	-10.011	0.99954	0.0093028	245.48	2367.9	3.2647	1.08E-05	7.74E-05
AC024592.12-1	AC024592.12	111.94	0	-6.8194	0.99436	0.024882	121.62	0	-6.938	0.99586	0.014759	124.79	0	-6.9749	0.99621	0.012448	29.714	650.53	4.4069	5.34E-42	6.75E-41
AC024592.12-2	AC024592.12	167.91	509.17	1.5947	0.019386	0.060709	182.42	80.245	-1.1748	0.84885	0.34104	187.18	0	-7.556	0.99747	0.010165	44.571	477.06	3.391	1.37E-09	1.14E-08
AC024592.12-3	AC024592.12	0	0	-0.72319	0.35919	0.74489	0	0	-0.77152	0.29583	0.60561	0	0	-0.78703	0.3487	0.7013	0	0	-0.2299	5.57E-84	8.51E-83
AC024592.12-4	AC024592.12	404.81	0	-8.6647	0.99863	0.018203	439.8	0	-8.784	0.99886	0.011135	451.27	0	-8.821	0.99895	0.0093028	107.45	69.39	-0.62363	0.81335	0.48958
AC024592.12-5	AC024592.12	192.65	0	-7.5973	0.99684	0.019477	209.29	0	-7.7163	0.9976	0.011585	214.75	0	-7.7532	0.9978	0.009702	51.135	372.97	2.8426	8.93E-05	0.00060819
AC024592.12-6	AC024592.12	111.29	0	-6.8111	0.99433	0.024975	120.91	0	-6.9297	0.99583	0.014814	124.06	0	-6.9665	0.99618	0.012495	29.541	0	-4.9327	0.91218	0.32657
AC024592.12-7	AC024592.12	78.75	0	-6.3174	0.99187	0.031234	85.555	0	-6.4356	0.99409	0.018655	87.787	0	-6.4723	0.9946	0.015825	20.903	69.39	1.6842	0.078187	0.30949
AC092653.5-1	AC092653.5	291.57	0	-8.1926	0.99801	0.018285	316.77	0	-8.3118	0.99842	0.011135	325.03	0	-8.3489	0.99855	0.0093028	77.394	43.369	-0.8212	0.83565	0.45175
AC092653.5-2	AC092653.5	156.2	36.678	-2.0608	0.92484	0.19566	169.7	0	-7.4153	0.99704	0.012445	174.12	0	-7.4522	0.99728	0.010456	41.461	0	-5.4081	0.93933	0.26811
AC092653.5-3	AC092653.5	117.8	0	-6.8924	0.99465	0.024159	127.98	0	-7.011	0.99606	0.014326	131.32	0	-7.0479	0.99639	0.012075	31.269	0	-5.0121	0.91749	0.31732
AC092653.5-4	AC092653.5	0	0	-0.72319	0.35919	0.74489	0	0	-0.77152	0.29583	0.60561	0	0	-0.78703	0.3487	0.7013	0	0	-0.2299	5.57E-84	8.51E-83
AC092653.5-5	AC092653.5	460.79	49.623	-3.1894	0.97062	0.086299	500.6	0	-8.9704	0.999	0.011135	513.66	0	-9.0075	0.99908	0.0093028	122.31	2385.3	4.2744	3.70E-24	3.99E-23
AC092653.5-6	AC092653.5	104.13	0	-6.7161	0.99392	0.025984	113.13	0	-6.8345	0.99554	0.015434	116.08	0	-6.8714	0.99592	0.013032	27.641	8.6738	-1.5659	0.90552	0.33905
AC092653.5-7	AC092653.5	66.384	0	-6.0743	0.99032	0.035267	72.121	0	-6.1922	0.99298	0.021182	74.003	0	-6.2289	0.99359	0.017991	17.621	8.6738	-0.94478	0.84396	0.43771
AC109829.1-1	AC109829.1	316.3	463.87	0.55096	0.32828	0.73591	343.64	0	-8.4289	0.99854	0.011135	352.6	1.6086	-7.0827	0.99866	0.0093028	83.959	8257.4	6.603	0	0
AC109829.1-2	AC109829.1	324.76	2.1575	-6.6889	0.99824	0.018204	352.83	0	-8.4669	0.99858	0.011135	362.03	0	-8.504	0.99869	0.0093028	86.205	60.716	-0.49875	0.79209	0.52565
AC109829.1-3	AC109829.1	650.18	0	-9.3469	0.99922	0.018203	706.36	0	-9.4663	0.9993	0.011135	724.79	0	-9.5034	0.99935	0.0093028	172.58	69.39	-1.3022	0.89023	0.36395
AC109829.1-4	AC109829.1	0	0	-0.72319	0.35919	0.74489	0	0	-0.77152	0.29583	0.60561	0	0	-0.78703	0.3487	0.7013	0	0	-0.2299	5.57E-84	8.51E-83
AC109829.1-5	AC109829.1	0	0	-0.72319	0.35919	0.74489	0	0	-0.77152	0.29583	0.60561	0	0	-0.78703	0.3487	0.7013	0	0	-0.2299	5.57E-84	8.51E-83
AC109829.1-6	AC109829.1	510.25	17.26	-4.8073	0.99144	0.032345	554.34	0	-9.1172	0.9991	0.011135	568.8	0	-9.1543	0.99917	0.0093028	135.44	5447.1	5.3194	1.93E-99	6.34E-98
AC211429.1-1	AC211429.1	536.93	0	-9.0713	0.99902	0.018203	583.33	0	-9.1906	0.99915	0.011135	598.55	0	-9.2277	0.99921	0.0093028	142.52	1283.7	3.1621	1.26E-05	9.02E-05
AC211429.1-2	AC211429.1	708.75	51.78	-3.7492	0.98201	0.057081	770	0	-9.5906	0.99935	0.011135	790.09	0	-9.6277	0.9994	0.0093028	188.13	1205.7	2.6736	0.0036623	0.022129
AC211429.1-3	AC211429.1	0	0	-0.72319	0.35919	0.74489	0	0	-0.77152	0.29583	0.60561	0	0	-0.78703	0.3487	0.7013	0	0	-0.2299	5.57E-84	8.51E-83
AC211429.1-4	AC211429.1	387.89	75.513	-2.3456	0.94221	0.15528	421.41	0	-8.7225	0.99882	0.011135	432.41	0	-8.7596	0.99891	0.0093028	102.96	17.348	-2.5024	0.95376	0.22444
AC211429.1-5	AC211429.1	879.27	0	-9.7818	0.99946	0.017192	955.25	0	-9.9012	0.99948	0.011135	980.17	0	-9.9384	0.99952	0.0093028	233.39	216.84	-0.10563	0.74222	0.61057
AC211429.1-6	AC211429.1	204.36	174.76	-0.22456	0.6527	0.74489	222.02	51.22	-2.0945	0.92602	0.17258	227.81	0	-7.838	0.99792	0.0095729	54.245	2003.6	5.1814	1.71E-104	5.76E-103
AC211429.1-7	AC211429.1	0	0	-0.72319	0.35919	0.74489	0	0	-0.77152	0.29583	0.60561	0	0	-0.78703	0.3487	0.7013	0	0	-0.2299	5.57E-84	8.51E-83
AC244102.1-1	AC244102.1	61.829	0	-5.9734	0.98959	0.037212	67.172	0	-6.0911	0.99245	0.022397	68.924	0	-6.1277	0.99311	0.01904	16.412	17.348	0.075528	0.64056	0.78185
AC244102.1-2	AC244102.1	155.55	824.17	2.3981	5.29E-06	0.00024568	168.99	307.32	0.85898	0.2794	0.60561	173.4	0	-7.4462	0.99727	0.010474	41.288	34.695	-0.24454	0.73564	0.62186
AC244102.1-3	AC244102.1	18.223	0	-4.2648	0.96529	0.099398	19.798	0	-4.3784	0.97384	0.065265	20.314	0	-4.4138	0.97635	0.055958	4.8371	0	-2.5453	0.34795	0.76198
AC244102.1-4	AC244102.1	95.672	0	-6.595	0.99335	0.027429	103.94	0	-6.7134	0.99514	0.016306	106.65	0	-6.7502	0.99556	0.01379	25.395	0	-4.7222	0.89625	0.35506
AC244102.1-5	AC244102.1	0	0	-0.72319	0.35919	0.74489	0	0	-0.77152	0.29583	0.60561	0	0	-0.78703	0.3487	0.7013	0	0	-0.2299	5.57E-84	8.51E-83
AC244102.1-6	AC244102.1	251.87	0	-7.9823	0.99765	0.018492	273.64	0	-8.1014	0.99817	0.011135	280.77	0	-8.1384	0.99832	0.0093028	66.856	26.021	-1.3284	0.88707	0.36963
AC244102.1-7	AC244102.1	195.9	0	-7.6213	0.9969	0.019382	212.83	0	-7.7403	0.99764	0.011536	218.38	0	-7.7773	0.99783	0.0096605	51.999	17.348	-1.5304	0.90251	0.34472
AC244517.1-1	AC244517.1	659.94	2.1575	-7.7096	0.99923	0.018203	716.97	1.7073	-8.0509	0.99931	0.011135	735.67	0	-9.5249	0.99936	0.0093028	175.17	6115	5.1175	2.47E-70	3.59E-69
AC244517.1-2	AC244517.1	360.56	21.575	-4.0014	0.98372	0.052614	391.72	0	-8.6173	0.99872	0.011135	401.94	0	-8.6544	0.99882	0.0093028	95.706	26.021	-1.8395	0.924	0.30498
AC244517.1-3	AC244517.1	243.41	2.1575	-6.2744	0.99756	0.018545	264.44	0	-8.0523	0.99811	0.01115	271.34	0	-8.0893	0.99826	0.0093138	64.61	520.43	2.9905	2.12E-05	0.0001497
AC244517.1-4	AC244517.1	93.068	34.52	-1.4051	0.87483	0.30925	101.11	0	-6.674	0.99501	0.016613	103.75	0	-6.7108	0.99543	0.014054	24.704	1760.8	6.0989	0	0
AC244517.1-5	AC244517.1	134.72	0	-7.0845	0.99536	0.022488	146.36	0	-7.2032	0.99656	0.013325	150.18	0	-7.2401	0.99685	0.011213	35.76	17.348	-1.0026	0.85203	0.42565
AC244517.1-6	AC244517.1	318.91	0	-8.3215	0.9982	0.018204	346.46	0	-8.4407	0.99856	0.011135	355.5	0	-8.4778	0.99867	0.0093028	84.65	17.348	-2.2229	0.94282	0.25857
AC244517.1-7	AC244517.1	303.94	0	-8.2524	0.9981	0.018274	330.2	1.7073	-6.9347	0.99849	0.011135	338.82	0	-8.4086	0.9986	0.0093028	80.677	52.043	-0.62277	0.80972	0.49563
ACAA1-1	ACAA1	846.08	589	-0.52177	0.72335	0.63055	919.19	64.879	-3.804	0.97883	0.053921	943.17	1.6086	-8.4996	0.9995	0.0093028	224.58	3963.9	4.1356	2.46E-17	2.41E-16
ACAA1-2	ACAA1	446.47	19.418	-4.4539	0.98866	0.039754	485.05	0	-8.925	0.99897	0.011135	497.7	0	-8.962	0.99905	0.0093028	118.51	43.369	-1.4295	0.8979	0.35238
ACAA1-3	ACAA1	296.78	0	-8.2181	0.99805	0.018285	322.42	0	-8.3373	0.99845	0.011135	330.83	0	-8.3743	0.99857	0.0093028	78.776	26.021	-1.5619	0.90584	0.33867
ACAA1-4	ACAA1	364.46	0	-8.5136	0.99845	0.018203	395.96	0	-8.6328	0.99874	0.011135	406.29	1.6086	-7.2866	0.99884	0.0093028	96.743	17.348	-2.4134	0.95053	0.23525
ACAA1-5	ACAA1	105.43	0	-6.7338	0.99399	0.025789	114.55	0	-6.8523	0.9956	0.015312	117.53	0	-6.8891	0.99597	0.012929	27.986	346.95	3.5854	6.61E-14	6.06E-13
ACAA1-6	ACAA1	565.57	0	-9.1461	0.99908	0.018203	614.44	0	-9.2655	0.99919	0.011135	630.47	0	-9.3026	0.99925	0.0093028	150.12	26.021	-2.4836	0.95347	0.22533
ACAA1-7	ACAA1	0	0	-0.72319	0.35919	0.74489	0	0	-0.77152	0.29583	0.60561	0	0	-0.78703	0.3487	0.7013	0	0	-0.2299	5.57E-84	8.51E-83
ACACB-1	ACACB	20.826	0	-4.448	0.96948	0.089033	22.626	0	-4.5623	0.97719	0.057646	23.216	0	-4.5979	0.97935	0.049396	5.5282	0	-2.7067	0.42721	0.88897
ACACB-10	ACACB	5.8575	0	-2.7777	0.89876	0.25516	6.3636	0	-2.8804	0.91509	0.19646	6.5296	0	-2.9126	0.92405	0.16863	1.5548	0	-1.3532	0.00036063	0.0023574
ACACB-11	ACACB	122.36	0	-6.9467	0.99486	0.02366	132.93	0	-7.0653	0.99621	0.014031	136.4	0	-7.1022	0.99653	0.011817	32.478	8.6738	-1.7911	0.92085	0.31139
ACACB-12	ACACB	221.93	0	-7.8005	0.9973	0.018795	241.11	0	-7.9195	0.99792	0.011242	247.4	0	-7.9565	0.99809	0.0094009	58.909	112.76	0.92513	0.40342	0.85295
ACACB-13	ACACB	225.84	0	-7.8255	0.99735	0.018751	245.35	0	-7.9446	0.99796	0.011216	251.75	0	-7.9816	0.99812	0.0093768	59.946	13340	7.7741	0	0
ACACB-14	ACACB	137.32	0	-7.1119	0.99546	0.02227	149.19	0	-7.2307	0.99663	0.013191	153.08	0	-7.2676	0.99691	0.011102	36.451	17.348	-1.0294	0.85518	0.42021
ACACB-15	ACACB	177.03	304.21	0.77772	0.26099	0.59868	192.32	71.708	-1.4108	0.87451	0.28552	197.34	0	-7.6318	0.9976	0.0099598	46.989	182.15	1.9322	0.052911	0.24613
ACACB-2	ACACB	535.63	0	-9.0678	0.99902	0.018203	581.92	0	-9.1871	0.99914	0.011135	597.1	0	-9.2242	0.99921	0.0093028	142.18	1812.8	3.6632	2.13E-10	1.81E-09
ACACB-3	ACACB	309.79	0	-8.2798	0.99814	0.018254	336.56	0	-8.399	0.99851	0.011135	345.35	0	-8.4361	0.99863	0.0093028	82.231	3131.2	5.2339	1.50E-100	4.96E-99
ACACB-4	ACACB	127.56	0	-7.0063	0.99509	0.02315	138.59	0	-7.125	0.99637	0.013722	142.2	0	-7.1619	0.99667	0.011553	33.86	1578.6	5.5019	8.14E-187	3.81E-185
ACACB-5	ACACB	73.544	0	-6.22	0.99128	0.032749	79.899	0	-6.338	0.99367	0.019604	81.983	0	-6.3747	0.99422	0.01664	19.521	1066.9	5.7015	6.87E-292	4.07E-290
ACACB-6	ACACB	162.06	0	-7.3492	0.99619	0.020708	176.06	0	-7.4681	0.99715	0.012278	180.65	0	-7.505	0.99738	0.010306	43.016	8.6738	-2.1859	0.9417	0.2616
ACACB-7	ACACB	74.194	0	-6.2326	0.99136	0.032544	80.606	0	-6.3506	0.99372	0.019478	82.709	0	-6.3873	0.99427	0.016531	19.694	0	-4.3711	0.86231	0.40841
ACACB-8	ACACB	305.24	2.1575	-6.5997	0.99811	0.018271	331.62	0	-8.3777	0.99849	0.011135	340.27	0	-8.4148	0.99861	0.0093028	81.022	303.58	1.8927	0.079763	0.31269
ACACB-9	ACACB	454.28	12.945	-5.0289	0.99268	0.02919	493.53	0	-8.9499	0.99899	0.011135	506.41	0	-8.987	0.99907	0.0093028	120.58	7589.6	5.9642	6.55E-252	3.59E-250
ACBD4-1	ACBD4	203.06	0	-7.6728	0.99702	0.019215	220.61	0	-7.7918	0.99773	0.011451	226.36	0	-7.8288	0.99791	0.009583	53.9	17.348	-1.5812	0.9063	0.33785
ACBD4-10	ACBD4	2099.6	860.85	-1.2853	0.88268	0.29137	2281	189.51	-3.5823	0.97505	0.062577	2340.5	80.429	-4.8458	0.98979	0.026469	557.31	2038.3	1.869	0.17035	0.46173
ACBD4-11	ACBD4	557.11	43.15	-3.66	0.97998	0.062377	605.25	0	-9.2438	0.99918	0.011135	621.04	0	-9.2809	0.99924	0.0093028	147.88	1084.2	2.8658	0.00051973	0.0033601
ACBD4-12	ACBD4	326.72	131.61	-1.3053	0.86235	0.33657	354.95	0	-8.4755	0.99859	0.011135	364.21	0	-8.5126	0.9987	0.0093028	86.723	537.77	2.6187	0.002121	0.013072
ACBD4-13	ACBD4	667.75	0	-9.3853	0.99925	0.018203	725.45	1.7073	-8.0679	0.99931	0.011135	744.38	22.52	-4.986	0.99103	0.023695	177.25	3573.6	4.3258	1.16E-23	1.25E-22
ACBD4-14	ACBD4	132.77	0	-7.0636	0.99529	0.022666	144.24	0	-7.1823	0.99651	0.013425	148.01	0	-7.2192	0.9968	0.011302	35.242	8.6738	-1.9055	0.9276	0.2967
ACBD4-2	ACBD4	261.63	0	-8.0369	0.99775	0.018419	284.24	0	-8.156	0.99824	0.011135	291.66	0	-8.1931	0.99838	0.0093028	69.448	1795.5	4.6725	3.70E-48	4.84E-47
ACBD4-3	ACBD4	530.42	10.788	-5.4945	0.99495	0.023476	576.26	0	-9.1731	0.99914	0.011135	591.29	0	-9.2102	0.9992	0.0093028	140.8	6392.6	5.4947	1.11E-125	4.14E-124
ACBD4-4	ACBD4	203.71	157.5	-0.3691	0.69326	0.69201	221.31	0	-7.7964	0.99773	0.011441	227.09	0	-7.8334	0.99792	0.009576	54.072	17.348	-1.5857	0.90663	0.33702
ACBD4-5	ACBD4	371.62	138.08	-1.4218	0.87593	0.30672	403.74	58.049	-2.777	0.9554	0.10692	414.27	0	-8.6979	0.99886	0.0093028	98.643	364.3	1.8742	0.091843	0.33482
ACBD4-6	ACBD4	0	0	-0.72319	0.35919	0.74489	0	0	-0.77152	0.29583	0.60561	0	0	-0.78703	0.3487	0.7013	0	0	-0.2299	5.57E-84	8.51E-83
ACBD4-7	ACBD4	340.38	0	-8.4152	0.99833	0.018203	369.8	0	-8.5345	0.99865	0.011135	379.44	0	-8.5715	0.99875	0.0093028	90.351	0	-6.5133	0.97373	0.1424
ACBD4-8	ACBD4	1051.1	222.22	-2.2367	0.9448	0.14914	1141.9	23.903	-5.5203	0.99387	0.019178	1171.7	0	-10.196	0.9996	0.0093028	279	3270	3.5462	9.20E-08	7.21E-07
ACBD4-9	ACBD4	890.98	0	-9.8009	0.99947	0.017052	967.98	29.025	-5.0122	0.99117	0.025458	993.23	0	-9.9574	0.99952	0.0093028	236.5	2472	3.3803	1.43E-06	1.07E-05
ACBD5-1	ACBD5	65.734	0	-6.0603	0.99022	0.035544	71.414	0	-6.1782	0.99291	0.02135	73.277	0	-6.2148	0.99353	0.018136	17.448	0	-4.2054	0.84222	0.44079
ACBD5-10	ACBD5	214.12	0	-7.749	0.99719	0.018957	232.63	0	-7.8681	0.99784	0.011314	238.69	0	-7.9051	0.99802	0.0094616	56.836	1361.8	4.5584	2.32E-43	2.96E-42
ACBD5-11	ACBD5	53.368	254.59	2.233	0.0010193	0.018203	57.98	44.391	-0.37782	0.71833	0.60561	59.492	20.911	-1.4651	0.88705	0.24813	14.166	277.56	4.1991	2.36E-39	2.94E-38
ACBD5-12	ACBD5	292.87	345.2	0.23643	0.47463	0.95494	318.18	5.122	-5.7042	0.99526	0.016068	326.48	0	-8.3553	0.99855	0.0093028	77.74	1240.3	3.9787	3.97E-18	3.94E-17
ACBD5-13	ACBD5	124.96	10.788	-3.4176	0.97405	0.077504	135.76	0	-7.0955	0.99629	0.013878	139.3	0	-7.1324	0.9966	0.011687	33.169	17.348	-0.8971	0.83894	0.44647
ACBD5-2	ACBD5	533.68	366.78	-0.53984	0.72818	0.62106	579.8	0	-9.1819	0.99914	0.011135	594.92	0	-9.219	0.99921	0.0093028	141.66	182.15	0.36045	0.62359	0.80896
ACBD5-3	ACBD5	742.59	737.87	-0.0091937	0.54741	0.91603	806.77	17.073	-5.482	0.99379	0.019358	827.81	1.6086	-8.3116	0.99943	0.0093028	197.11	7979.9	5.3321	5.91E-92	1.86E-90
ACBD5-4	ACBD5	186.79	0	-7.553	0.99674	0.019659	202.93	0	-7.6719	0.99753	0.011677	208.22	0	-7.7089	0.99773	0.0097857	49.581	8.6738	-2.3864	0.95	0.23697
ACBD5-5	ACBD5	14.969	0	-3.9972	0.95809	0.11701	16.263	0	-4.1096	0.96798	0.078548	16.687	0	-4.1446	0.9711	0.067314	3.9734	0	-2.3142	0.23013	0.56302
ACBD5-6	ACBD5	1081	569.58	-0.92322	0.81605	0.4371	1174.4	30.732	-5.2111	0.99232	0.022739	1205.1	25.737	-5.4953	0.99368	0.017818	286.95	3061.8	3.411	1.48E-06	1.11E-05
ACBD5-7	ACBD5	156.2	0	-7.2964	0.99604	0.021001	169.7	0	-7.4153	0.99704	0.012445	174.12	0	-7.4522	0.99728	0.010456	41.461	8.6738	-2.134	0.93933	0.26811
ACBD5-8	ACBD5	46.209	0	-5.561	0.98605	0.046559	50.202	0	-5.6781	0.98986	0.028457	51.512	0	-5.7146	0.99077	0.024261	12.266	8.6738	-0.45554	0.76436	0.57241
ACBD5-9	ACBD5	108.69	0	-6.7773	0.99418	0.025348	118.08	0	-6.8958	0.99573	0.015039	121.16	0	-6.9326	0.99609	0.012692	28.85	95.412	1.6915	0.089739	0.33058
ACE-1	ACE	184.18	0	-7.5328	0.99669	0.019744	200.1	0	-7.6518	0.99749	0.011726	205.32	0	-7.6887	0.9977	0.0098291	48.89	156.13	1.6551	0.12338	0.38637
ACE-10	ACE	0	0	-0.72319	0.35919	0.74489	0	0	-0.77152	0.29583	0.60561	0	0	-0.78703	0.3487	0.7013	0	0	-0.2299	5.57E-84	8.51E-83
ACE-11	ACE	614.38	40.993	-3.8733	0.98321	0.053917	667.47	0	-9.3847	0.99925	0.011135	684.89	0	-9.4218	0.99931	0.0093028	163.08	60.716	-1.4107	0.89827	0.3518
ACE-12	ACE	417.18	660.2	0.66096	0.25974	0.59612	453.23	995.37	1.1333	0.15847	0.3565	465.06	123.86	-1.9002	0.91564	0.18685	110.74	555.12	2.3153	0.018657	0.10401
ACE-13	ACE	201.76	40.993	-2.2715	0.93652	0.16859	219.19	0	-7.7826	0.99771	0.011459	224.91	0	-7.8196	0.9979	0.0095897	53.554	17.348	-1.5721	0.90563	0.33905
ACE-2	ACE	125.61	0	-6.9842	0.995	0.023343	136.46	0	-7.1029	0.99631	0.013839	140.02	0	-7.1398	0.99662	0.011655	33.342	0	-5.1019	0.92308	0.30668
ACE-3	ACE	830.46	101.4	-3.0214	0.96947	0.089059	902.22	0	-9.8189	0.99945	0.011135	925.76	0	-9.856	0.99949	0.0093028	220.44	1058.2	2.258	0.038707	0.19705
ACE-4	ACE	0	0	-0.72319	0.35919	0.74489	0	0	-0.77152	0.29583	0.60561	0	0	-0.78703	0.3487	0.7013	0	0	-0.2299	5.57E-84	8.51E-83
ACE-5	ACE	119.75	0	-6.9159	0.99475	0.023934	130.1	0	-7.0345	0.99613	0.014196	133.49	0	-7.0714	0.99645	0.011963	31.787	633.19	4.2737	2.90E-34	3.45E-33
ACE-6	ACE	247.97	0	-7.9598	0.99761	0.018517	269.39	0	-8.0789	0.99814	0.011142	276.42	0	-8.1159	0.99829	0.0093073	65.82	17.348	-1.8647	0.92477	0.30316
ACE-7	ACE	0	0	-0.72319	0.35919	0.74489	0	0	-0.77152	0.29583	0.60561	0	0	-0.78703	0.3487	0.7013	0	0	-0.2299	5.57E-84	8.51E-83
ACE-8	ACE	406.12	388.35	-0.064363	0.58368	0.85038	441.21	0	-8.7886	0.99887	0.011135	452.72	0	-8.8257	0.99896	0.0093028	107.8	1266.4	3.5421	1.75E-09	1.44E-08
ACE-9	ACE	718.51	51.78	-3.7689	0.98232	0.056259	780.6	0	-9.6103	0.99936	0.011135	800.97	0	-9.6474	0.99941	0.0093028	190.72	4406.3	4.5228	2.30E-30	2.64E-29
ACE2-1	ACE2	55.971	0	-5.8322	0.98849	0.040171	60.808	0	-5.9497	0.99165	0.024296	62.394	0	-5.9863	0.99239	0.02067	14.857	8.6738	-0.71296	0.81069	0.49378
ACE2-2	ACE2	40.351	0	-5.3699	0.98403	0.051771	43.838	0	-5.4867	0.98837	0.031882	44.982	0	-5.523	0.98942	0.027238	10.711	0	-3.5498	0.72472	0.64015
ACE2-3	ACE2	215.42	0	-7.7577	0.99721	0.018933	234.04	0	-7.8768	0.99786	0.011301	240.15	0	-7.9138	0.99803	0.0094495	57.182	52.043	-0.13342	0.71865	0.65017
ACE2-4	ACE2	172.47	0	-7.4385	0.99644	0.020206	187.37	0	-7.5574	0.99732	0.01199	192.26	0	-7.5944	0.99754	0.01006	45.78	17.348	-1.3503	0.88773	0.36841
ACER1-1	ACER1	27.335	0	-4.8245	0.97657	0.071031	29.697	0	-4.94	0.98272	0.044951	30.472	0	-4.976	0.98432	0.038476	7.2557	0	-3.0454	0.57152	0.89004
ACER1-2	ACER1	378.78	151.03	-1.3209	0.8648	0.33112	411.51	290.25	-0.5022	0.73751	0.57845	422.25	0	-8.7254	0.99888	0.0093028	100.54	78.064	-0.361	0.77203	0.56045
ACER1-3	ACER1	386.59	0	-8.5984	0.99856	0.018203	420	0	-8.7177	0.99881	0.011135	430.96	46.649	-3.1804	0.96717	0.075892	102.62	1691.4	4.0297	3.88E-18	3.85E-17
ACER1-4	ACER1	70.289	32.363	-1.0954	0.84194	0.38129	76.363	0	-6.2736	0.99337	0.020281	78.356	0	-6.3103	0.99395	0.017221	18.658	0	-4.297	0.85369	0.42268
ACER1-5	ACER1	722.42	1795.1	1.3119	0.02072	0.06411	784.85	1942.9	1.3067	0.095682	0.22053	805.32	0	-9.6552	0.99941	0.0093028	191.76	4996.1	4.6962	1.93E-38	2.39E-37
ACER1-6	ACER1	462.74	34.52	-3.7066	0.98018	0.061817	502.73	0	-8.9765	0.99901	0.011135	515.84	0	-9.0136	0.99908	0.0093028	122.83	1882.2	3.9268	3.76E-15	3.54E-14
ACER1-7	ACER1	123.66	0	-6.9618	0.99492	0.02353	134.34	0	-7.0805	0.99625	0.01395	137.85	0	-7.1174	0.99657	0.011748	32.823	8.6738	-1.8059	0.92176	0.30949
ACER2-1	ACER2	88.513	38.835	-1.168	0.84885	0.36584	96.161	0	-6.6023	0.99475	0.017189	98.67	0	-6.6391	0.9952	0.014549	23.495	8.6738	-1.3403	0.88691	0.36963
ACER2-10	ACER2	0	0	-0.72319	0.35919	0.74489	0	0	-0.77152	0.29583	0.60561	0	0	-0.78703	0.3487	0.7013	0	0	-0.2299	5.57E-84	8.51E-83
ACER2-11	ACER2	562.97	0	-9.1395	0.99907	0.018203	611.61	0	-9.2588	0.99919	0.011135	627.57	0	-9.2959	0.99925	0.0093028	149.43	199.5	0.41446	0.61057	0.82904
ACER2-12	ACER2	428.9	0	-8.7478	0.99872	0.018203	465.96	0	-8.8671	0.99893	0.011135	478.11	0	-8.9042	0.99901	0.0093028	113.85	1084.2	3.2402	1.86E-06	1.38E-05
ACER2-2	ACER2	1029	2183.4	1.0847	0.049859	0.13648	1117.9	11711	3.3878	3.42E-20	5.66E-18	1147	694.9	-0.72221	0.79218	0.45044	273.13	6418.6	4.5496	7.39E-29	8.37E-28
ACER2-3	ACER2	635.21	19.418	-4.9616	0.9926	0.029421	690.1	3.4147	-7.2904	0.99856	0.011135	708.1	0	-9.4699	0.99933	0.0093028	168.61	43.369	-1.9346	0.93076	0.28952
ACER2-4	ACER2	0	0	-0.72319	0.35919	0.74489	0	0	-0.77152	0.29583	0.60561	0	0	-0.78703	0.3487	0.7013	0	0	-0.2299	5.57E-84	8.51E-83
ACER2-5	ACER2	50.765	0	-5.6939	0.9873	0.04325	55.151	0	-5.8112	0.99078	0.026315	56.59	0	-5.8478	0.99161	0.022414	13.475	26.021	0.90055	0.33522	0.74128
ACER2-6	ACER2	373.58	0	-8.5491	0.9985	0.018203	405.86	0	-8.6684	0.99877	0.011135	416.45	0	-8.7054	0.99886	0.0093028	99.161	8396.2	6.3895	0	0
ACER2-7	ACER2	988.61	0	-9.9507	0.99954	0.015787	1074	0	-10.07	0.99954	0.011135	1102.1	0	-10.107	0.99957	0.0093028	262.41	390.32	0.57101	0.58581	0.86948
ACER2-8	ACER2	194.6	0	-7.6117	0.99688	0.019418	211.41	0	-7.7307	0.99763	0.011551	216.93	0	-7.7677	0.99782	0.0096744	51.654	8.6738	-2.4444	0.95216	0.22968
ACER2-9	ACER2	872.76	634.31	-0.45978	0.70591	0.66626	948.18	148.54	-2.6662	0.95123	0.11635	972.92	67.56	-3.8284	0.97916	0.049834	231.66	2263.9	3.2831	6.96E-06	5.03E-05
ACER3-1	ACER3	35.796	966.57	4.7168	9.66E-90	2.62E-87	38.889	0	-5.3179	0.98687	0.035401	39.903	46.649	0.22022	0.57733	0.84714	9.5015	0	-3.3925	0.68419	0.70849
ACER3-2	ACER3	343.64	0	-8.4289	0.99835	0.018203	373.33	0	-8.5482	0.99866	0.011135	383.07	0	-8.5852	0.99877	0.0093028	91.215	624.51	2.762	0.00064985	0.0041705
ACER3-3	ACER3	959.97	0	-9.9083	0.99952	0.016197	1042.9	0	-10.028	0.99952	0.011135	1070.1	11.26	-6.449	0.9969	0.01113	254.81	797.99	1.6431	0.20842	0.52591
ACER3-4	ACER3	167.26	0	-7.3946	0.99632	0.020455	181.72	0	-7.5135	0.99724	0.012132	186.46	0	-7.5504	0.99746	0.010181	44.398	0	-5.5046	0.94366	0.25614
ACER3-5	ACER3	15.62	0	-4.0548	0.95976	0.11296	16.97	0	-4.1675	0.96936	0.075455	17.412	0	-4.2026	0.97233	0.064671	4.1461	0	-2.3635	0.25508	0.60629
ACER3-6	ACER3	0	0	-0.72319	0.35919	0.74489	0	0	-0.77152	0.29583	0.60561	0	0	-0.78703	0.3487	0.7013	0	0	-0.2299	5.57E-84	8.51E-83
ACER3-7	ACER3	146.44	0	-7.2039	0.99576	0.021579	159.09	0	-7.3227	0.99684	0.01278	163.24	0	-7.3597	0.9971	0.010746	38.87	8.6738	-2.0431	0.93492	0.27884
ACHE-1	ACHE	610.48	17.26	-5.0655	0.99312	0.028054	663.23	6.8293	-6.4067	0.99699	0.012524	680.53	0	-9.4126	0.99931	0.0093028	162.04	86.738	-0.89399	0.85132	0.42722
ACHE-10	ACHE	75.496	0	-6.2573	0.99151	0.032171	82.02	0	-6.3754	0.99383	0.019243	84.16	0	-6.4121	0.99437	0.016329	20.04	8.6738	-1.121	0.86496	0.40439
ACHE-11	ACHE	271.4	0	-8.0896	0.99784	0.018384	294.85	0	-8.2087	0.9983	0.011135	302.54	0	-8.2457	0.99844	0.0093028	72.039	1587.3	4.4427	9.83E-35	1.17E-33
ACHE-12	ACHE	129.51	0	-7.0281	0.99516	0.022958	140.71	0	-7.1468	0.99642	0.013602	144.38	0	-7.1837	0.99672	0.011451	34.378	216.84	2.6224	0.00048441	0.0031385
ACHE-13	ACHE	241.46	15.103	-3.9124	0.98219	0.056668	262.32	1.7073	-6.6038	0.99809	0.011158	269.17	0	-8.0777	0.99824	0.0093219	64.092	26.021	-1.2684	0.88164	0.37829
ACHE-14	ACHE	729.58	5663.5	2.9548	1.60E-21	1.60E-19	792.62	1476.8	0.89696	0.24671	0.54504	813.3	106.17	-2.9257	0.96012	0.091128	193.66	4397.6	4.498	3.01E-29	3.42E-28
ACHE-2	ACHE	98.926	0	-6.6428	0.99358	0.026861	107.47	0	-6.7612	0.99531	0.015961	110.28	0	-6.798	0.9957	0.013489	26.259	8.6738	-1.4946	0.90002	0.34906
ACHE-3	ACHE	203.71	0	-7.6774	0.99703	0.019199	221.31	0	-7.7964	0.99773	0.011441	227.09	0	-7.8334	0.99792	0.009576	54.072	0	-5.7833	0.95446	0.22206
ACHE-4	ACHE	2038.4	1275.1	-0.67641	0.77281	0.5282	2214.5	32.439	-6.05	0.99574	0.015033	2272.3	0	-11.151	0.99979	0.0093028	541.07	8526.3	3.9755	1.60E-11	1.40E-10
ACHE-5	ACHE	242.76	973.04	1.9985	0.0003983	0.014247	263.74	0	-8.0484	0.9981	0.011153	270.62	0	-8.0854	0.99825	0.0093167	64.438	26.021	-1.276	0.88234	0.37733
ACHE-6	ACHE	84.608	0	-6.4197	0.99245	0.029752	91.919	0	-6.5379	0.9945	0.017733	94.317	0	-6.5747	0.99498	0.01502	22.458	0	-4.552	0.8811	0.37884
ACHE-7	ACHE	109.34	0	-6.7858	0.99422	0.025262	118.79	0	-6.9043	0.99576	0.014985	121.89	0	-6.9412	0.99611	0.012645	29.023	0	-4.908	0.91046	0.33011
ACHE-8	ACHE	374.88	86.301	-2.1062	0.92977	0.1844	407.27	2327.1	2.5115	6.35E-06	0.00059313	417.9	0	-8.7105	0.99887	0.0093028	99.507	407.67	2.0236	0.058047	0.26098
ACHE-9	ACHE	149.04	0	-7.2292	0.99584	0.021408	161.92	0	-7.348	0.99689	0.012681	166.14	0	-7.3849	0.99715	0.010663	39.561	1353.1	5.0611	2.04E-96	6.58E-95
ACKR2-1	ACKR2	523.92	0	-9.0359	0.99899	0.018203	569.19	0	-9.1553	0.99912	0.011135	584.04	1.6086	-7.8091	0.99919	0.0093028	139.07	529.1	1.9201	0.093434	0.33723
ACKR2-10	ACKR2	262.93	0	-8.044	0.99776	0.01841	285.66	0	-8.1632	0.99825	0.011135	293.11	0	-8.2002	0.99839	0.0093028	69.793	1049.5	3.8914	1.45E-16	1.40E-15
ACKR2-11	ACKR2	324.76	863.01	1.4072	0.027055	0.080437	352.83	331.22	-0.090897	0.63439	0.74247	362.03	0	-8.504	0.99869	0.0093028	86.205	34.695	-1.2887	0.88487	0.37305
ACKR2-12	ACKR2	187.44	2.1575	-5.8992	0.99675	0.019639	203.64	0	-7.6769	0.99754	0.011666	208.95	0	-7.7139	0.99774	0.0097762	49.753	8.6738	-2.3914	0.95018	0.23642
ACKR2-13	ACKR2	377.48	0	-8.5641	0.99852	0.018203	410.1	22.195	-4.1476	0.98382	0.042428	420.8	0	-8.7204	0.99888	0.0093028	100.2	43.369	-1.1896	0.87696	0.38579
ACKR2-14	ACKR2	72.242	0	-6.1946	0.99112	0.033174	78.485	13.659	-2.4389	0.94542	0.12932	80.532	0	-6.3493	0.99411	0.016867	19.176	8.6738	-1.0605	0.85813	0.41527
ACKR2-2	ACKR2	204.36	0	-7.682	0.99704	0.019196	222.02	0	-7.801	0.99774	0.011437	227.81	0	-7.838	0.99792	0.0095729	54.245	190.82	1.7959	0.08844	0.3279
ACKR2-3	ACKR2	288.32	0	-8.1765	0.99798	0.018285	313.23	1.7073	-6.8588	0.9984	0.011135	321.4	0	-8.3327	0.99853	0.0093028	76.53	1040.9	3.7482	2.12E-13	1.93E-12
ACKR2-4	ACKR2	266.19	0	-8.0617	0.99779	0.018394	289.19	0	-8.1809	0.99827	0.011135	296.74	0	-8.2179	0.99841	0.0093028	70.657	581.14	3.0222	1.68E-05	0.00011911
ACKR2-5	ACKR2	313.7	0	-8.2978	0.99817	0.018231	340.81	3.4147	-6.2747	0.99706	0.012428	349.7	0	-8.4541	0.99865	0.0093028	83.268	763.29	3.1811	2.03E-06	1.50E-05
ACKR2-6	ACKR2	534.98	2.1575	-7.4072	0.99901	0.018203	581.21	0	-9.1854	0.99914	0.011135	596.37	0	-9.2225	0.99921	0.0093028	142	60.716	-1.2123	0.88136	0.37884
ACKR2-7	ACKR2	72.893	0	-6.2074	0.9912	0.032968	79.192	0	-6.3254	0.99361	0.01974	81.258	0	-6.3621	0.99416	0.016754	19.349	0	-4.3469	0.85955	0.41289
ACKR2-8	ACKR2	609.17	6.4726	-6.3515	0.99745	0.018663	661.82	0	-9.3725	0.99925	0.011135	679.08	0	-9.4096	0.9993	0.0093028	161.7	60.716	-1.3985	0.89731	0.35359
ACKR2-9	ACKR2	121.7	0	-6.939	0.99484	0.023727	132.22	0	-7.0577	0.99619	0.014071	135.67	0	-7.0946	0.99651	0.011854	32.305	8.6738	-1.7836	0.92038	0.31229
ACKR3-1	ACKR3	89.814	0	-6.5048	0.9929	0.028604	97.575	0	-6.6232	0.99482	0.017021	100.12	0	-6.6599	0.99527	0.014406	23.84	26.021	0.12142	0.63682	0.78789
ACKR3-2	ACKR3	33.192	0	-5.0956	0.98063	0.060664	36.06	0	-5.2118	0.98582	0.037826	37.001	0	-5.248	0.98712	0.032371	8.8105	1275	7.0231	0	0
ACKR3-3	ACKR3	505.04	0	-8.9831	0.99894	0.018203	548.69	0	-9.1025	0.99909	0.011135	563	0	-9.1396	0.99916	0.0093028	134.06	2654.2	4.2972	2.32E-24	2.51E-23
ACKR3-4	ACKR3	0	0	-0.72319	0.35919	0.74489	0	0	-0.77152	0.29583	0.60561	0	0	-0.78703	0.3487	0.7013	0	0	-0.2299	5.57E-84	8.51E-83
ACKR3-5	ACKR3	357.96	2.1575	-6.8289	0.99842	0.018203	388.89	1.7073	-7.17	0.99872	0.011135	399.03	0	-8.644	0.99881	0.0093028	95.015	1500.6	3.9671	5.38E-17	5.25E-16
ACKR3-6	ACKR3	242.11	62.568	-1.9352	0.91751	0.21257	263.03	0	-8.0446	0.9981	0.011158	269.89	0	-8.0816	0.99825	0.0093219	64.265	34.695	-0.87058	0.84005	0.44437
ACKR3-7	ACKR3	104.78	0	-6.725	0.99396	0.025888	113.84	0	-6.8435	0.99557	0.015373	116.81	0	-6.8803	0.99595	0.012981	27.814	0	-4.8487	0.90616	0.33785
ACKR4-1	ACKR4	360.56	40.993	-3.106	0.96786	0.093166	391.72	0	-8.6173	0.99872	0.011135	401.94	0	-8.6544	0.99882	0.0093028	95.706	364.3	1.9174	0.079977	0.31319
ACKR4-2	ACKR4	68.337	38.835	-0.79958	0.79958	0.47232	74.242	0	-6.2335	0.99318	0.020717	76.179	0	-6.2701	0.99377	0.017596	18.139	1344.4	6.1354	0	0
ACKR4-3	ACKR4	17.572	0	-4.2151	0.96406	0.10243	19.091	0	-4.3285	0.97285	0.067499	19.589	0	-4.3638	0.97546	0.057898	4.6644	8.6738	0.77216	0.32594	0.72536
ACKR4-4	ACKR4	236.25	0	-7.8903	0.99748	0.018637	256.67	0	-8.0094	0.99805	0.011168	263.36	0	-8.0464	0.9982	0.0093332	62.71	2897	5.5074	2.04E-158	8.68E-157
ACKR4-5	ACKR4	298.08	0	-8.2244	0.99806	0.018285	323.84	13.659	-4.4699	0.98745	0.034059	332.29	0	-8.3806	0.99858	0.0093028	79.122	242.87	1.6058	0.16226	0.44837
ACKR4-6	ACKR4	328.02	0	-8.362	0.99826	0.018204	356.36	0	-8.4812	0.9986	0.011135	365.66	0	-8.5183	0.99871	0.0093028	87.069	164.8	0.91276	0.427	0.88897
ACKR4-7	ACKR4	939.14	252.43	-1.8913	0.92423	0.19708	1020.3	146.83	-2.7884	0.95545	0.10682	1046.9	3.2171	-7.957	0.9991	0.0093028	249.29	633.19	1.3413	0.31925	0.71479
ACMSD-1	ACMSD	348.84	0	-8.4506	0.99837	0.018203	378.99	0	-8.5698	0.99868	0.011135	388.88	0	-8.6069	0.99878	0.0093028	92.597	17.348	-2.3509	0.94813	0.24284
ACMSD-2	ACMSD	291.57	155.34	-0.90409	0.80511	0.46058	316.77	0	-8.3118	0.99842	0.011135	325.03	1.6086	-6.9656	0.99855	0.0093028	77.394	43.369	-0.8212	0.83565	0.45175
ACMSD-3	ACMSD	353.4	0	-8.4692	0.9984	0.018203	383.94	0	-8.5885	0.9987	0.011135	393.95	0	-8.6255	0.9988	0.0093028	93.806	43.369	-1.0954	0.86756	0.40013
ACMSD-4	ACMSD	471.85	112.19	-2.0626	0.92863	0.18709	512.62	0	-9.0046	0.99903	0.011135	526	0	-9.0417	0.9991	0.0093028	125.25	529.1	2.07	0.055941	0.255
ACMSD-5	ACMSD	33.192	0	-5.0956	0.98063	0.060664	36.06	0	-5.2118	0.98582	0.037826	37.001	0	-5.248	0.98712	0.032371	8.8105	17.348	0.90319	0.30873	0.69689
ACMSD-6	ACMSD	201.76	254.59	0.33407	0.45027	0.91182	219.19	221.95	0.017982	0.60398	0.80172	224.91	0	-7.8196	0.9979	0.0095897	53.554	112.76	1.0602	0.34646	0.76013
ACP1-1	ACP1	273.35	0	-8.0999	0.99786	0.018383	296.97	0	-8.219	0.99831	0.011135	304.72	0	-8.256	0.99845	0.0093028	72.557	104.09	0.51462	0.55575	0.91626
ACP1-10	ACP1	436.71	60.41	-2.8334	0.96109	0.10968	474.44	0	-8.8931	0.99895	0.011135	486.82	0	-8.9302	0.99903	0.0093028	115.92	225.52	0.95412	0.4255	0.88712
ACP1-11	ACP1	1438.3	703.35	-1.031	0.83911	0.38751	1562.6	138.29	-3.4887	0.97331	0.066525	1603.4	0	-10.648	0.99971	0.0093028	381.79	1231.7	1.6872	0.21364	0.53521
ACP1-12	ACP1	78.75	0	-6.3174	0.99187	0.031234	85.555	0	-6.4356	0.99409	0.018655	87.787	0	-6.4723	0.9946	0.015825	20.903	0	-4.4531	0.87119	0.39426
ACP1-13	ACP1	287.67	0	-8.1733	0.99798	0.018285	312.52	0	-8.2924	0.9984	0.011135	320.68	0	-8.3295	0.99853	0.0093028	76.358	8.6738	-2.9994	0.96856	0.16635
ACP1-14	ACP1	244.06	1227.6	2.3258	3.09E-06	0.00014641	265.15	1770.5	2.7347	1.01E-07	1.06E-05	272.07	72.386	-1.8957	0.91585	0.1864	64.783	1040.9	3.9853	3.88E-19	3.91E-18
ACP1-2	ACP1	520.01	62.568	-3.0349	0.96741	0.094184	564.95	0	-9.1445	0.99912	0.011135	579.69	0	-9.1816	0.99918	0.0093028	138.03	1899.6	3.7729	4.67E-12	4.14E-11
ACP1-3	ACP1	90.465	0	-6.5151	0.99296	0.02846	98.283	0	-6.6335	0.99486	0.01693	100.85	0	-6.6703	0.9953	0.014328	24.013	17.348	-0.44709	0.76745	0.56693
ACP1-4	ACP1	315.65	0	-8.3068	0.99818	0.018226	342.93	0	-8.426	0.99854	0.011135	351.87	0	-8.463	0.99866	0.0093028	83.786	9393.7	6.7919	0	0
ACP1-5	ACP1	5.2066	731.4	6.8827	0	0	5.6565	0	-2.7348	0.90391	0.22111	5.8041	0	-2.7664	0.91414	0.18982	1.382	0	-1.2522	5.65E-05	0.00038868
ACP1-6	ACP1	67.035	30.205	-1.1245	0.84609	0.37202	72.828	0	-6.2061	0.99304	0.021033	74.728	0	-6.2428	0.99365	0.017863	17.794	0	-4.2322	0.84567	0.43494
ACP1-7	ACP1	189.39	0	-7.5728	0.99679	0.019579	205.76	0	-7.6918	0.99756	0.011632	211.12	0	-7.7288	0.99776	0.0097453	50.272	17.348	-1.4826	0.8988	0.35122
ACP1-8	ACP1	863	1292.4	0.58202	0.25474	0.58583	937.57	469.52	-0.99623	0.82277	0.39698	962.03	33.78	-4.7913	0.98957	0.02692	229.07	1144.9	2.3164	0.031321	0.16582
ACP1-9	ACP1	111.94	0	-6.8194	0.99436	0.024882	121.62	0	-6.938	0.99586	0.014759	124.79	0	-6.9749	0.99621	0.012448	29.714	8.6738	-1.6667	0.91274	0.3255
ACP2-1	ACP2	335.83	0	-8.3959	0.9983	0.018203	364.85	0	-8.5151	0.99863	0.011135	374.37	1.6086	-7.1689	0.99874	0.0093028	89.142	1708.7	4.2454	4.03E-25	4.40E-24
ACP2-2	ACP2	94.37	0	-6.5755	0.99326	0.02767	102.52	0	-6.6938	0.99508	0.016449	105.2	0	-6.7306	0.9955	0.013916	25.049	0	-4.7032	0.89467	0.35686
ACP2-3	ACP2	765.37	4634.3	2.5966	5.01E-13	3.61E-11	831.51	7116.2	3.0958	2.91E-13	3.94E-11	853.21	408.58	-1.0604	0.84013	0.34826	203.16	4319.5	4.4034	1.99E-25	2.18E-24
ACP2-4	ACP2	51.415	0	-5.7119	0.98746	0.042823	55.858	0	-5.8293	0.9909	0.026035	57.316	0	-5.8658	0.99171	0.022177	13.648	8.6738	-0.59852	0.79145	0.52591
ACP2-5	ACP2	0	0	-0.72319	0.35919	0.74489	0	0	-0.77152	0.29583	0.60561	0	0	-0.78703	0.3487	0.7013	0	0	-0.2299	5.57E-84	8.51E-83
ACP2-6	ACP2	0	0	-0.72319	0.35919	0.74489	0	0	-0.77152	0.29583	0.60561	0	0	-0.78703	0.3487	0.7013	0	0	-0.2299	5.57E-84	8.51E-83
ACP2-7	ACP2	1.9525	0	-1.5619	0.7276	0.62174	2.1212	0	-1.6421	0.73185	0.5899	2.1765	0	-1.6675	0.76119	0.51616	0.51827	0	-0.60242	2.51E-21	2.61E-20
ACPL2-1	ACPL2	34.494	0	-5.1495	0.98135	0.058802	37.475	0	-5.2658	0.98636	0.036573	38.452	0	-5.302	0.98761	0.031282	9.156	0	-3.3443	0.67052	0.7308
ACPL2-2	ACPL2	251.87	66.883	-1.8973	0.91506	0.21799	273.64	0	-8.1014	0.99817	0.011135	280.77	0	-8.1384	0.99832	0.0093028	66.856	338.28	2.3219	0.011708	0.067143
ACPL2-3	ACPL2	154.25	43.15	-1.8141	0.90857	0.2332	167.58	0	-7.3972	0.997	0.012503	171.95	0	-7.4342	0.99725	0.010508	40.943	8.6738	-2.1163	0.93849	0.26967
ACPL2-4	ACPL2	108.04	0	-6.7687	0.99415	0.025429	117.37	0	-6.8872	0.9957	0.01509	120.44	0	-6.924	0.99607	0.012738	28.677	0	-4.8913	0.90927	0.3326
ACPL2-5	ACPL2	132.12	0	-7.0566	0.99527	0.022723	143.53	0	-7.1753	0.99649	0.013459	147.28	0	-7.2122	0.99679	0.011329	35.069	8.6738	-1.8986	0.92721	0.29751
ACPL2-6	ACPL2	269.44	0	-8.0792	0.99782	0.018384	292.73	0	-8.1983	0.99829	0.011135	300.36	0	-8.2354	0.99843	0.0093028	71.521	34.695	-1.0227	0.85817	0.41527
ACPL2-7	ACPL2	0	0	-0.72319	0.35919	0.74489	0	0	-0.77152	0.29583	0.60561	0	0	-0.78703	0.3487	0.7013	0	0	-0.2299	5.57E-84	8.51E-83
ACPL2-8	ACPL2	486.17	550.17	0.17807	0.47948	0.96351	528.18	218.54	-1.2693	0.85813	0.3209	541.96	0	-9.0847	0.99913	0.0093028	129.05	95.412	-0.43177	0.78755	0.53292
ACPP-1	ACPP	244.71	2.1575	-6.282	0.99758	0.01854	265.86	0	-8.0599	0.99812	0.011148	272.79	1.6086	-6.7137	0.99827	0.0093131	64.956	8.6738	-2.7694	0.96261	0.1917
ACPP-2	ACPP	184.18	0	-7.5328	0.99669	0.019744	200.1	0	-7.6518	0.99749	0.011726	205.32	0	-7.6887	0.9977	0.0098291	48.89	26.021	-0.88464	0.83968	0.44502
ACPP-3	ACPP	123.01	0	-6.9543	0.99489	0.023587	133.64	0	-7.0729	0.99623	0.013986	137.12	0	-7.1098	0.99655	0.011779	32.651	1812.8	5.7523	4.22E-268	2.40E-266
ACPP-4	ACPP	0	0	-0.72319	0.35919	0.74489	0	0	-0.77152	0.29583	0.60561	0	0	-0.78703	0.3487	0.7013	0	0	-0.2299	5.57E-84	8.51E-83
ACPP-5	ACPP	769.93	0	-9.5905	0.99937	0.018203	836.46	0	-9.7099	0.99941	0.011135	858.28	0	-9.747	0.99945	0.0093028	204.37	216.84	0.085078	0.70066	0.68163
ACPT-1	ACPT	51.415	0	-5.7119	0.98746	0.042823	55.858	0	-5.8293	0.9909	0.026035	57.316	0	-5.8658	0.99171	0.022177	13.648	0	-3.8726	0.79145	0.52591
ACPT-2	ACPT	55.32	0	-5.8156	0.98836	0.040508	60.101	0	-5.9331	0.99155	0.024517	61.669	0	-5.9697	0.9923	0.02086	14.684	8.6738	-0.69716	0.80815	0.49792
ACPT-3	ACPT	227.14	0	-7.8338	0.99737	0.018746	246.77	0	-7.9528	0.99797	0.011215	253.2	0	-7.9898	0.99813	0.0093734	60.291	17.348	-1.7401	0.91717	0.31807
ACPT-4	ACPT	507.65	77.671	-2.6928	0.95731	0.11898	551.51	0	-9.1099	0.9991	0.011135	565.9	0	-9.147	0.99916	0.0093028	134.75	52.043	-1.3557	0.89293	0.35946
ACPT-5	ACPT	456.23	0	-8.8368	0.99881	0.018203	495.66	0	-8.9561	0.99899	0.011135	508.59	0	-8.9932	0.99907	0.0093028	121.1	797.99	2.7101	0.0015816	0.0098552
ACPT-6	ACPT	736.09	187.7	-1.9657	0.92641	0.19197	799.69	0	-9.6451	0.99938	0.011135	820.56	1.6086	-8.299	0.99942	0.0093028	195.39	442.36	1.1748	0.36943	0.79654
ACPT-7	ACPT	330.62	0	-8.3734	0.99827	0.018204	359.19	1.7073	-7.0557	0.99861	0.011135	368.56	0	-8.5297	0.99872	0.0093028	87.76	12759	7.1675	0	0
ACSL1-1	ACSL1	145.79	0	-7.1976	0.99574	0.021625	158.38	0	-7.3164	0.99682	0.012806	162.52	0	-7.3533	0.99709	0.010769	38.697	242.87	2.619	0.00061946	0.0039814
ACSL1-10	ACSL1	761.47	873.79	0.19827	0.45339	0.9173	827.27	0	-9.694	0.9994	0.011135	848.85	0	-9.7311	0.99944	0.0093028	202.12	9159.5	5.495	1.36E-114	4.80E-113
ACSL1-11	ACSL1	39.05	0	-5.3237	0.9835	0.053137	42.424	0	-5.4404	0.98798	0.032802	43.531	0	-5.4767	0.98907	0.028023	10.365	17.348	0.69095	0.40765	0.85931
ACSL1-12	ACSL1	424.99	0	-8.7347	0.99871	0.018203	461.72	0	-8.854	0.99892	0.011135	473.76	0	-8.8911	0.999	0.0093028	112.81	797.99	2.8116	0.00056793	0.0036617
ACSL1-13	ACSL1	357.96	0	-8.4877	0.99842	0.018203	388.89	0	-8.6069	0.99872	0.011135	399.03	0	-8.644	0.99881	0.0093028	95.015	1084.2	3.4986	3.11E-09	2.56E-08
ACSL1-14	ACSL1	194.6	86.301	-1.1638	0.84436	0.37591	211.41	81.952	-1.3565	0.86884	0.29748	216.93	0	-7.7677	0.99782	0.0096744	51.654	43.369	-0.24699	0.73996	0.6147
ACSL1-2	ACSL1	167.91	17.26	-3.2095	0.96926	0.089629	182.42	0	-7.519	0.99725	0.012111	187.18	0	-7.556	0.99747	0.010165	44.571	34.695	-0.35238	0.75773	0.58457
ACSL1-3	ACSL1	203.71	0	-7.6774	0.99703	0.019199	221.31	0	-7.7964	0.99773	0.011441	227.09	20.911	-3.3798	0.97223	0.064888	54.072	43.369	-0.31178	0.75317	0.59239
ACSL1-4	ACSL1	123.66	0	-6.9618	0.99492	0.02353	134.34	0	-7.0805	0.99625	0.01395	137.85	0	-7.1174	0.99657	0.011748	32.823	615.84	4.1888	3.33E-30	3.83E-29
ACSL1-5	ACSL1	238.85	19.418	-3.5543	0.97656	0.071051	259.49	0	-8.0251	0.99807	0.011167	266.26	0	-8.0621	0.99822	0.009329	63.401	0	-6.009	0.96162	0.19565
ACSL1-6	ACSL1	400.91	1577.1	1.9733	0.00014607	0.0057829	435.55	1065.4	1.2885	0.10626	0.24361	446.92	32.171	-3.7552	0.9784	0.051485	106.42	303.58	1.5036	0.2133	0.53446
ACSL1-7	ACSL1	98.926	0	-6.6428	0.99358	0.026861	107.47	0	-6.7612	0.99531	0.015961	110.28	1.6086	-5.4148	0.9957	0.013489	26.259	28606	10.035	0	0
ACSL1-8	ACSL1	235.6	129.45	-0.85894	0.79788	0.476	255.96	0	-8.0054	0.99804	0.011168	262.64	0	-8.0424	0.9982	0.0093332	62.537	17.348	-1.792	0.92043	0.31229
ACSL1-9	ACSL1	91.116	0	-6.5254	0.99301	0.028315	98.99	0	-6.6437	0.9949	0.016845	101.57	0	-6.6805	0.99534	0.014258	24.186	0	-4.6545	0.89049	0.36339
ACSL3-1	ACSL3	541.49	960.1	0.82509	0.16958	0.40627	588.28	0	-9.2028	0.99915	0.011135	603.63	0	-9.2399	0.99922	0.0093028	143.73	9038.1	5.9647	8.48E-241	4.52E-239
ACSL3-10	ACSL3	205.01	0	-7.6866	0.99705	0.019176	222.73	13.659	-3.9319	0.98158	0.047605	228.54	0	-7.8426	0.99793	0.009564	54.418	8.6738	-2.5182	0.95477	0.22095
ACSL3-2	ACSL3	125.61	0	-6.9842	0.995	0.023343	136.46	0	-7.1029	0.99631	0.013839	140.02	0	-7.1398	0.99662	0.011655	33.342	7277.3	7.7275	0	0
ACSL3-3	ACSL3	80.052	0	-6.3408	0.99201	0.030868	86.969	0	-6.4589	0.99419	0.018434	89.238	0	-6.4957	0.99469	0.01563	21.249	745.94	5.0692	4.38E-117	1.57E-115
ACSL3-4	ACSL3	130.17	0	-7.0352	0.99519	0.022887	141.41	0	-7.1539	0.99644	0.013561	145.1	0	-7.1908	0.99674	0.011416	34.551	26.021	-0.39579	0.7622	0.57669
ACSL3-5	ACSL3	418.48	608.42	0.53883	0.31775	0.71451	454.65	0	-8.8318	0.9989	0.011135	466.51	0	-8.8688	0.99899	0.0093028	111.08	43.369	-1.3369	0.8903	0.36385
ACSL3-6	ACSL3	197.2	0	-7.6308	0.99692	0.019334	214.24	5.122	-5.1358	0.99293	0.021323	219.83	0	-7.7868	0.99785	0.0096411	52.345	1014.8	4.2512	5.11E-29	5.80E-28
ACSL3-7	ACSL3	244.06	0	-7.937	0.99757	0.018543	265.15	1.7073	-6.6192	0.99811	0.01115	272.07	0	-8.0931	0.99826	0.0093138	64.783	225.52	1.7838	0.098786	0.34718
ACSL3-8	ACSL3	978.19	1152.1	0.23587	0.42547	0.86698	1062.7	122.93	-3.1016	0.96463	0.086162	1090.4	75.603	-3.8327	0.97919	0.049765	259.65	1188.3	2.1899	0.054534	0.25094
ACSL3-9	ACSL3	1150	1449.9	0.334	0.36817	0.76169	1249.4	319.27	-1.965	0.91716	0.19217	1282	38.606	-5.0176	0.99107	0.023639	305.26	95.412	-1.6675	0.91878	0.31549
ACSL4-1	ACSL4	411.32	0	-8.6876	0.99866	0.018203	446.87	0	-8.8069	0.99888	0.011135	458.53	0	-8.844	0.99897	0.0093028	109.18	893.4	3.021	4.88E-05	0.00033789
ACSL4-2	ACSL4	139.93	148.87	0.088741	0.56179	0.89016	152.02	0	-7.2576	0.99669	0.013068	155.99	0	-7.2945	0.99697	0.010994	37.142	242.87	2.6766	0.0003173	0.0020903
ACSL4-3	ACSL4	53.368	0	-5.7647	0.98793	0.041647	57.98	0	-5.8821	0.99124	0.025261	59.492	0	-5.9187	0.99202	0.021499	14.166	8.6738	-0.64868	0.80014	0.51195
ACSL4-4	ACSL4	391.15	0	-8.6153	0.99858	0.018203	424.95	0	-8.7345	0.99883	0.011135	436.03	0	-8.7716	0.99892	0.0093028	103.83	841.36	3.0064	5.28E-05	0.00036503
ACSL4-5	ACSL4	513.5	2804.8	2.4471	3.08E-09	1.82E-07	557.88	1203.7	1.108	0.16571	0.37218	572.43	133.51	-2.0919	0.92673	0.16303	136.3	4441	5.0158	4.23E-65	6.03E-64
ACSL4-6	ACSL4	251.22	0	-7.9785	0.99764	0.018492	272.93	0	-8.0977	0.99816	0.011135	280.05	0	-8.1347	0.99831	0.0093028	66.683	17.348	-1.8832	0.92583	0.30076
ACSL4-7	ACSL4	331.27	828.49	1.3199	0.040686	0.1141	359.9	657.32	0.8672	0.2679	0.58985	369.29	14.477	-4.5804	0.98835	0.029647	87.932	95.412	0.1165	0.67203	0.7289
ACSL5-1	ACSL5	2.6033	0	-1.8493	0.7884	0.49557	2.8283	0	-1.9367	0.80082	0.44358	2.9021	0	-1.9642	0.82277	0.38507	0.69102	0	-0.75789	3.63E-14	3.35E-13
ACSL5-2	ACSL5	346.89	0	-8.4425	0.99836	0.018203	376.87	0	-8.5617	0.99867	0.011135	386.7	0	-8.5988	0.99878	0.0093028	92.078	17.348	-2.3429	0.94781	0.24378
ACSL5-3	ACSL5	267.49	0	-8.0687	0.9978	0.018384	290.61	0	-8.1879	0.99828	0.011135	298.19	0	-8.2249	0.99841	0.0093028	71.002	156.13	1.1258	0.33575	0.74221
ACSL5-4	ACSL5	304.59	0	-8.2554	0.9981	0.018271	330.91	0	-8.3746	0.99849	0.011135	339.54	0	-8.4117	0.99861	0.0093028	80.849	754.62	3.2066	1.16E-06	8.69E-06
ACSL5-5	ACSL5	312.4	0	-8.2918	0.99816	0.018231	339.39	0	-8.4111	0.99853	0.011135	348.25	0	-8.4481	0.99864	0.0093028	82.922	26.021	-1.635	0.91102	0.32893
ACSL6-1	ACSL6	653.43	105.72	-2.6164	0.95618	0.12166	709.9	0	-9.4735	0.9993	0.011135	728.42	0	-9.5106	0.99935	0.0093028	173.45	355.62	1.0316	0.41659	0.87338
ACSL6-10	ACSL6	403.51	12.945	-4.8584	0.99158	0.032005	438.38	0	-8.7793	0.99886	0.011135	449.82	0	-8.8164	0.99895	0.0093028	107.11	147.45	0.45754	0.58703	0.86742
ACSL6-11	ACSL6	1064.1	565.27	-0.91143	0.81367	0.44228	1156.1	191.22	-2.5896	0.94834	0.12282	1186.2	75.603	-3.954	0.9809	0.046023	282.45	69.39	-2.0097	0.93623	0.27578
ACSL6-12	ACSL6	267.49	0	-8.0687	0.9978	0.018384	290.61	0	-8.1879	0.99828	0.011135	298.19	0	-8.2249	0.99841	0.0093028	71.002	26.021	-1.4139	0.89437	0.35736
ACSL6-13	ACSL6	320.21	0	-8.3274	0.99821	0.018204	347.88	0	-8.4466	0.99856	0.011135	356.95	0	-8.4836	0.99868	0.0093028	84.995	8.6738	-3.1521	0.97196	0.15104
ACSL6-14	ACSL6	0	0	-0.72319	0.35919	0.74489	0	0	-0.77152	0.29583	0.60561	0	0	-0.78703	0.3487	0.7013	0	0	-0.2299	5.57E-84	8.51E-83
ACSL6-2	ACSL6	228.44	0	-7.842	0.99738	0.018737	248.18	0	-7.9611	0.99798	0.011214	254.66	0	-7.9981	0.99814	0.0093709	60.637	17.348	-1.7482	0.91769	0.31703
ACSL6-3	ACSL6	24.731	0	-4.6855	0.97417	0.077185	26.869	0	-4.8006	0.98086	0.049208	27.57	0	-4.8364	0.98265	0.042153	6.5647	0	-2.9193	0.52176	0.96634
ACSL6-4	ACSL6	264.89	0	-8.0547	0.99778	0.0184	287.78	18.781	-3.8678	0.98038	0.05041	295.28	0	-8.2108	0.9984	0.0093028	70.311	34.695	-0.9984	0.85543	0.42021
ACSL6-5	ACSL6	93.719	0	-6.5656	0.99321	0.027805	101.82	0	-6.6839	0.99504	0.016529	104.47	0	-6.7207	0.99547	0.013982	24.877	26.021	0.062444	0.65394	0.75938
ACSL6-6	ACSL6	16.271	40.993	1.2818	0.21298	0.49842	17.677	0	-4.2232	0.97062	0.072566	18.138	0	-4.2584	0.97346	0.062217	4.3189	8.6738	0.86296	0.27945	0.64712
ACSL6-7	ACSL6	9.1116	0	-3.3379	0.93294	0.17692	9.899	0	-3.4461	0.94649	0.12685	10.157	0	-3.4799	0.95193	0.10875	2.4186	0	-1.7734	0.028696	0.15372
ACSL6-8	ACSL6	82.004	0	-6.3751	0.9922	0.030381	89.091	0	-6.4933	0.99433	0.018125	91.415	0	-6.5301	0.99482	0.015363	21.767	329.6	3.8601	1.33E-21	1.39E-20
ACSL6-9	ACSL6	773.18	15815	4.3525	3.27E-167	1.53E-164	840	7346.6	3.1271	7.48E-14	1.03E-11	861.91	268.63	-1.6782	0.89998	0.22012	205.23	1700.1	3.0441	0.00013764	0.00092682
ACTB-1	ACTB	20.826	0	-4.448	0.96948	0.089033	22.626	0	-4.5623	0.97719	0.057646	23.216	0	-4.5979	0.97935	0.049396	5.5282	0	-2.7067	0.42721	0.88897
ACTB-10	ACTB	42.304	0	-5.4364	0.98476	0.049858	45.959	0	-5.5533	0.98891	0.030632	47.158	0	-5.5897	0.98991	0.026148	11.229	0	-3.6122	0.73925	0.61498
ACTB-11	ACTB	13.667	0	-3.8745	0.95429	0.12627	14.848	0	-3.9863	0.96484	0.085675	15.236	0	-4.0211	0.96829	0.073404	3.6279	0	-2.2103	0.1792	0.47621
ACTB-12	ACTB	604.62	0	-9.2423	0.99915	0.018203	656.87	0	-9.3617	0.99924	0.011135	674	0	-9.3988	0.9993	0.0093028	160.49	78.064	-1.0303	0.86541	0.4042
ACTB-13	ACTB	558.41	2856.6	2.3528	2.54E-08	1.41E-06	606.66	4843.7	2.9951	2.26E-11	2.85E-09	622.49	543.7	-0.19491	0.68788	0.67226	148.22	1873.5	3.651	3.83E-10	3.22E-09
ACTB-2	ACTB	50.114	0	-5.6756	0.98714	0.043693	54.444	0	-5.793	0.99066	0.026599	55.865	0	-5.8295	0.9915	0.022659	13.302	17.348	0.35936	0.54507	0.93179
ACTB-3	ACTB	240.16	0	-7.9138	0.99752	0.018592	260.91	0	-8.0329	0.99808	0.011158	267.71	0	-8.0699	0.99823	0.0093219	63.747	104.09	0.69868	0.48963	0.98526
ACTB-4	ACTB	7.1591	0	-3.0284	0.91597	0.21584	7.7778	0	-3.1339	0.93119	0.16096	7.9807	0	-3.1668	0.93833	0.138	1.9003	0	-1.5362	0.0040338	0.024221
ACTB-5	ACTB	859.09	0	-9.7483	0.99945	0.017468	933.33	0	-9.8678	0.99947	0.011135	957.68	0	-9.9049	0.99951	0.0093028	228.04	104.09	-1.124	0.87722	0.38565
ACTB-6	ACTB	744.55	0	-9.5422	0.99934	0.018203	808.89	1.7073	-8.2247	0.99939	0.011135	829.99	0	-9.6987	0.99943	0.0093028	197.63	4978.7	4.6479	1.04E-35	1.25E-34
ACTB-7	ACTB	791.41	36.678	-4.3945	0.98914	0.038425	859.8	0	-9.7495	0.99942	0.011135	882.23	0	-9.7866	0.99946	0.0093028	210.07	1639.3	2.9582	0.00036859	0.0024083
ACTB-8	ACTB	115.2	0	-6.8604	0.99453	0.024471	125.15	0	-6.979	0.99597	0.014511	128.42	0	-7.0159	0.99631	0.012235	30.578	8.6738	-1.7068	0.91544	0.32082
ACTB-9	ACTB	22.128	0	-4.5316	0.97122	0.084675	24.04	0	-4.6462	0.97856	0.05449	24.668	0	-4.6819	0.98058	0.046682	5.8737	0	-2.7811	0.46174	0.94237
ACTN1-1	ACTN1	0	0	-0.72319	0.35919	0.74489	0	0	-0.77152	0.29583	0.60561	0	0	-0.78703	0.3487	0.7013	0	0	-0.2299	5.57E-84	8.51E-83
ACTN1-10	ACTN1	184.18	0	-7.5328	0.99669	0.019744	200.1	0	-7.6518	0.99749	0.011726	205.32	0	-7.6887	0.9977	0.0098291	48.89	43.369	-0.16919	0.72314	0.64327
ACTN1-11	ACTN1	126.91	271.85	1.0929	0.15314	0.37035	137.88	0	-7.1177	0.99635	0.01376	141.48	0	-7.1546	0.99665	0.011587	33.687	1023.5	4.8844	7.87E-79	1.18E-77
ACTN1-12	ACTN1	53.368	0	-5.7647	0.98793	0.041647	57.98	0	-5.8821	0.99124	0.025261	59.492	0	-5.9187	0.99202	0.021499	14.166	8.6738	-0.64868	0.80014	0.51195
ACTN1-13	ACTN1	493.98	99.246	-2.3038	0.94162	0.1567	536.66	136.59	-1.9664	0.91756	0.1913	550.67	0	-9.1077	0.99914	0.0093028	131.12	529.1	2.0044	0.071027	0.29381
ACTN1-14	ACTN1	702.24	0	-9.4579	0.99929	0.018203	762.93	0	-9.5773	0.99935	0.011135	782.83	0	-9.6144	0.9994	0.0093028	186.4	52.043	-1.8209	0.92516	0.30224
ACTN1-2	ACTN1	128.21	200.65	0.6421	0.34185	0.74489	139.29	22.195	-2.5965	0.95025	0.11856	142.93	0	-7.1692	0.99669	0.011521	34.033	34.695	0.027022	0.67047	0.73088
ACTN1-3	ACTN1	115.85	0	-6.8685	0.99456	0.024387	125.86	0	-6.9871	0.996	0.014465	129.14	0	-7.0239	0.99633	0.012197	30.75	0	-4.9887	0.91596	0.3199
ACTN1-4	ACTN1	1064.8	176.92	-2.5826	0.95874	0.11556	1156.8	46.098	-4.6195	0.98822	0.032265	1186.9	0	-10.214	0.9996	0.0093028	282.63	2021	2.8337	0.0017969	0.011144
ACTN1-5	ACTN1	600.06	0	-9.2314	0.99914	0.018203	651.92	8.5366	-6.0973	0.99616	0.014136	668.92	0	-9.3879	0.99929	0.0093028	159.28	52.043	-1.5954	0.91102	0.32893
ACTN1-6	ACTN1	194.6	0	-7.6117	0.99688	0.019418	211.41	0	-7.7307	0.99763	0.011551	216.93	0	-7.7677	0.99782	0.0096744	51.654	26.021	-0.96244	0.84931	0.43037
ACTN1-7	ACTN1	107.39	384.04	1.8288	0.0080487	0.031051	116.67	404.64	1.7855	0.016464	0.04313	119.71	0	-6.9154	0.99604	0.012784	28.505	26.021	-0.12684	0.7037	0.67645
ACTN1-8	ACTN1	277.9	0	-8.1236	0.9979	0.01837	301.92	0	-8.2428	0.99834	0.011135	309.79	0	-8.2798	0.99847	0.0093028	73.766	52.043	-0.49524	0.78939	0.52996
ACTN1-9	ACTN1	278.55	90.616	-1.6095	0.89291	0.26859	302.63	0	-8.2461	0.99835	0.011135	310.52	0	-8.2832	0.99848	0.0093028	73.939	43.369	-0.75617	0.82696	0.46611
ACTN4-1	ACTN4	1219	2677.5	1.1345	0.034114	0.097976	1324.3	1120	-0.24156	0.67076	0.67158	1358.9	6.4343	-7.5151	0.99861	0.0093028	323.57	5360.4	4.046	3.68E-14	3.39E-13
ACTN4-10	ACTN4	167.26	0	-7.3946	0.99632	0.020455	181.72	0	-7.5135	0.99724	0.012132	186.46	0	-7.5504	0.99746	0.010181	44.398	390.32	3.1076	9.91E-07	7.44E-06
ACTN4-11	ACTN4	94.37	0	-6.5755	0.99326	0.02767	102.52	0	-6.6938	0.99508	0.016449	105.2	0	-6.7306	0.9955	0.013916	25.049	8.6738	-1.4291	0.89467	0.35686
ACTN4-12	ACTN4	85.258	1111.1	3.6885	1.56E-28	1.85E-26	92.626	513.91	2.4593	3.20E-05	0.0028251	95.042	19.303	-2.242	0.93698	0.14096	22.631	372.97	3.9842	2.54E-25	2.78E-24
ACTN4-13	ACTN4	341.68	0	-8.4207	0.99834	0.018203	371.21	0	-8.54	0.99865	0.011135	380.9	0	-8.577	0.99876	0.0093028	90.696	17.348	-2.3213	0.94695	0.24658
ACTN4-14	ACTN4	504.39	642.94	0.34953	0.3988	0.8182	547.98	0	-9.1006	0.99909	0.011135	562.27	0	-9.1377	0.99916	0.0093028	133.89	34.695	-1.9179	0.92917	0.29337
ACTN4-15	ACTN4	194.6	6317.2	5.0136	3.93E-253	2.54E-250	211.41	15856	6.2221	0	0	216.93	712.6	1.7113	0.047879	0.10848	51.654	8.6738	-2.4444	0.95216	0.22968
ACTN4-16	ACTN4	175.07	0	-7.46	0.9965	0.020076	190.2	0	-7.5789	0.99736	0.011919	195.16	0	-7.6159	0.99758	0.0099983	46.471	17.348	-1.3715	0.88958	0.36484
ACTN4-2	ACTN4	11.715	0	-3.6684	0.94709	0.1436	12.727	0	-3.779	0.95877	0.099286	13.059	0	-3.8134	0.96287	0.085147	3.1096	0	-2.039	0.10475	0.35622
ACTN4-3	ACTN4	136.67	0	-7.1051	0.99543	0.022324	148.48	0	-7.2239	0.99661	0.013225	152.36	0	-7.2608	0.99689	0.01113	36.279	8.6738	-1.9462	0.92985	0.29169
ACTN4-4	ACTN4	375.53	0	-8.5566	0.99851	0.018203	407.98	0	-8.6759	0.99878	0.011135	418.62	0	-8.7129	0.99887	0.0093028	99.68	34.695	-1.496	0.90201	0.34547
ACTN4-5	ACTN4	492.68	0	-8.9474	0.99891	0.018203	535.25	0	-9.0668	0.99907	0.011135	549.21	0	-9.1039	0.99914	0.0093028	130.78	8.6738	-3.7679	0.9823	0.098996
ACTN4-6	ACTN4	499.19	0	-8.9663	0.99893	0.018203	542.32	0	-9.0857	0.99908	0.011135	556.47	0	-9.1228	0.99915	0.0093028	132.5	6921.7	5.6964	3.93E-169	1.73E-167
ACTN4-7	ACTN4	156.2	0	-7.2964	0.99604	0.021001	169.7	0	-7.4153	0.99704	0.012445	174.12	0	-7.4522	0.99728	0.010456	41.461	17.348	-1.2106	0.87463	0.3894
ACTN4-8	ACTN4	620.89	6.4726	-6.3789	0.99751	0.018616	674.54	11.951	-5.7049	0.9948	0.017097	692.14	0	-9.437	0.99932	0.0093028	164.81	112.76	-0.54353	0.80782	0.49866
ACTN4-9	ACTN4	196.55	0	-7.6261	0.99691	0.019359	213.53	0	-7.7451	0.99765	0.011524	219.11	0	-7.7821	0.99784	0.0096509	52.172	26.021	-0.97657	0.85099	0.42774
ACVR1-1	ACVR1	75.496	0	-6.2573	0.99151	0.032171	82.02	0	-6.3754	0.99383	0.019243	84.16	0	-6.4121	0.99437	0.016329	20.04	17.348	-0.19752	0.7139	0.65797
ACVR1-10	ACVR1	145.13	0	-7.1912	0.99572	0.021659	157.68	0	-7.3099	0.99681	0.012827	161.79	0	-7.3469	0.99707	0.010788	38.524	0	-5.3047	0.93429	0.28053
ACVR1-11	ACVR1	421.74	0	-8.7236	0.99869	0.018203	458.18	0	-8.8429	0.99891	0.011135	470.13	0	-8.88	0.99899	0.0093028	111.95	6314.5	5.8052	9.70E-206	4.77E-204
ACVR1-12	ACVR1	318.25	0	-8.3186	0.9982	0.018204	345.76	35.854	-3.234	0.96834	0.077828	354.78	0	-8.4748	0.99867	0.0093028	84.477	26.021	-1.6614	0.91282	0.3255
ACVR1-13	ACVR1	279.21	0	-8.1303	0.99791	0.018362	303.33	0	-8.2495	0.99835	0.011135	311.25	0	-8.2865	0.99848	0.0093028	74.112	216.84	1.5362	0.18289	0.48291
ACVR1-14	ACVR1	291.57	69.041	-2.0625	0.9261	0.19266	316.77	0	-8.3118	0.99842	0.011135	325.03	0	-8.3489	0.99855	0.0093028	77.394	26.021	-1.5366	0.90398	0.34192
ACVR1-2	ACVR1	86.56	15.103	-2.443	0.94521	0.14813	94.04	13.659	-2.6968	0.9549	0.10804	96.493	0	-6.6072	0.99509	0.014786	22.976	8.6738	-1.3095	0.88408	0.37414
ACVR1-3	ACVR1	41.653	0	-5.4146	0.98453	0.050475	45.252	0	-5.5315	0.98874	0.03104	46.433	0	-5.5678	0.98975	0.026503	11.056	8.6738	-0.31764	0.73457	0.62296
ACVR1-4	ACVR1	354.7	0	-8.4745	0.99841	0.018203	385.35	13.659	-4.7201	0.98949	0.029347	395.41	0	-8.6308	0.9988	0.0093028	94.151	17.348	-2.3746	0.94905	0.23984
ACVR1-5	ACVR1	564.92	772.39	0.4506	0.34397	0.74489	613.74	501.96	-0.28954	0.68636	0.64086	629.75	19.303	-4.9573	0.99091	0.023973	149.95	1205.7	2.9989	0.00012623	0.00085189
ACVR1-6	ACVR1	128.21	0	-7.0136	0.99511	0.023093	139.29	0	-7.1323	0.99639	0.013684	142.93	0	-7.1692	0.99669	0.011521	34.033	8.6738	-1.8566	0.92479	0.30316
ACVR1-7	ACVR1	380.08	0	-8.574	0.99853	0.018203	412.93	0	-8.6932	0.99879	0.011135	423.7	0	-8.7303	0.99888	0.0093028	100.89	26.021	-1.9148	0.92826	0.2952
ACVR1-8	ACVR1	191.99	66.883	-1.5074	0.88285	0.29098	208.59	0	-7.7114	0.99759	0.011599	214.03	0	-7.7484	0.99779	0.0097115	50.963	43.369	-0.22793	0.73594	0.62126
ACVR1-9	ACVR1	300.68	0	-8.2369	0.99808	0.018274	326.67	0	-8.3561	0.99847	0.011135	335.19	0	-8.3931	0.99859	0.0093028	79.813	130.11	0.69808	0.4994	0.99899
ACVR1B-1	ACVR1B	156.2	0	-7.2964	0.99604	0.021001	169.7	0	-7.4153	0.99704	0.012445	174.12	0	-7.4522	0.99728	0.010456	41.461	8.6738	-2.134	0.93933	0.26811
ACVR1B-2	ACVR1B	451.02	366.78	-0.29756	0.66105	0.74489	490	0	-8.9396	0.99898	0.011135	502.78	0	-8.9767	0.99906	0.0093028	119.72	2003.6	4.0536	4.83E-18	4.79E-17
ACVR1B-3	ACVR1B	1483.2	733.56	-1.0148	0.83695	0.3922	1611.4	0	-10.655	0.99969	0.011135	1653.4	41.823	-5.2718	0.99251	0.020433	393.71	2662.8	2.7547	0.0047799	0.028496
ACVR1B-4	ACVR1B	520.01	0	-9.0252	0.99898	0.018203	564.95	15.366	-5.1119	0.99198	0.023533	579.69	0	-9.1816	0.99918	0.0093028	138.03	4016	4.8526	9.02E-52	1.21E-50
ACVR1B-5	ACVR1B	306.54	0	-8.2646	0.99812	0.018271	333.03	0	-8.3838	0.9985	0.011135	341.72	0	-8.4209	0.99862	0.0093028	81.368	34.695	-1.2064	0.87722	0.38565
ACVR1B-6	ACVR1B	83.957	0	-6.4087	0.99239	0.029906	91.212	0	-6.5269	0.99446	0.017827	93.591	0	-6.5636	0.99494	0.015103	22.285	8.6738	-1.2673	0.88007	0.3803
ACVR1B-7	ACVR1B	86.56	0	-6.4522	0.99263	0.029329	94.04	0	-6.5705	0.99463	0.017467	96.493	0	-6.6072	0.99509	0.014786	22.976	0	-4.5835	0.88408	0.37414
ACVR1C-1	ACVR1C	150.34	0	-7.2417	0.99587	0.02133	163.33	0	-7.3605	0.99692	0.012635	167.59	0	-7.3974	0.99718	0.010622	39.906	2064.4	5.6579	1.02E-221	5.22E-220
ACVR1C-10	ACVR1C	772.53	429.35	-0.84597	0.79786	0.47603	839.29	71.708	-3.5307	0.97419	0.064523	861.19	0	-9.7519	0.99945	0.0093028	205.06	6271.1	4.9278	5.39E-52	7.21E-51
ACVR1C-2	ACVR1C	1135	32.363	-5.0896	0.99402	0.025753	1233.1	8.5366	-7.0158	0.99799	0.011207	1265.3	0	-10.306	0.99963	0.0093028	301.28	1162.3	1.9442	0.11861	0.37884
ACVR1C-3	ACVR1C	64.432	0	-6.0319	0.99002	0.036069	70	0	-6.1497	0.99276	0.021678	71.826	0	-6.1864	0.99339	0.01842	17.103	8.6738	-0.90406	0.83862	0.44674
ACVR1C-4	ACVR1C	0	0	-0.72319	0.35919	0.74489	0	0	-0.77152	0.29583	0.60561	0	0	-0.78703	0.3487	0.7013	0	0	-0.2299	5.57E-84	8.51E-83
ACVR1C-5	ACVR1C	123.01	0	-6.9543	0.99489	0.023587	133.64	0	-7.0729	0.99623	0.013986	137.12	0	-7.1098	0.99655	0.011779	32.651	17.348	-0.87505	0.83605	0.45088
ACVR1C-6	ACVR1C	211.52	3669.9	4.1105	3.09E-72	7.22E-70	229.8	1852.5	3.0055	5.60E-11	6.92E-09	235.79	173.73	-0.43853	0.74308	0.55473	56.145	34.695	-0.67891	0.81368	0.48897
ACVR1C-7	ACVR1C	154.25	0	-7.2784	0.99599	0.021089	167.58	0	-7.3972	0.997	0.012503	171.95	0	-7.4342	0.99725	0.010508	40.943	17.348	-1.1928	0.87285	0.39241
ACVR1C-8	ACVR1C	351.45	0	-8.4613	0.99839	0.018203	381.82	0	-8.5805	0.99869	0.011135	391.78	0	-8.6176	0.99879	0.0093028	93.288	17.348	-2.3615	0.94854	0.24162
ACVR1C-9	ACVR1C	92.418	0	-6.5456	0.99311	0.028054	100.4	0	-6.664	0.99497	0.01669	103.02	0	-6.7008	0.9954	0.01412	24.531	17.348	-0.47667	0.77306	0.55851
ACVR2A-1	ACVR2A	10.413	0	-3.5126	0.94086	0.15826	11.313	0	-3.6221	0.95342	0.11132	11.608	0	-3.6563	0.9581	0.095445	2.7641	0	-1.9123	0.061594	0.26967
ACVR2A-10	ACVR2A	605.92	2709.8	2.1592	1.53E-06	7.44E-05	658.28	254.39	-1.3682	0.8686	0.29802	675.45	0	-9.4018	0.9993	0.0093028	160.83	754.62	2.2231	0.03658	0.18835
ACVR2A-11	ACVR2A	274.65	84.143	-1.6949	0.90014	0.25237	298.38	0	-8.2258	0.99832	0.011135	306.17	0	-8.2629	0.99846	0.0093028	72.903	17.348	-2.01	0.93272	0.28451
ACVR2A-12	ACVR2A	0	0	-0.72319	0.35919	0.74489	0	0	-0.77152	0.29583	0.60561	0	0	-0.78703	0.3487	0.7013	0	0	-0.2299	5.57E-84	8.51E-83
ACVR2A-13	ACVR2A	17.572	0	-4.2151	0.96406	0.10243	19.091	0	-4.3285	0.97285	0.067499	19.589	0	-4.3638	0.97546	0.057898	4.6644	0	-2.5019	0.32594	0.72536
ACVR2A-14	ACVR2A	183.53	673.15	1.8692	0.0025745	0.018687	199.39	216.83	0.12037	0.57131	0.86379	204.6	22.52	-3.1278	0.96664	0.076946	48.717	8.6738	-2.3616	0.94904	0.23984
ACVR2A-2	ACVR2A	39.701	0	-5.347	0.98377	0.05246	43.131	0	-5.4637	0.98818	0.032342	44.256	0	-5.5001	0.98925	0.027625	10.538	8.6738	-0.25425	0.71953	0.64852
ACVR2A-3	ACVR2A	1125.9	0	-10.138	0.99961	0.014034	1223.2	0	-10.258	0.99959	0.011135	1255.1	0	-10.295	0.99962	0.0093028	298.87	3434.8	3.5183	2.14E-07	1.65E-06
ACVR2A-4	ACVR2A	344.29	0	-8.4317	0.99835	0.018203	374.04	1.7073	-7.114	0.99866	0.011135	383.8	0	-8.588	0.99877	0.0093028	91.387	17.348	-2.3321	0.94738	0.24512
ACVR2A-5	ACVR2A	154.25	0	-7.2784	0.99599	0.021089	167.58	0	-7.3972	0.997	0.012503	171.95	0	-7.4342	0.99725	0.010508	40.943	8.6738	-2.1163	0.93849	0.26967
ACVR2A-6	ACVR2A	231.69	0	-7.8623	0.99742	0.018687	251.72	0	-7.9814	0.99801	0.011192	258.28	0	-8.0184	0.99817	0.0093536	61.501	138.78	1.1612	0.31434	0.70631
ACVR2A-7	ACVR2A	380.73	0	-8.5764	0.99853	0.018203	413.64	0	-8.6957	0.99879	0.011135	424.43	0	-8.7328	0.99889	0.0093028	101.06	7953.9	6.2843	0	0
ACVR2A-8	ACVR2A	48.812	0	-5.6384	0.98679	0.044613	53.03	0	-5.7557	0.99041	0.027185	54.414	0	-5.7922	0.99127	0.023168	12.957	130.11	3.2317	8.63E-11	7.41E-10
ACVR2A-9	ACVR2A	398.31	0	-8.6414	0.99861	0.018203	432.73	0	-8.7606	0.99885	0.011135	444.02	0	-8.7977	0.99894	0.0093028	105.73	43.369	-1.2663	0.88411	0.37414
ACVR2B-1	ACVR2B	67.686	0	-6.1019	0.99051	0.034772	73.535	0	-6.2198	0.99311	0.020876	75.454	0	-6.2565	0.99371	0.017732	17.967	251.54	3.735	2.93E-19	2.96E-18
ACVR2B-2	ACVR2B	137.98	0	-7.1187	0.99548	0.022216	149.9	0	-7.2374	0.99664	0.01316	153.81	0	-7.2743	0.99692	0.011073	36.624	17.348	-1.0361	0.85594	0.41925
ACVR2B-3	ACVR2B	406.77	25.89	-3.9226	0.98292	0.054688	441.92	0	-8.7909	0.99887	0.011135	453.45	0	-8.828	0.99896	0.0093028	107.97	372.97	1.779	0.12203	0.38393
ACVR2B-4	ACVR2B	274	0	-8.1033	0.99786	0.018372	297.68	0	-8.2224	0.99832	0.011135	305.44	0	-8.2595	0.99845	0.0093028	72.73	17.348	-2.0067	0.93255	0.28479
ACVR2B-5	ACVR2B	357.96	0	-8.4877	0.99842	0.018203	388.89	0	-8.6069	0.99872	0.011135	399.03	0	-8.644	0.99881	0.0093028	95.015	372.97	1.9616	0.069553	0.2903
ACVR2B-6	ACVR2B	13.017	0	-3.8091	0.95212	0.1315	14.141	0	-3.9204	0.96302	0.089755	14.51	0	-3.9552	0.96667	0.076897	3.4551	0	-2.1555	0.15375	0.43439
ACVR2B-7	ACVR2B	988.61	118.66	-3.0479	0.97115	0.084869	1074	39.269	-4.7386	0.98921	0.029984	1102.1	0	-10.107	0.99957	0.0093028	262.41	104.09	-1.3258	0.89497	0.35681
ACVRL1-1	ACVRL1	166.61	0	-7.389	0.99631	0.020483	181.01	0	-7.5079	0.99722	0.012147	185.73	0	-7.5448	0.99745	0.010194	44.225	43.369	-0.027581	0.68965	0.69889
ACVRL1-10	ACVRL1	68.988	0	-6.129	0.99069	0.034288	74.949	0	-6.247	0.99324	0.020569	76.905	0	-6.2836	0.99383	0.017467	18.312	425.01	4.4633	1.81E-52	2.42E-51
ACVRL1-11	ACVRL1	1.9525	0	-1.5619	0.7276	0.62174	2.1212	0	-1.6421	0.73185	0.5899	2.1765	0	-1.6675	0.76119	0.51616	0.51827	0	-0.60242	2.51E-21	2.61E-20
ACVRL1-12	ACVRL1	98.275	448.76	2.1797	0.00046352	0.01583	106.77	0	-6.7518	0.99527	0.016027	109.55	0	-6.7886	0.99568	0.013547	26.086	555.12	4.3598	7.66E-41	9.62E-40
ACVRL1-13	ACVRL1	29.938	0	-4.9513	0.97856	0.065931	32.525	0	-5.0672	0.98425	0.041428	33.374	0	-5.1032	0.9857	0.035459	7.9467	0	-3.1614	0.613	0.82592
ACVRL1-14	ACVRL1	472.5	107.88	-2.1207	0.93195	0.17922	513.33	0	-9.0066	0.99903	0.011135	526.72	0	-9.0436	0.9991	0.0093028	125.42	52.043	-1.253	0.88404	0.37421
ACVRL1-2	ACVRL1	22.779	0	-4.5716	0.97202	0.082624	24.747	0	-4.6864	0.97918	0.053049	25.393	0	-4.7221	0.98115	0.045451	6.0464	0	-2.8169	0.47783	0.96634
ACVRL1-3	ACVRL1	79.401	0	-6.3291	0.99194	0.031051	86.262	0	-6.4473	0.99414	0.018542	88.513	0	-6.484	0.99464	0.015727	21.076	8.6738	-1.1903	0.87237	0.39314
ACVRL1-4	ACVRL1	306.54	0	-8.2646	0.99812	0.018271	333.03	0	-8.3838	0.9985	0.011135	341.72	0	-8.4209	0.99862	0.0093028	81.368	8.6738	-3.0899	0.97062	0.15689
ACVRL1-5	ACVRL1	114.55	0	-6.8523	0.99449	0.024563	124.44	0	-6.9709	0.99595	0.014567	127.69	0	-7.0078	0.99629	0.012282	30.405	8.6738	-1.6988	0.91491	0.32178
ACVRL1-6	ACVRL1	350.15	0	-8.4559	0.99838	0.018203	380.4	0	-8.5752	0.99869	0.011135	390.33	0	-8.6122	0.99879	0.0093028	92.942	34.695	-1.396	0.89411	0.35789
ACVRL1-7	ACVRL1	27.986	0	-4.8573	0.9771	0.069662	30.404	0	-4.9729	0.98313	0.044002	31.197	0	-5.0089	0.98469	0.037672	7.4285	0	-3.0753	0.58259	0.87338
ACVRL1-8	ACVRL1	65.734	0	-6.0603	0.99022	0.035544	71.414	0	-6.1782	0.99291	0.02135	73.277	0	-6.2148	0.99353	0.018136	17.448	8.6738	-0.93133	0.84222	0.44079
ACVRL1-9	ACVRL1	207.61	0	-7.7047	0.99709	0.019115	225.55	0	-7.8237	0.99778	0.011394	231.44	0	-7.8607	0.99796	0.0095346	55.109	147.45	1.4037	0.21522	0.53767
ADAM10-1	ADAM10	137.32	217.91	0.66227	0.32863	0.7366	149.19	35.854	-2.0269	0.92274	0.17975	153.08	30.563	-2.2874	0.93803	0.13866	36.451	0	-5.2269	0.93021	0.29076
ADAM10-10	ADAM10	153.6	0	-7.2724	0.99597	0.02113	166.87	0	-7.3912	0.99699	0.012524	171.22	0	-7.4281	0.99724	0.010526	40.77	26.021	-0.62837	0.80308	0.50713
ADAM10-11	ADAM10	123.01	0	-6.9543	0.99489	0.023587	133.64	0	-7.0729	0.99623	0.013986	137.12	0	-7.1098	0.99655	0.011779	32.651	8.6738	-1.7985	0.9213	0.31028
ADAM10-12	ADAM10	134.07	0	-7.0776	0.99534	0.022541	145.66	0	-7.1963	0.99654	0.013359	149.46	0	-7.2332	0.99683	0.011241	35.588	147.45	2.0206	0.031165	0.16514
ADAM10-13	ADAM10	549.95	1383	1.3288	0.024739	0.074414	597.47	392.69	-0.60424	0.75742	0.53622	613.06	0	-9.2622	0.99923	0.0093028	145.98	1838.8	3.6459	4.11E-10	3.46E-09
ADAM10-14	ADAM10	0	0	-0.72319	0.35919	0.74489	0	0	-0.77152	0.29583	0.60561	0	0	-0.78703	0.3487	0.7013	0	0	-0.2299	5.57E-84	8.51E-83
ADAM10-15	ADAM10	111.94	0	-6.8194	0.99436	0.024882	121.62	0	-6.938	0.99586	0.014759	124.79	0	-6.9749	0.99621	0.012448	29.714	0	-4.9408	0.91274	0.3255
ADAM10-16	ADAM10	103.48	3109	4.8956	7.20E-169	3.38E-166	112.42	597.57	2.3998	6.81E-05	0.0058173	115.36	0	-6.8624	0.99589	0.013085	27.468	26.021	-0.075245	0.69089	0.69708
ADAM10-2	ADAM10	35.145	0	-5.1757	0.98169	0.057926	38.182	0	-5.2921	0.98662	0.035977	39.178	0	-5.3283	0.98784	0.03077	9.3288	0	-3.3686	0.67748	0.72002
ADAM10-3	ADAM10	114.55	0	-6.8523	0.99449	0.024563	124.44	0	-6.9709	0.99595	0.014567	127.69	0	-7.0078	0.99629	0.012282	30.405	8.6738	-1.6988	0.91491	0.32178
ADAM10-4	ADAM10	278.55	349.52	0.32636	0.43795	0.8897	302.63	0	-8.2461	0.99835	0.011135	310.52	0	-8.2832	0.99848	0.0093028	73.939	8.6738	-2.9536	0.96745	0.17128
ADAM10-5	ADAM10	700.94	62.568	-3.465	0.97763	0.068401	761.51	0	-9.5746	0.99935	0.011135	781.38	0	-9.6117	0.99939	0.0093028	186.06	1301.1	2.7993	0.0013552	0.0085158
ADAM10-6	ADAM10	379.43	1223.3	1.6863	0.0034688	0.020026	412.22	1601.5	1.9553	0.0042223	0.014941	422.98	186.59	-1.1764	0.85429	0.31793	100.72	26.021	-1.9124	0.92813	0.29561
ADAM10-7	ADAM10	104.13	0	-6.7161	0.99392	0.025984	113.13	0	-6.8345	0.99554	0.015434	116.08	0	-6.8714	0.99592	0.013032	27.641	0	-4.84	0.90552	0.33905
ADAM10-8	ADAM10	577.28	0	-9.1756	0.9991	0.018203	627.17	0	-9.295	0.99921	0.011135	643.53	0	-9.3321	0.99927	0.0093028	153.23	1223	2.9884	0.00014889	0.00099989
ADAM10-9	ADAM10	0	0	-0.72319	0.35919	0.74489	0	0	-0.77152	0.29583	0.60561	0	0	-0.78703	0.3487	0.7013	0	0	-0.2299	5.57E-84	8.51E-83
ADAM11-1	ADAM11	301.98	19.418	-3.8914	0.98208	0.056982	328.08	0	-8.3623	0.99848	0.011135	336.64	0	-8.3993	0.9986	0.0093028	80.158	3382.8	5.3817	2.01E-124	7.49E-123
ADAM11-10	ADAM11	289.62	0	-8.183	0.99799	0.018285	314.65	0	-8.3022	0.99841	0.011135	322.85	0	-8.3392	0.99854	0.0093028	76.876	294.91	1.9259	0.070218	0.29182
ADAM11-2	ADAM11	85.909	0	-6.4414	0.99257	0.02947	93.333	0	-6.5597	0.99459	0.017556	95.768	0	-6.5965	0.99505	0.014864	22.804	8.6738	-1.299	0.8831	0.37569
ADAM11-3	ADAM11	0	0	-0.72319	0.35919	0.74489	0	0	-0.77152	0.29583	0.60561	0	0	-0.78703	0.3487	0.7013	0	0	-0.2299	5.57E-84	8.51E-83
ADAM11-4	ADAM11	264.89	256.74	-0.044871	0.58794	0.84257	287.78	0	-8.1738	0.99826	0.011135	295.28	0	-8.2108	0.9984	0.0093028	70.311	17.348	-1.9585	0.93001	0.29146
ADAM11-5	ADAM11	63.781	0	-6.0175	0.98992	0.036334	69.293	0	-6.1353	0.99269	0.021852	71.1	0	-6.1719	0.99333	0.018565	16.93	0	-4.1643	0.83675	0.44968
ADAM11-6	ADAM11	134.72	0	-7.0845	0.99536	0.022488	146.36	0	-7.2032	0.99656	0.013325	150.18	0	-7.2401	0.99685	0.011213	35.76	0	-5.2001	0.92874	0.29407
ADAM11-7	ADAM11	670.35	200.65	-1.7352	0.90928	0.23152	728.28	418.3	-0.79851	0.79247	0.46143	747.28	1.6086	-8.1642	0.99937	0.0093028	177.94	1127.6	2.657	0.0038627	0.023295
ADAM11-8	ADAM11	254.47	431.5	0.75954	0.24556	0.56684	276.46	0	-8.1162	0.99819	0.011135	283.68	0	-8.1532	0.99833	0.0093028	67.547	1570	4.5184	3.34E-39	4.15E-38
ADAM11-9	ADAM11	488.12	0	-8.934	0.9989	0.018203	530.3	0	-9.0534	0.99906	0.011135	544.14	0	-9.0905	0.99913	0.0093028	129.57	60.716	-1.0811	0.86859	0.39851
ADAM12-1	ADAM12	208.26	0	-7.7092	0.9971	0.019107	226.26	0	-7.8282	0.99778	0.011389	232.16	0	-7.8652	0.99796	0.0095294	55.282	8.6738	-2.5405	0.95553	0.2181
ADAM12-2	ADAM12	33.843	0	-5.1228	0.981	0.059726	36.768	0	-5.2391	0.9861	0.037186	37.727	0	-5.2753	0.98737	0.031825	8.9833	8.6738	-0.045432	0.66328	0.74315
ADAM12-3	ADAM12	0	0	-0.72319	0.35919	0.74489	0	0	-0.77152	0.29583	0.60561	0	0	-0.78703	0.3487	0.7013	0	0	-0.2299	5.57E-84	8.51E-83
ADAM12-4	ADAM12	497.88	2023.8	2.021	3.82E-05	0.0016173	540.91	322.69	-0.74345	0.7836	0.48034	555.02	0	-9.119	0.99915	0.0093028	132.16	2810.3	4.4	4.11E-28	4.62E-27
ADAM12-5	ADAM12	146.44	0	-7.2039	0.99576	0.021579	159.09	0	-7.3227	0.99684	0.01278	163.24	0	-7.3597	0.9971	0.010746	38.87	17.348	-1.1197	0.86525	0.40439
ADAM12-6	ADAM12	940.45	1115.4	0.24595	0.42197	0.86071	1021.7	891.23	-0.19692	0.65963	0.69334	1048.4	43.432	-4.5618	0.98767	0.031189	249.63	11415	5.5093	8.49E-111	2.95E-109
ADAM12-7	ADAM12	709.4	0	-9.4725	0.9993	0.018203	770.7	0	-9.5919	0.99935	0.011135	790.81	0	-9.629	0.9994	0.0093028	188.3	60.716	-1.617	0.91322	0.32497
ADAM15-1	ADAM15	68.337	0	-6.1156	0.9906	0.034511	74.242	0	-6.2335	0.99318	0.020717	76.179	0	-6.2701	0.99377	0.017596	18.139	8.6738	-0.98439	0.84898	0.43049
ADAM15-10	ADAM15	336.48	30.205	-3.4349	0.97485	0.07553	365.55	0	-8.5179	0.99863	0.011135	375.09	0	-8.5549	0.99874	0.0093028	89.314	52.043	-0.7678	0.83037	0.46033
ADAM15-11	ADAM15	4.5558	0	-2.474	0.87239	0.31427	4.9495	0	-2.5728	0.88941	0.2528	5.0786	0	-2.6037	0.9013	0.21729	1.2093	225.52	6.6799	0	0
ADAM15-12	ADAM15	358.61	0	-8.4903	0.99843	0.018203	389.59	0	-8.6095	0.99872	0.011135	399.76	0	-8.6466	0.99882	0.0093028	95.188	60.716	-0.6402	0.81416	0.48825
ADAM15-13	ADAM15	258.38	81.986	-1.6441	0.8957	0.26211	280.71	0	-8.138	0.99822	0.011135	288.03	0	-8.1751	0.99836	0.0093028	68.584	164.8	1.2526	0.28461	0.65615
ADAM15-14	ADAM15	106.08	0	-6.7426	0.99403	0.025706	115.25	0	-6.8611	0.99562	0.015257	118.26	0	-6.898	0.996	0.012883	28.159	0	-4.8659	0.90743	0.3357
ADAM15-2	ADAM15	30.589	0	-4.9813	0.97901	0.064788	33.232	1.7073	-3.6604	0.98459	0.04065	34.099	0	-5.1334	0.98601	0.034798	8.1195	0	-3.189	0.62229	0.81032
ADAM15-3	ADAM15	156.2	0	-7.2964	0.99604	0.021001	169.7	0	-7.4153	0.99704	0.012445	174.12	0	-7.4522	0.99728	0.010456	41.461	0	-5.4081	0.93933	0.26811
ADAM15-4	ADAM15	644.97	487.6	-0.40282	0.68985	0.69893	700.7	160.49	-2.1194	0.92653	0.17146	718.99	61.126	-3.5347	0.97437	0.060261	171.2	572.47	1.7356	0.15686	0.43944
ADAM15-5	ADAM15	54.019	0	-5.7819	0.98807	0.041249	58.687	0	-5.8993	0.99135	0.025001	60.218	0	-5.9359	0.99211	0.021278	14.339	8.6738	-0.66502	0.80288	0.50713
ADAM15-6	ADAM15	104.13	0	-6.7161	0.99392	0.025984	113.13	0	-6.8345	0.99554	0.015434	116.08	0	-6.8714	0.99592	0.013032	27.641	17.348	-0.64248	0.80195	0.50877
ADAM15-7	ADAM15	385.94	2.1575	-6.9372	0.99855	0.018203	419.29	0	-8.7152	0.99881	0.011135	430.23	0	-8.7523	0.9989	0.0093028	102.44	17.348	-2.4952	0.9535	0.22519
ADAM15-8	ADAM15	1162.4	36.678	-4.9485	0.99341	0.027308	1262.8	0	-10.304	0.99961	0.011135	1295.8	0	-10.341	0.99964	0.0093028	308.54	5707.3	4.2049	1.21E-17	1.19E-16
ADAM15-9	ADAM15	221.28	4224.4	4.2486	1.70E-89	4.59E-87	240.4	5699.1	4.5615	6.50E-97	2.52E-94	246.68	513.14	1.0537	0.25505	0.55072	58.737	6462	6.7574	0	0
ADAM17-1	ADAM17	685.32	0	-9.4227	0.99927	0.018203	744.54	0	-9.5421	0.99933	0.011135	763.97	0	-9.5793	0.99938	0.0093028	181.91	537.77	1.5585	0.22133	0.54838
ADAM17-2	ADAM17	477.71	64.726	-2.8646	0.96241	0.1065	518.99	0	-9.0223	0.99904	0.011135	532.53	0	-9.0594	0.99911	0.0093028	126.8	43.369	-1.5263	0.90527	0.33955
ADAM17-3	ADAM17	505.04	0	-8.9831	0.99894	0.018203	548.69	0	-9.1025	0.99909	0.011135	563	0	-9.1396	0.99916	0.0093028	134.06	4918	5.1867	6.77E-83	1.03E-81
ADAM17-4	ADAM17	0	0	-0.72319	0.35919	0.74489	0	0	-0.77152	0.29583	0.60561	0	0	-0.78703	0.3487	0.7013	0	0	-0.2299	5.57E-84	8.51E-83
ADAM17-5	ADAM17	282.46	30.205	-3.1833	0.96913	0.089968	306.87	0	-8.2662	0.99837	0.011135	314.87	0	-8.3032	0.9985	0.0093028	74.976	737.27	3.2805	2.07E-07	1.59E-06
ADAM17-6	ADAM17	260.33	0	-8.0297	0.99774	0.018436	282.83	0	-8.1489	0.99823	0.011135	290.21	0	-8.1859	0.99837	0.0093028	69.102	6132.4	6.4511	0	0
ADAM17-7	ADAM17	254.47	0	-7.997	0.99768	0.018482	276.46	0	-8.1162	0.99819	0.011135	283.68	0	-8.1532	0.99833	0.0093028	67.547	34.695	-0.94137	0.84877	0.4308
ADAM18-1	ADAM18	61.178	0	-5.9583	0.98948	0.037502	66.464	0	-6.0761	0.99237	0.022584	68.198	0	-6.1127	0.99304	0.019204	16.239	17.348	0.089914	0.63621	0.78891
ADAM18-10	ADAM18	140.58	0	-7.1455	0.99557	0.022009	152.73	0	-7.2642	0.99671	0.013037	156.71	0	-7.3011	0.99698	0.010966	37.315	17.348	-1.0623	0.85894	0.41412
ADAM18-2	ADAM18	0	0	-0.72319	0.35919	0.74489	0	0	-0.77152	0.29583	0.60561	0	0	-0.78703	0.3487	0.7013	0	0	-0.2299	5.57E-84	8.51E-83
ADAM18-3	ADAM18	687.27	248.11	-1.4662	0.88537	0.28527	746.66	0	-9.5462	0.99933	0.011135	766.14	0	-9.5834	0.99938	0.0093028	182.43	850.03	2.214	0.040953	0.2056
ADAM18-4	ADAM18	128.86	133.77	0.053457	0.57712	0.86238	140	0	-7.1395	0.9964	0.013644	143.65	0	-7.1764	0.9967	0.011488	34.205	8.6738	-1.8636	0.9252	0.30221
ADAM18-5	ADAM18	150.34	0	-7.2417	0.99587	0.02133	163.33	0	-7.3605	0.99692	0.012635	167.59	0	-7.3974	0.99718	0.010622	39.906	0	-5.3543	0.93676	0.2741
ADAM18-6	ADAM18	138.63	0	-7.1254	0.9955	0.022156	150.61	0	-7.2442	0.99666	0.013125	154.53	38.606	-1.9735	0.92143	0.17431	36.797	1977.6	5.7101	4.04E-244	2.18E-242
ADAM18-7	ADAM18	288.32	32.363	-3.1163	0.96755	0.093894	313.23	0	-8.2957	0.9984	0.011135	321.4	0	-8.3327	0.99853	0.0093028	76.53	34.695	-1.119	0.86853	0.39851
ADAM18-8	ADAM18	98.926	8.6301	-3.3752	0.97359	0.07878	107.47	0	-6.7612	0.99531	0.015961	110.28	0	-6.798	0.9957	0.013489	26.259	8.6738	-1.4946	0.90002	0.34906
ADAM18-9	ADAM18	290.92	120.82	-1.2608	0.85668	0.34914	316.06	0	-8.3086	0.99842	0.011135	324.31	0	-8.3456	0.99854	0.0093028	77.221	780.64	3.3209	9.71E-08	7.60E-07
ADAM19-1	ADAM19	270.74	0	-8.0861	0.99783	0.018384	294.14	0	-8.2053	0.9983	0.011135	301.81	0	-8.2423	0.99843	0.0093028	71.866	26.021	-1.4311	0.89577	0.35616
ADAM19-2	ADAM19	674.26	0	-9.3993	0.99925	0.018203	732.52	1.7073	-8.0818	0.99932	0.011135	751.63	0	-9.5558	0.99937	0.0093028	178.97	3322.1	4.2066	4.14E-20	4.23E-19
ADAM19-3	ADAM19	426.94	0	-8.7413	0.99871	0.018203	463.84	0	-8.8606	0.99892	0.011135	475.94	0	-8.8977	0.99901	0.0093028	113.33	43.369	-1.3655	0.89271	0.36001
ADAM19-4	ADAM19	192.65	0	-7.5973	0.99684	0.019477	209.29	0	-7.7163	0.9976	0.011585	214.75	0	-7.7532	0.9978	0.009702	51.135	659.21	3.6626	3.34E-13	3.02E-12
ADAM19-5	ADAM19	41.002	0	-5.3924	0.98428	0.051129	44.545	0	-5.5092	0.98856	0.031463	45.707	0	-5.5456	0.98959	0.026871	10.884	0	-3.5709	0.72973	0.63138
ADAM19-6	ADAM19	70.94	0	-6.1687	0.99095	0.033613	77.07	0	-6.2867	0.99343	0.020148	79.081	0	-6.3234	0.994	0.017103	18.83	8.6738	-1.0356	0.8552	0.42021
ADAM19-7	ADAM19	0	0	-0.72319	0.35919	0.74489	0	0	-0.77152	0.29583	0.60561	0	0	-0.78703	0.3487	0.7013	0	0	-0.2299	5.57E-84	8.51E-83
ADAM2-1	ADAM2	691.83	0	-9.4364	0.99928	0.018203	751.61	40.976	-4.1643	0.98375	0.042628	771.22	0	-9.5929	0.99939	0.0093028	183.64	234.19	0.34913	0.63472	0.79156
ADAM2-2	ADAM2	928.08	269.69	-1.7792	0.91622	0.21554	1008.3	0	-9.9791	0.99951	0.011135	1034.6	0	-10.016	0.99954	0.0093028	246.35	173.48	-0.50352	0.80799	0.4983
ADAM2-3	ADAM2	564.27	66.883	-3.0578	0.96834	0.09186	613.03	0	-9.2622	0.99919	0.011135	629.02	0	-9.2993	0.99925	0.0093028	149.78	190.82	0.34734	0.62884	0.79981
ADAM2-4	ADAM2	31.24	0	-5.0108	0.97944	0.063664	33.939	0	-5.1268	0.98492	0.039886	34.825	0	-5.1629	0.9863	0.034145	8.2922	8.6738	0.058053	0.63118	0.7959
ADAM2-5	ADAM2	173.77	0	-7.4493	0.99647	0.020136	188.79	0	-7.5682	0.99734	0.011954	193.71	0	-7.6052	0.99756	0.010031	46.126	2697.5	5.8395	2.14E-274	1.23E-272
ADAM2-6	ADAM2	46.86	0	-5.5807	0.98624	0.046062	50.909	0	-5.6979	0.99001	0.028122	52.237	0	-5.7344	0.9909	0.023973	12.438	0	-3.7483	0.76811	0.56584
ADAM2-7	ADAM2	531.73	0	-9.0573	0.99901	0.018203	577.67	1.7073	-7.7397	0.99914	0.011135	592.75	0	-9.2137	0.9992	0.0093028	141.14	10036	6.1418	9.0267e-310	5.53E-308
ADAM20-1	ADAM20	107.39	6.4726	-3.8584	0.982	0.057101	116.67	0	-6.8786	0.99568	0.015141	119.71	0	-6.9154	0.99604	0.012784	28.505	1327.1	5.4923	7.21E-194	3.44E-192
ADAM20-2	ADAM20	226.49	176.92	-0.35459	0.68763	0.70352	246.06	0	-7.9487	0.99796	0.011215	252.48	0	-7.9857	0.99813	0.0093734	60.119	60.716	0.01404	0.68692	0.70408
ADAM20-3	ADAM20	111.94	0	-6.8194	0.99436	0.024882	121.62	0	-6.938	0.99586	0.014759	124.79	0	-6.9749	0.99621	0.012448	29.714	60.716	1.0068	0.33614	0.74296
ADAM20-4	ADAM20	488.12	0	-8.934	0.9989	0.018203	530.3	0	-9.0534	0.99906	0.011135	544.14	0	-9.0905	0.99913	0.0093028	129.57	52.043	-1.2996	0.88816	0.36786
ADAM20-5	ADAM20	559.06	1458.5	1.3818	0.017944	0.057041	607.37	1557.1	1.3567	0.083708	0.19408	623.22	20.911	-4.8323	0.99004	0.02588	148.4	130.11	-0.18841	0.74844	0.60076
ADAM20-6	ADAM20	192.65	0	-7.5973	0.99684	0.019477	209.29	0	-7.7163	0.9976	0.011585	214.75	0	-7.7532	0.9978	0.009702	51.135	95.412	0.88694	0.41093	0.86375
ADAM20-7	ADAM20	1664.2	0	-10.701	0.99977	0.0089016	1808	11.951	-7.1259	0.99808	0.011158	1855.1	0	-10.858	0.99975	0.0093028	441.73	824.01	0.89797	0.50593	0.99019
ADAM21-1	ADAM21	562.32	0	-9.1378	0.99907	0.018203	610.91	0	-9.2572	0.99918	0.011135	626.84	0	-9.2943	0.99925	0.0093028	149.26	121.43	-0.29547	0.7676	0.56684
ADAM21-2	ADAM21	465.99	2176.9	2.2215	1.40E-06	6.85E-05	506.26	930.49	0.87682	0.26012	0.57352	519.47	139.95	-1.8847	0.91458	0.18914	123.69	390.32	1.65	0.16947	0.45997
ADAM21-3	ADAM21	204.36	34.52	-2.5314	0.94822	0.1411	222.02	0	-7.801	0.99774	0.011437	227.81	0	-7.838	0.99792	0.0095729	54.245	17.348	-1.5903	0.90695	0.33673
ADAM21-4	ADAM21	1422.7	252.43	-2.49	0.95829	0.11673	1545.7	61.464	-4.63	0.98827	0.032143	1586	0	-10.632	0.9997	0.0093028	377.64	9541.2	4.6554	8.20E-31	9.48E-30
ADAM21-5	ADAM21	112.59	17.26	-2.6371	0.95238	0.13114	122.32	0	-6.9463	0.99588	0.014713	125.51	0	-6.9832	0.99623	0.012408	29.887	26.021	-0.19288	0.71931	0.64889
ADAM21-6	ADAM21	67.035	174.76	1.3692	0.098847	0.25006	72.828	0	-6.2061	0.99304	0.021033	74.728	0	-6.2428	0.99365	0.017863	17.794	0	-4.2322	0.84567	0.43494
ADAM22-1	ADAM22	60.527	2.1575	-4.2844	0.98937	0.037792	65.757	3.4147	-3.9186	0.98442	0.041064	67.473	0	-6.0975	0.99297	0.019369	16.066	0	-4.0931	0.82679	0.46611
ADAM22-10	ADAM22	250.57	23.733	-3.3465	0.97258	0.081252	272.22	0	-8.0939	0.99816	0.011135	279.32	0	-8.1309	0.99831	0.0093028	66.511	34.695	-0.91939	0.84612	0.43457
ADAM22-11	ADAM22	255.78	1557.7	2.6018	3.82E-09	2.24E-07	277.88	460.98	0.72819	0.33019	0.67345	285.13	54.692	-2.3611	0.9405	0.13343	67.893	520.43	2.92	6.28E-05	0.00042991
ADAM22-12	ADAM22	132.12	2.1575	-5.3978	0.99527	0.022723	143.53	0	-7.1753	0.99649	0.013459	147.28	0	-7.2122	0.99679	0.011329	35.069	0	-5.1727	0.92721	0.29751
ADAM22-2	ADAM22	77.449	647.26	3.0467	2.19E-11	1.47E-09	84.141	189.51	1.162	0.16423	0.36898	86.336	36.997	-1.2007	0.85967	0.30643	20.558	26.021	0.32589	0.57108	0.89076
ADAM22-3	ADAM22	414.58	0	-8.699	0.99867	0.018203	450.4	0	-8.8183	0.99889	0.011135	462.15	0	-8.8553	0.99898	0.0093028	110.04	69.39	-0.6577	0.8183	0.48092
ADAM22-4	ADAM22	212.17	0	-7.7359	0.99716	0.019009	230.5	0	-7.8549	0.99782	0.011343	236.52	0	-7.8919	0.998	0.0094873	56.318	8.6738	-2.5668	0.95641	0.2151
ADAM22-5	ADAM22	55.32	0	-5.8156	0.98836	0.040508	60.101	0	-5.9331	0.99155	0.024517	61.669	0	-5.9697	0.9923	0.02086	14.684	0	-3.9712	0.80815	0.49792
ADAM22-6	ADAM22	292.22	0	-8.1958	0.99801	0.018285	317.47	0	-8.315	0.99842	0.011135	325.76	0	-8.3521	0.99855	0.0093028	77.567	173.48	1.151	0.33063	0.73297
ADAM22-7	ADAM22	143.18	0	-7.1717	0.99565	0.021811	155.56	0	-7.2905	0.99677	0.012916	159.61	0	-7.3274	0.99703	0.010864	38.006	130.11	1.749	0.086217	0.32386
ADAM22-8	ADAM22	298.73	0	-8.2275	0.99806	0.018284	324.54	0	-8.3467	0.99846	0.011135	333.01	0	-8.3838	0.99858	0.0093028	79.295	6149.7	6.2593	0	0
ADAM22-9	ADAM22	298.08	0	-8.2244	0.99806	0.018285	323.84	0	-8.3436	0.99846	0.011135	332.29	0	-8.3806	0.99858	0.0093028	79.122	34.695	-1.1665	0.87333	0.39151
ADAM23-1	ADAM23	0	0	-0.72319	0.35919	0.74489	0	0	-0.77152	0.29583	0.60561	0	0	-0.78703	0.3487	0.7013	0	0	-0.2299	5.57E-84	8.51E-83
ADAM23-10	ADAM23	346.24	174.76	-0.98234	0.81805	0.43269	376.16	23.903	-3.9208	0.98093	0.04913	385.97	0	-8.5961	0.99877	0.0093028	91.906	26.021	-1.7817	0.92054	0.31225
ADAM23-11	ADAM23	87.862	0	-6.4735	0.99274	0.029037	95.454	0	-6.5918	0.99471	0.017282	97.945	0	-6.6285	0.99516	0.014628	23.322	0	-4.6042	0.88598	0.37107
ADAM23-12	ADAM23	178.33	0	-7.4864	0.99657	0.019962	193.74	0	-7.6054	0.99741	0.011844	198.79	0	-7.6423	0.99762	0.0099317	47.335	494.41	3.3575	4.66E-09	3.81E-08
ADAM23-13	ADAM23	240.16	168.29	-0.5105	0.72646	0.62404	260.91	0	-8.0329	0.99808	0.011158	267.71	0	-8.0699	0.99823	0.0093219	63.747	2645.5	5.3531	3.97E-127	1.50E-125
ADAM23-14	ADAM23	103.48	0	-6.7071	0.99388	0.026087	112.42	0	-6.8256	0.99551	0.015496	115.36	0	-6.8624	0.99589	0.013085	27.468	0	-4.8313	0.90486	0.33994
ADAM23-2	ADAM23	41.653	0	-5.4146	0.98453	0.050475	45.252	0	-5.5315	0.98874	0.03104	46.433	0	-5.5678	0.98975	0.026503	11.056	0	-3.5917	0.73457	0.62296
ADAM23-3	ADAM23	397.66	0	-8.639	0.9986	0.018203	432.02	0	-8.7583	0.99884	0.011135	443.29	0	-8.7954	0.99893	0.0093028	105.55	78.064	-0.43048	0.78426	0.5386
ADAM23-4	ADAM23	142.53	0	-7.1652	0.99563	0.021853	154.85	0	-7.284	0.99675	0.012942	158.89	0	-7.3209	0.99702	0.010886	37.833	0	-5.2792	0.93298	0.28373
ADAM23-5	ADAM23	93.719	12.945	-2.7639	0.95725	0.11913	101.82	0	-6.6839	0.99504	0.016529	104.47	0	-6.7207	0.99547	0.013982	24.877	45971	10.795	0	0
ADAM23-6	ADAM23	249.92	0	-7.9711	0.99763	0.018493	271.51	5.122	-5.4762	0.99444	0.0179	278.6	0	-8.1272	0.9983	0.0093028	66.338	17.348	-1.8758	0.92541	0.30185
ADAM23-7	ADAM23	367.72	1708.8	2.2132	4.56E-06	0.00021244	399.49	828.06	1.0497	0.19164	0.42794	409.92	0	-8.6827	0.99885	0.0093028	97.607	17.348	-2.4261	0.951	0.2336
ADAM23-8	ADAM23	175.72	0	-7.4654	0.99651	0.020042	190.91	1.7073	-6.1474	0.99737	0.011896	195.89	0	-7.6212	0.99758	0.0099784	46.644	468.38	3.3004	1.87E-08	1.50E-07
ADAM23-9	ADAM23	328.02	0	-8.362	0.99826	0.018204	356.36	8.5366	-5.2278	0.99293	0.021323	365.66	0	-8.5183	0.99871	0.0093028	87.069	511.75	2.5416	0.0038173	0.023031
ADAM28-1	ADAM28	72.242	0	-6.1946	0.99112	0.033174	78.485	0	-6.3126	0.99355	0.019871	80.532	0	-6.3493	0.99411	0.016867	19.176	8.6738	-1.0605	0.85813	0.41527
ADAM28-2	ADAM28	906.6	6304.3	2.7964	1.87E-18	1.70E-16	984.95	732.44	-0.42682	0.71807	0.60561	1010.6	0	-9.9825	0.99953	0.0093028	240.65	1066.9	2.1438	0.061237	0.26957
ADAM28-3	ADAM28	354.7	0	-8.4745	0.99841	0.018203	385.35	0	-8.5938	0.9987	0.011135	395.41	0	-8.6308	0.9988	0.0093028	94.151	26.021	-1.8161	0.92262	0.30774
ADAM28-4	ADAM28	366.42	0	-8.5213	0.99846	0.018203	398.08	0	-8.6405	0.99875	0.011135	408.46	0	-8.6776	0.99884	0.0093028	97.261	390.32	1.9937	0.063434	0.27479
ADAM28-5	ADAM28	188.74	0	-7.5679	0.99677	0.019593	205.05	0	-7.6868	0.99755	0.011641	210.4	0	-7.7238	0.99775	0.0097525	50.099	0	-5.6752	0.95055	0.23518
ADAM28-6	ADAM28	226.49	0	-7.8296	0.99736	0.018749	246.06	0	-7.9487	0.99796	0.011215	252.48	0	-7.9857	0.99813	0.0093734	60.119	26.021	-1.1775	0.87288	0.39241
ADAM28-7	ADAM28	152.94	47.465	-1.6674	0.89718	0.25876	166.16	0	-7.3851	0.99697	0.012549	170.5	0	-7.422	0.99722	0.010547	40.597	0	-5.3784	0.93792	0.27097
ADAM29-1	ADAM29	107.39	0	-6.76	0.99411	0.025519	116.67	0	-6.8786	0.99568	0.015141	119.71	0	-6.9154	0.99604	0.012784	28.505	0	-4.8829	0.90866	0.3336
ADAM29-2	ADAM29	24.081	0	-4.6485	0.97349	0.078926	26.162	0	-4.7635	0.98033	0.050442	26.844	0	-4.7993	0.98218	0.0432	6.3919	0	-2.886	0.50781	0.98849
ADAM29-3	ADAM29	114.55	133.77	0.22199	0.52146	0.96202	124.44	6.8293	-4.002	0.98354	0.04313	127.69	0	-7.0078	0.99629	0.012282	30.405	8.6738	-1.6988	0.91491	0.32178
ADAM29-4	ADAM29	810.28	75.513	-3.4064	0.97724	0.069447	880.3	0	-9.7835	0.99944	0.011135	903.27	0	-9.8206	0.99948	0.0093028	215.08	138.78	-0.6284	0.82293	0.47336
ADAM29-5	ADAM29	575.98	496.23	-0.21462	0.63062	0.76392	625.76	30.732	-4.3039	0.98538	0.038864	642.08	0	-9.3289	0.99926	0.0093028	152.89	3148.6	4.3552	1.60E-25	1.76E-24
ADAM29-6	ADAM29	40.351	0	-5.3699	0.98403	0.051771	43.838	0	-5.4867	0.98837	0.031882	44.982	0	-5.523	0.98942	0.027238	10.711	711.25	5.9265	0	0
ADAM29-7	ADAM29	288.32	0	-8.1765	0.99798	0.018285	313.23	0	-8.2957	0.9984	0.011135	321.4	0	-8.3327	0.99853	0.0093028	76.53	52.043	-0.54761	0.798	0.51628
ADAM30-1	ADAM30	297.43	25.89	-3.4722	0.97532	0.074245	323.13	0	-8.3404	0.99845	0.011135	331.56	0	-8.3775	0.99857	0.0093028	78.949	234.19	1.5567	0.17895	0.47621
ADAM30-2	ADAM30	451.02	519.96	0.20478	0.47054	0.94773	490	3.4147	-6.7973	0.99796	0.011216	502.78	35.389	-3.7912	0.97889	0.050464	119.72	8248.8	6.0946	8.55E-303	5.17E-301
ADAM30-3	ADAM30	408.07	0	-8.6762	0.99864	0.018203	443.33	0	-8.7955	0.99887	0.011135	454.9	0	-8.8326	0.99896	0.0093028	108.32	78.064	-0.46743	0.79048	0.52788
ADAM30-4	ADAM30	342.34	0	-8.4235	0.99834	0.018203	371.92	0	-8.5427	0.99866	0.011135	381.62	38.606	-3.2721	0.96939	0.071044	90.869	17.348	-2.324	0.94706	0.24624
ADAM30-5	ADAM30	594.21	239.48	-1.3074	0.86635	0.32766	645.55	11.951	-5.6416	0.99456	0.017627	662.4	32.171	-4.3219	0.98552	0.035895	157.73	3842.5	4.5978	2.96E-35	3.56E-34
ADAM30-6	ADAM30	436.71	198.49	-1.1336	0.84155	0.38215	474.44	13.659	-5.0194	0.99149	0.024681	486.82	0	-8.9302	0.99903	0.0093028	115.92	503.08	2.1081	0.046772	0.22613
ADAM30-7	ADAM30	481.61	750.82	0.63951	0.26114	0.59899	523.23	315.86	-0.72637	0.78066	0.48669	536.88	0	-9.0711	0.99912	0.0093028	127.84	74950	9.1842	0	0
ADAM32-1	ADAM32	589.65	5253.6	3.1532	1.36E-26	1.56E-24	640.6	274.88	-1.2176	0.85198	0.33423	657.32	0	-9.3626	0.99928	0.0093028	156.52	7754.4	5.6216	5.92E-146	2.41E-144
ADAM32-10	ADAM32	0	0	-0.72319	0.35919	0.74489	0	0	-0.77152	0.29583	0.60561	0	0	-0.78703	0.3487	0.7013	0	0	-0.2299	5.57E-84	8.51E-83
ADAM32-11	ADAM32	690.53	6.4726	-6.532	0.99782	0.018384	750.2	0	-9.5531	0.99934	0.011135	769.77	0	-9.5902	0.99939	0.0093028	183.29	147.45	-0.31198	0.774	0.55685
ADAM32-12	ADAM32	0	0	-0.72319	0.35919	0.74489	0	0	-0.77152	0.29583	0.60561	0	0	-0.78703	0.3487	0.7013	0	0	-0.2299	5.57E-84	8.51E-83
ADAM32-2	ADAM32	199.15	2060.4	3.3645	2.22E-24	2.41E-22	216.36	1145.6	2.3992	5.11E-05	0.0044216	222.01	168.9	-0.3924	0.73379	0.57453	52.863	5490.5	6.6718	0	0
ADAM32-3	ADAM32	98.275	0	-6.6334	0.99354	0.026966	106.77	0	-6.7518	0.99527	0.016027	109.55	0	-6.7886	0.99568	0.013547	26.086	893.4	5.0453	2.13E-106	7.26E-105
ADAM32-4	ADAM32	593.56	19.418	-4.8639	0.99196	0.031046	644.85	8.5366	-6.0816	0.99612	0.014218	661.67	0	-9.3721	0.99929	0.0093028	157.55	8509	5.7461	2.50E-173	1.11E-171
ADAM32-5	ADAM32	214.77	1495.2	2.7937	3.06E-11	2.04E-09	233.33	1301	2.4741	1.62E-05	0.0014715	239.42	0	-7.9094	0.99802	0.0094557	57.009	190.82	1.7254	0.10959	0.36359
ADAM32-6	ADAM32	177.03	0	-7.4759	0.99654	0.020005	192.32	0	-7.5949	0.99739	0.011876	197.34	0	-7.6318	0.9976	0.0099598	46.989	6158.4	7.0039	0	0
ADAM32-7	ADAM32	406.77	0	-8.6716	0.99864	0.018203	441.92	0	-8.7909	0.99887	0.011135	453.45	0	-8.828	0.99896	0.0093028	107.97	78.064	-0.46286	0.78972	0.52929
ADAM32-8	ADAM32	335.18	968.73	1.5284	0.013073	0.044281	364.14	0	-8.5123	0.99863	0.011135	373.64	0	-8.5494	0.99873	0.0093028	88.969	2246.5	4.6428	2.45E-43	3.13E-42
ADAM32-9	ADAM32	551.25	105.72	-2.3715	0.94542	0.14766	598.89	0	-9.2285	0.99917	0.011135	614.51	0	-9.2656	0.99923	0.0093028	146.32	104.09	-0.48743	0.79796	0.51636
ADAM33-1	ADAM33	57.924	0	-5.8808	0.98888	0.039096	62.929	0	-5.9984	0.99194	0.023613	64.571	0	-6.035	0.99265	0.020089	15.375	8.6738	-0.75936	0.81793	0.48125
ADAM33-10	ADAM33	336.48	0	-8.3986	0.99831	0.018203	365.55	0	-8.5179	0.99863	0.011135	375.09	0	-8.5549	0.99874	0.0093028	89.314	2524.1	4.8052	3.33E-54	4.52E-53
ADAM33-11	ADAM33	236.25	0	-7.8903	0.99748	0.018637	256.67	0	-8.0094	0.99805	0.011168	263.36	0	-8.0464	0.9982	0.0093332	62.71	26.021	-1.2374	0.87873	0.38283
ADAM33-12	ADAM33	176.37	0	-7.4707	0.99653	0.020026	191.62	0	-7.5896	0.99738	0.011888	196.61	0	-7.6265	0.99759	0.0099711	46.817	164.8	1.7939	0.083162	0.31846
ADAM33-2	ADAM33	21.477	0	-4.4904	0.97038	0.08681	23.333	0	-4.6049	0.97789	0.056042	23.942	0	-4.6405	0.97999	0.047999	5.7009	60.716	3.2032	1.27E-13	1.16E-12
ADAM33-3	ADAM33	792.71	0	-9.6325	0.99939	0.018146	861.21	0	-9.7519	0.99942	0.011135	883.68	0	-9.789	0.99946	0.0093028	210.42	1231.7	2.5436	0.0095083	0.054934
ADAM33-4	ADAM33	316.95	181.23	-0.80304	0.78692	0.49861	344.34	25.61	-3.698	0.97757	0.056828	353.33	0	-8.4689	0.99866	0.0093028	84.132	3018.5	5.1485	1.02E-88	3.14E-87
ADAM33-5	ADAM33	342.99	0	-8.4262	0.99834	0.018203	372.63	0	-8.5454	0.99866	0.011135	382.35	0	-8.5825	0.99876	0.0093028	91.042	43.369	-1.0527	0.86306	0.40757
ADAM33-6	ADAM33	321.51	202.81	-0.66214	0.75854	0.5582	349.29	0	-8.4524	0.99857	0.011135	358.4	0	-8.4895	0.99868	0.0093028	85.341	52.043	-0.70289	0.82143	0.47574
ADAM33-7	ADAM33	779.69	660.2	-0.23967	0.63566	0.75458	847.07	20.488	-5.3026	0.99289	0.021392	869.17	0	-9.7651	0.99946	0.0093028	206.96	3209.3	3.9483	8.34E-14	7.63E-13
ADAM33-8	ADAM33	91.116	0	-6.5254	0.99301	0.028315	98.99	0	-6.6437	0.9949	0.016845	101.57	0	-6.6805	0.99534	0.014258	24.186	17.348	-0.45702	0.76935	0.56406
ADAM33-9	ADAM33	715.91	2120.8	1.5655	0.0033815	0.01987	777.78	2113.7	1.4412	0.0609	0.14349	798.07	398.93	-0.99858	0.8324	0.36473	190.03	9168.2	5.5849	6.15E-132	2.36E-130
ADAM7-1	ADAM7	495.28	1150	1.2136	0.047856	0.1315	538.08	131.46	-2.0249	0.92117	0.18324	552.12	0	-9.1114	0.99914	0.0093028	131.47	945.44	2.8369	0.00056936	0.0036703
ADAM7-2	ADAM7	274	2.1575	-6.4445	0.99786	0.018372	297.68	1.7073	-6.7856	0.99832	0.011135	305.44	0	-8.2595	0.99845	0.0093028	72.73	182.15	1.3127	0.2646	0.6223
ADAM7-3	ADAM7	22.779	0	-4.5716	0.97202	0.082624	24.747	0	-4.6864	0.97918	0.053049	25.393	0	-4.7221	0.98115	0.045451	6.0464	0	-2.8169	0.47783	0.96634
ADAM7-4	ADAM7	24.731	0	-4.6855	0.97417	0.077185	26.869	0	-4.8006	0.98086	0.049208	27.57	0	-4.8364	0.98265	0.042153	6.5647	78.064	3.3857	1.34E-16	1.29E-15
ADAM8-1	ADAM8	193.95	0	-7.6069	0.99687	0.019428	210.71	0	-7.7259	0.99762	0.011563	216.2	0	-7.7629	0.99781	0.0096826	51.481	1804.1	5.1042	3.61E-95	1.16E-93
ADAM8-10	ADAM8	7.1591	77.671	3.2693	3.06E-08	1.69E-06	7.7778	0	-3.1339	0.93119	0.16096	7.9807	0	-3.1668	0.93833	0.138	1.9003	8.6738	1.7379	0.0040338	0.024221
ADAM8-11	ADAM8	34.494	0	-5.1495	0.98135	0.058802	37.475	0	-5.2658	0.98636	0.036573	38.452	0	-5.302	0.98761	0.031282	9.156	0	-3.3443	0.67052	0.7308
ADAM8-12	ADAM8	520.01	0	-9.0252	0.99898	0.018203	564.95	0	-9.1445	0.99912	0.011135	579.69	0	-9.1816	0.99918	0.0093028	138.03	1049.5	2.9176	0.00027026	0.0017869
ADAM8-13	ADAM8	165.96	0	-7.3834	0.99629	0.020519	180.3	0	-7.5023	0.99721	0.012166	185.01	0	-7.5392	0.99744	0.01021	44.053	442.36	3.2988	1.49E-08	1.20E-07
ADAM8-14	ADAM8	240.81	0	-7.9177	0.99753	0.018592	261.62	0	-8.0368	0.99808	0.011158	268.44	0	-8.0738	0.99824	0.0093219	63.919	43.369	-0.5491	0.79594	0.51936
ADAM8-2	ADAM8	94.37	0	-6.5755	0.99326	0.02767	102.52	0	-6.6938	0.99508	0.016449	105.2	0	-6.7306	0.9955	0.013916	25.049	0	-4.7032	0.89467	0.35686
ADAM8-3	ADAM8	117.15	0	-6.8845	0.99462	0.024232	127.27	0	-7.0031	0.99604	0.014368	130.59	0	-7.0399	0.99637	0.012114	31.096	17.348	-0.8068	0.82674	0.46611
ADAM8-4	ADAM8	359.26	1995.7	2.4705	1.63E-08	9.18E-07	390.3	542.93	0.47514	0.43348	0.87292	400.48	0	-8.6492	0.99882	0.0093028	95.361	338.28	1.8159	0.10607	0.35789
ADAM8-5	ADAM8	296.13	0	-8.2149	0.99804	0.018285	321.72	0	-8.3341	0.99844	0.011135	330.11	0	-8.3712	0.99857	0.0093028	78.604	138.78	0.81226	0.45877	0.93856
ADAM8-6	ADAM8	128.21	0	-7.0136	0.99511	0.023093	139.29	0	-7.1323	0.99639	0.013684	142.93	0	-7.1692	0.99669	0.011521	34.033	17.348	-0.93312	0.84354	0.43862
ADAM8-7	ADAM8	657.34	0	-9.3627	0.99923	0.018203	714.14	0	-9.4821	0.9993	0.011135	732.77	0	-9.5192	0.99935	0.0093028	174.48	2645.5	3.9147	9.68E-14	8.86E-13
ADAM8-8	ADAM8	455.58	40.993	-3.4427	0.97575	0.073189	494.95	8.5366	-5.7006	0.99493	0.016775	507.86	0	-8.9911	0.99907	0.0093028	120.93	26.021	-2.1739	0.94114	0.26321
ADAM8-9	ADAM8	298.73	3510.3	3.5503	8.43E-37	1.21E-34	324.54	4338.3	3.7365	1.03E-30	2.09E-28	333.01	93.297	-1.8246	0.91102	0.19659	79.295	1509.2	4.2333	1.89E-25	2.08E-24
ADAM9-1	ADAM9	70.289	0	-6.1556	0.99087	0.033828	76.363	0	-6.2736	0.99337	0.020281	78.356	0	-6.3103	0.99395	0.017221	18.658	0	-4.297	0.85369	0.42268
ADAM9-10	ADAM9	262.93	168.29	-0.64071	0.7551	0.56546	285.66	0	-8.1632	0.99825	0.011135	293.11	0	-8.2002	0.99839	0.0093028	69.793	8.6738	-2.8715	0.96538	0.18017
ADAM9-11	ADAM9	1347.2	2576.1	0.93469	0.07955	0.20561	1463.6	1434.2	-0.029329	0.60821	0.79347	1501.8	56.3	-4.713	0.98885	0.028503	357.6	589.82	0.72032	0.55324	0.91927
ADAM9-2	ADAM9	50.765	0	-5.6939	0.9873	0.04325	55.151	0	-5.8112	0.99078	0.026315	56.59	0	-5.8478	0.99161	0.022414	13.475	8.6738	-0.5814	0.7884	0.5312
ADAM9-3	ADAM9	36.446	0	-5.2268	0.98234	0.056208	39.596	0	-5.3433	0.9871	0.034836	40.629	0	-5.3795	0.98828	0.029784	9.6743	0	-3.4161	0.69063	0.69708
ADAM9-4	ADAM9	118.45	0	-6.9003	0.99469	0.024076	128.69	0	-7.0189	0.99609	0.014281	132.04	0	-7.0558	0.99641	0.012037	31.441	95.412	1.5714	0.12827	0.39426
ADAM9-5	ADAM9	810.93	0	-9.6652	0.99941	0.018	881.01	0	-9.7846	0.99944	0.011135	903.99	0	-9.8218	0.99948	0.0093028	215.25	572.47	1.407	0.28663	0.65892
ADAM9-6	ADAM9	277.25	144.55	-0.93484	0.81031	0.44939	301.21	0	-8.2394	0.99834	0.011135	309.07	0	-8.2764	0.99847	0.0093028	73.594	17.348	-2.0235	0.93341	0.28292
ADAM9-7	ADAM9	313.7	1065.8	1.7613	0.00253	0.018641	340.81	97.318	-1.7977	0.90651	0.21567	349.7	0	-8.4541	0.99865	0.0093028	83.268	52.043	-0.66783	0.8164	0.48431
ADAM9-8	ADAM9	452.98	0	-8.8265	0.9988	0.018203	492.12	0	-8.9458	0.99899	0.011135	504.96	0	-8.9829	0.99906	0.0093028	120.24	503.08	2.0558	0.057476	0.25943
ADAM9-9	ADAM9	183.53	103.56	-0.81954	0.79229	0.48786	199.39	0	-7.6467	0.99748	0.011732	204.6	0	-7.6837	0.99769	0.0098361	48.717	8.6738	-2.3616	0.94904	0.23984
ADAMTS1-1	ADAMTS1	254.47	97.088	-1.381	0.87024	0.31899	276.46	0	-8.1162	0.99819	0.011135	283.68	0	-8.1532	0.99833	0.0093028	67.547	26.021	-1.343	0.88835	0.36742
ADAMTS1-2	ADAMTS1	262.93	0	-8.044	0.99776	0.01841	285.66	0	-8.1632	0.99825	0.011135	293.11	0	-8.2002	0.99839	0.0093028	69.793	0	-6.1455	0.96538	0.18017
ADAMTS1-3	ADAMTS1	402.86	2970.9	2.8795	1.13E-15	9.21E-14	437.68	3795.4	3.1134	3.94E-13	5.31E-11	449.09	65.952	-2.749	0.95497	0.10221	106.94	26.021	-1.998	0.93269	0.28451
ADAMTS1-4	ADAMTS1	472.5	2.1575	-7.2284	0.99886	0.018203	513.33	1.7073	-7.5697	0.99903	0.011135	526.72	0	-9.0436	0.9991	0.0093028	125.42	78.064	-0.67713	0.82247	0.47369
ADAMTS1-5	ADAMTS1	621.54	36.678	-4.0464	0.98528	0.048627	675.25	0	-9.4014	0.99926	0.011135	692.87	19.303	-5.0949	0.99175	0.022134	164.98	997.48	2.5887	0.005653	0.033476
ADAMTS1-6	ADAMTS1	7.8099	0	-3.1391	0.92252	0.20077	8.4848	0	-3.2456	0.93717	0.14764	8.7062	0	-3.2789	0.94364	0.12659	2.0731	0	-1.6197	0.0090579	0.052443
ADAMTS1-7	ADAMTS1	191.34	0	-7.5875	0.99682	0.019511	207.88	0	-7.7065	0.99759	0.011603	213.3	0	-7.7435	0.99778	0.0097169	50.79	832.68	4.0088	5.15E-21	5.33E-20
ADAMTS1-8	ADAMTS1	118.45	0	-6.9003	0.99469	0.024076	128.69	0	-7.0189	0.99609	0.014281	132.04	0	-7.0558	0.99641	0.012037	31.441	138.78	2.1073	0.018806	0.10479
ADAMTS1-9	ADAMTS1	42.304	0	-5.4364	0.98476	0.049858	45.959	0	-5.5533	0.98891	0.030632	47.158	0	-5.5897	0.98991	0.026148	11.229	17.348	0.58527	0.45423	0.93055
ADAMTS13-1	ADAMTS13	736.74	127.29	-2.5237	0.95366	0.12787	800.4	0	-9.6464	0.99938	0.011135	821.28	0	-9.6835	0.99942	0.0093028	195.56	745.94	1.926	0.10553	0.35731
ADAMTS13-2	ADAMTS13	61.829	0	-5.9734	0.98959	0.037212	67.172	0	-6.0911	0.99245	0.022397	68.924	0	-6.1277	0.99311	0.01904	16.412	0	-4.122	0.83091	0.4592
ADAMTS13-3	ADAMTS13	197.2	584.69	1.5632	0.019425	0.060816	214.24	0	-7.7498	0.99766	0.011512	219.83	0	-7.7868	0.99785	0.0096411	52.345	60.716	0.21031	0.63393	0.79302
ADAMTS13-4	ADAMTS13	251.87	0	-7.9823	0.99765	0.018492	273.64	0	-8.1014	0.99817	0.011135	280.77	0	-8.1384	0.99832	0.0093028	66.856	17.348	-1.8869	0.92604	0.30018
ADAMTS13-5	ADAMTS13	113.89	0	-6.8442	0.99446	0.024637	123.74	0	-6.9627	0.99593	0.014612	126.97	0	-6.9996	0.99627	0.01232	30.232	26.021	-0.20893	0.72298	0.64344
ADAMTS13-6	ADAMTS13	61.829	0	-5.9734	0.98959	0.037212	67.172	0	-6.0911	0.99245	0.022397	68.924	0	-6.1277	0.99311	0.01904	16.412	0	-4.122	0.83091	0.4592
ADAMTS13-7	ADAMTS13	5.8575	0	-2.7777	0.89876	0.25516	6.3636	0	-2.8804	0.91509	0.19646	6.5296	0	-2.9126	0.92405	0.16863	1.5548	0	-1.3532	0.00036063	0.0023574
ADAMTS15-1	ADAMTS15	92.418	0	-6.5456	0.99311	0.028054	100.4	0	-6.664	0.99497	0.01669	103.02	0	-6.7008	0.9954	0.01412	24.531	0	-4.6742	0.8922	0.36069
ADAMTS15-2	ADAMTS15	287.67	0	-8.1733	0.99798	0.018285	312.52	0	-8.2924	0.9984	0.011135	320.68	0	-8.3295	0.99853	0.0093028	76.358	43.369	-0.802	0.83313	0.45598
ADAMTS15-3	ADAMTS15	41.653	0	-5.4146	0.98453	0.050475	45.252	0	-5.5315	0.98874	0.03104	46.433	0	-5.5678	0.98975	0.026503	11.056	0	-3.5917	0.73457	0.62296
ADAMTS15-4	ADAMTS15	117.8	56.095	-1.0571	0.83231	0.40223	127.98	239.03	0.89605	0.26657	0.58706	131.32	0	-7.0479	0.99639	0.012075	31.269	199.5	2.6354	0.00035351	0.0023225
ADAMTS15-5	ADAMTS15	95.672	0	-6.595	0.99335	0.027429	103.94	5.122	-4.0994	0.98524	0.03917	106.65	0	-6.7502	0.99556	0.01379	25.395	0	-4.7222	0.89625	0.35506
ADAMTS15-6	ADAMTS15	98.275	28.048	-1.773	0.90648	0.23774	106.77	20.488	-2.3263	0.9394	0.14282	109.55	0	-6.7886	0.99568	0.013547	26.086	8.6738	-1.4854	0.89929	0.3503
ADAMTS15-7	ADAMTS15	0	0	-0.72319	0.35919	0.74489	0	0	-0.77152	0.29583	0.60561	0	0	-0.78703	0.3487	0.7013	0	0	-0.2299	5.57E-84	8.51E-83
ADAMTS4-1	ADAMTS4	27.986	0	-4.8573	0.9771	0.069662	30.404	0	-4.9729	0.98313	0.044002	31.197	0	-5.0089	0.98469	0.037672	7.4285	0	-3.0753	0.58259	0.87338
ADAMTS4-2	ADAMTS4	146.44	25.89	-2.4549	0.94483	0.14907	159.09	32.439	-2.2593	0.93528	0.15192	163.24	32.171	-2.3078	0.93886	0.137	38.87	30618	9.5849	0	0
ADAMTS4-3	ADAMTS4	31.891	0	-5.0396	0.97985	0.062602	34.646	1.7073	-3.7188	0.98523	0.03917	35.55	0	-5.1918	0.98659	0.033534	8.465	8.6738	0.031477	0.63971	0.78243
ADAMTS4-4	ADAMTS4	668.4	3814.5	2.5109	5.16E-11	3.40E-09	726.16	1700.5	1.2265	0.1213	0.27638	745.1	11.26	-5.9273	0.99554	0.013846	177.42	294.91	0.72988	0.52207	0.96634
ADAMTS4-5	ADAMTS4	102.83	351.68	1.7641	0.012811	0.043622	111.72	0	-6.8166	0.99548	0.015566	114.63	0	-6.8534	0.99587	0.013144	27.295	1691.4	5.9024	0	0
ADAMTS4-6	ADAMTS4	548.65	0	-9.1024	0.99904	0.018203	596.06	0	-9.2217	0.99916	0.011135	611.61	0	-9.2588	0.99923	0.0093028	145.63	43.369	-1.7246	0.91868	0.31569
ADAMTS4-7	ADAMTS4	203.71	8.6301	-4.4099	0.9879	0.041719	221.31	0	-7.7964	0.99773	0.011441	227.09	0	-7.8334	0.99792	0.009576	54.072	520.43	3.2431	1.31E-07	1.02E-06
ADAMTSL4-1	ADAMTSL4	1443.5	53.938	-4.7167	0.99264	0.029329	1568.3	61.464	-4.6509	0.98844	0.031759	1609.2	48.257	-5.0308	0.9911	0.023548	383.17	34270	6.4791	0	0
ADAMTSL4-10	ADAMTSL4	706.8	375.41	-0.91104	0.80931	0.45151	767.88	182.68	-2.0655	0.92342	0.17821	787.91	17.694	-5.3992	0.99336	0.018522	187.61	4128.7	4.4526	1.04E-27	1.17E-26
ADAMTSL4-11	ADAMTSL4	590.3	0	-9.2077	0.99912	0.018203	641.31	0	-9.3271	0.99922	0.011135	658.04	0	-9.3642	0.99928	0.0093028	156.69	641.86	2.0274	0.071972	0.29573
ADAMTSL4-12	ADAMTSL4	516.76	0	-9.0161	0.99897	0.018203	561.41	18.781	-4.8295	0.9901	0.027911	576.06	1.6086	-7.7893	0.99918	0.0093028	137.17	433.69	1.6536	0.17338	0.4664
ADAMTSL4-13	ADAMTSL4	241.46	140.24	-0.77959	0.78345	0.50583	262.32	0	-8.0407	0.99809	0.011158	269.17	0	-8.0777	0.99824	0.0093219	64.092	52.043	-0.29533	0.75291	0.59295
ADAMTSL4-14	ADAMTSL4	636.51	10.788	-5.7571	0.99595	0.021177	691.51	0	-9.4357	0.99928	0.011135	709.55	0	-9.4728	0.99933	0.0093028	168.95	1708.7	3.3306	1.24E-06	9.29E-06
ADAMTSL4-15	ADAMTSL4	10.413	0	-3.5126	0.94086	0.15826	11.313	0	-3.6221	0.95342	0.11132	11.608	0	-3.6563	0.9581	0.095445	2.7641	0	-1.9123	0.061594	0.26967
ADAMTSL4-2	ADAMTSL4	473.8	0	-8.8912	0.99886	0.018203	514.75	0	-9.0105	0.99903	0.011135	528.17	8.0429	-5.8708	0.99551	0.013916	125.77	728.6	2.5249	0.0064239	0.037846
ADAMTSL4-3	ADAMTSL4	102.18	0	-6.689	0.99379	0.026313	111.01	0	-6.8075	0.99546	0.015631	113.91	0	-6.8443	0.99584	0.0132	27.123	17.348	-0.61614	0.79764	0.51679
ADAMTSL4-4	ADAMTSL4	33.192	0	-5.0956	0.98063	0.060664	36.06	0	-5.2118	0.98582	0.037826	37.001	0	-5.248	0.98712	0.032371	8.8105	0	-3.2943	0.65574	0.75602
ADAMTSL4-5	ADAMTSL4	230.39	0	-7.8542	0.99741	0.018718	250.3	0	-7.9733	0.998	0.011204	256.83	0	-8.0103	0.99816	0.0093616	61.155	1144.9	4.2045	3.83E-26	4.23E-25
ADAMTSL4-6	ADAMTSL4	188.74	0	-7.5679	0.99677	0.019593	205.05	0	-7.6868	0.99755	0.011641	210.4	0	-7.7238	0.99775	0.0097525	50.099	17.348	-1.4777	0.89841	0.35139
ADAMTSL4-7	ADAMTSL4	34.494	0	-5.1495	0.98135	0.058802	37.475	0	-5.2658	0.98636	0.036573	38.452	0	-5.302	0.98761	0.031282	9.156	0	-3.3443	0.67052	0.7308
ADAMTSL4-8	ADAMTSL4	374.88	0	-8.5541	0.9985	0.018203	407.27	0	-8.6734	0.99877	0.011135	417.9	0	-8.7105	0.99887	0.0093028	99.507	11562	6.8461	0	0
ADAMTSL4-9	ADAMTSL4	383.34	0	-8.5862	0.99854	0.018203	416.46	0	-8.7055	0.9988	0.011135	427.33	0	-8.7426	0.99889	0.0093028	101.75	6279.8	5.9337	1.90E-252	1.05E-250
ADCK2-1	ADCK2	120.4	120.82	0.0049568	0.59578	0.82834	130.81	6.8293	-4.0734	0.98435	0.041242	134.22	0	-7.0792	0.99647	0.01193	31.96	52.043	0.68645	0.46369	0.94566
ADCK2-2	ADCK2	0	0	-0.72319	0.35919	0.74489	0	0	-0.77152	0.29583	0.60561	0	0	-0.78703	0.3487	0.7013	0	0	-0.2299	5.57E-84	8.51E-83
ADCK2-3	ADCK2	197.85	0	-7.6355	0.99694	0.01932	214.95	0	-7.7545	0.99767	0.011503	220.56	0	-7.7915	0.99786	0.0096326	52.518	17.348	-1.5444	0.90357	0.34261
ADCK2-4	ADCK2	236.25	170.44	-0.46867	0.71651	0.64474	256.67	0	-8.0094	0.99805	0.011168	263.36	0	-8.0464	0.9982	0.0093332	62.71	17.348	-1.7959	0.92067	0.31184
ADCK2-5	ADCK2	0	0	-0.72319	0.35919	0.74489	0	0	-0.77152	0.29583	0.60561	0	0	-0.78703	0.3487	0.7013	0	0	-0.2299	5.57E-84	8.51E-83
ADCK2-6	ADCK2	63.13	0	-6.0029	0.98981	0.03663	68.586	0	-6.1207	0.99261	0.022033	70.375	0	-6.1573	0.99326	0.018724	16.757	8.6738	-0.87626	0.83485	0.45269
ADCK2-7	ADCK2	1036.8	291.26	-1.8281	0.92113	0.20405	1126.4	0	-10.139	0.99956	0.011135	1155.7	0	-10.176	0.99959	0.0093028	275.2	1032.2	1.9033	0.12657	0.39124
ADCK2-8	ADCK2	32.541	0	-5.0679	0.98025	0.061626	35.353	0	-5.184	0.98553	0.038485	36.276	0	-5.2202	0.98686	0.032945	8.6378	8.6738	0.0053826	0.64789	0.76856
ADCK5-1	ADCK5	986.66	224.38	-2.1316	0.93894	0.16298	1071.9	0	-10.067	0.99954	0.011135	1099.9	0	-10.104	0.99957	0.0093028	261.9	7095.1	4.7545	1.48E-38	1.83E-37
ADCK5-10	ADCK5	57.924	0	-5.8808	0.98888	0.039096	62.929	0	-5.9984	0.99194	0.023613	64.571	0	-6.035	0.99265	0.020089	15.375	8.6738	-0.75936	0.81793	0.48125
ADCK5-11	ADCK5	890.33	0	-9.7998	0.99947	0.017057	967.27	0	-9.9193	0.99949	0.011135	992.5	0	-9.9564	0.99952	0.0093028	236.33	3703.7	3.9644	1.12E-13	1.03E-12
ADCK5-12	ADCK5	194.6	30.205	-2.648	0.95265	0.13047	211.41	0	-7.7307	0.99763	0.011551	216.93	0	-7.7677	0.99782	0.0096744	51.654	22274	8.7247	0	0
ADCK5-13	ADCK5	798.57	12930	4.0155	3.95E-104	1.22E-101	867.57	2491	1.5206	0.043969	0.10547	890.21	98.123	-3.1685	0.96652	0.077228	211.97	1760.8	3.0483	0.00013954	0.00093936
ADCK5-14	ADCK5	89.163	17.26	-2.3038	0.93876	0.16338	96.868	0	-6.6128	0.99479	0.017108	99.396	0	-6.6496	0.99523	0.014479	23.667	8.6738	-1.3505	0.88783	0.36825
ADCK5-2	ADCK5	511.55	632.15	0.30486	0.41933	0.85592	555.76	46.098	-3.5633	0.97493	0.062879	570.25	0	-9.158	0.99917	0.0093028	135.79	78.064	-0.79082	0.83766	0.44851
ADCK5-3	ADCK5	15.62	0	-4.0548	0.95976	0.11296	16.97	0	-4.1675	0.96936	0.075455	17.412	0	-4.2026	0.97233	0.064671	4.1461	8.6738	0.91059	0.25508	0.60629
ADCK5-4	ADCK5	527.82	0	-9.0466	0.999	0.018203	573.43	0	-9.166	0.99913	0.011135	588.39	0	-9.2031	0.9992	0.0093028	140.1	286.23	1.0255	0.40843	0.85985
ADCK5-5	ADCK5	642.37	1031.3	0.68214	0.22351	0.52054	697.88	1386.4	0.98922	0.20984	0.46633	716.08	83.646	-3.0826	0.96446	0.081724	170.51	43.369	-1.9507	0.93161	0.28732
ADCK5-6	ADCK5	706.8	32.363	-4.407	0.98901	0.038758	767.88	3.4147	-7.4443	0.9987	0.011135	787.91	0	-9.6237	0.9994	0.0093028	187.61	86.738	-1.1042	0.87379	0.39095
ADCK5-7	ADCK5	110.64	0	-6.8027	0.99429	0.025071	120.2	0	-6.9213	0.99581	0.01487	123.34	0	-6.9581	0.99616	0.012545	29.368	8.6738	-1.6504	0.91161	0.32771
ADCK5-8	ADCK5	876.67	0	-9.7775	0.99946	0.017233	952.42	0	-9.897	0.99948	0.011135	977.27	0	-9.9341	0.99952	0.0093028	232.7	4926.7	4.3982	1.96E-24	2.12E-23
ADCK5-9	ADCK5	96.973	10.788	-3.0551	0.96596	0.097764	105.35	0	-6.7327	0.99521	0.016156	108.1	0	-6.7695	0.99562	0.013659	25.74	971.46	5.1845	7.67E-130	2.93E-128
ADCY1-1	ADCY1	310.44	0	-8.2828	0.99814	0.018254	337.27	0	-8.402	0.99852	0.011135	346.07	0	-8.4391	0.99863	0.0093028	82.404	667.88	3.0036	3.21E-05	0.00022456
ADCY1-2	ADCY1	74.845	0	-6.245	0.99144	0.032345	81.313	0	-6.363	0.99378	0.019358	83.434	0	-6.3998	0.99432	0.016424	19.867	26.021	0.37289	0.55453	0.91716
ADCY1-3	ADCY1	32.541	0	-5.0679	0.98025	0.061626	35.353	0	-5.184	0.98553	0.038485	36.276	0	-5.2202	0.98686	0.032945	8.6378	0	-3.2687	0.64789	0.76856
ADCY1-4	ADCY1	74.194	0	-6.2326	0.99136	0.032544	80.606	0	-6.3506	0.99372	0.019478	82.709	0	-6.3873	0.99427	0.016531	19.694	8.6738	-1.0971	0.86231	0.40841
ADCY1-5	ADCY1	157.5	0	-7.3083	0.99608	0.020938	171.11	0	-7.4272	0.99706	0.012413	175.57	0	-7.4641	0.9973	0.010428	41.807	17.348	-1.2222	0.87578	0.38756
ADCY1-6	ADCY1	258.38	94.931	-1.435	0.87599	0.30659	280.71	170.73	-0.71402	0.77998	0.48812	288.03	0	-8.1751	0.99836	0.0093028	68.584	3547.6	5.6723	1.05E-194	5.01E-193
ADCY1-7	ADCY1	121.05	0	-6.9314	0.99481	0.023797	131.51	0	-7.05	0.99617	0.014115	134.95	0	-7.0869	0.99649	0.011893	32.132	17.348	-0.85266	0.83305	0.45598
ADCY10-1	ADCY10	356	1037.8	1.5409	0.011203	0.039388	386.77	81.952	-2.2248	0.93249	0.15823	396.86	0	-8.6361	0.99881	0.0093028	94.497	60.716	-0.6298	0.81262	0.49043
ADCY10-2	ADCY10	577.94	1499.5	1.3739	0.018146	0.057542	627.88	392.69	-0.67573	0.77102	0.50723	644.26	0	-9.3337	0.99927	0.0093028	153.41	980.14	2.6677	0.0029996	0.018279
ADCY10-3	ADCY10	43.605	0	-5.4791	0.98522	0.048724	47.374	0	-5.5961	0.98925	0.029873	48.609	0	-5.6325	0.99022	0.025492	11.575	0	-3.6524	0.74816	0.60076
ADCY10-4	ADCY10	215.42	0	-7.7577	0.99721	0.018933	234.04	0	-7.8768	0.99786	0.011301	240.15	0	-7.9138	0.99803	0.0094495	57.182	1240.3	4.4152	1.60E-35	1.93E-34
ADCY10-5	ADCY10	337.78	0	-8.4042	0.99831	0.018203	366.97	0	-8.5234	0.99864	0.011135	376.54	0	-8.5605	0.99874	0.0093028	89.66	26.021	-1.7464	0.91835	0.31622
ADCY10-6	ADCY10	1056.9	0	-10.047	0.99958	0.014866	1148.3	0	-10.167	0.99957	0.011135	1178.2	0	-10.204	0.9996	0.0093028	280.55	3400.1	3.5945	3.15E-08	2.51E-07
ADCY10-7	ADCY10	223.23	0	-7.8089	0.99732	0.018782	242.52	0	-7.9279	0.99793	0.011235	248.85	0	-7.9649	0.9981	0.009391	59.255	1040.9	4.1119	3.11E-23	3.32E-22
ADCY10-8	ADCY10	167.91	0	-7.4001	0.99634	0.020426	182.42	0	-7.519	0.99725	0.012111	187.18	0	-7.556	0.99747	0.010165	44.571	26.021	-0.75401	0.82201	0.47448
ADCY2-1	ADCY2	15.62	250.27	3.9183	7.11E-23	7.39E-21	16.97	0	-4.1675	0.96936	0.075455	17.412	0	-4.2026	0.97233	0.064671	4.1461	312.26	5.9277	0	0
ADCY2-10	ADCY2	231.04	0	-7.8583	0.99742	0.018707	251.01	0	-7.9773	0.998	0.011202	257.56	0	-8.0143	0.99816	0.0093608	61.328	8.6738	-2.6877	0.96023	0.20105
ADCY2-11	ADCY2	22.779	0	-4.5716	0.97202	0.082624	24.747	0	-4.6864	0.97918	0.053049	25.393	0	-4.7221	0.98115	0.045451	6.0464	0	-2.8169	0.47783	0.96634
ADCY2-2	ADCY2	266.84	0	-8.0652	0.9978	0.018385	289.9	0	-8.1844	0.99827	0.011135	297.46	0	-8.2214	0.99841	0.0093028	70.83	2437.3	5.0852	5.06E-85	1.53E-83
ADCY2-3	ADCY2	108.69	0	-6.7773	0.99418	0.025348	118.08	0	-6.8958	0.99573	0.015039	121.16	0	-6.9326	0.99609	0.012692	28.85	8.6738	-1.6256	0.90987	0.3314
ADCY2-4	ADCY2	0	0	-0.72319	0.35919	0.74489	0	0	-0.77152	0.29583	0.60561	0	0	-0.78703	0.3487	0.7013	0	0	-0.2299	5.57E-84	8.51E-83
ADCY2-5	ADCY2	706.15	32.363	-4.4057	0.98899	0.0388	767.17	8.5366	-6.3318	0.99675	0.012961	787.18	0	-9.6224	0.9994	0.0093028	187.44	685.23	1.8646	0.12109	0.38241
ADCY2-6	ADCY2	332.57	0	-8.3819	0.99828	0.018204	361.31	0	-8.5011	0.99862	0.011135	370.74	0	-8.5381	0.99872	0.0093028	88.278	208.17	1.2283	0.30756	0.69485
ADCY2-7	ADCY2	767.98	893.21	0.21768	0.44377	0.90035	834.34	0	-9.7062	0.9994	0.011135	856.11	1.6086	-8.3601	0.99945	0.0093028	203.85	3365.4	4.0386	1.35E-15	1.28E-14
ADCY2-8	ADCY2	408.72	632.15	0.62792	0.2766	0.63044	444.04	0	-8.7978	0.99888	0.011135	455.62	0	-8.8349	0.99896	0.0093028	108.49	16792	7.261	0	0
ADCY2-9	ADCY2	1027.7	315	-1.7028	0.91165	0.226	1116.5	187.81	-2.5652	0.94739	0.12497	1145.6	0	-10.163	0.99959	0.0093028	272.78	3599.6	3.7172	1.21E-09	1.00E-08
ADCY3-1	ADCY3	477.06	0	-8.901	0.99887	0.018203	518.28	0	-9.0204	0.99904	0.011135	531.8	0	-9.0575	0.99911	0.0093028	126.63	17.348	-2.7983	0.96301	0.19005
ADCY3-2	ADCY3	93.068	0	-6.5556	0.99316	0.027941	101.11	0	-6.674	0.99501	0.016613	103.75	0	-6.7108	0.99543	0.014054	24.704	17.348	-0.4864	0.77487	0.55504
ADCY3-3	ADCY3	301.98	0	-8.2431	0.99808	0.018274	328.08	0	-8.3623	0.99848	0.011135	336.64	0	-8.3993	0.9986	0.0093028	80.158	1006.2	3.6334	2.07E-11	1.81E-10
ADCY3-4	ADCY3	18.223	0	-4.2648	0.96529	0.099398	19.798	0	-4.3784	0.97384	0.065265	20.314	0	-4.4138	0.97635	0.055958	4.8371	555.12	6.574	0	0
ADCY3-5	ADCY3	432.15	0	-8.7587	0.99873	0.018203	469.49	0	-8.878	0.99894	0.011135	481.74	0	-8.9151	0.99902	0.0093028	114.71	52.043	-1.1253	0.87191	0.39404
ADCY3-6	ADCY3	70.289	0	-6.1556	0.99087	0.033828	76.363	0	-6.2736	0.99337	0.020281	78.356	0	-6.3103	0.99395	0.017221	18.658	581.14	4.8882	1.37E-94	4.39E-93
ADCY3-7	ADCY3	219.33	0	-7.7835	0.99726	0.018863	238.28	0	-7.9026	0.9979	0.011271	244.5	0	-7.9396	0.99807	0.0094243	58.218	8.6738	-2.6139	0.95794	0.20985
ADCY3-8	ADCY3	246.01	0	-7.9484	0.99759	0.01854	267.27	0	-8.0676	0.99813	0.011148	274.24	0	-8.1046	0.99828	0.0093131	65.301	52.043	-0.32189	0.7581	0.58388
ADCY4-1	ADCY4	70.94	0	-6.1687	0.99095	0.033613	77.07	0	-6.2867	0.99343	0.020148	79.081	0	-6.3234	0.994	0.017103	18.83	8.6738	-1.0356	0.8552	0.42021
ADCY4-2	ADCY4	946.3	0	-9.8877	0.99951	0.016364	1028.1	1.7073	-8.5703	0.99952	0.011135	1054.9	0	-10.044	0.99955	0.0093028	251.19	156.13	-0.68255	0.83176	0.45819
ADCY4-3	ADCY4	141.23	166.13	0.23274	0.50806	0.98565	153.43	0	-7.2708	0.99672	0.013	157.44	0	-7.3078	0.99699	0.010934	37.488	17.348	-1.0688	0.85966	0.41289
ADCY4-4	ADCY4	522.61	282.63	-0.88447	0.8026	0.46582	567.78	112.68	-2.3228	0.9371	0.1478	582.59	0	-9.1888	0.99919	0.0093028	138.72	2350.6	4.073	7.12E-18	7.04E-17
ADCY4-5	ADCY4	230.39	10.788	-4.295	0.98674	0.044792	250.3	0	-7.9733	0.998	0.011204	256.83	0	-8.0103	0.99816	0.0093616	61.155	34.695	-0.80015	0.83085	0.45927
ADCY4-6	ADCY4	650.18	10.788	-5.7877	0.99606	0.020977	706.36	0	-9.4663	0.9993	0.011135	724.79	0	-9.5034	0.99935	0.0093028	172.58	442.36	1.3529	0.29542	0.67474
ADCY4-7	ADCY4	20.826	0	-4.448	0.96948	0.089033	22.626	0	-4.5623	0.97719	0.057646	23.216	0	-4.5979	0.97935	0.049396	5.5282	537.77	6.3669	0	0
ADCY5-1	ADCY5	1023.1	1260	0.3002	0.39093	0.80346	1111.5	1405.1	0.33791	0.4795	0.96104	1140.5	27.346	-5.3317	0.9929	0.019541	271.57	138.78	-0.96347	0.86368	0.40634
ADCY5-10	ADCY5	364.46	0	-8.5136	0.99845	0.018203	395.96	0	-8.6328	0.99874	0.011135	406.29	0	-8.6699	0.99884	0.0093028	96.743	1058.2	3.4378	1.61E-08	1.29E-07
ADCY5-11	ADCY5	109.34	0	-6.7858	0.99422	0.025262	118.79	0	-6.9043	0.99576	0.014985	121.89	0	-6.9412	0.99611	0.012645	29.023	8.6738	-1.6339	0.91046	0.33011
ADCY5-12	ADCY5	1060.2	174.76	-2.594	0.95909	0.11467	1151.8	1.7073	-8.7341	0.99957	0.011135	1181.9	0	-10.208	0.9996	0.0093028	281.42	225.52	-0.3182	0.78251	0.54219
ADCY5-13	ADCY5	52.066	0	-5.7297	0.98762	0.042445	56.565	0	-5.8471	0.99102	0.025778	58.041	0	-5.8836	0.99182	0.021949	13.82	0	-3.8895	0.79443	0.52092
ADCY5-14	ADCY5	115.85	0	-6.8685	0.99456	0.024387	125.86	0	-6.9871	0.996	0.014465	129.14	0	-7.0239	0.99633	0.012197	30.75	86.738	1.4664	0.16168	0.4473
ADCY5-2	ADCY5	173.12	0	-7.4439	0.99646	0.020175	188.08	0	-7.5629	0.99733	0.011972	192.99	0	-7.5998	0.99755	0.010047	45.953	8.6738	-2.2791	0.94572	0.25027
ADCY5-3	ADCY5	96.973	0	-6.6143	0.99345	0.027178	105.35	0	-6.7327	0.99521	0.016156	108.1	0	-6.7695	0.99562	0.013659	25.74	0	-4.741	0.89779	0.35238
ADCY5-4	ADCY5	150.99	0	-7.2479	0.99589	0.021292	164.04	25.61	-2.6328	0.95132	0.11614	168.32	0	-7.4036	0.99719	0.010603	40.079	4536.4	6.7873	0	0
ADCY5-5	ADCY5	0	0	-0.72319	0.35919	0.74489	0	0	-0.77152	0.29583	0.60561	0	0	-0.78703	0.3487	0.7013	0	0	-0.2299	5.57E-84	8.51E-83
ADCY5-6	ADCY5	278.55	282.63	0.020906	0.56261	0.88873	302.63	39.269	-2.9146	0.95996	0.096691	310.52	0	-8.2832	0.99848	0.0093028	73.939	26.021	-1.4716	0.89901	0.35081
ADCY5-7	ADCY5	510.25	0	-8.9979	0.99896	0.018203	554.34	0	-9.1172	0.9991	0.011135	568.8	0	-9.1543	0.99917	0.0093028	135.44	6618.1	5.6003	4.47E-147	1.83E-145
ADCY5-8	ADCY5	652.78	0	-9.3527	0.99922	0.018203	709.19	0	-9.4721	0.9993	0.011135	727.69	0	-9.5092	0.99935	0.0093028	173.27	130.11	-0.41061	0.78887	0.53103
ADCY5-9	ADCY5	544.09	0	-9.0904	0.99903	0.018203	591.11	0	-9.2097	0.99916	0.011135	606.53	0	-9.2468	0.99922	0.0093028	144.42	355.62	1.2941	0.30836	0.69623
ADCY6-1	ADCY6	841.52	494.07	-0.76707	0.78255	0.5077	914.24	399.52	-1.1923	0.84859	0.34158	938.09	0	-9.8751	0.9995	0.0093028	223.37	2905.7	3.6954	8.40E-10	7.01E-09
ADCY6-2	ADCY6	1350.5	1406.7	0.058814	0.50252	0.99554	1467.2	554.88	-1.4012	0.87143	0.29224	1505.4	0	-10.557	0.99969	0.0093028	358.47	6826.3	4.2474	5.00E-18	4.95E-17
ADCY6-3	ADCY6	66.384	19.418	-1.7226	0.90469	0.24192	72.121	0	-6.1922	0.99298	0.021182	74.003	0	-6.2289	0.99359	0.017991	17.621	17.348	-0.021344	0.66853	0.73435
ADCY6-4	ADCY6	83.957	0	-6.4087	0.99239	0.029906	91.212	0	-6.5269	0.99446	0.017827	93.591	0	-6.5636	0.99494	0.015103	22.285	0	-4.5414	0.88007	0.3803
ADCY6-5	ADCY6	132.77	0	-7.0636	0.99529	0.022666	144.24	0	-7.1823	0.99651	0.013425	148.01	0	-7.2192	0.9968	0.011302	35.242	0	-5.1796	0.9276	0.2967
ADCY6-6	ADCY6	568.17	375.41	-0.59657	0.74219	0.59224	617.27	0	-9.2721	0.99919	0.011135	633.37	1.6086	-7.9259	0.99925	0.0093028	150.82	303.58	1.0045	0.41972	0.87727
ADCY6-7	ADCY6	566.87	0	-9.1494	0.99908	0.018203	615.86	0	-9.2688	0.99919	0.011135	631.92	0	-9.3059	0.99925	0.0093028	150.47	60.716	-1.2953	0.88877	0.36653
ADCY7-1	ADCY7	113.89	0	-6.8442	0.99446	0.024637	123.74	0	-6.9627	0.99593	0.014612	126.97	0	-6.9996	0.99627	0.01232	30.232	8.6738	-1.6909	0.91438	0.32271
ADCY7-10	ADCY7	0	0	-0.72319	0.35919	0.74489	0	0	-0.77152	0.29583	0.60561	0	0	-0.78703	0.3487	0.7013	0	0	-0.2299	5.57E-84	8.51E-83
ADCY7-11	ADCY7	74.845	0	-6.245	0.99144	0.032345	81.313	0	-6.363	0.99378	0.019358	83.434	0	-6.3998	0.99432	0.016424	19.867	17.348	-0.18562	0.71105	0.66328
ADCY7-12	ADCY7	20.176	0	-4.4043	0.96853	0.091364	21.919	0	-4.5185	0.97643	0.059353	22.491	0	-4.554	0.97867	0.050853	5.3554	0	-2.668	0.4087	0.85985
ADCY7-13	ADCY7	293.52	97.088	-1.5862	0.89101	0.27291	318.89	0	-8.3214	0.99843	0.011135	327.21	0	-8.3585	0.99855	0.0093028	77.913	78.064	0.0027666	0.69557	0.68915
ADCY7-14	ADCY7	0	0	-0.72319	0.35919	0.74489	0	0	-0.77152	0.29583	0.60561	0	0	-0.78703	0.3487	0.7013	0	0	-0.2299	5.57E-84	8.51E-83
ADCY7-2	ADCY7	303.29	0	-8.2493	0.99809	0.018274	329.49	22.195	-3.8327	0.97974	0.051786	338.09	0	-8.4055	0.9986	0.0093028	80.504	26.021	-1.5928	0.90807	0.33482
ADCY7-3	ADCY7	389.2	0	-8.6081	0.99857	0.018203	422.83	0	-8.7273	0.99882	0.011135	433.86	0	-8.7644	0.99891	0.0093028	103.31	17.348	-2.5072	0.95392	0.22385
ADCY7-4	ADCY7	250.57	0	-7.9748	0.99764	0.018492	272.22	0	-8.0939	0.99816	0.011135	279.32	0	-8.1309	0.99831	0.0093028	66.511	268.89	1.9992	0.0507	0.23931
ADCY7-5	ADCY7	872.11	0	-9.77	0.99946	0.01729	947.47	0	-9.8895	0.99948	0.011135	972.19	0	-9.9266	0.99951	0.0093028	231.49	850.03	1.872	0.12819	0.39426
ADCY7-6	ADCY7	115.85	0	-6.8685	0.99456	0.024387	125.86	0	-6.9871	0.996	0.014465	129.14	0	-7.0239	0.99633	0.012197	30.75	8.6738	-1.7146	0.91596	0.3199
ADCY7-7	ADCY7	158.15	0	-7.3143	0.99609	0.020911	171.82	0	-7.4331	0.99707	0.0124	176.3	0	-7.47	0.99732	0.010414	41.979	60.716	0.52201	0.53267	0.95064
ADCY7-8	ADCY7	540.84	21.575	-4.5851	0.98996	0.036265	587.57	0	-9.2011	0.99915	0.011135	602.9	0	-9.2382	0.99922	0.0093028	143.56	43.369	-1.704	0.91739	0.31752
ADCY7-9	ADCY7	495.28	0	-8.955	0.99892	0.018203	538.08	0	-9.0744	0.99907	0.011135	552.12	0	-9.1114	0.99914	0.0093028	131.47	416.34	1.6556	0.17058	0.46218
ADCY8-1	ADCY8	46.86	280.48	2.5561	3.10E-05	0.0013231	50.909	749.52	3.8538	4.32E-33	9.17E-31	52.237	0	-5.7344	0.9909	0.023973	12.438	0	-3.7483	0.76811	0.56584
ADCY8-10	ADCY8	67.686	0	-6.1019	0.99051	0.034772	73.535	0	-6.2198	0.99311	0.020876	75.454	0	-6.2565	0.99371	0.017732	17.967	17.348	-0.047868	0.6758	0.72312
ADCY8-11	ADCY8	408.72	914.79	1.1604	0.068174	0.17952	444.04	0	-8.7978	0.99888	0.011135	455.62	0	-8.8349	0.99896	0.0093028	108.49	806.66	2.8829	0.00025373	0.0016808
ADCY8-12	ADCY8	102.83	0	-6.6981	0.99384	0.026202	111.72	0	-6.8166	0.99548	0.015566	114.63	0	-6.8534	0.99587	0.013144	27.295	503.08	4.155	2.32E-30	2.67E-29
ADCY8-13	ADCY8	430.85	500.54	0.21585	0.46746	0.9424	468.08	819.52	0.8067	0.29094	0.60561	480.29	38.606	-3.6031	0.97582	0.057174	114.36	0	-6.85	0.97958	0.11326
ADCY8-14	ADCY8	0	0	-0.72319	0.35919	0.74489	0	0	-0.77152	0.29583	0.60561	0	0	-0.78703	0.3487	0.7013	0	0	-0.2299	5.57E-84	8.51E-83
ADCY8-2	ADCY8	337.13	0	-8.4014	0.99831	0.018203	366.26	0	-8.5207	0.99864	0.011135	375.82	0	-8.5577	0.99874	0.0093028	89.487	1223	3.7578	4.50E-13	4.06E-12
ADCY8-3	ADCY8	527.17	0	-9.0449	0.999	0.018203	572.73	0	-9.1642	0.99913	0.011135	587.67	0	-9.2013	0.9992	0.0093028	139.93	2610.8	4.212	1.73E-21	1.81E-20
ADCY8-4	ADCY8	465.99	0	-8.8673	0.99884	0.018203	506.26	0	-8.9866	0.99901	0.011135	519.47	0	-9.0237	0.99909	0.0093028	123.69	216.84	0.80492	0.48161	0.97204
ADCY8-5	ADCY8	88.513	0	-6.484	0.9928	0.028878	96.161	0	-6.6023	0.99475	0.017189	98.67	0	-6.6391	0.9952	0.014549	23.495	17.348	-0.41688	0.76157	0.5778
ADCY8-6	ADCY8	132.12	0	-7.0566	0.99527	0.022723	143.53	0	-7.1753	0.99649	0.013459	147.28	0	-7.2122	0.99679	0.011329	35.069	8.6738	-1.8986	0.92721	0.29751
ADCY8-7	ADCY8	98.275	187.7	0.92662	0.2361	0.54709	106.77	0	-6.7518	0.99527	0.016027	109.55	0	-6.7886	0.99568	0.013547	26.086	17.348	-0.56196	0.78844	0.5312
ADCY8-8	ADCY8	89.814	0	-6.5048	0.9929	0.028604	97.575	0	-6.6232	0.99482	0.017021	100.12	0	-6.6599	0.99527	0.014406	23.84	0	-4.6346	0.88873	0.36653
ADCY8-9	ADCY8	236.9	0	-7.8942	0.99749	0.018629	257.37	0	-8.0133	0.99805	0.011168	264.09	0	-8.0503	0.99821	0.0093332	62.883	34.695	-0.8397	0.83608	0.45088
ADCY9-1	ADCY9	251.22	0	-7.9785	0.99764	0.018492	272.93	0	-8.0977	0.99816	0.011135	280.05	0	-8.1347	0.99831	0.0093028	66.683	312.26	2.2105	0.020909	0.11574
ADCY9-2	ADCY9	337.13	0	-8.4014	0.99831	0.018203	366.26	0	-8.5207	0.99864	0.011135	375.82	0	-8.5577	0.99874	0.0093028	89.487	6115	6.0787	7.3477e-320	4.5964e-318
ADCY9-3	ADCY9	151.64	0	-7.254	0.99591	0.021264	164.75	0	-7.3728	0.99695	0.012595	169.04	0	-7.4098	0.9972	0.010588	40.252	0	-5.3664	0.93735	0.27256
ADCY9-4	ADCY9	617.64	0	-9.2729	0.99917	0.018203	671.01	409.76	-0.71019	0.7772	0.49406	688.51	0	-9.4294	0.99931	0.0093028	163.94	78.064	-1.0609	0.86857	0.39851
ADCY9-5	ADCY9	191.34	0	-7.5875	0.99682	0.019511	207.88	0	-7.7065	0.99759	0.011603	213.3	0	-7.7435	0.99778	0.0097169	50.79	303.58	2.5561	0.0016881	0.010498
ADCY9-6	ADCY9	761.47	60.41	-3.6341	0.98063	0.060664	827.27	0	-9.694	0.9994	0.011135	848.85	0	-9.7311	0.99944	0.0093028	202.12	6219.1	4.9365	8.21E-53	1.10E-51
ADCY9-7	ADCY9	113.89	0	-6.8442	0.99446	0.024637	123.74	0	-6.9627	0.99593	0.014612	126.97	0	-6.9996	0.99627	0.01232	30.232	138.78	2.1621	0.01358	0.077369
ADCY9-8	ADCY9	89.814	0	-6.5048	0.9929	0.028604	97.575	0	-6.6232	0.99482	0.017021	100.12	0	-6.6599	0.99527	0.014406	23.84	8.6738	-1.3605	0.88873	0.36653
ADCYAP1R1-1	ADCYAP1R1	100.88	0	-6.6707	0.99371	0.02654	109.6	0	-6.7892	0.9954	0.015766	112.45	0	-6.826	0.99579	0.013316	26.777	17.348	-0.5983	0.79466	0.52092
ADCYAP1R1-2	ADCYAP1R1	331.92	0	-8.379	0.99828	0.018204	360.6	47.805	-2.8893	0.95906	0.098775	370.01	0	-8.5353	0.99872	0.0093028	88.105	988.81	3.4736	4.24E-09	3.47E-08
ADCYAP1R1-3	ADCYAP1R1	359.26	0	-8.4929	0.99843	0.018203	390.3	0	-8.6121	0.99872	0.011135	400.48	0	-8.6492	0.99882	0.0093028	95.361	615.84	2.6784	0.0014789	0.0092318
ADCYAP1R1-4	ADCYAP1R1	59.225	0	-5.9123	0.98913	0.038425	64.343	0	-6.03	0.99212	0.02318	66.022	0	-6.0666	0.99281	0.019718	15.721	0	-4.0636	0.82246	0.47369
ADCYAP1R1-5	ADCYAP1R1	0	0	-0.72319	0.35919	0.74489	0	0	-0.77152	0.29583	0.60561	0	0	-0.78703	0.3487	0.7013	0	0	-0.2299	5.57E-84	8.51E-83
ADCYAP1R1-6	ADCYAP1R1	393.1	0	-8.6224	0.99858	0.018203	427.07	0	-8.7417	0.99883	0.011135	438.21	0	-8.7788	0.99892	0.0093028	104.34	6236.4	5.8878	3.39E-235	1.79E-233
ADCYAP1R1-7	ADCYAP1R1	217.38	0	-7.7707	0.99724	0.018892	236.16	0	-7.8897	0.99788	0.011283	242.32	0	-7.9267	0.99805	0.0094352	57.7	17.348	-1.6778	0.91307	0.32533
ADIG-1	ADIG	0	0	-0.72319	0.35919	0.74489	0	0	-0.77152	0.29583	0.60561	0	0	-0.78703	0.3487	0.7013	0	0	-0.2299	5.57E-84	8.51E-83
ADIG-2	ADIG	0	0	-0.72319	0.35919	0.74489	0	0	-0.77152	0.29583	0.60561	0	0	-0.78703	0.3487	0.7013	0	0	-0.2299	5.57E-84	8.51E-83
ADIG-3	ADIG	232.35	0	-7.8663	0.99743	0.018685	252.42	0	-7.9854	0.99801	0.011192	259.01	0	-8.0224	0.99817	0.0093527	61.674	234.19	1.9079	0.066634	0.28298
ADIG-4	ADIG	50.765	0	-5.6939	0.9873	0.04325	55.151	0	-5.8112	0.99078	0.026315	56.59	0	-5.8478	0.99161	0.022414	13.475	8.6738	-0.5814	0.7884	0.5312
ADIG-5	ADIG	121.7	0	-6.939	0.99484	0.023727	132.22	0	-7.0577	0.99619	0.014071	135.67	0	-7.0946	0.99651	0.011854	32.305	0	-5.0577	0.92038	0.31229
ADIG-6	ADIG	497.23	32.363	-3.9005	0.98303	0.054452	540.2	0	-9.08	0.99908	0.011135	554.29	0	-9.1171	0.99915	0.0093028	131.98	18796	7.1431	0	0
ADIG-7	ADIG	624.79	1628.9	1.381	0.015947	0.051771	678.79	2480.8	1.8682	0.0070168	0.021182	696.49	151.21	-2.1962	0.93207	0.15169	165.84	928.09	2.4773	0.011167	0.064173
ADIPOR1-1	ADIPOR1	236.25	0	-7.8903	0.99748	0.018637	256.67	0	-8.0094	0.99805	0.011168	263.36	0	-8.0464	0.9982	0.0093332	62.71	26.021	-1.2374	0.87873	0.38283
ADIPOR1-2	ADIPOR1	82.004	0	-6.3751	0.9922	0.030381	89.091	0	-6.4933	0.99433	0.018125	91.415	0	-6.5301	0.99482	0.015363	21.767	4336.9	7.5739	0	0
ADIPOR1-3	ADIPOR1	436.71	746.5	0.77212	0.20582	0.48389	474.44	1.7073	-7.4563	0.99895	0.011135	486.82	0	-8.9302	0.99903	0.0093028	115.92	4840	5.3717	2.37E-111	8.24E-110
ADIPOR1-4	ADIPOR1	174.42	0	-7.4547	0.99648	0.020105	189.49	0	-7.5736	0.99735	0.011937	194.44	0	-7.6106	0.99757	0.010014	46.298	355.62	2.9145	2.70E-05	0.00018946
ADIPOR1-5	ADIPOR1	42.304	0	-5.4364	0.98476	0.049858	45.959	0	-5.5533	0.98891	0.030632	47.158	0	-5.5897	0.98991	0.026148	11.229	8.6738	-0.33816	0.73925	0.61498
ADIPOR1-6	ADIPOR1	160.1	0	-7.3318	0.99614	0.020816	173.94	0	-7.4507	0.99711	0.012342	178.48	0	-7.4877	0.99735	0.010362	42.498	26.021	-0.68684	0.81214	0.49146
ADIPOR1-7	ADIPOR1	577.28	435.82	-0.40474	0.69103	0.69659	627.17	372.2	-0.75121	0.78465	0.47811	643.53	0	-9.3321	0.99927	0.0093028	153.23	208.17	0.43956	0.60442	0.84036
ADIPOR2-1	ADIPOR2	65.083	0	-6.0462	0.99012	0.035796	70.707	0	-6.164	0.99283	0.02151	72.551	0	-6.2007	0.99346	0.018272	17.276	8.6738	-0.91776	0.84044	0.44349
ADIPOR2-2	ADIPOR2	223.23	0	-7.8089	0.99732	0.018782	242.52	0	-7.9279	0.99793	0.011235	248.85	0	-7.9649	0.9981	0.009391	59.255	43.369	-0.44153	0.77759	0.55047
ADIPOR2-3	ADIPOR2	409.37	0	-8.6808	0.99865	0.018203	444.75	0	-8.8001	0.99888	0.011135	456.35	0	-8.8372	0.99896	0.0093028	108.66	34.695	-1.6193	0.91091	0.32927
ADIPOR2-4	ADIPOR2	29.287	0	-4.9206	0.9781	0.06713	31.818	0	-5.0364	0.98389	0.042261	32.648	0	-5.0725	0.98538	0.036173	7.774	0	-3.1332	0.60331	0.84136
ADIPOR2-5	ADIPOR2	13.667	0	-3.8745	0.95429	0.12627	14.848	0	-3.9863	0.96484	0.085675	15.236	0	-4.0211	0.96829	0.073404	3.6279	0	-2.2103	0.1792	0.47621
ADIPOR2-6	ADIPOR2	149.69	192.02	0.35716	0.45547	0.92101	162.63	0	-7.3543	0.99691	0.012663	166.87	0	-7.3912	0.99716	0.010646	39.734	17.348	-1.1506	0.86852	0.39851
ADIPOR2-7	ADIPOR2	161.41	0	-7.3435	0.99618	0.020746	175.35	0	-7.4623	0.99713	0.012302	179.93	0	-7.4993	0.99737	0.010325	42.843	8.6738	-2.1802	0.94144	0.26233
ADORA1-1	ADORA1	0	0	-0.72319	0.35919	0.74489	0	0	-0.77152	0.29583	0.60561	0	0	-0.78703	0.3487	0.7013	0	0	-0.2299	5.57E-84	8.51E-83
ADORA1-10	ADORA1	344.94	0	-8.4344	0.99835	0.018203	374.75	13.659	-4.6799	0.98918	0.030044	384.52	0	-8.5907	0.99877	0.0093028	91.56	43.369	-1.0608	0.86392	0.40634
ADORA1-11	ADORA1	305.24	0	-8.2585	0.99811	0.018271	331.62	0	-8.3777	0.99849	0.011135	340.27	0	-8.4148	0.99861	0.0093028	81.022	2003.6	4.6112	1.68E-42	2.13E-41
ADORA1-12	ADORA1	2.6033	0	-1.8493	0.7884	0.49557	2.8283	0	-1.9367	0.80082	0.44358	2.9021	0	-1.9642	0.82277	0.38507	0.69102	0	-0.75789	3.63E-14	3.35E-13
ADORA1-13	ADORA1	166.61	0	-7.389	0.99631	0.020483	181.01	0	-7.5079	0.99722	0.012147	185.73	0	-7.5448	0.99745	0.010194	44.225	1292.4	4.8379	1.96E-68	2.81E-67
ADORA1-14	ADORA1	84.608	0	-6.4197	0.99245	0.029752	91.919	0	-6.5379	0.9945	0.017733	94.317	0	-6.5747	0.99498	0.01502	22.458	0	-4.552	0.8811	0.37884
ADORA1-2	ADORA1	98.275	0	-6.6334	0.99354	0.026966	106.77	0	-6.7518	0.99527	0.016027	109.55	0	-6.7886	0.99568	0.013547	26.086	17.348	-0.56196	0.78844	0.5312
ADORA1-3	ADORA1	28.636	0	-4.8893	0.97761	0.068401	31.111	0	-5.005	0.98352	0.04313	31.923	0	-5.041	0.98505	0.036915	7.6012	0	-3.1045	0.59318	0.85804
ADORA1-4	ADORA1	68.337	0	-6.1156	0.9906	0.034511	74.242	0	-6.2335	0.99318	0.020717	76.179	0	-6.2701	0.99377	0.017596	18.139	0	-4.2585	0.84898	0.43049
ADORA1-5	ADORA1	174.42	10.788	-3.8955	0.98194	0.057286	189.49	0	-7.5736	0.99735	0.011937	194.44	0	-7.6106	0.99757	0.010014	46.298	17.348	-1.3662	0.88913	0.36594
ADORA1-6	ADORA1	367.07	420.72	0.1963	0.48244	0.96886	398.79	280	-0.50865	0.73898	0.5754	409.19	48.257	-3.0579	0.96414	0.082442	97.434	416.34	2.084	0.046261	0.22449
ADORA1-7	ADORA1	400.91	0	-8.6507	0.99862	0.018203	435.55	0	-8.77	0.99885	0.011135	446.92	0	-8.8071	0.99894	0.0093028	106.42	598.49	2.4805	0.0071649	0.042003
ADORA1-8	ADORA1	115.2	0	-6.8604	0.99453	0.024471	125.15	0	-6.979	0.99597	0.014511	128.42	0	-7.0159	0.99631	0.012235	30.578	0	-4.9808	0.91544	0.32082
ADORA1-9	ADORA1	16.922	0	-4.1636	0.96273	0.10568	18.384	0	-4.2768	0.97178	0.069929	18.863	0	-4.312	0.9745	0.059987	4.4916	0	-2.4572	0.30309	0.68688
ADORA2A-1	ADORA2A	62.479	0	-5.9882	0.9897	0.036922	67.879	0	-6.106	0.99253	0.022216	69.649	0	-6.1426	0.99319	0.018884	16.584	208.17	3.5723	8.19E-16	7.81E-15
ADORA2A-10	ADORA2A	0	0	-0.72319	0.35919	0.74489	0	0	-0.77152	0.29583	0.60561	0	0	-0.78703	0.3487	0.7013	0	0	-0.2299	5.57E-84	8.51E-83
ADORA2A-11	ADORA2A	167.91	0	-7.4001	0.99634	0.020426	182.42	0	-7.519	0.99725	0.012111	187.18	0	-7.556	0.99747	0.010165	44.571	26.021	-0.75401	0.82201	0.47448
ADORA2A-12	ADORA2A	190.69	30.205	-2.6189	0.95154	0.13294	207.17	0	-7.7016	0.99758	0.011612	212.58	0	-7.7386	0.99777	0.009725	50.617	8.6738	-2.4157	0.9511	0.23321
ADORA2A-13	ADORA2A	192.65	0	-7.5973	0.99684	0.019477	209.29	0	-7.7163	0.9976	0.011585	214.75	0	-7.7532	0.9978	0.009702	51.135	8.6738	-2.4301	0.95163	0.23147
ADORA2A-14	ADORA2A	48.161	0	-5.6195	0.98661	0.045084	52.323	0	-5.7367	0.99028	0.027491	53.688	0	-5.7732	0.99115	0.023431	12.784	0	-3.7849	0.77527	0.55434
ADORA2A-2	ADORA2A	188.74	0	-7.5679	0.99677	0.019593	205.05	0	-7.6868	0.99755	0.011641	210.4	0	-7.7238	0.99775	0.0097525	50.099	17.348	-1.4777	0.89841	0.35139
ADORA2A-3	ADORA2A	438.66	32.363	-3.7201	0.98026	0.061626	476.56	0	-8.8996	0.99895	0.011135	489	0	-8.9366	0.99903	0.0093028	116.44	199.5	0.77169	0.49039	0.9866
ADORA2A-4	ADORA2A	175.72	0	-7.4654	0.99651	0.020042	190.91	0	-7.5843	0.99737	0.011896	195.89	0	-7.6212	0.99758	0.0099784	46.644	719.92	3.9195	4.87E-19	4.90E-18
ADORA2A-5	ADORA2A	465.34	239.48	-0.95544	0.81448	0.44059	505.55	0	-8.9846	0.99901	0.011135	518.74	0	-9.0217	0.99909	0.0093028	123.52	121.43	-0.024385	0.71211	0.6614
ADORA2A-6	ADORA2A	1409	1357.1	-0.054172	0.55427	0.90374	1530.8	1307.8	-0.22697	0.66622	0.68036	1570.7	107.77	-3.853	0.9794	0.049359	374.01	902.07	1.2679	0.36796	0.7959
ADORA2A-7	ADORA2A	664.5	0	-9.3783	0.99924	0.018203	721.92	0	-9.4977	0.99931	0.011135	740.75	0	-9.5348	0.99936	0.0093028	176.38	589.82	1.7358	0.15823	0.44178
ADORA2A-8	ADORA2A	186.14	0	-7.5479	0.99672	0.019674	202.22	0	-7.6669	0.99752	0.011688	207.5	0	-7.7039	0.99772	0.0097951	49.408	17.348	-1.4581	0.89684	0.35406
ADORA2A-9	ADORA2A	424.99	17.26	-4.5441	0.98936	0.037824	461.72	0	-8.854	0.99892	0.011135	473.76	0	-8.8911	0.999	0.0093028	112.81	381.65	1.7494	0.13293	0.40105
ADORA2B-1	ADORA2B	0	0	-0.72319	0.35919	0.74489	0	0	-0.77152	0.29583	0.60561	0	0	-0.78703	0.3487	0.7013	0	0	-0.2299	5.57E-84	8.51E-83
ADORA2B-2	ADORA2B	0	0	-0.72319	0.35919	0.74489	0	0	-0.77152	0.29583	0.60561	0	0	-0.78703	0.3487	0.7013	0	0	-0.2299	5.57E-84	8.51E-83
ADORA2B-3	ADORA2B	0	0	-0.72319	0.35919	0.74489	0	0	-0.77152	0.29583	0.60561	0	0	-0.78703	0.3487	0.7013	0	0	-0.2299	5.57E-84	8.51E-83
ADORA2B-4	ADORA2B	250.57	0	-7.9748	0.99764	0.018492	272.22	0	-8.0939	0.99816	0.011135	279.32	0	-8.1309	0.99831	0.0093028	66.511	8.6738	-2.803	0.96354	0.18784
ADORA2B-5	ADORA2B	624.79	1171.5	0.90587	0.12863	0.3165	678.79	0	-9.4089	0.99927	0.011135	696.49	14.477	-5.494	0.99386	0.017448	165.84	364.3	1.1306	0.37769	0.81032
ADORA2B-6	ADORA2B	0	0	-0.72319	0.35919	0.74489	0	0	-0.77152	0.29583	0.60561	0	0	-0.78703	0.3487	0.7013	0	0	-0.2299	5.57E-84	8.51E-83
ADORA2B-7	ADORA2B	167.91	0	-7.4001	0.99634	0.020426	182.42	0	-7.519	0.99725	0.012111	187.18	0	-7.556	0.99747	0.010165	44.571	1266.4	4.7976	1.47E-64	2.09E-63
ADORA3-1	ADORA3	318.91	0	-8.3215	0.9982	0.018204	346.46	0	-8.4407	0.99856	0.011135	355.5	0	-8.4778	0.99867	0.0093028	84.65	1049.5	3.6165	5.06E-11	4.37E-10
ADORA3-10	ADORA3	51.415	0	-5.7119	0.98746	0.042823	55.858	0	-5.8293	0.9909	0.026035	57.316	0	-5.8658	0.99171	0.022177	13.648	8.6738	-0.59852	0.79145	0.52591
ADORA3-11	ADORA3	390.5	0	-8.6129	0.99857	0.018203	424.24	8.5366	-5.4787	0.99407	0.018702	435.31	0	-8.7692	0.99891	0.0093028	103.65	485.73	2.2175	0.028029	0.15101
ADORA3-2	ADORA3	215.42	0	-7.7577	0.99721	0.018933	234.04	18.781	-3.5707	0.97571	0.061077	240.15	0	-7.9138	0.99803	0.0094495	57.182	34.695	-0.70484	0.8175	0.48212
ADORA3-3	ADORA3	277.25	196.33	-0.49576	0.72137	0.63479	301.21	0	-8.2394	0.99834	0.011135	309.07	0	-8.2764	0.99847	0.0093028	73.594	34.695	-1.0633	0.86264	0.40836
ADORA3-4	ADORA3	0	0	-0.72319	0.35919	0.74489	0	0	-0.77152	0.29583	0.60561	0	0	-0.78703	0.3487	0.7013	0	0	-0.2299	5.57E-84	8.51E-83
ADORA3-5	ADORA3	180.28	0	-7.5021	0.99661	0.019876	195.86	0	-7.621	0.99744	0.011795	200.97	0	-7.658	0.99765	0.0098928	47.853	216.84	2.1568	0.020858	0.11548
ADORA3-6	ADORA3	622.19	1974.1	1.6642	0.0017545	0.018204	675.96	945.86	0.48409	0.42482	0.85644	693.59	83.646	-3.0367	0.96327	0.084369	165.15	2558.8	3.9454	1.73E-14	1.61E-13
ADORA3-7	ADORA3	0	0	-0.72319	0.35919	0.74489	0	0	-0.77152	0.29583	0.60561	0	0	-0.78703	0.3487	0.7013	0	0	-0.2299	5.57E-84	8.51E-83
ADORA3-8	ADORA3	74.845	0	-6.245	0.99144	0.032345	81.313	0	-6.363	0.99378	0.019358	83.434	0	-6.3998	0.99432	0.016424	19.867	0	-4.3831	0.86365	0.40634
ADORA3-9	ADORA3	0	0	-0.72319	0.35919	0.74489	0	0	-0.77152	0.29583	0.60561	0	0	-0.78703	0.3487	0.7013	0	0	-0.2299	5.57E-84	8.51E-83
ADPRM-1	ADPRM	0	0	-0.72319	0.35919	0.74489	0	0	-0.77152	0.29583	0.60561	0	0	-0.78703	0.3487	0.7013	0	0	-0.2299	5.57E-84	8.51E-83
ADPRM-2	ADPRM	78.75	0	-6.3174	0.99187	0.031234	85.555	0	-6.4356	0.99409	0.018655	87.787	0	-6.4723	0.9946	0.015825	20.903	0	-4.4531	0.87119	0.39426
ADPRM-3	ADPRM	0	0	-0.72319	0.35919	0.74489	0	0	-0.77152	0.29583	0.60561	0	0	-0.78703	0.3487	0.7013	0	0	-0.2299	5.57E-84	8.51E-83
ADPRM-4	ADPRM	150.34	0	-7.2417	0.99587	0.02133	163.33	0	-7.3605	0.99692	0.012635	167.59	0	-7.3974	0.99718	0.010622	39.906	0	-5.3543	0.93676	0.2741
ADPRM-5	ADPRM	356.65	0	-8.4824	0.99842	0.018203	387.47	0	-8.6017	0.99871	0.011135	397.58	0	-8.6387	0.99881	0.0093028	94.67	320.93	1.7506	0.12462	0.38863
ADPRM-6	ADPRM	469.9	71.198	-2.7054	0.95734	0.11891	510.5	0	-8.9986	0.99902	0.011135	523.82	0	-9.0357	0.9991	0.0093028	124.73	884.73	2.8165	0.00063682	0.0040899
ADPRM-7	ADPRM	0	0	-0.72319	0.35919	0.74489	0	0	-0.77152	0.29583	0.60561	0	11.26	2.8289	3.46E-16	9.20E-13	0	0	-0.2299	5.57E-84	8.51E-83
ADRA1A-1	ADRA1A	41.002	0	-5.3924	0.98428	0.051129	44.545	0	-5.5092	0.98856	0.031463	45.707	0	-5.5456	0.98959	0.026871	10.884	0	-3.5709	0.72973	0.63138
ADRA1A-2	ADRA1A	536.93	40.993	-3.6792	0.98016	0.061872	583.33	0	-9.1906	0.99915	0.011135	598.55	0	-9.2277	0.99921	0.0093028	142.52	1014.8	2.8233	0.00073733	0.0047152
ADRA1A-3	ADRA1A	266.84	0	-8.0652	0.9978	0.018385	289.9	0	-8.1844	0.99827	0.011135	297.46	0	-8.2214	0.99841	0.0093028	70.83	320.93	2.1641	0.027141	0.14672
ADRA1A-4	ADRA1A	251.87	0	-7.9823	0.99765	0.018492	273.64	0	-8.1014	0.99817	0.011135	280.77	0	-8.1384	0.99832	0.0093028	66.856	1275	4.2331	1.44E-26	1.60E-25
ADRA1A-5	ADRA1A	250.57	0	-7.9748	0.99764	0.018492	272.22	0	-8.0939	0.99816	0.011135	279.32	0	-8.1309	0.99831	0.0093028	66.511	2359.3	5.1277	9.57E-92	3.01E-90
ADRA1A-6	ADRA1A	93.068	0	-6.5556	0.99316	0.027941	101.11	0	-6.674	0.99501	0.016613	103.75	0	-6.7108	0.99543	0.014054	24.704	17.348	-0.4864	0.77487	0.55504
ADRA1A-7	ADRA1A	419.13	4483.3	3.416	2.41E-34	3.30E-32	455.35	5405.4	3.5665	1.20E-24	2.18E-22	467.23	469.7	0.007597	0.63567	0.73157	111.25	2628.2	4.5498	5.12E-36	6.18E-35
ADRA1A-8	ADRA1A	149.69	0	-7.2354	0.99586	0.021376	162.63	0	-7.3543	0.99691	0.012663	166.87	0	-7.3912	0.99716	0.010646	39.734	0	-5.3481	0.93646	0.27492
ADRA1B-1	ADRA1B	77.449	40.993	-0.9016	0.8139	0.44179	84.141	0	-6.4118	0.99399	0.018885	86.336	0	-6.4485	0.99451	0.016023	20.558	8.6738	-1.1561	0.86877	0.39813
ADRA1B-2	ADRA1B	476.41	537.22	0.17298	0.48249	0.96892	517.57	68.293	-2.9038	0.95929	0.098249	531.08	0	-9.0555	0.99911	0.0093028	126.46	3695	4.8579	2.53E-53	3.41E-52
ADRA1B-3	ADRA1B	0	0	-0.72319	0.35919	0.74489	0	0	-0.77152	0.29583	0.60561	0	0	-0.78703	0.3487	0.7013	0	0	-0.2299	5.57E-84	8.51E-83
ADRA1B-4	ADRA1B	257.73	0	-8.0153	0.99771	0.018458	280	0	-8.1344	0.99821	0.011135	287.3	0	-8.1714	0.99835	0.0093028	68.411	52.043	-0.38801	0.77057	0.56255
ADRA1B-5	ADRA1B	244.06	86.301	-1.4891	0.88132	0.29451	265.15	0	-8.0561	0.99811	0.01115	272.07	0	-8.0931	0.99826	0.0093138	64.783	7884.5	6.9053	0	0
ADRA1B-6	ADRA1B	0	0	-0.72319	0.35919	0.74489	0	0	-0.77152	0.29583	0.60561	0	0	-0.78703	0.3487	0.7013	0	0	-0.2299	5.57E-84	8.51E-83
ADRA1B-7	ADRA1B	579.24	0	-9.1805	0.9991	0.018203	629.29	0	-9.2999	0.99921	0.011135	645.71	0	-9.337	0.99927	0.0093028	153.75	2515.4	4.0233	2.50E-16	2.41E-15
ADRA1D-1	ADRA1D	237.55	0	-7.8982	0.99749	0.018629	258.08	0	-8.0173	0.99806	0.011168	264.81	0	-8.0543	0.99821	0.0093332	63.056	1387.8	4.4384	9.58E-36	1.15E-34
ADRA1D-2	ADRA1D	565.57	1559.9	1.462	0.010592	0.037752	614.44	0	-9.2655	0.99919	0.011135	630.47	0	-9.3026	0.99925	0.0093028	150.12	1205.7	2.9972	0.00012901	0.00087027
ADRA1D-3	ADRA1D	138.63	0	-7.1254	0.9955	0.022156	150.61	0	-7.2442	0.99666	0.013125	154.53	0	-7.2811	0.99694	0.011043	36.797	0	-5.2402	0.93093	0.28891
ADRA1D-4	ADRA1D	57.273	0	-5.8648	0.98876	0.039449	62.222	25.61	-1.2485	0.86086	0.3149	63.845	0	-6.0189	0.99256	0.02028	15.202	8.6738	-0.74406	0.81557	0.48541
ADRA1D-5	ADRA1D	323.46	0	-8.3419	0.99823	0.018204	351.41	6.8293	-5.4922	0.99427	0.018247	360.58	0	-8.4982	0.99869	0.0093028	85.859	17.348	-2.2431	0.94369	0.25614
ADRA1D-6	ADRA1D	50.765	49.623	-0.032175	0.63747	0.75115	55.151	0	-5.8112	0.99078	0.026315	56.59	0	-5.8478	0.99161	0.022414	13.475	0	-3.8555	0.7884	0.5312
ADRA1D-7	ADRA1D	115.2	0	-6.8604	0.99453	0.024471	125.15	0	-6.979	0.99597	0.014511	128.42	0	-7.0159	0.99631	0.012235	30.578	43.369	0.49064	0.53096	0.95325
ADRA2A-1	ADRA2A	169.87	0	-7.4167	0.99638	0.020332	184.54	0	-7.5356	0.99728	0.01206	189.36	0	-7.5726	0.9975	0.010122	45.089	60.716	0.42123	0.56777	0.8965
ADRA2A-2	ADRA2A	42.955	0	-5.4579	0.98499	0.049293	46.667	0	-5.5749	0.98908	0.030251	47.884	0	-5.6113	0.99007	0.02582	11.402	0	-3.6325	0.74378	0.60748
ADRA2A-3	ADRA2A	49.463	0	-5.6572	0.98697	0.04415	53.737	0	-5.7744	0.99054	0.026889	55.139	0	-5.8109	0.99138	0.022916	13.129	0	-3.8206	0.78202	0.54253
ADRA2A-4	ADRA2A	385.29	0	-8.5935	0.99855	0.018203	418.58	0	-8.7128	0.99881	0.011135	429.5	0	-8.7499	0.9989	0.0093028	102.27	60.716	-0.74271	0.82862	0.46307
ADRA2A-5	ADRA2A	237.55	0	-7.8982	0.99749	0.018629	258.08	0	-8.0173	0.99806	0.011168	264.81	0	-8.0543	0.99821	0.0093332	63.056	34.695	-0.8436	0.83659	0.44996
ADRA2A-6	ADRA2A	698.99	966.57	0.46703	0.3244	0.72796	759.39	51.22	-3.8641	0.97978	0.051701	779.2	0	-9.6077	0.99939	0.0093028	185.54	624.51	1.7456	0.15749	0.44066
ADRA2A-7	ADRA2A	499.19	0	-8.9663	0.99893	0.018203	542.32	0	-9.0857	0.99908	0.011135	556.47	0	-9.1228	0.99915	0.0093028	132.5	34.695	-1.9031	0.92837	0.29495
ADRA2B-1	ADRA2B	71.591	0	-6.1817	0.99104	0.033383	77.778	0	-6.2997	0.99349	0.020004	79.807	0	-6.3364	0.99406	0.016983	19.003	17.348	-0.12463	0.69595	0.68845
ADRA2B-2	ADRA2B	140.58	38.835	-1.8295	0.90976	0.2304	152.73	0	-7.2642	0.99671	0.013037	156.71	0	-7.3011	0.99698	0.010966	37.315	346.95	3.1829	1.10E-07	8.54E-07
ADRA2B-3	ADRA2B	322.81	2284.8	2.8195	2.38E-13	1.75E-11	350.71	276.59	-0.34143	0.70145	0.61091	359.86	0	-8.4953	0.99869	0.0093028	85.686	216.84	1.3294	0.26701	0.62608
ADRA2B-4	ADRA2B	118.45	0	-6.9003	0.99469	0.024076	128.69	0	-7.0189	0.99609	0.014281	132.04	0	-7.0558	0.99641	0.012037	31.441	641.86	4.3086	4.56E-36	5.51E-35
ADRA2B-5	ADRA2B	210.87	0	-7.727	0.99714	0.019045	229.09	0	-7.8461	0.99781	0.01136	235.07	0	-7.8831	0.99799	0.009502	55.973	121.43	1.1037	0.33182	0.73504
ADRA2B-6	ADRA2B	90.465	0	-6.5151	0.99296	0.02846	98.283	0	-6.6335	0.99486	0.01693	100.85	0	-6.6703	0.9953	0.014328	24.013	0	-4.6446	0.88962	0.36484
ADRA2B-7	ADRA2B	143.83	0	-7.1782	0.99567	0.02177	156.26	0	-7.297	0.99678	0.01289	160.34	0	-7.3339	0.99705	0.01084	38.179	69.39	0.8453	0.41245	0.86649
ADRA2B-8	ADRA2B	61.178	0	-5.9583	0.98948	0.037502	66.464	0	-6.0761	0.99237	0.022584	68.198	0	-6.1127	0.99304	0.019204	16.239	0	-4.1076	0.82887	0.46262
ADRA2C-1	ADRA2C	2.6033	0	-1.8493	0.7884	0.49557	2.8283	0	-1.9367	0.80082	0.44358	2.9021	0	-1.9642	0.82277	0.38507	0.69102	0	-0.75789	3.63E-14	3.35E-13
ADRA2C-2	ADRA2C	21.477	0	-4.4904	0.97038	0.08681	23.333	0	-4.6049	0.97789	0.056042	23.942	0	-4.6405	0.97999	0.047999	5.7009	0	-2.7444	0.44488	0.91632
ADRA2C-3	ADRA2C	73.544	19.418	-1.8683	0.91454	0.21919	79.899	0	-6.338	0.99367	0.019604	81.983	0	-6.3747	0.99422	0.01664	19.521	8.6738	-1.085	0.86094	0.41061
ADRA2C-4	ADRA2C	73.544	0	-6.22	0.99128	0.032749	79.899	0	-6.338	0.99367	0.019604	81.983	0	-6.3747	0.99422	0.01664	19.521	8.6738	-1.085	0.86094	0.41061
ADRA2C-5	ADRA2C	3.2541	0	-2.0889	0.82672	0.41394	3.5353	0	-2.1812	0.84237	0.35465	3.6276	0	-2.2103	0.85965	0.30643	0.86378	0	-0.89823	3.57E-10	3.01E-09
ADRA2C-6	ADRA2C	233.65	0	-7.8743	0.99745	0.018663	253.84	0	-7.9934	0.99803	0.011185	260.46	0	-8.0304	0.99818	0.0093463	62.019	303.58	2.273	0.014319	0.081334
ADRA2C-7	ADRA2C	0	0	-0.72319	0.35919	0.74489	0	0	-0.77152	0.29583	0.60561	0	0	-0.78703	0.3487	0.7013	0	0	-0.2299	5.57E-84	8.51E-83
ADRB1-1	ADRB1	306.54	360.31	0.23245	0.47438	0.9545	333.03	0	-8.3838	0.9985	0.011135	341.72	0	-8.4209	0.99862	0.0093028	81.368	1144.9	3.7983	4.19E-14	3.86E-13
ADRB1-2	ADRB1	171.17	0	-7.4277	0.99641	0.020275	185.96	0	-7.5466	0.9973	0.012023	190.81	0	-7.5835	0.99752	0.010091	45.435	17.348	-1.3396	0.88678	0.36981
ADRB1-3	ADRB1	41.653	0	-5.4146	0.98453	0.050475	45.252	0	-5.5315	0.98874	0.03104	46.433	0	-5.5678	0.98975	0.026503	11.056	17.348	0.6058	0.44537	0.91715
ADRB1-4	ADRB1	79.401	0	-6.3291	0.99194	0.031051	86.262	0	-6.4473	0.99414	0.018542	88.513	0	-6.484	0.99464	0.015727	21.076	8.6738	-1.1903	0.87237	0.39314
ADRB1-5	ADRB1	217.38	204.96	-0.084424	0.60702	0.80737	236.16	0	-7.8897	0.99788	0.011283	242.32	0	-7.9267	0.99805	0.0094352	57.7	130.11	1.1593	0.31167	0.70124
ADRB1-6	ADRB1	0	0	-0.72319	0.35919	0.74489	0	0	-0.77152	0.29583	0.60561	0	0	-0.78703	0.3487	0.7013	0	0	-0.2299	5.57E-84	8.51E-83
ADRB1-7	ADRB1	137.98	0	-7.1187	0.99548	0.022216	149.9	0	-7.2374	0.99664	0.01316	153.81	0	-7.2743	0.99692	0.011073	36.624	5733.4	7.2518	0	0
ADRB2-1	ADRB2	98.926	0	-6.6428	0.99358	0.026861	107.47	0	-6.7612	0.99531	0.015961	110.28	0	-6.798	0.9957	0.013489	26.259	17.348	-0.57113	0.79003	0.52869
ADRB2-2	ADRB2	0	0	-0.72319	0.35919	0.74489	0	0	-0.77152	0.29583	0.60561	0	0	-0.78703	0.3487	0.7013	0	0	-0.2299	5.57E-84	8.51E-83
ADRB2-3	ADRB2	464.04	891.05	0.93978	0.13257	0.32523	504.14	0	-8.9805	0.99901	0.011135	517.29	0	-9.0176	0.99909	0.0093028	123.17	303.58	1.2945	0.2998	0.68256
ADRB2-4	ADRB2	3.2541	0	-2.0889	0.82672	0.41394	3.5353	0	-2.1812	0.84237	0.35465	3.6276	0	-2.2103	0.85965	0.30643	0.86378	0	-0.89823	3.57E-10	3.01E-09
ADRB2-5	ADRB2	57.273	0	-5.8648	0.98876	0.039449	62.222	0	-5.9824	0.99184	0.023836	63.845	0	-6.0189	0.99256	0.02028	15.202	8.6738	-0.74406	0.81557	0.48541
ADRB2-6	ADRB2	769.93	0	-9.5905	0.99937	0.018203	836.46	0	-9.7099	0.99941	0.011135	858.28	0	-9.747	0.99945	0.0093028	204.37	3391.4	4.046	9.67E-16	9.21E-15
ADRB2-7	ADRB2	5.2066	0	-2.6338	0.88713	0.28127	5.6565	0	-2.7348	0.90391	0.22111	5.8041	0	-2.7664	0.91414	0.18982	1.382	0	-1.2522	5.65E-05	0.00038868
ADRB3-1	ADRB3	401.56	0	-8.6531	0.99862	0.018203	436.26	0	-8.7724	0.99886	0.011135	447.64	0	-8.8094	0.99894	0.0093028	106.59	26.021	-1.9934	0.93245	0.28514
ADRB3-10	ADRB3	499.84	0	-8.9682	0.99893	0.018203	543.03	0	-9.0875	0.99908	0.011135	557.2	0	-9.1246	0.99915	0.0093028	132.68	1543.9	3.5307	6.28E-09	5.10E-08
ADRB3-11	ADRB3	485.52	327.94	-0.56466	0.73463	0.60779	527.47	112.68	-2.2168	0.93189	0.15959	541.23	11.26	-5.4669	0.99385	0.017459	128.88	34.695	-1.8633	0.92615	0.30018
ADRB3-12	ADRB3	68.988	0	-6.129	0.99069	0.034288	74.949	13.659	-2.3733	0.94269	0.13555	76.905	0	-6.2836	0.99383	0.017467	18.312	0	-4.2714	0.85058	0.42796
ADRB3-13	ADRB3	313.7	94.931	-1.7139	0.9022	0.24765	340.81	0	-8.417	0.99853	0.011135	349.7	0	-8.4541	0.99865	0.0093028	83.268	164.8	0.9764	0.40114	0.84907
ADRB3-14	ADRB3	75.496	0	-6.2573	0.99151	0.032171	82.02	0	-6.3754	0.99383	0.019243	84.16	0	-6.4121	0.99437	0.016329	20.04	8.6738	-1.121	0.86496	0.40439
ADRB3-2	ADRB3	409.37	0	-8.6808	0.99865	0.018203	444.75	0	-8.8001	0.99888	0.011135	456.35	0	-8.8372	0.99896	0.0093028	108.66	208.17	0.9316	0.43065	0.89379
ADRB3-3	ADRB3	356.65	0	-8.4824	0.99842	0.018203	387.47	0	-8.6017	0.99871	0.011135	397.58	0	-8.6387	0.99881	0.0093028	94.67	147.45	0.63388	0.52783	0.95875
ADRB3-4	ADRB3	85.258	0	-6.4306	0.99251	0.029628	92.626	0	-6.5488	0.99454	0.017646	95.042	0	-6.5856	0.99501	0.014943	22.631	0	-4.5626	0.88211	0.37734
ADRB3-5	ADRB3	76.798	0	-6.2817	0.99166	0.031802	83.434	0	-6.3998	0.99394	0.019003	85.611	0	-6.4365	0.99446	0.016124	20.385	8.6738	-1.1445	0.86752	0.40013
ADRB3-6	ADRB3	151.64	43.15	-1.7897	0.90678	0.23703	164.75	0	-7.3728	0.99695	0.012595	169.04	0	-7.4098	0.9972	0.010588	40.252	26.021	-0.61036	0.80019	0.51195
ADRB3-7	ADRB3	139.93	0	-7.1388	0.99555	0.02206	152.02	0	-7.2576	0.99669	0.013068	155.99	0	-7.2945	0.99697	0.010994	37.142	17.348	-1.0558	0.8582	0.41527
ADRB3-8	ADRB3	47.51	578.21	3.5777	4.69E-20	4.47E-18	51.616	0	-5.7174	0.99015	0.027798	52.963	0	-5.7539	0.99103	0.023695	12.611	0	-3.7667	0.77174	0.56045
ADRB3-9	ADRB3	124.31	0	-6.9693	0.99495	0.023476	135.05	22.195	-2.5522	0.9486	0.12223	138.57	0	-7.1249	0.99658	0.011717	32.996	451.04	3.733	3.25E-16	3.12E-15
ADTRP-1	ADTRP	721.12	694.72	-0.053725	0.56643	0.88188	783.43	467.81	-0.74265	0.78269	0.48232	803.87	41.823	-4.2323	0.98447	0.038202	191.41	520.43	1.4383	0.2686	0.62893
ADTRP-2	ADTRP	318.25	2.1575	-6.6598	0.9982	0.018204	345.76	0	-8.4378	0.99855	0.011135	354.78	0	-8.4748	0.99867	0.0093028	84.477	2836.3	5.0528	1.41E-77	2.11E-76
ADTRP-3	ADTRP	128.86	0	-7.0209	0.99514	0.02303	140	0	-7.1395	0.9964	0.013644	143.65	0	-7.1764	0.9967	0.011488	34.205	26.021	-0.3817	0.75946	0.58103
ADTRP-4	ADTRP	244.71	15.103	-3.9316	0.98245	0.055954	265.86	0	-8.0599	0.99812	0.011148	272.79	0	-8.0969	0.99827	0.0093131	64.956	26.021	-1.2874	0.88339	0.37565
ADTRP-5	ADTRP	67.686	0	-6.1019	0.99051	0.034772	73.535	0	-6.2198	0.99311	0.020876	75.454	0	-6.2565	0.99371	0.017732	17.967	17.348	-0.047868	0.6758	0.72312
ADTRP-6	ADTRP	75.496	0	-6.2573	0.99151	0.032171	82.02	0	-6.3754	0.99383	0.019243	84.16	0	-6.4121	0.99437	0.016329	20.04	0	-4.395	0.86496	0.40439
ADTRP-7	ADTRP	149.04	0	-7.2292	0.99584	0.021408	161.92	0	-7.348	0.99689	0.012681	166.14	0	-7.3849	0.99715	0.010663	39.561	4206.8	6.6968	0	0
ADTRP-8	ADTRP	110.64	0	-6.8027	0.99429	0.025071	120.2	0	-6.9213	0.99581	0.01487	123.34	0	-6.9581	0.99616	0.012545	29.368	8.6738	-1.6504	0.91161	0.32771
ADTRP-9	ADTRP	415.88	53.938	-2.9238	0.96353	0.10382	451.82	0	-8.8228	0.9989	0.011135	463.6	0	-8.8599	0.99898	0.0093028	110.39	459.71	2.0482	0.056375	0.25626
AEBP1-1	AEBP1	953.46	289.11	-1.7181	0.91189	0.2254	1035.9	488.3	-1.0834	0.83467	0.37136	1062.9	0	-10.055	0.99956	0.0093028	253.09	6713.5	4.7239	2.75E-37	3.37E-36
AEBP1-2	AEBP1	290.27	1065.8	1.8729	0.001027	0.018203	315.35	0	-8.3054	0.99841	0.011135	323.58	0	-8.3424	0.99854	0.0093028	77.049	1665.4	4.4162	6.44E-33	7.58E-32
AEBP1-3	AEBP1	242.11	0	-7.9255	0.99755	0.018571	263.03	0	-8.0446	0.9981	0.011158	269.89	0	-8.0816	0.99825	0.0093219	64.265	398.99	2.6156	0.0014337	0.0089597
AEBP1-4	AEBP1	208.92	0	-7.7137	0.99711	0.019087	226.97	0	-7.8327	0.99779	0.011378	232.89	0	-7.8697	0.99797	0.0095187	55.454	8.6738	-2.5449	0.95568	0.21765
AEBP1-5	AEBP1	452.33	4994.7	3.4621	9.49E-38	1.39E-35	491.41	2431.2	2.3043	0.00012388	0.010332	504.23	45.04	-3.456	0.97305	0.063132	120.06	416.34	1.7854	0.12482	0.38894
AEBP1-6	AEBP1	277.25	0	-8.1203	0.99789	0.01837	301.21	0	-8.2394	0.99834	0.011135	309.07	0	-8.2764	0.99847	0.0093028	73.594	0	-6.221	0.96729	0.17195
AEBP1-7	AEBP1	94.37	0	-6.5755	0.99326	0.02767	102.52	0	-6.6938	0.99508	0.016449	105.2	0	-6.7306	0.9955	0.013916	25.049	17.348	-0.50567	0.77842	0.54879
AFG3L2-1	AFG3L2	157.5	0	-7.3083	0.99608	0.020938	171.11	0	-7.4272	0.99706	0.012413	175.57	0	-7.4641	0.9973	0.010428	41.807	43.369	0.051711	0.66918	0.73333
AFG3L2-2	AFG3L2	102.83	43.15	-1.2337	0.85563	0.3514	111.72	0	-6.8166	0.99548	0.015566	114.63	0	-6.8534	0.99587	0.013144	27.295	8.6738	-1.5484	0.9042	0.34126
AFG3L2-3	AFG3L2	236.9	0	-7.8942	0.99749	0.018629	257.37	0	-8.0133	0.99805	0.011168	264.09	0	-8.0503	0.99821	0.0093332	62.883	52.043	-0.26828	0.74749	0.60184
AFG3L2-4	AFG3L2	430.85	263.22	-0.7088	0.76773	0.5389	468.08	0	-8.8737	0.99893	0.011135	480.29	0	-8.9108	0.99902	0.0093028	114.36	2550.1	4.4669	6.32E-32	7.38E-31
AFG3L2-5	AFG3L2	354.7	509.17	0.52032	0.33608	0.74489	385.35	0	-8.5938	0.9987	0.011135	395.41	0	-8.6308	0.9988	0.0093028	94.151	615.84	2.6966	0.0012417	0.0078205
AFG3L2-6	AFG3L2	35.145	0	-5.1757	0.98169	0.057926	38.182	0	-5.2921	0.98662	0.035977	39.178	0	-5.3283	0.98784	0.03077	9.3288	0	-3.3686	0.67748	0.72002
AFG3L2-7	AFG3L2	124.96	0	-6.9768	0.99498	0.023411	135.76	0	-7.0955	0.99629	0.013878	139.3	0	-7.1324	0.9966	0.011687	33.169	4562.4	7.0613	0	0
AGER-1	AGER	40.351	0	-5.3699	0.98403	0.051771	43.838	0	-5.4867	0.98837	0.031882	44.982	0	-5.523	0.98942	0.027238	10.711	0	-3.5498	0.72472	0.64015
AGER-10	AGER	314.35	52499	7.3792	0	0	341.51	62908	7.521	0	0	350.42	2593	2.8839	3.41E-07	0.00065531	83.441	17.348	-2.2024	0.94192	0.261
AGER-11	AGER	0	0	-0.72319	0.35919	0.74489	0	0	-0.77152	0.29583	0.60561	0	0	-0.78703	0.3487	0.7013	0	0	-0.2299	5.57E-84	8.51E-83
AGER-12	AGER	154.25	0	-7.2784	0.99599	0.021089	167.58	0	-7.3972	0.997	0.012503	171.95	0	-7.4342	0.99725	0.010508	40.943	26.021	-0.63433	0.80402	0.50545
AGER-2	AGER	58.575	0	-5.8966	0.98901	0.038751	63.636	0	-6.0143	0.99203	0.023388	65.296	0	-6.0509	0.99273	0.019897	15.548	0	-4.0486	0.82022	0.47696
AGER-3	AGER	144.48	0	-7.1847	0.9957	0.021711	156.97	0	-7.3035	0.9968	0.012859	161.06	0	-7.3404	0.99706	0.010814	38.352	26.021	-0.54232	0.78889	0.53103
AGER-4	AGER	274	0	-8.1033	0.99786	0.018372	297.68	0	-8.2224	0.99832	0.011135	305.44	0	-8.2595	0.99845	0.0093028	72.73	503.08	2.7733	0.00039529	0.0025763
AGER-5	AGER	67.686	0	-6.1019	0.99051	0.034772	73.535	0	-6.2198	0.99311	0.020876	75.454	0	-6.2565	0.99371	0.017732	17.967	0	-4.2454	0.84734	0.43305
AGER-6	AGER	184.18	662.36	1.8408	0.0032435	0.019639	200.1	148.54	-0.42741	0.72367	0.60561	205.32	0	-7.6887	0.9977	0.0098291	48.89	17.348	-1.4432	0.89562	0.35622
AGER-7	AGER	171.82	0	-7.4331	0.99643	0.020238	186.67	0	-7.552	0.99731	0.012005	191.54	0	-7.589	0.99753	0.010075	45.607	1405.2	4.9151	1.45E-75	2.14E-74
AGER-8	AGER	799.87	806.91	0.012634	0.53633	0.93562	868.99	332.93	-1.3815	0.86974	0.29555	891.66	0	-9.802	0.99947	0.0093028	212.32	633.19	1.5719	0.22454	0.55434
AGER-9	AGER	90.465	1275.1	3.8024	3.38E-34	4.61E-32	98.283	0	-6.6335	0.99486	0.01693	100.85	0	-6.6703	0.9953	0.014328	24.013	8.6738	-1.3705	0.88962	0.36484
AGL-1	AGL	72.893	0	-6.2074	0.9912	0.032968	79.192	0	-6.3254	0.99361	0.01974	81.258	0	-6.3621	0.99416	0.016754	19.349	0	-4.3469	0.85955	0.41289
AGL-10	AGL	22.128	0	-4.5316	0.97122	0.084675	24.04	0	-4.6462	0.97856	0.05449	24.668	0	-4.6819	0.98058	0.046682	5.8737	0	-2.7811	0.46174	0.94237
AGL-11	AGL	39.05	0	-5.3237	0.9835	0.053137	42.424	0	-5.4404	0.98798	0.032802	43.531	0	-5.4767	0.98907	0.028023	10.365	0	-3.5066	0.71416	0.65762
AGL-12	AGL	501.79	110.03	-2.179	0.9355	0.17107	545.15	0	-9.0932	0.99909	0.011135	559.37	0	-9.1302	0.99915	0.0093028	133.19	537.77	2.0054	0.071349	0.2943
AGL-13	AGL	451.02	0	-8.8203	0.99879	0.018203	490	0	-8.9396	0.99898	0.011135	502.78	0	-8.9767	0.99906	0.0093028	119.72	52.043	-1.1864	0.87787	0.38419
AGL-14	AGL	0	0	-0.72319	0.35919	0.74489	0	0	-0.77152	0.29583	0.60561	0	0	-0.78703	0.3487	0.7013	0	0	-0.2299	5.57E-84	8.51E-83
AGL-2	AGL	27.335	0	-4.8245	0.97657	0.071031	29.697	0	-4.94	0.98272	0.044951	30.472	0	-4.976	0.98432	0.038476	7.2557	0	-3.0454	0.57152	0.89004
AGL-3	AGL	201.76	0	-7.6636	0.997	0.019229	219.19	0	-7.7826	0.99771	0.011459	224.91	0	-7.8196	0.9979	0.0095897	53.554	26.021	-1.0136	0.8553	0.42021
AGL-4	AGL	236.9	0	-7.8942	0.99749	0.018629	257.37	0	-8.0133	0.99805	0.011168	264.09	0	-8.0503	0.99821	0.0093332	62.883	2012.3	4.978	1.35E-75	2.01E-74
AGL-5	AGL	335.83	163.97	-1.0298	0.82542	0.41678	364.85	13.659	-4.6414	0.98888	0.03071	374.37	0	-8.5522	0.99874	0.0093028	89.142	26.021	-1.7381	0.91783	0.31659
AGL-6	AGL	223.88	1132.7	2.3338	3.83E-06	0.00017971	243.23	0	-7.9321	0.99794	0.011232	249.58	0	-7.9691	0.9981	0.0093878	59.428	173.48	1.5297	0.17384	0.46734
AGL-7	AGL	538.89	3534	2.711	1.27E-13	9.47E-12	585.45	6416.1	3.4518	2.71E-21	4.57E-19	600.73	423.06	-0.50486	0.75471	0.52996	143.04	6800.2	5.5612	2.51E-137	9.87E-136
AGL-8	AGL	674.91	1301	0.94581	0.10973	0.2746	733.23	870.74	0.24766	0.51721	0.96722	752.36	22.52	-5.0014	0.99113	0.023489	179.15	667.88	1.8926	0.11114	0.36653
AGL-9	AGL	1181.3	673.15	-0.81041	0.7952	0.48171	1283.3	131.46	-3.2773	0.96888	0.076575	1316.8	43.432	-4.8904	0.99021	0.025517	313.55	936.77	1.5759	0.24356	0.58619
AGMO-1	AGMO	52.066	554.48	3.3879	6.39E-16	5.26E-14	56.565	285.12	2.3134	0.00025595	0.011135	58.041	49.866	-0.21503	0.69752	0.65176	13.82	8.6738	-0.61543	0.79443	0.52092
AGMO-2	AGMO	260.98	1559.9	2.5748	7.16E-09	4.13E-07	283.53	215.12	-0.39675	0.71536	0.60561	290.93	0	-8.1895	0.99837	0.0093028	69.275	34.695	-0.97728	0.853	0.42422
AGMO-3	AGMO	158.15	0	-7.3143	0.99609	0.020911	171.82	0	-7.4331	0.99707	0.0124	176.3	0	-7.47	0.99732	0.010414	41.979	17.348	-1.2281	0.87635	0.38687
AGMO-4	AGMO	313.7	120.82	-1.3692	0.8695	0.32058	340.81	0	-8.417	0.99853	0.011135	349.7	0	-8.4541	0.99865	0.0093028	83.268	3183.3	5.2398	4.78E-101	1.58E-99
AGMO-5	AGMO	0	0	-0.72319	0.35919	0.74489	0	0	-0.77152	0.29583	0.60561	0	0	-0.78703	0.3487	0.7013	0	0	-0.2299	5.57E-84	8.51E-83
AGMO-6	AGMO	267.49	49.623	-2.407	0.94353	0.15205	290.61	0	-8.1879	0.99828	0.011135	298.19	0	-8.2249	0.99841	0.0093028	71.002	8.6738	-2.8959	0.96601	0.17752
AGMO-7	AGMO	190.69	97.088	-0.96664	0.8164	0.43635	207.17	0	-7.7016	0.99758	0.011612	212.58	0	-7.7386	0.99777	0.009725	50.617	936.77	4.1833	1.12E-26	1.25E-25
AGPAT1-1	AGPAT1	1000.3	1885.7	0.91394	0.10067	0.25428	1086.8	679.52	-0.67666	0.76999	0.50939	1115.1	32.171	-5.0724	0.99145	0.022786	265.52	338.28	0.3482	0.64631	0.77156
AGPAT1-10	AGPAT1	82.004	8.6301	-3.1076	0.96782	0.093274	89.091	0	-6.4933	0.99433	0.018125	91.415	0	-6.5301	0.99482	0.015363	21.767	0	-4.5089	0.87688	0.38579
AGPAT1-11	AGPAT1	237.55	0	-7.8982	0.99749	0.018629	258.08	0	-8.0173	0.99806	0.011168	264.81	0	-8.0543	0.99821	0.0093332	63.056	1882.2	4.8777	1.07E-65	1.53E-64
AGPAT1-12	AGPAT1	142.53	0	-7.1652	0.99563	0.021853	154.85	0	-7.284	0.99675	0.012942	158.89	0	-7.3209	0.99702	0.010886	37.833	52.043	0.44986	0.5524	0.92057
AGPAT1-13	AGPAT1	0	0	-0.72319	0.35919	0.74489	0	0	-0.77152	0.29583	0.60561	0	0	-0.78703	0.3487	0.7013	0	0	-0.2299	5.57E-84	8.51E-83
AGPAT1-2	AGPAT1	458.18	0	-8.8429	0.99882	0.018203	497.78	0	-8.9622	0.999	0.011135	510.76	0	-8.9993	0.99907	0.0093028	121.62	208.17	0.77049	0.49268	0.98866
AGPAT1-3	AGPAT1	55.32	0	-5.8156	0.98836	0.040508	60.101	0	-5.9331	0.99155	0.024517	61.669	0	-5.9697	0.9923	0.02086	14.684	0	-3.9712	0.80815	0.49792
AGPAT1-4	AGPAT1	78.75	0	-6.3174	0.99187	0.031234	85.555	0	-6.4356	0.99409	0.018655	87.787	0	-6.4723	0.9946	0.015825	20.903	8.6738	-1.179	0.87119	0.39426
AGPAT1-5	AGPAT1	548.65	256.74	-1.0926	0.83704	0.39202	596.06	22.195	-4.686	0.98897	0.030557	611.61	0	-9.2588	0.99923	0.0093028	145.63	43.369	-1.7246	0.91868	0.31569
AGPAT1-6	AGPAT1	856.49	293.42	-1.5422	0.89537	0.26289	930.5	440.49	-1.0772	0.83396	0.37287	954.78	46.649	-4.3262	0.98543	0.036119	227.35	7364	5.0114	7.18E-57	9.85E-56
AGPAT1-7	AGPAT1	177.03	0	-7.4759	0.99654	0.020005	192.32	0	-7.5949	0.99739	0.011876	197.34	0	-7.6318	0.9976	0.0099598	46.989	633.19	3.7241	1.26E-14	1.17E-13
AGPAT1-8	AGPAT1	177.68	0	-7.4812	0.99655	0.019989	193.03	0	-7.6001	0.9974	0.011862	198.07	0	-7.6371	0.99761	0.0099483	47.162	8.6738	-2.3157	0.94722	0.2456
AGPAT1-9	AGPAT1	98.275	0	-6.6334	0.99354	0.026966	106.77	0	-6.7518	0.99527	0.016027	109.55	0	-6.7886	0.99568	0.013547	26.086	0	-4.7595	0.89929	0.3503
AGPAT2-1	AGPAT2	1323.8	21.575	-5.8749	0.99678	0.019581	1438.2	0	-10.491	0.99966	0.011135	1475.7	0	-10.528	0.99968	0.0093028	351.38	312.26	-0.16981	0.76212	0.57687
AGPAT2-2	AGPAT2	283.11	51.78	-2.4284	0.94464	0.14953	307.57	0	-8.2695	0.99837	0.011135	315.6	0	-8.3065	0.9985	0.0093028	75.148	1622	4.4137	5.13E-33	6.04E-32
AGPAT2-3	AGPAT2	324.11	51.78	-2.6229	0.95288	0.12986	352.12	17.073	-4.2882	0.98553	0.038485	361.31	0	-8.5011	0.99869	0.0093028	86.032	6765.5	6.2807	0	0
AGPAT2-4	AGPAT2	0	0	-0.72319	0.35919	0.74489	0	0	-0.77152	0.29583	0.60561	0	0	-0.78703	0.3487	0.7013	0	0	-0.2299	5.57E-84	8.51E-83
AGPAT2-5	AGPAT2	1539.9	3018.4	0.97051	0.063241	0.16802	1672.9	4538.1	1.4392	0.056181	0.13296	1716.6	24.129	-6.0949	0.99585	0.0132	408.74	4241.5	3.3721	7.75E-06	5.59E-05
AGPAT2-6	AGPAT2	0	0	-0.72319	0.35919	0.74489	0	0	-0.77152	0.29583	0.60561	0	0	-0.78703	0.3487	0.7013	0	0	-0.2299	5.57E-84	8.51E-83
AGPAT2-7	AGPAT2	1204	403.46	-1.575	0.90305	0.24574	1308.1	8.5366	-7.1009	0.9981	0.011153	1342.2	1.6086	-9.0082	0.99965	0.0093028	319.6	416.34	0.38047	0.64388	0.77584
AGPAT3-1	AGPAT3	508.95	0	-8.9942	0.99895	0.018203	552.93	5.122	-6.4996	0.99729	0.012042	567.35	0	-9.1506	0.99917	0.0093028	135.09	2541.4	4.2235	5.18E-22	5.46E-21
AGPAT3-2	AGPAT3	245.36	0	-7.9446	0.99758	0.01854	266.56	0	-8.0637	0.99812	0.011148	273.52	0	-8.1008	0.99827	0.0093131	65.129	52.043	-0.31812	0.75737	0.5851
AGPAT3-3	AGPAT3	70.289	0	-6.1556	0.99087	0.033828	76.363	0	-6.2736	0.99337	0.020281	78.356	0	-6.3103	0.99395	0.017221	18.658	17.348	-0.099495	0.6895	0.69906
AGPAT3-4	AGPAT3	0	0	-0.72319	0.35919	0.74489	0	0	-0.77152	0.29583	0.60561	0	0	-0.78703	0.3487	0.7013	0	0	-0.2299	5.57E-84	8.51E-83
AGPAT3-5	AGPAT3	172.47	0	-7.4385	0.99644	0.020206	187.37	0	-7.5574	0.99732	0.01199	192.26	0	-7.5944	0.99754	0.01006	45.78	34.695	-0.39017	0.76502	0.57182
AGPAT3-6	AGPAT3	40.351	2041	5.6259	0	0	43.838	0	-5.4867	0.98837	0.031882	44.982	0	-5.523	0.98942	0.027238	10.711	0	-3.5498	0.72472	0.64015
AGPAT3-7	AGPAT3	943.05	0	-9.8827	0.99951	0.016407	1024.5	25.61	-5.2683	0.99266	0.02193	1051.3	0	-10.039	0.99955	0.0093028	250.32	1786.8	2.8306	0.0015675	0.0097709
AGPAT3-8	AGPAT3	343.64	569.58	0.72736	0.24103	0.55728	373.33	104.15	-1.8319	0.90887	0.21045	383.07	0	-8.5852	0.99877	0.0093028	91.215	112.76	0.30291	0.62538	0.80574
AGPAT3-9	AGPAT3	106.08	0	-6.7426	0.99403	0.025706	115.25	0	-6.8611	0.99562	0.015257	118.26	0	-6.898	0.996	0.012883	28.159	8.6738	-1.5918	0.90743	0.3357
AGPAT4-1	AGPAT4	512.85	0	-9.0052	0.99896	0.018203	557.17	0	-9.1246	0.99911	0.011135	571.71	1.6086	-7.7784	0.99917	0.0093028	136.13	0	-7.0994	0.98304	0.095335
AGPAT4-2	AGPAT4	218.68	0	-7.7792	0.99725	0.018871	237.58	0	-7.8983	0.99789	0.011274	243.77	0	-7.9353	0.99806	0.0094269	58.046	17.348	-1.6862	0.91364	0.32424
AGPAT4-3	AGPAT4	473.8	4673.2	3.2993	2.38E-30	2.94E-28	514.75	1772.2	1.7816	0.012926	0.034913	528.17	72.386	-2.8502	0.95808	0.095486	125.77	52.043	-1.2569	0.88439	0.3741
AGPAT4-4	AGPAT4	365.11	0	-8.5162	0.99846	0.018203	396.67	0	-8.6354	0.99874	0.011135	407.01	0	-8.6725	0.99884	0.0093028	96.916	650.53	2.7342	0.00092705	0.0058936
AGPAT4-5	AGPAT4	370.97	8.6301	-5.2715	0.99386	0.026141	403.03	0	-8.6583	0.99876	0.011135	413.54	0	-8.6954	0.99886	0.0093028	98.47	26.021	-1.8802	0.92633	0.29966
AGPAT4-6	AGPAT4	293.52	0	-8.2022	0.99802	0.018285	318.89	0	-8.3214	0.99843	0.011135	327.21	0	-8.3585	0.99855	0.0093028	77.913	26.021	-1.5462	0.90469	0.34045
AGPAT4-7	AGPAT4	287.67	0	-8.1733	0.99798	0.018285	312.52	0	-8.2924	0.9984	0.011135	320.68	0	-8.3295	0.99853	0.0093028	76.358	199.5	1.374	0.24387	0.58685
AGPAT5-1	AGPAT5	264.24	0	-8.0511	0.99777	0.0184	287.07	0	-8.1703	0.99826	0.011135	294.56	0	-8.2073	0.99839	0.0093028	70.139	8.6738	-2.8785	0.96556	0.17945
AGPAT5-10	AGPAT5	272.05	666.67	1.29	0.053887	0.14601	295.55	85.366	-1.7798	0.90536	0.21821	303.27	0	-8.2492	0.99844	0.0093028	72.212	1144.9	3.9683	3.31E-18	3.29E-17
AGPAT5-11	AGPAT5	294.17	155.34	-0.91687	0.80726	0.45588	319.59	29.025	-3.4165	0.97242	0.068529	327.93	0	-8.3616	0.99856	0.0093028	78.085	494.41	2.6471	0.001451	0.009065
AGPAT5-12	AGPAT5	309.79	0	-8.2798	0.99814	0.018254	336.56	0	-8.399	0.99851	0.011135	345.35	0	-8.4361	0.99863	0.0093028	82.231	34.695	-1.2214	0.87866	0.38298
AGPAT5-13	AGPAT5	353.4	0	-8.4692	0.9984	0.018203	383.94	0	-8.5885	0.9987	0.011135	393.95	0	-8.6255	0.9988	0.0093028	93.806	442.36	2.2254	0.025202	0.13723
AGPAT5-14	AGPAT5	513.5	0	-9.007	0.99896	0.018203	557.88	0	-9.1264	0.99911	0.011135	572.43	0	-9.1635	0.99917	0.0093028	136.3	1604.6	3.5477	4.56E-09	3.72E-08
AGPAT5-2	AGPAT5	126.91	0	-6.999	0.99506	0.023218	137.88	0	-7.1177	0.99635	0.01376	141.48	0	-7.1546	0.99665	0.011587	33.687	520.43	3.91	1.77E-20	1.82E-19
AGPAT5-3	AGPAT5	338.43	220.07	-0.61863	0.74874	0.5788	367.68	0	-8.5262	0.99864	0.011135	377.27	0	-8.5633	0.99875	0.0093028	89.833	52.043	-0.77606	0.83148	0.45881
AGPAT5-4	AGPAT5	438.01	2.1575	-7.1193	0.99875	0.018203	475.86	1.7073	-7.4605	0.99895	0.011135	488.27	0	-8.9345	0.99903	0.0093028	116.26	60.716	-0.92604	0.85164	0.42654
AGPAT5-5	AGPAT5	16.922	0	-4.1636	0.96273	0.10568	18.384	0	-4.2768	0.97178	0.069929	18.863	0	-4.312	0.9745	0.059987	4.4916	0	-2.4572	0.30309	0.68688
AGPAT5-6	AGPAT5	0	0	-0.72319	0.35919	0.74489	0	0	-0.77152	0.29583	0.60561	0	0	-0.78703	0.3487	0.7013	0	0	-0.2299	5.57E-84	8.51E-83
AGPAT5-7	AGPAT5	786.85	720.61	-0.1267	0.59375	0.83212	854.85	221.95	-1.9406	0.9157	0.19541	877.15	0	-9.7783	0.99946	0.0093028	208.86	1587.3	2.92	0.00053582	0.00346
AGPAT5-8	AGPAT5	3061.5	3126.2	0.030184	0.50035	0.99936	3326.1	1599.8	-1.0555	0.82979	0.38187	3412.8	119.03	-4.8299	0.98963	0.026816	812.64	12794	3.975	1.56E-10	1.33E-09
AGPAT5-9	AGPAT5	233.65	0	-7.8743	0.99745	0.018663	253.84	0	-7.9934	0.99803	0.011185	260.46	0	-8.0304	0.99818	0.0093463	62.019	0	-5.9777	0.9607	0.19927
AGPAT6-1	AGPAT6	213.47	5540.5	4.6914	5.86E-166	2.70E-163	231.92	1842.2	2.9843	1.13E-10	1.38E-08	237.97	135.12	-0.81194	0.80782	0.41695	56.664	26.021	-1.0936	0.86418	0.40602
AGPAT6-10	AGPAT6	150.99	25.89	-2.4988	0.94668	0.14459	164.04	0	-7.3667	0.99693	0.012612	168.32	0	-7.4036	0.99719	0.010603	40.079	86.738	1.0948	0.31739	0.71127
AGPAT6-11	AGPAT6	22.128	0	-4.5316	0.97122	0.084675	24.04	0	-4.6462	0.97856	0.05449	24.668	0	-4.6819	0.98058	0.046682	5.8737	0	-2.7811	0.46174	0.94237
AGPAT6-12	AGPAT6	1.3017	0	-1.2027	0.61653	0.78972	1.4141	0	-1.2715	0.59984	0.80895	1.451	0	-1.2934	0.64134	0.72041	0.34551	0	-0.42815	1.52E-36	1.84E-35
AGPAT6-13	AGPAT6	197.85	0	-7.6355	0.99694	0.01932	214.95	0	-7.7545	0.99767	0.011503	220.56	0	-7.7915	0.99786	0.0096326	52.518	8.6738	-2.4679	0.953	0.22676
AGPAT6-2	AGPAT6	1837.9	658.04	-1.4804	0.90133	0.24966	1996.8	225.37	-3.1416	0.96562	0.08396	2048.9	0	-11.001	0.99977	0.0093028	487.86	1596	1.7078	0.21902	0.54443
AGPAT6-3	AGPAT6	44.907	0	-5.5206	0.98564	0.047598	48.788	0	-5.6377	0.98957	0.02914	50.061	0	-5.6741	0.9905	0.024854	11.92	8.6738	-0.41747	0.75652	0.58605
AGPAT6-4	AGPAT6	147.74	0	-7.2166	0.9958	0.021504	160.5	0	-7.3354	0.99687	0.012735	164.69	0	-7.3724	0.99713	0.010709	39.215	147.45	1.8842	0.056616	0.25703
AGPAT6-5	AGPAT6	271.4	0	-8.0896	0.99784	0.018384	294.85	0	-8.2087	0.9983	0.011135	302.54	0	-8.2457	0.99844	0.0093028	72.039	17.348	-1.9931	0.93184	0.28678
AGPAT6-6	AGPAT6	551.25	556.64	0.014008	0.54535	0.91954	598.89	143.42	-2.0545	0.92287	0.17944	614.51	0	-9.2656	0.99923	0.0093028	146.32	1084.2	2.8809	0.00043899	0.0028535
AGPAT6-7	AGPAT6	37.748	0	-5.2761	0.98294	0.054631	41.01	0	-5.3927	0.98756	0.033775	42.08	0	-5.4289	0.98869	0.028875	10.02	0	-3.462	0.70283	0.67748
AGPAT6-8	AGPAT6	19.525	0	-4.3593	0.96752	0.093894	21.212	0	-4.4733	0.97563	0.061191	21.765	0	-4.5088	0.97795	0.052437	5.1827	0	-2.6282	0.38933	0.8289
AGPAT6-9	AGPAT6	171.82	0	-7.4331	0.99643	0.020238	186.67	0	-7.552	0.99731	0.012005	191.54	0	-7.589	0.99753	0.010075	45.607	8.6738	-2.2684	0.94528	0.25145
AGPAT9-1	AGPAT9	1073.9	5236.3	2.2847	2.60E-09	1.54E-07	1166.7	2658.3	1.1874	0.12983	0.29503	1197.1	53.083	-4.4694	0.98679	0.033108	285.05	433.69	0.60374	0.57934	0.87898
AGPAT9-10	AGPAT9	280.51	0	-8.137	0.99792	0.018345	304.75	0	-8.2562	0.99836	0.011135	312.7	0	-8.2932	0.99849	0.0093028	74.457	26.021	-1.4816	0.89978	0.34954
AGPAT9-11	AGPAT9	445.17	0	-8.8014	0.99877	0.018203	483.63	0	-8.9208	0.99897	0.011135	496.25	0	-8.9578	0.99905	0.0093028	118.16	60.716	-0.94923	0.85432	0.42206
AGPAT9-12	AGPAT9	26.033	0	-4.7567	0.97542	0.073962	28.283	0	-4.872	0.98184	0.046968	29.021	0	-4.9079	0.98353	0.040217	6.9102	0	-2.9837	0.54779	0.9273
AGPAT9-13	AGPAT9	425.64	0	-8.7369	0.99871	0.018203	462.42	0	-8.8562	0.99892	0.011135	474.49	0	-8.8933	0.999	0.0093028	112.98	3729.7	5.0326	6.35E-70	9.19E-69
AGPAT9-2	AGPAT9	781.64	99.246	-2.9648	0.96772	0.093514	849.19	0	-9.7316	0.99941	0.011135	871.34	0	-9.7688	0.99946	0.0093028	207.48	225.52	0.11973	0.69344	0.69313
AGPAT9-3	AGPAT9	444.52	1117.6	1.3281	0.030337	0.08873	482.93	172.44	-1.4804	0.87996	0.27364	495.53	11.26	-5.3398	0.99328	0.018692	117.99	173.48	0.55216	0.56215	0.90599
AGPAT9-4	AGPAT9	177.03	2133.8	3.5839	6.40E-32	8.37E-30	192.32	49.513	-1.9363	0.91667	0.19325	197.34	57.909	-1.7514	0.90662	0.20608	46.989	26.021	-0.82862	0.83234	0.45718
AGPAT9-5	AGPAT9	446.47	744.34	0.73612	0.22069	0.5146	485.05	39.269	-3.5934	0.97554	0.061399	497.7	0	-8.962	0.99905	0.0093028	118.51	52.043	-1.1719	0.87648	0.38669
AGPAT9-6	AGPAT9	336.48	0	-8.3986	0.99831	0.018203	365.55	0	-8.5179	0.99863	0.011135	375.09	0	-8.5549	0.99874	0.0093028	89.314	26.021	-1.7409	0.918	0.31659
AGPAT9-7	AGPAT9	730.23	0	-9.5142	0.99932	0.018203	793.33	0	-9.6336	0.99937	0.011135	814.03	1.6086	-8.2874	0.99942	0.0093028	193.83	650.53	1.7416	0.16088	0.44629
AGPAT9-8	AGPAT9	136.67	6.4726	-4.2035	0.98608	0.046552	148.48	0	-7.2239	0.99661	0.013225	152.36	9.6514	-3.8478	0.98107	0.045629	36.279	8.6738	-1.9462	0.92985	0.29169
AGPAT9-9	AGPAT9	44.907	0	-5.5206	0.98564	0.047598	48.788	0	-5.6377	0.98957	0.02914	50.061	0	-5.6741	0.9905	0.024854	11.92	0	-3.6915	0.75652	0.58605
AGPS-1	AGPS	689.23	0	-9.4309	0.99927	0.018203	748.79	0	-9.5503	0.99934	0.011135	768.32	14.477	-5.6354	0.99443	0.016209	182.95	659.21	1.8436	0.1262	0.39093
AGPS-2	AGPS	338.43	0	-8.407	0.99832	0.018203	367.68	0	-8.5262	0.99864	0.011135	377.27	0	-8.5633	0.99875	0.0093028	89.833	1734.8	4.2562	1.92E-25	2.11E-24
AGPS-3	AGPS	759.52	0	-9.5708	0.99936	0.018203	825.15	8.5366	-6.4368	0.99698	0.012549	846.68	0	-9.7274	0.99944	0.0093028	201.61	34.695	-2.5049	0.95467	0.22141
AGPS-4	AGPS	207.61	0	-7.7047	0.99709	0.019115	225.55	1.7073	-6.3868	0.99778	0.011394	231.44	35.389	-2.6753	0.95309	0.10633	55.109	1179.6	4.3952	6.80E-35	8.14E-34
AGPS-5	AGPS	182.88	0	-7.5226	0.99666	0.019784	198.69	0	-7.6416	0.99747	0.011747	203.87	0	-7.6786	0.99768	0.0098504	48.544	17.348	-1.4331	0.8948	0.35686
AGPS-6	AGPS	190.69	0	-7.5827	0.99681	0.019545	207.17	0	-7.7016	0.99758	0.011612	212.58	0	-7.7386	0.99777	0.009725	50.617	8.6738	-2.4157	0.9511	0.23321
AGPS-7	AGPS	756.91	0	-9.5659	0.99935	0.018203	822.32	0	-9.6853	0.9994	0.011135	843.77	0	-9.7224	0.99944	0.0093028	200.91	182.15	-0.14072	0.74567	0.60549
AGRN-1	AGRN	109.99	0	-6.7943	0.99425	0.025167	119.49	0	-6.9128	0.99578	0.014929	122.61	0	-6.9497	0.99614	0.012596	29.196	1483.2	5.6192	5.69E-230	2.97E-228
AGRN-10	AGRN	264.24	25.89	-3.3021	0.97171	0.083473	287.07	0	-8.1703	0.99826	0.011135	294.56	0	-8.2073	0.99839	0.0093028	70.139	43.369	-0.68108	0.81632	0.48438
AGRN-11	AGRN	0	0	-0.72319	0.35919	0.74489	0	0	-0.77152	0.29583	0.60561	0	0	-0.78703	0.3487	0.7013	0	0	-0.2299	5.57E-84	8.51E-83
AGRN-12	AGRN	541.49	401.3	-0.43133	0.69903	0.68029	588.28	34.147	-4.0675	0.98265	0.045124	603.63	1.6086	-7.8566	0.99922	0.0093028	143.73	26.021	-2.4212	0.95122	0.23283
AGRN-2	AGRN	53.368	0	-5.7647	0.98793	0.041647	57.98	0	-5.8821	0.99124	0.025261	59.492	0	-5.9187	0.99202	0.021499	14.166	0	-3.9228	0.80014	0.51195
AGRN-3	AGRN	445.17	0	-8.8014	0.99877	0.018203	483.63	51.22	-3.2142	0.96767	0.079294	496.25	0	-8.9578	0.99905	0.0093028	118.16	650.53	2.4509	0.009504	0.054912
AGRN-4	AGRN	595.51	71.198	-3.0465	0.96831	0.091926	646.97	0	-9.3398	0.99923	0.011135	663.85	0	-9.3769	0.99929	0.0093028	158.07	277.56	0.80832	0.49117	0.98797
AGRN-5	AGRN	36.446	0	-5.2268	0.98234	0.056208	39.596	0	-5.3433	0.9871	0.034836	40.629	0	-5.3795	0.98828	0.029784	9.6743	8.6738	-0.14199	0.69063	0.69708
AGRN-6	AGRN	57.273	0	-5.8648	0.98876	0.039449	62.222	0	-5.9824	0.99184	0.023836	63.845	0	-6.0189	0.99256	0.02028	15.202	8.6738	-0.74406	0.81557	0.48541
AGRN-7	AGRN	660.59	101.4	-2.6917	0.9588	0.11541	717.67	0	-9.4892	0.99931	0.011135	736.4	0	-9.5263	0.99936	0.0093028	175.35	1188.3	2.7536	0.0018253	0.011313
AGRN-8	AGRN	2428.2	4295.6	0.8227	0.090053	0.23	2638.1	1360.7	-0.95458	0.81546	0.4127	2706.9	0	-11.403	0.99983	0.0093028	644.55	9896.8	3.9385	1.41E-10	1.20E-09
AGRN-9	AGRN	18.223	0	-4.2648	0.96529	0.099398	19.798	0	-4.3784	0.97384	0.065265	20.314	0	-4.4138	0.97635	0.055958	4.8371	216.84	5.2219	5.16E-249	2.81E-247
AGTR1-1	AGTR1	82.655	0	-6.3864	0.99227	0.030234	89.798	0	-6.5046	0.99437	0.01803	92.14	0	-6.5413	0.99486	0.01528	21.94	0	-4.5198	0.87796	0.38393
AGTR1-2	AGTR1	219.98	0	-7.7878	0.99727	0.01885	238.99	0	-7.9068	0.9979	0.011266	245.22	0	-7.9438	0.99807	0.0094215	58.391	26.021	-1.1362	0.86867	0.39835
AGTR1-3	AGTR1	24.081	0	-4.6485	0.97349	0.078926	26.162	0	-4.7635	0.98033	0.050442	26.844	0	-4.7993	0.98218	0.0432	6.3919	0	-2.886	0.50781	0.98849
AGTR1-4	AGTR1	0	0	-0.72319	0.35919	0.74489	0	0	-0.77152	0.29583	0.60561	0	0	-0.78703	0.3487	0.7013	0	0	-0.2299	5.57E-84	8.51E-83
AGTR1-5	AGTR1	18.874	0	-4.3128	0.96644	0.09653	20.505	0	-4.4266	0.97477	0.063155	21.04	0	-4.462	0.97718	0.054119	5.0099	0	-2.5873	0.36908	0.7959
AGTR1-6	AGTR1	437.36	392.67	-0.15512	0.61462	0.79327	475.15	0	-8.8953	0.99895	0.011135	487.55	0	-8.9324	0.99903	0.0093028	116.09	919.42	2.9747	0.00010045	0.00068174
AGTR1-7	AGTR1	65.734	0	-6.0603	0.99022	0.035544	71.414	0	-6.1782	0.99291	0.02135	73.277	1.6086	-4.8316	0.99353	0.018136	17.448	8.6738	-0.93133	0.84222	0.44079
AGTR2-1	AGTR2	241.46	243.8	0.013871	0.56969	0.87584	262.32	20.488	-3.6152	0.97639	0.059456	269.17	0	-8.0777	0.99824	0.0093219	64.092	2047	4.9756	5.86E-75	8.66E-74
AGTR2-2	AGTR2	108.69	0	-6.7773	0.99418	0.025348	118.08	0	-6.8958	0.99573	0.015039	121.16	0	-6.9326	0.99609	0.012692	28.85	43.369	0.57181	0.5006	0.99899
AGTR2-3	AGTR2	400.91	0	-8.6507	0.99862	0.018203	435.55	0	-8.77	0.99885	0.011135	446.92	0	-8.8071	0.99894	0.0093028	106.42	86.738	-0.29195	0.76102	0.57891
AGTR2-4	AGTR2	0	0	-0.72319	0.35919	0.74489	0	0	-0.77152	0.29583	0.60561	0	0	-0.78703	0.3487	0.7013	0	0	-0.2299	5.57E-84	8.51E-83
AGTR2-5	AGTR2	853.89	6.4726	-6.838	0.99832	0.018203	927.67	0	-9.859	0.99946	0.011135	951.88	0	-9.8961	0.9995	0.0093028	226.65	789.31	1.7956	0.15087	0.43049
AGTR2-6	AGTR2	313.05	0	-8.2948	0.99816	0.018231	340.1	0	-8.4141	0.99853	0.011135	348.97	0	-8.4511	0.99864	0.0093028	83.095	52.043	-0.66487	0.81597	0.48513
AGTRAP-1	AGTRAP	0	0	-0.72319	0.35919	0.74489	0	0	-0.77152	0.29583	0.60561	0	0	-0.78703	0.3487	0.7013	0	0	-0.2299	5.57E-84	8.51E-83
AGTRAP-2	AGTRAP	51.415	168.29	1.6914	0.037256	0.10568	55.858	0	-5.8293	0.9909	0.026035	57.316	0	-5.8658	0.99171	0.022177	13.648	0	-3.8726	0.79145	0.52591
AGTRAP-3	AGTRAP	0	0	-0.72319	0.35919	0.74489	0	0	-0.77152	0.29583	0.60561	0	0	-0.78703	0.3487	0.7013	0	0	-0.2299	5.57E-84	8.51E-83
AGTRAP-4	AGTRAP	361.86	170.44	-1.0817	0.83334	0.40004	393.13	196.34	-0.99797	0.82433	0.39368	403.39	0	-8.6596	0.99883	0.0093028	96.052	26.021	-1.8447	0.92429	0.30423
AGTRAP-5	AGTRAP	80.703	0	-6.3523	0.99207	0.030695	87.676	0	-6.4705	0.99423	0.018323	89.964	0	-6.5072	0.99473	0.015535	21.422	8.6738	-1.2127	0.87467	0.3894
AGTRAP-6	AGTRAP	1033.5	1145.6	0.14846	0.46671	0.94107	1122.8	119.51	-3.2212	0.96759	0.079476	1152.1	0	-10.171	0.99959	0.0093028	274.33	1500.6	2.4472	0.019786	0.11
AGTRAP-7	AGTRAP	692.48	770.23	0.15331	0.47784	0.96074	752.32	52.927	-3.8042	0.97888	0.053793	771.95	25.737	-4.8535	0.9901	0.025772	183.81	312.26	0.76129	0.51329	0.98029
AHSG-1	AHSG	646.92	694.72	0.10269	0.50294	0.99477	702.83	694.88	-0.016374	0.60808	0.79371	721.16	157.64	-2.1866	0.93157	0.15256	171.72	13505	6.289	0	0
AHSG-2	AHSG	42.304	53.938	0.34331	0.52463	0.9563	45.959	0	-5.5533	0.98891	0.030632	47.158	0	-5.5897	0.98991	0.026148	11.229	208.17	4.0963	8.12E-37	9.92E-36
AHSG-3	AHSG	141.23	15.103	-3.1429	0.96769	0.093598	153.43	0	-7.2708	0.99672	0.013	157.44	0	-7.3078	0.99699	0.010934	37.488	34.695	-0.10868	0.70483	0.67424
AHSG-4	AHSG	665.8	662.36	-0.0074599	0.54931	0.9126	723.33	29.025	-4.5924	0.98811	0.032515	742.2	0	-9.5376	0.99936	0.0093028	176.73	329.6	0.89543	0.46616	0.94868
AHSG-5	AHSG	177.68	0	-7.4812	0.99655	0.019989	193.03	0	-7.6001	0.9974	0.011862	198.07	0	-7.6371	0.99761	0.0099483	47.162	26.021	-0.8338	0.83303	0.45598
AHSG-6	AHSG	49.463	0	-5.6572	0.98697	0.04415	53.737	0	-5.7744	0.99054	0.026889	55.139	0	-5.8109	0.99138	0.022916	13.129	8.6738	-0.54655	0.78202	0.54253
AIFM1-1	AIFM1	326.72	0	-8.3563	0.99825	0.018204	354.95	0	-8.4755	0.99859	0.011135	364.21	0	-8.5126	0.9987	0.0093028	86.723	407.67	2.2199	0.024409	0.13332
AIFM1-10	AIFM1	1590.6	0	-10.636	0.99975	0.009425	1728.1	0	-10.756	0.99971	0.011135	1773.2	0	-10.793	0.99973	0.0093028	422.21	156.13	-1.4294	0.90572	0.33902
AIFM1-11	AIFM1	224.54	0	-7.8172	0.99733	0.018765	243.94	0	-7.9363	0.99795	0.011225	250.3	0	-7.9733	0.99811	0.0093812	59.6	0	-5.9213	0.95899	0.20576
AIFM1-2	AIFM1	0	0	-0.72319	0.35919	0.74489	0	0	-0.77152	0.29583	0.60561	0	0	-0.78703	0.3487	0.7013	0	0	-0.2299	5.57E-84	8.51E-83
AIFM1-3	AIFM1	483.57	489.76	0.018317	0.54721	0.91631	525.35	0	-9.0399	0.99905	0.011135	539.06	0	-9.077	0.99912	0.0093028	128.36	433.69	1.7486	0.13911	0.41073
AIFM1-4	AIFM1	684.02	224.38	-1.6038	0.89848	0.25578	743.13	40.976	-4.1479	0.98355	0.043107	762.52	0	-9.5765	0.99938	0.0093028	181.57	43.369	-2.0408	0.93615	0.27582
AIFM1-5	AIFM1	91.116	0	-6.5254	0.99301	0.028315	98.99	1.7073	-5.2068	0.9949	0.016845	101.57	0	-6.6805	0.99534	0.014258	24.186	1353.1	5.7486	9.80E-292	5.80E-290
AIFM1-6	AIFM1	89.163	0	-6.4945	0.99285	0.02874	96.868	0	-6.6128	0.99479	0.017108	99.396	0	-6.6496	0.99523	0.014479	23.667	26.021	0.13149	0.63381	0.79311
AIFM1-7	AIFM1	35.145	0	-5.1757	0.98169	0.057926	38.182	0	-5.2921	0.98662	0.035977	39.178	0	-5.3283	0.98784	0.03077	9.3288	0	-3.3686	0.67748	0.72002
AIFM1-8	AIFM1	419.78	0	-8.7169	0.99869	0.018203	456.06	29.025	-3.9282	0.98091	0.049173	467.96	0	-8.8733	0.99899	0.0093028	111.43	52.043	-1.0838	0.86768	0.40013
AIFM1-9	AIFM1	992.51	297.74	-1.7337	0.91362	0.22133	1078.3	0	-10.076	0.99954	0.011135	1106.4	0	-10.113	0.99957	0.0093028	263.45	433.69	0.71698	0.54217	0.93684
AIFM2-1	AIFM2	838.92	10555	3.6516	1.42E-62	3.00E-60	911.41	4198.3	2.2024	0.00032502	0.011135	935.19	278.28	-1.7451	0.90483	0.20996	222.68	5065.5	4.5015	2.10E-28	2.37E-27
AIFM2-2	AIFM2	196.55	0	-7.6261	0.99691	0.019359	213.53	0	-7.7451	0.99765	0.011524	219.11	0	-7.7821	0.99784	0.0096509	52.172	60.716	0.21499	0.63257	0.79538
AIFM2-3	AIFM2	150.34	0	-7.2417	0.99587	0.02133	163.33	0	-7.3605	0.99692	0.012635	167.59	0	-7.3974	0.99718	0.010622	39.906	17.348	-1.1567	0.86916	0.39776
AIFM2-4	AIFM2	780.99	1769.2	1.1787	0.039433	0.11105	848.48	2714.7	1.6766	0.021226	0.054049	870.62	22.52	-5.2117	0.99234	0.020806	207.31	494.41	1.2499	0.34418	0.75602
AIFM2-5	AIFM2	236.25	0	-7.8903	0.99748	0.018637	256.67	0	-8.0094	0.99805	0.011168	263.36	0	-8.0464	0.9982	0.0093332	62.71	8.6738	-2.7194	0.96117	0.19752
AIFM2-6	AIFM2	548	84.143	-2.6888	0.95759	0.11827	595.35	80.245	-2.8758	0.95838	0.1002	610.88	0	-9.2571	0.99923	0.0093028	145.46	1058.2	2.8544	0.00056569	0.0036478
AIFM2-7	AIFM2	393.1	0	-8.6224	0.99858	0.018203	427.07	0	-8.7417	0.99883	0.011135	438.21	17.694	-4.5542	0.988	0.030431	104.34	52.043	-0.98988	0.85759	0.41653
AIG1-1	AIG1	406.12	0	-8.6693	0.99864	0.018203	441.21	0	-8.7886	0.99887	0.011135	452.72	0	-8.8257	0.99896	0.0093028	107.8	52.043	-1.0364	0.86269	0.40832
AIG1-10	AIG1	324.76	0	-8.3477	0.99824	0.018204	352.83	0	-8.4669	0.99858	0.011135	362.03	0	-8.504	0.99869	0.0093028	86.205	34.695	-1.2887	0.88487	0.37305
AIG1-2	AIG1	542.14	0	-9.0852	0.99903	0.018203	588.99	1.7073	-7.7677	0.99915	0.011135	604.35	0	-9.2416	0.99922	0.0093028	143.9	607.16	2.0694	0.060296	0.26737
AIG1-3	AIG1	171.82	0	-7.4331	0.99643	0.020238	186.67	0	-7.552	0.99731	0.012005	191.54	0	-7.589	0.99753	0.010075	45.607	1890.9	5.3431	1.93E-137	7.61E-136
AIG1-4	AIG1	163.36	0	-7.3607	0.99623	0.020654	177.47	0	-7.4796	0.99717	0.012245	182.1	0	-7.5165	0.9974	0.010278	43.362	372.97	3.0756	1.66E-06	1.24E-05
AIG1-5	AIG1	432.15	0	-8.7587	0.99873	0.018203	469.49	6.8293	-5.9091	0.99573	0.015044	481.74	0	-8.9151	0.99902	0.0093028	114.71	867.38	2.9078	0.00021395	0.0014235
AIG1-6	AIG1	115.2	0	-6.8604	0.99453	0.024471	125.15	0	-6.979	0.99597	0.014511	128.42	0	-7.0159	0.99631	0.012235	30.578	0	-4.9808	0.91544	0.32082
AIG1-7	AIG1	674.91	291.26	-1.2096	0.85521	0.35231	733.23	0	-9.5201	0.99932	0.011135	752.36	0	-9.5572	0.99937	0.0093028	179.15	268.89	0.58318	0.56826	0.89567
AIG1-8	AIG1	321.51	502.7	0.64323	0.28407	0.64596	349.29	0	-8.4524	0.99857	0.011135	358.4	0	-8.4895	0.99868	0.0093028	85.341	2723.6	4.9798	6.75E-70	9.78E-69
AIG1-9	AIG1	191.34	58.253	-1.6987	0.89973	0.25333	207.88	44.391	-2.2022	0.93196	0.15942	213.3	0	-7.7435	0.99778	0.0097169	50.79	1040.9	4.3303	1.31E-32	1.54E-31
AJAP1-1	AJAP1	74.194	0	-6.2326	0.99136	0.032544	80.606	0	-6.3506	0.99372	0.019478	82.709	0	-6.3873	0.99427	0.016531	19.694	0	-4.3711	0.86231	0.40841
AJAP1-10	AJAP1	54.019	0	-5.7819	0.98807	0.041249	58.687	0	-5.8993	0.99135	0.025001	60.218	0	-5.9359	0.99211	0.021278	14.339	0	-3.9391	0.80288	0.50713
AJAP1-11	AJAP1	223.23	0	-7.8089	0.99732	0.018782	242.52	0	-7.9279	0.99793	0.011235	248.85	0	-7.9649	0.9981	0.009391	59.255	3703.7	5.9421	1.88E-295	1.12E-293
AJAP1-12	AJAP1	920.27	4.315	-7.4374	0.99899	0.018203	999.79	0	-9.9669	0.9995	0.011135	1025.9	0	-10.004	0.99954	0.0093028	244.28	2758.3	3.4918	1.81E-07	1.40E-06
AJAP1-2	AJAP1	62.479	0	-5.9882	0.9897	0.036922	67.879	0	-6.106	0.99253	0.022216	69.649	0	-6.1426	0.99319	0.018884	16.584	17.348	0.061285	0.64481	0.77417
AJAP1-3	AJAP1	277.25	0	-8.1203	0.99789	0.01837	301.21	0	-8.2394	0.99834	0.011135	309.07	0	-8.2764	0.99847	0.0093028	73.594	1396.5	4.2276	9.84E-26	1.08E-24
AJAP1-4	AJAP1	132.12	0	-7.0566	0.99527	0.022723	143.53	0	-7.1753	0.99649	0.013459	147.28	0	-7.2122	0.99679	0.011329	35.069	0	-5.1727	0.92721	0.29751
AJAP1-5	AJAP1	1711	1704.4	-0.0055619	0.52848	0.94943	1858.9	530.98	-1.8058	0.90627	0.21621	1907.4	24.129	-6.2469	0.99627	0.012333	454.17	4406.3	3.2754	4.03E-05	0.00028004
AJAP1-6	AJAP1	222.58	0	-7.8047	0.99731	0.01879	241.82	0	-7.9237	0.99793	0.011236	248.13	0	-7.9607	0.99809	0.0093943	59.082	8.6738	-2.6348	0.9586	0.20728
AJAP1-7	AJAP1	1046.5	0	-10.033	0.99957	0.015008	1137	0	-10.152	0.99956	0.011135	1166.6	0	-10.189	0.99959	0.0093028	277.79	60.716	-2.1755	0.94336	0.2571
AJAP1-8	AJAP1	127.56	94.931	-0.4224	0.71487	0.6481	138.59	0	-7.125	0.99637	0.013722	142.2	0	-7.1619	0.99667	0.011553	33.86	8.6738	-1.8494	0.92437	0.3041
AJAP1-9	AJAP1	0	0	-0.72319	0.35919	0.74489	0	0	-0.77152	0.29583	0.60561	0	0	-0.78703	0.3487	0.7013	0	0	-0.2299	5.57E-84	8.51E-83
AKAP1-1	AKAP1	184.84	0	-7.5379	0.9967	0.019726	200.81	0	-7.6568	0.9975	0.011718	206.05	0	-7.6938	0.9977	0.0098202	49.062	8.6738	-2.3716	0.94943	0.23882
AKAP1-10	AKAP1	100.88	0	-6.6707	0.99371	0.02654	109.6	0	-6.7892	0.9954	0.015766	112.45	0	-6.826	0.99579	0.013316	26.777	26.021	-0.039794	0.68177	0.71286
AKAP1-11	AKAP1	68.988	0	-6.129	0.99069	0.034288	74.949	0	-6.247	0.99324	0.020569	76.905	0	-6.2836	0.99383	0.017467	18.312	0	-4.2714	0.85058	0.42796
AKAP1-12	AKAP1	523.27	0	-9.0342	0.99899	0.018203	568.48	0	-9.1535	0.99912	0.011135	583.31	19.303	-4.847	0.99018	0.025578	138.9	277.56	0.99365	0.41972	0.87727
AKAP1-13	AKAP1	577.94	64.726	-3.1389	0.97037	0.086838	627.88	17.073	-5.1208	0.99198	0.023516	644.26	0	-9.3337	0.99927	0.0093028	153.41	182.15	0.24629	0.65552	0.75641
AKAP1-14	AKAP1	381.39	3188.8	3.0604	6.59E-20	6.24E-18	414.34	2142.7	2.3677	5.78E-05	0.0049603	425.15	12.869	-4.9415	0.99103	0.023695	101.23	10417	6.6711	0	0
AKAP1-2	AKAP1	315	0	-8.3038	0.99817	0.018226	342.22	0	-8.423	0.99854	0.011135	351.15	0	-8.46	0.99865	0.0093028	83.613	17.348	-2.2053	0.94205	0.26077
AKAP1-3	AKAP1	59.876	0	-5.9278	0.98925	0.038102	65.05	0	-6.0455	0.9922	0.022969	66.747	0	-6.0821	0.99289	0.019541	15.893	0	-4.0784	0.82465	0.46999
AKAP1-4	AKAP1	409.37	686.09	0.74357	0.22269	0.51879	444.75	0	-8.8001	0.99888	0.011135	456.35	0	-8.8372	0.99896	0.0093028	108.66	633.19	2.5318	0.0052545	0.031205
AKAP1-5	AKAP1	14.969	0	-3.9972	0.95809	0.11701	16.263	0	-4.1096	0.96798	0.078548	16.687	0	-4.1446	0.9711	0.067314	3.9734	0	-2.3142	0.23013	0.56302
AKAP1-6	AKAP1	28.636	0	-4.8893	0.97761	0.068401	31.111	0	-5.005	0.98352	0.04313	31.923	0	-5.041	0.98505	0.036915	7.6012	0	-3.1045	0.59318	0.85804
AKAP1-7	AKAP1	354.7	3337.7	3.2305	9.35E-25	1.03E-22	385.35	1664.6	2.1081	0.0011802	0.011135	395.41	241.29	-0.71027	0.79136	0.45216	94.151	1665.4	4.1303	3.32E-21	3.45E-20
AKAP1-8	AKAP1	1801.5	429.35	-2.0664	0.94309	0.1531	1957.2	331.22	-2.5593	0.94713	0.12558	2008.2	0	-10.972	0.99976	0.0093028	478.19	1483.2	1.631	0.2457	0.5903
AKAP1-9	AKAP1	253.82	0	-7.9934	0.99767	0.018492	275.76	0	-8.1125	0.99818	0.011135	282.95	22.52	-3.5937	0.97608	0.056583	67.374	8.6738	-2.8213	0.96404	0.1858
AKAP11-1	AKAP11	260.33	0	-8.0297	0.99774	0.018436	282.83	0	-8.1489	0.99823	0.011135	290.21	0	-8.1859	0.99837	0.0093028	69.102	789.31	3.4949	7.00E-10	5.85E-09
AKAP11-2	AKAP11	87.211	0	-6.4629	0.99268	0.029182	94.747	0	-6.5812	0.99467	0.017372	97.219	0	-6.6179	0.99513	0.014706	23.149	0	-4.5939	0.88504	0.37271
AKAP11-3	AKAP11	451.02	0	-8.8203	0.99879	0.018203	490	0	-8.9396	0.99898	0.011135	502.78	0	-8.9767	0.99906	0.0093028	119.72	26.021	-2.1595	0.94049	0.26523
AKAP11-4	AKAP11	358.61	131.61	-1.4392	0.87758	0.30296	389.59	0	-8.6095	0.99872	0.011135	399.76	0	-8.6466	0.99882	0.0093028	95.188	1136.3	3.5636	5.04E-10	4.23E-09
AKAP11-5	AKAP11	18.874	0	-4.3128	0.96644	0.09653	20.505	0	-4.4266	0.97477	0.063155	21.04	0	-4.462	0.97718	0.054119	5.0099	0	-2.5873	0.36908	0.7959
AKAP11-6	AKAP11	520.66	0	-9.027	0.99898	0.018203	565.65	0	-9.1463	0.99912	0.011135	580.41	0	-9.1834	0.99919	0.0093028	138.2	485.73	1.8059	0.12497	0.38929
AKAP11-7	AKAP11	705.5	0	-9.4645	0.99929	0.018203	766.46	0	-9.584	0.99935	0.011135	786.46	0	-9.6211	0.9994	0.0093028	187.27	1760.8	3.2262	9.65E-06	6.93E-05
AKAP6-1	AKAP6	175.07	0	-7.46	0.9965	0.020076	190.2	0	-7.5789	0.99736	0.011919	195.16	0	-7.6159	0.99758	0.0099983	46.471	251.54	2.4114	0.004551	0.027176
AKAP6-2	AKAP6	231.69	0	-7.8623	0.99742	0.018687	251.72	0	-7.9814	0.99801	0.011192	258.28	0	-8.0184	0.99817	0.0093536	61.501	1570	4.6516	2.60E-48	3.40E-47
AKAP6-3	AKAP6	284.41	0	-8.1569	0.99795	0.018304	308.99	0	-8.2761	0.99838	0.011135	317.05	0	-8.3131	0.99851	0.0093028	75.494	503.08	2.7202	0.00071335	0.0045653
AKAP6-4	AKAP6	261.63	0	-8.0369	0.99775	0.018419	284.24	0	-8.156	0.99824	0.011135	291.66	0	-8.1931	0.99838	0.0093028	69.448	26.021	-1.3825	0.89174	0.36179
AKAP6-5	AKAP6	149.69	0	-7.2354	0.99586	0.021376	162.63	0	-7.3543	0.99691	0.012663	166.87	0	-7.3912	0.99716	0.010646	39.734	8.6738	-2.0741	0.93646	0.27492
AKAP6-6	AKAP6	9.7624	0	-3.4279	0.93715	0.16707	10.606	0	-3.5368	0.9502	0.11856	10.883	0	-3.5708	0.95522	0.10166	2.5913	0	-1.8445	0.043609	0.2151
AKAP6-7	AKAP6	201.11	0	-7.659	0.99699	0.019247	218.48	0	-7.778	0.9977	0.011465	224.18	0	-7.815	0.99789	0.0095965	53.381	8.6738	-2.491	0.95382	0.22415
AKAP9-1	AKAP9	253.82	0	-7.9934	0.99767	0.018492	275.76	0	-8.1125	0.99818	0.011135	282.95	0	-8.1495	0.99833	0.0093028	67.374	633.19	3.2134	5.50E-07	4.18E-06
AKAP9-10	AKAP9	11.715	0	-3.6684	0.94709	0.1436	12.727	0	-3.779	0.95877	0.099286	13.059	0	-3.8134	0.96287	0.085147	3.1096	0	-2.039	0.10475	0.35622
AKAP9-11	AKAP9	0	0	-0.72319	0.35919	0.74489	0	0	-0.77152	0.29583	0.60561	0	0	-0.78703	0.3487	0.7013	0	0	-0.2299	5.57E-84	8.51E-83
AKAP9-2	AKAP9	199.8	0	-7.6496	0.99697	0.019281	217.07	0	-7.7686	0.99769	0.011483	222.73	0	-7.8056	0.99788	0.0096147	53.036	477.06	3.1452	8.97E-07	6.75E-06
AKAP9-3	AKAP9	438.01	15.103	-4.7689	0.99105	0.033383	475.86	0	-8.8974	0.99895	0.011135	488.27	0	-8.9345	0.99903	0.0093028	116.26	659.21	2.4932	0.0072438	0.042444
AKAP9-4	AKAP9	188.09	0	-7.5629	0.99676	0.019617	204.34	0	-7.6819	0.99754	0.011655	209.67	0	-7.7189	0.99774	0.0097668	49.926	8.6738	-2.3963	0.95037	0.23587
AKAP9-5	AKAP9	124.31	0	-6.9693	0.99495	0.023476	135.05	0	-7.088	0.99627	0.013916	138.57	0	-7.1249	0.99658	0.011717	32.996	0	-5.0873	0.9222	0.30853
AKAP9-6	AKAP9	48.161	0	-5.6195	0.98661	0.045084	52.323	0	-5.7367	0.99028	0.027491	53.688	0	-5.7732	0.99115	0.023431	12.784	0	-3.7849	0.77527	0.55434
AKAP9-7	AKAP9	377.48	3402.4	3.1687	3.64E-23	3.83E-21	410.1	2393.7	2.5423	3.69E-06	0.00035092	420.8	315.28	-0.41535	0.73752	0.56662	100.2	2107.7	4.3811	2.37E-29	2.70E-28
AKAP9-8	AKAP9	664.5	0	-9.3783	0.99924	0.018203	721.92	0	-9.4977	0.99931	0.011135	740.75	0	-9.5348	0.99936	0.0093028	176.38	208.17	0.23781	0.66159	0.74613
AKAP9-9	AKAP9	0	0	-0.72319	0.35919	0.74489	0	0	-0.77152	0.29583	0.60561	0	0	-0.78703	0.3487	0.7013	0	0	-0.2299	5.57E-84	8.51E-83
ALCAM-1	ALCAM	393.75	21.575	-4.1281	0.98532	0.048497	427.78	0	-8.7441	0.99883	0.011135	438.94	0	-8.7812	0.99892	0.0093028	104.52	43.369	-1.2499	0.88261	0.37674
ALCAM-10	ALCAM	434.75	0	-8.7674	0.99874	0.018203	472.32	0	-8.8867	0.99894	0.011135	484.64	0	-8.9238	0.99902	0.0093028	115.4	234.19	1.0147	0.40288	0.852
ALCAM-11	ALCAM	85.258	0	-6.4306	0.99251	0.029628	92.626	0	-6.5488	0.99454	0.017646	95.042	0	-6.5856	0.99501	0.014943	22.631	0	-4.5626	0.88211	0.37734
ALCAM-12	ALCAM	387.89	0	-8.6032	0.99856	0.018203	421.41	0	-8.7225	0.99882	0.011135	432.41	0	-8.7596	0.99891	0.0093028	102.96	4805.3	5.5308	2.20E-143	8.87E-142
ALCAM-13	ALCAM	285.06	0	-8.1602	0.99796	0.018304	309.7	0	-8.2794	0.99838	0.011135	317.78	0	-8.3164	0.99851	0.0093028	75.667	43.369	-0.78905	0.83141	0.45894
ALCAM-14	ALCAM	187.44	0	-7.5579	0.99675	0.019639	203.64	0	-7.6769	0.99754	0.011666	208.95	0	-7.7139	0.99774	0.0097762	49.753	17.348	-1.4679	0.89763	0.35272
ALCAM-2	ALCAM	780.99	4056.1	2.3752	1.47E-09	8.85E-08	848.48	1869.5	1.1388	0.15009	0.3387	870.62	180.16	-2.2664	0.9354	0.14441	207.31	3244	3.9614	4.87E-14	4.48E-13
ALCAM-3	ALCAM	123.66	0	-6.9618	0.99492	0.02353	134.34	0	-7.0805	0.99625	0.01395	137.85	0	-7.1174	0.99657	0.011748	32.823	251.54	2.9004	1.31E-05	9.38E-05
ALCAM-4	ALCAM	213.47	0	-7.7446	0.99718	0.01898	231.92	0	-7.8637	0.99784	0.011325	237.97	0	-7.9007	0.99801	0.0094712	56.664	17.348	-1.6521	0.91132	0.32849
ALCAM-5	ALCAM	77.449	0	-6.2937	0.99173	0.031609	84.141	0	-6.4118	0.99399	0.018885	86.336	0	-6.4485	0.99451	0.016023	20.558	17.348	-0.23263	0.72215	0.64494
ALCAM-6	ALCAM	149.04	0	-7.2292	0.99584	0.021408	161.92	0	-7.348	0.99689	0.012681	166.14	0	-7.3849	0.99715	0.010663	39.561	26.021	-0.58599	0.79622	0.51896
ALCAM-7	ALCAM	0	0	-0.72319	0.35919	0.74489	0	0	-0.77152	0.29583	0.60561	0	0	-0.78703	0.3487	0.7013	0	0	-0.2299	5.57E-84	8.51E-83
ALCAM-8	ALCAM	44.907	0	-5.5206	0.98564	0.047598	48.788	0	-5.6377	0.98957	0.02914	50.061	0	-5.6741	0.9905	0.024854	11.92	17.348	0.50597	0.48756	0.98171
ALCAM-9	ALCAM	68.988	0	-6.129	0.99069	0.034288	74.949	0	-6.247	0.99324	0.020569	76.905	0	-6.2836	0.99383	0.017467	18.312	17.348	-0.073912	0.68278	0.71098
ALDH16A1-1	ALDH16A1	1154.6	610.58	-0.918	0.81598	0.43725	1254.3	264.64	-2.2406	0.93284	0.15744	1287.1	35.389	-5.1456	0.99185	0.021901	306.47	581.14	0.92094	0.48219	0.97291
ALDH16A1-2	ALDH16A1	556.46	163.97	-1.7566	0.90924	0.23161	604.54	6.8293	-6.2732	0.99669	0.013068	620.32	11.26	-5.6633	0.99464	0.015744	147.71	2454.7	4.0456	5.60E-17	5.46E-16
ALDH16A1-3	ALDH16A1	0	0	-0.72319	0.35919	0.74489	0	0	-0.77152	0.29583	0.60561	0	0	-0.78703	0.3487	0.7013	0	0	-0.2299	5.57E-84	8.51E-83
ALDH16A1-4	ALDH16A1	14.318	0	-3.9372	0.95627	0.12142	15.556	0	-4.0492	0.96648	0.081915	15.961	0	-4.0842	0.96976	0.070213	3.8006	0	-2.2632	0.20476	0.52004
ALDH16A1-5	ALDH16A1	170.52	1665.6	3.2805	1.70E-20	1.64E-18	185.25	240.73	0.37616	0.47929	0.96063	190.08	0	-7.5781	0.99751	0.010107	45.262	459.71	3.316	1.10E-08	8.90E-08
ALDH16A1-6	ALDH16A1	0	0	-0.72319	0.35919	0.74489	0	0	-0.77152	0.29583	0.60561	0	0	-0.78703	0.3487	0.7013	0	0	-0.2299	5.57E-84	8.51E-83
ALDH3A2-1	ALDH3A2	62.479	0	-5.9882	0.9897	0.036922	67.879	0	-6.106	0.99253	0.022216	69.649	0	-6.1426	0.99319	0.018884	16.584	8.6738	-0.86215	0.8329	0.45598
ALDH3A2-10	ALDH3A2	419.78	494.07	0.23456	0.4602	0.92948	456.06	0	-8.8362	0.99891	0.011135	467.96	0	-8.8733	0.99899	0.0093028	111.43	1249	3.4749	1.19E-08	9.61E-08
ALDH3A2-11	ALDH3A2	78.75	0	-6.3174	0.99187	0.031234	85.555	0	-6.4356	0.99409	0.018655	87.787	0	-6.4723	0.9946	0.015825	20.903	0	-4.4531	0.87119	0.39426
ALDH3A2-12	ALDH3A2	126.26	183.39	0.53497	0.38951	0.80086	137.17	68.293	-0.99567	0.82636	0.38924	140.75	0	-7.1472	0.99664	0.011621	33.514	312.26	3.1821	7.09E-08	5.58E-07
ALDH3A2-13	ALDH3A2	116.5	0	-6.8765	0.99459	0.024307	126.57	0	-6.9951	0.99602	0.014416	129.87	0	-7.032	0.99635	0.012156	30.923	893.4	4.8082	1.22E-72	1.79E-71
ALDH3A2-14	ALDH3A2	55.32	183.39	1.711	0.032092	0.093037	60.101	0	-5.9331	0.99155	0.024517	61.669	0	-5.9697	0.9923	0.02086	14.684	26.021	0.78479	0.38763	0.82694
ALDH3A2-15	ALDH3A2	7.1591	0	-3.0284	0.91597	0.21584	7.7778	0	-3.1339	0.93119	0.16096	7.9807	0	-3.1668	0.93833	0.138	1.9003	0	-1.5362	0.0040338	0.024221
ALDH3A2-2	ALDH3A2	1283.4	1695.8	0.40169	0.32702	0.73337	1394.3	1342	-0.055198	0.61657	0.7772	1430.7	0	-10.484	0.99967	0.0093028	340.67	2446	2.8403	0.0021711	0.013373
ALDH3A2-3	ALDH3A2	50.114	0	-5.6756	0.98714	0.043693	54.444	0	-5.793	0.99066	0.026599	55.865	0	-5.8295	0.9915	0.022659	13.302	0	-3.8382	0.78525	0.53672
ALDH3A2-4	ALDH3A2	363.81	0	-8.511	0.99845	0.018203	395.25	0	-8.6303	0.99874	0.011135	405.56	0	-8.6673	0.99883	0.0093028	96.57	494.41	2.3441	0.014382	0.081656
ALDH3A2-5	ALDH3A2	186.79	0	-7.553	0.99674	0.019659	202.93	0	-7.6719	0.99753	0.011677	208.22	0	-7.7089	0.99773	0.0097857	49.581	52.043	0.068566	0.66917	0.73334
ALDH3A2-6	ALDH3A2	467.95	0	-8.8733	0.99884	0.018203	508.38	0	-8.9926	0.99902	0.011135	521.65	0	-9.0297	0.99909	0.0093028	124.21	832.68	2.7351	0.0013258	0.0083347
ALDH3A2-7	ALDH3A2	401.56	0	-8.6531	0.99862	0.018203	436.26	0	-8.7724	0.99886	0.011135	447.64	0	-8.8094	0.99894	0.0093028	106.59	1153.6	3.4238	3.40E-08	2.71E-07
ALDH3A2-8	ALDH3A2	389.85	0	-8.6105	0.99857	0.018203	423.53	0	-8.7297	0.99882	0.011135	434.58	0	-8.7668	0.99891	0.0093028	103.48	43.369	-1.2356	0.8813	0.37884
ALDH3A2-9	ALDH3A2	27.335	0	-4.8245	0.97657	0.071031	29.697	0	-4.94	0.98272	0.044951	30.472	0	-4.976	0.98432	0.038476	7.2557	0	-3.0454	0.57152	0.89004
ALDH3B2-1	ALDH3B2	180.28	0	-7.5021	0.99661	0.019876	195.86	0	-7.621	0.99744	0.011795	200.97	0	-7.658	0.99765	0.0098928	47.853	26.021	-0.85435	0.83575	0.45154
ALDH3B2-2	ALDH3B2	329.97	0	-8.3706	0.99827	0.018204	358.48	0	-8.4898	0.99861	0.011135	367.84	0	-8.5268	0.99871	0.0093028	87.587	17.348	-2.2715	0.9449	0.25262
ALDH3B2-3	ALDH3B2	91.767	4.315	-4.1255	0.98598	0.046772	99.697	5.122	-4.0399	0.9846	0.04065	102.3	0	-6.6907	0.99537	0.014186	24.358	719.92	4.8293	2.99E-80	4.52E-79
ALDH3B2-4	ALDH3B2	0	0	-0.72319	0.35919	0.74489	0	0	-0.77152	0.29583	0.60561	0	0	-0.78703	0.3487	0.7013	0	0	-0.2299	5.57E-84	8.51E-83
ALDH3B2-5	ALDH3B2	35.796	0	-5.2015	0.98202	0.057057	38.889	0	-5.3179	0.98687	0.035401	39.903	0	-5.3541	0.98806	0.03027	9.5015	0	-3.3925	0.68419	0.70849
ALDH3B2-6	ALDH3B2	49.463	0	-5.6572	0.98697	0.04415	53.737	0	-5.7744	0.99054	0.026889	55.139	0	-5.8109	0.99138	0.022916	13.129	8.6738	-0.54655	0.78202	0.54253
ALDH3B2-7	ALDH3B2	389.85	185.55	-1.0671	0.83143	0.40409	423.53	0	-8.7297	0.99882	0.011135	434.58	0	-8.7668	0.99891	0.0093028	103.48	173.48	0.73979	0.49621	0.99367
ALDH6A1-1	ALDH6A1	469.9	0	-8.8793	0.99885	0.018203	510.5	0	-8.9986	0.99902	0.011135	523.82	0	-9.0357	0.9991	0.0093028	124.73	95.412	-0.38304	0.7792	0.54811
ALDH6A1-2	ALDH6A1	177.68	0	-7.4812	0.99655	0.019989	193.03	0	-7.6001	0.9974	0.011862	198.07	0	-7.6371	0.99761	0.0099483	47.162	43.369	-0.11835	0.71156	0.66254
ALDH6A1-3	ALDH6A1	300.03	0	-8.2338	0.99807	0.018274	325.96	1.7073	-6.9161	0.99847	0.011135	334.46	0	-8.39	0.99859	0.0093028	79.64	364.3	2.1795	0.02755	0.14863
ALDH6A1-4	ALDH6A1	848.68	0	-9.7308	0.99944	0.01756	922.02	0	-9.8502	0.99946	0.011135	946.07	22.52	-5.3315	0.99295	0.0194	225.27	216.84	-0.054764	0.73173	0.62833
ALG1-1	ALG1	630	1301	1.045	0.080782	0.20852	684.44	45152	6.0416	0	0	702.3	1.41E+05	7.6489	0	0	167.23	73562	8.7724	0	0
ALG1-10	ALG1	1231.4	34.52	-5.1166	0.99426	0.025167	1337.8	0	-10.387	0.99963	0.011135	1372.7	0	-10.424	0.99966	0.0093028	326.85	312.26	-0.065705	0.74194	0.6111
ALG1-11	ALG1	213.47	0	-7.7446	0.99718	0.01898	231.92	0	-7.8637	0.99784	0.011325	237.97	0	-7.9007	0.99801	0.0094712	56.664	26.021	-1.0936	0.86418	0.40602
ALG1-12	ALG1	0	0	-0.72319	0.35919	0.74489	0	0	-0.77152	0.29583	0.60561	0	0	-0.78703	0.3487	0.7013	0	0	-0.2299	5.57E-84	8.51E-83
ALG1-13	ALG1	402.86	2496.2	2.6284	5.38E-11	3.53E-09	437.68	1251.5	1.5136	0.049313	0.1176	449.09	180.16	-1.313	0.86867	0.2874	106.94	1275	3.5634	9.21E-10	7.67E-09
ALG1-14	ALG1	114.55	0	-6.8523	0.99449	0.024563	124.44	0	-6.9709	0.99595	0.014567	127.69	0	-7.0078	0.99629	0.012282	30.405	8.6738	-1.6988	0.91491	0.32178
ALG1-2	ALG1	572.73	0	-9.1642	0.99909	0.018203	622.22	0	-9.2836	0.9992	0.011135	638.45	0	-9.3207	0.99926	0.0093028	152.02	208.17	0.45092	0.60095	0.84527
ALG1-3	ALG1	285.06	347.36	0.28425	0.45527	0.92066	309.7	394.39	0.34778	0.48602	0.97333	317.78	0	-8.3164	0.99851	0.0093028	75.667	78.064	0.044421	0.68533	0.70693
ALG1-4	ALG1	414.58	161.81	-1.3519	0.86886	0.32202	450.4	18.781	-4.5123	0.98761	0.033689	462.15	0	-8.8553	0.99898	0.0093028	110.04	1838.8	4.0504	2.47E-18	2.46E-17
ALG1-5	ALG1	68.337	0	-6.1156	0.9906	0.034511	74.242	0	-6.2335	0.99318	0.020717	76.179	0	-6.2701	0.99377	0.017596	18.139	8.6738	-0.98439	0.84898	0.43049
ALG1-6	ALG1	238.85	330.1	0.46511	0.38391	0.79055	259.49	1932.7	2.892	1.73E-09	1.98E-07	266.26	38.606	-2.7545	0.95561	0.10097	63.401	138.78	1.118	0.33282	0.73684
ALG1-7	ALG1	551.9	10457	4.2415	2.82E-125	1.01E-122	599.59	1393.2	1.215	0.12694	0.28871	615.24	41.823	-3.847	0.97962	0.048854	146.5	4232.8	4.8432	2.44E-50	3.24E-49
ALG1-8	ALG1	12.366	0	-3.7405	0.94973	0.13728	13.434	0	-3.8514	0.96101	0.094249	13.785	0	-3.886	0.96487	0.080804	3.2823	8.6738	1.1757	0.12878	0.39426
ALG1-9	ALG1	20.176	0	-4.4043	0.96853	0.091364	21.919	0	-4.5185	0.97643	0.059353	22.491	0	-4.554	0.97867	0.050853	5.3554	8.6738	0.60609	0.4087	0.85985
ALG10-1	ALG10	1329.6	213.59	-2.6324	0.96235	0.10665	1444.5	0	-10.497	0.99966	0.011135	1482.2	0	-10.535	0.99968	0.0093028	352.94	2350.6	2.7321	0.0049396	0.029402
ALG10-2	ALG10	363.81	280.48	-0.37414	0.68636	0.70615	395.25	0	-8.6303	0.99874	0.011135	405.56	0	-8.6673	0.99883	0.0093028	96.57	199.5	1.0391	0.38488	0.82317
ALG10-3	ALG10	516.76	0	-9.0161	0.99897	0.018203	561.41	0	-9.1355	0.99911	0.011135	576.06	0	-9.1726	0.99918	0.0093028	137.17	104.09	-0.39486	0.78265	0.54187
ALG10-4	ALG10	732.83	84.143	-3.1075	0.97079	0.085837	796.16	5.122	-7.0247	0.99812	0.011148	816.93	0	-9.6758	0.99942	0.0093028	194.52	1049.5	2.4257	0.016825	0.094636
ALG10-5	ALG10	277.9	0	-8.1236	0.9979	0.01837	301.92	0	-8.2428	0.99834	0.011135	309.79	0	-8.2798	0.99847	0.0093028	73.766	17.348	-2.0268	0.93358	0.28239
ALG10-6	ALG10	782.3	6899.7	3.1391	7.18E-29	8.61E-27	849.9	6168.6	2.8581	1.26E-09	1.46E-07	872.07	119.03	-2.8626	0.95822	0.095324	207.65	1136.3	2.4464	0.015967	0.090099
ALG10B-1	ALG10B	733.48	174.76	-2.0631	0.9322	0.17862	796.87	0	-9.64	0.99938	0.011135	817.66	0	-9.6771	0.99942	0.0093028	194.69	824.01	2.0758	0.068643	0.28802
ALG10B-2	ALG10B	143.18	0	-7.1717	0.99565	0.021811	155.56	0	-7.2905	0.99677	0.012916	159.61	0	-7.3274	0.99703	0.010864	38.006	2645.5	6.0842	0	0
ALG10B-3	ALG10B	125.61	2.1575	-5.3255	0.995	0.023343	136.46	0	-7.1029	0.99631	0.013839	140.02	0	-7.1398	0.99662	0.011655	33.342	17.348	-0.90437	0.83988	0.44464
ALG10B-4	ALG10B	1336.8	1490.8	0.15723	0.45408	0.91849	1452.3	167.32	-3.1101	0.96482	0.08572	1490.2	0	-10.542	0.99968	0.0093028	354.84	1717.4	2.2718	0.048482	0.23196
ALG10B-5	ALG10B	333.87	0	-8.3875	0.99829	0.018203	362.73	0	-8.5067	0.99862	0.011135	372.19	0	-8.5438	0.99873	0.0093028	88.623	22933	7.9994	0	0
ALG10B-6	ALG10B	1103.8	1316.1	0.25356	0.41175	0.84203	1199.2	1058.5	-0.17982	0.65415	0.70396	1230.5	17.694	-6.0416	0.99576	0.013397	292.99	5802.8	4.3031	2.34E-20	2.40E-19
ALG10B-7	ALG10B	121.7	25.89	-2.19	0.93228	0.17843	132.22	29.025	-2.1496	0.92996	0.16373	135.67	0	-7.0946	0.99651	0.011854	32.305	17.348	-0.86016	0.83406	0.45433
ALG11-1	ALG11	487.47	0	-8.9321	0.9989	0.018203	529.59	0	-9.0515	0.99906	0.011135	543.41	0	-9.0886	0.99913	0.0093028	129.39	8.6738	-3.7526	0.9821	0.10005
ALG11-2	ALG11	150.34	0	-7.2417	0.99587	0.02133	163.33	0	-7.3605	0.99692	0.012635	167.59	0	-7.3974	0.99718	0.010622	39.906	8.6738	-2.0802	0.93676	0.2741
ALG11-3	ALG11	143.83	0	-7.1782	0.99567	0.02177	156.26	0	-7.297	0.99678	0.01289	160.34	0	-7.3339	0.99705	0.01084	38.179	0	-5.292	0.93364	0.28224
ALG11-4	ALG11	446.47	0	-8.8056	0.99878	0.018203	485.05	0	-8.925	0.99897	0.011135	497.7	0	-8.962	0.99905	0.0093028	118.51	407.67	1.7738	0.12773	0.39326
ALG11-5	ALG11	72.893	2157.5	4.8685	7.61E-143	2.99E-140	79.192	126.34	0.66719	0.36851	0.74815	81.258	0	-6.3621	0.99416	0.016754	19.349	17.348	-0.14934	0.70216	0.67867
ALG11-6	ALG11	1426	0	-10.479	0.99971	0.010752	1549.2	0	-10.598	0.99968	0.011135	1589.6	0	-10.635	0.9997	0.0093028	378.51	11475	4.9184	4.17E-44	5.34E-43
ALG11-7	ALG11	55.32	0	-5.8156	0.98836	0.040508	60.101	0	-5.9331	0.99155	0.024517	61.669	0	-5.9697	0.9923	0.02086	14.684	8.6738	-0.69716	0.80815	0.49792
ALG12-1	ALG12	198.5	0	-7.6403	0.99695	0.01932	215.66	0	-7.7593	0.99767	0.011503	221.28	0	-7.7962	0.99786	0.0096316	52.69	52.043	-0.017508	0.69122	0.69697
ALG12-2	ALG12	287.67	0	-8.1733	0.99798	0.018285	312.52	0	-8.2924	0.9984	0.011135	320.68	0	-8.3295	0.99853	0.0093028	76.358	364.3	2.2395	0.020201	0.11211
ALG12-3	ALG12	282.46	43.15	-2.6826	0.95461	0.12568	306.87	0	-8.2662	0.99837	0.011135	314.87	0	-8.3032	0.9985	0.0093028	74.976	34.695	-1.0898	0.86547	0.40402
ALG12-4	ALG12	445.82	0	-8.8035	0.99878	0.018203	484.34	0	-8.9229	0.99897	0.011135	496.98	0	-8.9599	0.99905	0.0093028	118.34	1179.6	3.3064	6.16E-07	4.67E-06
ALG12-5	ALG12	240.81	62.568	-1.9275	0.91698	0.2138	261.62	0	-8.0368	0.99808	0.011158	268.44	0	-8.0738	0.99824	0.0093219	63.919	17.348	-1.8231	0.92231	0.30853
ALG12-6	ALG12	65.083	30.205	-1.0825	0.84112	0.3831	70.707	0	-6.164	0.99283	0.02151	72.551	0	-6.2007	0.99346	0.018272	17.276	8.6738	-0.91776	0.84044	0.44349
ALG12-7	ALG12	344.94	0	-8.4344	0.99835	0.018203	374.75	0	-8.5536	0.99867	0.011135	384.52	0	-8.5907	0.99877	0.0093028	91.56	43.369	-1.0608	0.86392	0.40634
ALG14-1	ALG14	214.12	2.1575	-6.0902	0.99719	0.018957	232.63	0	-7.8681	0.99784	0.011314	238.69	0	-7.9051	0.99802	0.0094616	56.836	17.348	-1.6564	0.91162	0.32771
ALG14-2	ALG14	482.91	3721.7	2.9435	2.68E-18	2.43E-16	524.64	800.74	0.60904	0.37474	0.76031	538.33	86.863	-2.6178	0.9503	0.11231	128.18	78.064	-0.70834	0.82678	0.46611
ALG14-3	ALG14	600.06	0	-9.2314	0.99914	0.018203	651.92	0	-9.3508	0.99924	0.011135	668.92	0	-9.3879	0.99929	0.0093028	159.28	52.043	-1.5954	0.91102	0.32893
ALG14-4	ALG14	456.88	0	-8.8388	0.99881	0.018203	496.36	0	-8.9582	0.999	0.011135	509.31	0	-8.9952	0.99907	0.0093028	121.27	69.39	-0.79667	0.83715	0.44966
ALG14-5	ALG14	744.55	403.46	-0.88232	0.80447	0.4619	808.89	6.8293	-6.6927	0.99754	0.011666	829.99	0	-9.6987	0.99943	0.0093028	197.63	34.695	-2.4763	0.95367	0.22463
ALG14-6	ALG14	115.85	0	-6.8685	0.99456	0.024387	125.86	0	-6.9871	0.996	0.014465	129.14	0	-7.0239	0.99633	0.012197	30.75	26.021	-0.23268	0.72831	0.63423
ALG14-7	ALG14	233	0	-7.8703	0.99744	0.018671	253.13	0	-7.9894	0.99802	0.011186	259.73	0	-8.0264	0.99818	0.0093465	61.846	156.13	1.322	0.25227	0.60144
ALG1L2-1	ALG1L2	78.75	0	-6.3174	0.99187	0.031234	85.555	0	-6.4356	0.99409	0.018655	87.787	0	-6.4723	0.9946	0.015825	20.903	8.6738	-1.179	0.87119	0.39426
ALG1L2-2	ALG1L2	189.39	157.5	-0.26449	0.66594	0.74489	205.76	0	-7.6918	0.99756	0.011632	211.12	0	-7.7288	0.99776	0.0097453	50.272	1327.1	4.695	3.67E-54	4.97E-53
ALG1L2-3	ALG1L2	104.78	0	-6.725	0.99396	0.025888	113.84	0	-6.8435	0.99557	0.015373	116.81	0	-6.8803	0.99595	0.012981	27.814	8.6738	-1.5746	0.90616	0.33785
ALG1L2-4	ALG1L2	16.922	0	-4.1636	0.96273	0.10568	18.384	0	-4.2768	0.97178	0.069929	18.863	0	-4.312	0.9745	0.059987	4.4916	0	-2.4572	0.30309	0.68688
ALG1L2-5	ALG1L2	486.82	1242.7	1.3503	0.02478	0.074528	528.89	421.71	-0.32602	0.6961	0.62154	542.69	56.3	-3.2462	0.96857	0.072874	129.22	1578.6	3.6006	8.27E-10	6.90E-09
ALG1L2-6	ALG1L2	357.3	0	-8.485	0.99842	0.018203	388.18	5.122	-5.9903	0.99612	0.01421	398.31	0	-8.6414	0.99881	0.0093028	94.842	2446	4.6742	1.60E-44	2.05E-43
ALG1L2-7	ALG1L2	361.21	0	-8.5007	0.99844	0.018203	392.42	0	-8.6199	0.99873	0.011135	402.66	0	-8.657	0.99883	0.0093028	95.879	17.348	-2.4006	0.95005	0.23687
ALG2-1	ALG2	323.46	0	-8.3419	0.99823	0.018204	351.41	0	-8.4611	0.99858	0.011135	360.58	32.171	-3.4463	0.9731	0.063029	85.859	6054.3	6.1234	0	0
ALG2-2	ALG2	144.48	0	-7.1847	0.9957	0.021711	156.97	0	-7.3035	0.9968	0.012859	161.06	0	-7.3404	0.99706	0.010814	38.352	0	-5.2984	0.93397	0.28141
ALG2-3	ALG2	195.25	0	-7.6165	0.99689	0.0194	212.12	0	-7.7355	0.99763	0.011546	217.65	0	-7.7725	0.99783	0.0096681	51.827	17.348	-1.5257	0.90215	0.34516
ALG2-4	ALG2	359.91	170.44	-1.0739	0.83219	0.40248	391.01	0	-8.6147	0.99872	0.011135	401.21	20.911	-4.1982	0.98445	0.038239	95.534	711.25	2.8833	0.00019907	0.0013269
ALG2-5	ALG2	966.48	1035.6	0.099568	0.49213	0.98597	1050	542.93	-0.95026	0.81592	0.4117	1077.4	64.343	-4.0447	0.98213	0.043324	256.54	1812.8	2.8162	0.0018221	0.011294
ALG2-6	ALG2	611.13	0	-9.2577	0.99916	0.018203	663.94	0	-9.3771	0.99925	0.011135	681.26	0	-9.4142	0.99931	0.0093028	162.22	43.369	-1.8792	0.92777	0.29645
ALG2-7	ALG2	213.47	8.6301	-4.4771	0.98851	0.040171	231.92	0	-7.8637	0.99784	0.011325	237.97	0	-7.9007	0.99801	0.0094712	56.664	8.6738	-2.5755	0.9567	0.21448
ALG3-1	ALG3	233	51.78	-2.1484	0.93033	0.18305	253.13	0	-7.9894	0.99802	0.011186	259.73	0	-8.0264	0.99818	0.0093465	61.846	156.13	1.322	0.25227	0.60144
ALG3-10	ALG3	273.35	0	-8.0999	0.99786	0.018383	296.97	0	-8.219	0.99831	0.011135	304.72	0	-8.256	0.99845	0.0093028	72.557	268.89	1.8754	0.079847	0.31283
ALG3-11	ALG3	861.05	129.45	-2.7243	0.96163	0.10852	935.45	0	-9.8711	0.99947	0.011135	959.86	0	-9.9082	0.99951	0.0093028	228.55	16073	6.1297	6.40E-269	3.65E-267
ALG3-12	ALG3	16.271	0	-4.1103	0.9613	0.10914	17.677	0	-4.2232	0.97062	0.072566	18.138	0	-4.2584	0.97346	0.062217	4.3189	0	-2.4111	0.27945	0.64712
ALG3-13	ALG3	225.19	709.82	1.652	0.0096868	0.03529	244.65	0	-7.9404	0.99795	0.011219	251.03	0	-7.9774	0.99812	0.0093783	59.773	17.348	-1.7278	0.91638	0.31918
ALG3-14	ALG3	101.53	0	-6.6799	0.99375	0.026431	110.3	0	-6.7983	0.99543	0.015702	113.18	0	-6.8352	0.99582	0.013261	26.95	0	-4.8048	0.90284	0.34391
ALG3-2	ALG3	415.23	1538.3	1.8868	0.00039151	0.014059	451.11	2289.5	2.3409	7.99E-05	0.0067888	462.88	509.92	0.13935	0.59722	0.80782	110.22	43.369	-1.3258	0.88935	0.3655
ALG3-3	ALG3	913.11	666.67	-0.45323	0.70402	0.67021	992.02	469.52	-1.0776	0.83394	0.3729	1017.9	28.954	-5.0881	0.99157	0.022512	242.38	112.76	-1.0972	0.87532	0.38878
ALG3-4	ALG3	443.86	498.39	0.16679	0.48785	0.97846	482.22	0	-8.9165	0.99897	0.011135	494.8	12.869	-5.1599	0.9923	0.02086	117.82	1786.8	3.9113	5.41E-15	5.09E-14
ALG3-5	ALG3	778.39	476.81	-0.7059	0.76865	0.53702	845.65	889.52	0.072874	0.57804	0.85091	867.72	115.82	-2.8946	0.95918	0.093211	206.61	1587.3	2.9355	0.00045142	0.0029311
ALG3-6	ALG3	344.29	2.1575	-6.7729	0.99835	0.018203	374.04	0	-8.5509	0.99866	0.011135	383.8	0	-8.588	0.99877	0.0093028	91.387	8.6738	-3.2555	0.97405	0.14089
ALG3-7	ALG3	244.71	0	-7.9408	0.99758	0.01854	265.86	0	-8.0599	0.99812	0.011148	272.79	0	-8.0969	0.99827	0.0093131	64.956	43.369	-0.57195	0.79963	0.51309
ALG3-8	ALG3	267.49	0	-8.0687	0.9978	0.018384	290.61	0	-8.1879	0.99828	0.011135	298.19	0	-8.2249	0.99841	0.0093028	71.002	711.25	3.3063	9.63E-08	7.54E-07
ALG3-9	ALG3	68.337	0	-6.1156	0.9906	0.034511	74.242	0	-6.2335	0.99318	0.020717	76.179	0	-6.2701	0.99377	0.017596	18.139	277.56	3.8634	6.83E-23	7.27E-22
ALG5-1	ALG5	286.36	0	-8.1667	0.99797	0.018285	311.11	0	-8.2859	0.99839	0.011135	319.23	0	-8.3229	0.99852	0.0093028	76.012	2628.2	5.0934	2.12E-84	6.41E-83
ALG5-2	ALG5	455.58	0	-8.8347	0.99881	0.018203	494.95	0	-8.954	0.99899	0.011135	507.86	0	-8.9911	0.99907	0.0093028	120.93	69.39	-0.79259	0.83663	0.44996
ALG5-3	ALG5	225.84	0	-7.8255	0.99735	0.018751	245.35	0	-7.9446	0.99796	0.011216	251.75	0	-7.9816	0.99812	0.0093768	59.946	8.6738	-2.6554	0.95924	0.20485
ALG5-4	ALG5	5.8575	0	-2.7777	0.89876	0.25516	6.3636	0	-2.8804	0.91509	0.19646	6.5296	0	-2.9126	0.92405	0.16863	1.5548	0	-1.3532	0.00036063	0.0023574
ALG5-5	ALG5	501.79	1672.1	1.7345	0.0013396	0.018203	545.15	30.732	-4.1053	0.98315	0.044002	559.37	0	-9.1302	0.99915	0.0093028	133.19	503.08	1.9093	0.094543	0.33917
ALG5-6	ALG5	348.84	0	-8.4506	0.99837	0.018203	378.99	0	-8.5698	0.99868	0.011135	388.88	0	-8.6069	0.99878	0.0093028	92.597	485.73	2.3786	0.011475	0.065864
ALG5-7	ALG5	296.78	0	-8.2181	0.99805	0.018285	322.42	0	-8.3373	0.99845	0.011135	330.83	0	-8.3743	0.99857	0.0093028	78.776	407.67	2.3569	0.011181	0.064252
ALG6-1	ALG6	515.46	0	-9.0125	0.99897	0.018203	560	1.7073	-7.695	0.99911	0.011135	574.61	110.99	-2.3617	0.93997	0.13459	136.82	3165.9	4.5222	6.24E-33	7.35E-32
ALG6-2	ALG6	191.99	0	-7.5924	0.99683	0.019501	208.59	0	-7.7114	0.99759	0.011599	214.03	0	-7.7484	0.99779	0.0097115	50.963	34.695	-0.54175	0.79203	0.5257
ALG6-3	ALG6	367.72	0	-8.5264	0.99847	0.018203	399.49	0	-8.6456	0.99875	0.011135	409.92	0	-8.6827	0.99885	0.0093028	97.607	17.348	-2.4261	0.951	0.2336
ALG6-4	ALG6	142.53	992.46	2.7911	8.34E-10	5.10E-08	154.85	128.05	-0.27221	0.68785	0.63796	158.89	0	-7.3209	0.99702	0.010886	37.833	156.13	2.0166	0.033123	0.17373
ALG6-5	ALG6	41.002	0	-5.3924	0.98428	0.051129	44.545	0	-5.5092	0.98856	0.031463	45.707	0	-5.5456	0.98959	0.026871	10.884	954.12	6.3286	0	0
ALG6-6	ALG6	219.33	0	-7.7835	0.99726	0.018863	238.28	0	-7.9026	0.9979	0.011271	244.5	0	-7.9396	0.99807	0.0094243	58.218	17.348	-1.6905	0.91392	0.32376
ALG6-7	ALG6	5.2066	0	-2.6338	0.88713	0.28127	5.6565	0	-2.7348	0.90391	0.22111	5.8041	0	-2.7664	0.91414	0.18982	1.382	0	-1.2522	5.65E-05	0.00038868
ALG8-1	ALG8	371.62	0	-8.5416	0.99849	0.018203	403.74	0	-8.6608	0.99876	0.011135	414.27	0	-8.6979	0.99886	0.0093028	98.643	659.21	2.7281	0.0010068	0.0063847
ALG8-2	ALG8	186.79	110.03	-0.75811	0.78104	0.51089	202.93	0	-7.6719	0.99753	0.011677	208.22	0	-7.7089	0.99773	0.0097857	49.581	17.348	-1.463	0.89723	0.35364
ALG8-3	ALG8	937.84	49.623	-4.213	0.98801	0.041464	1018.9	0	-9.9942	0.99951	0.011135	1045.5	0	-10.031	0.99955	0.0093028	248.94	1266.4	2.3422	0.029676	0.1583
ALG8-4	ALG8	402.21	0	-8.6554	0.99862	0.018203	436.97	22.195	-4.2389	0.98484	0.040064	448.37	0	-8.8118	0.99895	0.0093028	106.76	26.021	-1.9957	0.93257	0.28479
ALG8-5	ALG8	476.41	0	-8.8991	0.99887	0.018203	517.57	1.7073	-7.5815	0.99904	0.011135	531.08	0	-9.0555	0.99911	0.0093028	126.46	5117.5	5.3277	2.20E-102	7.32E-101
ALG8-6	ALG8	249.27	0	-7.9673	0.99762	0.0185	270.81	0	-8.0864	0.99815	0.011136	277.87	0	-8.1235	0.9983	0.0093054	66.165	1257.7	4.2281	1.86E-26	2.06E-25
ALG8-7	ALG8	220.63	0	-7.792	0.99728	0.018828	239.7	0	-7.9111	0.99791	0.011256	245.95	0	-7.9481	0.99808	0.0094109	58.564	372.97	2.6504	0.00091398	0.0058128
ALG9-1	ALG9	389.2	0	-8.6081	0.99857	0.018203	422.83	0	-8.7273	0.99882	0.011135	433.86	0	-8.7644	0.99891	0.0093028	103.31	17.348	-2.5072	0.95392	0.22385
ALG9-10	ALG9	614.38	1631.1	1.4072	0.013779	0.046126	667.47	2289.5	1.7767	0.012653	0.034301	684.89	109.38	-2.6355	0.95081	0.1112	163.08	1197	2.8681	0.00059543	0.0038309
ALG9-11	ALG9	73.544	0	-6.22	0.99128	0.032749	79.899	0	-6.338	0.99367	0.019604	81.983	0	-6.3747	0.99422	0.01664	19.521	26.021	0.39698	0.54584	0.93053
ALG9-12	ALG9	240.81	0	-7.9177	0.99753	0.018592	261.62	0	-8.0368	0.99808	0.011158	268.44	0	-8.0738	0.99824	0.0093219	63.919	60.716	-0.072994	0.70796	0.66823
ALG9-13	ALG9	590.3	936.36	0.66471	0.23685	0.54859	641.31	401.22	-0.67528	0.77089	0.5075	658.04	0	-9.3642	0.99928	0.0093028	156.69	1136.3	2.8504	0.00066217	0.0042478
ALG9-14	ALG9	292.87	0	-8.199	0.99802	0.018285	318.18	0	-8.3182	0.99843	0.011135	326.48	0	-8.3553	0.99855	0.0093028	77.74	719.92	3.1947	1.27E-06	9.52E-06
ALG9-2	ALG9	196.55	1825.3	3.2086	1.82E-19	1.71E-17	213.53	0	-7.7451	0.99765	0.011524	219.11	0	-7.7821	0.99784	0.0096509	52.172	34.695	-0.57494	0.7975	0.51679
ALG9-3	ALG9	142.53	45.308	-1.632	0.89431	0.26536	154.85	0	-7.284	0.99675	0.012942	158.89	0	-7.3209	0.99702	0.010886	37.833	1457.2	5.2307	8.54E-124	3.17E-122
ALG9-4	ALG9	31.24	0	-5.0108	0.97944	0.063664	33.939	0	-5.1268	0.98492	0.039886	34.825	0	-5.1629	0.9863	0.034145	8.2922	8.6738	0.058053	0.63118	0.7959
ALG9-5	ALG9	1165.6	51.78	-4.4662	0.99058	0.034573	1266.4	63.171	-4.3038	0.9852	0.039245	1299.4	0	-10.345	0.99964	0.0093028	309.4	7572.2	4.6087	2.42E-30	2.79E-29
ALG9-6	ALG9	55.32	0	-5.8156	0.98836	0.040508	60.101	0	-5.9331	0.99155	0.024517	61.669	0	-5.9697	0.9923	0.02086	14.684	0	-3.9712	0.80815	0.49792
ALG9-7	ALG9	46.209	0	-5.561	0.98605	0.046559	50.202	0	-5.6781	0.98986	0.028457	51.512	0	-5.7146	0.99077	0.024261	12.266	0	-3.7296	0.76436	0.57241
ALG9-8	ALG9	512.2	0	-9.0034	0.99896	0.018203	556.46	0	-9.1227	0.9991	0.011135	570.98	0	-9.1598	0.99917	0.0093028	135.96	303.58	1.1531	0.35904	0.78134
ALG9-9	ALG9	186.14	0	-7.5479	0.99672	0.019674	202.22	6.8293	-4.698	0.98997	0.028232	207.5	0	-7.7039	0.99772	0.0097951	49.408	1656.7	5.0394	6.35E-88	1.96E-86
ALK-1	ALK	150.99	28.048	-2.3875	0.94184	0.15616	164.04	0	-7.3667	0.99693	0.012612	168.32	0	-7.4036	0.99719	0.010603	40.079	26.021	-0.60431	0.79921	0.51392
ALK-10	ALK	7.1591	0	-3.0284	0.91597	0.21584	7.7778	0	-3.1339	0.93119	0.16096	7.9807	0	-3.1668	0.93833	0.138	1.9003	0	-1.5362	0.0040338	0.024221
ALK-11	ALK	11.064	0	-3.5926	0.94415	0.15052	12.02	0	-3.7027	0.95626	0.10495	12.334	0	-3.737	0.96063	0.090009	2.9368	0	-1.977	0.082161	0.31659
ALK-12	ALK	150.99	237.33	0.64895	0.32856	0.73645	164.04	35.854	-2.1629	0.93026	0.16307	168.32	0	-7.4036	0.99719	0.010603	40.079	251.54	2.62	0.00065166	0.004182
ALK-13	ALK	449.72	194.18	-1.2075	0.85172	0.35964	488.58	0	-8.9354	0.99898	0.011135	501.33	0	-8.9725	0.99906	0.0093028	119.37	43.369	-1.4399	0.89872	0.35127
ALK-14	ALK	613.73	49.623	-3.6021	0.97939	0.063793	666.77	0	-9.3832	0.99925	0.011135	684.16	0	-9.4203	0.99931	0.0093028	162.91	3851.2	4.5547	5.70E-33	6.71E-32
ALK-2	ALK	275.95	0	-8.1135	0.99788	0.01837	299.8	0	-8.2326	0.99833	0.011135	307.62	0	-8.2697	0.99846	0.0093028	73.248	8.6738	-2.9402	0.96712	0.17266
ALK-3	ALK	287.67	0	-8.1733	0.99798	0.018285	312.52	0	-8.2924	0.9984	0.011135	320.68	1.6086	-6.9462	0.99853	0.0093028	76.358	8.6738	-2.9994	0.96856	0.16635
ALK-4	ALK	76.798	0	-6.2817	0.99166	0.031802	83.434	0	-6.3998	0.99394	0.019003	85.611	0	-6.4365	0.99446	0.016124	20.385	8.6738	-1.1445	0.86752	0.40013
ALK-5	ALK	268.14	0	-8.0722	0.99781	0.018384	291.31	0	-8.1914	0.99828	0.011135	298.91	0	-8.2284	0.99842	0.0093028	71.175	138.78	0.95359	0.40199	0.85057
ALK-6	ALK	118.45	0	-6.9003	0.99469	0.024076	128.69	0	-7.0189	0.99609	0.014281	132.04	0	-7.0558	0.99641	0.012037	31.441	130.11	2.0148	0.029179	0.15598
ALK-7	ALK	288.32	66.883	-2.0915	0.92776	0.18882	313.23	0	-8.2957	0.9984	0.011135	321.4	0	-8.3327	0.99853	0.0093028	76.53	1335.8	4.1078	1.18E-21	1.23E-20
ALK-8	ALK	177.68	0	-7.4812	0.99655	0.019989	193.03	0	-7.6001	0.9974	0.011862	198.07	0	-7.6371	0.99761	0.0099483	47.162	251.54	2.3905	0.0053444	0.031714
ALK-9	ALK	103.48	0	-6.7071	0.99388	0.026087	112.42	0	-6.8256	0.99551	0.015496	115.36	0	-6.8624	0.99589	0.013085	27.468	8.6738	-1.5572	0.90486	0.33994
ALKBH5-1	ALKBH5	611.78	4.315	-6.8491	0.99832	0.018203	664.64	0	-9.3786	0.99925	0.011135	681.98	0	-9.4157	0.99931	0.0093028	162.39	60.716	-1.4046	0.89779	0.35238
ALKBH5-2	ALKBH5	0	0	-0.72319	0.35919	0.74489	0	0	-0.77152	0.29583	0.60561	0	0	-0.78703	0.3487	0.7013	0	0	-0.2299	5.57E-84	8.51E-83
ALKBH5-3	ALKBH5	122.36	0	-6.9467	0.99486	0.02366	132.93	0	-7.0653	0.99621	0.014031	136.4	0	-7.1022	0.99653	0.011817	32.478	17.348	-0.86762	0.83506	0.45269
ALKBH5-4	ALKBH5	0	0	-0.72319	0.35919	0.74489	0	0	-0.77152	0.29583	0.60561	0	0	-0.78703	0.3487	0.7013	0	0	-0.2299	5.57E-84	8.51E-83
ALKBH5-5	ALKBH5	244.71	0	-7.9408	0.99758	0.01854	265.86	0	-8.0599	0.99812	0.011148	272.79	0	-8.0969	0.99827	0.0093131	64.956	17.348	-1.8459	0.92367	0.30571
ALKBH5-6	ALKBH5	178.98	0	-7.4917	0.99658	0.019942	194.44	0	-7.6106	0.99742	0.011829	199.52	0	-7.6476	0.99763	0.0099199	47.508	26.021	-0.84411	0.8344	0.45362
ALKBH5-7	ALKBH5	0	0	-0.72319	0.35919	0.74489	0	0	-0.77152	0.29583	0.60561	0	0	-0.78703	0.3487	0.7013	0	0	-0.2299	5.57E-84	8.51E-83
ALOX5AP-1	ALOX5AP	73.544	0	-6.22	0.99128	0.032749	79.899	0	-6.338	0.99367	0.019604	81.983	0	-6.3747	0.99422	0.01664	19.521	0	-4.3591	0.86094	0.41061
ALOX5AP-2	ALOX5AP	27.986	0	-4.8573	0.9771	0.069662	30.404	0	-4.9729	0.98313	0.044002	31.197	0	-5.0089	0.98469	0.037672	7.4285	0	-3.0753	0.58259	0.87338
ALOX5AP-3	ALOX5AP	0	0	-0.72319	0.35919	0.74489	0	0	-0.77152	0.29583	0.60561	0	0	-0.78703	0.3487	0.7013	0	0	-0.2299	5.57E-84	8.51E-83
ALOX5AP-4	ALOX5AP	980.15	23.733	-5.31	0.99474	0.02397	1064.8	37.561	-4.7887	0.98959	0.029128	1092.6	0	-10.095	0.99957	0.0093028	260.17	2836.3	3.4415	6.18E-07	4.68E-06
ALOX5AP-5	ALOX5AP	164.66	0	-7.3721	0.99626	0.020586	178.89	0	-7.491	0.99719	0.012206	183.56	0	-7.5279	0.99742	0.010243	43.707	4718.5	6.722	0	0
ALOX5AP-6	ALOX5AP	205.66	174.76	-0.23367	0.65526	0.74489	223.43	6.8293	-4.8413	0.99093	0.02601	229.26	0	-7.8471	0.99794	0.0095582	54.591	78.064	0.50818	0.54719	0.92841
ALOX5AP-7	ALOX5AP	895.54	2159.7	1.269	0.021417	0.065931	972.93	3559.8	1.8703	0.0063622	0.01969	998.31	484.18	-1.0424	0.83778	0.35326	237.71	3963.9	4.054	2.33E-15	2.21E-14
ALPI-1	ALPI	98.275	43.15	-1.169	0.84817	0.36736	106.77	0	-6.7518	0.99527	0.016027	109.55	0	-6.7886	0.99568	0.013547	26.086	0	-4.7595	0.89929	0.3503
ALPI-2	ALPI	607.87	2289.1	1.9112	0.000103	0.0041322	660.4	3873.9	2.5506	2.31E-06	0.00022151	677.63	226.81	-1.5748	0.89203	0.23737	161.35	260.21	0.68609	0.53231	0.95118
ALPI-3	ALPI	411.97	0	-8.6899	0.99866	0.018203	447.57	1.7073	-7.3723	0.99888	0.011135	459.25	0	-8.8463	0.99897	0.0093028	109.35	789.31	2.8403	0.00040419	0.0026325
ALPI-4	ALPI	432.15	0	-8.7587	0.99873	0.018203	469.49	0	-8.878	0.99894	0.011135	481.74	0	-8.9151	0.99902	0.0093028	114.71	26.021	-2.0983	0.93765	0.27182
ALPI-5	ALPI	0	0	-0.72319	0.35919	0.74489	0	0	-0.77152	0.29583	0.60561	0	0	-0.78703	0.3487	0.7013	0	0	-0.2299	5.57E-84	8.51E-83
ALPI-6	ALPI	70.289	0	-6.1556	0.99087	0.033828	76.363	0	-6.2736	0.99337	0.020281	78.356	0	-6.3103	0.99395	0.017221	18.658	190.82	3.2866	1.86E-10	1.59E-09
ALPI-7	ALPI	63.781	0	-6.0175	0.98992	0.036334	69.293	0	-6.1353	0.99269	0.021852	71.1	0	-6.1719	0.99333	0.018565	16.93	0	-4.1643	0.83675	0.44968
ALPK1-1	ALPK1	367.72	81.986	-2.1516	0.9322	0.17862	399.49	13.659	-4.772	0.98987	0.028457	409.92	0	-8.6827	0.99885	0.0093028	97.607	754.62	2.9379	0.00010974	0.00074307
ALPK1-2	ALPK1	571.43	0	-9.1609	0.99909	0.018203	620.81	0	-9.2803	0.9992	0.011135	637	0	-9.3174	0.99926	0.0093028	151.68	876.05	2.5222	0.007899	0.046108
ALPK1-3	ALPK1	193.95	0	-7.6069	0.99687	0.019428	210.71	0	-7.7259	0.99762	0.011563	216.2	0	-7.7629	0.99781	0.0096826	51.481	43.369	-0.24225	0.73896	0.61559
ALPK1-4	ALPK1	46.209	0	-5.561	0.98605	0.046559	50.202	0	-5.6781	0.98986	0.028457	51.512	0	-5.7146	0.99077	0.024261	12.266	0	-3.7296	0.76436	0.57241
ALPL-1	ALPL	0	0	-0.72319	0.35919	0.74489	0	0	-0.77152	0.29583	0.60561	0	0	-0.78703	0.3487	0.7013	0	0	-0.2299	5.57E-84	8.51E-83
ALPL-10	ALPL	37.097	0	-5.2516	0.98264	0.055391	40.303	0	-5.3682	0.98733	0.034301	41.354	0	-5.4044	0.98849	0.029324	9.847	0	-3.4392	0.69684	0.68688
ALPL-11	ALPL	81.353	0	-6.3638	0.99214	0.03054	88.384	0	-6.4819	0.99428	0.018226	90.689	0	-6.5187	0.99477	0.015449	21.594	0	-4.4979	0.87578	0.38756
ALPL-12	ALPL	113.89	0	-6.8442	0.99446	0.024637	123.74	0	-6.9627	0.99593	0.014612	126.97	0	-6.9996	0.99627	0.01232	30.232	17.348	-0.76744	0.82112	0.47621
ALPL-13	ALPL	210.22	0	-7.7226	0.99713	0.019059	228.38	0	-7.8416	0.9978	0.011367	234.34	0	-7.8786	0.99798	0.009509	55.8	0	-5.8278	0.95597	0.21666
ALPL-14	ALPL	78.099	0	-6.3056	0.9918	0.031422	84.848	0	-6.4237	0.99404	0.01877	87.062	0	-6.4604	0.99456	0.015923	20.731	4172.1	7.5852	0	0
ALPL-15	ALPL	0	0	-0.72319	0.35919	0.74489	0	0	-0.77152	0.29583	0.60561	0	0	-0.78703	0.3487	0.7013	0	0	-0.2299	5.57E-84	8.51E-83
ALPL-2	ALPL	20.176	0	-4.4043	0.96853	0.091364	21.919	0	-4.5185	0.97643	0.059353	22.491	0	-4.554	0.97867	0.050853	5.3554	0	-2.668	0.4087	0.85985
ALPL-3	ALPL	357.96	0	-8.4877	0.99842	0.018203	388.89	0	-8.6069	0.99872	0.011135	399.03	0	-8.644	0.99881	0.0093028	95.015	268.89	1.491	0.21196	0.53195
ALPL-4	ALPL	205.66	6.4726	-4.7895	0.99108	0.033322	223.43	0	-7.8101	0.99775	0.01142	229.26	0	-7.8471	0.99794	0.0095582	54.591	8.6738	-2.5227	0.95492	0.2204
ALPL-5	ALPL	122.36	0	-6.9467	0.99486	0.02366	132.93	0	-7.0653	0.99621	0.014031	136.4	0	-7.1022	0.99653	0.011817	32.478	17.348	-0.86762	0.83506	0.45269
ALPL-6	ALPL	246.01	168.29	-0.54512	0.73434	0.60834	267.27	0	-8.0676	0.99813	0.011148	274.24	0	-8.1046	0.99828	0.0093131	65.301	34.695	-0.89331	0.8429	0.43997
ALPL-7	ALPL	220.63	0	-7.792	0.99728	0.018828	239.7	0	-7.9111	0.99791	0.011256	245.95	1.6086	-6.5648	0.99808	0.0094109	58.564	1118.9	4.2328	1.76E-27	1.97E-26
ALPL-8	ALPL	485.52	90.616	-2.4088	0.94624	0.14568	527.47	0	-9.0457	0.99905	0.011135	541.23	0	-9.0828	0.99913	0.0093028	128.88	4406.3	5.0847	1.14E-72	1.67E-71
ALPL-9	ALPL	357.3	0	-8.485	0.99842	0.018203	388.18	0	-8.6043	0.99871	0.011135	398.31	0	-8.6414	0.99881	0.0093028	94.842	1144.9	3.5797	3.05E-10	2.59E-09
ALPP-1	ALPP	0	0	-0.72319	0.35919	0.74489	0	0	-0.77152	0.29583	0.60561	0	0	-0.78703	0.3487	0.7013	0	0	-0.2299	5.57E-84	8.51E-83
ALPP-10	ALPP	263.59	0	-8.0476	0.99777	0.018403	286.36	0	-8.1667	0.99825	0.011135	293.83	0	-8.2038	0.99839	0.0093028	69.966	225.52	1.6744	0.13408	0.40301
ALPP-11	ALPP	529.12	0	-9.0502	0.999	0.018203	574.85	46.098	-3.6119	0.9758	0.060879	589.84	0	-9.2066	0.9992	0.0093028	140.45	60.716	-1.1966	0.8799	0.38073
ALPP-12	ALPP	687.93	135.92	-2.331	0.94523	0.14808	747.37	68.293	-3.433	0.97231	0.068776	766.87	0	-9.5847	0.99938	0.0093028	182.6	199.5	0.127	0.68853	0.70086
ALPP-13	ALPP	587.05	0	-9.1998	0.99912	0.018203	637.78	0	-9.3192	0.99922	0.011135	654.41	0	-9.3563	0.99928	0.0093028	155.83	468.38	1.5816	0.20497	0.52038
ALPP-14	ALPP	0	0	-0.72319	0.35919	0.74489	0	0	-0.77152	0.29583	0.60561	0	0	-0.78703	0.3487	0.7013	0	0	-0.2299	5.57E-84	8.51E-83
ALPP-2	ALPP	88.513	0	-6.484	0.9928	0.028878	96.161	0	-6.6023	0.99475	0.017189	98.67	0	-6.6391	0.9952	0.014549	23.495	0	-4.6144	0.88691	0.36963
ALPP-3	ALPP	505.04	1014	1.0042	0.1048	0.26327	548.69	216.83	-1.3354	0.86533	0.30515	563	0	-9.1396	0.99916	0.0093028	134.06	1465.9	3.4411	5.75E-08	4.54E-07
ALPP-4	ALPP	218.68	774.55	1.8198	0.0028797	0.019075	237.58	957.81	2.0068	0.0032608	0.012967	243.77	11.26	-4.3194	0.98626	0.03426	58.046	6462	6.7742	0	0
ALPP-5	ALPP	280.51	0	-8.137	0.99792	0.018345	304.75	0	-8.2562	0.99836	0.011135	312.7	0	-8.2932	0.99849	0.0093028	74.457	26.021	-1.4816	0.89978	0.34954
ALPP-6	ALPP	163.36	0	-7.3607	0.99623	0.020654	177.47	18.781	-3.1736	0.96763	0.079378	182.1	0	-7.5165	0.9974	0.010278	43.362	17.348	-1.2737	0.88074	0.37952
ALPP-7	ALPP	463.39	0	-8.8592	0.99883	0.018203	503.43	0	-8.9785	0.99901	0.011135	516.57	0	-9.0156	0.99908	0.0093028	123	34.695	-1.7966	0.92227	0.30853
ALPP-8	ALPP	435.4	1482.2	1.765	0.0013147	0.018203	473.03	4015.6	3.0829	1.20E-12	1.58E-10	485.37	123.86	-1.9617	0.9194	0.17869	115.57	4128.7	5.1467	1.81E-81	2.75E-80
ALPP-9	ALPP	0	0	-0.72319	0.35919	0.74489	0	0	-0.77152	0.29583	0.60561	0	0	-0.78703	0.3487	0.7013	0	0	-0.2299	5.57E-84	8.51E-83
ALPPL2-1	ALPPL2	1180	176.92	-2.7307	0.96426	0.10209	1281.9	51.22	-4.6187	0.9882	0.032328	1315.4	0	-10.362	0.99964	0.0093028	313.2	12941	5.3642	1.51E-85	4.57E-84
ALPPL2-2	ALPPL2	205.66	0	-7.6911	0.99706	0.019161	223.43	0	-7.8101	0.99775	0.01142	229.26	0	-7.8471	0.99794	0.0095582	54.591	34.695	-0.63911	0.80765	0.49881
ALPPL2-3	ALPPL2	162.06	0	-7.3492	0.99619	0.020708	176.06	0	-7.4681	0.99715	0.012278	180.65	0	-7.505	0.99738	0.010306	43.016	8.6738	-2.1859	0.9417	0.2616
ALPPL2-4	ALPPL2	1228.1	819.86	-0.58241	0.74174	0.59308	1334.2	131.46	-3.3334	0.97012	0.07374	1369	0	-10.42	0.99965	0.0093028	325.99	2246.5	2.781	0.0032138	0.019532
ALPPL2-5	ALPPL2	328.02	0	-8.362	0.99826	0.018204	356.36	0	-8.4812	0.9986	0.011135	365.66	0	-8.5183	0.99871	0.0093028	87.069	3400.1	5.2712	2.48E-104	8.33E-103
ALPPL2-6	ALPPL2	496.58	79.828	-2.622	0.95474	0.12534	539.49	42.683	-3.6291	0.97613	0.060098	553.57	1.6086	-7.732	0.99915	0.0093028	131.81	2506.7	4.2389	1.31E-22	1.39E-21
ALPPL2-7	ALPPL2	233.65	0	-7.8743	0.99745	0.018663	253.84	0	-7.9934	0.99803	0.011185	260.46	0	-8.0304	0.99818	0.0093463	62.019	8.6738	-2.7036	0.9607	0.19927
AMBP-1	AMBP	48.161	0	-5.6195	0.98661	0.045084	52.323	0	-5.7367	0.99028	0.027491	53.688	0	-5.7732	0.99115	0.023431	12.784	8.6738	-0.51083	0.77527	0.55434
AMBP-2	AMBP	184.18	0	-7.5328	0.99669	0.019744	200.1	0	-7.6518	0.99749	0.011726	205.32	0	-7.6887	0.9977	0.0098291	48.89	0	-5.6407	0.94923	0.23935
AMBP-3	AMBP	118.45	0	-6.9003	0.99469	0.024076	128.69	0	-7.0189	0.99609	0.014281	132.04	0	-7.0558	0.99641	0.012037	31.441	1561.3	5.5897	7.04E-216	3.56E-214
AMBP-4	AMBP	59.876	0	-5.9278	0.98925	0.038102	65.05	0	-6.0455	0.9922	0.022969	66.747	0	-6.0821	0.99289	0.019541	15.893	17.348	0.11912	0.62723	0.80265
AMBP-5	AMBP	0	0	-0.72319	0.35919	0.74489	0	0	-0.77152	0.29583	0.60561	0	0	-0.78703	0.3487	0.7013	0	0	-0.2299	5.57E-84	8.51E-83
AMBP-6	AMBP	583.14	0	-9.1902	0.99911	0.018203	633.53	0	-9.3096	0.99921	0.011135	650.06	0	-9.3466	0.99927	0.0093028	154.79	1413.8	3.183	1.14E-05	8.16E-05
AMBP-7	AMBP	167.91	0	-7.4001	0.99634	0.020426	182.42	0	-7.519	0.99725	0.012111	187.18	0	-7.556	0.99747	0.010165	44.571	26.021	-0.75401	0.82201	0.47448
AMELX-1	AMELX	160.75	0	-7.3377	0.99616	0.020773	174.65	0	-7.4565	0.99712	0.012318	179.2	0	-7.4935	0.99736	0.01034	42.67	8.6738	-2.1745	0.94119	0.26304
AMELX-2	AMELX	424.99	110.03	-1.9398	0.92032	0.2059	461.72	0	-8.854	0.99892	0.011135	473.76	0	-8.8911	0.999	0.0093028	112.81	199.5	0.81696	0.47335	0.96085
AMELX-3	AMELX	265.54	0	-8.0582	0.99779	0.018394	288.48	0	-8.1773	0.99826	0.011135	296.01	4.8257	-5.6719	0.99519	0.014568	70.484	34.695	-1.0019	0.85583	0.41941
AMELX-4	AMELX	309.79	45.308	-2.7466	0.95707	0.11957	336.56	23.903	-3.7608	0.97861	0.054457	345.35	0	-8.4361	0.99863	0.0093028	82.231	2263.9	4.7661	1.84E-52	2.47E-51
AMELX-5	AMELX	316.95	565.27	0.83267	0.19931	0.46997	344.34	623.18	0.85392	0.27402	0.60225	353.33	27.346	-3.6439	0.97675	0.055107	84.132	615.84	2.8571	0.00020944	0.0013943
AMFR-1	AMFR	0	0	-0.72319	0.35919	0.74489	0	0	-0.77152	0.29583	0.60561	0	0	-0.78703	0.3487	0.7013	0	0	-0.2299	5.57E-84	8.51E-83
AMFR-10	AMFR	170.52	0	-7.4222	0.9964	0.020304	185.25	0	-7.5411	0.99729	0.012042	190.08	0	-7.5781	0.99751	0.010107	45.262	43.369	-0.060274	0.69773	0.68688
AMFR-11	AMFR	405.47	45.308	-3.1338	0.96889	0.090624	440.5	0	-8.7863	0.99887	0.011135	452	0	-8.8234	0.99895	0.0093028	107.63	121.43	0.17262	0.66378	0.74313
AMFR-12	AMFR	295.48	401.3	0.44035	0.38358	0.78992	321.01	39.269	-2.9994	0.96237	0.091262	329.38	0	-8.368	0.99856	0.0093028	78.431	208.17	1.3969	0.23665	0.5744
AMFR-13	AMFR	230.39	23.733	-3.2259	0.96982	0.088305	250.3	0	-7.9733	0.998	0.011204	256.83	1.6086	-6.627	0.99816	0.0093616	61.155	503.08	3.0197	1.19E-05	8.49E-05
AMFR-14	AMFR	244.71	45.308	-2.4076	0.94332	0.15255	265.86	0	-8.0599	0.99812	0.011148	272.79	0	-8.0969	0.99827	0.0093131	64.956	26.021	-1.2874	0.88339	0.37565
AMFR-15	AMFR	0	0	-0.72319	0.35919	0.74489	0	0	-0.77152	0.29583	0.60561	0	0	-0.78703	0.3487	0.7013	0	0	-0.2299	5.57E-84	8.51E-83
AMFR-16	AMFR	139.28	0	-7.1321	0.99552	0.022111	151.31	0	-7.2509	0.99667	0.013097	155.26	0	-7.2878	0.99695	0.011019	36.97	26.021	-0.49075	0.77987	0.54662
AMFR-2	AMFR	411.32	17.26	-4.497	0.98894	0.038976	446.87	0	-8.8069	0.99888	0.011135	458.53	0	-8.844	0.99897	0.0093028	109.18	3157.3	4.8412	4.27E-54	5.78E-53
AMFR-3	AMFR	246.01	0	-7.9484	0.99759	0.01854	267.27	0	-8.0676	0.99813	0.011148	274.24	0	-8.1046	0.99828	0.0093131	65.301	26.021	-1.2949	0.88407	0.37414
AMFR-4	AMFR	402.21	0	-8.6554	0.99862	0.018203	436.97	0	-8.7747	0.99886	0.011135	448.37	1.6086	-7.4285	0.99895	0.0093028	106.76	2463.4	4.5153	1.04E-34	1.24E-33
AMFR-5	AMFR	0	0	-0.72319	0.35919	0.74489	0	0	-0.77152	0.29583	0.60561	0	0	-0.78703	0.3487	0.7013	0	0	-0.2299	5.57E-84	8.51E-83
AMFR-6	AMFR	760.17	25.89	-4.8231	0.99204	0.030814	825.86	0	-9.6915	0.9994	0.011135	847.4	0	-9.7286	0.99944	0.0093028	201.78	676.55	1.7404	0.16322	0.44968
AMFR-7	AMFR	254.47	0	-7.997	0.99768	0.018482	276.46	0	-8.1162	0.99819	0.011135	283.68	0	-8.1532	0.99833	0.0093028	67.547	17.348	-1.9015	0.92687	0.29854
AMFR-8	AMFR	253.17	0	-7.9897	0.99767	0.018492	275.05	0	-8.1088	0.99818	0.011135	282.23	0	-8.1458	0.99832	0.0093028	67.202	208.17	1.6168	0.15059	0.43028
AMFR-9	AMFR	1440.3	688.25	-1.0643	0.84449	0.37562	1564.7	17.073	-6.4368	0.99683	0.012806	1605.6	0	-10.65	0.99971	0.0093028	382.31	9758	4.6702	2.41E-31	2.81E-30
AMHR2-1	AMHR2	164.01	0	-7.3664	0.99624	0.020615	178.18	0	-7.4853	0.99718	0.012224	182.83	0	-7.5222	0.99741	0.010259	43.534	8.6738	-2.2028	0.94245	0.25953
AMHR2-2	AMHR2	1231.4	1354.9	0.13784	0.46639	0.94052	1337.8	648.79	-1.0429	0.8289	0.38376	1372.7	20.911	-5.9702	0.9955	0.013916	326.85	4198.1	3.679	7.65E-09	6.20E-08
AMHR2-3	AMHR2	546.7	153.18	-1.8287	0.91449	0.2193	593.94	0	-9.2166	0.99916	0.011135	609.43	0	-9.2537	0.99922	0.0093028	145.11	659.21	2.1758	0.041352	0.20714
AMHR2-4	AMHR2	63.781	0	-6.0175	0.98992	0.036334	69.293	0	-6.1353	0.99269	0.021852	71.1	0	-6.1719	0.99333	0.018565	16.93	8.6738	-0.89022	0.83675	0.44968
AMHR2-5	AMHR2	503.74	0	-8.9794	0.99894	0.018203	547.27	0	-9.0987	0.99909	0.011135	561.55	0	-9.1358	0.99916	0.0093028	133.71	303.58	1.1769	0.34911	0.76404
AMHR2-6	AMHR2	171.17	17.26	-3.237	0.9699	0.088083	185.96	0	-7.5466	0.9973	0.012023	190.81	0	-7.5835	0.99752	0.010091	45.435	17.348	-1.3396	0.88678	0.36981
AMHR2-7	AMHR2	143.83	0	-7.1782	0.99567	0.02177	156.26	0	-7.297	0.99678	0.01289	160.34	30.563	-2.3538	0.94097	0.13243	38.179	6722.2	7.4229	0	0
AMHR2-8	AMHR2	192.65	0	-7.5973	0.99684	0.019477	209.29	0	-7.7163	0.9976	0.011585	214.75	0	-7.7532	0.9978	0.009702	51.135	2732.2	5.7122	4.16E-223	2.13E-221
AMHR2-9	AMHR2	281.16	258.9	-0.11853	0.61178	0.79848	305.45	0	-8.2595	0.99836	0.011135	313.42	0	-8.2966	0.99849	0.0093028	74.63	0	-6.2409	0.96778	0.16984
AMICA1-1	AMICA1	517.41	405.61	-0.35043	0.67574	0.72767	562.12	20.488	-4.7118	0.9892	0.029992	576.78	0	-9.1744	0.99918	0.0093028	137.34	312.26	1.1791	0.34967	0.76512
AMICA1-10	AMICA1	29.287	0	-4.9206	0.9781	0.06713	31.818	0	-5.0364	0.98389	0.042261	32.648	0	-5.0725	0.98538	0.036173	7.774	0	-3.1332	0.60331	0.84136
AMICA1-11	AMICA1	97.624	0	-6.6239	0.99349	0.027069	106.06	0	-6.7423	0.99524	0.016089	108.83	0	-6.7791	0.99565	0.013603	25.913	8.6738	-1.4762	0.89854	0.35127
AMICA1-12	AMICA1	325.41	0	-8.3506	0.99824	0.018204	353.53	0	-8.4698	0.99859	0.011135	362.76	0	-8.5068	0.9987	0.0093028	86.378	2975.1	5.09	3.21E-81	4.87E-80
AMICA1-13	AMICA1	157.5	0	-7.3083	0.99608	0.020938	171.11	0	-7.4272	0.99706	0.012413	175.57	0	-7.4641	0.9973	0.010428	41.807	26.021	-0.66374	0.80861	0.49775
AMICA1-14	AMICA1	54.019	0	-5.7819	0.98807	0.041249	58.687	0	-5.8993	0.99135	0.025001	60.218	0	-5.9359	0.99211	0.021278	14.339	8.6738	-0.66502	0.80288	0.50713
AMICA1-15	AMICA1	754.96	392.67	-0.94133	0.81528	0.43879	820.2	13.659	-5.8079	0.99512	0.016379	841.6	17.694	-5.4942	0.99378	0.017596	200.4	624.51	1.635	0.19894	0.51073
AMICA1-16	AMICA1	218.68	0	-7.7792	0.99725	0.018871	237.58	0	-7.8983	0.99789	0.011274	243.77	0	-7.9353	0.99806	0.0094269	58.046	5334.4	6.4976	0	0
AMICA1-17	AMICA1	1947.3	396.98	-2.2914	0.95443	0.12613	2115.5	281.71	-2.9043	0.95907	0.098743	2170.7	0	-11.085	0.99978	0.0093028	516.88	2793	2.4316	0.032951	0.173
AMICA1-18	AMICA1	307.19	565.27	0.87767	0.18218	0.4332	333.74	640.25	0.93786	0.23896	0.52846	342.44	0	-8.4239	0.99862	0.0093028	81.54	147.45	0.84685	0.44799	0.9213
AMICA1-2	AMICA1	387.89	10391	4.7399	2.44E-223	1.39E-220	421.41	25419	5.9112	0	0	432.41	2631.6	2.6027	4.17E-05	0.0093028	102.96	372.97	1.8469	0.10077	0.35041
[truncated: 56,553 more rows]
