# Supplementary material for: Uncovering receptor-ligand interactions using a high-avidity CRISPR activation screening platform
Source: Sci Adv. 2024 Feb 14;10(7):eadj2445. doi: 10.1126/sciadv.adj2445 (PMC10866537; doi:10.1126/sciadv.adj2445)
Supplement: Supplementary file 2 — Tables S1 to S14 [file sciadv.adj2445_tables_s1_to_s14.zip › adj2445_Table_S9.csv]

sgRNA	Gene	SA-PDL1-1st.CtrlCount	SA-PDL1-1st.TreatmentCount	SA-PDL1-1st.LFC	SA-PDL1-1st.p.high	SA-PDL1-1st.FDR	SA-PDL1-2nd.CtrlCount	SA-PDL1-2nd.TreatmentCount	SA-PDL1-2nd.LFC	SA-PDL1-2nd.p.high	SA-PDL1-2nd.FDR	SA-PDL1-3rd.CtrlCount	SA-PDL1-3rd.TreatmentCount	SA-PDL1-3rd.LFC	SA-PDL1-3rd.p.high	SA-PDL1-3rd.FDR	aHIS-PDL1-3rd.CtrlCount	aHIS-PDL1-3rd.TreatmentCount	aHIS-PDL1-3rd.LFC	aHIS-PDL1-3rd.p.high	aHIS-PDL1-3rd.FDR
A2M-1	A2M	247.08	325.96	0.3983	0.70797	0.71266	130.6	449.78	1.7762	0.19717	0.51945	467.27	0	-8.8712	0.99883	0.013738	483.5	0	-8.9204	0.99929	0.015011
A2M-2	A2M	84.845	0	-6.4237	0.99166	0.056131	44.847	0	-5.5188	0.96029	0.17011	160.46	0	-7.335	0.99643	0.01544	166.03	46.386	-1.8176	0.91273	0.2479
A2M-3	A2M	212.65	278.55	0.38787	0.70397	0.71947	112.4	271.19	1.2632	0.37566	0.82307	402.15	48.973	-3.0121	0.96345	0.092924	416.12	1141.8	1.4541	0.0040111	0.024403
A2M-4	A2M	258.09	0	-8.0173	0.99759	0.028514	136.42	92.601	-0.55397	0.82711	0.47186	488.08	0	-8.9339	0.99888	0.013738	505.04	401.42	-0.33054	0.66509	0.76829
A2M-5	A2M	28.4	47.412	0.71955	0.51071	0.98867	15.012	0	-4.001	0.86622	0.39128	53.709	0	-5.7737	0.98912	0.031989	55.575	0	-5.8221	0.99059	0.042212
A2M-6	A2M	127.8	0	-7.009	0.99471	0.044891	67.552	0	-6.0991	0.97464	0.12936	241.69	0	-7.923	0.99766	0.013815	250.09	107.05	-1.2166	0.85656	0.37635
A3GALT2-1	A3GALT2	192.41	103.71	-0.88521	0.8791	0.38019	101.7	0	-6.6823	0.98378	0.096642	363.88	0	-8.5113	0.99848	0.013738	376.52	0	-8.5604	0.99901	0.016169
A3GALT2-2	A3GALT2	221.17	871.2	1.973	0.21556	0.57737	116.9	429.93	1.8699	0.15854	0.44324	418.26	74.438	-2.4745	0.94503	0.13563	432.79	429.97	-0.0094262	0.53682	0.93957
A3GALT2-3	A3GALT2	457.95	0	-8.8422	0.99874	0.016457	242.06	85.987	-1.4825	0.91653	0.27848	866.06	0	-9.76	0.9994	0.013738	896.15	0	-9.8092	0.99971	0.0091848
A3GALT2-4	A3GALT2	86.621	0	-6.4532	0.99185	0.055534	45.786	0	-5.548	0.96118	0.16781	163.81	0	-7.3647	0.99651	0.015329	169.5	0	-7.4137	0.99731	0.020305
A3GALT2-5	A3GALT2	39.76	0	-5.3491	0.98075	0.093485	21.016	0	-4.4605	0.90832	0.29714	75.192	0	-6.2516	0.99226	0.024526	77.805	0	-6.3002	0.99347	0.0326
A3GALT2-6	A3GALT2	70.645	192.61	1.4342	0.31957	0.75737	37.341	0	-5.2608	0.95145	0.19325	133.6	1.9589	-5.5075	0.99569	0.016874	138.24	256.91	0.88926	0.16928	0.43336
A3GALT2-7	A3GALT2	120.7	85.935	-0.48533	0.82911	0.48983	63.799	0	-6.0179	0.973	0.13434	228.26	0	-7.8409	0.99752	0.01391	236.19	3004.4	3.6634	3.92E-57	8.91E-55
A4GALT-1	A4GALT	334.06	820.83	1.2944	0.48732	0.98665	176.57	456.39	1.365	0.3687	0.81273	631.75	27.425	-4.4764	0.98783	0.035107	653.7	1671.7	1.3533	0.0044585	0.025857
A4GALT-2	A4GALT	87.331	1025.3	3.5384	1.90E-06	7.05E-05	46.161	11681	7.9525	0	0	165.15	503.44	1.6022	0.02963	0.076759	170.89	0	-7.4254	0.99734	0.02025
A4GALT-3	A4GALT	434.52	886.02	1.0262	0.58508	0.89509	229.68	4358.9	4.2403	6.19E-14	6.47E-13	821.75	568.08	-0.53181	0.72915	0.60576	850.3	3013.3	1.8241	2.80E-06	0.00012064
A4GALT-4	A4GALT	50.41	0	-5.684	0.98518	0.078434	26.646	6.6144	-1.8603	0.92957	0.24737	95.333	0	-6.59	0.99392	0.020732	98.646	0	-6.6387	0.99498	0.027627
A4GALT-5	A4GALT	28.4	960.1	5.0308	1.51E-69	4.43E-67	15.012	2745	7.422	0	0	53.709	0	-5.7737	0.98912	0.031989	55.575	0	-5.8221	0.99059	0.042212
A4GALT-6	A4GALT	310.98	290.4	-0.098459	0.80099	0.54578	164.38	363.79	1.1413	0.44433	0.92385	588.11	0	-9.2024	0.99909	0.013738	608.55	74.932	-3.005	0.97456	0.090954
A4GALT-7	A4GALT	40.825	94.825	1.196	0.36524	0.82575	21.579	0	-4.4969	0.91099	0.29104	77.207	0	-6.2892	0.99246	0.024053	79.889	67.796	-0.23363	0.65784	0.78242
A4GNT-1	A4GNT	124.96	373.37	1.5715	0.31464	0.74928	66.051	1362.6	4.346	1.72E-23	2.03E-22	236.32	0	-7.8907	0.99761	0.013837	244.53	0	-7.9398	0.99828	0.017779
A4GNT-2	A4GNT	15.265	0	-4.0237	0.94482	0.20765	8.0688	0	-3.1809	0.72744	0.65614	28.869	0	-4.9006	0.97973	0.054434	29.872	0	-4.9482	0.98203	0.068915
A4GNT-3	A4GNT	39.76	0	-5.3491	0.98075	0.093485	21.016	0	-4.4605	0.90832	0.29714	75.192	0	-6.2516	0.99226	0.024526	77.805	142.73	0.86697	0.21839	0.53708
A4GNT-4	A4GNT	46.505	115.57	1.295	0.33821	0.78557	24.582	0	-4.677	0.92299	0.26328	87.948	0	-6.4749	0.9934	0.021917	91.004	12.489	-2.77	0.9588	0.13363
A4GNT-5	A4GNT	232.53	666.74	1.5157	0.38453	0.85261	122.91	800.34	2.6931	0.0083905	0.056855	439.74	0	-8.7838	0.99875	0.013738	455.02	892.05	0.96963	0.070902	0.20848
A4GNT-6	A4GNT	253.83	2009.1	2.9797	0.0099635	0.061878	134.17	4292.7	4.9894	6.88E-45	9.47E-44	480.02	401.58	-0.25684	0.66129	0.69643	496.7	240.85	-1.0412	0.84074	0.41146
A4GNT-7	A4GNT	527.89	435.6	-0.27665	0.83711	0.47305	279.03	701.12	1.3262	0.41332	0.87871	998.31	0	-9.9648	0.99948	0.013738	1033	57.091	-4.1538	0.99179	0.038208
AADAC-1	AADAC	6.035	0	-2.8146	0.84429	0.45768	3.19	0	-2.0669	0.27099	0.6544	11.413	0	-3.6338	0.94902	0.12638	11.81	0	-3.6792	0.95485	0.14398
AADAC-2	AADAC	201.64	1084.6	2.4214	0.077324	0.27051	106.58	1613.9	3.9079	2.22E-11	2.20E-10	381.33	172.38	-1.1409	0.84085	0.36782	394.58	0	-8.6278	0.99907	0.015967
AADAC-3	AADAC	150.52	263.73	0.80501	0.58521	0.8949	79.562	59.529	-0.41246	0.79755	0.5293	284.66	0	-8.1581	0.99803	0.013738	294.55	0	-8.2073	0.99864	0.017058
AADAC-4	AADAC	101.53	426.71	2.0606	0.12956	0.39963	53.667	0	-5.7726	0.96738	0.15074	192.01	25.466	-2.8665	0.95921	0.10285	198.68	135.59	-0.54783	0.73082	0.63997
AADAC-5	AADAC	45.085	183.72	2.003	0.09335	0.31275	23.831	112.44	2.1918	0.018657	0.10594	85.263	0	-6.4307	0.99319	0.022406	88.226	0	-6.4794	0.99431	0.029846
AADACL4-1	AADACL4	72.42	0	-6.1981	0.99006	0.061717	38.28	0	-5.2957	0.95276	0.18978	136.96	0	-7.1081	0.9958	0.016652	141.72	0	-7.157	0.99668	0.022195
AADACL4-2	AADACL4	244.24	68.155	-1.8263	0.94008	0.22157	129.1	416.71	1.6829	0.22943	0.57947	461.9	0	-8.8545	0.99882	0.013738	477.95	1778.7	1.8937	9.14E-06	0.00037178
AADACL4-3	AADACL4	47.57	174.83	1.8561	0.13854	0.41979	25.144	343.95	3.7218	5.20E-14	5.44E-13	89.962	0	-6.5072	0.99355	0.021578	93.088	0	-6.5559	0.99464	0.028749
AADACL4-4	AADACL4	670.6	2278.8	1.7632	0.38027	0.84632	354.46	3829.7	3.4298	0.00011242	0.00089238	1268.2	2654.3	1.065	0.098727	0.23475	1312.3	583.4	-1.1681	0.88417	0.31506
AADACL4-5	AADACL4	88.041	865.27	3.2823	8.42E-05	0.0012628	46.536	0	-5.571	0.96187	0.16589	166.5	1.9589	-5.8229	0.99656	0.015228	172.28	49.955	-1.7658	0.90907	0.25678
AADACL4-6	AADACL4	30.53	0	-4.9787	0.97426	0.11545	16.138	99.216	2.5479	0.00080008	0.0060206	57.737	0	-5.8762	0.98989	0.030176	59.743	0	-5.9247	0.9913	0.039895
AADACL4-7	AADACL4	73.485	0	-6.2189	0.99022	0.061185	38.843	231.5	2.5449	0.00439	0.031034	138.97	0	-7.129	0.99586	0.016524	143.8	494.19	1.7739	0.0016931	0.017735
AARS-1	AARS	0	0	-0.4383	6.10E-05	0.00092586	0	0	-0.2481	3.49E-45	4.81E-44	0	0	-0.74102	0.31831	0.65684	0	0	-0.76102	0.45402	0.92402
AARS-2	AARS	293.59	62.229	-2.22	0.9557	0.17536	155.18	6.6144	-4.3584	0.98979	0.067382	555.22	0	-9.1195	0.99903	0.013738	574.51	30.33	-4.1992	0.98986	0.04466
AARS-3	AARS	462.92	1887.6	2.0254	0.25632	0.65154	244.69	2473.8	3.3324	0.00013652	0.0010793	875.45	0	-9.7755	0.9994	0.013738	905.88	1570	0.79271	0.095271	0.2669
AARS-4	AARS	243.89	708.22	1.5341	0.38167	0.84843	128.91	1752.8	3.7549	6.95E-09	6.48E-08	461.23	425.08	-0.11746	0.61925	0.7772	477.25	3109.7	2.7014	1.64E-18	1.51E-16
AARS-5	AARS	41.89	50.376	0.26043	0.66447	0.78143	22.142	19.843	-0.15095	0.7228	0.66431	79.221	0	-6.3259	0.99266	0.023613	81.973	0	-6.3746	0.99383	0.031437
AARS-6	AARS	376.66	0	-8.5609	0.99842	0.020095	199.09	52.915	-1.8919	0.93667	0.23026	712.31	0	-9.4784	0.99926	0.013738	737.07	0	-9.5276	0.99961	0.011405
AARS-7	AARS	139.87	91.861	-0.60122	0.84569	0.45525	73.932	33.072	-1.137	0.88079	0.36007	264.52	0	-8.0527	0.99787	0.013745	273.71	0	-8.1018	0.9985	0.017391
AASDH-1	AASDH	487.77	1597.2	1.7092	0.37402	0.83757	257.82	3624.7	3.8082	7.71E-08	7.01E-07	922.45	0	-9.8509	0.99944	0.013738	954.5	115.97	-3.0302	0.97904	0.077761
AASDH-2	AASDH	60.35	0	-5.939	0.98785	0.069313	31.9	0	-5.04	0.94227	0.2165	114.13	0	-6.8471	0.99494	0.018464	118.1	0	-6.896	0.9959	0.02467
AASDH-3	AASDH	287.91	2145.4	2.8932	0.018198	0.090006	152.18	2407.6	3.9749	3.56E-11	3.52E-10	544.47	916.77	0.75062	0.25716	0.57726	563.39	0	-9.1406	0.99943	0.014038
AASDH-4	AASDH	103.31	0	-6.7047	0.9933	0.050298	54.605	105.83	0.94204	0.44599	0.92619	195.37	0	-7.6174	0.99709	0.014377	202.15	0	-7.6664	0.99782	0.018873
AASDH-5	AASDH	29.465	85.935	1.5128	0.2182	0.58215	15.575	410.09	4.6324	4.16E-58	1.14E-56	55.723	23.507	-1.2107	0.85864	0.32915	57.659	24.977	-1.1751	0.84937	0.3922
AASDH-6	AASDH	600.31	1120.1	0.89876	0.63652	0.82321	317.31	1422.1	2.1605	0.12997	0.38337	1135.3	143	-2.9802	0.96411	0.091465	1174.7	101.69	-3.5171	0.9873	0.052872
AASDH-7	AASDH	426	2201.7	2.367	0.1372	0.41663	225.17	4451.5	4.2991	3.97E-15	4.22E-14	805.63	2172.4	1.43	0.026834	0.070153	833.63	264.05	-1.6549	0.92271	0.224
AATK-1	AATK	259.86	1363.1	2.3866	0.099953	0.32983	137.36	3697.4	4.7405	1.02E-31	1.30E-30	491.44	331.06	-0.56851	0.74068	0.58176	508.51	1482.6	1.5419	0.0011486	0.016547
AATK-10	AATK	144.84	20.743	-2.7458	0.9675	0.13793	76.559	0	-6.2772	0.97788	0.11854	273.92	0	-8.1028	0.99795	0.013738	283.43	0	-8.1519	0.99857	0.017199
AATK-11	AATK	22.365	0	-4.5463	0.96376	0.14951	11.822	0	-3.6805	0.82443	0.47725	42.296	0	-5.4362	0.98617	0.039013	43.765	0	-5.4843	0.98789	0.050894
AATK-12	AATK	170.76	0	-7.4242	0.99617	0.038125	90.257	231.5	1.3492	0.32843	0.75027	322.92	0	-8.3395	0.99827	0.013738	334.15	112.4	-1.5634	0.8986	0.28144
AATK-13	AATK	82.36	0	-6.3813	0.99138	0.057121	43.534	0	-5.4768	0.95897	0.1734	155.76	0	-7.2924	0.99632	0.015626	161.17	0	-7.3413	0.99715	0.020721
AATK-14	AATK	73.485	488.94	2.7176	0.0078524	0.054529	38.843	562.22	3.8213	7.58E-14	7.91E-13	138.97	0	-7.129	0.99586	0.016524	143.8	0	-7.1779	0.99674	0.022033
AATK-2	AATK	223.65	0	-7.8115	0.99717	0.031864	118.22	99.216	-0.25048	0.78111	0.56028	422.96	0	-8.7278	0.9987	0.013738	437.65	0	-8.7769	0.99919	0.015573
AATK-3	AATK	50.765	0	-5.6939	0.98529	0.07808	26.833	6.6144	-1.87	0.93012	0.24609	96.005	1.9589	-5.0349	0.99396	0.020635	99.341	0	-6.6488	0.99502	0.027501
AATK-4	AATK	31.95	0	-5.0422	0.97551	0.11105	16.888	0	-4.1609	0.88287	0.35519	60.422	0	-5.9407	0.99034	0.029049	62.522	0	-5.9892	0.99171	0.038456
AATK-5	AATK	101.53	305.22	1.5785	0.2952	0.71802	53.667	138.9	1.3557	0.28941	0.68557	192.01	0	-7.5925	0.99703	0.014445	198.68	32.114	-2.5922	0.95466	0.14447
AATK-6	AATK	116.8	1543.9	3.7131	2.94E-07	1.20E-05	61.735	1938	4.9499	7.05E-55	1.89E-53	220.88	1831.6	3.046	2.30E-13	4.34E-11	228.55	0	-7.8427	0.99813	0.018099
AATK-7	AATK	93.366	287.44	1.6119	0.276	0.68609	49.351	72.758	0.55079	0.5703	0.90219	176.57	0	-7.4722	0.99677	0.014881	182.7	554.85	1.5973	0.0049924	0.027557
AATK-8	AATK	528.24	216.32	-1.2841	0.92015	0.2773	279.22	125.67	-1.1454	0.89524	0.32744	998.99	0	-9.9658	0.99948	0.013738	1033.7	879.56	-0.23272	0.62909	0.83664
AATK-9	AATK	338.67	2.9633	-6.4213	0.99822	0.022295	179.01	198.43	0.14778	0.72131	0.66713	640.48	0	-9.3253	0.99916	0.013738	662.73	588.75	-0.1705	0.60216	0.88663
ABCA1-1	ABCA1	77.745	148.16	0.92163	0.50932	0.99036	41.094	0	-5.3956	0.9563	0.18051	147.03	0	-7.2097	0.99609	0.01604	152.14	0	-7.2587	0.99695	0.021323
ABCA1-2	ABCA1	160.82	0	-7.3382	0.99591	0.039559	85.003	165.36	0.95184	0.46955	0.95925	304.13	0	-8.2533	0.99816	0.013738	314.69	180.19	-0.801	0.79017	0.51914
ABCA1-3	ABCA1	172.89	560.06	1.69	0.29732	0.72154	91.383	119.06	0.37804	0.64532	0.79194	326.95	19.589	-3.9935	0.98247	0.047953	338.31	24.977	-3.7073	0.98283	0.06657
ABCA1-4	ABCA1	49.7	0	-5.6639	0.98494	0.079166	26.27	72.758	1.4355	0.2079	0.54007	93.991	0	-6.5697	0.99383	0.020927	97.257	155.22	0.66892	0.29089	0.68339
ABCA1-5	ABCA1	22.72	0	-4.568	0.96439	0.14751	12.009	112.44	3.1244	2.61E-08	2.40E-07	42.967	0	-5.4584	0.98639	0.038483	44.46	0	-5.5065	0.98809	0.050263
ABCA1-6	ABCA1	148.04	254.84	0.77959	0.59139	0.88644	78.248	112.44	0.51754	0.60152	0.85649	279.96	0	-8.1342	0.998	0.013738	289.69	0	-8.1833	0.99861	0.017117
ABCA1-7	ABCA1	0	0	-0.4383	6.10E-05	0.00092586	0	0	-0.2481	3.49E-45	4.81E-44	0	0	-0.74102	0.31831	0.65684	0	0	-0.76102	0.45402	0.92402
ABCA10-1	ABCA10	377.01	1099.4	1.5415	0.41292	0.89221	199.28	66.144	-1.5767	0.92054	0.26968	712.99	0	-9.4798	0.99926	0.013738	737.76	190.9	-1.9448	0.93962	0.18283
ABCA10-2	ABCA10	565.52	2732.1	2.2704	0.18803	0.52463	298.92	8029.9	4.7429	5.62E-25	6.73E-24	1069.5	1422.2	0.41085	0.38855	0.79201	1106.6	2458.5	1.1509	0.010708	0.046492
ABCA10-3	ABCA10	117.15	171.87	0.54906	0.64017	0.81809	61.923	0	-5.9755	0.9721	0.13706	221.55	0	-7.798	0.99744	0.013974	229.25	69.58	-1.7059	0.90661	0.26235
ABCA10-4	ABCA10	290.04	216.32	-0.42139	0.84033	0.46618	153.31	277.8	0.85345	0.5355	0.95161	548.5	0	-9.102	0.99901	0.013738	567.56	0	-9.1512	0.99943	0.013999
ABCA10-5	ABCA10	97.271	0	-6.6187	0.99284	0.051912	51.415	0	-5.7119	0.96581	0.15532	183.95	0	-7.531	0.9969	0.014657	190.34	135.59	-0.48631	0.7151	0.67136
ABCA12-1	ABCA12	209.81	0	-7.7198	0.99696	0.033338	110.9	0	-6.806	0.98525	0.09039	396.77	0	-8.6358	0.99861	0.013738	410.56	19.625	-4.3186	0.98977	0.044913
ABCA12-2	ABCA12	198.45	468.2	1.2342	0.47038	0.96664	104.89	363.79	1.7845	0.17978	0.48563	375.29	0	-8.5557	0.99853	0.013738	388.33	1750.2	2.1693	6.36E-08	3.20E-06
ABCA12-3	ABCA12	129.93	174.83	0.4254	0.67472	0.76488	68.678	0	-6.1226	0.97509	0.12782	245.72	0	-7.9467	0.9977	0.013796	254.26	0	-7.9958	0.99836	0.01763
ABCA12-4	ABCA12	520.08	2972.2	2.5124	0.10967	0.35356	274.9	2850.8	3.3697	0.00011896	0.00094269	983.54	150.84	-2.6969	0.95506	0.11245	1017.7	310.43	-1.7098	0.93114	0.20349
ABCA12-5	ABCA12	21.3	2.9633	-2.4923	0.96177	0.15583	11.259	0	-3.6157	0.81433	0.49692	40.282	0	-5.3674	0.98548	0.040672	41.681	160.57	1.9205	0.0048975	0.027221
ABCA12-6	ABCA12	621.61	696.37	0.1636	0.7829	0.58011	328.57	449.78	0.45184	0.67816	0.73986	1175.6	0	-10.2	0.99957	0.013738	1216.4	176.63	-2.7769	0.97672	0.084731
ABCA12-7	ABCA12	228.98	2400.2	3.3842	0.00038962	0.005455	121.03	1911.6	3.9702	7.14E-12	7.18E-11	433.03	143	-1.5917	0.88995	0.25988	448.07	495.98	0.14623	0.46143	0.93657
ABCA12-8	ABCA12	223.65	1644.6	2.8729	0.014902	0.078784	118.22	1150.9	3.2724	3.99E-05	0.00032403	422.96	0	-8.7278	0.9987	0.013738	437.65	355.03	-0.30107	0.65475	0.78835
ABCA13-1	ABCA13	416.06	248.91	-0.73883	0.87867	0.38126	219.92	403.48	0.87253	0.549	0.93243	786.84	0	-9.6218	0.99933	0.013738	814.18	0	-9.671	0.99966	0.010283
ABCA13-2	ABCA13	8.165	53.339	2.5678	0.00017288	0.0025156	4.3158	0	-2.4103	0.45095	0.93235	15.441	0	-4.0393	0.96221	0.095737	15.978	0	-4.0856	0.96638	0.11351
ABCA13-3	ABCA13	493.81	334.85	-0.55905	0.86538	0.41121	261.01	416.71	0.67284	0.6142	0.83847	933.86	0	-9.8686	0.99944	0.013738	966.31	23.193	-5.3213	0.9965	0.022813
ABCA13-4	ABCA13	57.51	684.52	3.5504	1.87E-07	7.78E-06	30.399	85.987	1.4701	0.20566	0.53532	108.76	0	-6.7782	0.99468	0.019014	112.54	0	-6.8271	0.99567	0.025407
ABCA13-5	ABCA13	162.95	767.49	2.2288	0.11288	0.36102	86.129	780.5	3.165	6.46E-05	0.00051945	308.15	0	-8.2722	0.99819	0.013738	318.86	5198.9	4.0229	6.28E-109	2.40E-106
ABCA13-6	ABCA13	562.68	4696.8	3.059	0.017938	0.08928	297.42	2996.3	3.3283	0.00022899	0.0017879	1064.1	297.75	-1.834	0.91137	0.2122	1101.1	595.89	-0.8847	0.83153	0.43166
ABCA13-7	ABCA13	20.945	0	-4.4558	0.96105	0.15807	11.071	0	-3.5935	0.81072	0.50395	39.61	0	-5.3438	0.98523	0.04127	40.987	0	-5.3919	0.98703	0.053576
ABCA13-8	ABCA13	244.6	737.85	1.589	0.36216	0.82144	129.29	906.17	2.7997	0.0045819	0.032333	462.57	197.85	-1.2211	0.85092	0.34578	478.64	0	-8.9058	0.99928	0.015092
ABCA13-9	ABCA13	164.37	1164.6	2.8173	0.013511	0.074053	86.88	1481.6	4.0765	4.72E-15	5.02E-14	310.84	0	-8.2847	0.9982	0.013738	321.64	196.25	-0.7099	0.77072	0.55919
ABCA2-1	ABCA2	138.45	0	-7.1236	0.99516	0.043005	73.182	0	-6.213	0.97676	0.12235	261.83	0	-8.038	0.99785	0.013745	270.93	114.18	-1.2393	0.86039	0.36818
ABCA2-10	ABCA2	107.92	379.3	1.8039	0.21809	0.58199	57.044	0	-5.8591	0.96948	0.14463	204.09	0	-7.6801	0.99722	0.014221	211.19	0	-7.7292	0.99794	0.01855
ABCA2-11	ABCA2	263.77	6382.9	4.5916	8.47E-17	7.18E-15	139.42	6257.2	5.4779	6.01E-87	1.97E-85	498.82	2726.8	2.4483	4.93E-07	6.15E-05	516.15	174.84	-1.5563	0.90485	0.26662
ABCA2-12	ABCA2	111.12	515.61	2.2041	0.095899	0.31952	58.733	291.03	2.2895	0.029381	0.14152	210.14	0	-7.722	0.9973	0.014152	217.44	71.364	-1.5939	0.89653	0.28637
ABCA2-2	ABCA2	205.19	1985.4	3.2681	0.00089655	0.012004	108.46	14492	7.0488	0	0	388.05	1441.8	1.8908	0.0021716	0.013745	401.53	101.69	-1.9708	0.93172	0.20243
ABCA2-3	ABCA2	162.95	62.229	-1.3746	0.91322	0.29567	86.129	66.144	-0.3759	0.79366	0.53683	308.15	0	-8.2722	0.99819	0.013738	318.86	0	-8.3213	0.99877	0.01674
ABCA2-4	ABCA2	303.53	755.63	1.313	0.47446	0.97111	160.44	79.373	-1.0062	0.87751	0.36728	574.01	0	-9.1675	0.99906	0.013738	593.96	335.41	-0.82257	0.80372	0.49127
ABCA2-5	ABCA2	181.76	382.26	1.0684	0.51819	0.97986	96.074	317.49	1.7141	0.19812	0.52148	343.74	0	-8.4294	0.99838	0.013738	355.68	0	-8.4785	0.99893	0.016375
ABCA2-6	ABCA2	307.43	77.045	-1.9826	0.94783	0.19921	162.5	79.373	-1.0245	0.87928	0.36332	581.4	0	-9.1859	0.99907	0.013738	601.6	538.8	-0.15879	0.59777	0.89451
ABCA2-7	ABCA2	103.66	0	-6.7096	0.99332	0.050216	54.792	52.915	-0.049383	0.72519	0.66019	196.04	0	-7.6223	0.9971	0.014359	202.85	0	-7.6714	0.99783	0.01884
ABCA2-8	ABCA2	30.53	0	-4.9787	0.97426	0.11545	16.138	0	-4.0991	0.87672	0.3689	57.737	0	-5.8762	0.98989	0.030176	59.743	151.65	1.3294	0.072392	0.21221
ABCA2-9	ABCA2	0	0	-0.4383	6.10E-05	0.00092586	0	0	-0.2481	3.49E-45	4.81E-44	0	0	-0.74102	0.31831	0.65684	0	0	-0.76102	0.45402	0.92402
ABCA3-1	ABCA3	358.91	444.49	0.30777	0.74003	0.65829	189.71	568.84	1.5792	0.29437	0.69493	678.75	0	-9.4089	0.99922	0.013738	702.33	972.33	0.46873	0.26621	0.63393
ABCA3-2	ABCA3	8.8751	0	-3.3038	0.89923	0.33128	4.6911	0	-2.5087	0.49709	0.99572	16.784	0	-4.1525	0.96521	0.088768	17.367	0	-4.1991	0.96903	0.10637
ABCA3-3	ABCA3	135.26	50.376	-1.4072	0.91346	0.29495	71.493	0	-6.1798	0.97616	0.12413	255.79	0	-8.0044	0.9978	0.01375	264.68	99.909	-1.3966	0.87886	0.32678
ABCA3-4	ABCA3	205.55	59.265	-1.7771	0.9367	0.23129	108.65	0	-6.7767	0.98491	0.091817	388.72	0	-8.6063	0.99858	0.013738	402.23	23.193	-4.0589	0.98744	0.052321
ABCA3-5	ABCA3	114.31	80.008	-0.50938	0.83093	0.48614	60.422	0	-5.9407	0.97135	0.13929	216.18	0	-7.7627	0.99738	0.014049	223.69	114.18	-0.96402	0.81779	0.46085
ABCA3-6	ABCA3	203.42	183.72	-0.14615	0.79617	0.55552	107.52	277.8	1.3613	0.33605	0.76216	384.69	0	-8.5913	0.99856	0.013738	398.06	0	-8.6405	0.99908	0.015938
ABCA3-7	ABCA3	111.83	177.8	0.66422	0.6077	0.86385	59.108	0	-5.9095	0.97065	0.14141	211.48	0	-7.7312	0.99732	0.014126	218.83	0	-7.7802	0.99802	0.018372
ABCA4-1	ABCA4	153.72	0	-7.2735	0.9957	0.040655	81.251	72.758	-0.15722	0.75626	0.60556	290.7	0	-8.1883	0.99807	0.013738	300.8	0	-8.2375	0.99867	0.016972
ABCA4-2	ABCA4	50.765	0	-5.6939	0.98529	0.07808	26.833	0	-4.7987	0.93012	0.24609	96.005	0	-6.6	0.99396	0.020635	99.341	28.546	-1.7639	0.90677	0.26194
ABCA4-3	ABCA4	457.95	210.39	-1.1184	0.90848	0.30845	242.06	185.2	-0.38446	0.81624	0.49382	866.06	0	-9.76	0.9994	0.013738	896.15	44.602	-4.2982	0.99213	0.037092
ABCA4-4	ABCA4	130.64	349.67	1.4135	0.37627	0.84057	69.054	39.686	-0.78392	0.84419	0.43792	247.06	0	-7.9546	0.99772	0.013784	255.65	0	-8.0036	0.99837	0.017605
ABCA4-5	ABCA4	129.22	1537.9	3.5629	6.69E-06	0.00023168	68.303	1779.3	4.683	9.48E-37	1.25E-35	244.38	254.66	0.059224	0.57282	0.86426	252.87	1343.4	2.4048	1.60E-09	9.15E-08
ABCA4-6	ABCA4	59.285	0	-5.9137	0.9876	0.070159	31.337	211.66	2.7173	0.00072157	0.0054435	112.12	0	-6.8217	0.99484	0.018677	116.01	0	-6.8705	0.99582	0.024962
ABCA4-7	ABCA4	394.76	1105.3	1.483	0.43659	0.9227	208.66	747.42	1.8358	0.20808	0.54041	746.55	54.849	-3.7426	0.97922	0.055654	772.5	988.39	0.35514	0.32523	0.74964
ABCA5-1	ABCA5	82.715	0	-6.3874	0.99142	0.056998	43.721	0	-5.4829	0.95917	0.17297	156.43	0	-7.2985	0.99634	0.015604	161.86	0	-7.3475	0.99716	0.020692
ABCA5-2	ABCA5	40.47	0	-5.374	0.98112	0.092251	21.392	0	-4.4849	0.91012	0.29313	76.535	0	-6.2768	0.9924	0.024206	79.195	0	-6.3254	0.99359	0.032194
ABCA5-3	ABCA5	20.59	0	-4.4323	0.96031	0.16048	10.883	0	-3.5709	0.80697	0.51138	38.939	0	-5.3197	0.98497	0.041888	40.292	0	-5.3678	0.9868	0.054338
ABCA5-4	ABCA5	449.79	7156.3	3.9889	1.08E-06	4.11E-05	237.75	41373	7.4371	0	0	850.61	4207.7	2.3051	1.90E-06	0.00022513	880.17	3295.2	1.9033	3.99E-07	1.86E-05
ABCA5-5	ABCA5	105.79	0	-6.7386	0.99347	0.049646	55.918	105.83	0.90835	0.45944	0.94541	200.07	0	-7.6515	0.99716	0.014295	207.02	0	-7.7006	0.99789	0.018697
ABCA5-6	ABCA5	430.26	5408	3.6487	0.00012474	0.0018387	227.43	17250	6.2388	5.43E-213	2.72E-211	813.69	1034.3	0.34573	0.42695	0.86384	841.96	2046.4	1.2802	0.005557	0.029419
ABCA5-7	ABCA5	151.94	0	-7.2568	0.99564	0.040925	80.312	198.43	1.2943	0.34105	0.76976	287.34	0	-8.1716	0.99805	0.013738	297.33	0	-8.2208	0.99865	0.01702
ABCA5-8	ABCA5	100.11	118.53	0.24145	0.70435	0.71876	52.916	85.987	0.69008	0.53023	0.95958	189.32	0	-7.5723	0.99699	0.014508	195.9	0	-7.6213	0.99774	0.019087
ABCA6-1	ABCA6	539.96	714.15	0.40272	0.73795	0.66202	285.41	1554.4	2.4411	0.056838	0.21451	1021.1	5.8767	-7.2157	0.99848	0.013738	1056.6	0	-10.047	0.99977	0.0074423
ABCA6-2	ABCA6	142.71	829.72	2.5312	0.041153	0.16552	75.433	608.52	2.9954	0.00032542	0.0025066	269.89	0	-8.0815	0.99792	0.013745	279.27	87.421	-1.6643	0.90524	0.2657
ABCA6-3	ABCA6	354.29	749.71	1.0792	0.55761	0.93045	187.27	39.686	-2.2102	0.9494	0.19881	670.02	0	-9.3902	0.9992	0.013738	693.3	592.32	-0.22675	0.62564	0.84292
ABCA6-4	ABCA6	160.46	0	-7.335	0.9959	0.039582	84.816	0	-6.4232	0.98022	0.11022	303.46	0	-8.2501	0.99816	0.013738	314	0	-8.2992	0.99874	0.016805
ABCA6-5	ABCA6	161.17	0	-7.3414	0.99592	0.039514	85.191	0	-6.4295	0.98032	0.10989	304.8	0	-8.2564	0.99817	0.013738	315.39	0	-8.3056	0.99875	0.0168
ABCA6-6	ABCA6	408.25	2106.9	2.3647	0.13494	0.41189	215.79	3254.3	3.9084	2.62E-09	2.47E-08	772.07	25.466	-4.8684	0.99094	0.027628	798.89	856.37	0.1001	0.46767	0.94702
ABCA7-1	ABCA7	445.53	660.81	0.56767	0.69772	0.72947	235.5	310.88	0.39916	0.67731	0.74137	842.56	0	-9.7203	0.99938	0.013738	871.84	551.29	-0.6603	0.77362	0.55307
ABCA7-10	ABCA7	235.37	0	-7.8849	0.99733	0.03068	124.41	661.44	2.4011	0.035359	0.15866	445.11	0	-8.8013	0.99877	0.013738	460.58	0	-8.8504	0.99924	0.015321
ABCA7-11	ABCA7	167.56	222.25	0.40536	0.69025	0.74164	88.569	1369.2	3.9352	1.89E-12	1.92E-11	316.88	0	-8.3123	0.99824	0.013738	327.89	57.091	-2.5012	0.95482	0.14406
ABCA7-12	ABCA7	506.59	1206.1	1.2498	0.52974	0.96646	267.77	410.09	0.61309	0.63093	0.81273	958.03	0	-9.9054	0.99946	0.013738	991.32	230.15	-2.102	0.95283	0.1494
ABCA7-13	ABCA7	247.79	162.98	-0.60142	0.8566	0.43098	130.98	310.88	1.2407	0.39415	0.85159	468.61	0	-8.8753	0.99883	0.013738	484.89	0	-8.9245	0.99929	0.015004
ABCA7-14	ABCA7	82.36	533.39	2.6805	0.011415	0.066715	43.534	39.686	-0.13036	0.73526	0.64382	155.76	0	-7.2924	0.99632	0.015626	161.17	0	-7.3413	0.99715	0.020721
ABCA7-2	ABCA7	222.23	1262.4	2.5006	0.065328	0.23704	117.47	668.05	2.4976	0.022211	0.11885	420.27	0	-8.7186	0.99869	0.013738	434.88	249.77	-0.79753	0.79323	0.51277
ABCA7-3	ABCA7	47.925	65.192	0.43608	0.62569	0.8379	25.332	0	-4.7188	0.92552	0.25722	90.634	0	-6.5178	0.9936	0.021467	93.783	0	-6.5666	0.99469	0.028605
ABCA7-4	ABCA7	103.31	0	-6.7047	0.9933	0.050298	54.605	0	-5.7971	0.96799	0.14901	195.37	0	-7.6174	0.99709	0.014377	202.15	1.7841	-6.1892	0.99782	0.018873
ABCA7-5	ABCA7	178.92	287.44	0.68089	0.62801	0.83457	94.573	0	-6.5785	0.98244	0.10206	338.37	88.151	-1.9285	0.91575	0.20256	350.12	305.08	-0.19807	0.61857	0.85612
ABCA7-6	ABCA7	0	0	-0.4383	6.10E-05	0.00092586	0	0	-0.2481	3.49E-45	4.81E-44	0	0	-0.74102	0.31831	0.65684	0	0	-0.76102	0.45402	0.92402
ABCA7-7	ABCA7	73.13	0	-6.212	0.99017	0.06137	38.655	0	-5.3094	0.95326	0.18857	138.3	0	-7.1221	0.99584	0.016566	143.11	1345.2	3.2237	9.34E-25	1.06E-22
ABCA7-8	ABCA7	106.5	2379.5	4.4689	1.48E-19	1.44E-17	56.294	14459	7.9795	0	0	201.41	683.66	1.7581	0.011016	0.032309	208.41	87.421	-1.2439	0.85844	0.37271
ABCA7-9	ABCA7	61.77	0	-5.972	0.98815	0.068263	32.65	0	-5.0725	0.94373	0.21282	116.82	1.9589	-5.3153	0.99506	0.018206	120.88	157	0.37451	0.41275	0.91399
ABCA8-1	ABCA8	4.97	0	-2.5777	0.80566	0.53646	2.627	0	-1.8588	0.16174	0.4495	9.3991	0	-3.3784	0.93823	0.15122	9.7257	0	-3.423	0.94556	0.16789
ABCA8-2	ABCA8	329.09	924.54	1.4874	0.42132	0.90372	173.95	668.05	1.9352	0.16263	0.45148	622.35	383.95	-0.69539	0.76643	0.52725	643.98	17.841	-5.0973	0.99509	0.027274
ABCA8-3	ABCA8	187.09	1487.6	2.9845	0.0062492	0.048577	98.889	99.216	0.0047079	0.73135	0.65046	353.81	0	-8.4709	0.99843	0.013738	366.1	1041.9	1.5064	0.0031774	0.021764
ABCA8-4	ABCA8	57.155	0	-5.8618	0.98709	0.071901	30.211	0	-4.964	0.9387	0.22548	108.09	0	-6.7694	0.99465	0.019091	111.85	74.932	-0.57156	0.74037	0.62063
ABCA8-5	ABCA8	678.05	1769.1	1.3822	0.50862	0.99136	358.4	337.33	-0.087157	0.7826	0.55794	1282.3	0	-10.326	0.99961	0.013738	1326.9	239.07	-2.4676	0.97048	0.10253
ABCA8-6	ABCA8	79.165	204.47	1.3578	0.35723	0.8141	41.845	152.13	1.8376	0.10662	0.33129	149.71	0	-7.2357	0.99617	0.015894	154.92	0	-7.2846	0.99701	0.021112
ABCA9-1	ABCA9	0	0	-0.4383	6.10E-05	0.00092586	0	0	-0.2481	3.49E-45	4.81E-44	0	0	-0.74102	0.31831	0.65684	0	0	-0.76102	0.45402	0.92402
ABCA9-2	ABCA9	552.03	2723.2	2.3004	0.17641	0.50152	291.79	5642.1	4.2685	1.78E-13	1.85E-12	1044	658.19	-0.66468	0.75844	0.54433	1080.2	2576.2	1.2531	0.0047047	0.026652
ABCA9-3	ABCA9	0	0	-0.4383	6.10E-05	0.00092586	0	0	-0.2481	3.49E-45	4.81E-44	0	0	-0.74102	0.31831	0.65684	0	0	-0.76102	0.45402	0.92402
ABCA9-4	ABCA9	371.33	1375	1.8858	0.28836	0.7067	196.28	734.2	1.8979	0.18273	0.49162	702.24	0	-9.4579	0.99924	0.013738	726.65	1402.3	0.94751	0.056367	0.17284
ABCA9-5	ABCA9	242.47	254.84	0.071526	0.76759	0.60901	128.16	0	-7.013	0.98741	0.080011	458.54	0	-8.844	0.99881	0.013738	474.47	0	-8.8932	0.99927	0.015145
ABCB1-1	ABCB1	104.37	527.46	2.3263	0.064485	0.23495	55.168	0	-5.8117	0.96835	0.14789	197.38	0	-7.6321	0.99712	0.014339	204.24	1170.4	2.5128	2.82E-10	1.70E-08
ABCB1-2	ABCB1	339.03	35.559	-3.2173	0.9786	0.10078	179.2	105.83	-0.75429	0.85464	0.41641	641.15	13.712	-5.4478	0.99409	0.020335	663.43	396.07	-0.74273	0.78822	0.52332
ABCB1-3	ABCB1	148.39	154.09	0.054014	0.75465	0.6328	78.436	0	-6.3117	0.97846	0.11659	280.63	0	-8.1377	0.998	0.013738	290.38	0	-8.1868	0.99861	0.017117
ABCB1-4	ABCB1	215.49	734.89	1.7652	0.28774	0.70557	113.9	403.48	1.8157	0.17468	0.47597	407.52	287.96	-0.49953	0.72632	0.61163	421.68	76.716	-2.4433	0.95505	0.14368
ABCB1-5	ABCB1	314.89	1757.2	2.4766	0.088847	0.30112	166.44	4888	4.8678	1.73E-35	2.27E-34	595.5	117.53	-2.3312	0.93911	0.14936	616.19	176.63	-1.7969	0.92715	0.21335
ABCB1-6	ABCB1	7.81	2.9633	-1.1525	0.88369	0.36893	4.1282	13.229	1.4723	0.066546	0.23807	14.77	0	-3.9791	0.96051	0.099714	15.283	0	-4.0253	0.96488	0.11754
ABCB10-1	ABCB10	376.3	4305.6	3.5128	0.00037241	0.005224	198.9	9809.1	5.6169	7.34E-94	2.48E-92	711.64	1091.1	0.61587	0.3079	0.65684	736.37	73.148	-3.3139	0.98151	0.070465
ABCB10-2	ABCB10	130.29	349.67	1.4174	0.37464	0.83823	68.866	0	-6.1265	0.97516	0.12757	246.39	0	-7.9506	0.99771	0.013792	254.95	19.625	-3.6334	0.98079	0.072687
ABCB10-3	ABCB10	295.72	817.86	1.4645	0.42115	0.90351	156.31	1223.7	2.9607	0.0019004	0.013899	559.24	297.75	-0.9071	0.80559	0.44421	578.68	12244	4.4008	1.25E-241	9.52E-239
ABCB10-4	ABCB10	6.39	0	-2.8856	0.85408	0.43622	3.3776	0	-2.1301	0.30537	0.71136	12.084	0	-3.7098	0.95182	0.11983	12.504	0	-3.7554	0.95728	0.13751
ABCB10-5	ABCB10	65.32	0	-6.0514	0.98886	0.065778	34.527	85.987	1.2919	0.28229	0.67307	123.53	0	-6.9604	0.99533	0.017624	127.82	0	-7.0092	0.99626	0.023522
ABCB10-6	ABCB10	182.83	50.376	-1.8392	0.93866	0.2261	96.637	0	-6.6094	0.98285	0.10041	345.75	0	-8.4378	0.99839	0.013738	357.77	114.18	-1.6391	0.90626	0.2632
ABCB10-7	ABCB10	28.4	459.31	3.9687	2.72E-16	2.23E-14	15.012	932.63	5.8657	0	0	53.709	0	-5.7737	0.98912	0.031989	55.575	0	-5.8221	0.99059	0.042212
ABCB10-8	ABCB10	395.47	909.72	1.1998	0.52862	0.96765	209.04	284.42	0.44243	0.66262	0.76442	747.9	131.25	-2.5015	0.94707	0.13097	773.88	57.091	-3.7376	0.98705	0.053576
ABCB10-9	ABCB10	11.36	0	-3.6276	0.92348	0.26835	6.0047	0	-2.8083	0.61735	0.83328	21.484	0	-4.4908	0.97278	0.070987	22.23	0	-4.5379	0.97577	0.087409
ABCB11-1	ABCB11	0	0	-0.4383	6.10E-05	0.00092586	0	0	-0.2481	3.49E-45	4.81E-44	0	0	-0.74102	0.31831	0.65684	0	0	-0.76102	0.45402	0.92402
ABCB11-2	ABCB11	77.39	0	-6.2926	0.99077	0.059211	40.907	0	-5.3891	0.95608	0.18113	146.36	0	-7.2032	0.99608	0.016074	151.44	0	-7.2521	0.99693	0.021373
ABCB11-3	ABCB11	319.15	0	-8.3226	0.9981	0.023574	168.69	39.686	-2.0603	0.94314	0.21457	603.55	0	-9.2397	0.99911	0.013738	624.53	0	-9.2889	0.9995	0.013157
ABCB11-4	ABCB11	52.895	0	-5.7521	0.98594	0.075754	27.959	0	-4.8559	0.93322	0.23834	100.03	0	-6.6587	0.99421	0.020061	103.51	0	-6.7075	0.99524	0.026751
ABCB11-5	ABCB11	11.36	0	-3.6276	0.92348	0.26835	6.0047	0	-2.8083	0.61735	0.83328	21.484	0	-4.4908	0.97278	0.070987	22.23	0	-4.5379	0.97577	0.087409
ABCB11-6	ABCB11	280.45	539.31	0.94091	0.58305	0.89772	148.24	26.458	-2.4424	0.95653	0.17999	530.38	0	-9.0536	0.99898	0.013738	548.8	16.057	-5.0105	0.99446	0.029342
ABCB11-7	ABCB11	155.14	1182.3	2.922	0.0069213	0.051082	82.001	1157.5	3.803	9.47E-11	9.27E-10	293.38	548.49	0.9004	0.21777	0.49369	303.58	267.61	-0.18128	0.61408	0.86448
ABCB11-8	ABCB11	93.721	408.93	2.1136	0.10928	0.35266	49.538	2215.8	5.455	2.39E-119	8.97E-118	177.24	233.11	0.39337	0.45594	0.91801	183.4	240.85	0.3913	0.38184	0.85688
ABCB11-9	ABCB11	85.555	343.74	1.9938	0.13773	0.41778	45.223	1647	5.156	2.95E-81	9.44E-80	161.8	293.84	0.85683	0.26154	0.58638	167.42	531.66	1.6611	0.0034499	0.02265
ABCB4-1	ABCB4	96.916	3781.1	5.2715	3.98E-60	1.05E-57	51.227	9478.4	7.5039	0	0	183.28	411.37	1.162	0.13548	0.31615	189.65	0	-7.5748	0.99765	0.019326
ABCB4-2	ABCB4	202.71	0	-7.6703	0.99684	0.034172	107.15	0	-6.7568	0.98468	0.092816	383.35	0	-8.5863	0.99856	0.013738	396.67	0	-8.6354	0.99907	0.015949
ABCB4-3	ABCB4	69.225	41.486	-0.72501	0.8469	0.45256	36.591	0	-5.2323	0.95036	0.1963	130.92	0	-7.0435	0.9956	0.017071	135.46	0	-7.0924	0.9965	0.022795
ABCB4-4	ABCB4	71.355	245.95	1.7711	0.19701	0.54199	37.717	171.97	2.1595	0.034204	0.15537	134.94	0	-7.0869	0.99573	0.016782	139.63	0	-7.1358	0.99662	0.022358
ABCB4-5	ABCB4	82.36	97.788	0.24497	0.69587	0.73257	43.534	85.987	0.9659	0.42301	0.89413	155.76	0	-7.2924	0.99632	0.015626	161.17	35.682	-2.1443	0.93335	0.1983
ABCB4-6	ABCB4	210.52	207.43	-0.021213	0.77819	0.58945	111.27	138.9	0.31739	0.66783	0.75662	398.12	0	-8.6407	0.99862	0.013738	411.95	0	-8.6898	0.99912	0.015829
ABCB4-7	ABCB4	257.02	906.76	1.8148	0.28404	0.70033	135.86	5364.3	5.2929	6.84E-68	2.02E-66	486.07	505.4	0.056157	0.55851	0.89097	502.96	674.39	0.42242	0.31026	0.72136
ABCB5-1	ABCB5	193.83	160.02	-0.27502	0.81292	0.52259	102.45	85.987	-0.25013	0.77773	0.5674	366.56	0	-8.5218	0.99849	0.013738	379.3	2983	2.972	3.31E-25	3.86E-23
ABCB5-2	ABCB5	108.28	0	-6.7718	0.99364	0.048989	57.232	714.35	3.6188	1.84E-09	1.74E-08	204.77	0	-7.6849	0.99723	0.014218	211.88	0	-7.7339	0.99795	0.018545
ABCB5-3	ABCB5	134.19	0	-7.0789	0.99499	0.043691	70.93	0	-6.1685	0.97595	0.12485	253.77	0	-7.9931	0.99778	0.013761	262.59	0	-8.0422	0.99842	0.017525
ABCB5-4	ABCB5	75.97	136.31	0.83506	0.53546	0.95919	40.156	0	-5.363	0.95517	0.18359	143.67	0	-7.1766	0.996	0.016246	148.66	96.341	-0.6206	0.74945	0.60251
ABCB5-5	ABCB5	80.23	823.79	3.3439	2.78E-05	0.00087853	42.408	2692.1	5.9551	2.39E-253	1.31E-251	151.73	334.97	1.1374	0.15163	0.35138	157	94.557	-0.72549	0.77204	0.55643
ABCB5-6	ABCB5	356.78	557.09	0.64145	0.67155	0.77026	188.58	317.49	0.74841	0.57772	0.89305	674.72	78.356	-3.09	0.96605	0.086855	698.16	0	-9.4495	0.99958	0.012054
ABCB5-7	ABCB5	298.56	450.42	0.59163	0.67455	0.76512	157.81	85.987	-0.86843	0.86443	0.39529	564.61	0	-9.1437	0.99904	0.013738	584.23	1527.2	1.3847	0.0040905	0.02467
ABCB6-1	ABCB6	117.86	260.77	1.139	0.46545	0.96039	62.298	317.49	2.331	0.025871	0.13106	222.89	1.9589	-6.2416	0.99746	0.013958	230.64	0	-7.8557	0.99815	0.018055
ABCB6-2	ABCB6	138.1	1137.9	3.0335	0.0027012	0.030903	72.994	2705.3	5.1928	1.37E-72	4.17E-71	261.16	144.96	-0.84488	0.79789	0.46064	270.23	966.98	1.8354	0.00017349	0.005904
ABCB6-3	ABCB6	185.31	323	0.79826	0.59881	0.87567	97.951	79.373	-0.30001	0.78468	0.55387	350.45	0	-8.4572	0.99842	0.013738	362.63	0	-8.5063	0.99896	0.01631
ABCB6-4	ABCB6	0	0	-0.4383	6.10E-05	0.00092586	0	0	-0.2481	3.49E-45	4.81E-44	0	0	-0.74102	0.31831	0.65684	0	0	-0.76102	0.45402	0.92402
ABCB6-5	ABCB6	101.89	0	-6.6849	0.99319	0.050631	53.854	0	-5.7775	0.9675	0.15041	192.68	0	-7.5975	0.99704	0.014432	199.38	0	-7.6466	0.99779	0.018969
ABCB6-6	ABCB6	133.13	109.64	-0.2777	0.8039	0.54024	70.367	0	-6.1572	0.97574	0.12558	251.76	0	-7.9816	0.99776	0.013762	260.51	44.602	-2.5197	0.95367	0.1471
ABCB6-7	ABCB6	32.66	183.72	2.4562	0.011045	0.065605	17.263	52.915	1.5617	0.13459	0.39323	61.765	0	-5.9719	0.99055	0.028536	63.911	0	-6.0204	0.9919	0.037795
ABCB7-1	ABCB7	58.22	0	-5.888	0.98735	0.071021	30.774	0	-4.9898	0.93993	0.22251	110.1	0	-6.7958	0.99475	0.018878	113.93	0	-6.8446	0.99573	0.025232
ABCB7-2	ABCB7	16.33	0	-4.1152	0.94878	0.19607	8.6317	0	-3.2678	0.74787	0.62007	30.883	0	-4.9947	0.98105	0.051302	31.956	0	-5.0425	0.98323	0.065343
ABCB7-3	ABCB7	523.98	1434.2	1.4509	0.4683	0.96377	276.96	1012	1.8657	0.21691	0.55716	990.93	242.9	-2.0239	0.9238	0.18425	1025.4	253.34	-2.0127	0.94923	0.15875
ABCB7-4	ABCB7	216.55	0	-7.7652	0.99707	0.032605	114.46	6.6144	-3.9226	0.98575	0.088051	409.53	0	-8.6813	0.99866	0.013738	423.76	499.55	0.23685	0.41744	0.92271
ABCB7-5	ABCB7	99.756	1383.8	3.7808	2.80E-08	1.29E-06	52.728	3611.5	6.0711	8.35E-276	4.75E-274	188.65	989.25	2.3844	2.06E-05	0.0021605	195.21	112.4	-0.79099	0.78538	0.52912
ABCB7-6	ABCB7	178.92	3360.3	4.2236	6.60E-12	4.12E-10	94.573	3241	5.0842	2.63E-57	7.19E-56	338.37	440.75	0.3804	0.43993	0.88813	350.12	859.93	1.2939	0.016965	0.066001
ABCB7-7	ABCB7	152.3	942.32	2.6214	0.030717	0.13211	80.5	965.7	3.5682	4.73E-08	4.32E-07	288.01	0	-8.175	0.99805	0.013738	298.02	164.14	-0.85659	0.80072	0.4976
ABCB8-1	ABCB8	51.12	0	-5.7038	0.9854	0.077666	27.021	0	-4.8084	0.93065	0.24467	96.676	0	-6.6099	0.994	0.020527	100.04	53.523	-0.88993	0.80434	0.48993
ABCB8-10	ABCB8	0	0	-0.4383	6.10E-05	0.00092586	0	0	-0.2481	3.49E-45	4.81E-44	0	0	-0.74102	0.31831	0.65684	0	0	-0.76102	0.45402	0.92402
ABCB8-11	ABCB8	79.52	1013.4	3.6552	1.24E-07	5.28E-06	42.033	277.8	2.6957	0.0015886	0.011682	150.38	0	-7.2421	0.99618	0.015874	155.61	0	-7.291	0.99703	0.021075
ABCB8-12	ABCB8	18.105	0	-4.2559	0.95428	0.17954	9.5699	0	-3.4019	0.77618	0.56931	34.239	0	-5.1391	0.98291	0.046879	35.429	0	-5.187	0.98492	0.060208
ABCB8-13	ABCB8	60.705	0	-5.9473	0.98792	0.069027	32.087	0	-5.0482	0.94264	0.21553	114.8	0	-6.8555	0.99497	0.018394	118.79	90.989	-0.381	0.69169	0.71755
ABCB8-14	ABCB8	330.86	530.43	0.67928	0.65921	0.78954	174.89	1461.8	3.056	0.0010525	0.0078516	625.71	0	-9.2917	0.99914	0.013738	647.45	280.1	-1.2059	0.87058	0.34551
ABCB8-2	ABCB8	77.035	0	-6.2861	0.99072	0.05936	40.719	26.458	-0.60351	0.81364	0.49853	145.69	0	-7.1966	0.99606	0.016114	150.75	0	-7.2455	0.99691	0.021427
ABCB8-3	ABCB8	264.48	160.02	-0.72138	0.86949	0.40183	139.8	0	-7.1375	0.98855	0.074135	500.16	0	-8.9691	0.99891	0.013738	517.54	30.33	-4.0489	0.98822	0.049889
ABCB8-4	ABCB8	48.28	0	-5.6229	0.98445	0.080901	25.52	0	-4.729	0.92612	0.25569	91.305	0	-6.5283	0.99364	0.021347	94.478	35.682	-1.3801	0.8715	0.3434
ABCB8-5	ABCB8	227.56	139.27	-0.70431	0.86528	0.4114	120.28	99.216	-0.27524	0.78542	0.55243	430.34	37.219	-3.4965	0.97461	0.06671	445.3	0	-8.8019	0.99921	0.015458
ABCB8-6	ABCB8	3.55	0	-2.1859	0.71424	0.70214	1.8765	0	-1.5243	0.036726	0.16206	6.7136	0	-2.9474	0.91392	0.2064	6.9469	0	-2.9904	0.92504	0.21824
ABCB8-7	ABCB8	8.8751	0	-3.3038	0.89923	0.33128	4.6911	0	-2.5087	0.49709	0.99572	16.784	0	-4.1525	0.96521	0.088768	17.367	0	-4.1991	0.96903	0.10637
ABCB8-8	ABCB8	0	0	-0.4383	6.10E-05	0.00092586	0	0	-0.2481	3.49E-45	4.81E-44	0	0	-0.74102	0.31831	0.65684	0	0	-0.76102	0.45402	0.92402
ABCB8-9	ABCB8	289.33	91.861	-1.6445	0.93316	0.24178	152.93	0	-7.2661	0.98963	0.068309	547.16	0	-9.0985	0.99901	0.013738	566.17	699.36	0.30432	0.36869	0.8324
ABCB9-1	ABCB9	179.99	939.36	2.3773	0.081272	0.28132	95.136	1223.7	3.6712	1.01E-08	9.36E-08	340.38	82.274	-2.0354	0.92253	0.18717	352.21	217.66	-0.69183	0.76733	0.56615
ABCB9-10	ABCB9	103.66	133.35	0.36025	0.67973	0.75846	54.792	0	-5.802	0.96811	0.14863	196.04	0	-7.6223	0.9971	0.014359	202.85	0	-7.6714	0.99783	0.01884
ABCB9-11	ABCB9	177.15	1380.9	2.9555	0.0068779	0.050939	93.635	6263.8	6.0488	1.82E-219	9.28E-218	335.01	1414.3	2.0746	0.0004264	0.013738	346.65	0	-8.4415	0.99889	0.016419
ABCB9-12	ABCB9	34.435	0	-5.1471	0.97745	0.10465	18.202	0	-4.2632	0.89233	0.33354	65.122	0	-6.0471	0.99105	0.027355	67.385	0	-6.0956	0.99236	0.036287
ABCB9-13	ABCB9	468.25	631.18	0.42998	0.72735	0.68071	247.5	238.12	-0.055551	0.76787	0.58482	885.53	0	-9.792	0.99941	0.013738	916.3	0	-9.8412	0.99972	0.0089412
ABCB9-14	ABCB9	133.13	651.92	2.2833	0.086755	0.29561	70.367	271.19	1.9313	0.1097	0.33837	251.76	29.384	-3.0564	0.96456	0.09037	260.51	1876.9	2.8442	4.59E-18	4.12E-16
ABCB9-2	ABCB9	131.35	2859.6	4.4339	2.36E-17	2.07E-15	69.429	21100	8.2269	0	0	248.4	840.37	1.7543	0.009511	0.028725	257.04	3.5682	-5.8198	0.99674	0.022033
ABCB9-3	ABCB9	17.75	0	-4.2288	0.95327	0.18253	9.3823	0	-3.3761	0.77101	0.57859	33.568	0	-5.1114	0.98256	0.047688	34.734	0	-5.1592	0.9846	0.06116
ABCB9-4	ABCB9	48.99	0	-5.6436	0.9847	0.080026	25.895	105.83	1.9899	0.048431	0.19306	92.648	0	-6.5492	0.99374	0.02114	95.867	0	-6.5979	0.99482	0.028174
ABCB9-5	ABCB9	456.53	1449	1.6641	0.38475	0.85287	241.31	12065	5.6379	9.18E-91	3.07E-89	863.37	560.25	-0.62301	0.74991	0.56231	893.37	390.72	-1.1911	0.87637	0.3323
ABCB9-6	ABCB9	293.59	1964.6	2.7382	0.036093	0.14927	155.18	4874.8	4.9643	2.15E-41	2.90E-40	555.22	1557.3	1.4863	0.025229	0.066301	574.51	324.71	-0.82127	0.80281	0.49325
ABCB9-7	ABCB9	194.54	1609.1	3.0416	0.0046071	0.042038	102.83	2361.3	4.5079	2.25E-25	2.70E-24	367.91	0	-8.5271	0.9985	0.013738	380.69	0	-8.5763	0.99902	0.016116
ABCB9-8	ABCB9	508.72	1259.4	1.3061	0.51267	0.98665	268.9	191.82	-0.48517	0.83106	0.46419	962.06	0	-9.9115	0.99946	0.013738	995.49	1755.5	0.81782	0.081549	0.23434
ABCB9-9	ABCB9	186.38	0	-7.5498	0.99653	0.036052	98.514	0	-6.6368	0.98321	0.098996	352.46	0	-8.4654	0.99843	0.013738	364.71	69.58	-2.3734	0.95079	0.15455
ABCC1-1	ABCC1	98.336	100.75	0.034663	0.74455	0.65071	51.978	0	-5.7273	0.96622	0.15415	185.97	0	-7.5466	0.99693	0.01459	192.43	0	-7.5957	0.99769	0.019209
ABCC1-2	ABCC1	147.68	0	-7.2161	0.9955	0.041565	78.061	0	-6.3049	0.97834	0.1169	279.29	0	-8.1308	0.99799	0.013738	288.99	458.51	0.6641	0.22026	0.54087
ABCC1-3	ABCC1	184.25	954.17	2.3663	0.085121	0.29163	97.388	2950	4.9066	1.89E-44	2.60E-43	348.44	0	-8.4489	0.99841	0.013738	360.54	49.955	-2.8269	0.96605	0.11443
ABCC1-4	ABCC1	597.82	260.77	-1.1938	0.91631	0.28759	316	198.43	-0.66857	0.85452	0.41673	1130.6	0	-10.144	0.99955	0.013738	1169.9	2558.4	1.1282	0.011834	0.050108
ABCC1-5	ABCC1	129.58	50.376	-1.3457	0.9091	0.3067	68.491	145.52	1.0762	0.41174	0.87624	245.05	11.753	-4.27	0.9859	0.039645	253.56	0	-7.9919	0.99835	0.017642
ABCC1-6	ABCC1	403.99	1315.7	1.701	0.36192	0.8211	213.54	1382.4	2.6889	0.016162	0.096448	764.01	0	-9.5793	0.99931	0.013738	790.56	1400.5	0.82422	0.090773	0.2564
ABCC1-7	ABCC1	24.14	225.21	3.1696	2.97E-06	0.00010739	12.76	0	-3.7824	0.83909	0.44829	45.653	0	-5.5439	0.98719	0.036585	47.239	0	-5.5921	0.98883	0.047998
ABCC10-1	ABCC10	143.78	1280.1	3.1455	0.0012046	0.015775	75.996	3294	5.4193	4.56E-98	1.57E-96	271.9	0	-8.0922	0.99793	0.013742	281.35	51.739	-2.4205	0.95036	0.15569
ABCC10-10	ABCC10	307.08	0	-8.2671	0.99802	0.024412	162.31	99.216	-0.70453	0.84776	0.43079	580.73	0	-9.1842	0.99907	0.013738	600.91	1950	1.6966	0.00010264	0.003629
ABCC10-11	ABCC10	45.085	0	-5.5262	0.98324	0.085151	23.831	0	-4.6341	0.92029	0.2699	85.263	0	-6.4307	0.99319	0.022406	88.226	0	-6.4794	0.99431	0.029846
ABCC10-12	ABCC10	56.8	0	-5.853	0.987	0.072212	30.023	0	-4.9553	0.93827	0.22603	107.42	0	-6.7605	0.99461	0.019167	111.15	0	-6.8093	0.99561	0.025613
ABCC10-13	ABCC10	129.22	0	-7.0248	0.99478	0.044626	68.303	0	-6.1148	0.97494	0.12834	244.38	0	-7.9388	0.99769	0.013796	252.87	0	-7.9879	0.99835	0.017648
ABCC10-14	ABCC10	45.085	0	-5.5262	0.98324	0.085151	23.831	0	-4.6341	0.92029	0.2699	85.263	0	-6.4307	0.99319	0.022406	88.226	189.11	1.0913	0.122	0.32873
ABCC10-2	ABCC10	104.37	91.861	-0.18232	0.78328	0.57938	55.168	52.915	-0.059055	0.72734	0.6563	197.38	0	-7.6321	0.99712	0.014339	204.24	0	-7.6812	0.99785	0.018792
ABCC10-3	ABCC10	52.54	112.6	1.0853	0.42563	0.90897	27.772	0	-4.8466	0.93272	0.23956	99.361	0	-6.6491	0.99417	0.02015	102.81	1.7841	-5.2207	0.99521	0.026867
ABCC10-4	ABCC10	309.21	1108.3	1.8383	0.29059	0.71032	163.44	0	-7.3614	0.99035	0.064279	584.76	0	-9.1942	0.99908	0.013738	605.07	0	-9.2434	0.99948	0.0135
ABCC10-5	ABCC10	308.5	0	-8.2738	0.99803	0.024308	163.06	0	-7.3581	0.99033	0.064412	583.41	0	-9.1908	0.99908	0.013738	603.69	438.89	-0.45905	0.70917	0.68327
ABCC10-6	ABCC10	32.66	0	-5.073	0.9761	0.10922	17.263	0	-4.1909	0.88573	0.34858	61.765	0	-5.9719	0.99055	0.028536	63.911	0	-6.0204	0.9919	0.037795
ABCC10-7	ABCC10	106.5	151.13	0.50093	0.64757	0.80704	56.294	0	-5.8403	0.96904	0.14594	201.41	0	-7.6611	0.99718	0.014273	208.41	0	-7.7102	0.9979	0.018645
ABCC10-8	ABCC10	123.9	148.16	0.25617	0.70962	0.71002	65.488	145.52	1.1399	0.3852	0.83747	234.31	0	-7.8784	0.99759	0.013855	242.45	208.74	-0.21501	0.62954	0.83575
ABCC10-9	ABCC10	408.61	97.788	-2.0518	0.95203	0.18643	215.98	52.915	-2.0088	0.94219	0.21673	772.74	0	-9.5957	0.99932	0.013738	799.59	0	-9.6449	0.99965	0.010477
ABCC11-1	ABCC11	194.54	0	-7.6113	0.99669	0.03506	102.83	0	-6.6981	0.98398	0.095821	367.91	0	-8.5271	0.9985	0.013738	380.69	0	-8.5763	0.99902	0.016116
ABCC11-2	ABCC11	111.47	0	-6.8134	0.99384	0.04833	58.921	0	-5.905	0.97055	0.1417	210.81	0	-7.7266	0.99731	0.014143	218.13	73.148	-1.5633	0.89375	0.29254
ABCC11-3	ABCC11	124.96	1413.5	3.4892	1.77E-05	0.00057802	66.051	1276.6	4.252	1.06E-20	1.21E-19	236.32	0	-7.8907	0.99761	0.013837	244.53	0	-7.9398	0.99828	0.017779
ABCC11-4	ABCC11	41.535	0	-5.4106	0.98165	0.090528	21.955	26.458	0.25842	0.62063	0.82913	78.549	0	-6.3138	0.99259	0.023763	81.279	33.898	-1.2374	0.85532	0.37893
ABCC11-5	ABCC11	279.39	883.05	1.6567	0.34829	0.80065	147.68	654.82	2.1411	0.093474	0.30116	528.36	3.9178	-6.7501	0.99794	0.013738	546.72	246.2	-1.1477	0.8589	0.3716
ABCC11-6	ABCC11	94.431	2308.4	4.5969	3.23E-24	3.82E-22	49.914	3690.8	6.1801	0	0	178.58	29.384	-2.5633	0.94864	0.12728	184.79	96.341	-0.93253	0.8114	0.47459
ABCC11-7	ABCC11	18.815	0	-4.3085	0.95618	0.17374	9.9452	0	-3.4522	0.78588	0.5515	35.582	0	-5.1931	0.98355	0.045331	36.819	0	-5.241	0.9855	0.05837
ABCC11-8	ABCC11	787.75	7488.2	3.2472	0.010499	0.063668	416.39	9637.1	4.5293	4.98E-17	5.44E-16	1489.8	0	-10.542	0.99967	0.013738	1541.5	3598.5	1.2225	0.0034159	0.022503
ABCC12-1	ABCC12	112.89	0	-6.8315	0.99393	0.047998	59.671	0	-5.9229	0.97095	0.1405	213.49	0	-7.7448	0.99734	0.014097	220.91	0	-7.7938	0.99805	0.018321
ABCC12-10	ABCC12	140.58	207.43	0.55793	0.64685	0.80818	74.308	132.29	0.82367	0.5051	0.99393	265.86	0	-8.0599	0.99788	0.013745	275.1	35.682	-2.912	0.96655	0.11327
ABCC12-11	ABCC12	25.205	0	-4.7118	0.96822	0.13542	13.323	0	-3.8402	0.84682	0.4324	47.667	0	-5.6049	0.98773	0.0353	49.323	0	-5.6531	0.98932	0.046363
ABCC12-12	ABCC12	165.08	0	-7.3757	0.99602	0.038984	87.255	119.06	0.44399	0.62635	0.81964	312.18	0	-8.2909	0.99821	0.013738	323.03	85.637	-1.9031	0.92473	0.21898
ABCC12-13	ABCC12	22.72	0	-4.568	0.96439	0.14751	12.009	0	-3.7015	0.82756	0.47082	42.967	0	-5.4584	0.98639	0.038483	44.46	0	-5.5065	0.98809	0.050263
ABCC12-14	ABCC12	19.17	0	-4.3341	0.95707	0.17093	10.133	0	-3.4768	0.79044	0.54296	36.253	0	-5.2193	0.98386	0.044609	37.513	0	-5.2673	0.98578	0.057544
ABCC12-2	ABCC12	95.141	0	-6.5871	0.99266	0.052592	50.289	132.29	1.3778	0.27633	0.66304	179.92	0	-7.4992	0.99683	0.014774	186.18	78.5	-1.2354	0.85652	0.37643
ABCC12-3	ABCC12	79.875	613.4	2.9254	0.002187	0.026432	42.22	0	-5.4336	0.95757	0.17716	151.06	0	-7.2485	0.9962	0.015841	156.31	0	-7.2974	0.99704	0.021031
ABCC12-4	ABCC12	38.34	0	-5.2979	0.97996	0.09607	20.266	0	-4.4105	0.90453	0.30565	72.507	0	-6.1998	0.99197	0.025202	75.026	0	-6.2484	0.9932	0.033468
ABCC12-5	ABCC12	79.52	201.5	1.3305	0.36771	0.82853	42.033	0	-5.4274	0.95737	0.17774	150.38	0	-7.2421	0.99618	0.015874	155.61	3.5682	-5.0994	0.994	0.030882
ABCC12-6	ABCC12	0	0	-0.4383	6.10E-05	0.00092586	0	0	-0.2481	3.49E-45	4.81E-44	0	0	-0.74102	0.31831	0.65684	0	0	-0.76102	0.45402	0.92402
ABCC12-7	ABCC12	62.125	358.56	2.5099	0.019233	0.093485	32.838	218.27	2.696	0.00097219	0.0072713	117.49	0	-6.8886	0.99508	0.018142	121.57	80.284	-0.59257	0.74442	0.61251
ABCC12-8	ABCC12	421.03	960.1	1.1873	0.53651	0.95782	222.55	343.95	0.6258	0.61938	0.83107	796.23	0	-9.6389	0.99934	0.013738	823.9	98.125	-3.0569	0.97819	0.080351
ABCC12-9	ABCC12	354.65	1197.2	1.7523	0.33292	0.77724	187.46	1680.1	3.1571	0.00047507	0.0036266	670.69	0	-9.3917	0.99921	0.013738	694	94.557	-2.8626	0.97264	0.096396
ABCC2-1	ABCC2	36.565	0	-5.2313	0.97889	0.099831	19.327	0	-4.3454	0.89933	0.31776	69.15	0	-6.1324	0.99157	0.026112	71.553	0	-6.181	0.99284	0.034663
ABCC2-2	ABCC2	155.14	91.861	-0.74965	0.86312	0.4165	82.001	0	-6.3751	0.97948	0.11295	293.38	0	-8.2016	0.99809	0.013738	303.58	37.466	-2.9852	0.96902	0.10641
ABCC2-3	ABCC2	300.33	0	-8.2352	0.99797	0.02489	158.75	0	-7.3197	0.99004	0.065996	567.97	0	-9.1522	0.99905	0.013738	587.71	46.386	-3.635	0.98444	0.061752
ABCC2-4	ABCC2	234.3	0	-7.8784	0.99731	0.030795	123.85	0	-6.964	0.98693	0.082372	443.1	0	-8.7947	0.99876	0.013738	458.5	24.977	-4.1447	0.98865	0.048562
ABCC2-5	ABCC2	103.66	0	-6.7096	0.99332	0.050216	54.792	0	-5.802	0.96811	0.14863	196.04	0	-7.6223	0.9971	0.014359	202.85	0	-7.6714	0.99783	0.01884
ABCC2-6	ABCC2	124.25	0	-6.9687	0.99454	0.045565	65.676	92.601	0.48936	0.60155	0.85645	234.98	0	-7.8825	0.99759	0.013846	243.14	0	-7.9316	0.99827	0.0178
ABCC2-7	ABCC2	80.585	817.86	3.3272	3.54E-05	0.00092586	42.596	482.85	3.4723	1.36E-08	1.26E-07	152.4	0	-7.2611	0.99624	0.015787	157.69	0	-7.3101	0.99707	0.020949
ABCC3-1	ABCC3	110.05	657.85	2.5687	0.027623	0.12178	58.17	1514.7	4.679	1.51E-38	2.01E-37	208.12	793.36	1.9254	0.0032534	0.014923	215.35	283.67	0.3959	0.37071	0.83624
ABCC3-10	ABCC3	113.6	100.75	-0.17157	0.78394	0.57831	60.047	59.529	-0.012274	0.72021	0.66883	214.84	0	-7.7538	0.99736	0.014075	222.3	2240.8	3.3276	3.08E-34	4.63E-32
ABCC3-11	ABCC3	20.945	0	-4.4558	0.96105	0.15807	11.071	0	-3.5935	0.81072	0.50395	39.61	0	-5.3438	0.98523	0.04127	40.987	0	-5.3919	0.98703	0.053576
ABCC3-12	ABCC3	101.89	1715.7	4.0606	1.15E-11	7.05E-10	53.854	4689.6	6.418	0	0	192.68	634.69	1.7146	0.014807	0.041363	199.38	490.63	1.2949	0.031074	0.10669
ABCC3-13	ABCC3	82.36	835.64	3.3272	3.82E-05	0.00092586	43.534	1157.5	4.7012	7.55E-44	1.03E-42	155.76	611.18	1.9654	0.0032137	0.014859	161.17	1.7841	-5.8641	0.99715	0.020721
ABCC3-14	ABCC3	0	0	-0.4383	6.10E-05	0.00092586	0	0	-0.2481	3.49E-45	4.81E-44	0	0	-0.74102	0.31831	0.65684	0	0	-0.76102	0.45402	0.92402
ABCC3-2	ABCC3	59.64	0	-5.9222	0.98769	0.069877	31.524	26.458	-0.24432	0.74973	0.61738	112.79	0	-6.8302	0.99488	0.018609	116.71	83.852	-0.47218	0.71594	0.66969
ABCC3-3	ABCC3	239.98	65.192	-1.8642	0.94157	0.21738	126.85	52.915	-1.2457	0.89479	0.32826	453.84	0	-8.8292	0.99879	0.013738	469.61	2968.7	2.6577	3.00E-17	2.62E-15
ABCC3-4	ABCC3	138.81	180.76	0.37861	0.6881	0.74488	73.369	0	-6.2166	0.97683	0.12216	262.5	0	-8.0417	0.99786	0.013745	271.62	0	-8.0908	0.99849	0.017419
ABCC3-5	ABCC3	75.26	657.85	3.1109	0.00036613	0.0051384	39.781	132.29	1.7086	0.14207	0.40907	142.33	0	-7.1632	0.99596	0.016326	147.27	117.75	-0.32034	0.67106	0.75679
ABCC3-6	ABCC3	81.65	432.64	2.3914	0.042164	0.16853	43.158	1071.5	4.6022	2.27E-38	3.02E-37	154.41	0	-7.28	0.99629	0.015694	159.78	64.227	-1.3015	0.86379	0.36062
ABCC3-7	ABCC3	410.74	1638.7	1.9936	0.25789	0.65448	217.11	3016.2	3.7901	4.93E-08	4.50E-07	776.76	1181.2	0.60409	0.30997	0.65684	803.76	2465.6	1.6159	0.00013509	0.0046858
ABCC3-8	ABCC3	48.28	752.67	3.9349	7.89E-13	5.26E-11	25.52	1633.8	5.9459	3.00E-301	1.80E-299	91.305	715	2.9555	7.18E-10	1.12E-07	94.478	0	-6.5771	0.99473	0.028444
ABCC3-9	ABCC3	122.48	186.69	0.60409	0.62836	0.83411	64.738	125.67	0.94632	0.45496	0.93871	231.62	0	-7.8618	0.99756	0.013873	239.67	48.171	-2.2912	0.94341	0.17343
ABCC4-1	ABCC4	119.28	0	-6.9103	0.99429	0.046564	63.049	72.758	0.20363	0.67401	0.74603	225.58	0	-7.8239	0.99749	0.013937	233.42	0	-7.8729	0.99818	0.017988
ABCC4-2	ABCC4	97.271	65.192	-0.5701	0.83504	0.47764	51.415	251.35	2.2674	0.028637	0.13929	183.95	0	-7.531	0.9969	0.014657	190.34	0	-7.58	0.99766	0.019292
ABCC4-3	ABCC4	297.49	429.67	0.52891	0.68829	0.74465	157.25	324.1	1.0387	0.47681	0.96889	562.6	0	-9.1385	0.99904	0.013738	582.15	267.61	-1.1183	0.85589	0.3778
ABCC4-4	ABCC4	259.86	7751.9	4.8934	3.73E-25	4.56E-23	137.36	98720	9.4788	0	0	491.44	2511.3	2.351	3.55E-06	0.00040576	508.51	506.68	-0.0051915	0.53139	0.94849
ABCC4-5	ABCC4	45.44	0	-5.5373	0.98338	0.084657	24.019	0	-4.6449	0.92098	0.26831	85.934	0	-6.4419	0.99324	0.022283	88.92	1.7841	-5.0134	0.99436	0.029674
ABCC4-6	ABCC4	0	0	-0.4383	6.10E-05	0.00092586	0	0	-0.2481	3.49E-45	4.81E-44	0	0	-0.74102	0.31831	0.65684	0	0	-0.76102	0.45402	0.92402
ABCC4-7	ABCC4	149.46	2225.4	3.8873	2.68E-08	1.24E-06	78.999	1521.3	4.2501	1.64E-19	1.85E-18	282.64	372.19	0.39584	0.43937	0.88707	292.46	83.852	-1.7902	0.91569	0.24077
ABCC5-1	ABCC5	16.33	0	-4.1152	0.94878	0.19607	8.6317	0	-3.2678	0.74787	0.62007	30.883	0	-4.9947	0.98105	0.051302	31.956	0	-5.0425	0.98323	0.065343
ABCC5-10	ABCC5	0	0	-0.4383	6.10E-05	0.00092586	0	0	-0.2481	3.49E-45	4.81E-44	0	0	-0.74102	0.31831	0.65684	0	0	-0.76102	0.45402	0.92402
ABCC5-11	ABCC5	216.55	2412.1	3.4715	0.00013215	0.0019453	114.46	5642.1	5.611	1.36E-111	4.93E-110	409.53	0	-8.6813	0.99866	0.013738	423.76	1409.4	1.7314	0.00018382	0.0062143
ABCC5-12	ABCC5	442.69	2127.6	2.2623	0.17215	0.49242	233.99	8506.1	5.178	1.19E-48	3.03E-47	837.19	274.25	-1.6065	0.89235	0.25453	866.28	215.88	-1.9996	0.94548	0.16809
ABCC5-13	ABCC5	206.26	71.118	-1.523	0.92409	0.26712	109.02	324.1	1.5631	0.26145	0.63746	390.06	0	-8.6112	0.99859	0.013738	403.61	1345.2	1.7343	0.00020417	0.0068235
ABCC5-2	ABCC5	102.6	574.87	2.4748	0.037795	0.15466	54.23	377.02	2.7749	0.0013153	0.0097393	194.02	97.945	-0.97894	0.82045	0.41201	200.77	0	-7.6565	0.99781	0.018921
ABCC5-3	ABCC5	4.97	0	-2.5777	0.80566	0.53646	2.627	0	-1.8588	0.16174	0.4495	9.3991	0	-3.3784	0.93823	0.15122	9.7257	0	-3.423	0.94556	0.16789
ABCC5-4	ABCC5	159.4	124.46	-0.35444	0.8187	0.51097	84.253	191.82	1.1774	0.38807	0.8421	301.44	0	-8.2405	0.99815	0.013738	311.92	2224.8	2.8305	5.58E-19	5.21E-17
ABCC5-5	ABCC5	127.09	0	-7.001	0.99468	0.044981	67.177	6.6144	-3.1625	0.97448	0.12982	240.35	0	-7.915	0.99765	0.013815	248.7	0	-7.964	0.99831	0.017721
ABCC5-6	ABCC5	148.39	0	-7.2229	0.99552	0.041474	78.436	85.987	0.13101	0.69802	0.70735	280.63	0	-8.1377	0.998	0.013738	290.38	303.3	0.062572	0.51508	0.97523
ABCC5-7	ABCC5	69.58	0	-6.1412	0.98961	0.063274	36.779	277.8	2.8836	0.00018786	0.0014741	131.59	0	-7.0508	0.99562	0.017022	136.16	0	-7.0997	0.99652	0.022721
ABCC5-8	ABCC5	277.61	325.96	0.23086	0.74467	0.65051	146.74	0	-7.2069	0.98914	0.07098	525	0	-9.0389	0.99897	0.013738	543.25	0	-9.0881	0.9994	0.014328
ABCC5-9	ABCC5	4.26	0	-2.3951	0.7681	0.60811	2.2517	105.83	5.038	5.08E-266	2.84E-264	8.0563	0	-3.1789	0.92807	0.17436	8.3363	0	-3.2228	0.93693	0.1894
ABCC6-1	ABCC6	37.63	0	-5.2717	0.97955	0.097487	19.89	0	-4.3848	0.90251	0.31034	71.164	0	-6.1732	0.99181	0.025549	73.637	0	-6.2218	0.99306	0.033913
ABCC6-2	ABCC6	89.461	0	-6.4992	0.99214	0.054529	47.287	0	-5.5936	0.96253	0.16398	169.18	0	-7.4109	0.99662	0.015128	175.06	33.898	-2.3349	0.94338	0.17347
ABCC6-3	ABCC6	323.76	121.49	-1.4067	0.92195	0.2726	171.13	152.13	-0.16876	0.77691	0.56891	612.28	0	-9.2604	0.99912	0.013738	633.56	49.955	-3.6385	0.98488	0.06033
ABCC6-4	ABCC6	271.22	681.55	1.3262	0.46201	0.95592	143.36	138.9	-0.045267	0.75126	0.61441	512.92	41.137	-3.6084	0.97673	0.061653	530.74	115.97	-2.1846	0.94689	0.16467
ABCC6-5	ABCC6	264.83	231.13	-0.19555	0.81013	0.52825	139.98	714.35	2.3431	0.04822	0.19249	500.84	135.16	-1.8819	0.91294	0.20864	518.24	33.898	-3.8952	0.98675	0.054529
ABCC6-6	ABCC6	20.945	0	-4.4558	0.96105	0.15807	11.071	0	-3.5935	0.81072	0.50395	39.61	0	-5.3438	0.98523	0.04127	40.987	0	-5.3919	0.98703	0.053576
ABCC6-7	ABCC6	64.965	1419.4	4.4285	4.01E-22	4.32E-20	34.339	2222.4	5.9754	3.25E-281	1.88E-279	122.86	0	-6.9526	0.9953	0.017676	127.13	53.523	-1.2327	0.85452	0.38072
ABCC6-8	ABCC6	167.92	0	-7.4002	0.9961	0.038581	88.756	0	-6.4879	0.98118	0.1066	317.55	0	-8.3154	0.99824	0.013738	328.59	32.114	-3.3152	0.97652	0.085239
ABCC8-1	ABCC8	146.26	32.596	-2.132	0.9492	0.19522	77.31	0	-6.2911	0.97811	0.11773	276.6	0	-8.1169	0.99797	0.013738	286.21	215.88	-0.40525	0.6902	0.72048
ABCC8-2	ABCC8	111.83	447.45	1.9909	0.15773	0.46201	59.108	0	-5.9095	0.97065	0.14141	211.48	0	-7.7312	0.99732	0.014126	218.83	0	-7.7802	0.99802	0.018372
ABCC8-3	ABCC8	269.8	53.339	-2.3172	0.95827	0.1673	142.61	46.301	-1.6022	0.91964	0.27134	510.23	0	-8.9978	0.99894	0.013738	527.96	729.69	0.4661	0.28392	0.66948
ABCC8-4	ABCC8	14.2	0	-3.926	0.94024	0.22107	7.5058	0	-3.0885	0.7037	0.6974	26.854	0	-4.7998	0.97821	0.058066	27.788	0	-4.8474	0.98066	0.072983
ABCC8-5	ABCC8	405.06	598.58	0.56227	0.6947	0.73468	214.1	350.56	0.70875	0.59514	0.86666	766.02	0	-9.5831	0.99931	0.013738	792.64	174.84	-2.1742	0.95232	0.15076
ABCC8-6	ABCC8	287.91	287.44	-0.0023468	0.78464	0.57701	152.18	244.73	0.68185	0.58626	0.87935	544.47	0	-9.0914	0.99901	0.013738	563.39	547.72	-0.040639	0.54594	0.92409
ABCC8-7	ABCC8	168.27	0	-7.4032	0.99611	0.038536	88.944	0	-6.491	0.98122	0.10643	318.23	0	-8.3184	0.99825	0.013738	329.28	26.761	-3.5725	0.98081	0.072626
ABCC9-1	ABCC9	438.07	1938	2.1428	0.21096	0.56965	231.55	9101.4	5.2906	5.65E-57	1.54E-55	828.46	432.92	-0.93475	0.80977	0.43517	857.25	58.875	-3.8414	0.98857	0.048848
ABCC9-10	ABCC9	292.17	1612	2.46	0.088613	0.30094	154.43	694.51	2.1618	0.090559	0.29508	552.53	0	-9.1125	0.99902	0.013738	571.73	114.18	-2.3139	0.95353	0.14749
ABCC9-11	ABCC9	121.41	343.74	1.4938	0.34103	0.78985	64.175	231.5	1.8349	0.13242	0.38861	229.61	0	-7.8493	0.99754	0.01389	237.58	510.25	1.0995	0.06529	0.1949
ABCC9-2	ABCC9	107.92	0	-6.7671	0.99362	0.049058	57.044	0	-5.8591	0.96948	0.14463	204.09	0	-7.6801	0.99722	0.014221	211.19	0	-7.7292	0.99794	0.01855
ABCC9-3	ABCC9	210.87	0	-7.727	0.99698	0.033218	111.46	0	-6.8133	0.98533	0.090056	398.79	0	-8.6431	0.99862	0.013738	412.65	32.114	-3.6429	0.98279	0.066684
ABCC9-4	ABCC9	22.72	0	-4.568	0.96439	0.14751	12.009	0	-3.7015	0.82756	0.47082	42.967	0	-5.4584	0.98639	0.038483	44.46	0	-5.5065	0.98809	0.050263
ABCC9-5	ABCC9	120.35	1576.5	3.7004	4.39E-07	1.76E-05	63.612	1210.4	4.2288	2.61E-20	2.98E-19	227.59	156.71	-0.53547	0.73965	0.58388	235.5	0	-7.8857	0.9982	0.017932
ABCC9-6	ABCC9	119.99	669.7	2.4708	0.044155	0.17489	63.424	740.81	3.5254	3.58E-08	3.29E-07	226.92	0	-7.8324	0.99751	0.013934	234.81	0	-7.8815	0.99819	0.017961
ABCC9-7	ABCC9	53.25	0	-5.7616	0.98605	0.075433	28.147	0	-4.8653	0.93371	0.23724	100.7	0	-6.6682	0.99425	0.019983	104.2	0	-6.717	0.99528	0.026652
ABCC9-8	ABCC9	16.33	0	-4.1152	0.94878	0.19607	8.6317	0	-3.2678	0.74787	0.62007	30.883	0	-4.9947	0.98105	0.051302	31.956	0	-5.0425	0.98323	0.065343
ABCC9-9	ABCC9	8.8751	0	-3.3038	0.89923	0.33128	4.6911	0	-2.5087	0.49709	0.99572	16.784	0	-4.1525	0.96521	0.088768	17.367	0	-4.1991	0.96903	0.10637
ABCD1-1	ABCD1	205.9	171.87	-0.25926	0.81231	0.52397	108.83	105.83	-0.040012	0.74264	0.63046	389.39	0	-8.6088	0.99858	0.013738	402.92	733.26	0.86223	0.11329	0.30919
ABCD1-2	ABCD1	73.84	234.1	1.6514	0.24244	0.62725	39.03	1031.8	4.6894	8.50E-45	1.17E-43	139.64	0	-7.1359	0.99588	0.016487	144.5	228.36	0.65667	0.26969	0.64097
ABCD1-3	ABCD1	24.495	0	-4.6722	0.96721	0.13865	12.948	0	-3.8019	0.84175	0.44258	46.324	0	-5.5645	0.98738	0.036134	47.934	0	-5.6128	0.989	0.047433
ABCD1-4	ABCD1	266.61	2726.2	3.3492	0.00077703	0.01049	140.92	12382	6.4471	0	0	504.19	215.48	-1.2226	0.85109	0.34544	521.71	103.48	-2.3228	0.95273	0.14966
ABCD1-5	ABCD1	43.665	0	-5.4811	0.98263	0.087188	23.08	0	-4.5898	0.91741	0.27643	82.577	0	-6.385	0.99296	0.022904	85.447	0	-6.4337	0.99411	0.030501
ABCD1-6	ABCD1	132.06	441.53	1.7337	0.25949	0.65752	69.804	33.072	-1.0553	0.87276	0.37728	249.75	0	-7.9701	0.99774	0.013777	258.42	16.057	-3.9269	0.98475	0.060796
ABCD1-7	ABCD1	143.07	85.935	-0.72872	0.85965	0.4241	75.621	0	-6.2597	0.97758	0.11961	270.56	0	-8.0851	0.99792	0.013745	279.96	0	-8.1342	0.99855	0.01728
ABCD2-1	ABCD2	41.18	112.6	1.4294	0.27717	0.68816	21.767	92.601	2.0396	0.034244	0.15554	77.878	29.384	-1.3763	0.87384	0.29548	80.584	0	-6.3502	0.99371	0.03183
ABCD2-2	ABCD2	68.16	5.9265	-3.3197	0.97866	0.10054	36.028	6.6144	-2.2818	0.9495	0.19847	128.9	1.9589	-5.4562	0.99553	0.017219	133.38	0	-7.0702	0.99644	0.022972
ABCD2-3	ABCD2	147.68	305.22	1.0423	0.51274	0.98661	78.061	125.67	0.68008	0.55363	0.92691	279.29	301.67	0.11085	0.55141	0.90444	288.99	37.466	-2.9144	0.96691	0.11225
ABCD2-4	ABCD2	142	382.26	1.4223	0.3796	0.8452	75.058	132.29	0.80937	0.51039	0.98648	268.54	0	-8.0744	0.99791	0.013745	277.88	123.1	-1.1681	0.85114	0.38831
ABCD2-5	ABCD2	491.68	1517.2	1.6236	0.40481	0.88118	259.89	892.94	1.7767	0.24412	0.60624	929.84	0	-9.8624	0.99944	0.013738	962.15	1125.8	0.22636	0.39036	0.87278
ABCD2-6	ABCD2	368.85	1739.4	2.2345	0.16752	0.48262	194.96	6.6144	-4.6857	0.99205	0.054088	697.54	17.63	-5.2286	0.99304	0.022747	721.78	57.091	-3.6372	0.98559	0.058216
ABCD2-7	ABCD2	18.815	14.816	-0.32518	0.76435	0.61527	9.9452	0	-3.4522	0.78588	0.5515	35.582	0	-5.1931	0.98355	0.045331	36.819	0	-5.241	0.9855	0.05837
ABCD3-1	ABCD3	159.4	2.9633	-5.3388	0.99587	0.039747	84.253	59.529	-0.49411	0.81044	0.50454	301.44	0	-8.2405	0.99815	0.013738	311.92	0	-8.2896	0.99873	0.016834
ABCD3-2	ABCD3	211.23	82.972	-1.3376	0.91357	0.29466	111.65	0	-6.8157	0.98536	0.089923	399.46	0	-8.6455	0.99862	0.013738	413.34	0	-8.6947	0.99912	0.015829
ABCD3-3	ABCD3	465.05	5242	3.4918	0.00074841	0.010138	245.82	74035	8.2286	0	0	879.48	2844.3	1.6922	0.0046714	0.017632	910.04	535.23	-0.76467	0.80042	0.49826
ABCD3-4	ABCD3	247.44	1943.9	2.9688	0.010227	0.062738	130.79	6865.7	5.7033	2.19E-121	8.26E-120	467.94	260.53	-0.8424	0.79504	0.46674	484.2	183.76	-1.3929	0.88736	0.30765
ABCD3-5	ABCD3	118.57	186.69	0.65046	0.61451	0.85405	62.674	542.38	3.0932	6.51E-05	0.00052352	224.23	0	-7.8153	0.99747	0.013948	232.03	0	-7.8643	0.99816	0.01802
ABCD3-6	ABCD3	24.85	0	-4.6921	0.96773	0.13707	13.135	0	-3.8212	0.84432	0.43762	46.995	0	-5.5848	0.98756	0.035715	48.628	0	-5.6331	0.98916	0.046875
ABCD3-7	ABCD3	311.34	3535.2	3.501	0.00025885	0.0036935	164.57	2473.8	3.9018	5.80E-10	5.58E-09	588.78	0	-9.204	0.99909	0.013738	609.24	756.46	0.31178	0.36116	0.81811
ABCD4-1	ABCD4	49.7	0	-5.6639	0.98494	0.079166	26.27	0	-4.7693	0.92846	0.25006	93.991	15.671	-2.5104	0.94782	0.12923	97.257	0	-6.6185	0.9949	0.027871
ABCD4-2	ABCD4	51.475	1955.8	5.2207	2.35E-71	7.09E-69	27.209	15643	9.1153	0	0	97.347	0	-6.6198	0.99404	0.020426	100.73	0	-6.6686	0.9951	0.027221
ABCD4-3	ABCD4	216.91	254.84	0.23154	0.73562	0.66612	114.65	145.52	0.34128	0.66328	0.76325	410.2	0	-8.6837	0.99866	0.013738	424.46	7.1364	-5.7085	0.99657	0.022582
ABCD4-4	ABCD4	1112.6	1511.3	0.44151	0.75791	0.62667	588.08	1673.4	1.5071	0.39884	0.85704	2104	401.58	-2.3865	0.94553	0.13441	2177.2	2085.6	-0.06195	0.54446	0.92663
ABCD4-5	ABCD4	58.22	0	-5.888	0.98735	0.071021	30.774	0	-4.9898	0.93993	0.22251	110.1	0	-6.7958	0.99475	0.018878	113.93	0	-6.8446	0.99573	0.025232
ABCD4-6	ABCD4	79.52	0	-6.3313	0.99104	0.058297	42.033	72.758	0.77737	0.4883	0.98456	150.38	0	-7.2421	0.99618	0.015874	155.61	0	-7.291	0.99703	0.021075
ABCD4-7	ABCD4	74.195	423.75	2.4979	0.02484	0.11238	39.218	396.86	3.3064	3.61E-07	3.20E-06	140.31	193.93	0.46406	0.43516	0.87917	145.19	0	-7.1917	0.99677	0.021912
ABCG1-1	ABCG1	150.17	0	-7.24	0.99558	0.041208	79.374	0	-6.3287	0.97874	0.11562	283.99	0	-8.1547	0.99803	0.013738	293.85	0	-8.2039	0.99863	0.017066
ABCG1-10	ABCG1	198.45	0	-7.6399	0.99676	0.034605	104.89	99.216	-0.07951	0.74892	0.61894	375.29	0	-8.5557	0.99853	0.013738	388.33	1748.4	2.1678	6.60E-08	3.31E-06
ABCG1-11	ABCG1	24.495	0	-4.6722	0.96721	0.13865	12.948	0	-3.8019	0.84175	0.44258	46.324	0	-5.5645	0.98738	0.036134	47.934	0	-5.6128	0.989	0.047433
ABCG1-12	ABCG1	0	0	-0.4383	6.10E-05	0.00092586	0	0	-0.2481	3.49E-45	4.81E-44	0	0	-0.74102	0.31831	0.65684	0	0	-0.76102	0.45402	0.92402
ABCG1-13	ABCG1	163.66	0	-7.3633	0.99599	0.039146	86.505	112.44	0.37456	0.644	0.79414	309.5	0	-8.2784	0.9982	0.013738	320.25	74.932	-2.0809	0.93538	0.19319
ABCG1-14	ABCG1	17.75	0	-4.2288	0.95327	0.18253	9.3823	0	-3.3761	0.77101	0.57859	33.568	0	-5.1114	0.98256	0.047688	34.734	0	-5.1592	0.9846	0.06116
ABCG1-2	ABCG1	133.13	0	-7.0674	0.99495	0.043865	70.367	0	-6.1572	0.97574	0.12558	251.76	0	-7.9816	0.99776	0.013762	260.51	0	-8.0307	0.99841	0.017537
ABCG1-3	ABCG1	13.845	68.155	2.2199	0.01177	0.068023	7.3182	125.67	3.9287	6.42E-30	8.03E-29	26.183	0	-4.7646	0.97765	0.059401	27.093	0	-4.8121	0.98015	0.074473
ABCG1-4	ABCG1	85.2	1232.7	3.8392	2.31E-09	1.18E-07	45.035	0	-5.5247	0.96047	0.16969	161.13	0	-7.341	0.99645	0.015416	166.73	0	-7.39	0.99726	0.020441
ABCG1-5	ABCG1	132.06	0	-7.0559	0.9949	0.044102	69.804	46.301	-0.58197	0.81916	0.48804	249.75	0	-7.9701	0.99774	0.013777	258.42	0	-8.0192	0.99839	0.017566
ABCG1-6	ABCG1	103.31	0	-6.7047	0.9933	0.050298	54.605	0	-5.7971	0.96799	0.14901	195.37	0	-7.6174	0.99709	0.014377	202.15	0	-7.6664	0.99782	0.018873
ABCG1-7	ABCG1	408.61	6634.8	4.0179	3.97E-07	1.60E-05	215.98	18527	6.416	3.73E-277	2.13E-275	772.74	1698.4	1.1351	0.093011	0.2222	799.59	137.38	-2.5325	0.96553	0.11593
ABCG1-8	ABCG1	374.53	400.04	0.094834	0.77763	0.59066	197.97	350.56	0.82126	0.55885	0.91941	708.29	1.9589	-7.9052	0.99925	0.013738	732.9	2246.2	1.6145	0.00018228	0.0061729
ABCG1-9	ABCG1	98.691	0	-6.6394	0.99295	0.051482	52.165	0	-5.7324	0.96635	0.15377	186.64	0	-7.5518	0.99695	0.014575	193.12	42.818	-2.1474	0.9346	0.19517
ABCG2-1	ABCG2	74.55	91.861	0.29764	0.68001	0.75808	39.406	0	-5.3365	0.95424	0.18602	140.99	0	-7.1496	0.99592	0.016404	145.88	26.761	-2.4035	0.94564	0.16789
ABCG2-10	ABCG2	224.01	767.49	1.7721	0.2884	0.70676	118.4	337.33	1.5026	0.28979	0.68626	423.63	0	-8.7301	0.9987	0.013738	438.35	30.33	-3.8098	0.98512	0.05965
ABCG2-2	ABCG2	192.06	388.19	1.0114	0.53936	0.95412	101.52	52.915	-0.92709	0.86451	0.39529	363.21	0	-8.5086	0.99847	0.013738	375.83	0	-8.5578	0.99901	0.016173
ABCG2-3	ABCG2	67.095	1686.1	4.6308	1.02E-28	1.41E-26	35.465	10636	8.1884	0	0	126.89	301.67	1.2429	0.12196	0.28656	131.3	2756.4	4.3815	3.71E-126	1.66E-123
ABCG2-4	ABCG2	96.916	640.07	2.7109	0.012015	0.068856	51.227	403.48	2.9532	0.00020139	0.0015778	183.28	0	-7.5258	0.99689	0.014681	189.65	0	-7.5748	0.99765	0.019326
ABCG2-5	ABCG2	21.655	3046.2	7.0715	0	0	11.446	7064.2	9.1489	0	0	40.953	174.34	2.0633	0.0055999	0.019664	42.376	71.364	0.73837	0.31762	0.7355
ABCG2-6	ABCG2	0	0	-0.4383	6.10E-05	0.00092586	0	0	-0.2481	3.49E-45	4.81E-44	0	0	-0.74102	0.31831	0.65684	0	0	-0.76102	0.45402	0.92402
ABCG2-7	ABCG2	261.28	1170.5	2.1592	0.16612	0.4803	138.11	2096.8	3.9146	1.21E-10	1.18E-09	494.12	0	-8.9516	0.9989	0.013738	511.29	1091.9	1.0931	0.036405	0.12111
ABCG2-8	ABCG2	412.87	1161.6	1.4901	0.43754	0.92406	218.23	277.8	0.34679	0.68622	0.72674	780.79	0	-9.6106	0.99933	0.013738	807.92	287.24	-1.4887	0.90774	0.26
ABCG2-9	ABCG2	111.83	912.69	3.0176	0.0020497	0.025068	59.108	1944.6	5.0165	4.56E-61	1.28E-59	211.48	1193	2.4904	2.57E-06	0.00029969	218.83	515.6	1.2327	0.038772	0.12719
ABCG4-1	ABCG4	89.816	0	-6.5049	0.99217	0.054422	47.474	0	-5.5991	0.96269	0.1636	169.85	0	-7.4166	0.99663	0.015105	175.76	319.35	0.8579	0.16629	0.42689
ABCG4-10	ABCG4	1.065	0	-1.0461	0.13331	0.40811	0.56294	0	-0.64426	1.90E-11	1.89E-10	2.0141	0	-1.5917	0.72411	0.61586	2.0841	0	-1.6248	0.7749	0.55032
ABCG4-11	ABCG4	323.05	2249.1	2.7957	0.031507	0.13466	170.76	2764.8	4.0093	2.72E-11	2.69E-10	610.94	176.3	-1.7872	0.90643	0.22347	632.17	306.86	-1.0403	0.84549	0.40096
ABCG4-12	ABCG4	80.585	0	-6.3502	0.99117	0.057855	42.596	0	-5.4461	0.95798	0.17608	152.4	0	-7.2611	0.99624	0.015787	157.69	588.75	1.8939	0.00038332	0.011284
ABCG4-13	ABCG4	46.15	0	-5.5592	0.98366	0.083642	24.394	46.301	0.89738	0.41106	0.87601	87.277	27.425	-1.6349	0.89668	0.24514	90.31	0	-6.5127	0.99446	0.029342
ABCG4-2	ABCG4	350.39	4329.3	3.6233	9.19E-05	0.0013744	185.21	16774	6.4933	0	0	662.63	3982.5	2.5856	6.08E-09	8.76E-07	685.66	26.761	-4.6284	0.99315	0.03371
ABCG4-3	ABCG4	198.8	1730.5	3.1154	0.0028644	0.032114	105.08	1369.2	3.6911	1.08E-08	1.00E-07	375.96	162.59	-1.2043	0.849	0.34996	389.03	0	-8.6074	0.99905	0.016029
ABCG4-4	ABCG4	353.23	1206.1	1.7687	0.32664	0.76723	186.71	588.68	1.6514	0.26658	0.64655	668	50.932	-3.6873	0.97825	0.058066	691.22	48.171	-3.8154	0.98725	0.052894
ABCG4-5	ABCG4	263.06	41.486	-2.6358	0.96668	0.14034	139.05	0	-7.1297	0.98849	0.0745	497.48	0	-8.9614	0.99891	0.013738	514.77	774.3	0.58803	0.22125	0.54289
ABCG4-6	ABCG4	0	0	-0.4383	6.10E-05	0.00092586	0	0	-0.2481	3.49E-45	4.81E-44	0	0	-0.74102	0.31831	0.65684	0	0	-0.76102	0.45402	0.92402
ABCG4-7	ABCG4	254.54	737.85	1.5318	0.38587	0.85456	134.54	99.216	-0.43563	0.8113	0.50357	481.37	0	-8.914	0.99887	0.013738	498.09	0	-8.9632	0.99932	0.014846
ABCG4-8	ABCG4	199.87	2240.2	3.48	9.45E-05	0.0014107	105.64	555.61	2.3839	0.033074	0.15221	377.98	174.34	-1.1119	0.837	0.37622	391.11	121.32	-1.6806	0.91099	0.25215
ABCG4-9	ABCG4	25.56	0	-4.7312	0.96871	0.13377	13.51	0	-3.859	0.84923	0.42732	48.338	0	-5.6246	0.98791	0.034895	50.018	0	-5.6729	0.98948	0.04584
ABCG5-1	ABCG5	38.695	0	-5.3109	0.98016	0.09541	20.453	0	-4.4231	0.9055	0.30334	73.178	0	-6.2129	0.99204	0.025031	75.721	0	-6.2616	0.99327	0.033254
ABCG5-2	ABCG5	33.725	0	-5.1179	0.97693	0.1064	17.826	185.2	3.3061	3.75E-09	3.52E-08	63.779	0	-6.0175	0.99085	0.027819	65.996	0	-6.066	0.99218	0.036878
ABCG5-3	ABCG5	857.68	7363.7	3.1004	0.023693	0.10852	453.35	53160	6.8704	0	0	1622	12036	2.8907	1.43E-16	3.05E-14	1678.4	2583.4	0.62189	0.13478	0.35748
ABCG5-4	ABCG5	69.225	74.082	0.096469	0.72054	0.69227	36.591	0	-5.2323	0.95036	0.1963	130.92	0	-7.0435	0.9956	0.017071	135.46	76.716	-0.81224	0.78945	0.52071
ABCG5-5	ABCG5	275.13	5.9265	-5.3171	0.99551	0.041523	145.43	105.83	-0.45485	0.81543	0.49546	520.3	0	-9.026	0.99896	0.013738	538.38	0	-9.0752	0.99939	0.014381
ABCG5-6	ABCG5	62.48	770.45	3.6032	9.70E-08	4.20E-06	33.026	264.58	2.9644	5.12E-05	0.00041385	118.16	0	-6.8968	0.99511	0.018086	122.27	0	-6.9456	0.99606	0.024164
ABCG8-1	ABCG8	90.526	210.39	1.2077	0.42232	0.90495	47.85	0	-5.6103	0.96301	0.16263	171.2	0	-7.4279	0.99666	0.015048	177.15	0	-7.4769	0.99745	0.019916
ABCG8-2	ABCG8	951.41	5579.8	2.5508	0.1388	0.42041	502.89	28627	5.8282	3.00E-93	1.01E-91	1799.2	1737.6	-0.05031	0.57398	0.86213	1861.8	17682	3.2469	1.28E-72	3.59E-70
ABCG8-3	ABCG8	70.645	0	-6.1628	0.98979	0.062657	37.341	0	-5.2608	0.95145	0.19325	133.6	0	-7.0725	0.99569	0.016874	138.24	19.625	-2.7551	0.95886	0.13347
ABCG8-4	ABCG8	241.05	595.62	1.3015	0.46176	0.95549	127.41	59.529	-1.0851	0.88177	0.35794	455.85	0	-8.8356	0.9988	0.013738	471.69	2060.6	2.1248	5.99E-08	3.02E-06
ABCG8-5	ABCG8	20.59	0	-4.4323	0.96031	0.16048	10.883	0	-3.5709	0.80697	0.51138	38.939	0	-5.3197	0.98497	0.041888	40.292	0	-5.3678	0.9868	0.054338
ABCG8-6	ABCG8	530.37	1505.3	1.5033	0.4518	0.94281	280.34	1005.4	1.8388	0.22721	0.5761	1003	969.66	-0.048742	0.58276	0.84573	1037.9	1571.8	0.59831	0.17386	0.4433
ABCG8-7	ABCG8	18.815	11.853	-0.62449	0.8141	0.5202	9.9452	66.144	2.617	9.31E-05	0.00074251	35.582	0	-5.1931	0.98355	0.045331	36.819	0	-5.241	0.9855	0.05837
ABHD1-1	ABHD1	366.01	331.89	-0.14078	0.8112	0.52605	193.46	727.58	1.9056	0.17921	0.48438	692.17	1.9589	-7.872	0.99923	0.013738	716.23	9032.9	3.6548	2.41E-89	7.72E-87
ABHD1-2	ABHD1	95.851	151.13	0.65144	0.60292	0.8706	50.664	112.44	1.1347	0.36982	0.81323	181.27	0	-7.5099	0.99685	0.014724	187.57	174.84	-0.1008	0.59333	0.90269
ABHD1-3	ABHD1	139.16	417.82	1.5793	0.32048	0.75881	73.557	1038.5	3.8013	4.45E-11	4.39E-10	263.17	186.1	-0.49771	0.72987	0.60425	272.32	0	-8.0944	0.99849	0.017411
ABHD1-4	ABHD1	0	0	-0.4383	6.10E-05	0.00092586	0	0	-0.2481	3.49E-45	4.81E-44	0	0	-0.74102	0.31831	0.65684	0	0	-0.76102	0.45402	0.92402
ABHD1-5	ABHD1	531.08	2080.2	1.9677	0.28813	0.70628	280.72	2685.4	3.2534	0.00043529	0.0033286	1004.4	56.808	-4.1203	0.98451	0.043057	1039.3	406.77	-1.3511	0.89993	0.27831
ABHD1-6	ABHD1	327.31	995.66	1.602	0.38055	0.84681	173.01	2870.6	4.0446	9.08E-12	9.12E-11	618.99	152.79	-2.0112	0.9218	0.18886	640.5	1785.9	1.4779	0.0013783	0.017108
ABHD1-7	ABHD1	0	0	-0.4383	6.10E-05	0.00092586	0	0	-0.2481	3.49E-45	4.81E-44	0	0	-0.74102	0.31831	0.65684	0	0	-0.76102	0.45402	0.92402
ABHD12-1	ABHD12	66.74	0	-6.0819	0.98913	0.064917	35.277	59.529	0.73857	0.49165	0.98917	126.22	0	-6.9911	0.99543	0.017413	130.6	0	-7.04	0.99635	0.02324
ABHD12-10	ABHD12	50.055	0	-5.674	0.98506	0.078784	26.458	0	-4.7792	0.92902	0.2486	94.662	0	-6.5799	0.99387	0.020826	97.951	0	-6.6286	0.99494	0.027731
ABHD12-11	ABHD12	88.396	0	-6.4821	0.99203	0.054923	46.724	0	-5.5766	0.96203	0.1654	167.17	0	-7.3938	0.99658	0.015199	172.98	0	-7.4428	0.99738	0.020119
ABHD12-12	ABHD12	137.39	554.13	2.0041	0.16858	0.48504	72.619	0	-6.202	0.97656	0.12297	259.82	0	-8.0269	0.99783	0.013745	268.84	58.875	-2.1721	0.93852	0.18568
ABHD12-13	ABHD12	17.75	0	-4.2288	0.95327	0.18253	9.3823	0	-3.3761	0.77101	0.57859	33.568	0	-5.1114	0.98256	0.047688	34.734	0	-5.1592	0.9846	0.06116
ABHD12-14	ABHD12	341.16	693.4	1.0211	0.57206	0.91147	180.33	238.12	0.39912	0.66704	0.75786	645.18	3.9178	-7.0378	0.99834	0.013738	667.6	1.7841	-7.9078	0.99955	0.012532
ABHD12-2	ABHD12	192.06	74.082	-1.3625	0.91412	0.29303	101.52	46.301	-1.1159	0.88204	0.35731	363.21	0	-8.5086	0.99847	0.013738	375.83	8.9205	-5.2474	0.99492	0.027818
ABHD12-3	ABHD12	331.93	939.36	1.498	0.4183	0.89975	175.45	343.95	0.96713	0.5069	0.99132	627.72	295.8	-1.083	0.83252	0.38614	649.53	110.61	-2.5431	0.96333	0.12182
ABHD12-4	ABHD12	25.56	0	-4.7312	0.96871	0.13377	13.51	0	-3.859	0.84923	0.42732	48.338	0	-5.6246	0.98791	0.034895	50.018	0	-5.6729	0.98948	0.04584
ABHD12-5	ABHD12	11.715	0	-3.6685	0.92605	0.26139	6.1923	0	-2.8465	0.6305	0.81273	22.155	0	-4.5332	0.9736	0.06904	22.925	0	-4.5804	0.97651	0.085239
ABHD12-6	ABHD12	100.47	453.38	2.1629	0.10045	0.33116	53.104	1349.3	4.6414	9.53E-38	1.26E-36	190	248.78	0.38713	0.45616	0.91841	196.6	0	-7.6264	0.99775	0.019074
ABHD12-7	ABHD12	58.22	77.045	0.39821	0.64482	0.81129	30.774	0	-4.9898	0.93993	0.22251	110.1	0	-6.7958	0.99475	0.018878	113.93	42.818	-1.3911	0.87282	0.3404
ABHD12-8	ABHD12	0	0	-0.4383	6.10E-05	0.00092586	0	0	-0.2481	3.49E-45	4.81E-44	0	0	-0.74102	0.31831	0.65684	0	0	-0.76102	0.45402	0.92402
ABHD12-9	ABHD12	289.68	349.67	0.27066	0.73895	0.6601	153.12	138.9	-0.13963	0.76934	0.58189	547.83	0	-9.1002	0.99901	0.013738	566.87	0	-9.1494	0.99943	0.013999
ABHD13-1	ABHD13	109.34	26.669	-1.9956	0.94238	0.2153	57.795	0	-5.8776	0.96992	0.1434	206.78	0	-7.6989	0.99725	0.014179	213.96	572.69	1.4162	0.014355	0.058018
ABHD13-2	ABHD13	60.705	228.17	1.893	0.14451	0.43359	32.087	317.49	3.2669	3.03E-07	2.69E-06	114.8	0	-6.8555	0.99497	0.018394	118.79	0	-6.9044	0.99593	0.024574
ABHD13-3	ABHD13	175.02	65.192	-1.411	0.91616	0.28804	92.509	0	-6.547	0.98201	0.10368	330.98	0	-8.375	0.99832	0.013738	342.48	64.227	-2.3967	0.95113	0.15366
ABHD13-4	ABHD13	180.7	0	-7.5054	0.99641	0.036809	95.512	0	-6.5926	0.98263	0.10132	341.72	0	-8.4209	0.99837	0.013738	353.6	83.852	-2.0632	0.9355	0.19292
ABHD13-5	ABHD13	110.41	0	-6.7997	0.99378	0.048525	58.358	0	-5.8914	0.97023	0.14254	208.79	0	-7.7128	0.99728	0.01416	216.05	139.16	-0.63095	0.75092	0.59961
ABHD13-6	ABHD13	175.37	171.87	-0.028929	0.77389	0.59757	92.697	33.072	-1.4594	0.90768	0.29875	331.65	0	-8.3779	0.99832	0.013738	343.18	0	-8.427	0.99888	0.016448
ABHD13-7	ABHD13	105.44	198.54	0.90669	0.53367	0.96135	55.731	0	-5.8261	0.9687	0.14693	199.39	0	-7.6467	0.99715	0.014313	206.32	526.31	1.3468	0.022693	0.083012
ABHD14A-1	ABHD14A	30.175	0	-4.9623	0.97393	0.11652	15.95	0	-4.0832	0.87508	0.37249	57.066	0	-5.8596	0.98977	0.030447	59.049	41.034	-0.51457	0.73653	0.62839
ABHD14A-2	ABHD14A	226.14	823.79	1.8605	0.25716	0.65317	119.53	85.987	-0.47052	0.81376	0.49826	427.66	0	-8.7437	0.99872	0.013738	442.52	21.409	-4.3068	0.98988	0.044574
ABHD14A-3	ABHD14A	162.95	0	-7.3571	0.99597	0.039241	86.129	211.66	1.2873	0.34852	0.78143	308.15	0	-8.2722	0.99819	0.013738	318.86	110.61	-1.5189	0.89377	0.29251
ABHD14A-4	ABHD14A	45.085	2.9633	-3.5395	0.98324	0.085151	23.831	4557.3	7.5202	0	0	85.263	0	-6.4307	0.99319	0.022406	88.226	7.1364	-3.455	0.97643	0.085503
ABHD14A-5	ABHD14A	0	0	-0.4383	6.10E-05	0.00092586	0	0	-0.2481	3.49E-45	4.81E-44	0	0	-0.74102	0.31831	0.65684	0	0	-0.76102	0.45402	0.92402
ABHD14A-6	ABHD14A	82.36	0	-6.3813	0.99138	0.057121	43.534	0	-5.4768	0.95897	0.1734	155.76	0	-7.2924	0.99632	0.015626	161.17	0	-7.3413	0.99715	0.020721
ABHD14A-7	ABHD14A	271.93	462.27	0.76331	0.62876	0.83355	143.74	0	-7.1773	0.9889	0.072348	514.26	0	-9.0092	0.99894	0.013738	532.13	0	-9.0583	0.99938	0.014489
ABHD15-1	ABHD15	10.295	0	-3.4976	0.91463	0.29163	5.4417	0	-2.6874	0.57251	0.89874	19.469	0	-4.3554	0.96998	0.077556	20.146	0	-4.4023	0.97327	0.094476
ABHD15-2	ABHD15	177.15	109.64	-0.68717	0.85918	0.42508	93.635	0	-6.5643	0.98225	0.10278	335.01	0	-8.3924	0.99834	0.013738	346.65	0	-8.4415	0.99889	0.016419
ABHD15-3	ABHD15	380.56	918.61	1.2691	0.50447	0.99613	201.16	158.75	-0.3397	0.80629	0.51289	719.7	0	-9.4933	0.99926	0.013738	744.71	140.94	-2.3933	0.96004	0.13041
ABHD15-4	ABHD15	348.26	1200.1	1.782	0.32068	0.75921	184.08	185.2	0.0087223	0.74856	0.6197	658.61	0	-9.3655	0.99919	0.013738	681.49	41.034	-4.0212	0.98907	0.047241
ABHD15-5	ABHD15	57.155	0	-5.8618	0.98709	0.071901	30.211	0	-4.964	0.9387	0.22548	108.09	0	-6.7694	0.99465	0.019091	111.85	0	-6.8182	0.99564	0.025507
ABHD15-6	ABHD15	168.98	5194.6	4.9338	6.20E-31	9.25E-29	89.319	34606	8.5818	0	0	319.57	4550.5	3.8277	1.41E-43	6.46E-41	330.67	0	-8.3736	0.99882	0.016611
ABHD16A-1	ABHD16A	220.46	417.82	0.91931	0.57498	0.9086	116.53	264.58	1.1761	0.40993	0.87463	416.92	0	-8.7071	0.99868	0.013738	431.4	58.875	-2.8523	0.96814	0.10891
ABHD16A-10	ABHD16A	108.99	0	-6.7812	0.99369	0.048804	57.607	85.987	0.56972	0.57206	0.89945	206.11	0	-7.6942	0.99724	0.014192	213.27	0	-7.7433	0.99796	0.01851
ABHD16A-11	ABHD16A	149.46	1677.2	3.4795	3.79E-05	0.00092586	78.999	7573.5	6.565	0	0	282.64	493.64	0.80232	0.26149	0.5863	292.46	0	-8.197	0.99862	0.017096
ABHD16A-2	ABHD16A	45.795	0	-5.5483	0.98352	0.084143	24.206	132.29	2.4027	0.0055791	0.039031	86.606	0	-6.453	0.99329	0.022153	89.615	0	-6.5017	0.99441	0.029499
ABHD16A-3	ABHD16A	119.28	272.62	1.1858	0.4503	0.9412	63.049	0	-6.0011	0.97265	0.13545	225.58	0	-7.8239	0.99749	0.013937	233.42	0	-7.8729	0.99818	0.017988
ABHD16A-4	ABHD16A	64.255	192.61	1.569	0.26143	0.66083	33.964	152.13	2.1308	0.035093	0.15793	121.52	0	-6.9368	0.99525	0.017784	125.74	51.739	-1.2649	0.8585	0.37256
ABHD16A-5	ABHD16A	431.33	696.37	0.6898	0.66952	0.77347	227.99	138.9	-0.71086	0.85376	0.41794	815.7	0	-9.6737	0.99936	0.013738	844.05	583.4	-0.53208	0.73662	0.62821
ABHD16A-6	ABHD16A	293.23	80.008	-1.8608	0.94279	0.21395	155	19.843	-2.9039	0.96909	0.14591	554.54	0	-9.1178	0.99903	0.013738	573.81	24.977	-4.4678	0.99174	0.038433
ABHD16A-7	ABHD16A	10.295	0	-3.4976	0.91463	0.29163	5.4417	0	-2.6874	0.57251	0.89874	19.469	0	-4.3554	0.96998	0.077556	20.146	0	-4.4023	0.97327	0.094476
ABHD16A-8	ABHD16A	51.12	865.27	4.0549	1.06E-14	7.97E-13	27.021	2189.4	6.2885	0	0	96.676	1014.7	3.3783	9.78E-18	2.18E-15	100.04	0	-6.6587	0.99506	0.027363
ABHD16A-9	ABHD16A	2.84	0	-1.9411	0.63218	0.82853	1.5012	0	-1.3226	0.0073014	0.050033	5.3709	0	-2.6715	0.89281	0.2535	5.5575	0	-2.7131	0.90758	0.26
ABHD2-1	ABHD2	55.38	216.32	1.9465	0.12196	0.38276	29.273	0	-4.9199	0.93652	0.23041	104.73	0	-6.7243	0.99447	0.019494	108.37	0	-6.7731	0.99548	0.026028
ABHD2-10	ABHD2	183.89	983.81	2.4132	0.074353	0.26256	97.2	529.15	2.4326	0.024935	0.12794	347.77	0	-8.4461	0.9984	0.013738	359.85	315.78	-0.18789	0.61439	0.86389
ABHD2-11	ABHD2	263.06	251.88	-0.062406	0.79105	0.56566	139.05	85.987	-0.68702	0.84336	0.43972	497.48	0	-8.9614	0.99891	0.013738	514.77	1232.8	1.2583	0.013321	0.054792
ABHD2-12	ABHD2	113.6	3150	4.7811	4.96E-29	6.95E-27	60.047	2123.2	5.1209	3.44E-70	1.03E-68	214.84	133.21	-0.68549	0.77064	0.5183	222.3	26.761	-3.0078	0.96794	0.10946
ABHD2-13	ABHD2	310.27	832.68	1.4213	0.43967	0.92679	164	205.05	0.32048	0.68158	0.73396	586.77	0	-9.1991	0.99908	0.013738	607.16	19.625	-4.882	0.99409	0.030589
ABHD2-14	ABHD2	97.271	0	-6.6187	0.99284	0.051912	51.415	0	-5.7119	0.96581	0.15532	183.95	0	-7.531	0.9969	0.014657	190.34	0	-7.58	0.99766	0.019292
ABHD2-2	ABHD2	20.59	0	-4.4323	0.96031	0.16048	10.883	0	-3.5709	0.80697	0.51138	38.939	0	-5.3197	0.98497	0.041888	40.292	0	-5.3678	0.9868	0.054338
ABHD2-3	ABHD2	2.13	0	-1.6462	0.4984	0.99858	1.1259	0	-1.0881	0.00029145	0.0022522	4.0282	0	-2.33	0.85798	0.33014	4.1681	0	-2.3696	0.87935	0.32574
ABHD2-4	ABHD2	205.55	260.77	0.34182	0.71206	0.70595	108.65	46.301	-1.2129	0.89077	0.33713	388.72	0	-8.6063	0.99858	0.013738	402.23	112.4	-1.8302	0.92264	0.22413
ABHD2-5	ABHD2	10.295	0	-3.4976	0.91463	0.29163	5.4417	0	-2.6874	0.57251	0.89874	19.469	0	-4.3554	0.96998	0.077556	20.146	0	-4.4023	0.97327	0.094476
ABHD2-6	ABHD2	0	0	-0.4383	6.10E-05	0.00092586	0	0	-0.2481	3.49E-45	4.81E-44	0	0	-0.74102	0.31831	0.65684	0	0	-0.76102	0.45402	0.92402
ABHD2-7	ABHD2	78.1	0	-6.3056	0.99086	0.058902	41.282	0	-5.402	0.95651	0.17999	147.7	0	-7.2163	0.99611	0.016008	152.83	0	-7.2652	0.99696	0.021268
ABHD2-8	ABHD2	171.82	891.94	2.3693	0.080614	0.27943	90.82	125.67	0.46422	0.62268	0.82587	324.94	0	-8.3485	0.99829	0.013738	336.23	78.5	-2.0847	0.93612	0.19138
ABHD2-9	ABHD2	328.73	2092.1	2.6663	0.051629	0.19742	173.76	8307.7	5.5712	4.59E-92	1.54E-90	621.68	852.12	0.45427	0.38708	0.78914	643.28	2246.2	1.8023	1.43E-05	0.0005678
ABHD3-1	ABHD3	83.78	0	-6.4057	0.99155	0.056529	44.284	0	-5.5009	0.95974	0.17151	158.44	0	-7.3169	0.99638	0.015515	163.95	0	-7.3659	0.9972	0.020567
ABHD3-10	ABHD3	788.46	2006.1	1.3462	0.52992	0.96617	416.76	2506.8	2.5857	0.04517	0.18461	1491.1	1040.2	-0.51912	0.72348	0.6171	1542.9	993.74	-0.63419	0.78177	0.53674
ABHD3-11	ABHD3	156.56	0	-7.2997	0.99578	0.04016	82.752	0	-6.388	0.97968	0.11226	296.07	0	-8.2147	0.99811	0.013738	306.36	0	-8.2638	0.9987	0.016908
ABHD3-12	ABHD3	0	0	-0.4383	6.10E-05	0.00092586	0	0	-0.2481	3.49E-45	4.81E-44	0	0	-0.74102	0.31831	0.65684	0	0	-0.76102	0.45402	0.92402
ABHD3-13	ABHD3	79.52	0	-6.3313	0.99104	0.058297	42.033	0	-5.4274	0.95737	0.17774	150.38	0	-7.2421	0.99618	0.015874	155.61	0	-7.291	0.99703	0.021075
ABHD3-2	ABHD3	468.25	1872.8	1.9975	0.26716	0.67106	247.5	2414.2	3.2808	0.00024825	0.0019346	885.53	1210.6	0.45069	0.37647	0.76904	916.3	5498.6	2.5839	5.27E-20	5.11E-18
ABHD3-3	ABHD3	173.6	1348.3	2.9501	0.0068966	0.051021	91.759	535.76	2.5327	0.014504	0.089309	328.3	0	-8.3632	0.9983	0.013738	339.7	0	-8.4124	0.99887	0.016499
ABHD3-4	ABHD3	276.9	0	-8.1184	0.99777	0.026797	146.36	125.67	-0.21827	0.78102	0.56046	523.66	15.671	-4.976	0.99158	0.026112	541.86	0	-9.0844	0.99939	0.014345
ABHD3-5	ABHD3	366.36	1271.2	1.7921	0.32115	0.75995	193.65	1931.4	3.3114	9.59E-05	0.00076441	692.84	0	-9.4385	0.99923	0.013738	716.92	3814.4	2.4099	5.00E-14	3.72E-12
ABHD3-6	ABHD3	37.275	0	-5.2583	0.97933	0.098217	19.703	0	-4.3718	0.90147	0.31267	70.493	0	-6.1597	0.99174	0.025728	72.942	0	-6.2083	0.99299	0.034148
ABHD3-7	ABHD3	307.79	2625.5	3.0884	0.0069723	0.051242	162.69	4603.6	4.8141	3.18E-33	4.09E-32	582.07	143	-2.0176	0.92207	0.18823	602.3	2185.5	1.8577	6.73E-06	0.00027793
ABHD3-8	ABHD3	37.985	850.46	4.4489	8.39E-28	1.13E-25	20.078	105.83	2.3415	0.0062773	0.043615	71.836	0	-6.1866	0.99189	0.02538	74.332	0	-6.2352	0.99313	0.03371
ABHD3-9	ABHD3	236.43	568.95	1.2633	0.47313	0.96966	124.97	138.9	0.15131	0.70896	0.68868	447.13	0	-8.8078	0.99878	0.013738	462.66	665.47	0.52346	0.26118	0.6238
ABHD6-1	ABHD6	5.325	0	-2.6611	0.82041	0.5074	2.8147	0	-1.9316	0.19859	0.52178	10.07	0	-3.4686	0.9423	0.14185	10.42	0	-3.5135	0.94905	0.15894
ABHD6-10	ABHD6	208.39	1929.1	3.2044	0.0015848	0.020209	110.15	562.22	2.3412	0.04049	0.17216	394.09	180.22	-1.1244	0.83861	0.3727	407.78	1275.6	1.6429	0.0006214	0.014489
ABHD6-11	ABHD6	129.93	331.89	1.3462	0.40016	0.87426	68.678	185.2	1.4181	0.28319	0.67479	245.72	0	-7.9467	0.9977	0.013796	254.26	874.21	1.7777	0.00042631	0.012141
ABHD6-12	ABHD6	287.91	130.38	-1.1368	0.90401	0.31976	152.18	0	-7.2591	0.98957	0.068621	544.47	0	-9.0914	0.99901	0.013738	563.39	934.87	0.7296	0.14785	0.38609
ABHD6-13	ABHD6	0	0	-0.4383	6.10E-05	0.00092586	0	0	-0.2481	3.49E-45	4.81E-44	0	0	-0.74102	0.31831	0.65684	0	0	-0.76102	0.45402	0.92402
ABHD6-14	ABHD6	258.44	97.788	-1.393	0.91893	0.2808	136.61	337.33	1.2979	0.376	0.82367	488.75	1580.8	1.6915	0.0081169	0.025406	505.73	155.22	-1.6977	0.91642	0.23893
ABHD6-2	ABHD6	28.045	154.09	2.4167	0.011083	0.065681	14.824	0	-3.984	0.8643	0.39529	53.038	0	-5.7559	0.98898	0.032309	54.88	0	-5.8043	0.99047	0.042604
ABHD6-3	ABHD6	18.105	0	-4.2559	0.95428	0.17954	9.5699	46.301	2.1619	0.0062049	0.043136	34.239	0	-5.1391	0.98291	0.046879	35.429	0	-5.187	0.98492	0.060208
ABHD6-4	ABHD6	42.245	183.72	2.0947	0.068052	0.24497	22.33	0	-4.5441	0.91431	0.28362	79.892	0	-6.3379	0.99272	0.023469	82.668	0	-6.3866	0.99389	0.031253
ABHD6-5	ABHD6	66.03	91.861	0.47026	0.6323	0.82853	34.902	0	-5.166	0.94771	0.20294	124.87	0	-6.9758	0.99538	0.017521	129.21	223.01	0.78271	0.21962	0.53959
ABHD6-6	ABHD6	211.94	0	-7.7343	0.99699	0.033112	112.02	85.987	-0.37776	0.79938	0.52603	400.8	0	-8.6503	0.99863	0.013738	414.73	2317.5	2.4795	1.13E-12	7.79E-11
ABHD6-7	ABHD6	76.68	278.55	1.8475	0.17651	0.50174	40.531	85.987	1.0666	0.38056	0.83099	145.01	0	-7.19	0.99604	0.016158	150.05	0	-7.2389	0.9969	0.021495
ABHD6-8	ABHD6	441.62	3443.3	2.9601	0.021581	0.10139	233.43	10001	5.415	1.95E-67	5.75E-66	835.17	536.74	-0.63689	0.75307	0.55565	864.19	1156.1	0.41941	0.28251	0.66679
ABHD6-9	ABHD6	66.74	0	-6.0819	0.98913	0.064917	35.277	99.216	1.466	0.2178	0.55878	126.22	0	-6.9911	0.99543	0.017413	130.6	867.07	2.7216	1.00E-11	6.58E-10
ABI3BP-1	ABI3BP	145.2	788.23	2.4325	0.0589	0.21884	76.747	1389	4.1602	1.82E-17	1.99E-16	274.59	301.67	0.13525	0.54295	0.92007	284.13	0	-8.1555	0.99857	0.017182
ABI3BP-2	ABI3BP	177.15	1496.5	3.0714	0.0032047	0.034418	93.635	12124	7.0014	0	0	335.01	973.58	1.5363	0.026727	0.069878	346.65	963.41	1.472	0.0047097	0.026652
ABI3BP-3	ABI3BP	145.55	0	-7.1953	0.99542	0.041906	76.935	39.686	-0.93772	0.86226	0.3996	275.26	0	-8.1099	0.99796	0.013738	284.82	0	-8.159	0.99858	0.017168
ABO-1	ABO	182.83	1736.5	3.2406	0.0008872	0.011887	96.637	4173.7	5.4181	2.53E-90	8.44E-89	345.75	493.64	0.51249	0.38206	0.77962	357.77	312.22	-0.19588	0.61749	0.85817
ABO-2	ABO	177.15	287.44	0.6952	0.62381	0.84046	93.635	1951.2	4.3666	1.30E-21	1.50E-20	335.01	321.26	-0.060272	0.60638	0.80161	346.65	497.76	0.52072	0.28005	0.66195
ABO-3	ABO	106.15	0	-6.7434	0.9935	0.049526	56.106	0	-5.8356	0.96893	0.14622	200.74	0	-7.6563	0.99717	0.014283	207.71	467.43	1.1663	0.054699	0.16854
ABO-4	ABO	184.96	174.83	-0.080757	0.78367	0.5788	97.763	0	-6.6259	0.98307	0.099592	349.78	0	-8.4544	0.99841	0.013738	361.93	0	-8.5036	0.99896	0.016314
ABO-5	ABO	309.21	1792.8	2.5317	0.075247	0.2651	163.44	1627.1	3.3076	6.37E-05	0.00051208	584.76	254.66	-1.1961	0.84776	0.35271	605.07	2469.2	2.0271	1.61E-07	7.77E-06
ABO-6	ABO	107.57	0	-6.7624	0.99359	0.049129	56.857	191.82	1.7367	0.15583	0.43793	203.42	0	-7.6754	0.99721	0.014231	210.49	752.89	1.8338	0.00036073	0.010809
ABO-7	ABO	175.02	115.57	-0.59454	0.84926	0.44717	92.509	0	-6.547	0.98201	0.10368	330.98	0	-8.375	0.99832	0.013738	342.48	900.97	1.3928	0.0089115	0.040608
AC002365.1-1	AC002365.1	43.31	0	-5.4696	0.98248	0.087757	22.893	0	-4.5785	0.91665	0.27812	81.906	0	-6.3734	0.9929	0.023047	84.752	0	-6.4221	0.99405	0.030688
AC002365.1-2	AC002365.1	183.54	0	-7.5278	0.99647	0.036425	97.013	238.12	1.2867	0.35692	0.79477	347.09	0	-8.4433	0.9984	0.013738	359.15	64.227	-2.4651	0.95428	0.14549
AC002365.1-3	AC002365.1	894.25	7565.2	3.0792	0.02708	0.12001	472.68	13268	4.8081	1.08E-23	1.28E-22	1691.2	2160.7	0.35329	0.4009	0.81477	1749.9	2091	0.25674	0.34839	0.79425
AC002365.1-4	AC002365.1	166.5	1366.1	3.0289	0.0038767	0.038446	88.006	1541.2	4.1149	9.05E-16	9.72E-15	314.87	0	-8.3032	0.99823	0.013738	325.81	1846.5	2.4991	6.25E-12	4.15E-10
AC002365.1-5	AC002365.1	79.875	971.95	3.5886	4.91E-07	1.95E-05	42.22	952.47	4.4634	5.89E-32	7.49E-31	151.06	158.67	0.070502	0.58029	0.85035	156.31	463.86	1.5632	0.0082357	0.038324
AC002365.1-6	AC002365.1	136.68	1339.4	3.2833	0.00029227	0.0041426	72.244	9544.5	7.026	0	0	258.47	2180.3	3.0715	2.59E-14	5.07E-12	267.46	1409.4	2.3934	1.48E-09	8.46E-08
AC002365.1-7	AC002365.1	157.62	2666.9	4.0721	2.99E-10	1.64E-08	83.315	1924.8	4.5135	2.42E-27	2.96E-26	298.08	237.03	-0.32942	0.68739	0.65684	308.44	770.73	1.3184	0.016929	0.06588
AC005013.1-1	AC005013.1	94.786	912.69	3.2538	0.00014719	0.0021583	50.101	198.43	1.9645	0.083128	0.278	179.25	0	-7.4939	0.99682	0.014796	185.48	433.53	1.2204	0.047326	0.1498
AC005013.1-2	AC005013.1	85.91	59.265	-0.5282	0.8274	0.49336	45.41	0	-5.5364	0.96083	0.16879	162.47	0	-7.3529	0.99648	0.015375	168.11	21.409	-2.9158	0.96436	0.119
AC005013.1-3	AC005013.1	41.535	1952.8	5.5215	6.21E-118	2.97E-115	21.955	5198.9	7.8236	0	0	78.549	0	-6.3138	0.99259	0.023763	81.279	0	-6.3624	0.99377	0.031635
AC005013.1-4	AC005013.1	25.205	0	-4.7118	0.96822	0.13542	13.323	0	-3.8402	0.84682	0.4324	47.667	0	-5.6049	0.98773	0.0353	49.323	0	-5.6531	0.98932	0.046363
AC005013.1-5	AC005013.1	73.84	0	-6.2257	0.99028	0.061026	39.03	0	-5.323	0.95375	0.18732	139.64	0	-7.1359	0.99588	0.016487	144.5	0	-7.1848	0.99676	0.021977
AC005013.1-6	AC005013.1	37.985	0	-5.2849	0.97976	0.096805	20.078	112.44	2.4282	0.0034261	0.024452	71.836	0	-6.1866	0.99189	0.02538	74.332	0	-6.2352	0.99313	0.03371
AC005013.1-7	AC005013.1	312.76	672.66	1.1024	0.54291	0.9497	165.32	165.36	0.00037963	0.747	0.62176	591.47	0	-9.2106	0.99909	0.013738	612.02	190.9	-1.6756	0.9181	0.2352
AC006538.4-1	AC006538.4	550.96	1709.8	1.632	0.41073	0.88939	291.23	1329.5	2.1868	0.11756	0.3563	1042	0	-10.026	0.99951	0.013738	1078.2	715.42	-0.59103	0.7594	0.58227
AC006538.4-2	AC006538.4	182.12	157.05	-0.21235	0.80271	0.54251	96.262	0	-6.6038	0.98278	0.10072	344.41	0	-8.4322	0.99839	0.013738	356.38	98.125	-1.8501	0.92239	0.22474
AC006538.4-3	AC006538.4	91.236	770.45	3.0642	0.00091001	0.01218	48.225	2209.2	5.4886	2.90E-126	1.11E-124	172.54	0	-7.4391	0.99669	0.015005	178.54	0	-7.4881	0.99747	0.019854
AC006538.4-4	AC006538.4	113.96	717.11	2.6431	0.020572	0.098016	60.234	509.31	3.059	8.94E-05	0.00071391	215.51	0	-7.7583	0.99737	0.014058	223	1434.4	2.6799	1.90E-13	1.36E-11
AC006538.4-5	AC006538.4	44.02	0	-5.4925	0.98279	0.086618	23.268	0	-4.601	0.91815	0.27469	83.249	0	-6.3966	0.99302	0.022765	86.142	0	-6.4453	0.99416	0.03032
AC006538.4-6	AC006538.4	0	0	-0.4383	6.10E-05	0.00092586	0	0	-0.2481	3.49E-45	4.81E-44	0	0	-0.74102	0.31831	0.65684	0	0	-0.76102	0.45402	0.92402
AC006538.4-7	AC006538.4	417.13	2904	2.7965	0.039826	0.16098	220.48	8936	5.3345	1.77E-61	4.97E-60	788.85	997.08	0.33758	0.43153	0.8724	816.26	1837.6	1.1698	0.013814	0.056335
AC006547.14-1	AC006547.14	87.686	0	-6.4706	0.99196	0.05515	46.348	0	-5.5652	0.9617	0.16635	165.83	0	-7.3822	0.99655	0.015246	171.59	0	-7.4312	0.99735	0.020197
AC006547.14-2	AC006547.14	137.74	1232.7	3.1526	0.0010349	0.013715	72.806	0	-6.2057	0.97663	0.12275	260.49	0	-8.0306	0.99784	0.013745	269.54	321.14	0.25183	0.4297	0.92402
AC006547.14-3	AC006547.14	206.61	2296.5	3.4681	0.00011987	0.0017706	109.21	1799.1	4.0298	3.23E-13	3.34E-12	390.73	17.63	-4.3942	0.987	0.037043	404.31	981.25	1.2771	0.015885	0.062706
AC006547.14-4	AC006547.14	63.9	0	-6.0202	0.98859	0.066692	33.776	39.686	0.22644	0.64571	0.79139	120.84	15.671	-2.8696	0.95998	0.10099	125.04	0	-6.9778	0.99616	0.023836
AC006547.14-5	AC006547.14	204.13	0	-7.6804	0.99686	0.034026	107.9	0	-6.7668	0.9848	0.092305	386.03	0	-8.5963	0.99857	0.013738	399.45	69.58	-2.5043	0.95676	0.13894
AC006547.14-6	AC006547.14	259.86	0	-8.0271	0.99761	0.028341	137.36	0	-7.1122	0.98833	0.075288	491.44	0	-8.9438	0.99889	0.013738	508.51	0	-8.993	0.99934	0.014767
AC006547.14-7	AC006547.14	380.56	1487.6	1.9639	0.26228	0.66235	201.16	5364.3	4.7301	9.57E-28	1.17E-26	719.7	850.17	0.24004	0.47641	0.95635	744.71	1134.7	0.60688	0.1892	0.47598
AC007040.11-1	AC007040.11	189.93	3227	4.0796	9.62E-10	5.09E-08	100.39	383.63	1.9236	0.13242	0.38861	359.18	0	-8.4926	0.99846	0.013738	371.66	0	-8.5417	0.99899	0.016198
AC007040.11-2	AC007040.11	238.92	400.04	0.74122	0.62761	0.83517	126.29	562.22	2.1456	0.084611	0.28137	451.83	0	-8.8228	0.99879	0.013738	467.53	1748.4	1.9007	8.82E-06	0.00035941
AC007040.11-3	AC007040.11	170.4	0	-7.4212	0.99616	0.038191	90.07	0	-6.5089	0.98148	0.10542	322.25	0	-8.3365	0.99827	0.013738	333.45	135.59	-1.2919	0.86963	0.34765
AC007040.11-4	AC007040.11	209.81	758.6	1.8493	0.2551	0.65008	110.9	416.71	1.9003	0.14558	0.41695	396.77	0	-8.6358	0.99861	0.013738	410.56	78.5	-2.3721	0.95197	0.15138
AC007040.11-5	AC007040.11	482.09	1389.8	1.5255	0.43714	0.9235	254.82	4140.6	4.017	3.57E-10	3.45E-09	911.71	1298.8	0.51001	0.34786	0.71419	943.39	1443.3	0.61295	0.17207	0.43931
AC007040.11-6	AC007040.11	96.206	112.6	0.22491	0.70628	0.71564	50.852	46.301	-0.13254	0.73968	0.63545	181.94	0	-7.5152	0.99686	0.014713	188.26	35.682	-2.3672	0.94526	0.16864
AC007040.11-7	AC007040.11	181.41	0	-7.511	0.99642	0.036716	95.887	0	-6.5982	0.98271	0.10103	343.07	0	-8.4265	0.99838	0.013738	354.99	0	-8.4757	0.99893	0.016375
AC012313.1-1	AC012313.1	100.11	1976.5	4.2897	8.78E-16	7.00E-14	52.916	6296.9	6.868	0	0	189.32	3273.3	4.1047	3.36E-57	1.84E-54	195.9	1.7841	-6.1441	0.99774	0.019087
AC012313.1-2	AC012313.1	33.725	0	-5.1179	0.97693	0.1064	17.826	0	-4.2347	0.88978	0.33935	63.779	0	-6.0175	0.99085	0.027819	65.996	0	-6.066	0.99218	0.036878
AC012313.1-3	AC012313.1	6.745	0	-2.9533	0.86275	0.41663	3.5653	0	-2.1907	0.33809	0.76472	12.756	0	-3.782	0.95433	0.11402	13.199	0	-3.8277	0.95947	0.13179
AC012313.1-4	AC012313.1	101.89	0	-6.6849	0.99319	0.050631	53.854	125.67	1.2074	0.34636	0.77789	192.68	0	-7.5975	0.99704	0.014432	199.38	121.32	-0.71207	0.7691	0.56258
AC012313.1-5	AC012313.1	28.045	376.34	3.6995	1.69E-11	1.03E-09	14.824	0	-3.984	0.8643	0.39529	53.038	0	-5.7559	0.98898	0.032309	54.88	19.625	-1.4379	0.87926	0.32594
AC012313.1-6	AC012313.1	504.46	3499.6	2.7919	0.047688	0.18576	266.64	0	-8.0642	0.99437	0.039396	954	9.7945	-6.4671	0.99727	0.014168	987.15	965.19	-0.032422	0.53368	0.94491
AC024592.12-1	AC024592.12	61.06	1013.4	4.0309	2.22E-13	1.55E-11	32.275	3465.9	6.7031	0	0	115.47	0	-6.8639	0.995	0.018327	119.49	0	-6.9127	0.99596	0.024478
AC024592.12-2	AC024592.12	91.591	308.18	1.7395	0.22791	0.60105	48.413	52.915	0.12581	0.68323	0.7312	173.21	0	-7.4447	0.9967	0.014982	179.23	71.364	-1.3165	0.86624	0.35526
AC024592.12-3	AC024592.12	0	0	-0.4383	6.10E-05	0.00092586	0	0	-0.2481	3.49E-45	4.81E-44	0	0	-0.74102	0.31831	0.65684	0	0	-0.76102	0.45402	0.92402
AC024592.12-4	AC024592.12	220.81	1140.9	2.364	0.096023	0.31983	116.72	198.43	0.76059	0.54969	0.93235	417.59	0	-8.7094	0.99868	0.013738	432.1	0	-8.7585	0.99917	0.015647
AC024592.12-5	AC024592.12	105.08	382.26	1.8532	0.19879	0.54534	55.543	1197.2	4.4054	6.16E-27	7.50E-26	198.72	260.53	0.389	0.45391	0.91433	205.63	0	-7.6909	0.99787	0.018753
AC024592.12-6	AC024592.12	60.705	41.486	-0.53842	0.82175	0.5053	32.087	0	-5.0482	0.94264	0.21553	114.8	0	-6.8555	0.99497	0.018394	118.79	0	-6.9044	0.99593	0.024574
AC024592.12-7	AC024592.12	42.955	127.42	1.5468	0.2367	0.61726	22.705	119.06	2.3405	0.0075916	0.051861	81.235	0	-6.3617	0.99284	0.023191	84.057	33.898	-1.2853	0.86097	0.36689
AC092653.5-1	AC092653.5	159.04	800.08	2.3235	0.087102	0.29658	84.065	26.458	-1.6314	0.91813	0.27473	300.77	0	-8.2373	0.99814	0.013738	311.22	324.71	0.060999	0.51367	0.97757
AC092653.5-2	AC092653.5	85.2	62.229	-0.44712	0.81669	0.51493	45.035	0	-5.5247	0.96047	0.16969	161.13	0	-7.341	0.99645	0.015416	166.73	0	-7.39	0.99726	0.020441
AC092653.5-3	AC092653.5	64.255	0	-6.028	0.98866	0.066431	33.964	0	-5.1278	0.94612	0.2068	121.52	0	-6.9368	0.99525	0.017784	125.74	21.409	-2.4997	0.94923	0.15875
AC092653.5-4	AC092653.5	0	0	-0.4383	6.10E-05	0.00092586	0	0	-0.2481	3.49E-45	4.81E-44	0	0	-0.74102	0.31831	0.65684	0	0	-0.76102	0.45402	0.92402
AC092653.5-5	AC092653.5	251.34	349.67	0.47472	0.69264	0.73797	132.85	0	-7.0645	0.9879	0.077532	475.32	0	-8.8958	0.99885	0.013738	491.84	0	-8.945	0.99931	0.014909
AC092653.5-6	AC092653.5	56.8	0	-5.853	0.987	0.072212	30.023	0	-4.9553	0.93827	0.22603	107.42	0	-6.7605	0.99461	0.019167	111.15	0	-6.8093	0.99561	0.025613
AC092653.5-7	AC092653.5	36.21	0	-5.2176	0.97866	0.10053	19.14	33.072	0.75853	0.448	0.92947	68.479	0	-6.1185	0.99149	0.026301	70.858	0	-6.1671	0.99276	0.034908
AC109829.1-1	AC109829.1	172.53	1007.5	2.539	0.047147	0.18402	91.196	1104.6	3.584	6.30E-08	5.73E-07	326.28	0	-8.3544	0.99829	0.013738	337.62	1254.2	1.8902	3.75E-05	0.00141
AC109829.1-2	AC109829.1	177.15	2012.1	3.4983	5.19E-05	0.00092586	93.635	3525.5	5.2197	2.44E-69	7.27E-68	335.01	137.12	-1.2825	0.85853	0.32938	346.65	0	-8.4415	0.99889	0.016419
AC109829.1-3	AC109829.1	354.65	1718.7	2.2736	0.1524	0.45091	187.46	15504	6.3624	1.69E-269	9.50E-268	670.69	444.67	-0.59181	0.74407	0.57465	694	695.8	0.003735	0.52088	0.96574
AC109829.1-4	AC109829.1	0	0	-0.4383	6.10E-05	0.00092586	0	0	-0.2481	3.49E-45	4.81E-44	0	0	-0.74102	0.31831	0.65684	0	0	-0.76102	0.45402	0.92402
AC109829.1-5	AC109829.1	0	0	-0.4383	6.10E-05	0.00092586	0	0	-0.2481	3.49E-45	4.81E-44	0	0	-0.74102	0.31831	0.65684	0	0	-0.76102	0.45402	0.92402
AC109829.1-6	AC109829.1	278.32	503.76	0.85366	0.60647	0.86558	147.11	211.66	0.52184	0.6283	0.81647	526.35	0	-9.0426	0.99897	0.013738	544.64	565.56	0.054282	0.50127	0.99798
AC211429.1-1	AC211429.1	292.88	1872.8	2.6727	0.045895	0.18017	154.81	1977.7	3.6667	1.40E-07	1.26E-06	553.87	170.42	-1.6946	0.89899	0.23993	573.12	738.61	0.36542	0.33448	0.76741
AC211429.1-2	AC211429.1	386.6	157.05	-1.2941	0.91737	0.28472	204.35	324.1	0.66285	0.60555	0.852	731.11	27.425	-4.6868	0.98962	0.030809	756.52	133.81	-2.4904	0.96352	0.12133
AC211429.1-3	AC211429.1	0	0	-0.4383	6.10E-05	0.00092586	0	0	-0.2481	3.49E-45	4.81E-44	0	0	-0.74102	0.31831	0.65684	0	0	-0.76102	0.45402	0.92402
AC211429.1-4	AC211429.1	211.58	0	-7.7319	0.99699	0.033159	111.84	185.2	0.72264	0.55901	0.91918	400.13	0	-8.6479	0.99862	0.013738	414.04	0	-8.6971	0.99913	0.015829
AC211429.1-5	AC211429.1	479.61	299.29	-0.6785	0.8758	0.38747	253.51	264.58	0.061403	0.74831	0.62007	907.01	0	-9.8266	0.99943	0.013738	938.53	46.386	-4.3094	0.99237	0.036287
AC211429.1-6	AC211429.1	111.47	557.09	2.311	0.070963	0.25326	58.921	8658.2	7.175	0	0	210.81	950.07	2.1668	0.00030903	0.013738	218.13	124.89	-0.79968	0.78747	0.5249
AC211429.1-7	AC211429.1	0	0	-0.4383	6.10E-05	0.00092586	0	0	-0.2481	3.49E-45	4.81E-44	0	0	-0.74102	0.31831	0.65684	0	0	-0.76102	0.45402	0.92402
AC244102.1-1	AC244102.1	33.725	0	-5.1179	0.97693	0.1064	17.826	39.686	1.1118	0.30454	0.71136	63.779	0	-6.0175	0.99085	0.027819	65.996	0	-6.066	0.99218	0.036878
AC244102.1-2	AC244102.1	84.845	0	-6.4237	0.99166	0.056131	44.847	39.686	-0.17229	0.74417	0.62747	160.46	0	-7.335	0.99643	0.01544	166.03	0	-7.384	0.99724	0.020471
AC244102.1-3	AC244102.1	9.9401	0	-3.4515	0.91122	0.30098	5.2541	0	-2.6448	0.55551	0.92385	18.798	0	-4.3073	0.96892	0.080098	19.451	0	-4.3541	0.97232	0.097176
AC244102.1-4	AC244102.1	52.185	0	-5.733	0.98573	0.076542	27.584	59.529	1.0824	0.34786	0.78039	98.69	0	-6.6394	0.99413	0.020244	102.12	0	-6.6882	0.99517	0.026993
AC244102.1-5	AC244102.1	0	0	-0.4383	6.10E-05	0.00092586	0	0	-0.2481	3.49E-45	4.81E-44	0	0	-0.74102	0.31831	0.65684	0	0	-0.76102	0.45402	0.92402
AC244102.1-6	AC244102.1	137.39	0	-7.1126	0.99512	0.043141	72.619	59.529	-0.28244	0.77515	0.57142	259.82	0	-8.0269	0.99783	0.013745	268.84	0	-8.076	0.99847	0.017442
AC244102.1-7	AC244102.1	106.86	0	-6.753	0.99355	0.049327	56.481	99.216	0.80194	0.49684	0.99572	202.08	0	-7.6659	0.99719	0.014262	209.1	0	-7.7149	0.99791	0.018622
AC244517.1-1	AC244517.1	359.97	764.52	1.0846	0.55705	0.9312	190.27	654.82	1.7777	0.22223	0.56734	680.76	0	-9.4131	0.99922	0.013738	704.42	362.17	-0.95782	0.83376	0.42678
AC244517.1-2	AC244517.1	196.67	0	-7.627	0.99673	0.034805	103.96	0	-6.7136	0.98417	0.095002	371.93	0	-8.5428	0.99851	0.013738	384.86	85.637	-2.155	0.94138	0.17833
AC244517.1-3	AC244517.1	132.77	257.8	0.9521	0.53416	0.96068	70.179	0	-6.1534	0.97567	0.12577	251.09	0	-7.9778	0.99776	0.013764	259.81	340.76	0.38997	0.36334	0.82211
AC244517.1-4	AC244517.1	50.765	0	-5.6939	0.98529	0.07808	26.833	0	-4.7987	0.93012	0.24609	96.005	0	-6.6	0.99396	0.020635	99.341	258.69	1.3719	0.041136	0.13346
AC244517.1-5	AC244517.1	73.485	0	-6.2189	0.99022	0.061185	38.843	0	-5.3162	0.95351	0.18792	138.97	0	-7.129	0.99586	0.016524	143.8	0	-7.1779	0.99674	0.022033
AC244517.1-6	AC244517.1	173.95	343.74	0.97855	0.54311	0.94948	91.946	0	-6.5383	0.98189	0.10413	328.97	0	-8.3662	0.99831	0.013738	340.4	41.034	-3.0218	0.97061	0.10212
AC244517.1-7	AC244517.1	165.79	0	-7.3819	0.99604	0.038869	87.63	6.6144	-3.541	0.98092	0.10754	313.53	0	-8.297	0.99822	0.013738	324.42	1484.4	2.1904	1.12E-07	5.47E-06
ACAA1-1	ACAA1	461.5	3037.4	2.7158	0.057307	0.21427	243.94	3029.4	3.629	2.00E-06	1.73E-05	872.77	107.74	-3.0064	0.96428	0.091065	903.1	897.4	-0.0091202	0.52288	0.96256
ACAA1-2	ACAA1	243.53	266.69	0.13057	0.75779	0.62688	128.72	1633.8	3.6555	7.26E-08	6.60E-07	460.55	0	-8.8504	0.99881	0.013738	476.56	0	-8.8995	0.99928	0.015125
ACAA1-3	ACAA1	161.88	0	-7.3477	0.99594	0.039392	85.566	6.6144	-3.507	0.98041	0.1095	306.14	58.767	-2.3615	0.93982	0.14773	316.78	215.88	-0.55116	0.73165	0.63826
ACAA1-4	ACAA1	198.8	0	-7.6424	0.99677	0.034573	105.08	26.458	-1.9499	0.93622	0.23138	375.96	0	-8.5583	0.99853	0.013738	389.03	0	-8.6074	0.99905	0.016029
ACAA1-5	ACAA1	57.51	0	-5.8706	0.98718	0.071599	30.399	0	-4.9726	0.93911	0.22445	108.76	0	-6.7782	0.99468	0.019014	112.54	30.33	-1.8576	0.91395	0.24491
ACAA1-6	ACAA1	308.5	11.853	-4.5897	0.9921	0.054699	163.06	0	-7.3581	0.99033	0.064412	583.41	0	-9.1908	0.99908	0.013738	603.69	2210.5	1.8708	5.17E-06	0.00021654
ACAA1-7	ACAA1	0	0	-0.4383	6.10E-05	0.00092586	0	0	-0.2481	3.49E-45	4.81E-44	0	0	-0.74102	0.31831	0.65684	0	0	-0.76102	0.45402	0.92402
ACACB-1	ACACB	11.36	0	-3.6276	0.92348	0.26835	6.0047	0	-2.8083	0.61735	0.83328	21.484	0	-4.4908	0.97278	0.070987	22.23	0	-4.5379	0.97577	0.087409
ACACB-10	ACACB	3.195	0	-2.0687	0.67784	0.76024	1.6888	0	-1.427	0.018526	0.10542	6.0422	0	-2.816	0.90452	0.22746	6.2522	0	-2.8584	0.91723	0.23688
ACACB-11	ACACB	66.74	0	-6.0819	0.98913	0.064917	35.277	6.6144	-2.2523	0.94832	0.20142	126.22	0	-6.9911	0.99543	0.017413	130.6	0	-7.04	0.99635	0.02324
ACACB-12	ACACB	121.06	148.16	0.28935	0.70175	0.72304	63.987	0	-6.0221	0.97309	0.13406	228.93	0	-7.8451	0.99753	0.013899	236.89	169.49	-0.48061	0.71256	0.6765
ACACB-13	ACACB	123.19	41.486	-1.5474	0.92104	0.27534	65.113	205.05	1.64	0.19775	0.52063	232.96	0	-7.8701	0.99757	0.013862	241.06	0	-7.9192	0.99825	0.017844
ACACB-14	ACACB	74.905	0	-6.2461	0.99043	0.060462	39.593	105.83	1.396	0.25228	0.62036	141.66	0	-7.1564	0.99594	0.016366	146.58	228.36	0.63615	0.27838	0.65868
ACACB-15	ACACB	96.561	444.49	2.191	0.090954	0.30685	51.04	125.67	1.2834	0.31351	0.72624	182.61	0	-7.5205	0.99688	0.014698	188.96	55.307	-1.7543	0.90882	0.25736
ACACB-2	ACACB	292.17	1825.4	2.6392	0.051444	0.19685	154.43	628.37	2.0176	0.12982	0.38321	552.53	0	-9.1125	0.99902	0.013738	571.73	30.33	-4.1923	0.98979	0.044874
ACACB-3	ACACB	168.98	0	-7.4092	0.99613	0.038413	89.319	0	-6.497	0.98131	0.10605	319.57	0	-8.3245	0.99826	0.013738	330.67	0	-8.3736	0.99882	0.016611
ACACB-4	ACACB	69.58	0	-6.1412	0.98961	0.063274	36.779	0	-5.2395	0.95063	0.19551	131.59	0	-7.0508	0.99562	0.017022	136.16	0	-7.0997	0.99652	0.022721
ACACB-5	ACACB	40.115	0	-5.3616	0.98094	0.092875	21.204	0	-4.4727	0.90923	0.2952	75.864	0	-6.2642	0.99233	0.024361	78.5	0	-6.3129	0.99353	0.032397
ACACB-6	ACACB	88.396	0	-6.4821	0.99203	0.054923	46.724	0	-5.5766	0.96203	0.1654	167.17	0	-7.3938	0.99658	0.015199	172.98	49.955	-1.7716	0.90954	0.2556
ACACB-7	ACACB	40.47	0	-5.374	0.98112	0.092251	21.392	271.19	3.6036	1.16E-12	1.18E-11	76.535	0	-6.2768	0.9924	0.024206	79.195	0	-6.3254	0.99359	0.032194
ACACB-8	ACACB	166.5	85.935	-0.94612	0.88219	0.37271	88.006	985.54	3.4704	5.66E-07	4.98E-06	314.87	1.9589	-6.7381	0.99823	0.013738	325.81	142.73	-1.1851	0.85546	0.37866
ACACB-9	ACACB	247.79	2601.8	3.387	0.00046012	0.0063901	130.98	3618.1	4.7773	7.48E-34	9.67E-33	468.61	795.32	0.76188	0.25829	0.57956	484.89	3484.3	2.8426	6.03E-23	6.47E-21
ACBD4-1	ACBD4	110.76	56.302	-0.96375	0.87797	0.38293	58.545	0	-5.8959	0.97034	0.14226	209.46	0	-7.7174	0.99729	0.014159	216.74	0	-7.7665	0.998	0.018421
ACBD4-10	ACBD4	1145.2	5369.4	2.2281	0.25868	0.65613	605.34	3426.2	2.4988	0.076563	0.26234	2165.8	5733.7	1.4042	0.016181	0.044713	2241.1	528.09	-2.0832	0.96723	0.1113
ACBD4-11	ACBD4	303.88	2518.8	3.047	0.0087325	0.05755	160.62	1878.5	3.5396	1.89E-06	1.63E-05	574.69	0	-9.1691	0.99906	0.013738	594.65	89.205	-2.7232	0.96764	0.11011
ACBD4-12	ACBD4	178.21	290.4	0.70134	0.62253	0.84218	94.198	0	-6.5729	0.98237	0.10231	337.02	5.8767	-5.6193	0.99502	0.018297	348.73	0	-8.4501	0.9989	0.016395
ACBD4-13	ACBD4	364.23	0	-8.5127	0.99836	0.020768	192.52	0	-7.5964	0.99194	0.054771	688.82	0	-9.4301	0.99923	0.013738	712.75	760.02	0.09252	0.47478	0.95874
ACBD4-14	ACBD4	72.42	0	-6.1981	0.99006	0.061717	38.28	0	-5.2957	0.95276	0.18978	136.96	0	-7.1081	0.9958	0.016652	141.72	0	-7.157	0.99668	0.022195
ACBD4-2	ACBD4	142.71	293.36	1.0344	0.51299	0.9864	75.433	33.072	-1.1656	0.88348	0.35409	269.89	0	-8.0815	0.99792	0.013745	279.27	123.1	-1.1753	0.85219	0.38601
ACBD4-3	ACBD4	289.33	192.61	-0.58451	0.85781	0.42822	152.93	52.915	-1.5135	0.91482	0.28257	547.16	0	-9.0985	0.99901	0.013738	566.17	358.6	-0.65738	0.7647	0.57146
ACBD4-4	ACBD4	111.12	0	-6.8088	0.99382	0.048391	58.733	79.373	0.42817	0.61371	0.83918	210.14	0	-7.722	0.9973	0.014152	217.44	196.25	-0.1472	0.60715	0.87749
ACBD4-5	ACBD4	202.71	278.55	0.4566	0.68725	0.74622	107.15	112.44	0.069011	0.72099	0.66767	383.35	0	-8.5863	0.99856	0.013738	396.67	301.51	-0.39457	0.6864	0.72776
ACBD4-6	ACBD4	0	0	-0.4383	6.10E-05	0.00092586	0	0	-0.2481	3.49E-45	4.81E-44	0	0	-0.74102	0.31831	0.65684	0	0	-0.76102	0.45402	0.92402
ACBD4-7	ACBD4	185.67	82.972	-1.1525	0.89976	0.3306	98.139	0	-6.6314	0.98314	0.099301	351.12	0	-8.4599	0.99842	0.013738	363.32	0	-8.5091	0.99896	0.016299
ACBD4-8	ACBD4	573.33	536.35	-0.096009	0.81709	0.51405	303.05	238.12	-0.34658	0.81589	0.49453	1084.2	0	-10.084	0.99953	0.013738	1121.9	17.841	-5.8972	0.99789	0.018682
ACBD4-9	ACBD4	486	518.57	0.093409	0.78592	0.57453	256.89	185.2	-0.46986	0.82832	0.46973	919.09	64.644	-3.809	0.98043	0.052825	951.03	108.83	-3.1157	0.98045	0.073648
ACBD5-1	ACBD5	35.855	41.486	0.20511	0.67145	0.77043	18.952	859.87	5.4312	2.23E-164	9.85E-163	67.807	0	-6.1045	0.9914	0.026512	70.164	0	-6.1531	0.99268	0.035178
ACBD5-10	ACBD5	116.8	1395.7	3.5677	4.10E-06	0.0001459	61.735	443.16	2.8237	0.0011049	0.0082284	220.88	0	-7.7936	0.99743	0.01398	228.55	0	-7.8427	0.99813	0.018099
ACBD5-11	ACBD5	29.11	0	-4.9122	0.97288	0.12001	15.387	0	-4.0345	0.8699	0.38337	55.052	0	-5.8087	0.98939	0.031358	56.965	215.88	1.9036	0.0032831	0.022094
ACBD5-12	ACBD5	159.75	0	-7.3287	0.99588	0.039694	84.44	0	-6.4168	0.98013	0.11059	302.11	0	-8.2437	0.99815	0.013738	312.61	142.73	-1.1256	0.84652	0.39867
ACBD5-13	ACBD5	68.16	334.85	2.2798	0.053886	0.20405	36.028	0	-5.2105	0.9495	0.19847	128.9	0	-7.0213	0.99553	0.017219	133.38	0	-7.0702	0.99644	0.022972
ACBD5-2	ACBD5	291.1	1167.5	2.0001	0.22787	0.601	153.87	33.072	-2.1844	0.94767	0.20307	550.52	13.712	-5.2283	0.99304	0.02276	569.65	201.6	-1.4939	0.90084	0.27618
ACBD5-3	ACBD5	405.06	966.03	1.2519	0.51413	0.98501	214.1	548.99	1.3544	0.3856	0.83819	766.02	0	-9.5831	0.99931	0.013738	792.64	586.97	-0.43275	0.70368	0.69408
ACBD5-4	ACBD5	101.89	65.192	-0.63631	0.84366	0.45908	53.854	119.06	1.1301	0.37574	0.82317	192.68	0	-7.5975	0.99704	0.014432	199.38	0	-7.6466	0.99779	0.018969
ACBD5-5	ACBD5	8.165	0	-3.1961	0.88936	0.35523	4.3158	0	-2.4103	0.45095	0.93235	15.441	0	-4.0393	0.96221	0.095737	15.978	0	-4.0856	0.96638	0.11351
ACBD5-6	ACBD5	589.66	2462.5	2.0603	0.26362	0.66492	311.68	1177.4	1.914	0.2081	0.54046	1115.1	164.55	-2.7532	0.95727	0.10738	1153.9	1129.3	-0.030997	0.53112	0.9489
ACBD5-7	ACBD5	85.2	266.69	1.6348	0.26011	0.65852	45.035	0	-5.5247	0.96047	0.16969	161.13	0	-7.341	0.99645	0.015416	166.73	144.51	-0.20497	0.6325	0.83009
ACBD5-8	ACBD5	25.205	0	-4.7118	0.96822	0.13542	13.323	0	-3.8402	0.84682	0.4324	47.667	0	-5.6049	0.98773	0.0353	49.323	0	-5.6531	0.98932	0.046363
ACBD5-9	ACBD5	59.285	0	-5.9137	0.9876	0.070159	31.337	0	-5.0151	0.94112	0.21956	112.12	0	-6.8217	0.99484	0.018677	116.01	0	-6.8705	0.99582	0.024962
ACE-1	ACE	100.47	0	-6.6648	0.99309	0.051029	53.104	0	-5.7577	0.967	0.15192	190	0	-7.5774	0.997	0.014496	196.6	0	-7.6264	0.99775	0.019074
ACE-10	ACE	0	0	-0.4383	6.10E-05	0.00092586	0	0	-0.2481	3.49E-45	4.81E-44	0	0	-0.74102	0.31831	0.65684	0	0	-0.76102	0.45402	0.92402
ACE-11	ACE	335.12	441.53	0.39678	0.72055	0.69225	177.14	694.51	1.9651	0.15422	0.43485	633.76	0	-9.3101	0.99916	0.013738	655.79	0	-9.3593	0.99954	0.012708
ACE-12	ACE	227.56	278.55	0.29054	0.72619	0.68282	120.28	720.97	2.5736	0.01576	0.094738	430.34	0	-8.7527	0.99872	0.013738	445.3	3900	3.1278	8.48E-34	1.26E-31
ACE-13	ACE	110.05	0	-6.7951	0.99375	0.048558	58.17	0	-5.8868	0.97013	0.14278	208.12	0	-7.7082	0.99727	0.01416	215.35	5.3523	-5.09	0.99387	0.031348
ACE-2	ACE	68.515	0	-6.1193	0.98944	0.063864	36.216	92.601	1.3306	0.27081	0.6544	129.57	0	-7.0287	0.99555	0.01717	134.08	0	-7.0776	0.99646	0.02291
ACE-3	ACE	452.98	3161.8	2.8005	0.04221	0.1687	239.44	6998	4.8634	1.82E-31	2.31E-30	856.66	2270.4	1.4051	0.029365	0.076101	886.42	1798.4	1.0198	0.032891	0.11164
ACE-4	ACE	0	0	-0.4383	6.10E-05	0.00092586	0	0	-0.2481	3.49E-45	4.81E-44	0	0	-0.74102	0.31831	0.65684	0	0	-0.76102	0.45402	0.92402
ACE-5	ACE	65.32	0	-6.0514	0.98886	0.065778	34.527	0	-5.1508	0.94708	0.20451	123.53	0	-6.9604	0.99533	0.017624	127.82	0	-7.0092	0.99626	0.023522
ACE-6	ACE	135.26	41.486	-1.6813	0.92903	0.25327	71.493	0	-6.1798	0.97616	0.12413	255.79	0	-8.0044	0.9978	0.01375	264.68	0	-8.0535	0.99844	0.01748
ACE-7	ACE	0	0	-0.4383	6.10E-05	0.00092586	0	0	-0.2481	3.49E-45	4.81E-44	0	0	-0.74102	0.31831	0.65684	0	0	-0.76102	0.45402	0.92402
ACE-8	ACE	221.52	3795.9	4.0928	1.98E-09	1.02E-07	117.09	6535	5.7904	3.96E-142	1.62E-140	418.93	305.59	-0.45384	0.71519	0.63436	433.49	1079.4	1.3142	0.011304	0.048509
ACE-9	ACE	391.92	634.14	0.69283	0.66424	0.78172	207.16	410.09	0.98176	0.51168	0.98458	741.18	1.9589	-7.9706	0.99929	0.013738	766.94	2360.4	1.6206	0.00014578	0.0050303
ACE2-1	ACE2	30.53	0	-4.9787	0.97426	0.11545	16.138	0	-4.0991	0.87672	0.3689	57.737	0	-5.8762	0.98989	0.030176	59.743	0	-5.9247	0.9913	0.039895
ACE2-2	ACE2	22.01	0	-4.5242	0.96312	0.15149	11.634	0	-3.6592	0.82118	0.4835	41.624	0	-5.4136	0.98595	0.039532	43.071	0	-5.4618	0.98769	0.05151
ACE2-3	ACE2	117.51	260.77	1.1433	0.46377	0.95817	62.111	52.915	-0.2272	0.7621	0.59453	222.22	0	-7.8023	0.99745	0.013967	229.94	23.193	-3.2549	0.97375	0.09329
ACE2-4	ACE2	94.076	2.9633	-4.5843	0.99256	0.052984	49.726	66.144	0.40453	0.61311	0.84012	177.91	0	-7.4831	0.99679	0.014839	184.09	0	-7.5321	0.99756	0.019589
ACER1-1	ACER1	14.91	0	-3.9919	0.94337	0.21201	7.8811	92.601	3.3977	5.63E-14	5.89E-13	28.197	0	-4.8678	0.97925	0.055589	29.177	0	-4.9154	0.98159	0.070184
ACER1-2	ACER1	206.61	634.14	1.6132	0.33987	0.78815	109.21	0	-6.7841	0.985	0.09139	390.73	0	-8.6137	0.99859	0.013738	404.31	476.35	0.23603	0.41985	0.92402
ACER1-3	ACER1	210.87	340.78	0.68986	0.63418	0.82645	111.46	205.05	0.87353	0.51154	0.98478	398.79	0	-8.6431	0.99862	0.013738	412.65	262.26	-0.6519	0.75928	0.5825
ACER1-4	ACER1	38.34	432.64	3.4624	1.21E-07	5.17E-06	20.266	0	-4.4105	0.90453	0.30565	72.507	0	-6.1998	0.99197	0.025202	75.026	0	-6.2484	0.9932	0.033468
ACER1-5	ACER1	394.05	1878.7	2.2504	0.16732	0.4822	208.29	727.58	1.7996	0.22066	0.56413	745.21	127.33	-2.5397	0.94861	0.12736	771.11	3436.2	2.1543	7.50E-10	4.39E-08
ACER1-6	ACER1	252.41	201.5	-0.32352	0.82555	0.49728	133.42	165.36	0.3076	0.6769	0.74207	477.34	9.7945	-5.4697	0.99423	0.020036	493.92	274.75	-0.84384	0.80479	0.48896
ACER1-7	ACER1	67.45	213.36	1.6469	0.23675	0.61734	35.653	357.18	3.2887	3.26E-07	2.89E-06	127.56	70.521	-0.84599	0.8027	0.45032	131.99	0	-7.0552	0.9964	0.023097
ACER2-1	ACER2	48.28	0	-5.6229	0.98445	0.080901	25.52	0	-4.729	0.92612	0.25569	91.305	0	-6.5283	0.99364	0.021347	94.478	0	-6.5771	0.99473	0.028444
ACER2-10	ACER2	0	0	-0.4383	6.10E-05	0.00092586	0	0	-0.2481	3.49E-45	4.81E-44	0	0	-0.74102	0.31831	0.65684	0	0	-0.76102	0.45402	0.92402
ACER2-11	ACER2	307.08	3170.7	3.3639	0.00093167	0.012445	162.31	3710.7	4.5064	5.86E-22	6.82E-21	580.73	333.01	-0.80043	0.7869	0.4836	600.91	428.18	-0.48795	0.71815	0.66554
ACER2-12	ACER2	233.95	1532	2.706	0.033089	0.13977	123.66	1071.5	3.105	0.00032238	0.0024841	442.43	219.4	-1.0086	0.82202	0.40859	457.8	0	-8.8417	0.99924	0.015347
ACER2-2	ACER2	561.26	4696.8	3.0627	0.017579	0.088028	296.67	20319	6.0931	1.64E-159	7.12E-158	1061.4	1006.9	-0.076035	0.59167	0.82897	1098.3	2028.5	0.88454	0.056436	0.17302
ACER2-3	ACER2	346.48	586.73	0.75821	0.64256	0.81448	183.14	502.69	1.4517	0.3392	0.76669	655.25	0	-9.3581	0.99919	0.013738	678.02	66.011	-3.341	0.98133	0.071072
ACER2-4	ACER2	0	0	-0.4383	6.10E-05	0.00092586	0	0	-0.2481	3.49E-45	4.81E-44	0	0	-0.74102	0.31831	0.65684	0	0	-0.76102	0.45402	0.92402
ACER2-5	ACER2	27.69	0	-4.8425	0.97134	0.12507	14.636	0	-3.9668	0.86233	0.39944	52.366	0	-5.7379	0.98884	0.032648	54.186	0	-5.7862	0.99034	0.043031
ACER2-6	ACER2	203.77	586.73	1.5211	0.37221	0.83492	107.71	264.58	1.2887	0.36332	0.80503	385.36	0	-8.5938	0.99857	0.013738	398.75	1891.1	2.2428	7.05E-09	3.83E-07
ACER2-7	ACER2	539.25	1188.3	1.1384	0.56658	0.91859	285.03	1025.2	1.8431	0.22683	0.57534	1019.8	0	-9.9955	0.99949	0.013738	1055.2	756.46	-0.4797	0.72418	0.6535
ACER2-8	ACER2	106.15	524.5	2.2941	0.072117	0.25633	56.106	0	-5.8356	0.96893	0.14622	200.74	0	-7.6563	0.99717	0.014283	207.71	0	-7.7054	0.99789	0.018674
ACER2-9	ACER2	476.06	2207.6	2.2109	0.19446	0.53673	251.63	2123.2	3.0718	0.0017704	0.012978	900.3	117.53	-2.9267	0.96212	0.095962	931.58	23.193	-5.2686	0.99629	0.023452
ACER3-1	ACER3	19.525	936.39	5.5132	9.94E-160	6.00E-157	10.321	3069.1	8.0832	0	0	36.925	113.62	1.5956	0.063287	0.15477	38.208	0	-5.2931	0.98605	0.056724
ACER3-2	ACER3	187.44	260.77	0.47417	0.67991	0.75821	99.077	205.05	1.0419	0.44753	0.92867	354.48	0	-8.4736	0.99844	0.013738	366.8	28.546	-3.6379	0.98221	0.068521
ACER3-3	ACER3	523.63	3624.1	2.7886	0.049741	0.19195	276.78	4623.5	4.0573	1.87E-10	1.82E-09	990.26	286	-1.7882	0.90775	0.22049	1024.7	21.409	-5.5163	0.99706	0.021
ACER3-4	ACER3	91.236	308.18	1.7451	0.22562	0.5967	48.225	0	-5.6213	0.96333	0.16206	172.54	0	-7.4391	0.99669	0.015005	178.54	0	-7.4881	0.99747	0.019854
ACER3-5	ACER3	8.52	103.71	3.4593	1.51E-13	1.06E-11	4.5035	0	-2.4603	0.47481	0.96584	16.113	0	-4.097	0.96377	0.092144	16.673	0	-4.1434	0.96776	0.10976
ACER3-6	ACER3	0	0	-0.4383	6.10E-05	0.00092586	0	0	-0.2481	3.49E-45	4.81E-44	0	0	-0.74102	0.31831	0.65684	0	0	-0.76102	0.45402	0.92402
ACER3-7	ACER3	79.875	438.56	2.4423	0.033901	0.14215	42.22	145.52	1.7613	0.12938	0.38208	151.06	0	-7.2485	0.9962	0.015841	156.31	0	-7.2974	0.99704	0.021031
ACHE-1	ACHE	332.99	287.44	-0.21156	0.81808	0.51212	176.01	926.01	2.3887	0.04845	0.19313	629.74	0	-9.3009	0.99915	0.013738	651.62	92.773	-2.799	0.97051	0.10241
ACHE-10	ACHE	41.18	71.118	0.7738	0.51647	0.98223	21.767	0	-4.5089	0.91184	0.28921	77.878	0	-6.3015	0.99253	0.02391	80.584	0	-6.3502	0.99371	0.03183
ACHE-11	ACHE	148.04	533.39	1.8422	0.22963	0.60448	78.248	601.91	2.9275	0.00069172	0.005225	279.96	0	-8.1342	0.998	0.013738	289.69	0	-8.1833	0.99861	0.017117
ACHE-12	ACHE	70.645	0	-6.1628	0.98979	0.062657	37.341	0	-5.2608	0.95145	0.19325	133.6	0	-7.0725	0.99569	0.016874	138.24	92.773	-0.57036	0.73826	0.62489
ACHE-13	ACHE	131.71	0	-7.0521	0.99489	0.044173	69.616	0	-6.1419	0.97546	0.12654	249.07	0	-7.9662	0.99774	0.013778	257.73	0	-8.0153	0.99839	0.017579
ACHE-14	ACHE	397.96	1920.2	2.2677	0.16258	0.47244	210.35	2632.5	3.6393	9.26E-07	8.10E-06	752.6	323.22	-1.2168	0.8506	0.34649	778.75	5543.2	2.8299	3.66E-27	4.58E-25
ACHE-2	ACHE	53.96	583.76	3.4114	1.94E-06	7.21E-05	28.522	0	-4.8837	0.93468	0.23489	102.05	0	-6.6872	0.99432	0.019818	105.59	2162.3	4.3431	3.40E-109	1.31E-106
ACHE-3	ACHE	111.12	109.64	-0.019102	0.75813	0.62626	58.733	145.52	1.2945	0.31919	0.73529	210.14	0	-7.722	0.9973	0.014152	217.44	0	-7.7711	0.99801	0.0184
ACHE-4	ACHE	1111.9	2367.7	1.0898	0.62222	0.84249	587.71	1699.9	1.5307	0.39045	0.84576	2102.7	60.726	-5.0909	0.99279	0.023327	2175.8	2431.7	0.16038	0.40419	0.89794
ACHE-5	ACHE	132.42	44.449	-1.5536	0.92198	0.27254	69.992	33.072	-1.0591	0.87315	0.3763	250.42	0	-7.9739	0.99775	0.013767	259.12	0	-8.023	0.9984	0.01755
ACHE-6	ACHE	46.15	0	-5.5592	0.98366	0.083642	24.394	0	-4.6664	0.92233	0.26481	87.277	0	-6.464	0.99334	0.022026	90.31	0	-6.5127	0.99446	0.029342
ACHE-7	ACHE	59.64	0	-5.9222	0.98769	0.069877	31.524	19.843	-0.64195	0.81558	0.49513	112.79	0	-6.8302	0.99488	0.018609	116.71	0	-6.8791	0.99585	0.024866
ACHE-8	ACHE	204.48	826.75	2.0102	0.19668	0.54131	108.08	185.2	0.77144	0.54231	0.94281	386.7	0	-8.5988	0.99857	0.013738	400.14	0	-8.648	0.99908	0.015932
ACHE-9	ACHE	81.295	0	-6.3627	0.99126	0.05755	42.971	0	-5.4585	0.95838	0.17505	153.74	0	-7.2737	0.99627	0.015718	159.08	0	-7.3227	0.9971	0.020851
ACKR2-1	ACKR2	285.78	3363.3	3.5523	0.00011609	0.0017167	151.05	8916.2	5.8739	1.04E-146	4.33E-145	540.45	736.55	0.44592	0.39568	0.80545	559.23	0	-9.1299	0.99942	0.014093
ACKR2-10	ACKR2	143.42	0	-7.1741	0.99535	0.042229	75.809	0	-6.2632	0.97764	0.11936	271.23	0	-8.0887	0.99793	0.013745	280.65	28.546	-3.2529	0.97456	0.090949
ACKR2-11	ACKR2	177.15	1057.9	2.5714	0.042909	0.17093	93.635	628.37	2.7335	0.004494	0.031735	335.01	0	-8.3924	0.99834	0.013738	346.65	215.88	-0.68077	0.76461	0.57163
ACKR2-12	ACKR2	102.24	622.29	2.5939	0.022869	0.10578	54.042	218.27	1.9941	0.079725	0.26994	193.35	0	-7.6025	0.99706	0.014418	200.07	0	-7.6516	0.9978	0.018941
ACKR2-13	ACKR2	205.9	136.31	-0.5915	0.85205	0.44098	108.83	310.88	1.5056	0.28272	0.6739	389.39	1.9589	-7.0437	0.99858	0.013738	402.92	0	-8.6579	0.99909	0.015911
ACKR2-14	ACKR2	39.405	85.935	1.1054	0.39648	0.86968	20.829	85.987	1.9946	0.039576	0.16987	74.521	0	-6.2388	0.99219	0.024689	77.111	0	-6.2874	0.9934	0.032809
ACKR2-2	ACKR2	111.47	574.87	2.3562	0.061602	0.22654	58.921	66.144	0.1642	0.68091	0.73512	210.81	0	-7.7266	0.99731	0.014143	218.13	32.114	-2.7263	0.95977	0.1312
ACKR2-3	ACKR2	157.27	0	-7.3062	0.9958	0.040055	83.127	568.84	2.7599	0.0031111	0.022296	297.41	0	-8.2212	0.99812	0.013738	307.75	9941	5.009	0	0
ACKR2-4	ACKR2	145.2	35.559	-1.9996	0.94404	0.21024	76.747	0	-6.2807	0.97794	0.11834	274.59	0	-8.1064	0.99796	0.013738	284.13	89.205	-1.6603	0.90511	0.26602
ACKR2-5	ACKR2	171.11	2071.3	3.5898	1.31E-05	0.00043708	90.445	4332.4	5.5665	1.79E-113	6.56E-112	323.6	0	-8.3425	0.99828	0.013738	334.84	0	-8.3916	0.99884	0.016549
ACKR2-6	ACKR2	291.81	1745.4	2.5763	0.0631	0.2311	154.24	390.25	1.3335	0.37109	0.81541	551.86	37.219	-3.8545	0.98065	0.052307	571.03	669.04	0.22813	0.40977	0.90842
ACKR2-7	ACKR2	39.76	417.82	3.3611	1.11E-06	4.24E-05	21.016	105.83	2.2787	0.0099275	0.065826	75.192	0	-6.2516	0.99226	0.024526	77.805	264.05	1.7499	0.0062967	0.03187
ACKR2-8	ACKR2	332.28	1081.6	1.6997	0.34669	0.7984	175.64	2387.8	3.7574	3.52E-08	3.23E-07	628.39	39.178	-3.9695	0.9823	0.048384	650.23	0	-9.347	0.99953	0.012792
ACKR2-9	ACKR2	66.385	0	-6.0744	0.98906	0.065138	35.09	0	-5.1735	0.94802	0.20215	125.54	0	-6.9835	0.99541	0.017465	129.91	0	-7.0324	0.99633	0.023308
ACKR3-1	ACKR3	48.99	0	-5.6436	0.9847	0.080026	25.895	79.373	1.5794	0.1561	0.43847	92.648	0	-6.5492	0.99374	0.02114	95.867	0	-6.5979	0.99482	0.028174
ACKR3-2	ACKR3	18.105	0	-4.2559	0.95428	0.17954	9.5699	0	-3.4019	0.77618	0.56931	34.239	0	-5.1391	0.98291	0.046879	35.429	0	-5.187	0.98492	0.060208
ACKR3-3	ACKR3	275.48	915.65	1.7292	0.32083	0.75939	145.61	1329.5	3.1819	0.0002076	0.0016249	520.98	11.753	-5.355	0.99368	0.021274	539.08	422.83	-0.34968	0.67195	0.7551
ACKR3-4	ACKR3	0	0	-0.4383	6.10E-05	0.00092586	0	0	-0.2481	3.49E-45	4.81E-44	0	0	-0.74102	0.31831	0.65684	0	1.7841	0.71619	0.45402	0.92402
ACKR3-5	ACKR3	195.25	767.49	1.9693	0.20706	0.56204	103.21	469.62	2.1751	0.068627	0.24315	369.25	17.63	-4.3128	0.98619	0.039013	382.08	196.25	-0.95762	0.8223	0.45101
ACKR3-6	ACKR3	132.06	160.02	0.27512	0.70819	0.71232	69.804	0	-6.1458	0.97553	0.1263	249.75	0	-7.9701	0.99774	0.013777	258.42	0	-8.0192	0.99839	0.017566
ACKR3-7	ACKR3	57.155	0	-5.8618	0.98709	0.071901	30.211	66.144	1.1052	0.34539	0.77635	108.09	0	-6.7694	0.99465	0.019091	111.85	2886.7	4.6775	3.69E-180	2.20E-177
ACKR4-1	ACKR4	196.67	62.229	-1.6445	0.93003	0.2502	103.96	390.25	1.8983	0.14224	0.40944	371.93	15.671	-4.4835	0.98785	0.035042	384.86	770.73	1	0.07001	0.20629
ACKR4-2	ACKR4	37.275	0	-5.2583	0.97933	0.098217	19.703	0	-4.3718	0.90147	0.31267	70.493	0	-6.1597	0.99174	0.025728	72.942	178.41	1.2788	0.075541	0.21963
ACKR4-3	ACKR4	9.5851	0	-3.404	0.90754	0.31037	5.0664	85.987	3.8419	1.93E-31	2.44E-30	18.127	0	-4.2575	0.96777	0.082769	18.757	0	-4.3043	0.9713	0.10001
ACKR4-4	ACKR4	128.87	536.35	2.0488	0.1497	0.44484	68.115	3690.8	5.7392	7.33E-159	3.17E-157	243.7	0	-7.9349	0.99768	0.013796	252.17	1402.3	2.4706	1.94E-10	1.18E-08
ACKR4-5	ACKR4	162.59	734.89	2.1694	0.12951	0.3995	85.942	33.072	-1.3515	0.89946	0.31776	307.48	0	-8.269	0.99818	0.013738	318.17	0	-8.3182	0.99877	0.016758
ACKR4-6	ACKR4	178.92	154.09	-0.21426	0.80251	0.54288	94.573	105.83	0.16064	0.69774	0.70779	338.37	0	-8.4067	0.99836	0.013738	350.12	32.114	-3.4065	0.97845	0.079518
ACKR4-7	ACKR4	512.27	1182.3	1.2051	0.5439	0.94839	270.77	1071.5	1.9805	0.17625	0.47875	968.77	180.22	-2.4199	0.94426	0.13743	1002.4	132.02	-2.9152	0.9774	0.082723
ACMSD-1	ACMSD	190.28	346.7	0.86216	0.58258	0.89846	100.58	0	-6.6664	0.98359	0.097429	359.85	0	-8.4953	0.99846	0.013738	372.35	66.011	-2.4781	0.95511	0.1435
ACMSD-2	ACMSD	159.04	0	-7.3223	0.99586	0.039797	84.065	26.458	-1.6314	0.91813	0.27473	300.77	0	-8.2373	0.99814	0.013738	311.22	44.602	-2.7754	0.96352	0.12133
ACMSD-3	ACMSD	192.77	6311.8	5.0259	2.04E-33	3.18E-31	101.89	8446.6	6.3593	0	0	364.55	910.89	1.3188	0.065565	0.1601	377.22	346.11	-0.1238	0.58851	0.91169
ACMSD-4	ACMSD	257.38	314.11	0.28636	0.73164	0.67297	136.04	152.13	0.16014	0.7099	0.68682	486.74	0	-8.93	0.99888	0.013738	503.65	137.38	-1.8667	0.92846	0.21012
ACMSD-5	ACMSD	18.105	0	-4.2559	0.95428	0.17954	9.5699	0	-3.4019	0.77618	0.56931	34.239	0	-5.1391	0.98291	0.046879	35.429	0	-5.187	0.98492	0.060208
ACMSD-6	ACMSD	110.05	165.94	0.58814	0.62706	0.83587	58.17	310.88	2.398	0.017604	0.10223	208.12	0	-7.7082	0.99727	0.01416	215.35	0	-7.7572	0.99799	0.018459
ACP1-1	ACP1	149.1	394.11	1.3963	0.39277	0.86448	78.811	0	-6.3185	0.97857	0.11624	281.97	17.63	-3.9249	0.98158	0.050105	291.77	804.63	1.4603	0.006829	0.033597
ACP1-10	ACP1	238.21	5215.4	4.4467	2.09E-14	1.54E-12	125.91	7785.1	5.939	1.38E-170	6.23E-169	450.48	693.45	0.62121	0.32331	0.66657	466.14	251.56	-0.88723	0.8124	0.47245
ACP1-11	ACP1	784.55	3600.4	2.1968	0.23884	0.62095	414.7	668.05	0.68659	0.63166	0.81273	1483.7	62.685	-4.5431	0.98894	0.03244	1535.3	5942.8	1.952	2.84E-09	1.59E-07
ACP1-12	ACP1	42.955	0	-5.458	0.98232	0.088314	22.705	0	-4.5671	0.91589	0.27995	81.235	0	-6.3617	0.99284	0.023191	84.057	64.227	-0.38296	0.69814	0.70516
ACP1-13	ACP1	156.91	245.95	0.64512	0.63044	0.83103	82.939	337.33	2.011	0.097111	0.30988	296.74	0	-8.2179	0.99811	0.013738	307.05	0	-8.267	0.99871	0.0169
ACP1-14	ACP1	133.13	0	-7.0674	0.99495	0.043865	70.367	112.44	0.66866	0.55185	0.9297	251.76	0	-7.9816	0.99776	0.013762	260.51	1016.9	1.9607	3.15E-05	0.0011925
ACP1-2	ACP1	283.65	640.07	1.1713	0.51539	0.98345	149.93	363.79	1.2732	0.39128	0.84691	536.42	0	-9.0699	0.99899	0.013738	555.06	702.93	0.34021	0.34996	0.79721
ACP1-3	ACP1	49.345	0	-5.6538	0.98482	0.079576	26.083	0	-4.7593	0.92789	0.25155	93.319	0	-6.5595	0.99378	0.021026	96.562	0	-6.6082	0.99486	0.02801
ACP1-4	ACP1	172.18	0	-7.4361	0.99621	0.037929	91.008	79.373	-0.19506	0.76571	0.58841	325.61	0	-8.3514	0.99829	0.013738	336.92	1669.9	2.3059	3.72E-09	2.06E-07
ACP1-5	ACP1	2.84	0	-1.9411	0.63218	0.82853	1.5012	0	-1.3226	0.0073014	0.050033	5.3709	0	-2.6715	0.89281	0.2535	5.5575	524.52	6.3245	0	0
ACP1-6	ACP1	36.565	0	-5.2313	0.97889	0.099831	19.327	1395.6	6.1024	0	0	69.15	0	-6.1324	0.99157	0.026112	71.553	0	-6.181	0.99284	0.034663
ACP1-7	ACP1	103.31	0	-6.7047	0.9933	0.050298	54.605	0	-5.7971	0.96799	0.14901	195.37	0	-7.6174	0.99709	0.014377	202.15	0	-7.6664	0.99782	0.018873
ACP1-8	ACP1	470.73	740.82	0.65309	0.68183	0.75511	248.82	304.26	0.28917	0.70337	0.69797	890.22	11.753	-6.1268	0.99646	0.015399	921.16	2542.3	1.4636	0.00070772	0.015011
ACP1-9	ACP1	61.06	782.3	3.6578	2.45E-08	1.13E-06	32.275	0	-5.0564	0.943	0.21458	115.47	0	-6.8639	0.995	0.018327	119.49	0	-6.9127	0.99596	0.024478
ACP2-1	ACP2	183.18	0	-7.525	0.99646	0.036462	96.825	59.529	-0.69257	0.83836	0.4495	346.42	0	-8.4405	0.9984	0.013738	358.46	107.05	-1.7342	0.91401	0.24478
ACP2-2	ACP2	51.475	1754.3	5.0639	1.90E-57	4.83E-55	27.209	185.2	2.7227	0.00049591	0.0037806	97.347	0	-6.6198	0.99404	0.020426	100.73	0	-6.6686	0.9951	0.027221
ACP2-3	ACP2	417.48	954.17	1.1906	0.53497	0.95982	220.67	2123.2	3.2604	0.00023648	0.001845	789.52	35.26	-4.4463	0.98765	0.03553	816.96	330.06	-1.3049	0.88852	0.30489
ACP2-4	ACP2	28.045	0	-4.8602	0.97174	0.12377	14.824	105.83	2.7551	6.08E-05	0.00048977	53.038	0	-5.7559	0.98898	0.032309	54.88	0	-5.8043	0.99047	0.042604
ACP2-5	ACP2	0	0	-0.4383	6.10E-05	0.00092586	0	0	-0.2481	3.49E-45	4.81E-44	0	0	-0.74102	0.31831	0.65684	0	0	-0.76102	0.45402	0.92402
ACP2-6	ACP2	0	0	-0.4383	6.10E-05	0.00092586	0	0	-0.2481	3.49E-45	4.81E-44	0	0	-0.74102	0.31831	0.65684	0	0	-0.76102	0.45402	0.92402
ACP2-7	ACP2	1.065	0	-1.0461	0.13331	0.40811	0.56294	0	-0.64426	1.90E-11	1.89E-10	2.0141	3.9178	0.7063	0.44628	0.90001	2.0841	0	-1.6248	0.7749	0.55032
ACPL2-1	ACPL2	18.815	0	-4.3085	0.95618	0.17374	9.9452	185.2	4.0885	1.02E-32	1.31E-31	35.582	0	-5.1931	0.98355	0.045331	36.819	0	-5.241	0.9855	0.05837
ACPL2-2	ACPL2	137.39	995.66	2.8484	0.0089755	0.058399	72.619	3624.7	5.622	4.99E-132	1.96E-130	259.82	0	-8.0269	0.99783	0.013745	268.84	16.057	-3.9837	0.98551	0.05837
ACPL2-3	ACPL2	84.135	0	-6.4117	0.99158	0.056394	44.472	0	-5.5069	0.95992	0.17101	159.11	0	-7.3229	0.9964	0.015489	164.64	57.091	-1.5117	0.88668	0.30925
ACPL2-4	ACPL2	58.93	94.825	0.67711	0.56851	0.91583	31.149	0	-5.0067	0.94073	0.22053	111.45	0	-6.8131	0.99481	0.018743	115.32	0	-6.8619	0.99579	0.025044
ACPL2-5	ACPL2	72.065	240.02	1.7219	0.21506	0.5765	38.092	0	-5.2888	0.9525	0.1905	136.29	0	-7.101	0.99578	0.016697	141.02	0	-7.15	0.99666	0.022255
ACPL2-6	ACPL2	146.97	2074.3	3.8099	1.36E-07	5.74E-06	77.685	2096.8	4.7366	6.58E-38	8.73E-37	277.94	0	-8.1238	0.99798	0.013738	287.6	0	-8.1729	0.99859	0.017135
ACPL2-7	ACPL2	0	0	-0.4383	6.10E-05	0.00092586	0	0	-0.2481	3.49E-45	4.81E-44	0	0	-0.74102	0.31831	0.65684	0	0	-0.76102	0.45402	0.92402
ACPL2-8	ACPL2	265.19	85.935	-1.6144	0.93099	0.24785	140.17	59.529	-1.2217	0.8939	0.33054	501.51	0	-8.973	0.99892	0.013738	518.93	0	-9.0222	0.99936	0.014635
ACPP-1	ACPP	133.48	3724.8	4.7921	8.37E-28	1.13E-25	70.555	1.00E+05	10.449	0	0	252.43	5155.8	4.3468	2.54E-86	1.79E-83	261.2	121.32	-1.1	0.8407	0.41153
ACPP-2	ACPP	100.47	471.16	2.2183	0.086556	0.29499	53.104	198.43	1.8821	0.10765	0.33354	190	0	-7.5774	0.997	0.014496	196.6	0	-7.6264	0.99775	0.019074
ACPP-3	ACPP	67.095	0	-6.0895	0.98919	0.064686	35.465	125.67	1.7965	0.10868	0.33615	126.89	0	-6.9987	0.99546	0.017358	131.3	0	-7.0476	0.99637	0.023161
ACPP-4	ACPP	0	0	-0.4383	6.10E-05	0.00092586	0	0	-0.2481	3.49E-45	4.81E-44	0	0	-0.74102	0.31831	0.65684	0	0	-0.76102	0.45402	0.92402
ACPP-5	ACPP	419.97	397.08	-0.080657	0.80674	0.53518	221.98	813.57	1.8691	0.20072	0.52605	794.22	195.89	-2.014	0.92254	0.18715	821.82	371.09	-1.1449	0.86778	0.35186
ACPT-1	ACPT	28.045	0	-4.8602	0.97174	0.12377	14.824	0	-3.984	0.8643	0.39529	53.038	0	-5.7559	0.98898	0.032309	54.88	0	-5.8043	0.99047	0.042604
ACPT-2	ACPT	30.175	231.13	2.8965	0.000289	0.0040996	15.95	185.2	3.4575	1.43E-11	1.43E-10	57.066	0	-5.8596	0.98977	0.030447	59.049	0	-5.9081	0.99119	0.040229
ACPT-3	ACPT	123.9	871.2	2.8039	0.010013	0.062044	65.488	72.758	0.1497	0.68784	0.72382	234.31	0	-7.8784	0.99759	0.013855	242.45	1480.8	2.6057	1.79E-12	1.23E-10
ACPT-4	ACPT	276.9	773.41	1.4785	0.41124	0.89005	146.36	0	-7.2032	0.98911	0.071132	523.66	0	-9.0352	0.99896	0.013738	541.86	0	-9.0844	0.99939	0.014345
ACPT-5	ACPT	248.86	1600.2	2.68	0.03876	0.15782	131.54	1012	2.9341	0.0017468	0.012812	470.62	289.92	-0.69702	0.76797	0.52401	486.98	0	-8.9307	0.9993	0.014989
ACPT-6	ACPT	401.51	1363.1	1.7609	0.33987	0.78815	212.23	687.9	1.6919	0.26074	0.63621	759.31	33.301	-4.4702	0.98785	0.035054	785.69	205.17	-1.932	0.94002	0.18179
ACPT-7	ACPT	180.34	403	1.1557	0.48965	0.98908	95.324	892.94	3.2142	4.58E-05	0.0003708	341.05	9.7945	-4.9858	0.99175	0.025728	352.9	503.11	0.5104	0.28427	0.67012
ACSL1-1	ACSL1	79.52	0	-6.3313	0.99104	0.058297	42.033	0	-5.4274	0.95737	0.17774	150.38	0	-7.2421	0.99618	0.015874	155.61	0	-7.291	0.99703	0.021075
ACSL1-10	ACSL1	415.35	91.861	-2.1647	0.9558	0.17505	219.55	198.43	-0.14518	0.77933	0.56413	785.49	0	-9.6193	0.99933	0.013738	812.79	606.59	-0.42155	0.70018	0.70112
ACSL1-11	ACSL1	21.3	0	-4.479	0.96177	0.15583	11.259	0	-3.6157	0.81433	0.49692	40.282	0	-5.3674	0.98548	0.040672	41.681	0	-5.4155	0.98726	0.052878
ACSL1-12	ACSL1	231.82	0	-7.863	0.99728	0.031026	122.53	6.6144	-4.02	0.98678	0.083173	438.4	0	-8.7794	0.99875	0.013738	453.63	57.091	-2.9683	0.97138	0.10001
ACSL1-13	ACSL1	195.25	539.31	1.4611	0.39045	0.86109	103.21	654.82	2.6539	0.0084988	0.057472	369.25	299.71	-0.30011	0.67683	0.66631	382.08	212.31	-0.84471	0.80116	0.49671
ACSL1-14	ACSL1	106.15	2198.7	4.3597	5.95E-17	5.07E-15	56.106	3069.1	5.7485	4.58E-172	2.08E-170	200.74	0	-7.6563	0.99717	0.014283	207.71	497.76	1.2568	0.036157	0.12045
ACSL1-2	ACSL1	91.591	0	-6.5328	0.99234	0.053806	48.413	0	-5.6268	0.96348	0.16182	173.21	0	-7.4447	0.9967	0.014982	179.23	0	-7.4937	0.99748	0.019818
ACSL1-3	ACSL1	111.12	148.16	0.41191	0.67089	0.77125	58.733	0	-5.9005	0.97044	0.14202	210.14	0	-7.722	0.9973	0.014152	217.44	80.284	-1.4262	0.88006	0.3246
ACSL1-4	ACSL1	67.45	97.788	0.52928	0.61774	0.84922	35.653	66.144	0.87334	0.44433	0.92385	127.56	0	-7.0063	0.99548	0.017312	131.99	51.739	-1.3344	0.86685	0.35392
ACSL1-5	ACSL1	130.29	284.47	1.1206	0.47868	0.97603	68.866	555.61	2.994	0.00026655	0.0020739	246.39	0	-7.9506	0.99771	0.013792	254.95	0	-7.9997	0.99836	0.017616
ACSL1-6	ACSL1	218.68	0	-7.7793	0.9971	0.032372	115.59	145.52	0.32962	0.66637	0.75907	413.56	0	-8.6954	0.99867	0.013738	427.93	0	-8.7446	0.99916	0.015653
ACSL1-7	ACSL1	53.96	0	-5.7803	0.98625	0.074739	28.522	59.529	1.0358	0.36834	0.81273	102.05	0	-6.6872	0.99432	0.019818	105.59	0	-6.736	0.99535	0.026458
ACSL1-8	ACSL1	128.51	1046	3.0152	0.0027117	0.030979	67.928	5509.8	6.321	0	0	243.03	0	-7.9309	0.99768	0.013796	251.48	46.386	-2.4136	0.94919	0.15883
ACSL1-9	ACSL1	49.7	103.71	1.0464	0.43552	0.9213	26.27	39.686	0.57721	0.53033	0.95944	93.991	0	-6.5697	0.99383	0.020927	97.257	0	-6.6185	0.9949	0.027871
ACSL3-1	ACSL3	295.36	2539.5	3.0997	0.0061194	0.04822	156.12	1772.7	3.4968	3.53E-06	3.02E-05	558.57	0	-9.1282	0.99903	0.013738	577.98	3602.1	2.6376	3.90E-18	3.52E-16
ACSL3-10	ACSL3	111.83	0	-6.818	0.99386	0.048237	59.108	952.47	3.9876	4.37E-15	4.65E-14	211.48	72.48	-1.5319	0.88493	0.27115	218.83	233.72	0.094548	0.51036	0.98319
ACSL3-2	ACSL3	68.515	2183.9	4.9741	1.64E-45	3.43E-43	36.216	257.96	2.7988	0.00044993	0.0034387	129.57	125.37	-0.047198	0.62135	0.77323	134.08	194.47	0.53316	0.3329	0.76443
ACSL3-3	ACSL3	43.665	204.47	2.2017	0.048711	0.18899	23.08	46.301	0.974	0.37776	0.82667	82.577	0	-6.385	0.99296	0.022904	85.447	388.93	2.1733	6.55E-05	0.0023773
ACSL3-4	ACSL3	71	0	-6.1699	0.98984	0.062461	37.529	0	-5.2679	0.95172	0.19249	134.27	0	-7.0797	0.99571	0.016825	138.94	294.38	1.0778	0.099457	0.27688
ACSL3-5	ACSL3	228.27	1345.3	2.5539	0.056223	0.21115	120.66	423.32	1.8023	0.18294	0.49207	431.69	64.644	-2.7206	0.95448	0.11384	446.69	1496.9	1.7423	0.00013471	0.0046748
ACSL3-6	ACSL3	107.57	0	-6.7624	0.99359	0.049129	56.857	0	-5.8544	0.96937	0.14499	203.42	0	-7.6754	0.99721	0.014231	210.49	0	-7.7245	0.99793	0.018567
ACSL3-7	ACSL3	133.13	1090.5	3.0246	0.002697	0.030879	70.367	853.25	3.5813	1.68E-08	1.55E-07	251.76	329.1	0.38512	0.44767	0.90266	260.51	0	-8.0307	0.99841	0.017537
ACSL3-8	ACSL3	533.57	1060.9	0.99013	0.60673	0.86522	282.03	52.915	-2.3922	0.95711	0.17841	1009.1	0	-9.9802	0.99949	0.013738	1044.1	1031.2	-0.017935	0.52541	0.95846
ACSL3-9	ACSL3	627.29	2634.3	2.0685	0.26576	0.66868	331.57	2057.1	2.6296	0.031899	0.14866	1186.3	407.45	-1.5394	0.88729	0.2659	1227.5	4346.1	1.8231	4.53E-07	2.10E-05
ACSL4-1	ACSL4	224.36	645.99	1.5215	0.37965	0.84529	118.59	79.373	-0.57335	0.82709	0.47188	424.3	0	-8.7323	0.99871	0.013738	439.04	26.761	-3.9865	0.98703	0.05359
ACSL4-2	ACSL4	76.325	106.68	0.4777	0.63741	0.82201	40.344	0	-5.3696	0.9554	0.18296	144.34	19.589	-2.8195	0.95806	0.10546	149.36	0	-7.2323	0.99688	0.021558
ACSL4-3	ACSL4	29.11	483.01	4.0067	5.63E-17	4.81E-15	15.387	0	-4.0345	0.8699	0.38337	55.052	0	-5.8087	0.98939	0.031358	56.965	403.21	2.8018	8.79E-10	5.12E-08
ACSL4-4	ACSL4	213.36	2658.1	3.6328	1.58E-05	0.0005202	112.77	10616	6.5441	0	0	403.49	331.06	-0.28467	0.67144	0.67679	417.51	73.148	-2.4968	0.95692	0.13852
ACSL4-5	ACSL4	280.1	456.34	0.70221	0.6455	0.81027	148.05	3909.1	4.7133	7.44E-30	9.31E-29	529.7	305.59	-0.7916	0.78555	0.48648	548.11	1058	0.94749	0.0687	0.2031
ACSL4-6	ACSL4	137.03	903.8	2.7126	0.018287	0.090438	72.431	211.66	1.5341	0.24349	0.6051	259.15	0	-8.0232	0.99783	0.013745	268.15	0	-8.0723	0.99846	0.017442
ACSL4-7	ACSL4	180.7	0	-7.5054	0.99641	0.036809	95.512	158.75	0.727	0.54958	0.93235	341.72	0	-8.4209	0.99837	0.013738	353.6	0	-8.47	0.99892	0.016375
ACSL5-1	ACSL5	1.42	0	-1.275	0.2751	0.68451	0.75058	0	-0.80783	1.23E-07	1.10E-06	2.6854	0	-1.8818	0.78983	0.47731	2.7788	0	-1.9179	0.8256	0.44394
ACSL5-2	ACSL5	189.22	65.192	-1.5229	0.92332	0.26874	100.02	178.59	0.83012	0.51956	0.97439	357.84	0	-8.4872	0.99845	0.013738	370.27	0	-8.5363	0.99899	0.016223
ACSL5-3	ACSL5	145.91	1129	2.9434	0.0055129	0.045773	77.122	806.95	3.3705	2.05E-06	1.77E-05	275.93	5.8767	-5.3317	0.99385	0.020898	285.52	576.26	1.0106	0.08155	0.23434
ACSL5-4	ACSL5	166.14	1114.2	2.7382	0.020198	0.096783	87.818	1819	4.3569	9.07E-22	1.05E-20	314.2	0	-8.3001	0.99822	0.013738	325.11	274.75	-0.24202	0.63551	0.82425
ACSL5-5	ACSL5	170.4	2086.1	3.6061	1.02E-05	0.00034347	90.07	1706.5	4.2288	3.35E-18	3.71E-17	322.25	466.22	0.53144	0.37631	0.76873	333.45	0	-8.3857	0.99884	0.01657
ACSL6-1	ACSL6	356.42	1309.8	1.8747	0.28901	0.70785	188.4	5046.8	4.7362	1.50E-28	1.85E-27	674.05	0	-9.3988	0.99921	0.013738	697.47	51.739	-3.7273	0.98639	0.055698
ACSL6-10	ACSL6	220.1	669.7	1.601	0.3494	0.8023	116.34	198.43	0.76519	0.54811	0.93385	416.24	0	-8.7047	0.99868	0.013738	430.71	351.47	-0.29257	0.65177	0.79396
ACSL6-11	ACSL6	580.43	1294.9	1.1563	0.56601	0.91928	306.8	231.5	-0.40474	0.82365	0.47897	1097.7	0	-10.102	0.99953	0.013738	1135.8	149.86	-2.9137	0.97864	0.07911
ACSL6-12	ACSL6	145.91	1505.3	3.3581	0.00015522	0.0022701	77.122	198.43	1.3521	0.31638	0.73057	275.93	107.74	-1.3486	0.8662	0.31247	285.52	0	-8.1625	0.99858	0.017154
ACSL6-13	ACSL6	174.66	32.596	-2.3864	0.95846	0.16662	92.322	449.78	2.2721	0.045752	0.18602	330.31	0	-8.372	0.99831	0.013738	341.79	0	-8.4212	0.99887	0.016466
ACSL6-14	ACSL6	0	0	-0.4383	6.10E-05	0.00092586	0	0	-0.2481	3.49E-45	4.81E-44	0	0	-0.74102	0.31831	0.65684	0	0	-0.76102	0.45402	0.92402
ACSL6-2	ACSL6	124.61	323	1.3671	0.38942	0.85983	65.864	119.06	0.84445	0.49126	0.98876	235.65	0	-7.8866	0.9976	0.013845	243.84	0	-7.9357	0.99827	0.017793
ACSL6-3	ACSL6	13.49	0	-3.857	0.93675	0.2311	7.1305	0	-3.0233	0.68566	0.72685	25.512	0	-4.7286	0.97707	0.060796	26.398	0	-4.776	0.97962	0.076044
ACSL6-4	ACSL6	144.49	334.85	1.2069	0.45689	0.94948	76.372	0	-6.2737	0.97782	0.11869	273.24	0	-8.0993	0.99794	0.013738	282.74	87.421	-1.6821	0.90686	0.26172
ACSL6-5	ACSL6	51.12	0	-5.7038	0.9854	0.077666	27.021	0	-4.8084	0.93065	0.24467	96.676	0	-6.6099	0.994	0.020527	100.04	437.1	2.1164	8.62E-05	0.0030801
ACSL6-6	ACSL6	8.8751	0	-3.3038	0.89923	0.33128	4.6911	0	-2.5087	0.49709	0.99572	16.784	0	-4.1525	0.96521	0.088768	17.367	205.17	3.4886	8.60E-17	7.34E-15
ACSL6-7	ACSL6	4.97	0	-2.5777	0.80566	0.53646	2.627	0	-1.8588	0.16174	0.4495	9.3991	0	-3.3784	0.93823	0.15122	9.7257	0	-3.423	0.94556	0.16789
ACSL6-8	ACSL6	44.73	0	-5.5151	0.98309	0.08565	23.643	0	-4.6231	0.91959	0.27134	84.591	0	-6.4194	0.99313	0.022521	87.531	0	-6.4681	0.99426	0.029995
ACSL6-9	ACSL6	421.74	7390.4	4.128	4.77E-08	2.14E-06	222.92	6270.4	4.8077	7.70E-30	9.62E-29	797.58	1.9589	-8.0762	0.99934	0.013738	825.29	281.89	-1.5464	0.9135	0.24602
ACTB-1	ACTB	11.36	94.825	2.9547	2.72E-06	9.92E-05	6.0047	178.59	4.6802	2.90E-94	9.83E-93	21.484	0	-4.4908	0.97278	0.070987	22.23	0	-4.5379	0.97577	0.087409
ACTB-10	ACTB	23.075	0	-4.5895	0.96499	0.14565	12.197	0	-3.7221	0.83059	0.46442	43.638	0	-5.4802	0.9866	0.037989	45.155	14.273	-1.5955	0.89523	0.28902
ACTB-11	ACTB	7.455	109.64	3.7099	3.03E-20	3.03E-18	3.9406	0	-2.3047	0.39813	0.85596	14.099	0	-3.9163	0.95864	0.10407	14.588	0	-3.9624	0.96324	0.12182
ACTB-12	ACTB	329.8	0	-8.3698	0.99817	0.022854	174.32	39.686	-2.1074	0.94519	0.20932	623.69	0	-9.287	0.99914	0.013738	645.37	44.602	-3.8252	0.98702	0.053622
ACTB-13	ACTB	304.59	154.09	-0.9785	0.89333	0.34609	161	112.44	-0.51401	0.82507	0.47648	576.03	0	-9.1725	0.99906	0.013738	596.04	0	-9.2217	0.99947	0.013575
ACTB-2	ACTB	27.335	0	-4.8245	0.97093	0.1265	14.449	0	-3.9494	0.8603	0.40395	51.695	0	-5.7196	0.9887	0.033004	53.491	0	-5.7679	0.9902	0.043497
ACTB-3	ACTB	131	1241.6	3.2348	0.00042934	0.0059861	69.241	343.95	2.296	0.033066	0.15218	247.73	0	-7.9584	0.99772	0.013778	256.34	48.171	-2.3878	0.94825	0.16105
ACTB-4	ACTB	3.905	207.43	5.4092	1.3777e-311	0.00E+00	2.0641	0	-1.6155	0.061569	0.22589	7.385	0	-3.0678	0.92163	0.18901	7.6416	0	-3.1113	0.9315	0.20264
ACTB-5	ACTB	468.6	74.082	-2.6449	0.96899	0.13293	247.69	0	-7.9582	0.99389	0.042522	886.2	0	-9.7931	0.99941	0.013738	916.99	155.22	-2.5549	0.96792	0.10952
ACTB-6	ACTB	406.12	2675.8	2.717	0.051588	0.1973	214.67	5304.7	4.6207	1.78E-23	2.11E-22	768.04	0	-9.5869	0.99931	0.013738	794.73	1125.8	0.50184	0.24086	0.58276
ACTB-7	ACTB	431.68	305.22	-0.49876	0.85686	0.43041	228.18	0	-7.8403	0.99331	0.046277	816.38	0	-9.6749	0.99936	0.013738	844.74	17.841	-5.4883	0.99672	0.022086
ACTB-8	ACTB	62.835	2.9633	-4.0096	0.98838	0.067451	33.213	0	-5.0965	0.94477	0.2102	118.83	0	-6.9049	0.99514	0.01802	122.96	0	-6.9537	0.99609	0.024075
ACTB-9	ACTB	12.07	0	-3.7082	0.92846	0.25455	6.3799	0	-2.8836	0.64287	0.79477	22.826	0	-4.5745	0.97438	0.067182	23.619	0	-4.6217	0.9772	0.08318
ACTN1-1	ACTN1	0	0	-0.4383	6.10E-05	0.00092586	0	0	-0.2481	3.49E-45	4.81E-44	0	0	-0.74102	0.31831	0.65684	0	0	-0.76102	0.45402	0.92402
ACTN1-10	ACTN1	100.47	0	-6.6648	0.99309	0.051029	53.104	52.915	-0.0050392	0.71512	0.67794	190	0	-7.5774	0.997	0.014496	196.6	0	-7.6264	0.99775	0.019074
ACTN1-11	ACTN1	69.225	0	-6.1339	0.98956	0.063468	36.591	0	-5.2323	0.95036	0.1963	130.92	0	-7.0435	0.9956	0.017071	135.46	44.602	-1.5813	0.89227	0.29594
ACTN1-12	ACTN1	29.11	0	-4.9122	0.97288	0.12001	15.387	152.13	3.2241	1.16E-08	1.08E-07	55.052	0	-5.8087	0.98939	0.031358	56.965	0	-5.8571	0.99084	0.041408
ACTN1-13	ACTN1	269.45	483.01	0.8397	0.6084	0.8629	142.42	866.48	2.5966	0.016778	0.098954	509.56	0	-8.9959	0.99893	0.013738	527.27	253.34	-1.0545	0.84403	0.40418
ACTN1-14	ACTN1	383.05	450.42	0.23318	0.7556	0.63097	202.47	152.13	-0.41005	0.816	0.49428	724.4	0	-9.5026	0.99927	0.013738	749.57	0	-9.5518	0.99962	0.011244
ACTN1-2	ACTN1	69.935	0	-6.1484	0.98967	0.0631	36.966	33.072	-0.15613	0.73625	0.64199	132.26	0	-7.0581	0.99565	0.016978	136.85	30.33	-2.1375	0.93222	0.20114
ACTN1-3	ACTN1	63.19	85.935	0.43758	0.63863	0.82026	33.401	198.43	2.5354	0.003694	0.026287	119.5	0	-6.9129	0.99517	0.017964	123.65	1138.3	3.1921	2.34E-22	2.45E-20
ACTN1-4	ACTN1	580.78	1570.5	1.4336	0.48138	0.97942	306.99	218.27	-0.49014	0.83413	0.45827	1098.3	0	-10.102	0.99953	0.013738	1136.5	849.23	-0.41996	0.70487	0.69182
ACTN1-5	ACTN1	327.31	411.89	0.33071	0.73233	0.6718	173.01	224.89	0.37645	0.67074	0.75162	618.99	17.63	-5.0565	0.99208	0.024969	640.5	82.068	-2.9491	0.97382	0.093071
ACTN1-6	ACTN1	106.15	216.32	1.0202	0.49784	0.99858	56.106	0	-5.8356	0.96893	0.14622	200.74	0	-7.6563	0.99717	0.014283	207.71	0	-7.7054	0.99789	0.018674
ACTN1-7	ACTN1	58.575	0	-5.8966	0.98744	0.070736	30.962	0	-4.9983	0.94033	0.22148	110.77	0	-6.8044	0.99478	0.018805	114.62	0	-6.8533	0.99576	0.025131
ACTN1-8	ACTN1	151.59	0	-7.2535	0.99563	0.040979	80.125	26.458	-1.5629	0.91359	0.28531	286.67	0	-8.1683	0.99805	0.013738	296.63	157	-0.91361	0.81134	0.47473
ACTN1-9	ACTN1	151.94	314.11	1.0429	0.51444	0.98462	80.312	0	-6.3454	0.97901	0.11465	287.34	0	-8.1716	0.99805	0.013738	297.33	71.364	-2.0436	0.93247	0.20053
ACTN4-1	ACTN4	664.92	3069.9	2.2053	0.22261	0.59114	351.46	2202.6	2.6443	0.031556	0.14771	1257.5	43.096	-4.8349	0.99094	0.027618	1301.2	595.89	-1.1254	0.87788	0.32897
ACTN4-10	ACTN4	91.236	0	-6.5273	0.99231	0.053938	48.225	0	-5.6213	0.96333	0.16206	172.54	0	-7.4391	0.99669	0.015005	178.54	0	-7.4881	0.99747	0.019854
ACTN4-11	ACTN4	51.475	26.669	-0.92335	0.86381	0.41491	27.209	0	-4.8181	0.93118	0.24329	97.347	0	-6.6198	0.99404	0.020426	100.73	0	-6.6686	0.9951	0.027221
ACTN4-12	ACTN4	46.505	82.972	0.82181	0.50848	0.99154	24.582	476.24	4.2215	1.05E-27	1.28E-26	87.948	0	-6.4749	0.9934	0.021917	91.004	26.761	-1.7286	0.90394	0.26871
ACTN4-13	ACTN4	186.38	0	-7.5498	0.99653	0.036052	98.514	0	-6.6368	0.98321	0.098996	352.46	0	-8.4654	0.99843	0.013738	364.71	55.307	-2.6993	0.96244	0.12415
ACTN4-14	ACTN4	275.13	2548.4	3.2068	0.0026397	0.03044	145.43	0	-7.194	0.98904	0.071539	520.3	0	-9.026	0.99896	0.013738	538.38	0	-9.0752	0.99939	0.014381
ACTN4-15	ACTN4	106.15	0	-6.7434	0.9935	0.049526	56.106	85.987	0.60716	0.55939	0.91859	200.74	0	-7.6563	0.99717	0.014283	207.71	71.364	-1.5282	0.88999	0.30138
ACTN4-16	ACTN4	95.496	684.52	2.8287	0.0058934	0.047318	50.477	158.75	1.6338	0.18261	0.49148	180.6	0	-7.5046	0.99684	0.014753	186.87	256.91	0.45712	0.34898	0.79538
ACTN4-2	ACTN4	6.39	0	-2.8856	0.85408	0.43622	3.3776	0	-2.1301	0.30537	0.71136	12.084	0	-3.7098	0.95182	0.11983	12.504	0	-3.7554	0.95728	0.13751
ACTN4-3	ACTN4	74.55	157.05	1.0649	0.45831	0.95106	39.406	119.06	1.5711	0.18761	0.50122	140.99	0	-7.1496	0.99592	0.016404	145.88	0	-7.1985	0.99679	0.021856
ACTN4-4	ACTN4	204.84	998.62	2.2799	0.11346	0.36245	108.27	945.86	3.1152	0.0002116	0.0016558	387.38	0	-8.6013	0.99857	0.013738	400.84	0	-8.6505	0.99909	0.015921
ACTN4-5	ACTN4	268.74	761.56	1.4993	0.40162	0.87644	142.05	271.19	0.92812	0.50751	0.99042	508.22	0	-8.9921	0.99893	0.013738	525.88	0	-9.0413	0.99937	0.014557
ACTN4-6	ACTN4	272.29	1416.4	2.3748	0.10584	0.3439	143.92	1468.4	3.3418	2.81E-05	0.00022953	514.93	0	-9.011	0.99895	0.013738	532.83	71.364	-2.883	0.97069	0.10189
ACTN4-7	ACTN4	85.2	231.13	1.4292	0.33656	0.78308	45.035	66.144	0.54453	0.56779	0.90584	161.13	0	-7.341	0.99645	0.015416	166.73	0	-7.39	0.99726	0.020441
ACTN4-8	ACTN4	338.67	4862.7	3.8398	4.01E-06	0.00014282	179.01	11258	5.9668	7.61E-158	3.29E-156	640.48	1147.9	0.84081	0.21077	0.47859	662.73	413.91	-0.67781	0.77251	0.55542
ACTN4-9	ACTN4	107.21	216.32	1.006	0.50317	0.99766	56.669	171.97	1.5847	0.20787	0.54004	202.75	0	-7.6707	0.9972	0.014249	209.8	0	-7.7197	0.99792	0.018605
ACVR1-1	ACVR1	41.18	0	-5.3985	0.98148	0.091114	21.767	0	-4.5089	0.91184	0.28921	77.878	0	-6.3015	0.99253	0.02391	80.584	0	-6.3502	0.99371	0.03183
ACVR1-10	ACVR1	79.165	74.082	-0.094519	0.76083	0.62142	41.845	0	-5.4211	0.95716	0.17823	149.71	0	-7.2357	0.99617	0.015894	154.92	0	-7.2846	0.99701	0.021112
ACVR1-11	ACVR1	230.04	1834.3	2.9898	0.0082052	0.055789	121.59	509.31	2.0575	0.10512	0.32826	435.04	162.59	-1.4144	0.87288	0.2976	450.16	165.92	-1.4345	0.89051	0.30013
ACVR1-12	ACVR1	173.6	165.94	-0.064664	0.7793	0.58727	91.759	1203.8	3.6992	3.98E-09	3.74E-08	328.3	0	-8.3632	0.9983	0.013738	339.7	626.22	0.88045	0.11628	0.31613
ACVR1-13	ACVR1	152.3	494.87	1.6936	0.28569	0.70214	80.5	112.44	0.47712	0.61397	0.83886	288.01	0	-8.175	0.99805	0.013738	298.02	51.739	-2.5033	0.95409	0.14602
ACVR1-14	ACVR1	159.04	53.339	-1.5584	0.92377	0.2681	84.065	0	-6.4105	0.98003	0.11096	300.77	0	-8.2373	0.99814	0.013738	311.22	0	-8.2864	0.99873	0.016852
ACVR1-2	ACVR1	47.215	0	-5.5914	0.98407	0.082325	24.957	0	-4.698	0.92427	0.26023	89.291	0	-6.4965	0.9935	0.021694	92.394	0	-6.5453	0.9946	0.028899
ACVR1-3	ACVR1	22.72	0	-4.568	0.96439	0.14751	12.009	0	-3.7015	0.82756	0.47082	42.967	0	-5.4584	0.98639	0.038483	44.46	0	-5.5065	0.98809	0.050263
ACVR1-4	ACVR1	193.48	577.84	1.5736	0.34906	0.80186	102.27	0	-6.6902	0.98388	0.096236	365.89	0	-8.5192	0.99849	0.013738	378.61	74.932	-2.3217	0.94899	0.15908
ACVR1-5	ACVR1	308.14	0	-8.2721	0.99803	0.024335	162.88	0	-7.3565	0.99032	0.064466	582.74	0	-9.1892	0.99908	0.013738	602.99	28.546	-4.3535	0.99114	0.04042
ACVR1-6	ACVR1	69.935	121.49	0.78813	0.54495	0.94695	36.966	0	-5.2466	0.95091	0.19478	132.26	0	-7.0581	0.99565	0.016978	136.85	0	-7.107	0.99654	0.02265
ACVR1-7	ACVR1	207.32	613.4	1.5604	0.35937	0.81738	109.58	211.66	0.94339	0.48749	0.98337	392.07	0	-8.6187	0.99859	0.013738	405.7	0	-8.6678	0.9991	0.015873
ACVR1-8	ACVR1	104.73	38.522	-1.4196	0.91188	0.29951	55.355	0	-5.8165	0.96846	0.14762	198.05	0	-7.637	0.99713	0.014336	204.93	0	-7.686	0.99786	0.018772
ACVR1-9	ACVR1	164.01	94.825	-0.78409	0.86738	0.4069	86.692	0	-6.4544	0.98069	0.1084	310.17	0	-8.2816	0.9982	0.013738	320.95	66.011	-2.2643	0.94473	0.16998
ACVR1B-1	ACVR1B	85.2	367.45	2.0957	0.10814	0.34971	45.035	0	-5.5247	0.96047	0.16969	161.13	0	-7.341	0.99645	0.015416	166.73	289.02	0.79007	0.19893	0.49685
ACVR1B-2	ACVR1B	246.02	397.08	0.68844	0.64236	0.81477	130.04	152.13	0.22477	0.69457	0.71145	465.25	0	-8.865	0.99883	0.013738	481.42	663.68	0.46238	0.29121	0.68406
ACVR1B-3	ACVR1B	809.05	5010.9	2.6293	0.10652	0.34571	427.64	9967.9	4.5396	4.00E-17	4.38E-16	1530	2049	0.42113	0.37187	0.76033	1583.2	2060.6	0.38003	0.27443	0.65064
ACVR1B-4	ACVR1B	283.65	112.6	-1.3252	0.9159	0.28877	149.93	403.48	1.4222	0.33631	0.76254	536.42	19.589	-4.7061	0.9897	0.030635	555.06	355.03	-0.64322	0.76079	0.57933
ACVR1B-5	ACVR1B	167.21	417.82	1.3161	0.42991	0.91388	88.381	410.09	2.2014	0.056858	0.21457	316.21	0	-8.3093	0.99824	0.013738	327.2	0	-8.3584	0.99881	0.016678
ACVR1B-6	ACVR1B	45.795	0	-5.5483	0.98352	0.084143	24.206	0	-4.6557	0.92166	0.26656	86.606	0	-6.453	0.99329	0.022153	89.615	12.489	-2.748	0.95807	0.13569
ACVR1B-7	ACVR1B	47.215	0	-5.5914	0.98407	0.082325	24.957	0	-4.698	0.92427	0.26023	89.291	0	-6.4965	0.9935	0.021694	92.394	0	-6.5453	0.9946	0.028899
ACVR1C-1	ACVR1C	82.005	0	-6.3751	0.99134	0.057266	43.346	0	-5.4707	0.95878	0.17396	155.08	0	-7.2862	0.9963	0.015657	160.47	0	-7.3352	0.99713	0.02077
ACVR1C-10	ACVR1C	421.39	2192.8	2.3768	0.13358	0.40874	222.74	5066.6	4.5014	8.38E-20	9.52E-19	796.91	838.41	0.073162	0.54144	0.92291	824.6	1495.1	0.85767	0.077254	0.22391
ACVR1C-2	ACVR1C	619.12	2305.4	1.895	0.32681	0.76751	327.25	833.41	1.3459	0.41679	0.88415	1170.9	97.945	-3.566	0.97693	0.061152	1211.5	280.1	-2.1089	0.9567	0.1391
ACVR1C-3	ACVR1C	35.145	0	-5.1757	0.97795	0.10296	18.577	0	-4.2911	0.89476	0.32826	66.465	0	-6.0761	0.99123	0.026917	68.774	0	-6.1246	0.99252	0.035708
ACVR1C-4	ACVR1C	0	0	-0.4383	6.10E-05	0.00092586	0	0	-0.2481	3.49E-45	4.81E-44	0	0	-0.74102	0.31831	0.65684	0	0	-0.76102	0.45402	0.92402
ACVR1C-5	ACVR1C	67.095	0	-6.0895	0.98919	0.064686	35.465	0	-5.1884	0.94862	0.20064	126.89	0	-6.9987	0.99546	0.017358	131.3	8.9205	-3.7372	0.98117	0.071566
ACVR1C-6	ACVR1C	115.38	1069.7	3.2017	0.00043449	0.0060529	60.985	4034.8	6.0248	9.43E-246	5.08E-244	218.19	56.808	-1.9228	0.91547	0.2032	225.77	132.02	-0.76958	0.78151	0.53725
ACVR1C-7	ACVR1C	84.135	0	-6.4117	0.99158	0.056394	44.472	0	-5.5069	0.95992	0.17101	159.11	0	-7.3229	0.9964	0.015489	164.64	0	-7.3719	0.99722	0.020537
ACVR1C-8	ACVR1C	191.7	761.56	1.9845	0.20043	0.54856	101.33	244.73	1.2639	0.36839	0.81273	362.53	0	-8.506	0.99847	0.013738	375.13	272.97	-0.45724	0.70569	0.69016
ACVR1C-9	ACVR1C	50.41	0	-5.684	0.98518	0.078434	26.646	19.843	-0.40748	0.77618	0.56931	95.333	0	-6.59	0.99392	0.020732	98.646	0	-6.6387	0.99498	0.027627
ACVR2A-1	ACVR2A	5.68	0	-2.7399	0.83316	0.48104	3.0023	0	-2.0008	0.23525	0.58923	10.742	0	-3.5536	0.94586	0.13363	11.115	0	-3.5987	0.95213	0.15093
ACVR2A-10	ACVR2A	330.51	1336.4	2.0124	0.23373	0.61162	174.7	2897.1	4.0439	1.00E-11	1.01E-10	625.04	0	-9.2901	0.99914	0.013738	646.76	26.761	-4.5443	0.99253	0.035708
ACVR2A-11	ACVR2A	149.81	601.54	1.9983	0.17695	0.50261	79.186	826.8	3.3678	2.38E-06	2.05E-05	283.31	331.06	0.22394	0.50872	0.98371	293.16	280.1	-0.065499	0.56946	0.92402
ACVR2A-12	ACVR2A	0	0	-0.4383	6.10E-05	0.00092586	0	0	-0.2481	3.49E-45	4.81E-44	0	0	-0.74102	0.31831	0.65684	0	0	-0.76102	0.45402	0.92402
ACVR2A-13	ACVR2A	9.5851	0	-3.404	0.90754	0.31037	5.0664	0	-2.6008	0.53734	0.94878	18.127	0	-4.2575	0.96777	0.082769	18.757	0	-4.3043	0.9713	0.10001
ACVR2A-14	ACVR2A	100.11	0	-6.6598	0.99306	0.051105	52.916	0	-5.7526	0.96687	0.15223	189.32	0	-7.5723	0.99699	0.014508	195.9	0	-7.6213	0.99774	0.019087
ACVR2A-2	ACVR2A	21.655	0	-4.5018	0.96246	0.15371	11.446	0	-3.6377	0.81782	0.49047	40.953	0	-5.3907	0.98571	0.040102	42.376	0	-5.4388	0.98748	0.052207
ACVR2A-3	ACVR2A	614.15	4033	2.7132	0.071325	0.25436	324.63	9260.1	4.8299	2.29E-27	2.80E-26	1161.5	975.54	-0.25143	0.6494	0.71952	1201.8	399.64	-1.586	0.92577	0.21682
ACVR2A-4	ACVR2A	187.8	0	-7.5607	0.99656	0.035884	99.264	0	-6.6477	0.98335	0.098431	355.15	0	-8.4763	0.99844	0.013738	367.49	37.466	-3.26	0.97609	0.086606
ACVR2A-5	ACVR2A	84.135	0	-6.4117	0.99158	0.056394	44.472	0	-5.5069	0.95992	0.17101	159.11	0	-7.3229	0.9964	0.015489	164.64	71.364	-1.1947	0.85053	0.38964
ACVR2A-6	ACVR2A	126.38	180.76	0.51288	0.65278	0.7992	66.802	350.56	2.3744	0.022713	0.12064	239	0	-7.9069	0.99764	0.013824	247.31	340.76	0.46085	0.33063	0.76007
ACVR2A-7	ACVR2A	207.68	1561.6	2.9046	0.011497	0.066994	109.77	11211	6.6613	0	0	392.75	2348.7	2.5772	5.79E-08	7.72E-06	406.39	3903.6	3.2607	1.31E-39	2.22E-37
ACVR2A-8	ACVR2A	26.625	0	-4.7879	0.97008	0.12931	14.073	0	-3.9139	0.85607	0.41298	50.352	0	-5.6824	0.98839	0.033733	52.102	0	-5.7307	0.98993	0.044399
ACVR2A-9	ACVR2A	217.26	0	-7.7699	0.99708	0.032519	114.84	0	-6.856	0.9858	0.087805	410.87	0	-8.6861	0.99866	0.013738	425.15	0	-8.7352	0.99916	0.015698
ACVR2B-1	ACVR2B	36.92	0	-5.2449	0.97911	0.099032	19.515	0	-4.3586	0.90041	0.31518	69.822	0	-6.1461	0.99165	0.025922	72.248	0	-6.1947	0.99291	0.034413
ACVR2B-2	ACVR2B	75.26	0	-6.2529	0.99048	0.06027	39.781	105.83	1.3894	0.25515	0.62601	142.33	0	-7.1632	0.99596	0.016326	147.27	76.716	-0.93198	0.81077	0.47602
ACVR2B-3	ACVR2B	221.88	726	1.7057	0.31183	0.74487	117.28	926.01	2.9704	0.0010452	0.0077987	419.6	0	-8.7163	0.99869	0.013738	434.18	35.682	-3.5685	0.98201	0.068978
ACVR2B-4	ACVR2B	149.46	343.74	1.1962	0.46297	0.95736	78.999	205.05	1.3649	0.3132	0.72569	282.64	0	-8.1479	0.99802	0.013738	292.46	0	-8.197	0.99862	0.017096
ACVR2B-5	ACVR2B	195.25	1674.2	3.0936	0.003245	0.034659	103.21	165.36	0.67488	0.56925	0.90375	369.25	0	-8.5324	0.9985	0.013738	382.08	41.034	-3.188	0.97492	0.089844
ACVR2B-6	ACVR2B	7.1	0	-3.0179	0.87049	0.3995	3.7529	39.686	3.0977	6.15E-13	6.33E-12	13.427	0	-3.8507	0.95659	0.10877	13.894	0	-3.8966	0.96145	0.12662
ACVR2B-7	ACVR2B	539.25	8045.3	3.8966	1.03E-05	0.00034803	285.03	15564	5.7659	1.11E-102	3.92E-101	1019.8	1966.7	0.94685	0.14863	0.34481	1055.2	315.78	-1.7374	0.93385	0.19709
ACVRL1-1	ACVRL1	90.881	0	-6.5217	0.99227	0.054032	48.037	39.686	-0.26934	0.76365	0.59147	171.87	0	-7.4335	0.99667	0.015024	177.84	285.46	0.67963	0.24495	0.59132
ACVRL1-10	ACVRL1	37.63	118.53	1.6296	0.19601	0.54006	19.89	2923.6	7.1292	0	0	71.164	129.29	0.85235	0.29837	0.65684	73.637	148.08	0.99812	0.16832	0.43133
ACVRL1-11	ACVRL1	1.065	0	-1.0461	0.13331	0.40811	0.56294	0	-0.64426	1.90E-11	1.89E-10	2.0141	0	-1.5917	0.72411	0.61586	2.0841	0	-1.6248	0.7749	0.55032
ACVRL1-12	ACVRL1	53.605	0	-5.771	0.98615	0.075083	28.334	0	-4.8745	0.9342	0.2361	101.38	0	-6.6777	0.99429	0.019899	104.9	1329.2	3.6508	2.03E-40	3.51E-38
ACVRL1-13	ACVRL1	16.33	992.7	5.8415	1.12E-273	9.54E-271	8.6317	1726.4	7.4866	0	0	30.883	0	-4.9947	0.98105	0.051302	31.956	0	-5.0425	0.98323	0.065343
ACVRL1-14	ACVRL1	257.73	74.082	-1.7849	0.93868	0.22608	136.23	6.6144	-4.1717	0.98822	0.075877	487.41	0	-8.9319	0.99888	0.013738	504.34	438.89	-0.20013	0.61605	0.86076
ACVRL1-2	ACVRL1	12.425	0	-3.7469	0.93072	0.24809	6.5676	0	-2.9198	0.65451	0.77635	23.498	0	-4.6146	0.97511	0.06545	24.314	0	-4.6619	0.97786	0.081236
ACVRL1-3	ACVRL1	43.31	0	-5.4696	0.98248	0.087757	22.893	0	-4.5785	0.91665	0.27812	81.906	0	-6.3734	0.9929	0.023047	84.752	0	-6.4221	0.99405	0.030688
ACVRL1-4	ACVRL1	167.21	1606.1	3.2562	0.00062886	0.008599	88.381	1349.3	3.9172	3.59E-12	3.63E-11	316.21	411.37	0.3785	0.44294	0.89372	327.2	0	-8.3584	0.99881	0.016678
ACVRL1-5	ACVRL1	62.48	0	-5.9882	0.9883	0.067757	33.026	648.21	4.254	4.12E-26	4.98E-25	118.16	0	-6.8968	0.99511	0.018086	122.27	0	-6.9456	0.99606	0.024164
ACVRL1-6	ACVRL1	190.99	314.11	0.7148	0.62267	0.84207	100.95	4213.4	5.3693	3.35E-83	1.08E-81	361.19	1051.9	1.5396	0.025084	0.065935	373.74	280.1	-0.4148	0.69275	0.71553
ACVRL1-7	ACVRL1	15.265	0	-4.0237	0.94482	0.20765	8.0688	0	-3.1809	0.72744	0.65614	28.869	0	-4.9006	0.97973	0.054434	29.872	0	-4.9482	0.98203	0.068915
ACVRL1-8	ACVRL1	35.855	0	-5.2038	0.97843	0.10135	18.952	0	-4.3185	0.89709	0.32294	67.807	0	-6.1045	0.9914	0.026512	70.164	0	-6.1531	0.99268	0.035178
ACVRL1-9	ACVRL1	113.25	4264.1	5.2224	4.95E-53	1.18E-50	59.859	17813	8.1933	0	0	214.16	1913.9	3.1537	2.10E-15	4.26E-13	221.61	153.43	-0.52752	0.72529	0.6512
ADAM10-1	ADAM10	74.905	0	-6.2461	0.99043	0.060462	39.593	0	-5.3432	0.95447	0.18548	141.66	0	-7.1564	0.99594	0.016366	146.58	0	-7.2053	0.99681	0.021805
ADAM10-10	ADAM10	83.78	0	-6.4057	0.99155	0.056529	44.284	0	-5.5009	0.95974	0.17151	158.44	0	-7.3169	0.99638	0.015515	163.95	0	-7.3659	0.9972	0.020567
ADAM10-11	ADAM10	67.095	124.46	0.88157	0.51272	0.98661	35.465	79.373	1.1402	0.34308	0.7734	126.89	0	-6.9987	0.99546	0.017358	131.3	267.61	1.0218	0.12175	0.32818
ADAM10-12	ADAM10	73.13	0	-6.212	0.99017	0.06137	38.655	0	-5.3094	0.95326	0.18857	138.3	29.384	-2.1968	0.93229	0.16479	143.11	135.59	-0.077267	0.59169	0.90573
ADAM10-13	ADAM10	299.98	260.77	-0.20137	0.8141	0.5202	158.56	105.83	-0.57879	0.83282	0.46039	567.3	0	-9.1505	0.99905	0.013738	587.01	0	-9.1997	0.99946	0.01369
ADAM10-14	ADAM10	0	0	-0.4383	6.10E-05	0.00092586	0	0	-0.2481	3.49E-45	4.81E-44	0	0	-0.74102	0.31831	0.65684	0	0	-0.76102	0.45402	0.92402
ADAM10-15	ADAM10	61.06	0	-5.9556	0.988	0.068771	32.275	0	-5.0564	0.943	0.21458	115.47	0	-6.8639	0.995	0.018327	119.49	0	-6.9127	0.99596	0.024478
ADAM10-16	ADAM10	56.445	0	-5.8441	0.98691	0.072486	29.836	0	-4.9465	0.93785	0.22699	106.75	0	-6.7515	0.99458	0.01924	110.46	53.523	-1.0315	0.82673	0.44201
ADAM10-2	ADAM10	19.17	0	-4.3341	0.95707	0.17093	10.133	0	-3.4768	0.79044	0.54296	36.253	0	-5.2193	0.98386	0.044609	37.513	0	-5.2673	0.98578	0.057544
ADAM10-3	ADAM10	62.48	0	-5.9882	0.9883	0.067757	33.026	119.06	1.819	0.098449	0.31267	118.16	0	-6.8968	0.99511	0.018086	122.27	0	-6.9456	0.99606	0.024164
ADAM10-4	ADAM10	151.94	346.7	1.1849	0.46796	0.96331	80.312	0	-6.3454	0.97901	0.11465	287.34	0	-8.1716	0.99805	0.013738	297.33	0	-8.2208	0.99865	0.01702
ADAM10-5	ADAM10	382.34	465.23	0.28244	0.74691	0.64642	202.09	99.216	-1.019	0.88141	0.35855	723.06	0	-9.5	0.99927	0.013738	748.18	335.41	-1.1551	0.86691	0.3538
ADAM10-6	ADAM10	206.97	97.788	-1.0739	0.89535	0.34144	109.4	85.987	-0.34383	0.79385	0.53639	391.4	0	-8.6162	0.99859	0.013738	405	305.08	-0.40759	0.69057	0.71976
ADAM10-7	ADAM10	56.8	136.31	1.2483	0.37174	0.83423	30.023	0	-4.9553	0.93827	0.22603	107.42	0	-6.7605	0.99461	0.019167	111.15	0	-6.8093	0.99561	0.025613
ADAM10-8	ADAM10	314.89	100.75	-1.6344	0.93338	0.2411	166.44	0	-7.3875	0.99055	0.063141	595.5	0	-9.2204	0.9991	0.013738	616.19	654.76	0.087459	0.48135	0.96957
ADAM10-9	ADAM10	0	0	-0.4383	6.10E-05	0.00092586	0	0	-0.2481	3.49E-45	4.81E-44	0	0	-0.74102	0.31831	0.65684	0	0	-0.76102	0.45402	0.92402
ADAM11-1	ADAM11	164.72	0	-7.3726	0.99601	0.039045	87.068	0	-6.4605	0.98078	0.10808	311.51	0	-8.2878	0.99821	0.013738	322.34	0	-8.3369	0.99879	0.016715
ADAM11-10	ADAM11	157.98	571.91	1.8495	0.23223	0.60877	83.502	1058.3	3.648	8.52E-09	7.93E-08	298.76	0	-8.2276	0.99813	0.013738	309.14	132.02	-1.2212	0.85963	0.36999
ADAM11-2	ADAM11	46.86	157.05	1.7235	0.18064	0.50971	24.769	158.75	2.6321	0.00095782	0.0071657	88.62	203.73	1.1918	0.15326	0.35495	91.699	24.977	-1.8353	0.91204	0.24959
ADAM11-3	ADAM11	0	0	-0.4383	6.10E-05	0.00092586	0	0	-0.2481	3.49E-45	4.81E-44	0	0	-0.74102	0.31831	0.65684	0	0	-0.76102	0.45402	0.92402
ADAM11-4	ADAM11	144.49	0	-7.1847	0.99539	0.042038	76.372	0	-6.2737	0.97782	0.11869	273.24	0	-8.0993	0.99794	0.013738	282.74	0	-8.1484	0.99856	0.017209
ADAM11-5	ADAM11	34.79	0	-5.1615	0.9777	0.10379	18.389	0	-4.2772	0.89356	0.3308	65.793	0	-6.0616	0.99114	0.02713	68.08	0	-6.1102	0.99244	0.035991
ADAM11-6	ADAM11	73.485	44.449	-0.71271	0.84652	0.45337	38.843	0	-5.3162	0.95351	0.18792	138.97	0	-7.129	0.99586	0.016524	143.8	0	-7.1779	0.99674	0.022033
ADAM11-7	ADAM11	365.65	0	-8.5183	0.99837	0.020697	193.27	0	-7.602	0.99198	0.054557	691.5	0	-9.4357	0.99923	0.013738	715.53	740.4	0.049222	0.49724	0.99552
ADAM11-8	ADAM11	138.81	94.825	-0.54496	0.83914	0.46866	73.369	0	-6.2166	0.97683	0.12216	262.5	0	-8.0417	0.99786	0.013745	271.62	0	-8.0908	0.99849	0.017419
ADAM11-9	ADAM11	266.25	734.89	1.4613	0.41428	0.8942	140.73	244.73	0.7939	0.54929	0.93235	503.52	0	-8.9788	0.99892	0.013738	521.02	82.068	-2.6517	0.96426	0.11927
ADAM12-1	ADAM12	113.6	65.192	-0.79189	0.86215	0.41803	60.047	0	-5.9318	0.97115	0.13993	214.84	0	-7.7538	0.99736	0.014075	222.3	107.05	-1.0473	0.83126	0.43222
ADAM12-2	ADAM12	18.46	0	-4.2824	0.95525	0.17663	9.7576	0	-3.4273	0.78113	0.56025	34.911	0	-5.1663	0.98324	0.046098	36.124	0	-5.2143	0.98522	0.059316
ADAM12-3	ADAM12	0	0	-0.4383	6.10E-05	0.00092586	0	0	-0.2481	3.49E-45	4.81E-44	0	0	-0.74102	0.31831	0.65684	0	0	-0.76102	0.45402	0.92402
ADAM12-4	ADAM12	271.58	151.13	-0.84139	0.88061	0.37655	143.55	377.02	1.3869	0.34644	0.77804	513.59	0	-9.0073	0.99894	0.013738	531.44	374.66	-0.50319	0.72149	0.65893
ADAM12-5	ADAM12	79.875	0	-6.3376	0.99109	0.058165	42.22	0	-5.4336	0.95757	0.17716	151.06	23.507	-2.6333	0.95153	0.12051	156.31	0	-7.2974	0.99704	0.021031
ADAM12-6	ADAM12	512.98	2589.9	2.3337	0.16044	0.46782	271.15	5159.2	4.245	2.36E-13	2.44E-12	970.12	295.8	-1.7102	0.90158	0.23411	1003.8	6608.3	2.7175	2.25E-25	2.64E-23
ADAM12-7	ADAM12	386.95	429.67	0.15072	0.76974	0.6057	204.53	198.43	-0.043482	0.76069	0.59743	731.78	0	-9.5172	0.99928	0.013738	757.21	0	-9.5665	0.99963	0.011114
ADAM15-1	ADAM15	37.275	0	-5.2583	0.97933	0.098217	19.703	0	-4.3718	0.90147	0.31267	70.493	0	-6.1597	0.99174	0.025728	72.942	0	-6.2083	0.99299	0.034148
ADAM15-10	ADAM15	183.54	162.98	-0.17038	0.7969	0.55419	97.013	0	-6.6149	0.98292	0.10015	347.09	0	-8.4433	0.9984	0.013738	359.15	0	-8.4925	0.99894	0.016348
ADAM15-11	ADAM15	2.485	207.43	5.9022	0	0	1.3135	509.31	7.7851	0	0	4.6995	0	-2.5108	0.87782	0.28665	4.8628	0	-2.5516	0.89536	0.28868
ADAM15-12	ADAM15	195.61	613.4	1.6439	0.32425	0.76318	103.39	6.6144	-3.7772	0.98407	0.095441	369.92	0	-8.535	0.9985	0.013738	382.77	0	-8.5841	0.99903	0.0161
ADAM15-13	ADAM15	140.94	0	-7.1491	0.99526	0.04264	74.495	0	-6.2383	0.97721	0.12084	266.53	0	-8.0636	0.99789	0.013745	275.79	48.171	-2.4929	0.95308	0.14873
ADAM15-14	ADAM15	57.865	91.861	0.65766	0.57324	0.90979	30.586	0	-4.9812	0.93953	0.22348	109.43	0	-6.787	0.99471	0.018947	113.23	0	-6.8359	0.9957	0.025317
ADAM15-2	ADAM15	16.685	32.596	0.92575	0.39779	0.87181	8.8193	0	-3.2956	0.75405	0.60911	31.554	0	-5.0248	0.98145	0.050357	32.65	0	-5.0726	0.98359	0.064264
ADAM15-3	ADAM15	85.2	0	-6.4296	0.9917	0.05601	45.035	0	-5.5247	0.96047	0.16969	161.13	0	-7.341	0.99645	0.015416	166.73	0	-7.39	0.99726	0.020441
ADAM15-4	ADAM15	351.81	1505.3	2.0941	0.21035	0.56842	185.96	251.35	0.4327	0.66028	0.7676	665.32	0	-9.3801	0.9992	0.013738	688.44	949.14	0.46272	0.27067	0.64295
ADAM15-5	ADAM15	29.465	0	-4.9291	0.97324	0.11883	15.575	0	-4.0509	0.87167	0.37941	55.723	0	-5.8259	0.98952	0.031044	57.659	0	-5.8743	0.99096	0.040995
ADAM15-6	ADAM15	56.8	0	-5.853	0.987	0.072212	30.023	0	-4.9553	0.93827	0.22603	107.42	0	-6.7605	0.99461	0.019167	111.15	0	-6.8093	0.99561	0.025613
ADAM15-7	ADAM15	210.52	0	-7.7246	0.99697	0.033241	111.27	0	-6.8109	0.9853	0.090151	398.12	0	-8.6407	0.99862	0.013738	411.95	0	-8.6898	0.99912	0.015829
ADAM15-8	ADAM15	634.03	222.25	-1.5082	0.93349	0.24072	335.13	26.458	-3.6138	0.98241	0.10219	1199.1	0	-10.229	0.99958	0.013738	1240.7	344.33	-1.8463	0.94419	0.17136
ADAM15-9	ADAM15	120.7	0	-6.9272	0.99436	0.046235	63.799	0	-6.0179	0.973	0.13434	228.26	0	-7.8409	0.99752	0.01391	236.19	0	-7.8899	0.9982	0.017917
ADAM17-1	ADAM17	373.82	924.54	1.3041	0.49206	0.99221	197.59	4563.9	4.5227	3.97E-21	4.57E-20	706.94	0	-9.4675	0.99925	0.013738	731.51	183.76	-1.9872	0.94184	0.17745
ADAM17-2	ADAM17	260.57	483.01	0.88784	0.59351	0.88361	137.73	72.758	-0.91142	0.86683	0.39039	492.78	0	-8.9477	0.9989	0.013738	509.9	0	-8.9969	0.99934	0.014753
ADAM17-3	ADAM17	275.48	1268.3	2.1988	0.15747	0.46148	145.61	1025.2	2.8073	0.0051562	0.036197	520.98	39.178	-3.6995	0.97826	0.058041	539.08	0	-9.077	0.99939	0.014381
ADAM17-4	ADAM17	0	0	-0.4383	6.10E-05	0.00092586	0	0	-0.2481	3.49E-45	4.81E-44	0	0	-0.74102	0.31831	0.65684	0	0	-0.76102	0.45402	0.92402
ADAM17-5	ADAM17	154.07	1908.3	3.6221	5.33E-06	0.00018689	81.438	370.41	2.1716	0.059401	0.221	291.37	74.438	-1.9544	0.91741	0.19872	301.5	0	-8.2408	0.99868	0.016961
ADAM17-6	ADAM17	142	2699.5	4.2392	4.06E-13	2.77E-11	75.058	2976.5	5.2908	2.18E-82	7.01E-81	268.54	487.77	0.85863	0.23926	0.53945	277.88	108.83	-1.3444	0.87352	0.3388
ADAM17-7	ADAM17	138.81	85.935	-0.68542	0.85465	0.43557	73.369	0	-6.2166	0.97683	0.12216	262.5	0	-8.0417	0.99786	0.013745	271.62	0	-8.0908	0.99849	0.017419
ADAM18-1	ADAM18	33.37	121.49	1.8335	0.12048	0.37914	17.639	6.6144	-1.2915	0.88846	0.34242	63.108	0	-6.0024	0.99076	0.028057	65.301	0	-6.051	0.99209	0.037167
ADAM18-10	ADAM18	76.68	219.28	1.5037	0.3002	0.72611	40.531	46.301	0.18766	0.66222	0.76472	145.01	0	-7.19	0.99604	0.016158	150.05	73.148	-1.0266	0.8261	0.44337
ADAM18-2	ADAM18	0	0	-0.4383	6.10E-05	0.00092586	0	0	-0.2481	3.49E-45	4.81E-44	0	0	-0.74102	0.31831	0.65684	0	0	-0.76102	0.45402	0.92402
ADAM18-3	ADAM18	374.88	115.57	-1.6891	0.9373	0.22995	198.15	271.19	0.45073	0.6585	0.77057	708.96	0	-9.4716	0.99925	0.013738	733.59	137.38	-2.4084	0.96037	0.1295
ADAM18-4	ADAM18	70.29	0	-6.1556	0.98973	0.062875	37.154	33.072	-0.16325	0.73779	0.6389	132.93	0	-7.0653	0.99567	0.016929	137.55	0	-7.1142	0.99656	0.022582
ADAM18-5	ADAM18	82.005	0	-6.3751	0.99134	0.057266	43.346	59.529	0.44883	0.59451	0.86764	155.08	0	-7.2862	0.9963	0.015657	160.47	0	-7.3352	0.99713	0.02077
ADAM18-6	ADAM18	75.615	195.58	1.3594	0.35301	0.80798	39.968	79.373	0.97219	0.41516	0.88166	143	0	-7.1699	0.99598	0.016282	147.97	0	-7.2189	0.99684	0.021671
ADAM18-7	ADAM18	157.27	41.486	-1.8973	0.94023	0.22109	83.127	224.89	1.425	0.29407	0.69441	297.41	0	-8.2212	0.99812	0.013738	307.75	16.057	-4.178	0.98784	0.051091
ADAM18-8	ADAM18	53.96	0	-5.7803	0.98625	0.074739	28.522	0	-4.8837	0.93468	0.23489	102.05	0	-6.6872	0.99432	0.019818	105.59	0	-6.736	0.99535	0.026458
ADAM18-9	ADAM18	158.69	216.32	0.44457	0.6792	0.75937	83.878	39.686	-1.0608	0.87515	0.37249	300.1	0	-8.2341	0.99814	0.013738	310.53	0	-8.2832	0.99873	0.016855
ADAM19-1	ADAM19	147.68	0	-7.2161	0.9955	0.041565	78.061	33.072	-1.2144	0.88791	0.34388	279.29	0	-8.1308	0.99799	0.013738	288.99	0	-8.1799	0.9986	0.017134
ADAM19-2	ADAM19	367.78	3161.8	3.1004	0.0084014	0.056394	194.4	14155	6.1788	2.76E-206	1.36E-204	695.53	6074.6	3.1248	3.69E-19	8.76E-17	719.7	9152.4	3.6668	4.07E-91	1.32E-88
ADAM19-3	ADAM19	232.88	1318.7	2.4963	0.068492	0.24634	123.1	1461.8	3.5592	4.38E-07	3.87E-06	440.41	0	-8.786	0.99876	0.013738	455.72	478.14	0.06914	0.49879	0.99806
ADAM19-4	ADAM19	105.08	3668.5	5.1124	6.93E-47	1.50E-44	55.543	4292.7	6.2467	0	0	198.72	117.53	-0.75269	0.78361	0.49069	205.63	99.909	-1.034	0.82863	0.43781
ADAM19-5	ADAM19	22.365	0	-4.5463	0.96376	0.14951	11.822	0	-3.6805	0.82443	0.47725	42.296	0	-5.4362	0.98617	0.039013	43.765	0	-5.4843	0.98789	0.050894
ADAM19-6	ADAM19	38.695	0	-5.3109	0.98016	0.09541	20.453	0	-4.4231	0.9055	0.30334	73.178	0	-6.2129	0.99204	0.025031	75.721	0	-6.2616	0.99327	0.033254
ADAM19-7	ADAM19	0	0	-0.4383	6.10E-05	0.00092586	0	0	-0.2481	3.49E-45	4.81E-44	0	0	-0.74102	0.31831	0.65684	0	0	-0.76102	0.45402	0.92402
ADAM2-1	ADAM2	377.37	989.73	1.3887	0.46506	0.95982	199.47	734.2	1.8748	0.19162	0.50895	713.66	0	-9.4811	0.99926	0.013738	738.46	67.796	-3.4261	0.98312	0.065725
ADAM2-2	ADAM2	506.23	968.99	0.93532	0.6181	0.8487	267.58	1904.9	2.8271	0.0099981	0.066219	957.36	810.99	-0.23911	0.64762	0.72293	990.63	890.26	-0.15395	0.59343	0.90253
ADAM2-3	ADAM2	307.79	1416.4	2.1986	0.16559	0.47909	162.69	2506.8	3.9374	1.87E-10	1.82E-09	582.07	0	-9.1875	0.99908	0.013738	602.3	51.739	-3.5159	0.98305	0.065938
ADAM2-4	ADAM2	17.04	186.69	3.379	3.59E-09	1.81E-07	9.007	6.6144	-0.39421	0.75996	0.59804	32.225	0	-5.0542	0.98184	0.049418	33.345	0	-5.102	0.98394	0.063145
ADAM2-5	ADAM2	94.786	77.045	-0.2955	0.79793	0.55193	50.101	886.33	4.118	6.57E-19	7.33E-18	179.25	39.178	-2.1655	0.93021	0.16967	185.48	0	-7.5429	0.99759	0.019534
ADAM2-6	ADAM2	25.56	0	-4.7312	0.96871	0.13377	13.51	0	-3.859	0.84923	0.42732	48.338	0	-5.6246	0.98791	0.034895	50.018	0	-5.6729	0.98948	0.04584
ADAM2-7	ADAM2	290.04	7307.4	4.6503	1.47E-17	1.31E-15	153.31	12905	6.3861	1.08E-297	6.42E-296	548.5	3267.5	2.5724	1.86E-08	2.57E-06	567.56	2046.4	1.8484	1.03E-05	0.00041631
ADAM20-1	ADAM20	58.575	47.412	-0.29934	0.78647	0.57348	30.962	0	-4.9983	0.94033	0.22148	110.77	0	-6.8044	0.99478	0.018805	114.62	0	-6.8533	0.99576	0.025131
ADAM20-2	ADAM20	123.54	477.09	1.9407	0.18153	0.51144	65.301	0	-6.051	0.97368	0.13234	233.63	0	-7.8743	0.99758	0.013855	241.75	0	-7.9233	0.99825	0.01783
ADAM20-3	ADAM20	61.06	0	-5.9556	0.988	0.068771	32.275	0	-5.0564	0.943	0.21458	115.47	0	-6.8639	0.995	0.018327	119.49	12.489	-3.1591	0.96998	0.10378
ADAM20-4	ADAM20	266.25	210.39	-0.33828	0.82862	0.49092	140.73	158.75	0.17258	0.70842	0.68966	503.52	0	-8.9788	0.99892	0.013738	521.02	429.97	-0.27652	0.64545	0.8057
ADAM20-5	ADAM20	304.95	586.73	0.94187	0.58767	0.89138	161.19	820.18	2.34	0.053904	0.20687	576.7	380.03	-0.60042	0.74677	0.56898	596.74	37.466	-3.9579	0.98795	0.050774
ADAM20-6	ADAM20	105.08	0	-6.729	0.99342	0.049844	55.543	0	-5.8213	0.96858	0.14726	198.72	0	-7.6419	0.99714	0.014325	205.63	0	-7.6909	0.99787	0.018753
ADAM20-7	ADAM20	907.74	2501	1.4611	0.5042	0.99641	479.81	205.05	-1.2225	0.90645	0.30118	1716.7	0	-10.746	0.99972	0.013738	1776.3	6590.4	1.8909	6.91E-09	3.76E-07
ADAM21-1	ADAM21	306.72	124.46	-1.2944	0.91488	0.29162	162.13	52.915	-1.5972	0.92024	0.27003	580.06	0	-9.1825	0.99907	0.013738	600.21	699.36	0.22023	0.41205	0.91273
ADAM21-2	ADAM21	254.18	0	-7.9954	0.99755	0.028875	134.35	33.072	-1.9901	0.93912	0.22445	480.69	0	-8.912	0.99887	0.013738	497.4	528.09	0.08622	0.48798	0.98035
ADAM21-3	ADAM21	111.47	580.8	2.371	0.058714	0.21829	58.921	1051.7	4.1349	2.34E-18	2.59E-17	210.81	0	-7.7266	0.99731	0.014143	218.13	231.93	0.088106	0.51326	0.97824
ADAM21-4	ADAM21	776.03	2234.3	1.5244	0.47279	0.96944	410.19	2149.7	2.3869	0.083932	0.27985	1467.6	0	-10.52	0.99966	0.013738	1518.6	2553	0.7491	0.08563	0.2439
ADAM21-5	ADAM21	61.415	0	-5.9638	0.98808	0.068524	32.463	0	-5.0645	0.94337	0.21378	116.15	0	-6.8722	0.99503	0.018269	120.18	0	-6.921	0.99599	0.024403
ADAM21-6	ADAM21	36.565	1324.6	5.1411	3.77E-73	1.16E-70	19.327	0	-4.3454	0.89933	0.31776	69.15	0	-6.1324	0.99157	0.026112	71.553	0	-6.181	0.99284	0.034663
ADAM22-1	ADAM22	33.015	0	-5.0881	0.97638	0.10822	17.451	6.6144	-1.2769	0.88711	0.34537	62.437	0	-5.9872	0.99066	0.028291	64.606	5.3523	-3.3685	0.97531	0.088844
ADAM22-10	ADAM22	136.68	56.302	-1.2646	0.90417	0.31936	72.244	59.529	-0.27506	0.77381	0.5741	258.47	39.178	-2.6911	0.95323	0.11664	267.46	0	-8.0685	0.99846	0.017442
ADAM22-11	ADAM22	139.52	219.28	0.64862	0.62349	0.84089	73.745	0	-6.2239	0.97695	0.12168	263.84	0	-8.049	0.99787	0.013745	273.01	1794.8	2.7123	3.39E-15	2.68E-13
ADAM22-12	ADAM22	72.065	0	-6.1911	0.99001	0.061905	38.092	238.12	2.6128	0.0025873	0.018661	136.29	0	-7.101	0.99578	0.016697	141.02	0	-7.15	0.99666	0.022255
ADAM22-2	ADAM22	42.245	0	-5.4345	0.98199	0.089389	22.33	0	-4.5441	0.91431	0.28362	79.892	0	-6.3379	0.99272	0.023469	82.668	0	-6.3866	0.99389	0.031253
ADAM22-3	ADAM22	226.14	127.42	-0.82268	0.87612	0.3868	119.53	291.03	1.2767	0.3748	0.82178	427.66	0	-8.7437	0.99872	0.013738	442.52	0	-8.7928	0.9992	0.015477
ADAM22-4	ADAM22	115.73	1733.5	3.8933	4.57E-09	2.27E-07	61.172	1627.1	4.7108	1.34E-39	1.80E-38	218.86	993.17	2.1769	0.0002586	0.013738	226.47	0	-7.8295	0.99811	0.018175
ADAM22-5	ADAM22	30.175	0	-4.9623	0.97393	0.11652	15.95	0	-4.0832	0.87508	0.37249	57.066	0	-5.8596	0.98977	0.030447	59.049	0	-5.9081	0.99119	0.040229
ADAM22-6	ADAM22	159.4	145.2	-0.13369	0.78755	0.57159	84.253	218.27	1.3629	0.31846	0.73398	301.44	1.9589	-6.6754	0.99815	0.013738	311.92	1441.5	2.2048	9.91E-08	4.88E-06
ADAM22-7	ADAM22	78.1	0	-6.3056	0.99086	0.058902	41.282	0	-5.402	0.95651	0.17999	147.7	0	-7.2163	0.99611	0.016008	152.83	858.15	2.4816	6.96E-09	3.78E-07
ADAM22-8	ADAM22	162.95	405.97	1.3117	0.42953	0.91342	86.129	529.15	2.6052	0.0090249	0.060578	308.15	0	-8.2722	0.99819	0.013738	318.86	0	-8.3213	0.99877	0.01674
ADAM22-9	ADAM22	162.59	0	-7.3539	0.99596	0.039278	85.942	0	-6.442	0.98051	0.1091	307.48	0	-8.269	0.99818	0.013738	318.17	155.22	-1.0308	0.83219	0.43019
ADAM23-1	ADAM23	0	0	-0.4383	6.10E-05	0.00092586	0	0	-0.2481	3.49E-45	4.81E-44	0	0	-0.74102	0.31831	0.65684	0	0	-0.76102	0.45402	0.92402
ADAM23-10	ADAM23	188.86	240.02	0.34424	0.70817	0.71235	99.827	0	-6.6557	0.98345	0.098047	357.16	0	-8.4845	0.99845	0.013738	369.57	16.057	-4.4413	0.99045	0.042662
ADAM23-11	ADAM23	47.925	0	-5.6125	0.98433	0.081384	25.332	0	-4.7188	0.92552	0.25722	90.634	0	-6.5178	0.9936	0.021467	93.783	0	-6.5666	0.99469	0.028605
ADAM23-12	ADAM23	97.271	909.72	3.2122	0.00025072	0.0035849	51.415	926.01	4.1445	1.98E-19	2.23E-18	183.95	0	-7.531	0.9969	0.014657	190.34	112.4	-0.75478	0.77803	0.5443
ADAM23-13	ADAM23	131	0	-7.0443	0.99485	0.04426	69.241	105.83	0.60493	0.57044	0.90199	247.73	0	-7.9584	0.99772	0.013778	256.34	1348.8	2.391	2.21E-09	1.25E-07
ADAM23-14	ADAM23	56.445	0	-5.8441	0.98691	0.072486	29.836	238.12	2.955	4.21E-05	0.00034177	106.75	0	-6.7515	0.99458	0.01924	110.46	0	-6.8003	0.99558	0.025706
ADAM23-2	ADAM23	22.72	17.78	-0.33694	0.77046	0.60431	12.009	39.686	1.645	0.087248	0.28731	42.967	0	-5.4584	0.98639	0.038483	44.46	0	-5.5065	0.98809	0.050263
ADAM23-3	ADAM23	216.91	192.61	-0.17054	0.80141	0.54496	114.65	191.82	0.73745	0.55581	0.92385	410.2	15.671	-4.6244	0.98906	0.032164	424.46	972.33	1.1939	0.02502	0.08966
ADAM23-4	ADAM23	77.745	0	-6.2991	0.99081	0.059044	41.094	0	-5.3956	0.9563	0.18051	147.03	5.8767	-4.428	0.98814	0.034367	152.14	0	-7.2587	0.99695	0.021323
ADAM23-5	ADAM23	51.12	1348.3	4.6942	1.16E-34	1.86E-32	27.021	9379.2	8.387	0	0	96.676	3106.8	4.9918	5.90E-172	7.27E-169	100.04	94.557	-0.080427	0.60313	0.88478
ADAM23-6	ADAM23	136.32	485.98	1.8263	0.22871	0.60269	72.056	0	-6.1909	0.97636	0.12347	257.8	0	-8.0157	0.99782	0.013745	266.76	0	-8.0648	0.99845	0.017442
ADAM23-7	ADAM23	200.58	148.16	-0.43443	0.83386	0.48031	106.02	383.63	1.8456	0.16019	0.44715	379.32	0	-8.5711	0.99854	0.013738	392.5	0	-8.6202	0.99906	0.015995
ADAM23-8	ADAM23	95.851	139.27	0.53441	0.63401	0.82667	50.664	0	-5.6911	0.96526	0.1568	181.27	0	-7.5099	0.99685	0.014724	187.57	0	-7.5589	0.99762	0.019424
ADAM23-9	ADAM23	178.92	1686.1	3.2291	0.00093627	0.012502	94.573	522.54	2.4536	0.022077	0.11842	338.37	0	-8.4067	0.99836	0.013738	350.12	30.33	-3.4864	0.97976	0.075779
ADAM28-1	ADAM28	39.405	346.7	3.1052	5.69E-05	0.00092586	20.829	0	-4.4482	0.9074	0.29894	74.521	0	-6.2388	0.99219	0.024689	77.111	0	-6.2874	0.9934	0.032809
ADAM28-2	ADAM28	494.52	228.17	-1.1125	0.90904	0.30685	261.39	145.52	-0.84065	0.86873	0.38641	935.21	0	-9.8707	0.99944	0.013738	967.7	281.89	-1.7758	0.93454	0.1953
ADAM28-3	ADAM28	193.48	370.41	0.93341	0.5631	0.92319	102.27	0	-6.6902	0.98388	0.096236	365.89	0	-8.5192	0.99849	0.013738	378.61	419.26	0.14679	0.46704	0.94606
ADAM28-4	ADAM28	199.87	71.118	-1.4778	0.92131	0.2745	105.64	132.29	0.32173	0.66484	0.76066	377.98	11.753	-4.8931	0.9911	0.027252	391.11	242.64	-0.68653	0.76709	0.56663
ADAM28-5	ADAM28	102.95	0	-6.6998	0.99327	0.050355	54.417	0	-5.7923	0.96787	0.14937	194.69	0	-7.6125	0.99708	0.014386	201.46	71.364	-1.4843	0.88541	0.31216
ADAM28-6	ADAM28	123.54	524.5	2.0771	0.1381	0.41863	65.301	13.229	-2.2202	0.94673	0.20533	233.63	88.151	-1.3961	0.87151	0.30062	241.75	0	-7.9233	0.99825	0.01783
ADAM28-7	ADAM28	83.425	346.7	2.0421	0.12175	0.38224	44.097	0	-5.4949	0.95955	0.17203	157.77	0	-7.3108	0.99637	0.015549	163.25	0	-7.3598	0.99719	0.020605
ADAM29-1	ADAM29	58.575	0	-5.8966	0.98744	0.070736	30.962	46.301	0.56552	0.54262	0.94236	110.77	0	-6.8044	0.99478	0.018805	114.62	0	-6.8533	0.99576	0.025131
ADAM29-2	ADAM29	13.135	0	-3.8212	0.93486	0.23645	6.9429	0	-2.9897	0.67586	0.74288	24.84	0	-4.6916	0.97645	0.062275	25.704	0	-4.739	0.97907	0.077671
ADAM29-3	ADAM29	62.48	0	-5.9882	0.9883	0.067757	33.026	66.144	0.98063	0.39946	0.85789	118.16	15.671	-2.8375	0.95902	0.10331	122.27	0	-6.9456	0.99606	0.024164
ADAM29-4	ADAM29	441.98	746.74	0.75531	0.6555	0.79487	233.62	1567.6	2.7411	0.013637	0.085142	835.84	213.52	-1.9638	0.91951	0.19387	864.89	5596.7	2.6926	4.87E-23	5.26E-21
ADAM29-5	ADAM29	314.18	1881.7	2.5786	0.066163	0.23962	166.07	4835.1	4.8554	6.47E-35	8.44E-34	594.15	162.59	-1.8632	0.91192	0.21096	614.8	390.72	-0.65265	0.76481	0.57123
ADAM29-6	ADAM29	22.01	145.2	2.6676	0.0011771	0.015441	11.634	52.915	2.0934	0.012869	0.081387	41.624	0	-5.4136	0.98595	0.039532	43.071	0	-5.4618	0.98769	0.05151
ADAM29-7	ADAM29	157.27	237.06	0.58898	0.64466	0.81144	83.127	330.72	1.9793	0.10567	0.32939	297.41	0	-8.2212	0.99812	0.013738	307.75	351.47	0.19106	0.45342	0.92402
ADAM30-1	ADAM30	162.24	287.44	0.8213	0.5849	0.89526	85.754	66.144	-0.36968	0.79262	0.53891	306.81	0	-8.2659	0.99818	0.013738	317.47	2264	2.8303	4.18E-19	3.93E-17
ADAM30-2	ADAM30	246.02	1671.3	2.7591	0.02797	0.12291	130.04	2282	4.1228	3.70E-14	3.89E-13	465.25	84.233	-2.4516	0.94417	0.13762	481.42	731.48	0.6025	0.21807	0.53645
ADAM30-3	ADAM30	222.59	574.87	1.3649	0.4343	0.91964	117.65	271.19	1.1979	0.40267	0.86315	420.94	27.425	-3.8918	0.98108	0.051302	435.57	1.7841	-7.2929	0.99918	0.015599
ADAM30-4	ADAM30	186.73	477.09	1.3486	0.42683	0.90991	98.702	0	-6.6395	0.98324	0.098825	353.14	0	-8.4682	0.99843	0.013738	365.41	89.205	-2.0222	0.93357	0.1978
ADAM30-5	ADAM30	324.12	2329.1	2.8414	0.026157	0.11686	171.32	1766	3.3582	3.78E-05	0.00030751	612.95	983.37	0.68108	0.28382	0.63234	634.25	262.26	-1.2708	0.87852	0.32757
ADAM30-6	ADAM30	238.21	3075.9	3.6851	1.11E-05	0.00037308	125.91	1243.5	3.2937	3.61E-05	0.00029424	450.48	144.96	-1.6291	0.89325	0.25285	466.14	49.955	-3.1966	0.97635	0.085752
ADAM30-7	ADAM30	262.7	2936.6	3.4777	0.00021123	0.0030485	138.86	9696.7	6.1156	4.01E-211	2.00E-209	496.81	1986.3	1.9972	0.00055336	0.013738	514.07	31309	5.9257	0	0
ADAM32-1	ADAM32	321.63	68.155	-2.222	0.95623	0.17374	170.01	687.9	2.0102	0.13773	0.39957	608.25	0	-9.2509	0.99912	0.013738	629.39	4629.7	2.8769	9.02E-27	1.11E-24
ADAM32-10	ADAM32	0	0	-0.4383	6.10E-05	0.00092586	0	0	-0.2481	3.49E-45	4.81E-44	0	0	-0.74102	0.31831	0.65684	0	0	-0.76102	0.45402	0.92402
ADAM32-11	ADAM32	376.66	3173.7	3.0715	0.010216	0.062676	199.09	853.25	2.094	0.1223	0.36683	712.31	0	-9.4784	0.99926	0.013738	737.07	385.36	-0.93379	0.83041	0.43402
ADAM32-12	ADAM32	0	0	-0.4383	6.10E-05	0.00092586	0	33.072	4.8424	0	0	0	0	-0.74102	0.31831	0.65684	0	0	-0.76102	0.45402	0.92402
ADAM32-2	ADAM32	108.63	903.8	3.0449	0.0015564	0.019893	57.42	3168.3	5.7616	7.86E-174	3.58E-172	205.44	121.45	-0.75348	0.78351	0.49088	212.58	1657.4	2.957	1.15E-19	1.11E-17
ADAM32-3	ADAM32	53.605	0	-5.771	0.98615	0.075083	28.334	19.843	-0.49302	0.79149	0.54136	101.38	0	-6.6777	0.99429	0.019899	104.9	0	-6.7265	0.99531	0.02655
ADAM32-4	ADAM32	323.76	186.69	-0.79106	0.87908	0.38023	171.13	291.03	0.76261	0.56873	0.90452	612.28	0	-9.2604	0.99912	0.013738	633.56	57.091	-3.4494	0.98245	0.067702
ADAM32-5	ADAM32	117.15	0	-6.8845	0.99417	0.047016	61.923	92.601	0.57294	0.57457	0.8967	221.55	0	-7.798	0.99744	0.013974	229.25	478.14	1.0573	0.078784	0.22764
ADAM32-6	ADAM32	96.561	0	-6.6082	0.99278	0.052162	51.04	291.03	2.4884	0.0092536	0.06194	182.61	0	-7.5205	0.99688	0.014698	188.96	22722	6.9024	0	0
ADAM32-7	ADAM32	221.88	1778	2.9967	0.0074763	0.053148	117.28	2381.2	4.332	3.07E-19	3.44E-18	419.6	99.904	-2.0595	0.92414	0.18348	434.18	0	-8.7655	0.99918	0.015621
ADAM32-8	ADAM32	182.83	0	-7.5222	0.99645	0.036502	96.637	13.229	-2.7786	0.96545	0.15643	345.75	0	-8.4378	0.99839	0.013738	357.77	1436.2	2.0021	4.17E-06	0.00017626
ADAM32-9	ADAM32	300.69	417.82	0.47328	0.70061	0.72482	158.94	0	-7.3213	0.99005	0.065922	568.64	0	-9.1539	0.99905	0.013738	588.4	679.74	0.20785	0.41951	0.92402
ADAM33-1	ADAM33	31.595	0	-5.0266	0.97521	0.11218	16.7	0	-4.1457	0.88139	0.35855	59.751	0	-5.9248	0.99023	0.02933	61.827	0	-5.9733	0.99161	0.038811
ADAM33-10	ADAM33	183.54	245.95	0.42032	0.69088	0.74073	97.013	0	-6.6149	0.98292	0.10015	347.09	0	-8.4433	0.9984	0.013738	359.15	0	-8.4925	0.99894	0.016348
ADAM33-11	ADAM33	128.87	0	-7.0209	0.99476	0.044698	68.115	79.373	0.2177	0.67342	0.74706	243.7	0	-7.9349	0.99768	0.013796	252.17	0	-7.984	0.99834	0.01766
ADAM33-12	ADAM33	96.206	82.972	-0.21114	0.78556	0.57528	50.852	79.373	0.6323	0.5466	0.93619	181.94	0	-7.5152	0.99686	0.014713	188.26	133.81	-0.48948	0.716	0.66961
ADAM33-2	ADAM33	11.715	554.13	5.4482	5.17E-184	3.48E-181	6.1923	2301.8	8.3227	0	0	22.155	1841.4	6.3141	0	0	22.925	33.898	0.54463	0.43993	0.92402
ADAM33-3	ADAM33	432.39	927.5	1.0992	0.56416	0.92177	228.55	502.69	1.1337	0.46739	0.95586	817.72	41.137	-4.2802	0.98607	0.039273	846.13	82.068	-3.3502	0.98303	0.066018
ADAM33-4	ADAM33	172.89	1917.2	3.4636	7.42E-05	0.0011169	91.383	11721	6.9873	0	0	326.95	1649.4	2.3313	1.38E-05	0.0014665	338.31	1063.3	1.6492	0.0009071	0.015914
ADAM33-5	ADAM33	187.09	0	-7.5552	0.99654	0.035972	98.889	52.915	-0.88964	0.8604	0.40395	353.81	0	-8.4709	0.99843	0.013738	366.1	108.83	-1.7409	0.91481	0.24283
ADAM33-6	ADAM33	175.37	1392.7	2.9823	0.0057358	0.046672	92.697	125.67	0.43504	0.63126	0.81273	331.65	0	-8.3779	0.99832	0.013738	343.18	751.1	1.1278	0.043339	0.13922
ADAM33-7	ADAM33	425.29	951.21	1.1594	0.54551	0.94617	224.8	701.12	1.6367	0.28504	0.6782	804.29	0	-9.6534	0.99935	0.013738	832.24	1584.3	0.92793	0.055988	0.17184
ADAM33-8	ADAM33	49.7	171.87	1.7696	0.16959	0.48718	26.27	0	-4.7693	0.92846	0.25006	93.991	0	-6.5697	0.99383	0.020927	97.257	0	-6.6185	0.9949	0.027871
ADAM33-9	ADAM33	390.5	4056.7	3.3736	0.00142	0.01832	206.41	7891	5.2498	6.90E-56	1.87E-54	738.5	45.055	-4.0051	0.98287	0.046968	764.16	11746	3.9404	1.87E-139	9.27E-137
ADAM7-1	ADAM7	270.16	358.56	0.40709	0.70982	0.70968	142.8	251.35	0.81136	0.54472	0.9393	510.91	0	-8.9997	0.99894	0.013738	528.66	57.091	-3.1887	0.97706	0.083607
ADAM7-2	ADAM7	149.46	0	-7.2332	0.99556	0.041298	78.999	52.915	-0.56929	0.81955	0.48718	282.64	0	-8.1479	0.99802	0.013738	292.46	0	-8.197	0.99862	0.017096
ADAM7-3	ADAM7	12.425	0	-3.7469	0.93072	0.24809	6.5676	0	-2.9198	0.65451	0.77635	23.498	0	-4.6146	0.97511	0.06545	24.314	1.7841	-3.1847	0.97786	0.081236
ADAM7-4	ADAM7	13.49	0	-3.857	0.93675	0.2311	7.1305	0	-3.0233	0.68566	0.72685	25.512	0	-4.7286	0.97707	0.060796	26.398	0	-4.776	0.97962	0.076044
ADAM8-1	ADAM8	105.79	0	-6.7386	0.99347	0.049646	55.918	496.08	3.1265	2.97E-05	0.00024244	200.07	0	-7.6515	0.99716	0.014295	207.02	0	-7.7006	0.99789	0.018697
ADAM8-10	ADAM8	3.905	0	-2.2943	0.74377	0.6514	2.0641	0	-1.6155	0.061569	0.22589	7.385	0	-3.0678	0.92163	0.18901	7.6416	0	-3.1113	0.9315	0.20264
ADAM8-11	ADAM8	18.815	0	-4.3085	0.95618	0.17374	9.9452	0	-3.4522	0.78588	0.5515	35.582	0	-5.1931	0.98355	0.045331	36.819	0	-5.241	0.9855	0.05837
ADAM8-12	ADAM8	283.65	385.22	0.44027	0.70503	0.71771	149.93	165.36	0.14044	0.7171	0.67424	536.42	0	-9.0699	0.99899	0.013738	555.06	44.602	-3.6081	0.9838	0.063666
ADAM8-13	ADAM8	90.526	0	-6.5161	0.99224	0.054174	47.85	99.216	1.0367	0.40289	0.86346	171.2	0	-7.4279	0.99666	0.015048	177.15	87.421	-1.0106	0.82414	0.44707
ADAM8-14	ADAM8	131.35	0	-7.0482	0.99487	0.044201	69.429	284.42	2.0188	0.086058	0.28466	248.4	0	-7.9623	0.99773	0.013778	257.04	1396.9	2.4377	4.96E-10	2.93E-08
ADAM8-2	ADAM8	51.475	1692	5.0118	1.82E-53	4.36E-51	27.209	363.79	3.6929	3.90E-13	4.03E-12	97.347	0	-6.6198	0.99404	0.020426	100.73	0	-6.6686	0.9951	0.027221
ADAM8-3	ADAM8	63.9	237.06	1.875	0.15389	0.4543	33.776	0	-5.12	0.94579	0.20763	120.84	0	-6.9289	0.99522	0.017846	125.04	0	-6.9778	0.99616	0.023836
ADAM8-4	ADAM8	195.96	334.85	0.7699	0.60955	0.86109	103.58	238.12	1.1931	0.396	0.8545	370.59	0	-8.5376	0.99851	0.013738	383.47	26.761	-3.7917	0.98438	0.061953
ADAM8-5	ADAM8	161.53	408.93	1.3347	0.4208	0.90315	85.379	79.373	-0.10397	0.74788	0.62007	305.47	0	-8.2596	0.99817	0.013738	316.08	1570	2.3087	5.44E-09	2.98E-07
ADAM8-6	ADAM8	69.935	0	-6.1484	0.98967	0.0631	36.966	0	-5.2466	0.95091	0.19478	132.26	0	-7.0581	0.99565	0.016978	136.85	0	-7.107	0.99654	0.02265
ADAM8-7	ADAM8	358.55	779.34	1.1179	0.54697	0.94432	189.52	112.44	-0.74797	0.85482	0.41595	678.07	0	-9.4074	0.99921	0.013738	701.64	458.51	-0.61268	0.75652	0.58818
ADAM8-8	ADAM8	248.5	82.972	-1.5711	0.92826	0.25519	131.35	0	-7.0482	0.98774	0.078306	469.95	0	-8.8794	0.99884	0.013738	486.28	14.273	-4.9957	0.99419	0.030252
ADAM8-9	ADAM8	162.95	53.339	-1.5932	0.92586	0.26198	86.129	119.06	0.46251	0.62086	0.82872	308.15	0	-8.2722	0.99819	0.013738	318.86	292.59	-0.12364	0.59117	0.90678
ADAM9-1	ADAM9	38.34	0	-5.2979	0.97996	0.09607	20.266	0	-4.4105	0.90453	0.30565	72.507	0	-6.1998	0.99197	0.025202	75.026	0	-6.2484	0.9932	0.033468
ADAM9-10	ADAM9	143.42	349.67	1.2798	0.43116	0.91546	75.809	0	-6.2632	0.97764	0.11936	271.23	0	-8.0887	0.99793	0.013745	280.65	0	-8.1378	0.99855	0.017251
ADAM9-11	ADAM9	734.85	311.14	-1.2372	0.9211	0.27514	388.43	390.25	0.0067346	0.76975	0.58114	1389.7	0	-10.442	0.99964	0.013738	1438	33.898	-5.3658	0.99728	0.020413
ADAM9-2	ADAM9	27.69	0	-4.8425	0.97134	0.12507	14.636	0	-3.9668	0.86233	0.39944	52.366	0	-5.7379	0.98884	0.032648	54.186	0	-5.7862	0.99034	0.043031
ADAM9-3	ADAM9	19.88	355.59	4.0941	3.46E-22	3.74E-20	10.508	1759.4	7.2571	0	0	37.596	0	-5.2704	0.98444	0.043189	38.903	0	-5.3184	0.98631	0.055875
ADAM9-4	ADAM9	64.61	88.898	0.45437	0.63537	0.82496	34.151	0	-5.1355	0.94644	0.20594	122.19	0	-6.9447	0.99528	0.017727	126.43	58.875	-1.0897	0.83525	0.42359
ADAM9-5	ADAM9	442.33	0	-8.7922	0.99869	0.017064	233.81	152.13	-0.61671	0.84393	0.43845	836.52	0	-9.71	0.99937	0.013738	865.58	249.77	-1.789	0.9331	0.19891
ADAM9-6	ADAM9	151.23	0	-7.2501	0.99562	0.041021	79.937	52.915	-0.58611	0.82197	0.48263	286	0	-8.1649	0.99804	0.013738	295.94	1580.7	2.4132	3.45E-10	2.06E-08
ADAM9-7	ADAM9	171.11	121.49	-0.49063	0.8371	0.47306	90.445	0	-6.5148	0.98156	0.10542	323.6	0	-8.3425	0.99828	0.013738	334.84	0	-8.3916	0.99884	0.016549
ADAM9-8	ADAM9	247.08	272.62	0.14136	0.75642	0.62937	130.6	476.24	1.8585	0.16932	0.46442	467.27	1.9589	-7.3061	0.99883	0.013738	483.5	0	-8.9204	0.99929	0.015011
ADAM9-9	ADAM9	100.11	740.82	2.8751	0.0046974	0.042468	52.916	0	-5.7526	0.96687	0.15223	189.32	0	-7.5723	0.99699	0.014508	195.9	0	-7.6213	0.99774	0.019087
ADAMTS1-1	ADAMTS1	138.81	888.98	2.6703	0.022594	0.10483	73.369	1184	3.994	3.15E-14	3.31E-13	262.5	35.26	-2.8614	0.9589	0.10359	271.62	0	-8.0908	0.99849	0.017419
ADAMTS1-2	ADAMTS1	143.42	115.57	-0.30911	0.81011	0.52825	75.809	52.915	-0.51058	0.81081	0.50395	271.23	0	-8.0887	0.99793	0.013745	280.65	30.33	-3.1683	0.97281	0.095864
ADAMTS1-3	ADAMTS1	219.75	275.58	0.32533	0.71802	0.69676	116.15	277.8	1.2509	0.38241	0.83328	415.57	0	-8.7024	0.99868	0.013738	430.01	49.955	-3.0804	0.97348	0.094118
ADAMTS1-4	ADAMTS1	257.73	367.45	0.50999	0.68608	0.74807	136.23	0	-7.1005	0.98822	0.075877	487.41	0	-8.9319	0.99888	0.013738	504.34	0	-8.9811	0.99933	0.014777
ADAMTS1-5	ADAMTS1	339.03	3298.1	3.2784	0.0022748	0.027267	179.2	4649.9	4.6898	3.05E-27	3.72E-26	641.15	1196.9	0.89952	0.1859	0.42573	663.43	1552.2	1.225	0.012133	0.050991
ADAMTS1-6	ADAMTS1	4.26	41.486	3.0138	2.34E-10	1.30E-08	2.2517	99.216	4.9457	2.04E-233	1.07E-231	8.0563	0	-3.1789	0.92807	0.17436	8.3363	0	-3.2228	0.93693	0.1894
ADAMTS1-7	ADAMTS1	104.37	0	-6.7193	0.99337	0.050013	55.168	0	-5.8117	0.96835	0.14789	197.38	0	-7.6321	0.99712	0.014339	204.24	467.43	1.1905	0.049919	0.15647
ADAMTS1-8	ADAMTS1	64.61	0	-6.0359	0.98873	0.066173	34.151	0	-5.1355	0.94644	0.20594	122.19	0	-6.9447	0.99528	0.017727	126.43	21.409	-2.5076	0.94957	0.15786
ADAMTS1-9	ADAMTS1	23.075	0	-4.5895	0.96499	0.14565	12.197	0	-3.7221	0.83059	0.46442	43.638	0	-5.4802	0.9866	0.037989	45.155	0	-5.5284	0.98828	0.049678
ADAMTS13-1	ADAMTS13	401.86	3081.8	2.9359	0.02171	0.10194	212.41	5119.5	4.5846	1.93E-22	2.25E-21	759.98	1146	0.59188	0.31648	0.65684	786.39	374.66	-1.0676	0.85501	0.37961
ADAMTS13-2	ADAMTS13	33.725	0	-5.1179	0.97693	0.1064	17.826	0	-4.2347	0.88978	0.33935	63.779	0	-6.0175	0.99085	0.027819	65.996	0	-6.066	0.99218	0.036878
ADAMTS13-3	ADAMTS13	107.57	97.788	-0.13616	0.77678	0.59224	56.857	707.74	3.6147	1.97E-09	1.87E-08	203.42	109.7	-0.88491	0.8058	0.44374	210.49	3459.4	4.0323	7.00E-93	2.32E-90
ADAMTS13-4	ADAMTS13	137.39	165.94	0.27066	0.71067	0.70847	72.619	85.987	0.24072	0.67026	0.75248	259.82	0	-8.0269	0.99783	0.013745	268.84	0	-8.076	0.99847	0.017442
ADAMTS13-5	ADAMTS13	62.125	0	-5.9801	0.98823	0.068023	32.838	0	-5.0806	0.94408	0.21198	117.49	0	-6.8886	0.99508	0.018142	121.57	0	-6.9375	0.99604	0.024253
ADAMTS13-6	ADAMTS13	33.725	85.935	1.324	0.30081	0.72711	17.826	0	-4.2347	0.88978	0.33935	63.779	0	-6.0175	0.99085	0.027819	65.996	0	-6.066	0.99218	0.036878
ADAMTS13-7	ADAMTS13	3.195	0	-2.0687	0.67784	0.76024	1.6888	0	-1.427	0.018526	0.10542	6.0422	0	-2.816	0.90452	0.22746	6.2522	0	-2.8584	0.91723	0.23688
ADAMTS15-1	ADAMTS15	50.41	0	-5.684	0.98518	0.078434	26.646	0	-4.789	0.92957	0.24737	95.333	0	-6.59	0.99392	0.020732	98.646	0	-6.6387	0.99498	0.027627
ADAMTS15-2	ADAMTS15	156.91	302.25	0.94141	0.5479	0.94319	82.939	383.63	2.1961	0.055393	0.21081	296.74	29.384	-3.2927	0.97033	0.076862	307.05	0	-8.267	0.99871	0.0169
ADAMTS15-3	ADAMTS15	22.72	0	-4.568	0.96439	0.14751	12.009	33.072	1.389	0.1673	0.46067	42.967	0	-5.4584	0.98639	0.038483	44.46	0	-5.5065	0.98809	0.050263
ADAMTS15-4	ADAMTS15	64.255	74.082	0.20237	0.69538	0.73347	33.964	0	-5.1278	0.94612	0.2068	121.52	0	-6.9368	0.99525	0.017784	125.74	48.171	-1.366	0.87028	0.3462
ADAMTS15-5	ADAMTS15	52.185	0	-5.733	0.98573	0.076542	27.584	0	-4.8371	0.93222	0.24086	98.69	0	-6.6394	0.99413	0.020244	102.12	0	-6.6882	0.99517	0.026993
ADAMTS15-6	ADAMTS15	53.605	0	-5.771	0.98615	0.075083	28.334	39.686	0.47195	0.568	0.90561	101.38	0	-6.6777	0.99429	0.019899	104.9	1430.8	3.7571	4.57E-47	8.94E-45
ADAMTS15-7	ADAMTS15	0	0	-0.4383	6.10E-05	0.00092586	0	0	-0.2481	3.49E-45	4.81E-44	0	0	-0.74102	0.31831	0.65684	0	0	-0.76102	0.45402	0.92402
ADAMTS4-1	ADAMTS4	15.265	0	-4.0237	0.94482	0.20765	8.0688	0	-3.1809	0.72744	0.65614	28.869	0	-4.9006	0.97973	0.054434	29.872	0	-4.9482	0.98203	0.068915
ADAMTS4-2	ADAMTS4	79.875	1517.2	4.2305	8.39E-16	6.69E-14	42.22	1693.3	5.2928	1.05E-100	3.65E-99	151.06	25.466	-2.5224	0.94722	0.13064	156.31	6636.8	5.3991	0	0
ADAMTS4-3	ADAMTS4	17.395	574.87	4.9684	1.68E-78	5.46E-76	9.1946	0	-3.3497	0.76561	0.58841	32.897	0	-5.0831	0.98221	0.048545	34.04	0	-5.1309	0.98428	0.062126
ADAMTS4-4	ADAMTS4	364.59	610.43	0.74198	0.64908	0.80475	192.71	1561	3.0114	0.0018159	0.013299	689.49	25.466	-4.7054	0.98975	0.030512	713.45	39.25	-4.1498	0.99028	0.043281
ADAMTS4-5	ADAMTS4	56.09	405.97	2.8336	0.0022374	0.026898	29.648	456.39	3.8996	8.70E-17	9.47E-16	106.08	0	-6.7425	0.99454	0.019323	109.76	0	-6.7913	0.99555	0.025818
ADAMTS4-6	ADAMTS4	299.27	77.045	-1.9439	0.9462	0.20376	158.19	198.43	0.32519	0.67918	0.73815	565.96	0	-9.1471	0.99905	0.013738	585.62	71.364	-3.0191	0.97453	0.091014
ADAMTS4-7	ADAMTS4	111.12	0	-6.8088	0.99382	0.048391	58.733	52.915	-0.14784	0.74629	0.6231	210.14	0	-7.722	0.9973	0.014152	217.44	99.909	-1.1142	0.84113	0.41063
ADAMTSL4-1	ADAMTSL4	787.39	10603	3.7495	0.00021842	0.0031464	416.2	34514	6.3703	5.09E-210	2.54E-208	1489.1	5488.9	1.8814	0.00038796	0.013738	1540.8	2437.1	0.6611	0.12114	0.32678
ADAMTSL4-10	ADAMTSL4	385.53	773.41	1.0025	0.58459	0.89555	203.78	2672.2	3.7064	2.19E-07	1.96E-06	729.1	0	-9.5119	0.99927	0.013738	754.43	148.08	-2.3412	0.95833	0.13496
ADAMTSL4-11	ADAMTSL4	321.99	121.49	-1.3988	0.92146	0.27408	170.19	112.44	-0.59365	0.83584	0.45419	608.92	17.63	-5.0329	0.99194	0.025292	630.08	0	-9.3017	0.99951	0.013083
ADAMTSL4-12	ADAMTSL4	281.87	1721.7	2.6064	0.055787	0.20965	148.99	6382.9	5.4115	1.32E-77	4.13E-76	533.06	205.69	-1.3696	0.8682	0.30803	551.58	214.09	-1.3612	0.88632	0.31006
ADAMTSL4-13	ADAMTSL4	131.71	0	-7.0521	0.99489	0.044173	69.616	0	-6.1419	0.97546	0.12654	249.07	0	-7.9662	0.99774	0.013778	257.73	0	-8.0153	0.99839	0.017579
ADAMTSL4-14	ADAMTSL4	347.19	80.008	-2.1037	0.95283	0.1841	183.52	33.072	-2.4371	0.957	0.17877	656.59	37.219	-4.1048	0.98401	0.044272	679.41	1557.5	1.1957	0.014475	0.05837
ADAMTSL4-15	ADAMTSL4	5.68	0	-2.7399	0.83316	0.48104	3.0023	0	-2.0008	0.23525	0.58923	10.742	0	-3.5536	0.94586	0.13363	11.115	0	-3.5987	0.95213	0.15093
ADAMTSL4-2	ADAMTSL4	258.44	23.706	-3.3925	0.98065	0.093913	136.61	6.6144	-4.1757	0.98826	0.075682	488.75	0	-8.9359	0.99889	0.013738	505.73	173.06	-1.5417	0.90313	0.27064
ADAMTSL4-3	ADAMTSL4	55.735	20.743	-1.3837	0.90418	0.31936	29.46	0	-4.9289	0.93697	0.22927	105.4	0	-6.7334	0.99451	0.019406	109.07	0	-6.7822	0.99552	0.025917
ADAMTSL4-4	ADAMTSL4	18.105	0	-4.2559	0.95428	0.17954	9.5699	0	-3.4019	0.77618	0.56931	34.239	0	-5.1391	0.98291	0.046879	35.429	0	-5.187	0.98492	0.060208
ADAMTSL4-5	ADAMTSL4	125.67	1875.7	3.8891	8.74E-09	4.22E-07	66.427	4835.1	6.1644	6.91E-290	4.05E-288	237.66	617.06	1.3728	0.064522	0.15767	245.92	80.284	-1.603	0.89854	0.28158
ADAMTSL4-6	ADAMTSL4	102.95	0	-6.6998	0.99327	0.050355	54.417	105.83	0.94691	0.44402	0.92385	194.69	0	-7.6125	0.99708	0.014386	201.46	164.14	-0.29398	0.6585	0.7812
ADAMTSL4-7	ADAMTSL4	18.815	0	-4.3085	0.95618	0.17374	9.9452	0	-3.4522	0.78588	0.5515	35.582	0	-5.1931	0.98355	0.045331	36.819	0	-5.241	0.9855	0.05837
ADAMTSL4-8	ADAMTSL4	204.48	2388.4	3.5396	4.86E-05	0.00092586	108.08	2506.8	4.5229	1.72E-25	2.07E-24	386.7	0	-8.5988	0.99857	0.013738	400.14	0	-8.648	0.99908	0.015932
ADAMTSL4-9	ADAMTSL4	209.1	0	-7.7149	0.99695	0.033422	110.52	0	-6.8012	0.98519	0.090608	395.43	0	-8.6309	0.99861	0.013738	409.17	478.14	0.22421	0.4254	0.92402
ADCK2-1	ADCK2	65.675	165.94	1.3241	0.35493	0.81092	34.714	79.373	1.1702	0.32993	0.75273	124.2	0	-6.9681	0.99536	0.017577	128.52	0	-7.017	0.99628	0.023452
ADCK2-2	ADCK2	0	0	-0.4383	6.10E-05	0.00092586	0	0	-0.2481	3.49E-45	4.81E-44	0	0	-0.74102	0.31831	0.65684	0	0	-0.76102	0.45402	0.92402
ADCK2-3	ADCK2	107.92	207.43	0.93628	0.52589	0.9709	57.044	19.843	-1.4776	0.90598	0.30248	204.09	0	-7.6801	0.99722	0.014221	211.19	471	1.1535	0.057027	0.17452
ADCK2-4	ADCK2	128.87	145.2	0.17092	0.72818	0.67929	68.115	52.915	-0.35832	0.78607	0.5515	243.7	0	-7.9349	0.99768	0.013796	252.17	451.38	0.8374	0.15144	0.39405
ADCK2-5	ADCK2	0	0	-0.4383	6.10E-05	0.00092586	0	0	-0.2481	3.49E-45	4.81E-44	0	0	-0.74102	0.31831	0.65684	0	0	-0.76102	0.45402	0.92402
ADCK2-6	ADCK2	34.435	0	-5.1471	0.97745	0.10465	18.202	99.216	2.3838	0.003997	0.028348	65.122	0	-6.0471	0.99105	0.027355	67.385	289.02	2.0844	0.00040443	0.011697
ADCK2-7	ADCK2	565.52	595.62	0.074683	0.79327	0.56141	298.92	436.55	0.54487	0.65262	0.77952	1069.5	0	-10.064	0.99952	0.013738	1106.6	5502.1	2.3128	2.89E-14	2.19E-12
ADCK2-8	ADCK2	17.75	0	-4.2288	0.95327	0.18253	9.3823	0	-3.3761	0.77101	0.57859	33.568	0	-5.1114	0.98256	0.047688	34.734	24.977	-0.46006	0.73594	0.62954
ADCK5-1	ADCK5	538.18	2169.1	2.0089	0.27446	0.6841	284.47	2652.4	3.2164	0.00063812	0.004831	1017.8	37.219	-4.7364	0.99014	0.029602	1053.1	2690.4	1.3523	0.001859	0.018076
ADCK5-10	ADCK5	31.595	631.18	4.2776	1.15E-23	1.33E-21	16.7	1250.1	6.1433	0	0	59.751	0	-5.9248	0.99023	0.02933	61.827	0	-5.9733	0.99161	0.038811
ADCK5-11	ADCK5	485.64	1155.7	1.249	0.52716	0.96949	256.7	4391.9	4.0914	3.76E-11	3.72E-10	918.42	542.62	-0.75814	0.77788	0.50295	950.34	2419.2	1.3471	0.0024025	0.019507
ADCK5-12	ADCK5	106.15	3606.3	5.0733	2.81E-44	5.75E-42	56.106	46142	9.6583	0	0	200.74	15752	6.287	0	0	207.71	1520	2.8655	4.38E-17	3.80E-15
ADCK5-13	ADCK5	435.59	948.25	1.1205	0.55847	0.92922	230.24	674.67	1.5469	0.31988	0.73639	823.76	0	-9.6878	0.99936	0.013738	852.38	2854.6	1.7425	1.37E-05	0.00054655
ADCK5-14	ADCK5	48.635	0	-5.6333	0.98458	0.08045	25.707	165.36	2.639	0.00097378	0.0072818	91.976	0	-6.5388	0.99369	0.021246	95.172	0	-6.5876	0.99477	0.02831
ADCK5-2	ADCK5	279.03	91.861	-1.5924	0.93033	0.24931	147.49	0	-7.2142	0.98921	0.070663	527.69	0	-9.0463	0.99897	0.013738	546.03	140.94	-1.9463	0.93469	0.19494
ADCK5-3	ADCK5	8.52	0	-3.251	0.89452	0.343	4.5035	0	-2.4603	0.47481	0.96584	16.113	0	-4.097	0.96377	0.092144	16.673	0	-4.1434	0.96776	0.10976
ADCK5-4	ADCK5	287.91	0	-8.1745	0.99787	0.025858	152.18	145.52	-0.064171	0.75626	0.60556	544.47	0	-9.0914	0.99901	0.013738	563.39	388.93	-0.53348	0.73102	0.63957
ADCK5-5	ADCK5	350.39	2346.9	2.7402	0.041998	0.1682	185.21	5800.8	4.9615	5.59E-39	7.46E-38	662.63	131.25	-2.3272	0.93913	0.14934	685.66	2462	1.8428	5.10E-06	0.00021358
ADCK5-6	ADCK5	385.53	1988.4	2.3636	0.13137	0.40395	203.78	4484.5	4.4531	4.40E-19	4.93E-18	729.1	1175.3	0.68815	0.27364	0.61157	754.43	94.557	-2.9829	0.97599	0.086906
ADCK5-7	ADCK5	60.35	0	-5.939	0.98785	0.069313	31.9	0	-5.04	0.94227	0.2165	114.13	0	-6.8471	0.99494	0.018464	118.1	0	-6.896	0.9959	0.02467
ADCK5-8	ADCK5	478.19	2806.2	2.5505	0.094879	0.31689	252.76	17330	6.0937	3.40E-168	1.53E-166	904.32	1171.4	0.37299	0.41137	0.83463	935.75	988.39	0.078877	0.47525	0.9595
ADCK5-9	ADCK5	52.895	370.41	2.7848	0.0028953	0.032338	27.959	33.072	0.23456	0.63649	0.80529	100.03	1.9589	-5.0936	0.99421	0.020061	103.51	1.7841	-5.2303	0.99524	0.026751
ADCY1-1	ADCY1	169.34	2930.7	4.1053	1.93E-10	1.08E-08	89.507	3604.8	5.3162	1.91E-80	6.07E-79	320.24	1506.4	2.2303	6.58E-05	0.0064769	331.37	33.898	-3.2516	0.97536	0.088692
ADCY1-2	ADCY1	40.825	0	-5.3863	0.9813	0.091656	21.579	0	-4.4969	0.91099	0.29104	77.207	0	-6.2892	0.99246	0.024053	79.889	0	-6.3379	0.99365	0.031999
ADCY1-3	ADCY1	17.75	0	-4.2288	0.95327	0.18253	9.3823	0	-3.3761	0.77101	0.57859	33.568	0	-5.1114	0.98256	0.047688	34.734	0	-5.1592	0.9846	0.06116
ADCY1-4	ADCY1	40.47	0	-5.374	0.98112	0.092251	21.392	0	-4.4849	0.91012	0.29313	76.535	0	-6.2768	0.9924	0.024206	79.195	0	-6.3254	0.99359	0.032194
ADCY1-5	ADCY1	85.91	44.449	-0.93528	0.87185	0.3971	45.41	0	-5.5364	0.96083	0.16879	162.47	0	-7.3529	0.99648	0.015375	168.11	24.977	-2.7027	0.95776	0.1365
ADCY1-6	ADCY1	140.94	4880.5	5.104	1.29E-41	2.49E-39	74.495	15921	7.7204	0	0	266.53	863.88	1.6928	0.013208	0.037541	275.79	230.15	-0.25998	0.64351	0.80922
ADCY1-7	ADCY1	66.03	94.825	0.51558	0.62034	0.8453	34.902	443.16	3.629	3.78E-11	3.74E-10	124.87	160.63	0.36073	0.48041	0.96364	129.21	278.32	1.101	0.096171	0.26896
ADCY10-1	ADCY10	194.19	480.05	1.3013	0.44609	0.93538	102.64	4140.6	5.3205	2.47E-77	7.73E-76	367.23	476.01	0.37341	0.44021	0.88861	380	90.989	-2.0502	0.93564	0.19254
ADCY10-2	ADCY10	315.24	0	-8.3049	0.99808	0.023844	166.63	152.13	-0.13051	0.76998	0.58063	596.17	0	-9.222	0.9991	0.013738	616.88	0	-9.2712	0.9995	0.013296
ADCY10-3	ADCY10	23.785	216.32	3.1323	5.18E-06	0.000182	12.572	0	-3.7626	0.83635	0.45304	44.981	0	-5.523	0.987	0.037043	46.544	0	-5.5712	0.98865	0.048562
ADCY10-4	ADCY10	117.51	2364.7	4.3192	1.61E-15	1.26E-13	62.111	15041	7.8969	0	0	222.22	2683.7	3.5882	1.52E-28	4.96E-26	229.94	53.523	-2.0826	0.93231	0.20092
ADCY10-5	ADCY10	184.25	1582.4	3.0955	0.002889	0.0323	97.388	1547.8	3.9765	9.14E-13	9.36E-12	348.44	0	-8.4489	0.99841	0.013738	360.54	0	-8.498	0.99895	0.016326
ADCY10-6	ADCY10	576.52	1360.1	1.2369	0.54209	0.95061	304.74	277.8	-0.13304	0.7856	0.5521	1090.3	0	-10.092	0.99953	0.013738	1128.2	0	-10.141	0.9998	0.0068076
ADCY10-7	ADCY10	121.77	613.4	2.3233	0.072803	0.25843	64.362	377.02	2.5319	0.0096171	0.06412	230.28	248.78	0.11104	0.55606	0.8956	238.28	877.77	1.8768	0.00014579	0.0050303
ADCY10-8	ADCY10	91.591	142.24	0.62947	0.60651	0.86552	48.413	1647	5.0597	2.03E-69	6.04E-68	173.21	0	-7.4447	0.9967	0.014982	179.23	1.7841	-6.0165	0.99748	0.019818
ADCY2-1	ADCY2	8.52	2.9633	-1.2643	0.89452	0.343	4.5035	0	-2.4603	0.47481	0.96584	16.113	0	-4.097	0.96377	0.092144	16.673	0	-4.1434	0.96776	0.10976
ADCY2-10	ADCY2	126.03	0	-6.989	0.99463	0.045186	66.614	26.458	-1.3001	0.89361	0.3308	238.33	0	-7.9029	0.99763	0.013834	246.61	0	-7.952	0.9983	0.017755
ADCY2-11	ADCY2	12.425	0	-3.7469	0.93072	0.24809	6.5676	0	-2.9198	0.65451	0.77635	23.498	0	-4.6146	0.97511	0.06545	24.314	0	-4.6619	0.97786	0.081236
ADCY2-2	ADCY2	145.55	0	-7.1953	0.99542	0.041906	76.935	66.144	-0.21501	0.76507	0.58923	275.26	0	-8.1099	0.99796	0.013738	284.82	0	-8.159	0.99858	0.017168
ADCY2-3	ADCY2	59.285	3558.9	5.8839	1.23E-169	7.90E-167	31.337	13196	8.6728	0	0	112.12	538.7	2.2543	0.00030772	0.013738	116.01	0	-6.8705	0.99582	0.024962
ADCY2-4	ADCY2	0	0	-0.4383	6.10E-05	0.00092586	0	0	-0.2481	3.49E-45	4.81E-44	0	0	-0.74102	0.31831	0.65684	0	0	-0.76102	0.45402	0.92402
ADCY2-5	ADCY2	385.18	379.3	-0.022131	0.79609	0.55568	203.6	2824.3	3.7876	3.76E-08	3.45E-07	728.43	0	-9.5106	0.99927	0.013738	753.74	396.07	-0.92659	0.8296	0.43569
ADCY2-6	ADCY2	181.41	112.6	-0.68314	0.85919	0.42504	95.887	33.072	-1.5077	0.91113	0.29104	343.07	0	-8.4265	0.99838	0.013738	354.99	0	-8.4757	0.99893	0.016375
ADCY2-7	ADCY2	418.9	1700.9	2.019	0.25046	0.64161	221.42	1819	3.0325	0.0019444	0.014208	792.21	0	-9.6316	0.99934	0.013738	819.73	21.409	-5.1948	0.99585	0.024866
ADCY2-8	ADCY2	222.94	1025.3	2.1962	0.1432	0.43056	117.84	555.61	2.2276	0.0633	0.23016	421.61	315.38	-0.41767	0.70619	0.65299	436.27	69.58	-2.6312	0.96189	0.12566
ADCY2-9	ADCY2	560.55	9612.8	4.0976	4.03E-07	1.62E-05	296.29	37027	6.9606	0	0	1060.1	7067.7	2.7359	3.89E-12	6.84E-10	1096.9	1227.5	0.16208	0.42355	0.92402
ADCY3-1	ADCY3	260.22	1810.6	2.7939	0.02555	0.11492	137.54	2063.7	3.8975	1.98E-10	1.93E-09	492.11	0	-8.9458	0.99889	0.013738	509.21	317.57	-0.67948	0.76862	0.56356
ADCY3-2	ADCY3	50.765	0	-5.6939	0.98529	0.07808	26.833	0	-4.7987	0.93012	0.24609	96.005	0	-6.6	0.99396	0.020635	99.341	0	-6.6488	0.99502	0.027501
ADCY3-3	ADCY3	164.72	0	-7.3726	0.99601	0.039045	87.068	0	-6.4605	0.98078	0.10808	311.51	0	-8.2878	0.99821	0.013738	322.34	0	-8.3369	0.99879	0.016715
ADCY3-4	ADCY3	9.9401	118.53	3.4497	1.69E-12	1.10E-10	5.2541	0	-2.6448	0.55551	0.92385	18.798	0	-4.3073	0.96892	0.080098	19.451	0	-4.3541	0.97232	0.097176
ADCY3-5	ADCY3	235.72	0	-7.887	0.99733	0.030662	124.6	654.82	2.3845	0.037799	0.16495	445.78	0	-8.8034	0.99877	0.013738	461.27	0	-8.8526	0.99924	0.015314
ADCY3-6	ADCY3	38.34	0	-5.2979	0.97996	0.09607	20.266	0	-4.4105	0.90453	0.30565	72.507	0	-6.1998	0.99197	0.025202	75.026	76.716	0.03171	0.57392	0.92402
ADCY3-7	ADCY3	119.64	251.88	1.0678	0.49033	0.98997	63.237	363.79	2.5056	0.010939	0.071434	226.25	0	-7.8281	0.9975	0.013934	234.11	0	-7.8772	0.99818	0.017971
ADCY3-8	ADCY3	134.19	2006.1	3.8921	1.23E-08	5.90E-07	70.93	1131.1	3.9762	4.79E-14	5.02E-13	253.77	0	-7.9931	0.99778	0.013761	262.59	974.12	1.8873	9.28E-05	0.0032983
ADCY4-1	ADCY4	38.695	0	-5.3109	0.98016	0.09541	20.453	0	-4.4231	0.9055	0.30334	73.178	0	-6.2129	0.99204	0.025031	75.721	0	-6.2616	0.99327	0.033254
ADCY4-2	ADCY4	516.17	5739.9	3.4725	0.0011101	0.014618	272.84	10762	5.2966	1.63E-54	4.36E-53	976.16	1723.8	0.8198	0.20281	0.46208	1010.1	0	-9.9817	0.99976	0.007923
ADCY4-3	ADCY4	77.035	0	-6.2861	0.99072	0.05936	40.719	0	-5.3826	0.95585	0.18172	145.69	0	-7.1966	0.99606	0.016114	150.75	0	-7.2455	0.99691	0.021427
ADCY4-4	ADCY4	285.07	1146.8	2.0044	0.22471	0.59505	150.68	3895.9	4.6832	1.66E-28	2.05E-27	539.1	0	-9.0771	0.999	0.013738	557.84	387.15	-0.52582	0.72867	0.64429
ADCY4-5	ADCY4	125.67	0	-6.9849	0.99461	0.045273	66.427	198.43	1.5645	0.22624	0.57415	237.66	0	-7.8988	0.99762	0.013837	245.92	0	-7.9479	0.99829	0.017775
ADCY4-6	ADCY4	354.65	85.935	-2.0324	0.95051	0.19114	187.46	112.44	-0.73226	0.85299	0.41976	670.69	0	-9.3917	0.99921	0.013738	694	535.23	-0.37416	0.68196	0.73634
ADCY4-7	ADCY4	11.36	0	-3.6276	0.92348	0.26835	6.0047	46.301	2.7555	1.02E-06	8.87E-06	21.484	0	-4.4908	0.97278	0.070987	22.23	0	-4.5379	0.97577	0.087409
ADCY5-1	ADCY5	558.06	3775.2	2.7559	0.058309	0.21704	294.98	4127.4	3.802	1.67E-07	1.49E-06	1055.4	903.06	-0.22464	0.64197	0.73385	1092.1	258.69	-2.0735	0.95327	0.14822
ADCY5-10	ADCY5	198.8	2157.3	3.4332	0.00015977	0.0023335	105.08	5642.1	5.7332	4.43E-136	1.77E-134	375.96	2630.8	2.8036	1.02E-10	1.66E-08	389.03	4883.1	3.6464	1.85E-68	4.97E-66
ADCY5-11	ADCY5	59.64	94.825	0.66012	0.57423	0.90897	31.524	0	-5.0235	0.94151	0.21852	112.79	0	-6.8302	0.99488	0.018609	116.71	0	-6.8791	0.99585	0.024866
ADCY5-12	ADCY5	578.3	2468.4	2.0918	0.25089	0.64238	305.67	3545.3	3.5315	2.00E-05	0.0001652	1093.6	235.07	-2.2132	0.93479	0.15927	1131.6	531.66	-1.0884	0.86816	0.35099
ADCY5-13	ADCY5	28.4	0	-4.8778	0.97213	0.12252	15.012	0	-4.001	0.86622	0.39128	53.709	0	-5.7737	0.98912	0.031989	55.575	0	-5.8221	0.99059	0.042212
ADCY5-14	ADCY5	63.19	420.78	2.7161	0.0062931	0.048727	33.401	0	-5.1044	0.94512	0.20932	119.5	0	-6.9129	0.99517	0.017964	123.65	32.114	-1.9124	0.91803	0.23537
ADCY5-2	ADCY5	94.431	97.788	0.049883	0.74037	0.65774	49.914	0	-5.67	0.96468	0.15849	178.58	0	-7.4885	0.9968	0.014819	184.79	0	-7.5375	0.99758	0.019562
ADCY5-3	ADCY5	52.895	0	-5.7521	0.98594	0.075754	27.959	0	-4.8559	0.93322	0.23834	100.03	0	-6.6587	0.99421	0.020061	103.51	0	-6.7075	0.99524	0.026751
ADCY5-4	ADCY5	82.36	0	-6.3813	0.99138	0.057121	43.534	138.9	1.6514	0.16665	0.45922	155.76	0	-7.2924	0.99632	0.015626	161.17	224.8	0.47753	0.34797	0.79348
ADCY5-5	ADCY5	0	0	-0.4383	6.10E-05	0.00092586	0	0	-0.2481	3.49E-45	4.81E-44	0	0	-0.74102	0.31831	0.65684	0	0	-0.76102	0.45402	0.92402
ADCY5-6	ADCY5	151.94	35.559	-2.0647	0.94685	0.20205	80.312	33.072	-1.2549	0.89146	0.33579	287.34	0	-8.1716	0.99805	0.013738	297.33	0	-8.2208	0.99865	0.01702
ADCY5-7	ADCY5	278.32	4370.8	3.9682	1.51E-07	6.36E-06	147.11	14274	6.5906	0	0	526.35	2421.2	2.1995	3.74E-05	0.003795	544.64	833.17	0.6124	0.20546	0.51012
ADCY5-8	ADCY5	356.07	619.32	0.79683	0.63441	0.82606	188.21	251.35	0.41543	0.66487	0.76065	673.38	0	-9.3974	0.99921	0.013738	696.77	0	-9.4466	0.99958	0.012068
ADCY5-9	ADCY5	296.78	474.12	0.67405	0.65515	0.79542	156.87	0	-7.3026	0.98991	0.066719	561.26	0	-9.1351	0.99904	0.013738	580.76	139.16	-2.0534	0.94165	0.17785
ADCY6-1	ADCY6	459.02	1775	1.9489	0.28296	0.69844	242.63	7163.4	4.8781	5.77E-32	7.34E-31	868.07	572	-0.60093	0.74496	0.5728	898.23	32.114	-4.7632	0.99448	0.029331
ADCY6-2	ADCY6	736.63	2290.6	1.6354	0.43193	0.91643	389.36	6687.1	4.0987	5.26E-10	5.06E-09	1393.1	1202.8	-0.21175	0.63472	0.74765	1441.5	1389.8	-0.052628	0.54083	0.93274
ADCY6-3	ADCY6	36.21	0	-5.2176	0.97866	0.10053	19.14	0	-4.332	0.89822	0.32021	68.479	3.9178	-3.8205	0.9828	0.047157	70.858	0	-6.1671	0.99276	0.034908
ADCY6-4	ADCY6	45.795	580.8	3.6361	6.27E-09	3.06E-07	24.206	119.06	2.2519	0.01388	0.086309	86.606	0	-6.453	0.99329	0.022153	89.615	0	-6.5017	0.99441	0.029499
ADCY6-5	ADCY6	72.42	237.06	1.6971	0.22433	0.59432	38.28	6.6144	-2.367	0.95276	0.18978	136.96	0	-7.1081	0.9958	0.016652	141.72	108.83	-0.37789	0.68828	0.72416
ADCY6-6	ADCY6	309.92	764.52	1.2999	0.48025	0.97818	163.81	99.216	-0.71774	0.84935	0.42732	586.1	0	-9.1975	0.99908	0.013738	606.46	17.841	-5.0109	0.99464	0.02876
ADCY6-7	ADCY6	309.21	574.87	0.89252	0.60194	0.87208	163.44	297.65	0.86089	0.53665	0.9498	584.76	66.603	-3.1151	0.96651	0.085742	605.07	0	-9.2434	0.99948	0.0135
ADCY7-1	ADCY7	62.125	0	-5.9801	0.98823	0.068023	32.838	0	-5.0806	0.94408	0.21198	117.49	0	-6.8886	0.99508	0.018142	121.57	0	-6.9375	0.99604	0.024253
ADCY7-10	ADCY7	0	0	-0.4383	6.10E-05	0.00092586	0	0	-0.2481	3.49E-45	4.81E-44	0	0	-0.74102	0.31831	0.65684	0	0	-0.76102	0.45402	0.92402
ADCY7-11	ADCY7	40.825	0	-5.3863	0.9813	0.091656	21.579	92.601	2.0515	0.032286	0.14986	77.207	0	-6.2892	0.99246	0.024053	79.889	0	-6.3379	0.99365	0.031999
ADCY7-12	ADCY7	11.005	0	-3.5856	0.92073	0.27557	5.817	0	-2.7691	0.60335	0.8545	20.812	0	-4.4471	0.97191	0.073033	21.535	0	-4.4941	0.97499	0.089621
ADCY7-13	ADCY7	160.11	139.27	-0.19977	0.7975	0.55291	84.628	46.301	-0.85622	0.85491	0.41573	302.78	9.7945	-4.8147	0.99064	0.028334	313.31	422.83	0.43132	0.33197	0.76265
ADCY7-14	ADCY7	0	0	-0.4383	6.10E-05	0.00092586	0	0	-0.2481	3.49E-45	4.81E-44	0	0	-0.74102	0.31831	0.65684	0	0	-0.76102	0.45402	0.92402
ADCY7-2	ADCY7	165.43	82.972	-0.98695	0.88552	0.36502	87.443	343.95	1.9636	0.11281	0.34537	312.85	0	-8.294	0.99822	0.013738	323.73	1432.6	2.1424	3.56E-07	1.67E-05
ADCY7-3	ADCY7	212.29	0	-7.7367	0.997	0.033091	112.21	39.686	-1.4764	0.91017	0.29313	401.47	0	-8.6528	0.99863	0.013738	415.42	10.705	-5.1529	0.99464	0.028749
ADCY7-4	ADCY7	136.68	0	-7.1051	0.99509	0.043234	72.244	0	-6.1946	0.97643	0.1233	258.47	0	-8.0194	0.99782	0.013745	267.46	0	-8.0685	0.99846	0.017442
ADCY7-5	ADCY7	475.7	376.34	-0.33724	0.84165	0.46335	251.44	1104.6	2.1308	0.12511	0.37294	899.62	0	-9.8148	0.99942	0.013738	930.88	121.32	-2.9295	0.97693	0.084023
ADCY7-6	ADCY7	63.19	0	-6.0043	0.98845	0.067182	33.401	0	-5.1044	0.94512	0.20932	119.5	0	-6.9129	0.99517	0.017964	123.65	0	-6.9618	0.99611	0.023998
ADCY7-7	ADCY7	86.265	59.265	-0.53408	0.82823	0.49171	45.598	39.686	-0.19572	0.74902	0.61878	163.14	0	-7.3588	0.99649	0.015353	168.81	76.716	-1.1276	0.84147	0.40991
ADCY7-8	ADCY7	295.01	74.082	-1.9791	0.94745	0.20013	155.93	165.36	0.084151	0.72951	0.65411	557.9	0	-9.1264	0.99903	0.013738	577.29	90.989	-2.6523	0.96533	0.1165
ADCY7-9	ADCY7	270.16	3253.7	3.5853	6.60E-05	0.00099976	142.8	12607	6.4542	0	0	510.91	3151.9	2.6227	6.36E-09	9.13E-07	528.66	868.85	0.71571	0.15791	0.40858
ADCY8-1	ADCY8	25.56	305.22	3.5272	1.55E-09	8.04E-08	13.51	119.06	3.0486	2.98E-07	2.64E-06	48.338	84.233	0.78871	0.34119	0.70118	50.018	0	-5.6729	0.98948	0.04584
ADCY8-10	ADCY8	36.92	0	-5.2449	0.97911	0.099032	19.515	0	-4.3586	0.90041	0.31518	69.822	0	-6.1461	0.99165	0.025922	72.248	60.659	-0.24847	0.66467	0.76912
ADCY8-11	ADCY8	222.94	0	-7.807	0.99716	0.031943	117.84	85.987	-0.45017	0.8107	0.50395	421.61	0	-8.7232	0.9987	0.013738	436.27	335.41	-0.37829	0.6812	0.73715
ADCY8-12	ADCY8	56.09	0	-5.8352	0.98682	0.072837	29.648	0	-4.9377	0.93741	0.22814	106.08	0	-6.7425	0.99454	0.019323	109.76	4718.9	5.4132	0	0
ADCY8-13	ADCY8	235.01	171.87	-0.44917	0.839	0.46896	124.22	52.915	-1.2157	0.89226	0.33367	444.44	0	-8.7991	0.99877	0.013738	459.88	569.13	0.30688	0.37706	0.84786
ADCY8-14	ADCY8	0	0	-0.4383	6.10E-05	0.00092586	0	0	-0.2481	3.49E-45	4.81E-44	0	0	-0.74102	0.31831	0.65684	0	0	-0.76102	0.45402	0.92402
ADCY8-2	ADCY8	183.89	0	-7.5305	0.99648	0.036388	97.2	66.144	-0.54847	0.82039	0.48527	347.77	0	-8.4461	0.9984	0.013738	359.85	58.875	-2.5914	0.95884	0.13353
ADCY8-3	ADCY8	287.55	1914.3	2.7306	0.036458	0.15029	151.99	5265	5.1052	1.52E-50	3.91E-49	543.8	213.52	-1.3446	0.86546	0.3141	562.7	1147.2	1.0263	0.047045	0.14907
ADCY8-4	ADCY8	254.18	373.37	0.55295	0.6759	0.76293	134.35	158.75	0.23903	0.69258	0.71533	480.69	0	-8.912	0.99887	0.013738	497.4	246.2	-1.0116	0.83589	0.42225
ADCY8-5	ADCY8	48.28	320.03	2.7036	0.0043806	0.041021	25.52	0	-4.729	0.92612	0.25569	91.305	0	-6.5283	0.99364	0.021347	94.478	0	-6.5771	0.99473	0.028444
ADCY8-6	ADCY8	72.065	0	-6.1911	0.99001	0.061905	38.092	0	-5.2888	0.9525	0.1905	136.29	0	-7.101	0.99578	0.016697	141.02	0	-7.15	0.99666	0.022255
ADCY8-7	ADCY8	53.605	912.69	4.0646	1.22E-14	9.19E-13	28.334	1574.2	5.7468	2.67E-219	1.36E-217	101.38	0	-6.6777	0.99429	0.019899	104.9	276.53	1.39	0.036039	0.12012
ADCY8-8	ADCY8	48.99	53.339	0.12034	0.70297	0.72102	25.895	0	-4.7493	0.92731	0.25294	92.648	0	-6.5492	0.99374	0.02114	95.867	0	-6.5979	0.99482	0.028174
ADCY8-9	ADCY8	129.22	654.88	2.3325	0.073845	0.26139	68.303	687.9	3.3133	3.41E-06	2.93E-05	244.38	0	-7.9388	0.99769	0.013796	252.87	0	-7.9879	0.99835	0.017648
ADCY9-1	ADCY9	137.03	68.155	-0.99708	0.88377	0.36893	72.431	0	-6.1983	0.9765	0.12316	259.15	0	-8.0232	0.99783	0.013745	268.15	142.73	-0.90508	0.80885	0.48019
ADCY9-2	ADCY9	183.89	0	-7.5305	0.99648	0.036388	97.2	330.72	1.7562	0.18436	0.49504	347.77	0	-8.4461	0.9984	0.013738	359.85	167.7	-1.0969	0.84416	0.40393
ADCY9-3	ADCY9	82.715	59.265	-0.47416	0.81965	0.50908	43.721	0	-5.4829	0.95917	0.17297	156.43	0	-7.2985	0.99634	0.015604	161.86	0	-7.3475	0.99716	0.020692
ADCY9-4	ADCY9	336.9	711.18	1.0757	0.55552	0.9333	178.08	20273	6.8229	0	0	637.12	99.904	-2.6608	0.95289	0.11745	659.26	0	-9.3669	0.99954	0.012653
ADCY9-5	ADCY9	104.37	314.11	1.5804	0.29675	0.72053	55.168	105.83	0.9275	0.45182	0.93373	197.38	0	-7.6321	0.99712	0.014339	204.24	0	-7.6812	0.99785	0.018792
ADCY9-6	ADCY9	415.35	1022.3	1.2974	0.50152	0.99865	219.55	2533.3	3.5224	7.83E-06	6.60E-05	785.49	229.19	-1.7726	0.90588	0.22472	812.79	78.5	-3.3556	0.98281	0.066604
ADCY9-7	ADCY9	62.125	0	-5.9801	0.98823	0.068023	32.838	0	-5.0806	0.94408	0.21198	117.49	0	-6.8886	0.99508	0.018142	121.57	0	-6.9375	0.99604	0.024253
ADCY9-8	ADCY9	48.99	0	-5.6436	0.9847	0.080026	25.895	0	-4.7493	0.92731	0.25294	92.648	0	-6.5492	0.99374	0.02114	95.867	0	-6.5979	0.99482	0.028174
ADCYAP1R1-1	ADCYAP1R1	55.025	56.302	0.032509	0.72544	0.68427	29.085	0	-4.911	0.93607	0.23146	104.06	0	-6.7151	0.99444	0.019574	107.68	0	-6.7639	0.99545	0.026136
ADCYAP1R1-2	ADCYAP1R1	181.05	216.32	0.25547	0.72433	0.6855	95.699	601.91	2.6404	0.0083713	0.056728	342.39	97.945	-1.7952	0.90639	0.22355	354.29	32.114	-3.4235	0.97879	0.078592
ADCYAP1R1-3	ADCYAP1R1	195.96	666.74	1.7614	0.28142	0.69578	103.58	628.37	2.5893	0.012306	0.078565	370.59	0	-8.5376	0.99851	0.013738	383.47	96.341	-1.9817	0.93179	0.20226
ADCYAP1R1-4	ADCYAP1R1	32.305	0	-5.0577	0.97581	0.11006	17.076	0	-4.176	0.88432	0.35186	61.094	0	-5.9564	0.99045	0.028791	63.217	0	-6.0049	0.99181	0.038131
ADCYAP1R1-5	ADCYAP1R1	0	0	-0.4383	6.10E-05	0.00092586	0	0	-0.2481	3.49E-45	4.81E-44	0	0	-0.74102	0.31831	0.65684	0	0	-0.76102	0.45402	0.92402
ADCYAP1R1-6	ADCYAP1R1	214.42	2518.8	3.5481	5.08E-05	0.00092586	113.34	6819.4	5.8985	5.57E-167	2.48E-165	405.5	1091.1	1.4258	0.040391	0.10188	419.59	0	-8.7163	0.99914	0.01574
ADCYAP1R1-7	ADCYAP1R1	118.57	59.265	-0.98846	0.88106	0.37545	62.674	0	-5.9926	0.97247	0.13594	224.23	0	-7.8153	0.99747	0.013948	232.03	55.307	-2.0491	0.93045	0.20517
ADIG-1	ADIG	0	0	-0.4383	6.10E-05	0.00092586	0	0	-0.2481	3.49E-45	4.81E-44	0	0	-0.74102	0.31831	0.65684	0	0	-0.76102	0.45402	0.92402
ADIG-2	ADIG	0	0	-0.4383	6.10E-05	0.00092586	0	0	-0.2481	3.49E-45	4.81E-44	0	0	-0.74102	0.31831	0.65684	0	0	-0.76102	0.45402	0.92402
ADIG-3	ADIG	126.74	699.33	2.4549	0.048968	0.18938	66.989	132.29	0.97116	0.44826	0.9299	239.68	0	-7.9109	0.99764	0.013824	248	244.42	-0.020912	0.55525	0.92402
ADIG-4	ADIG	27.69	0	-4.8425	0.97134	0.12507	14.636	79.373	2.3618	0.0031821	0.022785	52.366	0	-5.7379	0.98884	0.032648	54.186	0	-5.7862	0.99034	0.043031
ADIG-5	ADIG	66.385	0	-6.0744	0.98906	0.065138	35.09	0	-5.1735	0.94802	0.20215	125.54	0	-6.9835	0.99541	0.017465	129.91	0	-7.0324	0.99633	0.023308
ADIG-6	ADIG	271.22	142.24	-0.92638	0.88762	0.3597	143.36	171.97	0.26087	0.69005	0.71979	512.92	0	-9.0054	0.99894	0.013738	530.74	879.56	0.72769	0.1523	0.396
ADIG-7	ADIG	340.8	423.75	0.31344	0.73707	0.66358	180.14	0	-7.501	0.99133	0.058487	644.51	1.9589	-7.7692	0.99917	0.013738	666.9	17.841	-5.1477	0.99533	0.02655
ADIPOR1-1	ADIPOR1	128.87	483.01	1.898	0.19921	0.54614	68.115	681.28	3.3033	3.99E-06	3.41E-05	243.7	0	-7.9349	0.99768	0.013796	252.17	126.67	-0.98769	0.82269	0.45016
ADIPOR1-2	ADIPOR1	44.73	0	-5.5151	0.98309	0.08565	23.643	99.216	2.0238	0.039371	0.16937	84.591	0	-6.4194	0.99313	0.022521	87.531	62.443	-0.48071	0.72203	0.65784
ADIPOR1-3	ADIPOR1	238.21	133.35	-0.83229	0.87778	0.38338	125.91	132.29	0.070735	0.7256	0.65942	450.48	0	-8.8185	0.99879	0.013738	466.14	319.35	-0.54418	0.73212	0.63736
ADIPOR1-4	ADIPOR1	95.141	376.34	1.9726	0.15181	0.44952	50.289	939.24	4.1963	5.61E-21	6.46E-20	179.92	0	-7.4992	0.99683	0.014774	186.18	1.7841	-6.0711	0.9976	0.019507
ADIPOR1-5	ADIPOR1	23.075	0	-4.5895	0.96499	0.14565	12.197	19.843	0.65937	0.45767	0.94279	43.638	0	-5.4802	0.9866	0.037989	45.155	32.114	-0.47905	0.73401	0.63346
ADIPOR1-6	ADIPOR1	87.331	204.47	1.2179	0.41597	0.8963	46.161	1349.3	4.8396	5.07E-52	1.33E-50	165.15	223.32	0.433	0.44219	0.89234	170.89	74.932	-1.1787	0.84858	0.39402
ADIPOR1-7	ADIPOR1	314.89	2346.9	2.8939	0.020084	0.096286	166.44	5999.2	5.1633	3.60E-53	9.51E-52	595.5	530.86	-0.16546	0.6306	0.75557	616.19	494.19	-0.31772	0.66089	0.77648
ADIPOR2-1	ADIPOR2	35.5	0	-5.1898	0.97819	0.10208	18.765	0	-4.3048	0.89594	0.32557	67.136	0	-6.0903	0.99132	0.026707	69.469	48.171	-0.51919	0.73473	0.63203
ADIPOR2-2	ADIPOR2	121.77	0	-6.9398	0.99442	0.045998	64.362	0	-6.0304	0.97326	0.13353	230.28	0	-7.8535	0.99754	0.013887	238.28	0	-7.9025	0.99822	0.017889
ADIPOR2-3	ADIPOR2	223.3	0	-7.8093	0.99716	0.031909	118.03	324.1	1.4496	0.30941	0.71891	422.29	0	-8.7255	0.9987	0.013738	436.96	0	-8.7747	0.99919	0.015588
ADIPOR2-4	ADIPOR2	15.975	91.861	2.4517	0.0033398	0.035247	8.444	0	-3.2394	0.74139	0.63213	30.211	0	-4.964	0.98063	0.052307	31.261	0	-5.0117	0.98285	0.06651
ADIPOR2-5	ADIPOR2	7.455	0	-3.0798	0.87743	0.38367	3.9406	0	-2.3047	0.39813	0.85596	14.099	0	-3.9163	0.95864	0.10407	14.588	0	-3.9624	0.96324	0.12182
ADIPOR2-6	ADIPOR2	81.65	1182.3	3.8397	1.68E-09	8.71E-08	43.158	1441.9	5.0302	2.40E-69	7.14E-68	154.41	507.36	1.7097	0.017832	0.048649	159.78	0	-7.3289	0.99712	0.020813
ADIPOR2-7	ADIPOR2	88.041	222.25	1.3261	0.37732	0.84207	46.536	152.13	1.6877	0.15895	0.4442	166.5	0	-7.388	0.99656	0.015228	172.28	0	-7.437	0.99736	0.020159
ADORA1-1	ADORA1	0	0	-0.4383	6.10E-05	0.00092586	0	0	-0.2481	3.49E-45	4.81E-44	0	0	-0.74102	0.31831	0.65684	0	0	-0.76102	0.45402	0.92402
ADORA1-10	ADORA1	188.15	859.35	2.1854	0.13472	0.4114	99.452	443.16	2.1446	0.073665	0.25551	355.82	0	-8.4791	0.99844	0.013738	368.19	0	-8.5282	0.99898	0.016246
ADORA1-11	ADORA1	166.5	2388.4	3.8344	1.59E-07	6.66E-06	88.006	16920	7.5707	0	0	314.87	3281.2	3.3773	6.32E-23	1.73E-20	325.81	48.171	-2.7326	0.96257	0.12379
ADORA1-12	ADORA1	1.42	0	-1.275	0.2751	0.68451	0.75058	0	-0.80783	1.23E-07	1.10E-06	2.6854	0	-1.8818	0.78983	0.47731	2.7788	0	-1.9179	0.8256	0.44394
ADORA1-13	ADORA1	90.881	1315.7	3.841	3.45E-09	1.74E-07	48.037	2076.9	5.4051	1.53E-112	5.57E-111	171.87	119.49	-0.52072	0.73934	0.58455	177.84	239.07	0.42477	0.3675	0.83009
ADORA1-14	ADORA1	46.15	0	-5.5592	0.98366	0.083642	24.394	0	-4.6664	0.92233	0.26481	87.277	0	-6.464	0.99334	0.022026	90.31	0	-6.5127	0.99446	0.029342
ADORA1-2	ADORA1	53.605	0	-5.771	0.98615	0.075083	28.334	0	-4.8745	0.9342	0.2361	101.38	0	-6.6777	0.99429	0.019899	104.9	0	-6.7265	0.99531	0.02655
ADORA1-3	ADORA1	15.62	177.8	3.4273	4.35E-10	2.37E-08	8.2564	46.301	2.3533	0.00097373	0.0072818	29.54	0	-4.9326	0.98019	0.053362	30.566	0	-4.9803	0.98245	0.067702
ADORA1-4	ADORA1	37.275	0	-5.2583	0.97933	0.098217	19.703	0	-4.3718	0.90147	0.31267	70.493	0	-6.1597	0.99174	0.025728	72.942	0	-6.2083	0.99299	0.034148
ADORA1-5	ADORA1	95.141	82.972	-0.19524	0.78277	0.58038	50.289	257.96	2.336	0.020482	0.11285	179.92	0	-7.4992	0.99683	0.014774	186.18	0	-7.5483	0.9976	0.019507
ADORA1-6	ADORA1	200.22	53.339	-1.8887	0.94139	0.21794	105.83	59.529	-0.81964	0.85397	0.41773	378.65	0	-8.5685	0.99854	0.013738	391.81	251.56	-0.6372	0.75513	0.59115
ADORA1-7	ADORA1	218.68	296.33	0.43664	0.69484	0.73439	115.59	390.25	1.7466	0.19924	0.52304	413.56	86.192	-2.2493	0.93457	0.15979	427.93	212.31	-1.0078	0.83265	0.4292
ADORA1-8	ADORA1	62.835	0	-5.9963	0.98838	0.067451	33.213	0	-5.0965	0.94477	0.2102	118.83	0	-6.9049	0.99514	0.01802	122.96	24.977	-2.2546	0.93804	0.18689
ADORA1-9	ADORA1	9.2301	0	-3.3547	0.90356	0.32031	4.8788	0	-2.5555	0.5179	0.97546	17.455	0	-4.206	0.96654	0.085657	18.062	0	-4.2526	0.97021	0.10307
ADORA2A-1	ADORA2A	34.08	0	-5.1326	0.97719	0.10551	18.014	0	-4.249	0.89107	0.33633	64.451	0	-6.0323	0.99095	0.027589	66.69	0	-6.0809	0.99227	0.036596
ADORA2A-10	ADORA2A	0	0	-0.4383	6.10E-05	0.00092586	0	0	-0.2481	3.49E-45	4.81E-44	0	0	-0.74102	0.31831	0.65684	0	0	-0.76102	0.45402	0.92402
ADORA2A-11	ADORA2A	91.591	456.34	2.3043	0.062687	0.22993	48.413	52.915	0.12581	0.68323	0.7312	173.21	0	-7.4447	0.9967	0.014982	179.23	585.18	1.7015	0.0021219	0.018735
ADORA2A-12	ADORA2A	104.02	3727.8	5.15	1.48E-49	3.33E-47	54.98	25446	8.8283	0	0	196.71	3741.5	4.2426	3.42E-70	2.08E-67	203.54	0	-7.6763	0.99784	0.018817
ADORA2A-13	ADORA2A	105.08	0	-6.729	0.99342	0.049844	55.543	39.686	-0.47481	0.80002	0.52466	198.72	0	-7.6419	0.99714	0.014325	205.63	35.682	-2.4939	0.95111	0.15371
ADORA2A-14	ADORA2A	26.27	0	-4.7693	0.96964	0.13074	13.886	0	-3.8959	0.85386	0.41773	49.681	0	-5.6634	0.98823	0.034119	51.407	0	-5.7117	0.98978	0.044874
ADORA2A-2	ADORA2A	102.95	0	-6.6998	0.99327	0.050355	54.417	66.144	0.27692	0.65064	0.78271	194.69	0	-7.6125	0.99708	0.014386	201.46	0	-7.6615	0.99782	0.018901
ADORA2A-3	ADORA2A	239.27	1600.2	2.7364	0.029902	0.12931	126.47	840.03	2.722	0.0073188	0.050135	452.5	19.589	-4.4611	0.98763	0.035594	468.22	189.11	-1.3034	0.87646	0.33211
ADORA2A-4	ADORA2A	95.851	530.43	2.456	0.038159	0.15583	50.664	701.12	3.7645	7.93E-12	7.98E-11	181.27	366.32	1.011	0.19265	0.44036	187.57	210.52	0.16574	0.48508	0.97547
ADORA2A-5	ADORA2A	253.83	2222.5	3.1252	0.0040767	0.039487	134.17	11939	6.4649	0	0	480.02	2231.2	2.2143	3.64E-05	0.0037082	496.7	74.932	-2.7125	0.96557	0.11579
ADORA2A-6	ADORA2A	768.58	1312.7	0.77152	0.6786	0.76024	406.25	463.01	0.18822	0.73948	0.63584	1453.5	0	-10.506	0.99966	0.013738	1504	251.56	-2.5751	0.97493	0.08983
ADORA2A-7	ADORA2A	362.46	154.09	-1.2287	0.91271	0.29714	191.59	0	-7.5894	0.9919	0.05504	685.46	0	-9.423	0.99922	0.013738	709.28	975.9	0.45983	0.27059	0.6428
ADORA2A-8	ADORA2A	101.53	139.27	0.45219	0.65725	0.79241	53.667	529.15	3.2777	2.44E-06	2.10E-05	192.01	0	-7.5925	0.99703	0.014445	198.68	0	-7.6416	0.99778	0.018999
ADORA2A-9	ADORA2A	231.82	234.1	0.014071	0.77551	0.59463	122.53	1170.7	3.2457	6.25E-05	0.00050298	438.4	0	-8.7794	0.99875	0.013738	453.63	0	-8.8286	0.99923	0.015393
ADORA2B-1	ADORA2B	0	0	-0.4383	6.10E-05	0.00092586	0	0	-0.2481	3.49E-45	4.81E-44	0	0	-0.74102	0.31831	0.65684	0	0	-0.76102	0.45402	0.92402
ADORA2B-2	ADORA2B	0	0	-0.4383	6.10E-05	0.00092586	0	0	-0.2481	3.49E-45	4.81E-44	0	0	-0.74102	0.31831	0.65684	0	0	-0.76102	0.45402	0.92402
ADORA2B-3	ADORA2B	0	0	-0.4383	6.10E-05	0.00092586	0	0	-0.2481	3.49E-45	4.81E-44	0	0	-0.74102	0.31831	0.65684	0	0	-0.76102	0.45402	0.92402
ADORA2B-4	ADORA2B	136.68	0	-7.1051	0.99509	0.043234	72.244	39.686	-0.84816	0.85202	0.4221	258.47	0	-8.0194	0.99782	0.013745	267.46	931.3	1.7961	0.00029693	0.0093271
ADORA2B-5	ADORA2B	340.8	0	-8.417	0.99824	0.022167	180.14	410.09	1.1824	0.43576	0.91123	644.51	0	-9.3343	0.99917	0.013738	666.9	0	-9.3835	0.99955	0.012533
ADORA2B-6	ADORA2B	0	0	-0.4383	6.10E-05	0.00092586	0	0	-0.2481	3.49E-45	4.81E-44	0	0	-0.74102	0.31831	0.65684	0	0	-0.76102	0.45402	0.92402
ADORA2B-7	ADORA2B	91.591	287.44	1.6393	0.26433	0.66604	48.413	0	-5.6268	0.96348	0.16182	173.21	0	-7.4447	0.9967	0.014982	179.23	0	-7.4937	0.99748	0.019818
ADORA3-1	ADORA3	173.95	2240.2	3.6793	3.48E-06	0.0001249	91.946	0	-6.5383	0.98189	0.10413	328.97	0	-8.3662	0.99831	0.013738	340.4	157	-1.1115	0.84557	0.40081
ADORA3-10	ADORA3	28.045	0	-4.8602	0.97174	0.12377	14.824	0	-3.984	0.8643	0.39529	53.038	0	-5.7559	0.98898	0.032309	54.88	0	-5.8043	0.99047	0.042604
ADORA3-11	ADORA3	213	0	-7.7415	0.99701	0.033008	112.59	138.9	0.30061	0.67223	0.749	402.82	0	-8.6576	0.99863	0.013738	416.81	0	-8.7067	0.99913	0.015792
ADORA3-2	ADORA3	117.51	743.78	2.6519	0.020446	0.097487	62.111	46.301	-0.41602	0.79321	0.53772	222.22	0	-7.8023	0.99745	0.013967	229.94	0	-7.8514	0.99814	0.018076
ADORA3-3	ADORA3	151.23	1875.7	3.6239	4.80E-06	0.00016936	79.937	7798.4	6.5904	0	0	286	1398.7	2.286	3.73E-05	0.0037872	295.94	33.898	-3.089	0.97133	0.10001
ADORA3-4	ADORA3	0	0	-0.4383	6.10E-05	0.00092586	0	0	-0.2481	3.49E-45	4.81E-44	0	0	-0.74102	0.31831	0.65684	0	0	-0.76102	0.45402	0.92402
ADORA3-5	ADORA3	98.336	0	-6.6342	0.99292	0.051575	51.978	0	-5.7273	0.96622	0.15415	185.97	0	-7.5466	0.99693	0.01459	192.43	73.148	-1.3833	0.87439	0.33684
ADORA3-6	ADORA3	339.38	1034.2	1.6047	0.38247	0.84947	179.39	99.216	-0.848	0.86418	0.39553	641.82	1.9589	-7.7632	0.99917	0.013738	664.12	1.7841	-7.9003	0.99955	0.012579
ADORA3-7	ADORA3	0	0	-0.4383	6.10E-05	0.00092586	0	0	-0.2481	3.49E-45	4.81E-44	0	0	-0.74102	0.31831	0.65684	0	0	-0.76102	0.45402	0.92402
ADORA3-8	ADORA3	40.825	0	-5.3863	0.9813	0.091656	21.579	0	-4.4969	0.91099	0.29104	77.207	0	-6.2892	0.99246	0.024053	79.889	0	-6.3379	0.99365	0.031999
ADORA3-9	ADORA3	0	0	-0.4383	6.10E-05	0.00092586	0	0	-0.2481	3.49E-45	4.81E-44	0	0	-0.74102	0.31831	0.65684	0	0	-0.76102	0.45402	0.92402
ADPRM-1	ADPRM	0	0	-0.4383	6.10E-05	0.00092586	0	0	-0.2481	3.49E-45	4.81E-44	0	0	-0.74102	0.31831	0.65684	0	0	-0.76102	0.45402	0.92402
ADPRM-2	ADPRM	42.955	0	-5.458	0.98232	0.088314	22.705	0	-4.5671	0.91589	0.27995	81.235	0	-6.3617	0.99284	0.023191	84.057	30.33	-1.4409	0.878	0.32873
ADPRM-3	ADPRM	0	0	-0.4383	6.10E-05	0.00092586	0	0	-0.2481	3.49E-45	4.81E-44	0	0	-0.74102	0.31831	0.65684	0	0	-0.76102	0.45402	0.92402
ADPRM-4	ADPRM	82.005	201.5	1.2867	0.38625	0.85503	43.346	138.9	1.6575	0.16432	0.45453	155.08	0	-7.2862	0.9963	0.015657	160.47	32.114	-2.2858	0.94062	0.1803
ADPRM-5	ADPRM	194.54	237.06	0.28386	0.7215	0.69061	102.83	66.144	-0.62889	0.83161	0.46303	367.91	0	-8.5271	0.9985	0.013738	380.69	663.68	0.80027	0.14123	0.3719
ADPRM-6	ADPRM	256.31	100.75	-1.3385	0.91563	0.28952	135.48	6.6144	-4.1638	0.98815	0.076242	484.72	0	-8.924	0.99888	0.013738	501.57	237.28	-1.0766	0.84657	0.39856
ADPRM-7	ADPRM	0	0	-0.4383	6.10E-05	0.00092586	0	0	-0.2481	3.49E-45	4.81E-44	0	0	-0.74102	0.31831	0.65684	0	0	-0.76102	0.45402	0.92402
ADRA1A-1	ADRA1A	22.365	0	-4.5463	0.96376	0.14951	11.822	0	-3.6805	0.82443	0.47725	42.296	0	-5.4362	0.98617	0.039013	43.765	0	-5.4843	0.98789	0.050894
ADRA1A-2	ADRA1A	292.88	1437.2	2.291	0.13385	0.40939	154.81	2374.6	3.9304	1.65E-10	1.60E-09	553.87	0	-9.116	0.99902	0.013738	573.12	478.14	-0.26091	0.63939	0.81698
ADRA1A-3	ADRA1A	145.55	1872.8	3.6765	1.68E-06	6.29E-05	76.935	5635.5	6.1764	2.79E-280	1.61E-278	275.26	1823.7	2.7236	5.05E-09	7.35E-07	284.82	1775.2	2.6356	8.05E-14	5.90E-12
ADRA1A-4	ADRA1A	137.39	2806.2	4.3424	3.68E-15	2.84E-13	72.619	6521.8	6.4693	0	0	259.82	6168.6	4.5641	2.34E-118	2.06E-115	268.84	165.92	-0.69297	0.76576	0.56927
ADRA1A-5	ADRA1A	136.68	0	-7.1051	0.99509	0.043234	72.244	0	-6.1946	0.97643	0.1233	258.47	0	-8.0194	0.99782	0.013745	267.46	233.72	-0.19377	0.62051	0.85238
ADRA1A-6	ADRA1A	50.765	180.76	1.812	0.15724	0.46102	26.833	79.373	1.5299	0.17547	0.47725	96.005	0	-6.6	0.99396	0.020635	99.341	0	-6.6488	0.99502	0.027501
ADRA1A-7	ADRA1A	228.62	2038.7	3.151	0.0028404	0.031943	120.84	10762	6.4649	0	0	432.36	360.44	-0.2618	0.66408	0.69103	447.38	249.77	-0.83834	0.80209	0.49475
ADRA1A-8	ADRA1A	81.65	0	-6.369	0.9913	0.057428	43.158	0	-5.4646	0.95858	0.17454	154.41	0	-7.28	0.99629	0.015694	159.78	0	-7.3289	0.99712	0.020813
ADRA1B-1	ADRA1B	42.245	0	-5.4345	0.98199	0.089389	22.33	0	-4.5441	0.91431	0.28362	79.892	0	-6.3379	0.99272	0.023469	82.668	60.659	-0.44036	0.71307	0.67552
ADRA1B-2	ADRA1B	259.86	44.449	-2.521	0.96378	0.14951	137.36	85.987	-0.66952	0.84116	0.44393	491.44	0	-8.9438	0.99889	0.013738	508.51	51.739	-3.2722	0.97829	0.080025
ADRA1B-3	ADRA1B	0	0	-0.4383	6.10E-05	0.00092586	0	0	-0.2481	3.49E-45	4.81E-44	0	0	-0.74102	0.31831	0.65684	0	0	-0.76102	0.45402	0.92402
ADRA1B-4	ADRA1B	140.58	80.008	-0.80548	0.86693	0.40801	74.308	6.6144	-3.306	0.97715	0.12105	265.86	0	-8.0599	0.99788	0.013745	275.1	60.659	-2.1628	0.93825	0.18637
ADRA1B-5	ADRA1B	133.13	0	-7.0674	0.99495	0.043865	70.367	52.915	-0.40457	0.79392	0.53626	251.76	0	-7.9816	0.99776	0.013762	260.51	883.13	1.7574	0.00050811	0.013356
ADRA1B-6	ADRA1B	0	0	-0.4383	6.10E-05	0.00092586	0	0	-0.2481	3.49E-45	4.81E-44	0	0	-0.74102	0.31831	0.65684	0	0	-0.76102	0.45402	0.92402
ADRA1B-7	ADRA1B	315.95	112.6	-1.4802	0.9257	0.26243	167	0	-7.3924	0.99058	0.062929	597.51	0	-9.2252	0.9991	0.013738	618.27	0	-9.2744	0.9995	0.013272
ADRA1D-1	ADRA1D	129.58	601.54	2.2062	0.10464	0.34141	68.491	310.88	2.1661	0.05363	0.20621	245.05	0	-7.9428	0.9977	0.013796	253.56	394.28	0.63488	0.24283	0.5869
ADRA1D-2	ADRA1D	308.5	628.21	1.0236	0.56523	0.92022	163.06	2831	4.1095	5.18E-13	5.33E-12	583.41	54.849	-3.3874	0.97268	0.071254	603.69	0	-9.24	0.99948	0.013508
ADRA1D-3	ADRA1D	75.615	263.73	1.7888	0.19539	0.53872	39.968	0	-5.3564	0.95494	0.18418	143	0	-7.1699	0.99598	0.016282	147.97	385.36	1.375	0.027726	0.097317
ADRA1D-4	ADRA1D	31.24	62.229	0.97172	0.42834	0.9121	16.513	0	-4.1303	0.87987	0.36184	59.08	0	-5.9088	0.99012	0.029602	61.133	0	-5.9573	0.99151	0.039159
ADRA1D-5	ADRA1D	176.44	0	-7.4712	0.99631	0.03734	93.26	92.601	-0.010114	0.73254	0.64815	333.67	0	-8.3866	0.99833	0.013738	345.26	190.9	-0.85152	0.80127	0.49649
ADRA1D-6	ADRA1D	27.69	0	-4.8425	0.97134	0.12507	14.636	0	-3.9668	0.86233	0.39944	52.366	0	-5.7379	0.98884	0.032648	54.186	0	-5.7862	0.99034	0.043031
ADRA1D-7	ADRA1D	62.835	0	-5.9963	0.98838	0.067451	33.213	0	-5.0965	0.94477	0.2102	118.83	0	-6.9049	0.99514	0.01802	122.96	69.58	-0.81255	0.78977	0.52002
ADRA2A-1	ADRA2A	92.656	0	-6.5493	0.99244	0.053431	48.975	0	-5.6431	0.96394	0.16053	175.23	0	-7.4613	0.99674	0.014923	181.31	48.171	-1.8906	0.91849	0.23426
ADRA2A-2	ADRA2A	23.43	0	-4.6106	0.96557	0.14384	12.385	0	-3.7425	0.83352	0.45888	44.31	0	-5.5018	0.9868	0.037519	45.85	0	-5.55	0.98847	0.049116
ADRA2A-3	ADRA2A	26.98	0	-4.8063	0.97051	0.12789	14.261	0	-3.9318	0.85821	0.4084	51.023	0	-5.7011	0.98855	0.033366	52.796	0	-5.7494	0.99007	0.043954
ADRA2A-4	ADRA2A	210.16	462.27	1.1335	0.50722	0.99286	111.09	0	-6.8085	0.98528	0.09027	397.45	0	-8.6382	0.99861	0.013738	411.26	0	-8.6874	0.99912	0.015851
ADRA2A-5	ADRA2A	129.58	183.72	0.50047	0.65696	0.79281	68.491	112.44	0.7071	0.53843	0.94852	245.05	0	-7.9428	0.9977	0.013796	253.56	0	-7.9919	0.99835	0.017642
ADRA2A-6	ADRA2A	381.27	992.7	1.3782	0.46928	0.96525	201.53	3618.1	4.1594	4.83E-13	4.97E-12	721.04	0	-9.4959	0.99926	0.013738	746.1	1257.8	0.75267	0.12158	0.3278
ADRA2A-7	ADRA2A	272.29	340.78	0.32264	0.72685	0.6815	143.92	59.529	-1.2596	0.89703	0.32313	514.93	0	-9.011	0.99895	0.013738	532.83	30.33	-4.0908	0.9887	0.048484
ADRA2B-1	ADRA2B	39.05	0	-5.3237	0.98036	0.094705	20.641	0	-4.4357	0.90646	0.30116	73.85	0	-6.2259	0.99212	0.024856	76.416	0	-6.2746	0.99333	0.03303
ADRA2B-2	ADRA2B	76.68	305.22	1.9789	0.13462	0.41121	40.531	119.06	1.5315	0.20371	0.53206	145.01	0	-7.19	0.99604	0.016158	150.05	0	-7.2389	0.9969	0.021495
ADRA2B-3	ADRA2B	176.08	0	-7.4683	0.9963	0.037402	93.072	317.49	1.7594	0.18038	0.48706	333	0	-8.3837	0.99833	0.013738	344.57	83.852	-2.0259	0.93308	0.19895
ADRA2B-4	ADRA2B	64.61	266.69	2.0286	0.10891	0.35167	34.151	19.843	-0.75401	0.83175	0.46275	122.19	0	-6.9447	0.99528	0.017727	126.43	0	-6.9936	0.99621	0.023663
ADRA2B-5	ADRA2B	115.02	1087.5	3.2299	0.00032435	0.0045745	60.797	1098	4.1525	1.32E-18	1.46E-17	217.52	0	-7.7716	0.99739	0.014036	225.08	0	-7.8207	0.99809	0.018216
ADRA2B-6	ADRA2B	49.345	41.486	-0.24488	0.77324	0.59889	26.083	0	-4.7593	0.92789	0.25155	93.319	0	-6.5595	0.99378	0.021026	96.562	0	-6.6082	0.99486	0.02801
ADRA2B-7	ADRA2B	78.455	0	-6.3121	0.99091	0.058746	41.47	0	-5.4084	0.95673	0.17942	148.37	0	-7.2228	0.99613	0.015973	153.53	12.489	-3.518	0.97772	0.081706
ADRA2B-8	ADRA2B	33.37	0	-5.1031	0.97666	0.10734	17.639	0	-4.2202	0.88846	0.34242	63.108	0	-6.0024	0.99076	0.028057	65.301	0	-6.051	0.99209	0.037167
ADRA2C-1	ADRA2C	1.42	0	-1.275	0.2751	0.68451	0.75058	0	-0.80783	1.23E-07	1.10E-06	2.6854	0	-1.8818	0.78983	0.47731	2.7788	0	-1.9179	0.8256	0.44394
ADRA2C-2	ADRA2C	11.715	0	-3.6685	0.92605	0.26139	6.1923	66.144	3.2227	3.21E-12	3.25E-11	22.155	0	-4.5332	0.9736	0.06904	22.925	0	-4.5804	0.97651	0.085239
ADRA2C-3	ADRA2C	40.115	346.7	3.0801	8.30E-05	0.0012465	21.204	33.072	0.61777	0.50501	0.99399	75.864	0	-6.2642	0.99233	0.024361	78.5	0	-6.3129	0.99353	0.032397
ADRA2C-4	ADRA2C	40.115	130.38	1.676	0.18483	0.51795	21.204	0	-4.4727	0.90923	0.2952	75.864	0	-6.2642	0.99233	0.024361	78.5	0	-6.3129	0.99353	0.032397
ADRA2C-5	ADRA2C	1.775	0	-1.4725	0.40006	0.87412	0.93823	0	-0.95474	1.54E-05	0.00012778	3.3568	0	-2.1233	0.83046	0.39023	3.4734	0	-2.1614	0.85745	0.37435
ADRA2C-6	ADRA2C	127.45	145.2	0.18679	0.72468	0.68492	67.365	0	-6.0952	0.97456	0.1296	241.02	0	-7.919	0.99766	0.013815	249.39	92.773	-1.417	0.88042	0.32382
ADRA2C-7	ADRA2C	0	0	-0.4383	6.10E-05	0.00092586	0	0	-0.2481	3.49E-45	4.81E-44	0	0	-0.74102	0.31831	0.65684	0	0	-0.76102	0.45402	0.92402
ADRB1-1	ADRB1	167.21	3203.3	4.2517	1.27E-12	8.36E-11	88.381	9590.8	6.7457	0	0	316.21	1075.4	1.7628	0.0072926	0.023507	327.2	0	-8.3584	0.99881	0.016678
ADRB1-2	ADRB1	93.366	0	-6.5602	0.9925	0.053195	49.351	0	-5.6539	0.96424	0.15975	176.57	0	-7.4722	0.99677	0.014881	182.7	553.07	1.5927	0.0051783	0.028174
ADRB1-3	ADRB1	22.72	0	-4.568	0.96439	0.14751	12.009	0	-3.7015	0.82756	0.47082	42.967	0	-5.4584	0.98639	0.038483	44.46	0	-5.5065	0.98809	0.050263
ADRB1-4	ADRB1	43.31	77.045	0.81667	0.50554	0.99462	22.893	0	-4.5785	0.91665	0.27812	81.906	0	-6.3734	0.9929	0.023047	84.752	228.36	1.4194	0.038288	0.12621
ADRB1-5	ADRB1	118.57	71.118	-0.72942	0.85649	0.43123	62.674	0	-5.9926	0.97247	0.13594	224.23	0	-7.8153	0.99747	0.013948	232.03	0	-7.8643	0.99816	0.01802
ADRB1-6	ADRB1	0	0	-0.4383	6.10E-05	0.00092586	0	0	-0.2481	3.49E-45	4.81E-44	0	0	-0.74102	0.31831	0.65684	0	0	-0.76102	0.45402	0.92402
ADRB1-7	ADRB1	75.26	290.4	1.934	0.14709	0.43887	39.781	251.35	2.6294	0.0024526	0.017725	142.33	0	-7.1632	0.99596	0.016326	147.27	85.637	-0.77522	0.78218	0.53594
ADRB2-1	ADRB2	53.96	240.02	2.1327	0.072496	0.25752	28.522	33.072	0.20679	0.64466	0.79304	102.05	21.548	-2.1922	0.93282	0.16358	105.59	26.761	-1.941	0.91952	0.23178
ADRB2-2	ADRB2	0	0	-0.4383	6.10E-05	0.00092586	0	0	-0.2481	3.49E-45	4.81E-44	0	0	-0.74102	0.31831	0.65684	0	0	-0.76102	0.45402	0.92402
ADRB2-3	ADRB2	253.12	323	0.35049	0.71858	0.69578	133.79	0	-7.0746	0.98799	0.07708	478.68	0	-8.9059	0.99886	0.013738	495.31	0	-8.9551	0.99931	0.014883
ADRB2-4	ADRB2	1.775	0	-1.4725	0.40006	0.87412	0.93823	0	-0.95474	1.54E-05	0.00012778	3.3568	0	-2.1233	0.83046	0.39023	3.4734	0	-2.1614	0.85745	0.37435
ADRB2-5	ADRB2	31.24	325.96	3.3422	4.57E-07	1.82E-05	16.513	99.216	2.5166	0.001127	0.0083882	59.08	0	-5.9088	0.99012	0.029602	61.133	0	-5.9573	0.99151	0.039159
ADRB2-6	ADRB2	419.97	637.1	0.60008	0.68821	0.74482	221.98	2024	3.1829	0.00052737	0.0040123	794.22	139.08	-2.5051	0.94735	0.13033	821.82	727.91	-0.17483	0.60326	0.88455
ADRB2-7	ADRB2	2.84	0	-1.9411	0.63218	0.82853	1.5012	0	-1.3226	0.0073014	0.050033	5.3709	0	-2.6715	0.89281	0.2535	5.5575	0	-2.7131	0.90758	0.26
ADRB3-1	ADRB3	219.04	971.95	2.1446	0.15785	0.46226	115.78	714.35	2.6149	0.012168	0.077891	414.23	0	-8.6978	0.99867	0.013738	428.62	103.48	-2.0399	0.9366	0.19019
ADRB3-10	ADRB3	272.64	1410.5	2.3669	0.10801	0.34938	144.11	1838.8	3.6643	1.04E-07	9.46E-07	515.61	1.9589	-7.4479	0.99895	0.013738	533.52	392.5	-0.44188	0.70266	0.69609
ADRB3-11	ADRB3	264.83	0	-8.0544	0.99766	0.027863	139.98	26.458	-2.3603	0.95367	0.18763	500.84	0	-8.9711	0.99891	0.013738	518.24	404.99	-0.35496	0.67367	0.75176
ADRB3-12	ADRB3	37.63	115.57	1.5934	0.20892	0.56563	19.89	26.458	0.39436	0.57587	0.89593	71.164	0	-6.1732	0.99181	0.025549	73.637	0	-6.2218	0.99306	0.033913
ADRB3-13	ADRB3	171.11	936.39	2.4453	0.064023	0.23352	90.445	324.1	1.8299	0.15518	0.43718	323.6	446.63	0.46366	0.40579	0.82414	334.84	2201.6	2.7133	1.92E-16	1.61E-14
ADRB3-14	ADRB3	41.18	290.4	2.7884	0.0017128	0.021604	21.767	0	-4.5089	0.91184	0.28921	77.878	0	-6.3015	0.99253	0.02391	80.584	0	-6.3502	0.99371	0.03183
ADRB3-2	ADRB3	223.3	82.972	-1.4174	0.91891	0.28084	118.03	46.301	-1.3314	0.90054	0.31518	422.29	0	-8.7255	0.9987	0.013738	436.96	19.625	-4.4083	0.99061	0.042212
ADRB3-3	ADRB3	194.54	1772	3.1807	0.0016726	0.021175	102.83	410.09	1.9852	0.11581	0.35216	367.91	0	-8.5271	0.9985	0.013738	380.69	190.9	-0.99206	0.8282	0.43875
ADRB3-4	ADRB3	46.505	0	-5.57	0.9838	0.0832	24.582	0	-4.677	0.92299	0.26328	87.948	0	-6.4749	0.9934	0.021917	91.004	26.761	-1.7286	0.90394	0.26871
ADRB3-5	ADRB3	41.89	0	-5.4226	0.98182	0.089923	22.142	0	-4.5325	0.9135	0.28531	79.221	0	-6.3259	0.99266	0.023613	81.973	0	-6.3746	0.99383	0.031437
ADRB3-6	ADRB3	82.715	0	-6.3874	0.99142	0.056998	43.721	178.59	2.0057	0.067237	0.23956	156.43	0	-7.2985	0.99634	0.015604	161.86	74.932	-1.1009	0.83746	0.41876
ADRB3-7	ADRB3	76.325	77.045	0.013363	0.74013	0.65816	40.344	0	-5.3696	0.9554	0.18296	144.34	0	-7.1833	0.99602	0.016203	149.36	0	-7.2323	0.99688	0.021558
ADRB3-8	ADRB3	25.915	0	-4.7503	0.96918	0.13219	13.698	119.06	3.03	4.70E-07	4.15E-06	49.009	0	-5.6441	0.98807	0.034497	50.712	0	-5.6924	0.98963	0.045346
ADRB3-9	ADRB3	67.805	0	-6.1044	0.98931	0.064305	35.84	0	-5.2032	0.94921	0.19919	128.23	0	-7.0138	0.99551	0.017268	132.69	12.489	-3.309	0.97347	0.094121
ADTRP-1	ADTRP	393.34	2029.8	2.3646	0.13246	0.40665	207.91	2248.9	3.4289	2.58E-05	0.00021146	743.87	166.51	-2.1528	0.93047	0.16905	769.72	148.08	-2.3701	0.95967	0.13148
ADTRP-2	ADTRP	173.6	59.265	-1.5346	0.92321	0.26903	91.759	0	-6.5354	0.98185	0.10429	328.3	0	-8.3632	0.9983	0.013738	339.7	0	-8.4124	0.99887	0.016499
ADTRP-3	ADTRP	70.29	62.229	-0.17313	0.7708	0.60363	37.154	0	-5.2538	0.95118	0.19399	132.93	0	-7.0653	0.99567	0.016929	137.55	0	-7.1142	0.99656	0.022582
ADTRP-4	ADTRP	133.48	0	-7.0713	0.99496	0.043822	70.555	0	-6.161	0.97581	0.12532	252.43	0	-7.9855	0.99777	0.013761	261.2	0	-8.0345	0.99841	0.017527
ADTRP-5	ADTRP	36.92	0	-5.2449	0.97911	0.099032	19.515	0	-4.3586	0.90041	0.31518	69.822	0	-6.1461	0.99165	0.025922	72.248	0	-6.1947	0.99291	0.034413
ADTRP-6	ADTRP	41.18	0	-5.3985	0.98148	0.091114	21.767	0	-4.5089	0.91184	0.28921	77.878	21.548	-1.8066	0.9103	0.21468	80.584	0	-6.3502	0.99371	0.03183
ADTRP-7	ADTRP	81.295	0	-6.3627	0.99126	0.05755	42.971	191.82	2.1326	0.042509	0.17747	153.74	0	-7.2737	0.99627	0.015718	159.08	0	-7.3227	0.9971	0.020851
ADTRP-8	ADTRP	60.35	311.14	2.3471	0.037844	0.15483	31.9	198.43	2.5997	0.0020903	0.015179	114.13	0	-6.8471	0.99494	0.018464	118.1	39.25	-1.5651	0.89031	0.30061
ADTRP-9	ADTRP	226.85	1490.5	2.7107	0.031522	0.13471	119.91	1031.8	3.0947	0.0003345	0.0025756	429	240.95	-0.82965	0.7931	0.47084	443.91	167.7	-1.399	0.88649	0.30972
AEBP1-1	AEBP1	520.08	1152.7	1.1467	0.56194	0.92476	274.9	138.9	-0.97973	0.88184	0.35781	983.54	299.71	-1.7111	0.90169	0.23384	1017.7	192.68	-2.395	0.96448	0.11865
AEBP1-2	AEBP1	158.33	0	-7.3159	0.99583	0.039888	83.69	99.216	0.24285	0.67489	0.74469	299.43	0	-8.2309	0.99813	0.013738	309.83	2303.3	2.8901	1.19E-20	1.19E-18
AEBP1-3	AEBP1	132.06	2.9633	-5.0693	0.9949	0.044102	69.804	145.52	1.0492	0.42282	0.89379	249.75	0	-7.9701	0.99774	0.013777	258.42	0	-8.0192	0.99839	0.017566
AEBP1-4	AEBP1	113.96	0	-6.8449	0.99399	0.047748	60.234	0	-5.9363	0.97125	0.13959	215.51	0	-7.7583	0.99737	0.014058	223	0	-7.8073	0.99807	0.018269
AEBP1-5	AEBP1	246.73	1398.7	2.4983	0.070952	0.25323	130.41	2255.5	4.1019	9.13E-14	9.51E-13	466.6	107.74	-2.1044	0.92689	0.17709	482.81	130.24	-1.8822	0.92881	0.2092
AEBP1-6	AEBP1	151.23	0	-7.2501	0.99562	0.041021	79.937	105.83	0.40045	0.63413	0.8091	286	0	-8.1649	0.99804	0.013738	295.94	0	-8.214	0.99865	0.017023
AEBP1-7	AEBP1	51.475	0	-5.7136	0.98551	0.077272	27.209	72.758	1.3867	0.22865	0.57859	97.347	0	-6.6198	0.99404	0.020426	100.73	0	-6.6686	0.9951	0.027221
AFG3L2-1	AFG3L2	85.91	29.633	-1.5045	0.91558	0.28967	45.41	52.915	0.21625	0.65917	0.76943	162.47	0	-7.3529	0.99648	0.015375	168.11	0	-7.4019	0.99729	0.020379
AFG3L2-2	AFG3L2	56.09	0	-5.8352	0.98682	0.072837	29.648	0	-4.9377	0.93741	0.22814	106.08	0	-6.7425	0.99454	0.019323	109.76	0	-6.7913	0.99555	0.025818
AFG3L2-3	AFG3L2	129.22	0	-7.0248	0.99478	0.044626	68.303	0	-6.1148	0.97494	0.12834	244.38	0	-7.9388	0.99769	0.013796	252.87	0	-7.9879	0.99835	0.017648
AFG3L2-4	AFG3L2	235.01	257.8	0.13301	0.75617	0.62985	124.22	92.601	-0.41988	0.80753	0.51076	444.44	0	-8.7991	0.99877	0.013738	459.88	0	-8.8483	0.99924	0.015324
AFG3L2-5	AFG3L2	193.48	142.24	-0.44119	0.83388	0.4803	102.27	0	-6.6902	0.98388	0.096236	365.89	0	-8.5192	0.99849	0.013738	378.61	658.33	0.7965	0.14314	0.37569
AFG3L2-6	AFG3L2	19.17	0	-4.3341	0.95707	0.17093	10.133	125.67	3.5082	1.18E-14	1.24E-13	36.253	0	-5.2193	0.98386	0.044609	37.513	0	-5.2673	0.98578	0.057544
AFG3L2-7	AFG3L2	68.16	11.853	-2.4278	0.95696	0.17132	36.028	231.5	2.6506	0.0017317	0.012705	128.9	0	-7.0213	0.99553	0.017219	133.38	0	-7.0702	0.99644	0.022972
AGER-1	AGER	22.01	340.78	3.8927	3.00E-16	2.46E-14	11.634	26.458	1.1199	0.26857	0.65042	41.624	0	-5.4136	0.98595	0.039532	43.071	0	-5.4618	0.98769	0.05151
AGER-10	AGER	171.47	0	-7.4302	0.99619	0.038014	90.633	1441.9	3.977	4.73E-13	4.87E-12	324.27	0	-8.3455	0.99828	0.013738	335.54	0	-8.3946	0.99885	0.016547
AGER-11	AGER	0	0	-0.4383	6.10E-05	0.00092586	0	0	-0.2481	3.49E-45	4.81E-44	0	0	-0.74102	0.31831	0.65684	0	0	-0.76102	0.45402	0.92402
AGER-12	AGER	84.135	0	-6.4117	0.99158	0.056394	44.472	0	-5.5069	0.95992	0.17101	159.11	0	-7.3229	0.9964	0.015489	164.64	198.03	0.26495	0.44647	0.92402
AGER-2	AGER	31.95	0	-5.0422	0.97551	0.11105	16.888	0	-4.1609	0.88287	0.35519	60.422	0	-5.9407	0.99034	0.029049	62.522	0	-5.9892	0.99171	0.038456
AGER-3	AGER	78.81	480.05	2.5915	0.017149	0.086563	41.657	2103.4	5.6245	1.10E-160	4.77E-159	149.04	1079.4	2.8481	2.00E-09	3.01E-07	154.22	0	-7.2782	0.99699	0.02117
AGER-4	AGER	149.46	411.89	1.4564	0.37122	0.83353	78.999	6263.8	6.2912	0	0	282.64	207.64	-0.44303	0.71645	0.63181	292.46	108.83	-1.4179	0.88235	0.31937
AGER-5	AGER	36.92	328.92	3.1211	3.67E-05	0.00092586	19.515	72.758	1.8461	0.064748	0.23375	69.822	0	-6.1461	0.99165	0.025922	72.248	51.739	-0.47392	0.72355	0.65479
AGER-6	AGER	100.47	20.743	-2.2224	0.95089	0.18986	53.104	0	-5.7577	0.967	0.15192	190	0	-7.5774	0.997	0.014496	196.6	0	-7.6264	0.99775	0.019074
AGER-7	AGER	93.721	0	-6.5656	0.99253	0.053081	49.538	0	-5.6593	0.96439	0.15929	177.24	0	-7.4777	0.99678	0.014859	183.4	0	-7.5267	0.99755	0.019624
AGER-8	AGER	436.3	637.1	0.54517	0.70152	0.72344	230.62	482.85	1.0628	0.49158	0.98908	825.1	0	-9.6902	0.99936	0.013738	853.77	506.68	-0.75162	0.79581	0.50757
AGER-9	AGER	49.345	240.02	2.2593	0.043956	0.17417	26.083	4233.2	7.2886	0	0	93.319	166.51	0.8286	0.297	0.65684	96.562	1735.9	4.1541	2.29E-80	6.85E-78
AGL-1	AGL	39.76	0	-5.3491	0.98075	0.093485	21.016	0	-4.4605	0.90832	0.29714	75.192	0	-6.2516	0.99226	0.024526	77.805	0	-6.3002	0.99347	0.0326
AGL-10	AGL	12.07	0	-3.7082	0.92846	0.25455	6.3799	0	-2.8836	0.64287	0.79477	22.826	0	-4.5745	0.97438	0.067182	23.619	0	-4.6217	0.9772	0.08318
AGL-11	AGL	21.3	14.816	-0.49564	0.79603	0.55582	11.259	0	-3.6157	0.81433	0.49692	40.282	0	-5.3674	0.98548	0.040672	41.681	0	-5.4155	0.98726	0.052878
AGL-12	AGL	273.71	444.49	0.6975	0.64549	0.81027	144.67	2143.1	3.8795	4.76E-10	4.59E-09	517.62	0	-9.0185	0.99895	0.013738	535.61	0	-9.0677	0.99938	0.014424
AGL-13	AGL	246.02	0	-7.9485	0.99746	0.029678	130.04	0	-7.0338	0.98761	0.078983	465.25	0	-8.865	0.99883	0.013738	481.42	0	-8.9141	0.99929	0.015045
AGL-14	AGL	0	0	-0.4383	6.10E-05	0.00092586	0	0	-0.2481	3.49E-45	4.81E-44	0	0	-0.74102	0.31831	0.65684	0	0	-0.76102	0.45402	0.92402
AGL-2	AGL	14.91	0	-3.9919	0.94337	0.21201	7.8811	0	-3.1507	0.71993	0.66883	28.197	0	-4.8678	0.97925	0.055589	29.177	0	-4.9154	0.98159	0.070184
AGL-3	AGL	110.05	939.36	3.082	0.0011735	0.0154	58.17	0	-5.8868	0.97013	0.14278	208.12	0	-7.7082	0.99727	0.01416	215.35	870.64	2.0103	2.89E-05	0.0011007
AGL-4	AGL	129.22	1019.4	2.9701	0.0037812	0.037891	68.303	205.05	1.572	0.22545	0.57255	244.38	1.9589	-6.3738	0.99769	0.013796	252.87	0	-7.9879	0.99835	0.017648
AGL-5	AGL	183.18	894.91	2.2822	0.10584	0.3439	96.825	205.05	1.0747	0.43446	0.90922	346.42	0	-8.4405	0.9984	0.013738	358.46	42.818	-3.0362	0.97128	0.10007
AGL-6	AGL	122.12	0	-6.9439	0.99444	0.045923	64.55	0	-6.0345	0.97334	0.13333	230.95	0	-7.8577	0.99755	0.013881	238.97	0	-7.9067	0.99823	0.017871
AGL-7	AGL	293.94	1271.2	2.1089	0.19141	0.53143	155.37	2229	3.834	2.65E-09	2.50E-08	555.89	209.6	-1.4029	0.87181	0.29997	575.2	1320.2	1.1972	0.017512	0.067702
AGL-8	AGL	368.14	1493.5	2.0174	0.24061	0.62387	194.59	5794.2	4.889	9.17E-35	1.19E-33	696.2	865.84	0.31419	0.44561	0.89876	720.39	858.15	0.25212	0.38708	0.86657
AGL-9	AGL	644.33	906.76	0.49228	0.72813	0.67934	340.58	377.02	0.14625	0.74174	0.63213	1218.5	0	-10.252	0.99958	0.013738	1260.9	565.56	-1.1553	0.88118	0.32206
AGMO-1	AGMO	28.4	0	-4.8778	0.97213	0.12252	15.012	0	-4.001	0.86622	0.39128	53.709	0	-5.7737	0.98912	0.031989	55.575	0	-5.8221	0.99059	0.042212
AGMO-2	AGMO	142.36	0	-7.1635	0.99531	0.042407	75.246	52.915	-0.49997	0.80919	0.50715	269.22	0	-8.078	0.99791	0.013745	278.57	0	-8.1271	0.99854	0.017304
AGMO-3	AGMO	86.265	0	-6.4473	0.99181	0.055665	45.598	0	-5.5422	0.96101	0.16829	163.14	0	-7.3588	0.99649	0.015353	168.81	0	-7.4078	0.9973	0.020349
AGMO-4	AGMO	171.11	0	-7.4272	0.99618	0.038069	90.445	79.373	-0.1862	0.76404	0.59071	323.6	0	-8.3425	0.99828	0.013738	334.84	1330.9	1.9877	7.32E-06	0.00030128
AGMO-5	AGMO	0	0	-0.4383	6.10E-05	0.00092586	0	0	-0.2481	3.49E-45	4.81E-44	0	0	-0.74102	0.31831	0.65684	0	0	-0.76102	0.45402	0.92402
AGMO-6	AGMO	145.91	56.302	-1.3582	0.91109	0.3013	77.122	0	-6.2877	0.97806	0.11792	275.93	0	-8.1134	0.99797	0.013738	285.52	64.227	-2.1351	0.93714	0.18921
AGMO-7	AGMO	104.02	1069.7	3.3499	6.16E-05	0.00093472	54.98	1375.8	4.6203	3.06E-36	4.01E-35	196.71	0	-7.6272	0.99711	0.014349	203.54	24.977	-2.9771	0.96676	0.11266
AGPAT1-1	AGPAT1	545.64	2006.1	1.8765	0.32316	0.76159	288.41	5642.1	4.2853	8.14E-14	8.48E-13	1031.9	205.69	-2.3212	0.93996	0.14739	1067.7	55.307	-4.2465	0.99248	0.035881
AGPAT1-10	AGPAT1	44.73	0	-5.5151	0.98309	0.08565	23.643	0	-4.6231	0.91959	0.27134	84.591	0	-6.4194	0.99313	0.022521	87.531	89.205	0.027021	0.56987	0.92402
AGPAT1-11	AGPAT1	129.58	94.825	-0.44642	0.82578	0.49679	68.491	33.072	-1.0282	0.86998	0.38337	245.05	0	-7.9428	0.9977	0.013796	253.56	367.52	0.53374	0.29266	0.68694
AGPAT1-12	AGPAT1	77.745	0	-6.2991	0.99081	0.059044	41.094	0	-5.3956	0.9563	0.18051	147.03	0	-7.2097	0.99609	0.01604	152.14	41.034	-1.8652	0.91566	0.24085
AGPAT1-13	AGPAT1	0	0	-0.4383	6.10E-05	0.00092586	0	0	-0.2481	3.49E-45	4.81E-44	0	0	-0.74102	0.31831	0.65684	0	0	-0.76102	0.45402	0.92402
AGPAT1-2	AGPAT1	249.92	0	-7.9711	0.9975	0.029301	132.1	0	-7.0564	0.98782	0.077938	472.64	0	-8.8876	0.99885	0.013738	489.06	0	-8.9368	0.9993	0.014953
AGPAT1-3	AGPAT1	30.175	2.9633	-2.9756	0.97393	0.11652	15.95	0	-4.0832	0.87508	0.37249	57.066	0	-5.8596	0.98977	0.030447	59.049	0	-5.9081	0.99119	0.040229
AGPAT1-4	AGPAT1	42.955	0	-5.458	0.98232	0.088314	22.705	0	-4.5671	0.91589	0.27995	81.235	0	-6.3617	0.99284	0.023191	84.057	0	-6.4104	0.994	0.030882
AGPAT1-5	AGPAT1	299.27	456.34	0.60703	0.67116	0.7709	158.19	52.915	-1.5619	0.918	0.27514	565.96	21.548	-4.6522	0.98929	0.031647	585.62	107.05	-2.4408	0.95866	0.13401
AGPAT1-6	AGPAT1	467.18	1932.1	2.0457	0.24985	0.6406	246.94	998.77	2.0116	0.16027	0.44733	883.51	35.26	-4.6084	0.98909	0.032076	914.21	735.05	-0.31431	0.66201	0.77431
AGPAT1-7	AGPAT1	96.561	770.45	2.9832	0.0020161	0.024732	51.04	456.39	3.1358	1.94E-05	0.00015971	182.61	117.53	-0.63134	0.76152	0.53781	188.96	324.71	0.7779	0.19589	0.49041
AGPAT1-8	AGPAT1	96.916	0	-6.6135	0.99281	0.052036	51.227	0	-5.7067	0.96567	0.15566	183.28	0	-7.5258	0.99689	0.014681	189.65	0	-7.5748	0.99765	0.019326
AGPAT1-9	AGPAT1	53.605	509.68	3.2253	3.38E-05	0.00092586	28.334	701.12	4.5811	3.44E-43	4.69E-42	101.38	0	-6.6777	0.99429	0.019899	104.9	0	-6.7265	0.99531	0.02655
AGPAT2-1	AGPAT2	722.07	192.61	-1.901	0.95043	0.1914	381.67	866.48	1.1807	0.48293	0.97677	1365.5	17.63	-6.1968	0.99667	0.015048	1413	3666.3	1.3749	0.00075143	0.015288
AGPAT2-2	AGPAT2	154.43	474.12	1.6121	0.3168	0.75281	81.626	1441.9	4.1263	2.20E-16	2.38E-15	292.04	0	-8.195	0.99808	0.013738	302.19	0	-8.2441	0.99868	0.016952
AGPAT2-3	AGPAT2	176.79	429.67	1.2764	0.44776	0.93765	93.447	582.07	2.6261	0.0088402	0.059498	334.34	0	-8.3895	0.99834	0.013738	345.96	2628	2.9217	1.41E-22	1.49E-20
AGPAT2-4	AGPAT2	0	0	-0.4383	6.10E-05	0.00092586	0	0	-0.2481	3.49E-45	4.81E-44	0	0	-0.74102	0.31831	0.65684	0	0	-0.76102	0.45402	0.92402
AGPAT2-5	AGPAT2	839.93	3760.4	2.1612	0.25683	0.65251	443.97	12640	4.8283	8.27E-25	9.89E-24	1588.4	628.81	-1.3355	0.86708	0.31051	1643.6	1857.2	0.17617	0.40234	0.89472
AGPAT2-6	AGPAT2	0	0	-0.4383	6.10E-05	0.00092586	0	0	-0.2481	3.49E-45	4.81E-44	0	0	-0.74102	0.31831	0.65684	0	0	-0.76102	0.45402	0.92402
AGPAT2-7	AGPAT2	656.75	2421	1.8806	0.33681	0.78344	347.14	1660.2	2.2545	0.10871	0.33623	1242	450.55	-1.4609	0.87972	0.28283	1285.2	281.89	-2.1848	0.96079	0.12837
AGPAT3-1	AGPAT3	277.61	1123.1	2.0124	0.21983	0.58542	146.74	5377.5	5.1861	3.86E-57	1.05E-55	525	0	-9.0389	0.99897	0.013738	543.25	556.64	0.035065	0.51072	0.98262
AGPAT3-2	AGPAT3	133.84	1191.2	3.1444	0.0010438	0.013817	70.742	1640.4	4.5159	6.38E-29	7.91E-28	253.1	19.589	-3.6255	0.97695	0.061107	261.9	0	-8.0384	0.99842	0.017525
AGPAT3-3	AGPAT3	38.34	0	-5.2979	0.97996	0.09607	20.266	0	-4.4105	0.90453	0.30565	72.507	0	-6.1998	0.99197	0.025202	75.026	0	-6.2484	0.9932	0.033468
AGPAT3-4	AGPAT3	0	0	-0.4383	6.10E-05	0.00092586	0	0	-0.2481	3.49E-45	4.81E-44	0	0	-0.74102	0.31831	0.65684	0	0	-0.76102	0.45402	0.92402
AGPAT3-5	AGPAT3	94.076	23.706	-1.9442	0.9394	0.22376	49.726	0	-5.6647	0.96454	0.15887	177.91	0	-7.4831	0.99679	0.014839	184.09	16.057	-3.4398	0.97666	0.084935
AGPAT3-6	AGPAT3	22.01	71.118	1.6481	0.14758	0.44003	11.634	0	-3.6592	0.82118	0.4835	41.624	0	-5.4136	0.98595	0.039532	43.071	0	-5.4618	0.98769	0.05151
AGPAT3-7	AGPAT3	514.4	1579.4	1.6166	0.41078	0.88945	271.9	2956.6	3.438	5.00E-05	0.00040437	972.8	35.26	-4.7472	0.99019	0.029444	1006.6	770.73	-0.38477	0.69002	0.72079
AGPAT3-8	AGPAT3	187.44	450.42	1.2603	0.45749	0.95022	99.077	211.66	1.0874	0.43137	0.90466	354.48	0	-8.4736	0.99844	0.013738	366.8	710.07	0.95108	0.087317	0.24802
AGPAT3-9	AGPAT3	57.865	0	-5.8793	0.98727	0.071311	30.586	0	-4.9812	0.93953	0.22348	109.43	0	-6.787	0.99471	0.018947	113.23	39.25	-1.5049	0.8845	0.31427
AGPAT4-1	AGPAT4	279.74	465.23	0.73181	0.63814	0.82101	147.86	59.529	-1.2983	0.90013	0.31599	529.03	0	-9.0499	0.99898	0.013738	547.42	0	-9.0991	0.9994	0.014286
AGPAT4-2	AGPAT4	119.28	142.24	0.252	0.709	0.71105	63.049	79.373	0.32753	0.64343	0.79477	225.58	0	-7.8239	0.99749	0.013937	233.42	549.5	1.2317	0.036747	0.12182
AGPAT4-3	AGPAT4	258.44	71.118	-1.847	0.94135	0.21809	136.61	132.29	-0.046	0.75006	0.61677	488.75	0	-8.9359	0.99889	0.013738	505.73	1495.1	1.5619	0.00093375	0.015979
AGPAT4-4	AGPAT4	199.16	2658.1	3.7317	2.58E-06	9.42E-05	105.27	6210.9	5.8692	2.50E-164	1.11E-162	376.63	1520.1	2.0101	0.00071984	0.013738	389.72	2039.2	2.3845	8.54E-11	5.31E-09
AGPAT4-5	AGPAT4	202.35	109.64	-0.87809	0.87925	0.37986	106.96	0	-6.7543	0.98465	0.092907	382.68	0	-8.5837	0.99856	0.013738	395.97	62.443	-2.6455	0.96146	0.12662
AGPAT4-6	AGPAT4	160.11	939.36	2.5452	0.043242	0.17205	84.628	1541.2	4.1707	3.50E-17	3.83E-16	302.78	284.04	-0.091873	0.61843	0.77869	313.31	82.068	-1.9198	0.92547	0.21755
AGPAT4-7	AGPAT4	156.91	168.91	0.10563	0.74733	0.6456	82.939	251.35	1.588	0.23315	0.58682	296.74	0	-8.2179	0.99811	0.013738	307.05	53.523	-2.4982	0.95415	0.14586
AGPAT5-1	AGPAT5	144.13	1292	3.1553	0.0011143	0.014668	76.184	317.49	2.0449	0.084296	0.28046	272.57	0	-8.0958	0.99794	0.013738	282.04	0	-8.1449	0.99856	0.01722
AGPAT5-10	AGPAT5	148.39	817.86	2.4545	0.055721	0.20945	78.436	1045.1	3.719	8.62E-10	8.25E-09	280.63	0	-8.1377	0.998	0.013738	290.38	264.05	-0.13666	0.59785	0.89437
AGPAT5-11	AGPAT5	160.46	0	-7.335	0.9959	0.039582	84.816	132.29	0.63523	0.57133	0.90053	303.46	0	-8.2501	0.99816	0.013738	314	208.74	-0.58676	0.7409	0.61954
AGPAT5-12	AGPAT5	168.98	432.64	1.3511	0.41843	0.8999	89.319	171.97	0.93745	0.47745	0.96987	319.57	0	-8.3245	0.99826	0.013738	330.67	0	-8.3736	0.99882	0.016611
AGPAT5-13	AGPAT5	192.77	1235.7	2.6741	0.031205	0.13373	101.89	1005.4	3.29	1.99E-05	0.00016363	364.55	0	-8.5139	0.99848	0.013738	377.22	0	-8.5631	0.99901	0.016168
AGPAT5-14	AGPAT5	280.1	1226.8	2.1269	0.18175	0.51191	148.05	33.072	-2.1292	0.94537	0.20874	529.7	0	-9.0518	0.99898	0.013738	548.11	1095.4	0.99765	0.055019	0.16932
AGPAT5-2	AGPAT5	69.225	32.596	-1.0637	0.88075	0.37621	36.591	244.73	2.7086	0.0010845	0.0080828	130.92	0	-7.0435	0.9956	0.017071	135.46	0	-7.0924	0.9965	0.022795
AGPAT5-3	AGPAT5	184.6	0	-7.5361	0.99649	0.036301	97.576	0	-6.6232	0.98303	0.099742	349.11	0	-8.4517	0.99841	0.013738	361.24	440.67	0.28603	0.39926	0.88926
AGPAT5-4	AGPAT5	238.92	133.35	-0.83657	0.8782	0.38233	126.29	0	-6.9919	0.9872	0.081037	451.83	0	-8.8228	0.99879	0.013738	467.53	0	-8.872	0.99926	0.015244
AGPAT5-5	AGPAT5	9.2301	0	-3.3547	0.90356	0.32031	4.8788	0	-2.5555	0.5179	0.97546	17.455	0	-4.206	0.96654	0.085657	18.062	0	-4.2526	0.97021	0.10307
AGPAT5-6	AGPAT5	0	0	-0.4383	6.10E-05	0.00092586	0	0	-0.2481	3.49E-45	4.81E-44	0	0	-0.74102	0.31831	0.65684	0	0	-0.76102	0.45402	0.92402
AGPAT5-7	AGPAT5	429.2	2130.6	2.3089	0.15523	0.45723	226.86	1594.1	2.8074	0.0091756	0.061484	811.68	148.88	-2.4389	0.94463	0.13656	839.88	214.09	-1.967	0.94318	0.17398
AGPAT5-8	AGPAT5	1669.9	11924	2.8353	0.098379	0.32553	882.68	32470	5.1995	4.44E-33	5.70E-32	3158.1	4924.7	0.64082	0.23892	0.53877	3267.8	11613	1.829	5.36E-10	3.16E-08
AGPAT5-9	AGPAT5	127.45	26.669	-2.2148	0.95156	0.18802	67.365	66.144	-0.025999	0.72632	0.65821	241.02	0	-7.919	0.99766	0.013815	249.39	0	-7.9681	0.99832	0.017709
AGPAT6-1	AGPAT6	116.44	26.669	-2.0856	0.94634	0.20371	61.548	0	-5.9669	0.97192	0.13758	220.21	0	-7.7892	0.99743	0.013993	227.86	0	-7.8383	0.99812	0.018123
AGPAT6-10	AGPAT6	82.36	0	-6.3813	0.99138	0.057121	43.534	145.52	1.7181	0.14476	0.41493	155.76	0	-7.2924	0.99632	0.015626	161.17	96.341	-0.73637	0.77424	0.55174
AGPAT6-11	AGPAT6	12.07	0	-3.7082	0.92846	0.25455	6.3799	0	-2.8836	0.64287	0.79477	22.826	0	-4.5745	0.97438	0.067182	23.619	0	-4.6217	0.9772	0.08318
AGPAT6-12	AGPAT6	0.71	0	-0.774	0.02412	0.11001	0.37529	0	-0.45974	1.27E-19	1.43E-18	1.3427	0	-1.2282	0.60159	0.81006	1.3894	0	-1.2566	0.68133	0.73687
AGPAT6-13	AGPAT6	107.92	1250.5	3.5223	6.14E-06	0.00021375	57.044	3095.5	5.7374	1.92E-168	8.62E-167	204.09	45.055	-2.1549	0.9295	0.17132	211.19	41.034	-2.3357	0.94455	0.17042
AGPAT6-2	AGPAT6	1002.5	2382.5	1.248	0.57397	0.90897	529.91	4749.1	3.1614	0.0030012	0.021546	1895.9	225.27	-3.0675	0.96769	0.082969	1961.8	1181.1	-0.7316	0.81604	0.46457
AGPAT6-3	AGPAT6	24.495	0	-4.6722	0.96721	0.13865	12.948	0	-3.8019	0.84175	0.44258	46.324	0	-5.5645	0.98738	0.036134	47.934	0	-5.6128	0.989	0.047433
AGPAT6-4	AGPAT6	80.585	0	-6.3502	0.99117	0.057855	42.596	0	-5.4461	0.95798	0.17608	152.4	0	-7.2611	0.99624	0.015787	157.69	0	-7.3101	0.99707	0.020949
AGPAT6-5	AGPAT6	148.04	0	-7.2195	0.99551	0.041523	78.248	0	-6.3083	0.9784	0.11673	279.96	0	-8.1342	0.998	0.013738	289.69	0	-8.1833	0.99861	0.017117
AGPAT6-6	AGPAT6	300.69	7903	4.7115	8.59E-19	8.12E-17	158.94	13870	6.4385	2.0269e-316	1.2565e-314	568.64	2754.2	2.274	9.57E-06	0.0010468	588.4	303.3	-0.95378	0.82911	0.43676
AGPAT6-7	AGPAT6	20.59	0	-4.4323	0.96031	0.16048	10.883	0	-3.5709	0.80697	0.51138	38.939	0	-5.3197	0.98497	0.041888	40.292	0	-5.3678	0.9868	0.054338
AGPAT6-8	AGPAT6	10.65	2.9633	-1.5556	0.91779	0.28349	5.6294	0	-2.7289	0.58843	0.87601	20.141	0	-4.402	0.97098	0.075236	20.841	0	-4.4489	0.97416	0.092014
AGPAT6-9	AGPAT6	93.721	0	-6.5656	0.99253	0.053081	49.538	185.2	1.8814	0.10397	0.32557	177.24	0	-7.4777	0.99678	0.014859	183.4	41.034	-2.1332	0.93349	0.19799
AGPAT9-1	AGPAT9	585.75	637.1	0.12103	0.78749	0.57166	309.62	1316.3	2.0843	0.15147	0.42898	1107.7	0	-10.115	0.99954	0.013738	1146.2	32.114	-5.1146	0.99625	0.02356
AGPAT9-10	AGPAT9	153.01	0	-7.2668	0.99567	0.040754	80.875	0	-6.3554	0.97917	0.11407	289.36	0	-8.1817	0.99806	0.013738	299.41	0	-8.2308	0.99867	0.016976
AGPAT9-11	AGPAT9	242.82	0	-7.9297	0.99742	0.029994	128.35	0	-7.0151	0.98743	0.0799	459.21	0	-8.8462	0.99881	0.013738	475.17	934.87	0.97483	0.067389	0.20015
AGPAT9-12	AGPAT9	14.2	0	-3.926	0.94024	0.22107	7.5058	0	-3.0885	0.7037	0.6974	26.854	0	-4.7998	0.97821	0.058066	27.788	0	-4.8474	0.98066	0.072983
AGPAT9-13	AGPAT9	232.17	2975.1	3.674	1.19E-05	0.00039754	122.72	4974	5.3295	7.85E-74	2.41E-72	439.07	248.78	-0.81707	0.7908	0.47576	454.33	788.57	0.79416	0.13312	0.35387
AGPAT9-2	AGPAT9	426.36	2705.5	2.6629	0.063813	0.23286	225.36	13923	5.9428	1.34E-141	5.45E-140	806.3	244.86	-1.7153	0.90145	0.23436	834.32	743.97	-0.16516	0.59891	0.89247
AGPAT9-3	AGPAT9	242.47	1105.3	2.1839	0.1529	0.45209	128.16	297.65	1.2093	0.40415	0.86541	458.54	0	-8.844	0.99881	0.013738	474.47	0	-8.8932	0.99927	0.015145
AGPAT9-4	AGPAT9	96.561	50.376	-0.92522	0.87255	0.39534	51.04	0	-5.7015	0.96553	0.1561	182.61	0	-7.5205	0.99688	0.014698	188.96	32.114	-2.5202	0.95167	0.15219
AGPAT9-5	AGPAT9	243.53	17.78	-3.7028	0.98451	0.080818	128.72	59.529	-1.0997	0.88314	0.35498	460.55	0	-8.8504	0.99881	0.013738	476.56	0	-8.8995	0.99928	0.015125
AGPAT9-6	AGPAT9	183.54	0	-7.5278	0.99647	0.036425	97.013	125.67	0.37007	0.64971	0.78434	347.09	0	-8.4433	0.9984	0.013738	359.15	107.05	-1.737	0.91425	0.2442
AGPAT9-7	AGPAT9	398.31	1505.3	1.9155	0.28338	0.69911	210.54	1157.5	2.4533	0.043838	0.18103	753.27	19.589	-5.1951	0.99288	0.023129	779.44	96.341	-3.0032	0.97669	0.084837
AGPAT9-8	AGPAT9	74.55	0	-6.2394	0.99038	0.060656	39.406	0	-5.3365	0.95424	0.18602	140.99	0	-7.1496	0.99592	0.016404	145.88	0	-7.1985	0.99679	0.021856
AGPAT9-9	AGPAT9	24.495	26.669	0.11807	0.67755	0.76059	12.948	0	-3.8019	0.84175	0.44258	46.324	0	-5.5645	0.98738	0.036134	47.934	0	-5.6128	0.989	0.047433
AGPS-1	AGPS	375.95	4264.1	3.5002	0.00042081	0.0058755	198.72	4180.3	4.3879	1.22E-17	1.34E-16	710.97	0	-9.4757	0.99925	0.013738	735.68	428.18	-0.77944	0.79877	0.50159
AGPS-2	AGPS	184.6	1037.1	2.4837	0.059985	0.22177	97.576	628.37	2.6746	0.0069737	0.048117	349.11	0	-8.4517	0.99841	0.013738	361.24	0	-8.5008	0.99895	0.016316
AGPS-3	AGPS	414.29	0	-8.698	0.99859	0.018264	218.98	72.758	-1.5765	0.92123	0.26788	783.48	0	-9.6156	0.99933	0.013738	810.7	19.625	-5.2985	0.99614	0.023922
AGPS-4	AGPS	113.25	59.265	-0.92274	0.8746	0.39039	59.859	0	-5.9274	0.97105	0.14022	214.16	0	-7.7493	0.99735	0.014084	221.61	383.58	0.78879	0.1805	0.45713
AGPS-5	AGPS	99.756	500.79	2.3162	0.064366	0.23462	52.728	1885.1	5.1336	1.10E-74	3.38E-73	188.65	0	-7.5672	0.99698	0.01453	195.21	60.659	-1.67	0.90226	0.2728
AGPS-6	AGPS	104.02	0	-6.7145	0.99335	0.050109	54.98	0	-5.8068	0.96823	0.14824	196.71	0	-7.6272	0.99711	0.014349	203.54	48.171	-2.0565	0.92985	0.20663
AGPS-7	AGPS	412.87	669.7	0.6965	0.66589	0.77914	218.23	423.32	0.9527	0.52384	0.96792	780.79	0	-9.6106	0.99933	0.013738	807.92	160.57	-2.3239	0.95866	0.13401
AGRN-1	AGRN	59.995	2794.4	5.5182	1.50E-101	6.18E-99	31.712	7990.2	7.9324	0	0	113.46	987.29	3.1101	1.08E-12	1.95E-10	117.4	176.63	0.58514	0.31704	0.73447
AGRN-10	AGRN	144.13	80.008	-0.84121	0.8707	0.3995	76.184	0	-6.2702	0.97776	0.1189	272.57	0	-8.0958	0.99794	0.013738	282.04	78.5	-1.832	0.91832	0.23465
AGRN-11	AGRN	0	0	-0.4383	6.10E-05	0.00092586	0	0	-0.2481	3.49E-45	4.81E-44	0	0	-0.74102	0.31831	0.65684	0	0	-0.76102	0.45402	0.92402
AGRN-12	AGRN	295.36	521.54	0.81817	0.61906	0.84729	156.12	39.686	-1.9493	0.938	0.22694	558.57	0	-9.1282	0.99903	0.013738	577.98	71.364	-3.0002	0.97403	0.092395
AGRN-2	AGRN	29.11	44.449	0.594	0.55317	0.93645	15.387	6.6144	-1.1057	0.8699	0.38337	55.052	1.9589	-4.2436	0.98939	0.031358	56.965	0	-5.8571	0.99084	0.041408
AGRN-3	AGRN	242.82	0	-7.9297	0.99742	0.029994	128.35	39.686	-1.6687	0.92277	0.26394	459.21	0	-8.8462	0.99881	0.013738	475.17	0	-8.8953	0.99927	0.015139
AGRN-4	AGRN	324.83	797.12	1.2925	0.48598	0.98512	171.7	1428.7	3.0494	0.0010768	0.0080272	614.3	0	-9.2651	0.99913	0.013738	635.64	108.83	-2.5352	0.96282	0.12303
AGRN-5	AGRN	19.88	0	-4.3841	0.95875	0.16552	10.508	0	-3.5246	0.79903	0.52605	37.596	0	-5.2704	0.98444	0.043189	38.903	0	-5.3184	0.98631	0.055875
AGRN-6	AGRN	31.24	0	-5.0108	0.9749	0.11326	16.513	0	-4.1303	0.87987	0.36184	59.08	0	-5.9088	0.99012	0.029602	61.133	0	-5.9573	0.99151	0.039159
AGRN-7	AGRN	360.33	675.63	0.90505	0.60717	0.86453	190.46	72.758	-1.3762	0.9078	0.2984	681.43	70.521	-3.2543	0.97	0.077556	705.11	369.31	-0.93117	0.82889	0.43724
AGRN-8	AGRN	1324.5	9171.3	2.7907	0.0956	0.31879	700.11	18514	4.7229	8.26E-19	9.21E-18	2504.8	0	-11.291	0.99981	0.013738	2591.9	347.9	-2.8937	0.98681	0.054338
AGRN-9	AGRN	9.9401	94.825	3.1308	2.97E-08	1.36E-06	5.2541	244.73	5.2961	5.00E-240	2.66E-238	18.798	0	-4.3073	0.96892	0.080098	19.451	199.82	3.2956	2.23E-13	1.60E-11
AGTR1-1	AGTR1	45.085	0	-5.5262	0.98324	0.085151	23.831	0	-4.6341	0.92029	0.2699	85.263	0	-6.4307	0.99319	0.022406	88.226	0	-6.4794	0.99431	0.029846
AGTR1-2	AGTR1	119.99	485.98	2.009	0.1571	0.4608	63.424	0	-6.0095	0.97283	0.13492	226.92	0	-7.8324	0.99751	0.013934	234.81	574.48	1.2872	0.027462	0.096702
AGTR1-3	AGTR1	13.135	0	-3.8212	0.93486	0.23645	6.9429	0	-2.9897	0.67586	0.74288	24.84	0	-4.6916	0.97645	0.062275	25.704	0	-4.739	0.97907	0.077671
AGTR1-4	AGTR1	0	0	-0.4383	6.10E-05	0.00092586	0	0	-0.2481	3.49E-45	4.81E-44	0	0	-0.74102	0.31831	0.65684	0	0	-0.76102	0.45402	0.92402
AGTR1-5	AGTR1	10.295	77.045	2.7886	2.42E-05	0.00077297	5.4417	0	-2.6874	0.57251	0.89874	19.469	0	-4.3554	0.96998	0.077556	20.146	0	-4.4023	0.97327	0.094476
AGTR1-6	AGTR1	238.56	133.35	-0.83443	0.87799	0.38286	126.1	257.96	1.0268	0.46756	0.95611	451.15	0	-8.8207	0.99879	0.013738	466.83	1.7841	-7.3926	0.99926	0.015245
AGTR1-7	AGTR1	35.855	151.13	2.0453	0.070245	0.25104	18.952	0	-4.3185	0.89709	0.32294	67.807	0	-6.1045	0.9914	0.026512	70.164	0	-6.1531	0.99268	0.035178
AGTR2-1	AGTR2	131.71	761.56	2.5226	0.039549	0.1603	69.616	2017.4	4.8371	4.06E-45	5.60E-44	249.07	0	-7.9662	0.99774	0.013778	257.73	2711.8	3.3903	8.35E-40	1.43E-37
AGTR2-2	AGTR2	59.285	228.17	1.9265	0.13254	0.40679	31.337	112.44	1.8107	0.097772	0.31114	112.12	0	-6.8217	0.99484	0.018677	116.01	0	-6.8705	0.99582	0.024962
AGTR2-3	AGTR2	218.68	894.91	2.0279	0.19586	0.53977	115.59	840.03	2.8507	0.0026894	0.019375	413.56	0	-8.6954	0.99867	0.013738	427.93	0	-8.7446	0.99916	0.015653
AGTR2-4	AGTR2	0	0	-0.4383	6.10E-05	0.00092586	0	0	-0.2481	3.49E-45	4.81E-44	0	0	-0.74102	0.31831	0.65684	0	0	-0.76102	0.45402	0.92402
AGTR2-5	AGTR2	465.76	1265.3	1.4399	0.46338	0.95771	246.19	1633.8	2.7254	0.015632	0.09419	880.83	240.95	-1.8658	0.91305	0.20839	911.43	37.466	-4.5681	0.99365	0.032031
AGTR2-6	AGTR2	170.76	2767.7	4.0108	2.95E-09	1.50E-07	90.257	1785.9	4.2914	9.04E-20	1.03E-18	322.92	477.97	0.56429	0.36171	0.74078	334.15	19.625	-4.0223	0.98651	0.055284
AGTRAP-1	AGTRAP	0	0	-0.4383	6.10E-05	0.00092586	0	0	-0.2481	3.49E-45	4.81E-44	0	0	-0.74102	0.31831	0.65684	0	0	-0.76102	0.45402	0.92402
AGTRAP-2	AGTRAP	28.045	0	-4.8602	0.97174	0.12377	14.824	0	-3.984	0.8643	0.39529	53.038	0	-5.7559	0.98898	0.032309	54.88	0	-5.8043	0.99047	0.042604
AGTRAP-3	AGTRAP	0	0	-0.4383	6.10E-05	0.00092586	0	0	-0.2481	3.49E-45	4.81E-44	0	0	-0.74102	0.31831	0.65684	0	0	-0.76102	0.45402	0.92402
AGTRAP-4	AGTRAP	197.38	74.082	-1.4017	0.91678	0.28636	104.33	0	-6.7188	0.98423	0.094745	373.28	0	-8.548	0.99852	0.013738	386.25	0	-8.5971	0.99904	0.01605
AGTRAP-5	AGTRAP	44.02	0	-5.4925	0.98279	0.086618	23.268	257.96	3.4156	1.20E-09	1.15E-08	83.249	0	-6.3966	0.99302	0.022765	86.142	16.057	-2.353	0.9423	0.17628
AGTRAP-6	AGTRAP	563.74	4637.5	3.038	0.019829	0.09541	297.98	7136.9	4.5774	4.72E-20	5.37E-19	1066.1	730.67	-0.54445	0.73097	0.60195	1103.2	2558.4	1.2128	0.0064931	0.032497
AGTRAP-7	AGTRAP	377.72	1392.7	1.8797	0.29193	0.71245	199.65	1289.8	2.6855	0.015319	0.092825	714.33	0	-9.4825	0.99926	0.013738	739.15	0	-9.5317	0.99961	0.011369
AHSG-1	AHSG	352.87	3819.7	3.4325	0.00068725	0.0093527	186.52	6819.4	5.1847	8.56E-53	2.25E-51	667.33	1104.8	0.72648	0.25974	0.5826	690.52	3985.7	2.5273	1.78E-16	1.50E-14
AHSG-2	AHSG	23.075	349.67	3.8645	2.30E-15	1.79E-13	12.197	575.45	5.4489	1.33E-201	6.49E-200	43.638	48.973	0.16285	0.58211	0.84697	45.155	0	-5.5284	0.98828	0.049678
AHSG-3	AHSG	77.035	17.78	-2.055	0.94334	0.21212	40.719	257.96	2.634	0.0024661	0.01782	145.69	0	-7.1966	0.99606	0.016114	150.75	0	-7.2455	0.99691	0.021427
AHSG-4	AHSG	363.17	376.34	0.051246	0.78344	0.5792	191.96	608.52	1.6594	0.26562	0.64461	686.8	21.548	-4.9309	0.99132	0.026707	710.67	1004.4	0.49856	0.24914	0.59968
AHSG-5	AHSG	96.916	0	-6.6135	0.99281	0.052036	51.227	0	-5.7067	0.96567	0.15566	183.28	54.849	-1.7223	0.90129	0.23472	189.65	0	-7.5748	0.99765	0.019326
AHSG-6	AHSG	26.98	91.861	1.7307	0.13651	0.41564	14.261	0	-3.9318	0.85821	0.4084	51.023	0	-5.7011	0.98855	0.033366	52.796	0	-5.7494	0.99007	0.043954
AIFM1-1	AIFM1	178.21	385.22	1.1078	0.50435	0.9963	94.198	138.9	0.55541	0.59936	0.85988	337.02	0	-8.401	0.99835	0.013738	348.73	0	-8.4501	0.9989	0.016395
AIFM1-10	AIFM1	867.63	3502.6	2.012	0.31257	0.7459	458.61	3122	2.7645	0.023995	0.12469	1640.8	209.6	-2.9627	0.96458	0.090321	1697.8	124.89	-3.7543	0.99155	0.039051
AIFM1-11	AIFM1	122.48	0	-6.9481	0.99445	0.045862	64.738	185.2	1.5021	0.24745	0.6121	231.62	9.7945	-4.4296	0.98759	0.035712	239.67	0	-7.9109	0.99823	0.017856
AIFM1-2	AIFM1	0	0	-0.4383	6.10E-05	0.00092586	0	0	-0.2481	3.49E-45	4.81E-44	0	0	-0.74102	0.31831	0.65684	0	0	-0.76102	0.45402	0.92402
AIFM1-3	AIFM1	263.77	2181	3.0428	0.0073075	0.052481	139.42	542.38	1.9522	0.14348	0.41255	498.82	358.48	-0.4755	0.71895	0.62658	516.15	151.65	-1.7604	0.9215	0.22694
AIFM1-4	AIFM1	373.11	435.6	0.22286	0.75646	0.62936	197.22	0	-7.6309	0.99215	0.053466	705.6	0	-9.4648	0.99925	0.013738	730.12	67.796	-3.4097	0.98282	0.066586
AIFM1-5	AIFM1	49.7	0	-5.6639	0.98494	0.079166	26.27	0	-4.7693	0.92846	0.25006	93.991	19.589	-2.2059	0.9338	0.16158	97.257	0	-6.6185	0.9949	0.027871
AIFM1-6	AIFM1	48.635	0	-5.6333	0.98458	0.08045	25.707	0	-4.7392	0.92672	0.25428	91.976	0	-6.5388	0.99369	0.021246	95.172	0	-6.5876	0.99477	0.02831
AIFM1-7	AIFM1	19.17	62.229	1.6484	0.13697	0.41663	10.133	72.758	2.728	2.16E-05	0.00017801	36.253	0	-5.2193	0.98386	0.044609	37.513	0	-5.2673	0.98578	0.057544
AIFM1-8	AIFM1	228.98	1250.5	2.4441	0.078956	0.27533	121.03	317.49	1.384	0.33574	0.76171	433.03	0	-8.7616	0.99873	0.013738	448.07	115.97	-1.9409	0.93141	0.20286
AIFM1-9	AIFM1	541.38	3218.1	2.5693	0.097502	0.3232	286.16	5986	4.3819	1.07E-15	1.15E-14	1023.8	19.589	-5.6374	0.99491	0.018542	1059.4	875.99	-0.27398	0.64692	0.80309
AIFM2-1	AIFM2	457.6	1099.4	1.2627	0.51899	0.97902	241.88	2090.1	3.106	0.0012476	0.0092542	865.38	203.73	-2.0813	0.92682	0.17723	895.46	667.25	-0.42384	0.70231	0.69676
AIFM2-2	AIFM2	107.21	0	-6.7577	0.99357	0.049238	56.669	6.6144	-2.921	0.96926	0.14535	202.75	0	-7.6707	0.9972	0.014249	209.8	42.818	-2.2662	0.94125	0.17867
AIFM2-3	AIFM2	82.005	47.412	-0.77783	0.85544	0.43368	43.346	99.216	1.1762	0.34322	0.77356	155.08	0	-7.2862	0.9963	0.015657	160.47	0	-7.3352	0.99713	0.02077
AIFM2-4	AIFM2	426	957.14	1.166	0.54367	0.9487	225.17	1197.2	2.4054	0.054465	0.20846	805.63	0	-9.6558	0.99935	0.013738	833.63	28.546	-4.8201	0.99453	0.029142
AIFM2-5	AIFM2	128.87	0	-7.0209	0.99476	0.044698	68.115	0	-6.1109	0.97486	0.12861	243.7	0	-7.9349	0.99768	0.013796	252.17	0	-7.984	0.99834	0.01766
AIFM2-6	AIFM2	298.91	720.07	1.2656	0.48889	0.98825	158	2334.9	3.8769	9.09E-10	8.70E-09	565.29	240.95	-1.2268	0.85163	0.34425	584.93	237.28	-1.298	0.88013	0.32444
AIFM2-7	AIFM2	214.42	660.81	1.6193	0.34064	0.78935	113.34	178.59	0.65139	0.58073	0.88813	405.5	0	-8.6671	0.99864	0.013738	419.59	0	-8.7163	0.99914	0.01574
AIG1-1	AIG1	221.52	251.88	0.1845	0.74503	0.64984	117.09	529.15	2.1665	0.076177	0.26162	418.93	0	-8.714	0.99869	0.013738	433.49	32.114	-3.7138	0.98393	0.063204
AIG1-10	AIG1	177.15	162.98	-0.11954	0.78837	0.57008	93.635	370.41	1.9725	0.11412	0.34858	335.01	5.8767	-5.6106	0.99499	0.018363	346.65	305.08	-0.18373	0.61325	0.86593
AIG1-2	AIG1	295.72	942.32	1.6687	0.34852	0.80101	156.31	429.93	1.4539	0.32741	0.74841	559.24	60.726	-3.1821	0.9681	0.082121	578.68	1534.3	1.4052	0.0034586	0.022664
AIG1-3	AIG1	93.721	2483.2	4.713	2.17E-28	2.97E-26	49.538	2520.1	5.6405	1.40E-154	5.96E-153	177.24	29.384	-2.5525	0.94822	0.12829	183.4	0	-7.5267	0.99755	0.019624
AIG1-4	AIG1	89.106	0	-6.4935	0.9921	0.054663	47.099	152.13	1.6707	0.16539	0.45716	168.51	0	-7.4052	0.99661	0.015155	174.37	51.739	-1.7334	0.90662	0.26233
AIG1-5	AIG1	235.72	571.91	1.2751	0.46899	0.96486	124.6	959.08	2.9344	0.0015855	0.011661	445.78	62.685	-2.8106	0.95752	0.10679	461.27	239.07	-0.9453	0.82303	0.44942
AIG1-6	AIG1	62.835	0	-5.9963	0.98838	0.067451	33.213	0	-5.0965	0.94477	0.2102	118.83	0	-6.9049	0.99514	0.01802	122.96	0	-6.9537	0.99609	0.024075
AIG1-7	AIG1	368.14	1935	2.3909	0.12059	0.37943	194.59	7269.2	5.2161	2.25E-54	6.00E-53	696.2	0	-9.4454	0.99924	0.013738	720.39	2974.1	2.0441	3.53E-08	1.81E-06
AIG1-8	AIG1	175.37	1004.5	2.5113	0.052596	0.20025	92.697	112.44	0.27591	0.67084	0.75143	331.65	0	-8.3779	0.99832	0.013738	343.18	406.77	0.24462	0.42254	0.92402
AIG1-9	AIG1	104.37	0	-6.7193	0.99337	0.050013	55.168	0	-5.8117	0.96835	0.14789	197.38	0	-7.6321	0.99712	0.014339	204.24	17.841	-3.4454	0.97703	0.083708
AJAP1-1	AJAP1	40.47	0	-5.374	0.98112	0.092251	21.392	0	-4.4849	0.91012	0.29313	76.535	0	-6.2768	0.9924	0.024206	79.195	0	-6.3254	0.99359	0.032194
AJAP1-10	AJAP1	29.465	0	-4.9291	0.97324	0.11883	15.575	26.458	0.72823	0.44656	0.9272	55.723	0	-5.8259	0.98952	0.031044	57.659	0	-5.8743	0.99096	0.040995
AJAP1-11	AJAP1	121.77	734.89	2.5836	0.028755	0.12548	64.362	906.17	3.7948	1.96E-11	1.94E-10	230.28	0	-7.8535	0.99754	0.013887	238.28	0	-7.9025	0.99822	0.017889
AJAP1-12	AJAP1	501.97	841.57	0.74431	0.66431	0.78165	265.33	185.2	-0.51635	0.83455	0.45727	949.3	125.37	-2.9107	0.96177	0.096807	982.29	165.92	-2.5585	0.9689	0.10676
AJAP1-2	AJAP1	34.08	0	-5.1326	0.97719	0.10551	18.014	0	-4.249	0.89107	0.33633	64.451	0	-6.0323	0.99095	0.027589	66.69	0	-6.0809	0.99227	0.036596
AJAP1-3	AJAP1	151.23	0	-7.2501	0.99562	0.041021	79.937	0	-6.3387	0.9789	0.11501	286	0	-8.1649	0.99804	0.013738	295.94	346.11	0.22525	0.43849	0.92402
AJAP1-4	AJAP1	72.065	272.62	1.9049	0.15313	0.45262	38.092	112.44	1.537	0.19737	0.51989	136.29	0	-7.101	0.99578	0.016697	141.02	7.1364	-4.1256	0.98628	0.055988
AJAP1-5	AJAP1	933.3	4981.3	2.4148	0.17921	0.50723	493.32	1481.6	1.5846	0.35908	0.79797	1765	264.45	-2.734	0.95799	0.10564	1826.3	2952.7	0.69277	0.098536	0.27474
AJAP1-6	AJAP1	121.41	0	-6.9356	0.9944	0.046083	64.175	0	-6.0262	0.97317	0.1338	229.61	0	-7.8493	0.99754	0.01389	237.58	0	-7.8984	0.99821	0.01789
AJAP1-7	AJAP1	570.84	1007.5	0.81854	0.65333	0.79839	301.73	0	-8.2419	0.99508	0.034598	1079.5	0	-10.078	0.99953	0.013738	1117.1	444.24	-1.3283	0.89935	0.27969
AJAP1-8	AJAP1	69.58	162.98	1.2162	0.39934	0.87404	36.779	79.373	1.0891	0.36531	0.8081	131.59	0	-7.0508	0.99562	0.017022	136.16	32.114	-2.0504	0.92718	0.21328
AJAP1-9	AJAP1	0	0	-0.4383	6.10E-05	0.00092586	0	0	-0.2481	3.49E-45	4.81E-44	0	0	-0.74102	0.31831	0.65684	0	0	-0.76102	0.45402	0.92402
AKAP1-1	AKAP1	100.82	0	-6.6699	0.99311	0.050939	53.291	0	-5.7626	0.96713	0.15158	190.67	0	-7.5825	0.99701	0.014483	197.29	0	-7.6315	0.99776	0.019061
AKAP1-10	AKAP1	55.025	0	-5.808	0.98654	0.073802	29.085	46.301	0.65281	0.5103	0.98661	104.06	0	-6.7151	0.99444	0.019574	107.68	0	-6.7639	0.99545	0.026136
AKAP1-11	AKAP1	37.63	951.21	4.6235	2.08E-35	3.42E-33	19.89	0	-4.3848	0.90251	0.31034	71.164	0	-6.1732	0.99181	0.025549	73.637	0	-6.2218	0.99306	0.033913
AKAP1-12	AKAP1	285.42	133.35	-1.0922	0.9008	0.32777	150.87	33.072	-2.1562	0.94651	0.20594	539.77	0	-9.0789	0.999	0.013738	558.53	3507.5	2.6486	3.43E-18	3.11E-16
AKAP1-13	AKAP1	315.24	2992.9	3.2429	0.0025902	0.030068	166.63	2467.2	3.8801	1.16E-09	1.11E-08	596.17	86.192	-2.7759	0.95675	0.10865	616.88	1454	1.2356	0.012365	0.051709
AKAP1-14	AKAP1	208.03	349.67	0.74638	0.61897	0.8474	109.96	343.95	1.6363	0.23515	0.58923	393.42	0	-8.6236	0.9986	0.013738	407.09	1710.9	2.0687	5.50E-07	2.53E-05
AKAP1-2	AKAP1	171.82	44.449	-1.927	0.94203	0.21638	90.82	33.072	-1.4302	0.90553	0.30334	324.94	0	-8.3485	0.99829	0.013738	336.23	0	-8.3976	0.99885	0.016547
AKAP1-3	AKAP1	32.66	0	-5.073	0.9761	0.10922	17.263	0	-4.1909	0.88573	0.34858	61.765	0	-5.9719	0.99055	0.028536	63.911	0	-6.0204	0.9919	0.037795
AKAP1-4	AKAP1	223.3	0	-7.8093	0.99716	0.031909	118.03	0	-6.8952	0.98622	0.085837	422.29	0	-8.7255	0.9987	0.013738	436.96	315.78	-0.4673	0.70929	0.68307
AKAP1-5	AKAP1	8.165	0	-3.1961	0.88936	0.35523	4.3158	0	-2.4103	0.45095	0.93235	15.441	0	-4.0393	0.96221	0.095737	15.978	0	-4.0856	0.96638	0.11351
AKAP1-6	AKAP1	15.62	0	-4.0549	0.94621	0.20376	8.2564	0	-3.2105	0.73458	0.64425	29.54	0	-4.9326	0.98019	0.053362	30.566	0	-4.9803	0.98245	0.067702
AKAP1-7	AKAP1	193.48	1748.3	3.1691	0.0018134	0.022685	102.27	10014	6.5997	0	0	365.89	289.92	-0.33474	0.68629	0.65684	378.61	206.95	-0.86823	0.80566	0.48714
AKAP1-8	AKAP1	982.65	977.88	-0.0070086	0.81989	0.50856	519.4	945.86	0.86352	0.59564	0.86578	1858.3	0	-10.861	0.99974	0.013738	1922.9	2581.6	0.42478	0.23658	0.574
AKAP1-9	AKAP1	138.45	160.02	0.20745	0.72368	0.68659	73.182	0	-6.213	0.97676	0.12235	261.83	0	-8.038	0.99785	0.013745	270.93	806.41	1.5701	0.0031371	0.021608
AKAP11-1	AKAP11	142	222.25	0.64261	0.62596	0.83759	75.058	119.06	0.65857	0.55823	0.92029	268.54	43.096	-2.6118	0.95031	0.12346	277.88	30.33	-3.154	0.97245	0.096957
AKAP11-2	AKAP11	47.57	53.339	0.16191	0.69268	0.73789	25.144	0	-4.7084	0.9249	0.25865	89.962	0	-6.5072	0.99355	0.021578	93.088	26.761	-1.7609	0.90648	0.26265
AKAP11-3	AKAP11	246.02	216.32	-0.1848	0.80674	0.53518	130.04	152.13	0.22477	0.69457	0.71145	465.25	0	-8.865	0.99883	0.013738	481.42	0	-8.9141	0.99929	0.015045
AKAP11-4	AKAP11	195.61	1277.2	2.7007	0.028363	0.12419	103.39	1157.5	3.4722	1.08E-06	9.45E-06	369.92	250.74	-0.55917	0.74062	0.58185	382.77	226.58	-0.75388	0.78219	0.53592
AKAP11-5	AKAP11	10.295	0	-3.4976	0.91463	0.29163	5.4417	0	-2.6874	0.57251	0.89874	19.469	0	-4.3554	0.96998	0.077556	20.146	0	-4.4023	0.97327	0.094476
AKAP11-6	AKAP11	284	761.56	1.4199	0.43355	0.91872	150.12	3379.9	4.4837	8.00E-22	9.30E-21	537.09	718.92	0.41999	0.40742	0.82724	555.75	132.02	-2.0654	0.94163	0.17785
AKAP11-7	AKAP11	384.82	465.23	0.27312	0.74879	0.64296	203.41	2566.4	3.6508	6.50E-07	5.71E-06	727.76	454.47	-0.67809	0.76232	0.53612	753.04	2005.3	1.4118	0.0019659	0.018353
AKAP6-1	AKAP6	95.496	0	-6.5924	0.99269	0.052481	50.477	271.19	2.4026	0.014717	0.090265	180.6	137.12	-0.39477	0.71015	0.64477	186.87	0	-7.5536	0.99761	0.01947
AKAP6-2	AKAP6	126.38	186.69	0.55917	0.64135	0.81621	66.802	0	-6.0833	0.97432	0.13038	239	0	-7.9069	0.99764	0.013824	247.31	317.57	0.35946	0.38116	0.85568
AKAP6-3	AKAP6	155.14	68.155	-1.1749	0.89924	0.33128	82.001	0	-6.3751	0.97948	0.11295	293.38	0	-8.2016	0.99809	0.013738	303.58	0	-8.2507	0.99869	0.016937
AKAP6-4	AKAP6	142.71	0	-7.167	0.99532	0.042338	75.433	0	-6.2561	0.97752	0.1198	269.89	0	-8.0815	0.99792	0.013745	279.27	490.63	0.81077	0.15609	0.40446
AKAP6-5	AKAP6	81.65	0	-6.369	0.9913	0.057428	43.158	26.458	-0.68549	0.82567	0.4751	154.41	0	-7.28	0.99629	0.015694	159.78	0	-7.3289	0.99712	0.020813
AKAP6-6	AKAP6	5.325	0	-2.6611	0.82041	0.5074	2.8147	0	-1.9316	0.19859	0.52178	10.07	0	-3.4686	0.9423	0.14185	10.42	0	-3.5135	0.94905	0.15894
AKAP6-7	AKAP6	109.7	0	-6.7905	0.99373	0.048636	57.982	0	-5.8822	0.97002	0.1431	207.45	0	-7.7036	0.99726	0.014168	214.66	0	-7.7526	0.99798	0.018479
AKAP9-1	AKAP9	138.45	29.633	-2.1866	0.95092	0.18976	73.182	6.6144	-3.2843	0.97676	0.12235	261.83	0	-8.038	0.99785	0.013745	270.93	0	-8.0871	0.99848	0.017441
AKAP9-10	AKAP9	6.39	0	-2.8856	0.85408	0.43622	3.3776	0	-2.1301	0.30537	0.71136	12.084	0	-3.7098	0.95182	0.11983	12.504	0	-3.7554	0.95728	0.13751
AKAP9-11	AKAP9	0	0	-0.4383	6.10E-05	0.00092586	0	0	-0.2481	3.49E-45	4.81E-44	0	0	-0.74102	0.31831	0.65684	0	0	-0.76102	0.45402	0.92402
AKAP9-2	AKAP9	108.99	1229.8	3.4842	1.15E-05	0.00038512	57.607	1799.1	4.9409	1.76E-55	4.75E-54	206.11	0	-7.6942	0.99724	0.014192	213.27	0	-7.7433	0.99796	0.01851
AKAP9-3	AKAP9	238.92	71.118	-1.7341	0.93584	0.23397	126.29	39.686	-1.6455	0.92135	0.26751	451.83	0	-8.8228	0.99879	0.013738	467.53	62.443	-2.8846	0.96961	0.10488
AKAP9-4	AKAP9	102.6	0	-6.6948	0.99325	0.050458	54.23	0	-5.7874	0.96775	0.14974	194.02	0	-7.6075	0.99707	0.014403	200.77	0	-7.6565	0.99781	0.018921
AKAP9-5	AKAP9	67.805	0	-6.1044	0.98931	0.064305	35.84	59.529	0.71635	0.5002	0.99965	128.23	0	-7.0138	0.99551	0.017268	132.69	0	-7.0627	0.99642	0.02303
AKAP9-6	AKAP9	26.27	491.9	4.1759	3.62E-22	3.92E-20	13.886	0	-3.8959	0.85386	0.41773	49.681	7.8356	-2.52	0.95112	0.12151	51.407	330.06	2.6592	8.07E-08	4.02E-06
AKAP9-7	AKAP9	205.9	770.45	1.8986	0.23598	0.61595	108.83	125.67	0.20578	0.6926	0.71533	389.39	0	-8.6088	0.99858	0.013738	402.92	112.4	-1.8327	0.92284	0.22368
AKAP9-8	AKAP9	362.46	1292	1.8308	0.30624	0.73618	191.59	740.81	1.9455	0.16543	0.45723	685.46	258.58	-1.403	0.87209	0.29935	709.28	2281.9	1.6844	7.19E-05	0.0025957
AKAP9-9	AKAP9	0	0	-0.4383	6.10E-05	0.00092586	0	0	-0.2481	3.49E-45	4.81E-44	0	0	-0.74102	0.31831	0.65684	0	0	-0.76102	0.45402	0.92402
ALCAM-1	ALCAM	214.78	0	-7.7534	0.99704	0.032792	113.53	0	-6.8395	0.98562	0.088679	406.17	0	-8.6695	0.99864	0.013738	420.29	581.61	0.46774	0.29618	0.69381
ALCAM-10	ALCAM	237.14	71.118	-1.7234	0.93529	0.23562	125.35	26.458	-2.2021	0.94761	0.2033	448.47	0	-8.8121	0.99878	0.013738	464.05	0	-8.8613	0.99925	0.015271
ALCAM-11	ALCAM	46.505	0	-5.57	0.9838	0.0832	24.582	0	-4.677	0.92299	0.26328	87.948	0	-6.4749	0.9934	0.021917	91.004	0	-6.5236	0.99451	0.029211
ALCAM-12	ALCAM	211.58	6178.4	4.8614	6.59E-26	8.30E-24	111.84	30975	8.1008	0	0	400.13	3951.1	3.3005	1.04E-21	2.75E-19	414.04	1343.4	1.6957	0.00031424	0.0097532
ALCAM-13	ALCAM	155.49	115.57	-0.42491	0.82711	0.49393	82.189	33.072	-1.2878	0.89426	0.32954	294.06	0	-8.2048	0.9981	0.013738	304.27	0	-8.254	0.99869	0.016937
ALCAM-14	ALCAM	102.24	97.788	-0.063604	0.76323	0.61735	54.042	99.216	0.86451	0.47278	0.96382	193.35	0	-7.6025	0.99706	0.014418	200.07	0	-7.6516	0.9978	0.018941
ALCAM-2	ALCAM	426	717.11	0.74996	0.65494	0.79577	225.17	79.373	-1.4927	0.91656	0.2784	805.63	0	-9.6558	0.99935	0.013738	833.63	606.59	-0.45803	0.71286	0.67591
ALCAM-3	ALCAM	67.45	405.97	2.5718	0.015647	0.081384	35.653	4246.4	6.8565	0	0	127.56	0	-7.0063	0.99548	0.017312	131.99	0	-7.0552	0.9964	0.023097
ALCAM-4	ALCAM	116.44	675.63	2.5264	0.034766	0.14514	61.548	138.9	1.1614	0.37297	0.81838	220.21	0	-7.7892	0.99743	0.013993	227.86	1.7841	-6.3611	0.99812	0.018123
ALCAM-5	ALCAM	42.245	441.53	3.3552	1.67E-06	6.24E-05	22.33	0	-4.5441	0.91431	0.28362	79.892	0	-6.3379	0.99272	0.023469	82.668	164.14	0.98091	0.16719	0.42884
ALCAM-6	ALCAM	81.295	204.47	1.32	0.37332	0.83646	42.971	0	-5.4585	0.95838	0.17505	153.74	0	-7.2737	0.99627	0.015718	159.08	0	-7.3227	0.9971	0.020851
ALCAM-7	ALCAM	0	0	-0.4383	6.10E-05	0.00092586	0	0	-0.2481	3.49E-45	4.81E-44	0	0	-0.74102	0.31831	0.65684	0	0	-0.76102	0.45402	0.92402
ALCAM-8	ALCAM	24.495	0	-4.6722	0.96721	0.13865	12.948	0	-3.8019	0.84175	0.44258	46.324	0	-5.5645	0.98738	0.036134	47.934	0	-5.6128	0.989	0.047433
ALCAM-9	ALCAM	37.63	0	-5.2717	0.97955	0.097487	19.89	0	-4.3848	0.90251	0.31034	71.164	0	-6.1732	0.99181	0.025549	73.637	0	-6.2218	0.99306	0.033913
ALDH16A1-1	ALDH16A1	629.77	2684.7	2.0901	0.25842	0.65556	332.88	6574.7	4.2997	1.69E-13	1.75E-12	1191	366.32	-1.6983	0.90132	0.23466	1232.4	4756.4	1.9476	1.57E-08	8.28E-07
ALDH16A1-2	ALDH16A1	303.53	1798.7	2.5631	0.067646	0.24368	160.44	615.14	1.9323	0.15846	0.44306	574.01	477.97	-0.26365	0.66103	0.69692	593.96	2849.2	2.2602	1.74E-10	1.06E-08
ALDH16A1-3	ALDH16A1	0	0	-0.4383	6.10E-05	0.00092586	0	0	-0.2481	3.49E-45	4.81E-44	0	0	-0.74102	0.31831	0.65684	0	0	-0.76102	0.45402	0.92402
ALDH16A1-4	ALDH16A1	7.81	38.522	2.1655	0.0059823	0.04768	4.1282	0	-2.3585	0.42542	0.8967	14.77	0	-3.9791	0.96051	0.099714	15.283	205.17	3.6624	1.70E-20	1.68E-18
ALDH16A1-5	ALDH16A1	93.011	874.16	3.2187	0.00020676	0.0029859	49.163	4643.3	6.5327	0	0	175.9	107.74	-0.70202	0.77533	0.50849	182.01	115.97	-0.64582	0.75449	0.59247
ALDH16A1-6	ALDH16A1	0	0	-0.4383	6.10E-05	0.00092586	0	0	-0.2481	3.49E-45	4.81E-44	0	0	-0.74102	0.31831	0.65684	0	0	-0.76102	0.45402	0.92402
ALDH3A2-1	ALDH3A2	34.08	0	-5.1326	0.97719	0.10551	18.014	0	-4.249	0.89107	0.33633	64.451	0	-6.0323	0.99095	0.027589	66.69	0	-6.0809	0.99227	0.036596
ALDH3A2-10	ALDH3A2	228.98	103.71	-1.135	0.90107	0.3271	121.03	132.29	0.12729	0.71292	0.68225	433.03	0	-8.7616	0.99873	0.013738	448.07	738.61	0.71982	0.16622	0.42675
ALDH3A2-11	ALDH3A2	42.955	207.43	2.2454	0.040779	0.16417	22.705	72.758	1.6376	0.12863	0.38019	81.235	0	-6.3617	0.99284	0.023191	84.057	0	-6.4104	0.994	0.030882
ALDH3A2-12	ALDH3A2	68.87	0	-6.1266	0.9895	0.063668	36.403	0	-5.2251	0.95007	0.19702	130.24	0	-7.0361	0.99558	0.017121	134.77	30.33	-2.1156	0.93093	0.20399
ALDH3A2-13	ALDH3A2	63.545	0	-6.0122	0.98852	0.066904	33.589	59.529	0.80734	0.46454	0.95163	120.17	0	-6.9209	0.9952	0.017903	124.35	0	-6.9698	0.99614	0.023922
ALDH3A2-14	ALDH3A2	30.175	68.155	1.1494	0.35878	0.81639	15.95	0	-4.0832	0.87508	0.37249	57.066	0	-5.8596	0.98977	0.030447	59.049	0	-5.9081	0.99119	0.040229
ALDH3A2-15	ALDH3A2	3.905	0	-2.2943	0.74377	0.6514	2.0641	0	-1.6155	0.061569	0.22589	7.385	0	-3.0678	0.92163	0.18901	7.6416	0	-3.1113	0.9315	0.20264
ALDH3A2-2	ALDH3A2	700.06	5731	3.0314	0.025767	0.11555	370.04	6759.9	4.1876	2.38E-11	2.37E-10	1323.9	307.55	-2.1023	0.92944	0.17145	1369.9	488.84	-1.4848	0.92062	0.22913
ALDH3A2-3	ALDH3A2	27.335	0	-4.8245	0.97093	0.1265	14.449	0	-3.9494	0.8603	0.40395	51.695	0	-5.7196	0.9887	0.033004	53.491	0	-5.7679	0.9902	0.043497
ALDH3A2-4	ALDH3A2	198.45	0	-7.6399	0.99676	0.034605	104.89	0	-6.7265	0.98432	0.094377	375.29	0	-8.5557	0.99853	0.013738	388.33	656.55	0.75609	0.15891	0.41069
ALDH3A2-5	ALDH3A2	101.89	145.2	0.5069	0.64396	0.81248	53.854	0	-5.7775	0.9675	0.15041	192.68	0	-7.5975	0.99704	0.014432	199.38	0	-7.6466	0.99779	0.018969
ALDH3A2-6	ALDH3A2	255.25	189.65	-0.42661	0.83817	0.47082	134.92	152.13	0.17204	0.70713	0.69202	482.71	0	-8.918	0.99887	0.013738	499.48	24.977	-4.268	0.98994	0.044399
ALDH3A2-7	ALDH3A2	219.04	462.27	1.0741	0.52859	0.96767	115.78	205.05	0.81921	0.53104	0.95826	414.23	0	-8.6978	0.99867	0.013738	428.62	90.989	-2.2235	0.94598	0.16712
ALDH3A2-8	ALDH3A2	212.65	0	-7.7391	0.99701	0.033051	112.4	119.06	0.082325	0.71978	0.66914	402.15	0	-8.6552	0.99863	0.013738	416.12	0	-8.7043	0.99913	0.015805
ALDH3A2-9	ALDH3A2	14.91	0	-3.9919	0.94337	0.21201	7.8811	0	-3.1507	0.71993	0.66883	28.197	0	-4.8678	0.97925	0.055589	29.177	0	-4.9154	0.98159	0.070184
ALDH3B2-1	ALDH3B2	98.336	0	-6.6342	0.99292	0.051575	51.978	0	-5.7273	0.96622	0.15415	185.97	0	-7.5466	0.99693	0.01459	192.43	0	-7.5957	0.99769	0.019209
ALDH3B2-2	ALDH3B2	179.99	509.68	1.4965	0.37131	0.83364	95.136	105.83	0.15216	0.69978	0.70431	340.38	0	-8.4152	0.99837	0.013738	352.21	529.88	0.58786	0.24496	0.59132
ALDH3B2-3	ALDH3B2	50.055	254.84	2.3251	0.034488	0.14406	26.458	238.12	3.1224	1.97E-06	1.70E-05	94.662	0	-6.5799	0.99387	0.020826	97.951	959.84	3.2795	3.75E-23	4.06E-21
ALDH3B2-4	ALDH3B2	0	0	-0.4383	6.10E-05	0.00092586	0	0	-0.2481	3.49E-45	4.81E-44	0	0	-0.74102	0.31831	0.65684	0	0	-0.76102	0.45402	0.92402
ALDH3B2-5	ALDH3B2	19.525	0	-4.3593	0.95793	0.1682	10.321	0	-3.5009	0.79482	0.53447	36.925	0	-5.2451	0.98415	0.043896	38.208	33.898	-0.16801	0.66056	0.77716
ALDH3B2-6	ALDH3B2	26.98	0	-4.8063	0.97051	0.12789	14.261	59.529	1.9878	0.028212	0.13805	51.023	0	-5.7011	0.98855	0.033366	52.796	0	-5.7494	0.99007	0.043954
ALDH3B2-7	ALDH3B2	212.65	737.85	1.7901	0.27762	0.68903	112.4	6.6144	-3.8965	0.98546	0.08943	402.15	0	-8.6552	0.99863	0.013738	416.12	0	-8.7043	0.99913	0.015805
ALDH6A1-1	ALDH6A1	256.31	456.34	0.82976	0.60829	0.86307	135.48	0	-7.0925	0.98815	0.076242	484.72	0	-8.924	0.99888	0.013738	501.57	0	-8.9732	0.99933	0.014798
ALDH6A1-2	ALDH6A1	96.916	0	-6.6135	0.99281	0.052036	51.227	0	-5.7067	0.96567	0.15566	183.28	0	-7.5258	0.99689	0.014681	189.65	0	-7.5748	0.99765	0.019326
ALDH6A1-3	ALDH6A1	163.66	2041.7	3.6329	5.73E-06	0.00019988	86.505	2976.5	5.0886	2.21E-59	6.13E-58	309.5	54.849	-2.475	0.94485	0.13605	320.25	0	-8.3276	0.99878	0.016718
ALDH6A1-4	ALDH6A1	462.92	364.48	-0.34408	0.84182	0.46297	244.69	357.18	0.54383	0.64448	0.79331	875.45	0	-9.7755	0.9994	0.013738	905.88	174.84	-2.3666	0.96185	0.12581
ALG1-1	ALG1	343.64	604.51	0.81304	0.62846	0.83393	181.64	820.18	2.1687	0.09704	0.30968	649.88	0	-9.3462	0.99918	0.013738	672.46	37.466	-4.1299	0.9899	0.044509
ALG1-10	ALG1	671.66	7221.5	3.4245	0.0026947	0.030864	355.03	2837.6	2.9951	0.0052084	0.036557	1270.2	0	-10.312	0.9996	0.013738	1314.4	3377.3	1.3608	0.001053	0.016346
ALG1-11	ALG1	116.44	251.88	1.1065	0.47558	0.97254	61.548	0	-5.9669	0.97192	0.13758	220.21	99.904	-1.1324	0.8411	0.36726	227.86	0	-7.8383	0.99812	0.018123
ALG1-12	ALG1	0	0	-0.4383	6.10E-05	0.00092586	0	0	-0.2481	3.49E-45	4.81E-44	0	0	-0.74102	0.31831	0.65684	0	0	-0.76102	0.45402	0.92402
ALG1-13	ALG1	219.75	376.34	0.77346	0.61481	0.85357	116.15	2526.7	4.4314	4.93E-22	5.74E-21	415.57	99.904	-2.0456	0.9233	0.18544	430.01	495.98	0.20545	0.43297	0.92402
ALG1-14	ALG1	62.48	0	-5.9882	0.9883	0.067757	33.026	0	-5.0885	0.94443	0.21116	118.16	0	-6.8968	0.99511	0.018086	122.27	0	-6.9456	0.99606	0.024164
ALG1-2	ALG1	312.4	0	-8.2919	0.99806	0.024025	165.13	191.82	0.21494	0.70488	0.69634	590.8	95.986	-2.6092	0.95086	0.12214	611.33	23.193	-4.6616	0.99303	0.034058
ALG1-3	ALG1	155.49	391.15	1.3253	0.42124	0.90363	82.189	939.24	3.4986	2.37E-07	2.11E-06	294.06	1.9589	-6.6398	0.9981	0.013738	304.27	272.97	-0.15611	0.60454	0.88225
ALG1-4	ALG1	226.14	0	-7.8274	0.9972	0.031615	119.53	158.75	0.40638	0.64901	0.7855	427.66	0	-8.7437	0.99872	0.013738	442.52	0	-8.7928	0.9992	0.015477
ALG1-5	ALG1	37.275	0	-5.2583	0.97933	0.098217	19.703	0	-4.3718	0.90147	0.31267	70.493	0	-6.1597	0.99174	0.025728	72.942	310.43	2.0744	0.00036801	0.010973
ALG1-6	ALG1	130.29	0	-7.0366	0.99482	0.044408	68.866	39.686	-0.78005	0.8437	0.43898	246.39	0	-7.9506	0.99771	0.013792	254.95	0	-7.9997	0.99836	0.017616
ALG1-7	ALG1	301.04	1597.2	2.4036	0.10445	0.34092	159.12	1051.7	2.7168	0.010035	0.066427	569.31	276.21	-1.0408	0.82646	0.39889	589.1	285.46	-1.0426	0.84436	0.40351
ALG1-8	ALG1	6.745	11.853	0.73077	0.40406	0.88002	3.5653	6.6144	0.73803	0.33809	0.76472	12.756	0	-3.782	0.95433	0.11402	13.199	0	-3.8277	0.95947	0.13179
ALG1-9	ALG1	11.005	0	-3.5856	0.92073	0.27557	5.817	0	-2.7691	0.60335	0.8545	20.812	0	-4.4471	0.97191	0.073033	21.535	0	-4.4941	0.97499	0.089621
ALG10-1	ALG10	725.27	2675.8	1.882	0.34441	0.79472	383.36	4385.3	3.5125	5.04E-05	0.00040734	1371.6	229.19	-2.576	0.95163	0.12029	1419.3	1086.5	-0.38511	0.6961	0.70901
ALG10-2	ALG10	198.45	524.5	1.3977	0.41422	0.89416	104.89	238.12	1.1751	0.40341	0.86425	375.29	35.26	-3.3754	0.97215	0.072579	388.33	151.65	-1.3508	0.87888	0.32672
ALG10-3	ALG10	281.87	275.58	-0.03243	0.78857	0.56995	148.99	0	-7.2287	0.98932	0.069965	533.06	0	-9.0609	0.99898	0.013738	551.58	540.58	-0.029017	0.54091	0.93264
ALG10-4	ALG10	399.73	3185.5	2.9913	0.01666	0.084845	211.29	2579.6	3.6036	1.79E-06	1.55E-05	755.95	1048	0.47076	0.37273	0.76189	782.22	133.81	-2.5385	0.96543	0.1162
ALG10-5	ALG10	151.59	0	-7.2535	0.99563	0.040979	80.125	0	-6.3421	0.97895	0.11481	286.67	0	-8.1683	0.99805	0.013738	296.63	51.739	-2.4966	0.9538	0.14677
ALG10-6	ALG10	426.71	1315.7	1.6222	0.39425	0.8665	225.55	2110	3.22	0.00037843	0.0029054	806.98	0	-9.6582	0.99935	0.013738	835.02	610.16	-0.45198	0.71087	0.67977
ALG10B-1	ALG10B	400.09	1905.4	2.2488	0.16894	0.48583	211.48	1633.8	2.9437	0.0035006	0.024964	756.62	0	-9.5653	0.9993	0.013738	782.92	66.011	-3.5482	0.98504	0.059936
ALG10B-2	ALG10B	78.1	2172.1	4.7799	3.09E-33	4.81E-31	41.282	3426.2	6.3409	0	0	147.7	2176.3	3.8721	7.31E-39	3.08E-36	152.83	239.07	0.64209	0.27278	0.64732
ALG10B-3	ALG10B	68.515	154.09	1.1577	0.41936	0.90111	36.216	0	-5.2178	0.94979	0.19773	129.57	41.137	-1.6317	0.89485	0.24929	134.08	0	-7.0776	0.99646	0.02291
ALG10B-4	ALG10B	729.17	1259.4	0.78756	0.67252	0.76855	385.42	932.63	1.2727	0.45274	0.93515	1379	0	-10.43	0.99964	0.013738	1426.9	1099	-0.37638	0.6928	0.71543
ALG10B-5	ALG10B	182.12	340.78	0.90029	0.5691	0.91519	96.262	231.5	1.2573	0.36736	0.81163	344.41	0	-8.4322	0.99839	0.013738	356.38	446.02	0.32291	0.38097	0.85533
ALG10B-6	ALG10B	602.08	4394.5	2.8656	0.04273	0.17057	318.25	5423.8	4.0868	1.97E-10	1.92E-09	1138.6	103.82	-3.4425	0.97466	0.066582	1178.2	3359.4	1.5109	0.00019718	0.0066219
ALG10B-7	ALG10B	66.385	0	-6.0744	0.98906	0.065138	35.09	0	-5.1735	0.94802	0.20215	125.54	0	-6.9835	0.99541	0.017465	129.91	0	-7.0324	0.99633	0.023308
ALG11-1	ALG11	265.9	1511.3	2.5024	0.073867	0.26139	140.55	2625.9	4.214	1.40E-15	1.50E-14	502.85	0	-8.9768	0.99892	0.013738	520.32	30.33	-4.0566	0.98831	0.049678
ALG11-2	ALG11	82.005	1712.8	4.3678	9.17E-19	8.65E-17	43.346	3221.2	6.1831	0	0	155.08	560.25	1.8463	0.0077406	0.024526	160.47	0	-7.3352	0.99713	0.02077
ALG11-3	ALG11	78.455	127.42	0.69266	0.58025	0.90162	41.47	0	-5.4084	0.95673	0.17942	148.37	0	-7.2228	0.99613	0.015973	153.53	130.24	-0.23566	0.64413	0.80815
ALG11-4	ALG11	243.53	160.02	-0.60281	0.85641	0.43139	128.72	304.26	1.2346	0.39523	0.85342	460.55	0	-8.8504	0.99881	0.013738	476.56	14.273	-4.9666	0.99402	0.030829
ALG11-5	ALG11	39.76	1176.4	4.8523	1.86E-47	4.10E-45	21.016	919.4	5.3856	3.74E-148	1.56E-146	75.192	195.89	1.3697	0.10093	0.23975	77.805	0	-6.3002	0.99347	0.0326
ALG11-6	ALG11	777.81	4092.3	2.3939	0.17219	0.49251	411.13	12190	4.8866	1.83E-27	2.24E-26	1471	1639.6	0.1565	0.49375	0.98838	1522.1	679.74	-1.1618	0.88795	0.30622
ALG11-7	ALG11	30.175	103.71	1.748	0.1393	0.42157	15.95	0	-4.0832	0.87508	0.37249	57.066	0	-5.8596	0.98977	0.030447	59.049	0	-5.9081	0.99119	0.040229
ALG12-1	ALG12	108.28	574.87	2.3978	0.052435	0.19989	57.232	588.68	3.3401	1.04E-06	9.06E-06	204.77	0	-7.6849	0.99723	0.014218	211.88	0	-7.7339	0.99795	0.018545
ALG12-2	ALG12	156.91	94.825	-0.72064	0.86042	0.42221	82.939	39.686	-1.0448	0.87354	0.37568	296.74	0	-8.2179	0.99811	0.013738	307.05	0	-8.267	0.99871	0.0169
ALG12-3	ALG12	154.07	598.58	1.951	0.19492	0.5377	81.438	952.47	3.5318	1.13E-07	1.02E-06	291.37	405.49	0.47543	0.40442	0.82144	301.5	0	-8.2408	0.99868	0.016961
ALG12-4	ALG12	243.18	0	-7.9318	0.99742	0.029957	128.54	59.529	-1.0977	0.88295	0.35519	459.88	0	-8.8483	0.99881	0.013738	475.86	46.386	-3.331	0.97887	0.078335
ALG12-5	ALG12	131.35	0	-7.0482	0.99487	0.044201	69.429	46.301	-0.57431	0.81804	0.49047	248.4	0	-7.9623	0.99773	0.013778	257.04	69.58	-1.8702	0.92002	0.23054
ALG12-6	ALG12	35.5	0	-5.1898	0.97819	0.10208	18.765	0	-4.3048	0.89594	0.32557	67.136	0	-6.0903	0.99132	0.026707	69.469	53.523	-0.37013	0.69863	0.70418
ALG12-7	ALG12	188.15	1052	2.4768	0.062212	0.22845	99.452	1534.5	3.9342	5.18E-12	5.23E-11	355.82	0	-8.4791	0.99844	0.013738	368.19	198.03	-0.89133	0.80971	0.47827
ALG14-1	ALG14	116.8	711.18	2.596	0.026127	0.11675	61.735	0	-5.9712	0.97201	0.13729	220.88	0	-7.7936	0.99743	0.01398	228.55	14.273	-3.9098	0.98427	0.062163
ALG14-2	ALG14	263.41	1069.7	2.0178	0.21384	0.57414	139.23	1137.7	3.0215	0.00092445	0.0069235	498.15	0	-8.9633	0.99891	0.013738	515.46	44.602	-3.5015	0.98196	0.069129
ALG14-3	ALG14	327.31	645.99	0.97868	0.58157	0.8999	173.01	463.01	1.415	0.34888	0.78201	618.99	0	-9.2761	0.99913	0.013738	640.5	856.37	0.41845	0.29923	0.69994
ALG14-4	ALG14	249.21	284.47	0.19021	0.74814	0.64408	131.73	0	-7.0523	0.98778	0.078117	471.3	0	-8.8835	0.99884	0.013738	487.67	55.307	-3.1175	0.97513	0.08942
ALG14-5	ALG14	406.12	4053.8	3.3161	0.0023954	0.028375	214.67	522.54	1.2795	0.41272	0.87772	768.04	178.26	-2.101	0.92765	0.17533	794.73	246.2	-1.6866	0.92412	0.22051
ALG14-6	ALG14	63.19	0	-6.0043	0.98845	0.067182	33.401	0	-5.1044	0.94512	0.20932	119.5	0	-6.9129	0.99517	0.017964	123.65	0	-6.9618	0.99611	0.023998
ALG14-7	ALG14	127.09	0	-7.001	0.99468	0.044981	67.177	304.26	2.1627	0.053518	0.20594	240.35	0	-7.915	0.99765	0.013815	248.7	37.466	-2.6985	0.95964	0.13156
ALG1L2-1	ALG1L2	42.955	80.008	0.88203	0.48289	0.98133	22.705	0	-4.5671	0.91589	0.27995	81.235	0	-6.3617	0.99284	0.023191	84.057	0	-6.4104	0.994	0.030882
ALG1L2-2	ALG1L2	103.31	1739.4	4.0606	1.30E-11	7.93E-10	54.605	4001.7	6.1696	1.4081e-312	8.6559e-311	195.37	1153.8	2.556	9.04E-07	0.00011069	202.15	16.057	-3.5742	0.97921	0.077351
ALG1L2-3	ALG1L2	57.155	74.082	0.36855	0.65143	0.80107	30.211	0	-4.964	0.9387	0.22548	108.09	0	-6.7694	0.99465	0.019091	111.85	0	-6.8182	0.99564	0.025507
ALG1L2-4	ALG1L2	9.2301	0	-3.3547	0.90356	0.32031	4.8788	0	-2.5555	0.5179	0.97546	17.455	0	-4.206	0.96654	0.085657	18.062	0	-4.2526	0.97021	0.10307
ALG1L2-5	ALG1L2	265.54	370.41	0.47865	0.69416	0.73543	140.36	879.71	2.6393	0.013267	0.083367	502.18	0	-8.9749	0.99892	0.013738	519.63	404.99	-0.35881	0.67501	0.74916
ALG1L2-6	ALG1L2	194.9	1226.8	2.6479	0.035012	0.14565	103.02	185.2	0.84005	0.518	0.97546	368.58	0	-8.5297	0.9985	0.013738	381.38	0	-8.5789	0.99902	0.016116
ALG1L2-7	ALG1L2	197.03	65.192	-1.581	0.92679	0.25963	104.14	26.458	-1.9371	0.93558	0.23278	372.61	0	-8.5454	0.99852	0.013738	385.55	17.841	-4.3587	0.98993	0.0444
ALG2-1	ALG2	176.44	992.7	2.4855	0.057599	0.21525	93.26	1885.1	4.3226	2.11E-20	2.41E-19	333.67	41.137	-2.9896	0.96273	0.094668	345.26	23.193	-3.8392	0.98457	0.061302
ALG2-2	ALG2	78.81	0	-6.3185	0.99095	0.058566	41.657	0	-5.4147	0.95694	0.17877	149.04	0	-7.2292	0.99615	0.015935	154.22	0	-7.2782	0.99699	0.02117
ALG2-3	ALG2	106.5	0	-6.7482	0.99352	0.049439	56.294	0	-5.8403	0.96904	0.14594	201.41	0	-7.6611	0.99718	0.014273	208.41	0	-7.7102	0.9979	0.018645
ALG2-4	ALG2	196.32	251.88	0.35793	0.70691	0.71444	103.77	138.9	0.41722	0.64053	0.79863	371.26	21.548	-4.0453	0.98312	0.046407	384.16	0	-8.5893	0.99903	0.016087
ALG2-5	ALG2	527.18	1979.5	1.9067	0.30945	0.74121	278.65	4160.4	3.8954	1.55E-08	1.44E-07	996.97	1218.4	0.28915	0.44601	0.89951	1031.6	301.51	-1.7712	0.93561	0.19264
ALG2-6	ALG2	333.35	68.155	-2.2734	0.95798	0.1682	176.2	132.29	-0.41083	0.81331	0.49926	630.41	15.671	-5.2431	0.99311	0.022584	652.31	133.81	-2.2769	0.95378	0.1468
ALG2-7	ALG2	116.44	192.61	0.72124	0.59423	0.88258	61.548	13.229	-2.1361	0.94312	0.21458	220.21	0	-7.7892	0.99743	0.013993	227.86	19.625	-3.472	0.97783	0.081319
ALG3-1	ALG3	127.09	0	-7.001	0.99468	0.044981	67.177	132.29	0.96718	0.44985	0.9322	240.35	0	-7.915	0.99765	0.013815	248.7	230.15	-0.11137	0.59106	0.90692
ALG3-10	ALG3	149.1	0	-7.2298	0.99555	0.041363	78.811	105.83	0.42066	0.62823	0.8166	281.97	0	-8.1445	0.99801	0.013738	291.77	0	-8.1936	0.99862	0.017108
ALG3-11	ALG3	469.67	2483.2	2.4	0.13422	0.41027	248.25	1898.3	2.9298	0.0048572	0.034205	888.21	219.4	-2.0124	0.92276	0.18668	919.07	4902.7	2.414	1.68E-15	1.36E-13
ALG3-12	ALG3	8.8751	0	-3.3038	0.89923	0.33128	4.6911	0	-2.5087	0.49709	0.99572	16.784	0	-4.1525	0.96521	0.088768	17.367	0	-4.1991	0.96903	0.10637
ALG3-13	ALG3	122.83	56.302	-1.1117	0.89167	0.35021	64.925	0	-6.0428	0.97351	0.13281	232.29	0	-7.866	0.99757	0.013863	240.36	0	-7.9151	0.99824	0.017849
ALG3-14	ALG3	55.38	0	-5.8171	0.98664	0.07349	29.273	0	-4.9199	0.93652	0.23041	104.73	0	-6.7243	0.99447	0.019494	108.37	0	-6.7731	0.99548	0.026028
ALG3-2	ALG3	226.49	462.27	1.026	0.54537	0.94632	119.72	2248.9	4.2201	1.73E-16	1.88E-15	428.33	0	-8.7459	0.99872	0.013738	443.21	0	-8.7951	0.9992	0.015464
ALG3-3	ALG3	498.07	491.9	-0.017933	0.80279	0.54234	263.27	271.19	0.042617	0.75275	0.61167	941.92	0	-9.881	0.99945	0.013738	974.65	240.85	-2.0122	0.94827	0.161
ALG3-4	ALG3	242.11	936.39	1.947	0.23182	0.60811	127.97	363.79	1.5	0.29622	0.6974	457.87	0	-8.8419	0.99881	0.013738	473.78	363.96	-0.37953	0.68178	0.73666
ALG3-5	ALG3	424.58	2284.7	2.4251	0.12037	0.37884	224.42	3479.2	3.9484	1.12E-09	1.07E-08	802.95	282.08	-1.5059	0.88288	0.27578	830.85	19.625	-5.3339	0.99629	0.023452
ALG3-6	ALG3	187.8	165.94	-0.17747	0.79854	0.55068	99.264	39.686	-1.3012	0.89684	0.32363	355.15	3.9178	-6.1783	0.99687	0.014713	367.49	2231.9	2.5992	2.01E-14	1.53E-12
ALG3-7	ALG3	133.48	0	-7.0713	0.99496	0.043822	70.555	165.36	1.2172	0.36125	0.80134	252.43	0	-7.9855	0.99777	0.013761	261.2	0	-8.0345	0.99841	0.017527
ALG3-8	ALG3	145.91	518.57	1.8224	0.23552	0.61508	77.122	6.6144	-3.3589	0.97806	0.11792	275.93	0	-8.1134	0.99797	0.013738	285.52	255.13	-0.16177	0.60769	0.8765
ALG3-9	ALG3	37.275	0	-5.2583	0.97933	0.098217	19.703	0	-4.3718	0.90147	0.31267	70.493	0	-6.1597	0.99174	0.025728	72.942	624.43	3.0804	1.18E-15	9.61E-14
ALG5-1	ALG5	156.2	530.43	1.7573	0.26451	0.66635	82.564	1190.6	3.8339	3.69E-11	3.64E-10	295.4	95.986	-1.6117	0.89167	0.25605	305.66	2440.6	2.9931	7.10E-24	7.85E-22
ALG5-2	ALG5	248.5	308.18	0.3094	0.7259	0.68338	131.35	59.529	-1.1287	0.88579	0.34858	469.95	13.712	-5.0005	0.99175	0.025728	486.28	121.32	-1.9941	0.93575	0.19231
ALG5-3	ALG5	123.19	0	-6.9564	0.99449	0.045756	65.113	19.843	-1.6654	0.91895	0.27305	232.96	0	-7.8701	0.99757	0.013862	241.06	32.114	-2.8698	0.96465	0.1182
ALG5-4	ALG5	3.195	80.008	4.2713	3.50E-70	1.03E-67	1.6888	0	-1.427	0.018526	0.10542	6.0422	0	-2.816	0.90452	0.22746	6.2522	0	-2.8584	0.91723	0.23688
ALG5-5	ALG5	273.71	349.67	0.3522	0.72131	0.69095	144.67	489.46	1.7514	0.21279	0.5497	517.62	0	-9.0185	0.99895	0.013738	535.61	80.284	-2.7228	0.96659	0.11317
ALG5-6	ALG5	190.28	349.67	0.8744	0.57911	0.90319	100.58	72.758	-0.46171	0.80924	0.50703	359.85	0	-8.4953	0.99846	0.013738	372.35	158.78	-1.2244	0.86266	0.36302
ALG5-7	ALG5	161.88	0	-7.3477	0.99594	0.039392	85.566	0	-6.4357	0.98041	0.1095	306.14	0	-8.2628	0.99818	0.013738	316.78	0	-8.3119	0.99876	0.016777
ALG6-1	ALG6	281.16	213.36	-0.39652	0.83679	0.47375	148.62	806.95	2.433	0.036046	0.16053	531.72	0	-9.0572	0.99898	0.013738	550.19	367.52	-0.5808	0.74409	0.61322
ALG6-2	ALG6	104.73	0	-6.7242	0.9934	0.049954	55.355	0	-5.8165	0.96846	0.14762	198.05	0	-7.637	0.99713	0.014336	204.93	39.25	-2.3551	0.94523	0.16868
ALG6-3	ALG6	200.58	317.07	0.65802	0.63962	0.81893	106.02	138.9	0.38654	0.64914	0.78523	379.32	56.808	-2.7179	0.95428	0.11413	392.5	1.7841	-7.143	0.99906	0.015995
ALG6-4	ALG6	77.745	1778	4.4977	9.66E-23	1.07E-20	41.094	26166	9.2799	0	0	147.03	0	-7.2097	0.99609	0.01604	152.14	1.7841	-5.7815	0.99695	0.021323
ALG6-5	ALG6	22.365	0	-4.5463	0.96376	0.14951	11.822	85.987	2.7622	2.42E-05	0.00019835	42.296	0	-5.4362	0.98617	0.039013	43.765	24.977	-0.78513	0.79475	0.50968
ALG6-6	ALG6	119.64	592.65	2.299	0.077276	0.27036	63.237	1547.8	4.5916	2.91E-33	3.74E-32	226.25	268.37	0.24532	0.50684	0.98724	234.11	0	-7.8772	0.99818	0.017971
ALG6-7	ALG6	2.84	0	-1.9411	0.63218	0.82853	1.5012	0	-1.3226	0.0073014	0.050033	5.3709	0	-2.6715	0.89281	0.2535	5.5575	0	-2.7131	0.90758	0.26
ALG8-1	ALG8	202.71	269.66	0.40998	0.69732	0.73022	107.15	0	-6.7568	0.98468	0.092816	383.35	33.301	-3.4861	0.97437	0.067206	396.67	76.716	-2.3553	0.95091	0.15423
ALG8-2	ALG8	101.89	97.788	-0.058635	0.76227	0.61902	53.854	0	-5.7775	0.9675	0.15041	192.68	0	-7.5975	0.99704	0.014432	199.38	0	-7.6466	0.99779	0.018969
ALG8-3	ALG8	511.56	568.95	0.15311	0.77835	0.58914	270.4	291.03	0.10572	0.74217	0.63135	967.43	0	-9.9195	0.99947	0.013738	1001	469.22	-1.0916	0.86512	0.35768
ALG8-4	ALG8	219.39	0	-7.7839	0.99711	0.03231	115.96	39.686	-1.5235	0.91344	0.2855	414.9	0	-8.7001	0.99867	0.013738	429.32	906.32	1.0762	0.046055	0.14642
ALG8-5	ALG8	259.86	334.85	0.36453	0.71683	0.69873	137.36	191.82	0.47884	0.63646	0.80534	491.44	170.42	-1.5224	0.88367	0.27397	508.51	1036.6	1.026	0.051058	0.1592
ALG8-6	ALG8	135.97	660.81	2.2726	0.090556	0.30576	71.868	793.73	3.4471	3.61E-07	3.20E-06	257.13	331.06	0.36332	0.45598	0.91807	266.07	0	-8.0611	0.99845	0.01745
ALG8-7	ALG8	120.35	483.01	1.9959	0.16148	0.47001	63.612	985.54	3.9325	1.02E-13	1.06E-12	227.59	327.14	0.52153	0.39352	0.80142	235.5	1.7841	-6.4085	0.9982	0.017932
ALG9-1	ALG9	212.29	59.265	-1.8234	0.93899	0.2251	112.21	46.301	-1.2591	0.89469	0.32844	401.47	0	-8.6528	0.99863	0.013738	415.42	58.875	-2.798	0.96638	0.11351
ALG9-10	ALG9	335.12	2421	2.8491	0.026191	0.11699	177.14	1349.3	2.9223	0.0031142	0.022317	633.76	0	-9.3101	0.99916	0.013738	655.79	92.773	-2.8082	0.9708	0.10153
ALG9-11	ALG9	40.115	68.155	0.75016	0.52254	0.97462	21.204	0	-4.4727	0.90923	0.2952	75.864	0	-6.2642	0.99233	0.024361	78.5	367.52	2.2127	4.97E-05	0.0018348
ALG9-12	ALG9	131.35	373.37	1.5001	0.345	0.79566	69.429	1369.2	4.2821	3.26E-21	3.77E-20	248.4	581.8	1.2245	0.10375	0.24611	257.04	0	-8.0114	0.99838	0.017589
ALG9-13	ALG9	321.99	1555.7	2.269	0.14698	0.43861	170.19	826.8	2.2736	0.069287	0.24467	608.92	319.3	-0.9292	0.80909	0.43659	630.08	642.27	0.027602	0.511	0.98216
ALG9-14	ALG9	159.75	0	-7.3287	0.99588	0.039694	84.44	0	-6.4168	0.98013	0.11059	302.11	0	-8.2437	0.99815	0.013738	312.61	990.17	1.6602	0.00096803	0.016095
ALG9-2	ALG9	107.21	325.96	1.5953	0.29341	0.71508	56.669	952.47	4.0473	1.52E-16	1.65E-15	202.75	237.03	0.22432	0.51795	0.9666	209.8	0	-7.7197	0.99792	0.018605
ALG9-3	ALG9	77.745	0	-6.2991	0.99081	0.059044	41.094	0	-5.3956	0.9563	0.18051	147.03	0	-7.2097	0.99609	0.01604	152.14	19.625	-2.8924	0.96337	0.12172
ALG9-4	ALG9	17.04	0	-4.1731	0.95113	0.18909	9.007	0	-3.3229	0.75996	0.59804	32.225	0	-5.0542	0.98184	0.049418	33.345	0	-5.102	0.98394	0.063145
ALG9-5	ALG9	635.81	4101.2	2.6875	0.078672	0.27444	336.07	4471.3	3.7299	1.18E-06	1.02E-05	1202.4	276.21	-2.1181	0.92998	0.17022	1244.2	565.56	-1.1361	0.87806	0.32862
ALG9-6	ALG9	30.175	0	-4.9623	0.97393	0.11652	15.95	0	-4.0832	0.87508	0.37249	57.066	0	-5.8596	0.98977	0.030447	59.049	0	-5.9081	0.99119	0.040229
ALG9-7	ALG9	25.205	0	-4.7118	0.96822	0.13542	13.323	0	-3.8402	0.84682	0.4324	47.667	0	-5.6049	0.98773	0.0353	49.323	0	-5.6531	0.98932	0.046363
ALG9-8	ALG9	279.39	1991.3	2.829	0.02363	0.10826	147.68	3803.3	4.6774	1.85E-28	2.28E-27	528.36	0	-9.0481	0.99897	0.013738	546.72	390.72	-0.48363	0.71586	0.66984
ALG9-9	ALG9	101.53	0	-6.6799	0.99317	0.050701	53.667	59.529	0.14698	0.68175	0.73371	192.01	3.9178	-5.2945	0.99404	0.020444	198.68	476.35	1.2574	0.037568	0.12416
ALK-1	ALK	82.36	154.09	0.89567	0.52142	0.97595	43.534	0	-5.4768	0.95897	0.1734	155.76	11.753	-3.6196	0.97729	0.06032	161.17	17.841	-3.1055	0.96922	0.10602
ALK-10	ALK	3.905	0	-2.2943	0.74377	0.6514	2.0641	0	-1.6155	0.061569	0.22589	7.385	0	-3.0678	0.92163	0.18901	7.6416	0	-3.1113	0.9315	0.20264
ALK-11	ALK	6.035	0	-2.8146	0.84429	0.45768	3.19	0	-2.0669	0.27099	0.6544	11.413	0	-3.6338	0.94902	0.12638	11.81	0	-3.6792	0.95485	0.14398
ALK-12	ALK	82.36	474.12	2.5109	0.026224	0.11712	43.534	4140.6	6.5391	0	0	155.76	56.808	-1.4392	0.87688	0.28874	161.17	0	-7.3413	0.99715	0.020721
ALK-13	ALK	245.31	50.376	-2.2613	0.95611	0.17395	129.66	171.97	0.4047	0.65269	0.77944	463.91	0	-8.8608	0.99882	0.013738	480.03	0	-8.91	0.99928	0.015067
ALK-14	ALK	334.77	539.31	0.68634	0.65812	0.79105	176.95	284.42	0.68161	0.59358	0.86922	633.09	0	-9.3086	0.99915	0.013738	655.09	715.42	0.12691	0.45903	0.93254
ALK-2	ALK	150.52	539.31	1.8343	0.23378	0.61172	79.562	3300.6	5.3569	1.51E-88	4.99E-87	284.66	697.37	1.2897	0.08032	0.19349	294.55	503.11	0.77036	0.1701	0.4351
ALK-3	ALK	156.91	2367.7	3.9069	2.28E-08	1.06E-06	82.939	13983	7.3802	0	0	296.74	2685.7	3.1737	5.33E-17	1.16E-14	307.05	2169.5	2.8167	1.71E-18	1.57E-16
ALK-4	ALK	41.89	0	-5.4226	0.98182	0.089923	22.142	0	-4.5325	0.9135	0.28531	79.221	0	-6.3259	0.99266	0.023613	81.973	0	-6.3746	0.99383	0.031437
ALK-5	ALK	146.26	1813.5	3.6231	4.24E-06	0.00015039	77.31	3611.5	5.5276	2.41E-113	8.79E-112	276.6	932.44	1.7495	0.0089608	0.027372	286.21	0	-8.166	0.99859	0.017148
ALK-6	ALK	64.61	1025.3	3.9674	4.36E-12	2.76E-10	34.151	0	-5.1355	0.94644	0.20594	122.19	0	-6.9447	0.99528	0.017727	126.43	32.114	-1.9442	0.92023	0.23006
ALK-7	ALK	157.27	85.935	-0.86434	0.87418	0.39141	83.127	66.144	-0.32531	0.78507	0.5531	297.41	0	-8.2212	0.99812	0.013738	307.75	0	-8.2703	0.99871	0.016885
ALK-8	ALK	96.916	0	-6.6135	0.99281	0.052036	51.227	0	-5.7067	0.96567	0.15566	183.28	0	-7.5258	0.99689	0.014681	189.65	0	-7.5748	0.99765	0.019326
ALK-9	ALK	56.445	0	-5.8441	0.98691	0.072486	29.836	0	-4.9465	0.93785	0.22699	106.75	0	-6.7515	0.99458	0.01924	110.46	0	-6.8003	0.99558	0.025706
ALKBH5-1	ALKBH5	333.7	85.935	-1.9449	0.94694	0.2018	176.39	178.59	0.017794	0.74568	0.62433	631.08	92.069	-2.7637	0.95643	0.10916	653.01	74.932	-3.1065	0.97714	0.083389
ALKBH5-2	ALKBH5	0	0	-0.4383	6.10E-05	0.00092586	0	0	-0.2481	3.49E-45	4.81E-44	0	0	-0.74102	0.31831	0.65684	0	0	-0.76102	0.45402	0.92402
ALKBH5-3	ALKBH5	66.74	242.99	1.8487	0.16563	0.47918	35.277	575.45	3.9901	7.10E-18	7.83E-17	126.22	0	-6.9911	0.99543	0.017413	130.6	0	-7.04	0.99635	0.02324
ALKBH5-4	ALKBH5	0	0	-0.4383	6.10E-05	0.00092586	0	0	-0.2481	3.49E-45	4.81E-44	0	0	-0.74102	0.31831	0.65684	0	0	-0.76102	0.45402	0.92402
ALKBH5-5	ALKBH5	133.48	912.69	2.7643	0.013682	0.074596	70.555	489.46	2.777	0.0020828	0.015126	252.43	60.726	-2.0376	0.92264	0.18695	261.2	58.875	-2.1307	0.93607	0.19149
ALKBH5-6	ALKBH5	97.626	714.15	2.8582	0.0050426	0.043849	51.603	1078.1	4.3586	6.69E-26	8.08E-25	184.62	0	-7.5362	0.99691	0.014638	191.04	0	-7.5853	0.99767	0.019273
ALKBH5-7	ALKBH5	0	0	-0.4383	6.10E-05	0.00092586	0	0	-0.2481	3.49E-45	4.81E-44	0	0	-0.74102	0.31831	0.65684	0	0	-0.76102	0.45402	0.92402
ALOX5AP-1	ALOX5AP	40.115	0	-5.3616	0.98094	0.092875	21.204	0	-4.4727	0.90923	0.2952	75.864	0	-6.2642	0.99233	0.024361	78.5	0	-6.3129	0.99353	0.032397
ALOX5AP-2	ALOX5AP	15.265	0	-4.0237	0.94482	0.20765	8.0688	0	-3.1809	0.72744	0.65614	28.869	0	-4.9006	0.97973	0.054434	29.872	0	-4.9482	0.98203	0.068915
ALOX5AP-3	ALOX5AP	0	0	-0.4383	6.10E-05	0.00092586	0	0	-0.2481	3.49E-45	4.81E-44	0	0	-0.74102	0.31831	0.65684	0	0	-0.76102	0.45402	0.92402
ALOX5AP-4	ALOX5AP	534.63	6646.6	3.6335	0.00026638	0.0037925	282.59	24308	6.4215	9.43E-256	5.19E-254	1011.1	5038.3	2.3159	9.27E-07	0.00011336	1046.2	4374.6	2.0629	1.40E-09	8.00E-08
ALOX5AP-5	ALOX5AP	89.816	231.13	1.354	0.36865	0.82965	47.474	310.88	2.6857	0.0021509	0.015613	169.85	133.21	-0.34832	0.69965	0.65684	175.76	908.1	2.3627	6.46E-08	3.25E-06
ALOX5AP-6	ALOX5AP	112.18	426.71	1.918	0.18178	0.51193	59.296	0	-5.914	0.97075	0.14116	212.15	0	-7.7357	0.99733	0.014117	219.52	0	-7.7848	0.99803	0.018353
ALOX5AP-7	ALOX5AP	488.48	557.09	0.18925	0.77113	0.60303	258.2	0	-8.0179	0.99416	0.040724	923.79	0	-9.853	0.99944	0.013738	955.89	299.73	-1.6699	0.92685	0.21408
ALPI-1	ALPI	53.605	121.49	1.1656	0.39787	0.87189	28.334	0	-4.8745	0.9342	0.2361	101.38	0	-6.6777	0.99429	0.019899	104.9	538.8	2.3497	1.47E-06	6.53E-05
ALPI-2	ALPI	331.57	551.17	0.73144	0.64686	0.80818	175.26	562.22	1.676	0.25317	0.62207	627.05	0	-9.2947	0.99915	0.013738	648.84	1860.8	1.5185	0.00085305	0.015732
ALPI-3	ALPI	224.72	1582.4	2.8104	0.02026	0.096877	118.78	4802	5.3255	3.29E-74	1.01E-72	424.97	797.28	0.90613	0.19993	0.45597	439.74	1084.7	1.3007	0.01219	0.051196
ALPI-4	ALPI	235.72	0	-7.887	0.99733	0.030662	124.6	152.13	0.28597	0.67936	0.73783	445.78	0	-8.8034	0.99877	0.013738	461.27	164.14	-1.4851	0.89609	0.28739
ALPI-5	ALPI	0	0	-0.4383	6.10E-05	0.00092586	0	0	-0.2481	3.49E-45	4.81E-44	0	0	-0.74102	0.31831	0.65684	0	0	-0.76102	0.45402	0.92402
ALPI-6	ALPI	38.34	0	-5.2979	0.97996	0.09607	20.266	0	-4.4105	0.90453	0.30565	72.507	0	-6.1998	0.99197	0.025202	75.026	0	-6.2484	0.9932	0.033468
ALPI-7	ALPI	34.79	0	-5.1615	0.9777	0.10379	18.389	0	-4.2772	0.89356	0.3308	65.793	0	-6.0616	0.99114	0.02713	68.08	0	-6.1102	0.99244	0.035991
ALPK1-1	ALPK1	200.58	180.76	-0.1493	0.79624	0.55541	106.02	0	-6.7417	0.98451	0.093556	379.32	0	-8.5711	0.99854	0.013738	392.5	226.58	-0.78999	0.79027	0.51895
ALPK1-2	ALPK1	311.69	414.86	0.41135	0.71477	0.70214	164.75	423.32	1.3561	0.36726	0.81144	589.46	0	-9.2057	0.99909	0.013738	609.94	0	-9.2549	0.99949	0.013419
ALPK1-3	ALPK1	105.79	139.27	0.39346	0.673	0.76781	55.918	66.144	0.23836	0.66129	0.76575	200.07	0	-7.6515	0.99716	0.014295	207.02	133.81	-0.62581	0.74972	0.60202
ALPK1-4	ALPK1	25.205	47.412	0.88552	0.44415	0.93286	13.323	0	-3.8402	0.84682	0.4324	47.667	0	-5.6049	0.98773	0.0353	49.323	0	-5.6531	0.98932	0.046363
ALPL-1	ALPL	0	0	-0.4383	6.10E-05	0.00092586	0	0	-0.2481	3.49E-45	4.81E-44	0	0	-0.74102	0.31831	0.65684	0	0	-0.76102	0.45402	0.92402
ALPL-10	ALPL	20.235	0	-4.4084	0.95955	0.16296	10.696	0	-3.5479	0.80308	0.51898	38.268	0	-5.2953	0.98471	0.042533	39.597	0	-5.3433	0.98656	0.055102
ALPL-11	ALPL	44.375	1028.3	4.5035	3.25E-28	4.42E-26	23.456	3333.6	7.0912	0	0	83.92	0	-6.408	0.99307	0.022642	86.836	0	-6.4567	0.99421	0.03015
ALPL-12	ALPL	62.125	1063.8	4.0762	4.16E-14	3.02E-12	32.838	740.81	4.4543	2.03E-34	2.64E-33	117.49	0	-6.8886	0.99508	0.018142	121.57	0	-6.9375	0.99604	0.024253
ALPL-13	ALPL	114.67	91.861	-0.31681	0.80571	0.53646	60.609	0	-5.9451	0.97144	0.1391	216.85	0	-7.7672	0.99739	0.014048	224.38	0	-7.8162	0.99808	0.018242
ALPL-14	ALPL	42.6	248.91	2.519	0.01131	0.06639	22.517	198.43	3.0841	1.92E-06	1.66E-05	80.563	0	-6.3498	0.99278	0.023327	83.363	137.38	0.71391	0.28107	0.66395
ALPL-15	ALPL	0	0	-0.4383	6.10E-05	0.00092586	0	0	-0.2481	3.49E-45	4.81E-44	0	0	-0.74102	0.31831	0.65684	0	0	-0.76102	0.45402	0.92402
ALPL-2	ALPL	11.005	0	-3.5856	0.92073	0.27557	5.817	0	-2.7691	0.60335	0.8545	20.812	0	-4.4471	0.97191	0.073033	21.535	0	-4.4941	0.97499	0.089621
ALPL-3	ALPL	195.25	936.39	2.256	0.11697	0.37062	103.21	178.59	0.78527	0.53554	0.95156	369.25	0	-8.5324	0.9985	0.013738	382.08	0	-8.5815	0.99903	0.016116
ALPL-4	ALPL	112.18	26.669	-2.0323	0.94403	0.21027	59.296	0	-5.914	0.97075	0.14116	212.15	0	-7.7357	0.99733	0.014117	219.52	0	-7.7848	0.99803	0.018353
ALPL-5	ALPL	66.74	4521.9	6.0611	2.78E-207	2.07E-204	35.277	43992	10.244	0	0	126.22	327.14	1.367	0.084787	0.2038	130.6	601.24	2.1942	9.80E-06	0.00039769
ALPL-6	ALPL	134.19	260.77	0.95329	0.53447	0.96044	70.93	138.9	0.95975	0.45582	0.93997	253.77	195.89	-0.37183	0.70027	0.65684	262.59	0	-8.0422	0.99842	0.017525
ALPL-7	ALPL	120.35	0	-6.923	0.99435	0.046309	63.612	92.601	0.53473	0.5871	0.87799	227.59	0	-7.8366	0.99751	0.013921	235.5	0	-7.8857	0.9982	0.017932
ALPL-8	ALPL	264.83	453.38	0.77339	0.62479	0.83895	139.98	628.37	2.1584	0.086547	0.28545	500.84	76.397	-2.6969	0.95382	0.11524	518.24	0	-9.0203	0.99936	0.014639
ALPL-9	ALPL	194.9	394.11	1.0122	0.54007	0.95317	103.02	3809.9	5.1952	5.98E-65	1.73E-63	368.58	0	-8.5297	0.9985	0.013738	381.38	189.11	-1.0082	0.83093	0.43289
ALPP-1	ALPP	0	0	-0.4383	6.10E-05	0.00092586	0	0	-0.2481	3.49E-45	4.81E-44	0	0	-0.74102	0.31831	0.65684	0	0	-0.76102	0.45402	0.92402
ALPP-10	ALPP	143.78	0	-7.1777	0.99536	0.042145	75.996	171.97	1.1677	0.3848	0.83676	271.9	0	-8.0922	0.99793	0.013742	281.35	0	-8.1413	0.99856	0.017243
ALPP-11	ALPP	288.62	758.6	1.3911	0.44461	0.93344	152.56	1766	3.5245	2.02E-06	1.74E-05	545.82	689.54	0.33666	0.44332	0.89442	564.78	53.523	-3.3753	0.98065	0.073013
ALPP-12	ALPP	375.24	1863.9	2.3094	0.14552	0.436	198.34	13698	6.1027	2.32E-184	1.09E-182	709.63	889.34	0.32527	0.44019	0.8886	734.29	815.33	0.15085	0.44259	0.92402
ALPP-13	ALPP	320.21	0	-8.3274	0.99811	0.023498	169.26	99.216	-0.7646	0.85487	0.41584	605.57	0	-9.2445	0.99911	0.013738	626.61	0	-9.2937	0.99951	0.013133
ALPP-14	ALPP	0	0	-0.4383	6.10E-05	0.00092586	0	0	-0.2481	3.49E-45	4.81E-44	0	0	-0.74102	0.31831	0.65684	0	0	-0.76102	0.45402	0.92402
ALPP-2	ALPP	48.28	705.26	3.8411	2.28E-11	1.37E-09	25.52	410.09	3.9543	5.12E-19	5.72E-18	91.305	0	-6.5283	0.99364	0.021347	94.478	48.171	-0.95737	0.81568	0.46536
ALPP-3	ALPP	275.48	0	-8.111	0.99776	0.026919	145.61	0	-7.1959	0.98905	0.071454	520.98	0	-9.0278	0.99896	0.013738	539.08	46.386	-3.5106	0.98234	0.068059
ALPP-4	ALPP	119.28	690.44	2.5232	0.03602	0.14899	63.049	178.59	1.4874	0.25104	0.61888	225.58	0	-7.8239	0.99749	0.013937	233.42	647.63	1.4683	0.0089862	0.040862
ALPP-5	ALPP	153.01	0	-7.2668	0.99567	0.040754	80.875	0	-6.3554	0.97917	0.11407	289.36	0	-8.1817	0.99806	0.013738	299.41	0	-8.2308	0.99867	0.016976
ALPP-6	ALPP	89.106	0	-6.4935	0.9921	0.054663	47.099	0	-5.5879	0.96236	0.16451	168.51	0	-7.4052	0.99661	0.015155	174.37	0	-7.4542	0.9974	0.020054
ALPP-7	ALPP	252.76	257.8	0.028389	0.77589	0.5939	133.6	0	-7.0726	0.98797	0.077161	478.01	0	-8.9039	0.99886	0.013738	494.62	385.36	-0.35927	0.67504	0.74912
ALPP-8	ALPP	237.5	808.97	1.7639	0.29612	0.71958	125.53	6468.9	5.6761	1.75E-118	6.54E-117	449.14	0	-8.8142	0.99878	0.013738	464.75	7857.2	4.0766	7.28E-138	3.55E-135
ALPP-9	ALPP	0	0	-0.4383	6.10E-05	0.00092586	0	0	-0.2481	3.49E-45	4.81E-44	0	0	-0.74102	0.31831	0.65684	0	0	-0.76102	0.45402	0.92402
ALPPL2-1	ALPPL2	643.62	2652.1	2.0412	0.27759	0.689	340.2	2625.9	2.9447	0.0067571	0.046719	1217.2	84.233	-3.8372	0.98117	0.051086	1259.5	799.27	-0.6554	0.78165	0.537
ALPPL2-2	ALPPL2	112.18	47.412	-1.2252	0.89922	0.33129	59.296	244.73	2.027	0.076485	0.26213	212.15	0	-7.7357	0.99733	0.014117	219.52	0	-7.7848	0.99803	0.018353
ALPPL2-3	ALPPL2	88.396	80.008	-0.14213	0.77214	0.60098	46.724	0	-5.5766	0.96203	0.1654	167.17	0	-7.3938	0.99658	0.015199	172.98	0	-7.4428	0.99738	0.020119
ALPPL2-4	ALPPL2	669.89	1994.3	1.5724	0.44601	0.93524	354.09	588.68	0.73176	0.61271	0.84082	1266.9	94.028	-3.7379	0.9798	0.054375	1310.9	417.48	-1.6484	0.93266	0.20003
ALPPL2-5	ALPPL2	178.92	918.61	2.3537	0.086491	0.29482	94.573	132.29	0.47986	0.62025	0.82971	338.37	0	-8.4067	0.99836	0.013738	350.12	0	-8.4558	0.99891	0.016392
ALPPL2-6	ALPPL2	270.87	6175.5	4.5058	6.82E-15	5.19E-13	143.17	1.17E+05	9.6584	0	0	512.25	4084.3	2.9927	7.19E-15	1.45E-12	530.05	3900	2.8769	5.24E-25	6.02E-23
ALPPL2-7	ALPPL2	127.45	275.58	1.1066	0.48184	0.9799	67.365	171.97	1.3392	0.31176	0.72299	241.02	0	-7.919	0.99766	0.013815	249.39	0	-7.9681	0.99832	0.017709
AMBP-1	AMBP	26.27	0	-4.7693	0.96964	0.13074	13.886	0	-3.8959	0.85386	0.41773	49.681	0	-5.6634	0.98823	0.034119	51.407	0	-5.7117	0.98978	0.044874
AMBP-2	AMBP	100.47	370.41	1.872	0.18886	0.52612	53.104	99.216	0.88931	0.46303	0.9493	190	0	-7.5774	0.997	0.014496	196.6	21.409	-3.1404	0.97067	0.10196
AMBP-3	AMBP	64.61	0	-6.0359	0.98873	0.066173	34.151	85.987	1.3072	0.27558	0.66158	122.19	0	-6.9447	0.99528	0.017727	126.43	0	-6.9936	0.99621	0.023663
AMBP-4	AMBP	32.66	0	-5.073	0.9761	0.10922	17.263	0	-4.1909	0.88573	0.34858	61.765	0	-5.9719	0.99055	0.028536	63.911	0	-6.0204	0.9919	0.037795
AMBP-5	AMBP	0	0	-0.4383	6.10E-05	0.00092586	0	0	-0.2481	3.49E-45	4.81E-44	0	0	-0.74102	0.31831	0.65684	0	0	-0.76102	0.45402	0.92402
AMBP-6	AMBP	318.08	251.88	-0.33549	0.83237	0.4829	168.13	264.58	0.65098	0.59967	0.85943	601.54	0	-9.2349	0.99911	0.013738	622.44	449.59	-0.46843	0.71245	0.67665
AMBP-7	AMBP	91.591	0	-6.5328	0.99234	0.053806	48.413	6.6144	-2.6981	0.96348	0.16182	173.21	0	-7.4447	0.9967	0.014982	179.23	0	-7.4937	0.99748	0.019818
AMELX-1	AMELX	87.686	0	-6.4706	0.99196	0.05515	46.348	0	-5.5652	0.9617	0.16635	165.83	0	-7.3822	0.99655	0.015246	171.59	0	-7.4312	0.99735	0.020197
AMELX-2	AMELX	231.82	53.339	-2.0991	0.9504	0.19151	122.53	99.216	-0.30178	0.78994	0.54406	438.4	0	-8.7794	0.99875	0.013738	453.63	117.75	-1.9368	0.93133	0.20302
AMELX-3	AMELX	144.84	515.61	1.8247	0.23413	0.61239	76.559	0	-6.2772	0.97788	0.11854	273.92	0	-8.1028	0.99795	0.013738	283.43	85.637	-1.715	0.90956	0.25559
AMELX-4	AMELX	168.98	293.36	0.79223	0.59531	0.88099	89.319	178.59	0.99159	0.45876	0.9444	319.57	0	-8.3245	0.99826	0.013738	330.67	146.3	-1.171	0.85372	0.38252
AMELX-5	AMELX	172.89	124.46	-0.47095	0.835	0.47772	91.383	152.13	0.72906	0.54665	0.93614	326.95	0	-8.3573	0.9983	0.013738	338.31	239.07	-0.49917	0.7176	0.66663
AMFR-1	AMFR	0	0	-0.4383	6.10E-05	0.00092586	0	0	-0.2481	3.49E-45	4.81E-44	0	0	-0.74102	0.31831	0.65684	0	0	-0.76102	0.45402	0.92402
AMFR-10	AMFR	93.011	2616.6	4.7993	5.36E-32	8.16E-30	49.163	4306	6.4239	0	0	175.9	554.37	1.6505	0.02241	0.05956	182.01	160.57	-0.17977	0.62222	0.84929
AMFR-11	AMFR	221.17	435.6	0.97467	0.55915	0.92833	116.9	423.32	1.8476	0.1658	0.45811	418.26	660.15	0.65714	0.30999	0.65684	432.79	0	-8.7609	0.99918	0.015647
AMFR-12	AMFR	161.17	210.39	0.38241	0.69359	0.73647	85.191	138.9	0.69881	0.55235	0.92887	304.8	0	-8.2564	0.99817	0.013738	315.39	0	-8.3056	0.99875	0.0168
AMFR-13	AMFR	125.67	1570.5	3.633	1.87E-06	6.94E-05	66.427	2321.6	5.1063	1.79E-66	5.24E-65	237.66	0	-7.8988	0.99762	0.013837	245.92	0	-7.9479	0.99829	0.017775
AMFR-14	AMFR	133.48	0	-7.0713	0.99496	0.043822	70.555	85.987	0.28175	0.65926	0.76931	252.43	0	-7.9855	0.99777	0.013761	261.2	945.57	1.852	0.00015389	0.0052864
AMFR-15	AMFR	0	0	-0.4383	6.10E-05	0.00092586	0	0	-0.2481	3.49E-45	4.81E-44	0	0	-0.74102	0.31831	0.65684	0	0	-0.76102	0.45402	0.92402
AMFR-16	AMFR	75.97	0	-6.2662	0.99058	0.059922	40.156	85.987	1.0797	0.37494	0.82199	143.67	0	-7.1766	0.996	0.016246	148.66	0	-7.2256	0.99686	0.021608
AMFR-2	AMFR	224.36	314.11	0.4836	0.68576	0.74857	118.59	0	-6.902	0.98629	0.085501	424.3	0	-8.7323	0.99871	0.013738	439.04	198.03	-1.1446	0.85435	0.38111
AMFR-3	AMFR	134.19	2441.7	4.1754	2.55E-12	1.63E-10	70.93	14380	7.6433	0	0	253.77	2658.2	3.3837	4.80E-22	1.28E-19	262.59	1222.1	2.2142	2.17E-07	1.04E-05
AMFR-4	AMFR	219.39	708.22	1.6862	0.31806	0.75491	115.96	0	-6.8699	0.98595	0.087098	414.9	0	-8.7001	0.99867	0.013738	429.32	1368.4	1.6701	0.00039295	0.011472
AMFR-5	AMFR	0	0	-0.4383	6.10E-05	0.00092586	0	0	-0.2481	3.49E-45	4.81E-44	0	0	-0.74102	0.31831	0.65684	0	0	-0.76102	0.45402	0.92402
AMFR-6	AMFR	414.64	325.96	-0.34623	0.83961	0.46769	219.17	416.71	0.92387	0.53309	0.9551	784.15	58.767	-3.7155	0.97885	0.056615	811.4	635.14	-0.35285	0.67562	0.74802
AMFR-7	AMFR	138.81	130.38	-0.089636	0.77669	0.59245	73.369	965.7	3.7003	9.48E-10	9.06E-09	262.5	301.67	0.19994	0.52001	0.96288	271.62	0	-8.0908	0.99849	0.017419
AMFR-8	AMFR	138.1	483.01	1.799	0.2395	0.62195	72.994	0	-6.2093	0.9767	0.12258	261.16	0	-8.0343	0.99785	0.013745	270.23	198.03	-0.44652	0.70258	0.69623
AMFR-9	AMFR	785.62	3538.1	2.1697	0.24841	0.638	415.26	3604.8	3.1148	0.0028847	0.020736	1485.7	154.75	-3.2548	0.97139	0.074316	1537.3	1694.9	0.14066	0.42657	0.92402
AMHR2-1	AMHR2	89.461	0	-6.4992	0.99214	0.054529	47.287	0	-5.5936	0.96253	0.16398	169.18	0	-7.4109	0.99662	0.015128	175.06	0	-7.4599	0.99741	0.020015
AMHR2-2	AMHR2	671.66	2966.2	2.1412	0.24568	0.63334	355.03	4993.9	3.8104	3.23E-07	2.87E-06	1270.2	1324.2	0.060025	0.53694	0.93142	1314.4	3436.2	1.3858	0.00078074	0.01541
AMHR2-3	AMHR2	298.2	699.33	1.2269	0.50118	0.99897	157.62	145.52	-0.11453	0.76587	0.58841	563.94	0	-9.142	0.99904	0.013738	583.54	297.94	-0.96743	0.83138	0.43194
AMHR2-4	AMHR2	34.79	0	-5.1615	0.9777	0.10379	18.389	39.686	1.0693	0.32385	0.74288	65.793	5.8767	-3.2799	0.97285	0.07095	68.08	21.409	-1.6242	0.89564	0.28847
AMHR2-5	AMHR2	274.77	820.83	1.5754	0.37628	0.84057	145.24	13.229	-3.3614	0.97795	0.11834	519.63	0	-9.0241	0.99896	0.013738	537.69	497.76	-0.1111	0.57831	0.92402
AMHR2-6	AMHR2	93.366	723.04	2.9397	0.002636	0.030414	49.351	469.62	3.2245	4.33E-06	3.69E-05	176.57	60.726	-1.5244	0.88462	0.27181	182.7	272.97	0.57662	0.29234	0.68631
AMHR2-7	AMHR2	78.455	429.67	2.4384	0.033847	0.14202	41.47	1203.8	4.8262	5.35E-53	1.41E-51	148.37	107.74	-0.45802	0.72726	0.60968	153.53	10813	6.129	0	0
AMHR2-8	AMHR2	105.08	112.6	0.098855	0.73478	0.66754	55.543	39.686	-0.47481	0.80002	0.52466	198.72	0	-7.6419	0.99714	0.014325	205.63	3723.4	4.1719	1.77E-112	7.12E-110
AMHR2-9	AMHR2	153.36	0	-7.2702	0.99568	0.040705	81.063	0	-6.3587	0.97922	0.1139	290.03	0	-8.185	0.99807	0.013738	300.11	0	-8.2341	0.99867	0.016974
AMICA1-1	AMICA1	282.23	811.94	1.5212	0.39768	0.87167	149.18	0	-7.2305	0.98934	0.069884	533.73	64.644	-3.0261	0.96408	0.091556	552.28	0	-9.1119	0.99941	0.014212
AMICA1-10	AMICA1	15.975	0	-4.0853	0.94752	0.19989	8.444	0	-3.2394	0.74139	0.63213	30.211	0	-4.964	0.98063	0.052307	31.261	0	-5.0117	0.98285	0.06651
AMICA1-11	AMICA1	53.25	308.18	2.5107	0.015883	0.082239	28.147	0	-4.8653	0.93371	0.23724	100.7	0	-6.6682	0.99425	0.019983	104.2	0	-6.717	0.99528	0.026652
AMICA1-12	AMICA1	177.5	405.97	1.189	0.47756	0.97468	93.823	767.27	3.0183	0.00042141	0.0032254	335.68	452.51	0.42975	0.41916	0.84936	347.34	0	-8.4444	0.9989	0.01641
AMICA1-13	AMICA1	85.91	0	-6.4415	0.99178	0.05581	45.41	85.987	0.90636	0.44738	0.9284	162.47	0	-7.3529	0.99648	0.015375	168.11	12.489	-3.6482	0.98003	0.074891
AMICA1-14	AMICA1	29.465	0	-4.9291	0.97324	0.11883	15.575	119.06	2.8567	1.74E-05	0.00014401	55.723	0	-5.8259	0.98952	0.031044	57.659	0	-5.8743	0.99096	0.040995
AMICA1-15	AMICA1	411.8	2228.4	2.4331	0.1162	0.36893	217.67	3518.8	4.0087	1.58E-10	1.54E-09	778.78	31.343	-4.5916	0.9889	0.032556	805.84	194.47	-2.0454	0.94654	0.16556
AMICA1-16	AMICA1	119.28	435.6	1.8599	0.20634	0.56072	63.049	932.63	3.8656	1.31E-12	1.34E-11	225.58	0	-7.8239	0.99749	0.013937	233.42	4008.9	4.0964	2.37E-106	8.84E-104
AMICA1-17	AMICA1	1062.2	2741	1.3669	0.54351	0.94894	561.44	3684.2	2.712	0.035508	0.15906	2008.7	323.22	-2.6319	0.95498	0.11264	2078.5	1011.6	-1.0382	0.88034	0.32401
AMICA1-18	AMICA1	167.56	0	-7.3971	0.99609	0.038649	88.569	0	-6.4849	0.98114	0.10675	316.88	0	-8.3123	0.99824	0.013738	327.89	0	-8.3615	0.99881	0.016658
AMICA1-2	AMICA1	211.58	124.46	-0.76082	0.8694	0.40205	111.84	218.27	0.9585	0.4836	0.97767	400.13	19.589	-4.2841	0.98588	0.039714	414.04	4733.2	3.5118	1.08E-57	2.48E-55
[truncated: 56,553 more rows]
